# Supplementary material for: Localized Phylogenetic Discordance Among Nuclear Loci Due to Incomplete Lineage Sorting and Introgression in the Family of Cotton and Cacao (Malvaceae)
Source: Front Plant Sci. 2022 Apr 13;13:850521. doi: 10.3389/fpls.2022.850521 (PMC9043901; doi:10.3389/fpls.2022.850521)
Supplement: Supplementary file 1 [file Data_Sheet_1.ZIP]

Archive with 275 entries (274 files):
- Alignments_v4/
- Alignments_v4/L136.fasta
- Alignments_v4/L173.fasta
- Alignments_v4/L237.fasta
- Alignments_v4/L91.fasta
- Alignments_v4/L29.fasta
- Alignments_v4/L14.fasta
- Alignments_v4/L51.fasta
- Alignments_v4/.Rhistory
- Alignments_v4/L88.fasta
- Alignments_v4/L30.fasta
- Alignments_v4/L75.fasta
- Alignments_v4/L197.fasta
- Alignments_v4/L213.fasta
- Alignments_v4/L256.fasta
- Alignments_v4/L112.fasta
- Alignments_v4/L157.fasta
- Alignments_v4/L48.fasta
- Alignments_v4/L110.fasta
- Alignments_v4/L155.fasta
- Alignments_v4/L211.fasta
- Alignments_v4/L254.fasta
- Alignments_v4/L32.fasta
- Alignments_v4/L77.fasta
- Alignments_v4/L195.fasta
- Alignments_v4/L168.fasta
- Alignments_v4/L16.fasta
- Alignments_v4/L53.fasta
- Alignments_v4/L109.fasta
- Alignments_v4/L208.fasta
- Alignments_v4/L235.fasta
- Alignments_v4/L134.fasta
- Alignments_v4/L171.fasta
- Alignments_v4/L93.fasta
- Alignments_v4/L249.fasta
- Alignments_v4/L148.fasta
- Alignments_v4/L12.fasta
- Alignments_v4/L57.fasta
- Alignments_v4/L97.fasta
- Alignments_v4/L9.fasta
- Alignments_v4/L130.fasta
- Alignments_v4/L175.fasta
- Alignments_v4/.DS_Store
- __MACOSX/Alignments_v4/._.DS_Store
- Alignments_v4/L231.fasta
- Alignments_v4/L188.fasta
- Alignments_v4/L215.fasta
- Alignments_v4/L250.fasta
- Alignments_v4/L114.fasta
- Alignments_v4/L151.fasta
- Alignments_v4/L129.fasta
- Alignments_v4/L191.fasta
- Alignments_v4/L228.fasta
- Alignments_v4/L36.fasta
- Alignments_v4/L73.fasta
- Alignments_v4/L193.fasta
- Alignments_v4/L34.fasta
- Alignments_v4/L71.fasta
- Alignments_v4/L116.fasta
- Alignments_v4/L153.fasta
- Alignments_v4/L217.fasta
- Alignments_v4/L252.fasta
- Alignments_v4/L68.fasta
- Alignments_v4/L95.fasta
- Alignments_v4/L233.fasta
- Alignments_v4/L132.fasta
- Alignments_v4/L177.fasta
- Alignments_v4/L10.fasta
- Alignments_v4/L55.fasta
- Alignments_v4/L194.fasta
- Alignments_v4/L268.fasta
- __MACOSX/Alignments_v4/._L268.fasta
- Alignments_v4/L169.fasta
- Alignments_v4/L76.fasta
- Alignments_v4/L33.fasta
- Alignments_v4/L154.fasta
- Alignments_v4/L111.fasta
- Alignments_v4/L255.fasta
- Alignments_v4/L210.fasta
- Alignments_v4/L92.fasta
- Alignments_v4/L234.fasta
- Alignments_v4/L170.fasta
- Alignments_v4/L135.fasta
- Alignments_v4/L108.fasta
- Alignments_v4/L209.fasta
- Alignments_v4/L52.fasta
- Alignments_v4/L17.fasta
- Alignments_v4/L50.fasta
- Alignments_v4/L15.fasta
- Alignments_v4/L90.fasta
- Alignments_v4/L28.fasta
- Alignments_v4/L172.fasta
- Alignments_v4/L137.fasta
- Alignments_v4/L236.fasta
- Alignments_v4/L49.fasta
- Alignments_v4/L257.fasta
- Alignments_v4/L212.fasta
- Alignments_v4/L156.fasta
- Alignments_v4/L113.fasta
- Alignments_v4/L196.fasta
- Alignments_v4/L89.fasta
- Alignments_v4/L74.fasta
- Alignments_v4/L31.fasta
- Alignments_v4/L152.fasta
- Alignments_v4/L117.fasta
- Alignments_v4/L253.fasta
- Alignments_v4/L216.fasta
- Alignments_v4/L70.fasta
- Alignments_v4/L35.fasta
- Alignments_v4/L192.fasta
- Alignments_v4/L54.fasta
- Alignments_v4/L11.fasta
- Alignments_v4/L232.fasta
- Alignments_v4/L176.fasta
- Alignments_v4/L133.fasta
- Alignments_v4/L69.fasta
- Alignments_v4/L94.fasta
- Alignments_v4/L174.fasta
- Alignments_v4/L131.fasta
- Alignments_v4/L230.fasta
- Alignments_v4/L189.fasta
- Alignments_v4/L8.fasta
- Alignments_v4/L96.fasta
- Alignments_v4/L56.fasta
- Alignments_v4/L13.fasta
- Alignments_v4/L248.fasta
- Alignments_v4/L149.fasta
- Alignments_v4/L72.fasta
- Alignments_v4/L37.fasta
- Alignments_v4/L128.fasta
- Alignments_v4/L190.fasta
- Alignments_v4/L229.fasta
- Alignments_v4/L251.fasta
- Alignments_v4/L214.fasta
- Alignments_v4/L150.fasta
- Alignments_v4/L115.fasta
- Alignments_v4/L218.fasta
- Alignments_v4/L119.fasta
- Alignments_v4/L43.fasta
- Alignments_v4/L83.fasta
- Alignments_v4/L124.fasta
- Alignments_v4/L161.fasta
- Alignments_v4/L225.fasta
- Alignments_v4/L260.fasta
- Alignments_v4/L201.fasta
- Alignments_v4/L244.fasta
- Alignments_v4/L100.fasta
- __MACOSX/Alignments_v4/._L100.fasta
- Alignments_v4/L145.fasta
- Alignments_v4/L178.fasta
- Alignments_v4/L185.fasta
- Alignments_v4/L4.fasta
- Alignments_v4/L22.fasta
- Alignments_v4/L67.fasta
- Alignments_v4/L187.fasta
- Alignments_v4/L20.fasta
- Alignments_v4/L65.fasta
- Alignments_v4/L6.fasta
- Alignments_v4/L98.fasta
- __MACOSX/Alignments_v4/._L98.fasta
- Alignments_v4/L58.fasta
- Alignments_v4/L102.fasta
- Alignments_v4/L147.fasta
- Alignments_v4/L203.fasta
- Alignments_v4/L246.fasta
- Alignments_v4/L39.fasta
- Alignments_v4/L81.fasta
- Alignments_v4/L227.fasta
- Alignments_v4/L262.fasta
- Alignments_v4/L126.fasta
- Alignments_v4/L163.fasta
- Alignments_v4/L41.fasta
- Alignments_v4/L122.fasta
- Alignments_v4/L167.fasta
- Alignments_v4/L223.fasta
- Alignments_v4/L266.fasta
- Alignments_v4/L85.fasta
- Alignments_v4/L78.fasta
- Alignments_v4/L45.fasta
- Alignments_v4/L2.fasta
- Alignments_v4/L24.fasta
- Alignments_v4/L61.fasta
- Alignments_v4/L183.fasta
- Alignments_v4/L207.fasta
- Alignments_v4/L242.fasta
- Alignments_v4/L106.fasta
- Alignments_v4/L143.fasta
- Alignments_v4/L19.fasta
- Alignments_v4/L104.fasta
- Alignments_v4/L141.fasta
- Alignments_v4/L205.fasta
- Alignments_v4/L240.fasta
- Alignments_v4/L26.fasta
- Alignments_v4/L63.fasta
- Alignments_v4/L181.fasta
- Alignments_v4/L238.fasta
- Alignments_v4/L139.fasta
- Alignments_v4/L47.fasta
- Alignments_v4/L158.fasta
- Alignments_v4/L259.fasta
- Alignments_v4/L221.fasta
- Alignments_v4/L264.fasta
- Alignments_v4/L198.fasta
- Alignments_v4/L120.fasta
- Alignments_v4/L165.fasta
- Alignments_v4/L87.fasta
- Alignments_v4/L146.fasta
- Alignments_v4/L103.fasta
- Alignments_v4/L247.fasta
- Alignments_v4/L202.fasta
- Alignments_v4/L59.fasta
- Alignments_v4/L64.fasta
- Alignments_v4/L21.fasta
- Alignments_v4/L99.fasta
- Alignments_v4/L7.fasta
- Alignments_v4/L186.fasta
- Alignments_v4/L40.fasta
- Alignments_v4/L263.fasta
- Alignments_v4/L226.fasta
- Alignments_v4/L162.fasta
- Alignments_v4/L127.fasta
- Alignments_v4/L38.fasta
- Alignments_v4/L80.fasta
- Alignments_v4/L160.fasta
- Alignments_v4/L125.fasta
- Alignments_v4/L261.fasta
- Alignments_v4/L224.fasta
- Alignments_v4/L82.fasta
- Alignments_v4/L42.fasta
- Alignments_v4/L219.fasta
- Alignments_v4/L118.fasta
- Alignments_v4/L5.fasta
- Alignments_v4/L66.fasta
- Alignments_v4/L23.fasta
- Alignments_v4/L179.fasta
- Alignments_v4/L184.fasta
- Alignments_v4/L245.fasta
- Alignments_v4/L200.fasta
- Alignments_v4/L144.fasta
- Alignments_v4/L101.fasta
- Alignments_v4/L180.fasta
- Alignments_v4/L239.fasta
- Alignments_v4/L138.fasta
- Alignments_v4/L62.fasta
- Alignments_v4/L27.fasta
- Alignments_v4/L1.fasta
- Alignments_v4/L140.fasta
- Alignments_v4/L105.fasta
- Alignments_v4/L241.fasta
- Alignments_v4/L204.fasta
- Alignments_v4/L86.fasta
- Alignments_v4/L265.fasta
- Alignments_v4/L220.fasta
- Alignments_v4/L199.fasta
- Alignments_v4/L164.fasta
- Alignments_v4/L121.fasta
- Alignments_v4/L159.fasta
- Alignments_v4/L258.fasta
- Alignments_v4/L46.fasta
- Alignments_v4/L44.fasta
- Alignments_v4/L84.fasta
- Alignments_v4/L79.fasta
- Alignments_v4/L166.fasta
- Alignments_v4/L123.fasta
- Alignments_v4/L267.fasta
- Alignments_v4/L222.fasta
- Alignments_v4/L18.fasta
- Alignments_v4/L243.fasta
- Alignments_v4/L206.fasta
- Alignments_v4/L142.fasta
- Alignments_v4/L107.fasta
- Alignments_v4/L182.fasta
- Alignments_v4/L3.fasta
- Alignments_v4/L60.fasta
- Alignments_v4/L25.fasta
