# Supplementary material for: Localized Phylogenetic Discordance Among Nuclear Loci Due to Incomplete Lineage Sorting and Introgression in the Family of Cotton and Cacao (Malvaceae)
Source: Front Plant Sci. 2022 Apr 13;13:850521. doi: 10.3389/fpls.2022.850521 (PMC9043901; doi:10.3389/fpls.2022.850521)
Supplement: Supplementary file 1 [file Data_Sheet_1.ZIP › Alignments_v4/L136.fasta]

>I23352_M001_Malvaceae_Bombax_ceiba_seq1
----------------------------------------------------------------------------------------------------------------------------------------------------------------------------------------------------------------------------------------------------------------------------------------------------------------------------------------------------------------------------------------------------------------------------------------------------------------------------------------------------------------------------------------------------------------------------------------------------------------------------------------------------------------------------------------------------------------------------------------------------------------------------------------------------------------------------------------------------------cccatatcatggacctggtcaagcaatggggcttt-cattttcagtgccagagggtgtgaaagttccttcaagcctggtgaatatatttaaggagcttaaacaagatcttggctgttcaattccatctcatggaaatctagagaaatgggctgttcaggtgaw------------------------------------------------------------------------------------------------------------------------------------------------------------------atatgcactaata-------attgaacctatgaacga---agaaaatatga-------------------ttt-cttttg------------------a-ttagcttc-tt--------------------------------------------------------gctgacattat-------------t-gttac------------ca-tcttgcagggtgttc---------------------------ttttgctcaacactgttctcacaggta----attgtct-------tatccatgcttgagattgtgatat---gatttttat------------------------------------------------------------------------------------------------------------------------------------------------------------------------------------gacttcgttcattggaaataagttat----tca---------------------------------------ttacattcatgaaaagaatgatggcaata--------------------------------------------------------------------------------------------------------------------------g----
>I23353_M002_Malvaceae_Tilia_americana_seq1
-----------------------------------------------------------------------------------------------------------------------------------------------------------------------------------------------------------------------------------------------------------------------------------------------------------------------------------------------------------------------------------------------------------------------------------------------------------------------------------------------------------------------------------------------------------------------------------------------------------------------------------------------------------------------------------------------------------------------------------------------------------------------------------------------------------------------------------------------------------------------cctggtcaagcaatggggcttt-cattttcagtgccagagggagtgaaggttccctcaagtctggtgaatatatttaaggarcttaagcaagatctyggytgttcaattccatctcatggaaatctagagaaatgggctgttcaggtgaa------------------------------------------------------------------------awttgca-tct----------aatatr----------------------------------------------wcamwrtrc-mgy-aawrtgyacwmwkaww-------wkwrhmymwrwrwgtd------aaaatataga------------------ttt-cttctg------------------a-ttagcttc-ttttct-tattgtt-------------------------------ttaat-aaaacatgctgacattaa-------------tctttac------------ca-ttttgtagggtgttc---------------------------ttttgcttaacactgttctcacaggta-----tgttct-------tatccamacttgagattgtgatat---tatttgcat-gtgagc------ttataattgga------------------------------------------------------------------------------------------------------------------------------------------------------------------------------------------------------------------------------------------------------------------------------------------------------------------------------------------------------------------------------------------------
>I23354_M003_Malvaceae_Herissantia_crispa_seq1
--------------------------------------------------------------------------------------------------------------------------------------------------------------------------------------------------------------------------------------------------------------------------------------------------------------------------------------------------------------------------------------------------------------------------------------------------------------------------------------------------------------------------------------------------------------------------------------------------------------------------------------------------------------------------------------------------------------------------------------------------------------------------------------------------------------------------------------------------------gatccatatcatggacccggtcaagcaatggggcttt-cattttcagygccagagggagtgaaggtaccctcaagccttgccaatatatttaaggaacttaagcaagatcttggctgttcgatcccatctcacggaaatctagagaaatgggctgttcaggtgaa------------------------------------------------------------------------aattgcc-tac----------tttctc----------------------------------------------tcacgatgc-acc-aagatgtgcactgata-------attgaacctatgaatgt---aaaaaatgtaga------------------ttt-tttctttt----------------a-ttagcttc-ttccct-aattgttaaat---------------------------tt---------------------------------------------------------tcttgtagggtgttc---------------------------ttttgctcaacactgttcttactggta----attttct-------tatccatatttgagattgtgatat---tattttttcggtgagc------ttatgaataaatga-----------------------------------------------------------------------------------------------------------------------------------------------------taatggtg--------------------------------------------------------------------------------------------------------------------------------------------------------------------------------------------------------------------------------
>I23357_M006_Sphaerosepalaceae_Rhopalocarpus_longipetiolatus_seq1
---------------------------------------------------------------------------------------------------------------------------------------------------------------------------------------------------------------------------------------------------------------------------------------------------------------------------------------------------------------------------------------------------------------------------------------------------------------------------------------------------------------------------------------------------------------------------------------------------------------------------------------------------------------------------------------------------------------------------------------------------------------------------------------------------------------------------------------------------------------------------atcaagcaatgggccttt-cattttctgtgccggaggaagtaaaagwtccttcaagtctggtcaatatatttaaggwacttaaccaagatctcggctgttcaattccatctcatggaaatctagagaaatgrgctgtacaggtraa------------------------------------------------------------------------agttgcaatct----------aatamaag-------------------------------------------------------------------------------cgattaaatgc-----------aagaaacaccgtgtgtttga----------catctttctgtagt--------------g-ctagttct-tccttt-cattgtg-----------------------------attctctgaagttgcatgaaaaacaagattcatcgaacaattttatatctgctttgaataattacttgtgatctttgtgcaagggt------tagaaattcagttctggatatcattgattttccatgta----------------------------------------------------------------------------------------------------------------------------------------------------------------------------------------------------------------------------------------------------------------------------------------------------------------------------------------------------------------------------------------------------------------------------------------------------------------------------aa
>I23359_M008_Malvaceae_Althaea_officinalis_seq1
-------------------------------------------------------------------------------------------------------------------------------------------------------------------------------------------------------------------------------------------------------------------------------------------------------------------------------------------------------------------------------------------------------------------------------------------------------------------------------------------------------------------------------------------------------------------------------------------------------------------------------------------------------------------------------------------------------------------------------------------------------------------------------------------------------------------------------------------------------ggacccatatcatggacctggtcaagcaatggggcttt-cattttcagtgccagagggagtgaaggttccctcaagcctggccaatatatttaaggaacttaagcacgatcttggctgttcaattccatctcatggaaatctagagaaatgggctgttcaggtgaa------------------------------------------------------------------------aaatccc-tac----------attatc----------------------------------------------tcacaaagc-acc-aagatgtgcactgaca--------------------------------atatata------------------ttt-cttcttat----------------t-ttagctta-ttctct-aactgtt----------------------------------a--------------------------------------------------atta-tcttgtagggtgttc---------------------------ttttgctcaacacggttctcacgggta----attttct-------tacccatacttg------------------------------------------------------------------------------------------------------------------------------------------------------------------------------------------------------------------------------------------------------------------------------------------------------------------------------------------------------------------------------------------------------------------------------------------------
>I23360_M009_Malvaceae_Lagunaria_patersonia_seq1
------------------------------------------------------------------------------------------------------------------------------------------------------------------------------------------------------------------------------------------------------------------------------------------------------------------------------------------------------------------------------------------------------------------------------------------------------------------------------------------------------------------------------------------------------------------------------------------------------------------------------------------------------------------------------------------------------------------------------------------------------------------------------------------------------------------------------------------------------aggacccgtaccatggacctggtcaagcaatggggcttt-cattttcagtgccagagggagtgaaggttccctcaagcctggcgaatatatttaaggaacttcagcaagatcttggctgttcaattccatctcatgggaatttagagaaatgggctgttcaggtgaa------------------------------------------------------------------------aattgca-tac----------attatt----------------------------------------------tcaaaatgc-acc-aaaatatgcactgata-------attgaacctatgaacga---agaaaatatagatt---------------tttt-tcttat------------------g-ttagcttc-tttt-------------------------------------------------------------ctaa-------------ttgtttt------------------------------------------------------------------------------------------------------------------------------------------------------------------------------------------------------------------------------------------------------------------------------------------------------------------------------------------------------------------------------------------------------------------------------------------------------------------------------------------------------------------------------------------------------------------
>I23364_M013_Malvaceae_Grewia_sp_seq1
------------------------------------------------------------------------------------------------------------------------------------------------------------------------------------------------------------------------------------------------------------------------------------------------------------------------------------------------------------------------------------------------------------------------------------------------------------------------------------------------------------------------------------------------------------------------------------------------------------------------------------------------------------------------------------------------------------------------------------------------------------------------------------------------------------------------------------------------------aggacccttatcatggacctggtcaagcaatggggcttt-cattttcagtgcctgagggagtgaaggttccttctagtctggttaatatatttaaggaacttcaaaaagatcttctatgttcaatcccatctcatggaaatctagagaagtgggctgttcaggtgaa------------------------------------------------------------------------aattgaa-tctac------ctactgtg-------------------------------------------------gcaagc-aaa-aaaatgtgcactaatt-------attgaacctgcgtata------aacttaaaga------------------ttt-ttttcgtgagctctg---------a-tttacttt-tttcgt-gagtgcdgatttacgtttacttcaataaattkt-----ttwawwawwmsktgctgacattaa-------------ctttgac------------cgtctttgtaggg-----------------------------------------------------------------------------------------------------------------------------------------------------------------------------------------------------------------------------------------------------------------------------------------------------------------------------------------------------------------------------------------------------------------------------------------------------------------------------------------------------------------------------------------
>I23367_M016_Malvaceae_Kitaibelia_vitifolia_seq1
------------------------------------------------------------------------------------------------------------------------------------------------------------------------------------------------------------------------------------------------------------------------------------------------------------------------------------------------------------------------------------------------------------------------------------------------------------------------------------------------------------------------------------------------------------------------------------------------------------------------------------------------------------------------------------------------------------------------------------------------------------------------------------------------------------------------------------------------------------------acggacctggtcaagcaatggggcttt-cattttcagtgccagagggagtgaaggttccctcaagcctggccaatatatttaaggaacttaagcacgatcttggctgttcaattccgtctcatggaaatctagagaaatgggctgttcaggtgaa------------------------------------------------------------------------aattccc-tac----------attatc----------------------------------------------ttacaaagc-acc-aagatgtgcactgaca--------------------------------atatata------------------ttt-cttcttat----------------t-ttagcttc-ttctct-aactgtt---------------------------------aa--------------------------------------------------atta-tcttgtagggtgttc---------------------------ttttgctcaacacggttctcacgggta----attttct-------tacacatacttgagattgtgatat---catttttat-gtgagc------ttatga-----------------------------------------------------------------------------------------------------------------------------------------------------------------------------------------------------------------------------------------------------------------------------------------------------------------------------------------------------------------------------------------------------
>I23368_M017_Malvaceae_Sterculia_apetala_seq1
-------------------------------------------------------------------------------------------------------------------------------------------------------------------------------------------------------------------------------------------------------------------------------------------------------------------------------------------------------------------------------------------------------------------------------------------------------------------------------------------------------------------------------------------------------------------------------------------------------------------------------------------------------------------------------------------------------------------------------------------------------------------------------------------------------------------------------------------------------ggacccttatcatggtccaggtcaagcaatggggctct-cattttcagtgccagagggagtgaaggttccctcaagtctggtgaatatatttaaggaacttgagcaggatcttggctgttcaattccatctcatggaaatctagagaaatgggctgttcaggtgaa------------------------------------------------------------------------aattgca-tct----------aatata----------------------------------------------taacaatga-acc-aaaatgtatgctaata-------atttaatttgtgaatg------aaaacataga------------------ttt-cttctg------------------a-ttagcttc-atctct-tattgtt-------------------------------ttaataaaaacattctgacattaa-------------tctttac------------ca-ttttgtagggtgtcc---------------------------ttttgcttaacactgttctcacaggca------------------------------------------------------------------------------------------------------------------------------------------------------------------------------------------------------------------------------------------------------------------------------------------------------------------------------------------------------------------------------------------------------------------------------------------------------------------------------
>I23370_M105_Malvaceae_Pachira_aquatica_seq1
------------------------------------------------------------------------------------------------------------------------------------------------------------------------------------------------------------------------------------------------------------------------------------------------------------------------------------------------------------------------------------------------------------------------------------------------------------------------------------------------------------------------------------------------------------------------------------------------------------------------------------------------------------------------------------------------------------------------------------------------------------------------------------------------------------------------------------------------------aggacccatatcatggacctggccaagcaatggggcttt-cattttcagtgccagagggagtgaaagttccttcaagcctggtgaatatatttaaggaacttaagcaagatcttggctgttcaattccatctcatggaaatctagagaaatgggctgttcaggtgaa------------------------------------------------------------------------------------------------------------------------------------------------------------------acatgcactaata-------attgaccctatgaacga---agaa----------------------------------------------------------------------------------------------------------------------------------------------------------------------------------------------------------------------------------------------------------------------------------------------------------------------------------------------------------------------------------------------------------------------------------------------------------------------------------------------------------------------------------------------------------------------------------------------------------------------------------------------------------------------------------------------------------------------------
>I23371_M137_Malvaceae_Dombeya_wallichii_seq1
------------------------------------------------------------------------------------------------------------------------------------------------------------------------------------------------------------------------------------------------------------------------------------------------------------------------------------------------------------------------------------------------------------------------------------------------------------------------------------------------------------------------------------------------------------------------------------------------------------------------------------------------------------------------------------------------------------------------------------------------------------------------------------------------------------------------------------------------------aggacccttatcatggacctggtcaagcaatggggctgt-cgttttcggtgccrgagggagtgaaggttccttcaagtytggtaaatatatttaaggaacttaagcaggatcttggttgttcaattccatctcatgggaatctagagaaatgggctgttcaggtgaa------------------------------------------------------------------------atttg-------------------tta----------------------------------------------tgcagatat-tct-aatttgtacactgaca-------attgaattcatgaacg------aaa--ataca------------------ctt-cttctg------------------a-------------------------------------------------------ttaca-------------------------------acttt---------------------------------------------------------------------------------------------------------------------------------------------------------------------------------------------------------------------------------------------------------------------------------------------------------------------------------------------------------------------------------------------------------------------------------------------------------------------------------------------------------------------------------------------------------------------
>I23375_M143_Thymelaeaceae_Daphnopsis_megacarpa_seq1
-------------------------------------------------------------------------------------------------------------------------------------------------------------------------------------------------------------------------------------------------------------------------------------------------------------------------------------------------------------------------------------------------------------------------------------------------------------------------------------------------------------------------------------------------------------------------------------------------------------------------------------------------------------------------------------------------------------------------------------------------------------------------------------------------------------------------------------------------------ggacccttatcatggacctggtcaagcaatgggtcttt-cattttctgtgccagaaggagtgaaggtcccttcaagtctggttaatatattcaaggaacttcgccaggatcttggctgttcaattccatctcatgggaacctagagaaatgggccgtacaggttagc-----------------------------------------------------------------------atttata-tatcac-------------------------------------------------------------------------agagtatccaacggag---------------------------------------------------------gtc-------------------------a-ttatgtct-cttcct-taccatt-------------------------------tcatt---------------ttaa-------------------------------------ttgtagggtatcc---------------------------tgctcctaaatgccgttcttacaggtacgtaatgttgt-------tttccatgctta-------------------------------------tcacaaac---------------------------------------------------------------------------------------------------------------------------------------------------------------------------------------------------------------------------------------------------------------------------------------------------------------------------------------------------------------------------------------------------
>I23376_M145_Malvaceae_Heliocarpus_appendiculatus_seq1
-----------------------------------------------------------------------------------------------------------------------------------------------------------------------------------------------------------------------------------------------------------------------------------------------------------------------------------------------------------------------------------------------------------------------------------------------------------------------------------------------------------------------------------------------------------------------------------------------------------------------------------------------------------------------------------------------------------------------------------------------------------------------------------------------------------------------------------------------------------------------------caagcaatggggcttt-cattttcagtaccagagggagtgaaggttccctcaagcctggtgaatatatttaaggaacttaagcaagatcttggatgttcaatcccatctcatggaaatctagagaaatgggctgttcaggtgaa------------------------------------------------------------------------atttgaa-tcc----------ataat-----------------------------------------------------------a-aaattgtgcattagtt-------attgaatccacggttaa-----aaaatgga----------------------------------------------------------------------------------------------------------------------------------------------------------------------------------------------------------------------------------------------------------------------------------------------------------------------------------------------------------------------------------------------------------------------------------------------------------------------------------------------------------------------------------------------------------------------------------------------------------------------------------------------------------------------------------------------------------------------
>I23377_M148_Malvaceae_Robinsonella_mirandae_seq1
-------------------------------------------------------------------------------------------------------------------------------------------------------------------------------------------------------------------------------------------------------------------------------------------------------------------------------------------------------------------------------------------------------------------------------------------------------------------------------------------------------------------------------------------------------------------------------------------------------------------------------------------------------------------------------------------------------------------------------------------------------------------------------------------------------------------------------------------------------ggatccatatcwtggacctggtcaagcaatggggcttt-cattttcwgtgccagaggragtgaagstaycctcaagccttgccaatatatttaaggaacttaagcaagatctyggctgytcgattccatctcacggaaatctagagaaatgggctgttcaggtgaa------------------------------------------------------------------------aattgcc-tac----------attatc----------------------------------------------tcacgatgc-acc-rrgaygtgcactrata-------attgaacctamgaatgt---aaaaaatgtaga------------------ttt-cttcttat----------------a-ttagcttc-ttccct-aattgttaaat---------------------------tt---------------------------------------------------------tcttgtagggtgttc---------------------------ttttgctcaacacrgttctcacgggta----attttct-------tatcyatacytgagatkgtgatat---tattttttcggaaag------------------------------------------------------------------------------------------------------------------------------------------------------------------------------------------------------------------------------------------------------------------------------------------------------------------------------------------------------------------------------------------------------------------
>I23378_M150_Malvaceae_Ceiba_pentandra_seq1
------------------------------------------------------------------------------------------------------------------------------------------------------------------------------------------------------------------------------------------------------------------------------------------------------------------------------------------------------------------------------------------------------------------------------------------------------------------------------------------------------------------------------------------------------------------------------------------------------------------------------------------------------------------------------------------------------------------------------------------------------------------------------------------------------------------------------------------------------aggacccatatcatggacctggtcaagcaatggggcttt-cattttcagtgccagagggtgtgaaagttccttcaagcctggtgaatatakttaaggagcttaaacaagatcttggatgttcaattccatctcatggaaatctagagaaatgggctgttcaggtgaa------------------------------------------------------------------------------------------------------------------------------------------------------------------atatgcactaata-------attgaacctatgaacga---agaaaatatga-------------------tat-cttttg------------------a-ttagcttc-tt--------------------------------------------------------gctgacattat-------------t-gttac------------ca-tcttgcagggtgttc---------------------------ttttgctcaacactgttctcacaggta----attttct-------tatccatgcttgagattgtgatat---gatttttat------------------------------------------------------------------------------------------------------------------------------------------------------------------------------------gacttcgttcattggaaataagttat----tca---------------------------------------ttacattcatgaaaaga-------------------------------------------------------------------------------------------------------------------------------------------
>I23379_M160_Muntingiaceae_Muntingia_calabura_seq1
-------------------------------------------------------------------------------------------------------------------------------------------------------------------------------------------------------------------------------------------------------------------------------------------------------------------------------------------------------------------------------------------------------------------------------------------------------------------------------------------------------------------------------------------------------------------------------------------------------------------------------------------------------------------------------------------------------------------------------------------------------------------------------------------------------------------------------------------------------ggacccttatcatggaccacgtcaagcaatgggcctct-cattctctgtgccagaaggagtgaaggctccttcaagtctggtgaatatatttaaggaacttaagcaggatgtcggttgttcaataccatctcacgggaatctagagaaatgggctatacaggtgaa------------------------------------------------------------------------gataata-tct----------tgtata---------------------------------------------------------------------------------------------------------gatgtcaatag-----------------ttc-attc----------------------ctggttta-taagc--aattgcttaatgt-------------------------ttgac-attgttcactcacacttaacacatacattcatgtgtac----------a-cgtacatataga---------------------------------tatgcacaaatagtatgttcattagta--tcatatatttgggctggatttaaaatatatattctgatttgggtttctctgt---------------------------c--------------------------------------------------------------------------------------------------------------------------------------------------ag-------tgtgcttg-----------------------------------------------------------------------------------------------------------------------------------------------------------------------------------------------------------------------a-
>I23381_M162_Bixaceae_Bixa_orellana_seq1
------------------------------------------------------------------------------------------------------------------------------------------------------------------------------------------------------------------------------------------------------------------------------------------------------------------------------------------------------------------------------------------------------------------------------------------------------------------------------------------------------------------------------------------------------------------------------------------------------------------------------------------------------------------------------------------------------------------------------------------------------------------------------------------------------------------------------------------------------aggacccttatcatggacctggtcaagcaatgggtctct-cattttctgtgccagaaggagtgaaggttccttccagcctggtgaatatatttaaagaacttaatcaagatataggctgttcaattccatctcatggaaatctggagaaatgggctgtacaggtgaa------------------------------------------------------------------------atttaca-tct----------aatatatgtgtcatatctagtgtttatttttctttattctgacattttttcttgagaactctgct-ttattgtgaaatagaa------taatatgctcgctggtct---taagagttcagatgtgttattcaggttctgtct-catctcttag-ttcattggagttta-ttagttcc-ttctgt---------------gc----------------------------------cgctgaaggtagaa---------gaatgttat----------ggtgcctgggtagaatgcaa-----------------------------------------------------------------------tggttgaaatttgaagttgga----------------------------------------------------------------------------------------------------------------------------------------------------------------------------------------------------------------------------------------------------------------------------------------------------------------------------------------------------------------------------------------------------------------------------------------
>I23382_M163_Bixaceae_Cochlospermum_vitifolium_seq1
------------------------------------------------------------------------------------------------------------------------------------------------------------------------------------------------------------------------------------------------------------------------------------------------------------------------------------------------------------------------------------------------------------------------------------------------------------------------------------------------------------------------------------------------------------------------------------------------------------------------------------------------------------------------------------------------------------------------------------------------------------------------------------------------------------------------------------------------------aggacccttatcatggacccggtcaagcaatgggcctat-cattttctgtgccagagggagtgaaggtcccttcaagtctggtgaatatatttaaagaactaaatgaagatcttggttgttcaattccatctcwtggaaatctagagaaatgggctgtgcaggtgaaaacttgtcatgaattattgttctcttttcctttmatttctctccatttcattgcgcttctcagctctttatcaattatg-tttat------ttattttatg-gtaamat------------------------------------tttggccat-att-aagatgaacaaaaatc------cattggccgtgaagaaaaatgaaaaataacagaac----------------ttt-------------------------c-ttagttgcattatga--------------------ct-----------------tttataagaaagtatggrtat--------------ggcatttat----------a----tctgtttgcttgttctaa----------------------gttacggctaaat---------------------------------ttacttagattag------------------------------------------------------------------------------------------------------------------------------------------------------------------------------------------------------------------------------------------------------------------------------------------------------------------------------------------------------------------------------------------------------------------------------------------------
>I23383_M166_Malvaceae_Pseudobombax_ellipticum_seq1
-------------------------------------------------------------------------------------------------------------------------------------------------------------------------------------------------------------------------------------------------------------------------------------------------------------------------------------------------------------------------------------------------------------------------------------------------------------------------------------------------------------------------------------------------------------------------------------------------------------------------------------------------------------------------------------------------------------------------------------------------------------------------------------------------------------------------------------------------------------atatcatggacctggtcaagcaatggggcttt-cattttcagtgccagagggagtgaaagttccttcaagcttggtgaatatatttaaggaacttaaacaagatcttggctgttcaattccatcaaatggaaatctagagaaatgggctgttcaggtgaa------------------------------------------------------------------------------------------------------------------------------------------------------------------atatgcactaata-------attgaacctaggaacga---agaaaatataga------------------ttt-cttttg------------------a-ttagcttc-ctct-----------------------------------------------------cgctgacattat-------------ttgttac------------ca-tct--cagggtgttc---------------------------ttttgctcaacact-------------------------------------------------------------------------------------------------------------------------------------------------------------------------------------------------------------------------------------------------------------------------------------------------------------------------------------------------------------------------------------------------------------------------------------------------------------------------------------------
>I23384_M168_Malvaceae_Theobroma_cacao_seq1
------------------------------------------------------------------------------------------------------------------------------------------------------------------------------------------------------------------------------------------------------------------------------------------------------------------------------------------------------------------------------------------------------------------------------------------------------------------------------------------------------------------------------------------------------------------------------------------------------------------------------------------------------------------------------------------------------------------------------------------------------------------------------------------------------------------------------------------------------aggacccttatcatggacctggtcaagcaatggggcttt-cattttctgtgccagagggagtgaaggttccatcaagtctggtgaatatatttaaggaacttaagcaagatcttggctgttcgattccgtccgatggaaatctagagaaatgggctgttcaggtgaa------------------------------------------------------------------tcctcaaactgaa-tct----------aatatc-------------------------------------------------acaagc-acc-aagatgtgcactagta-------actgaacctatgaata------gaaatagaga------------------ttt-tttacc------------------a-ttagcttc-ttctct-aattgtt-------------------------------ttaatagaaacatgctgacactaa-------------tttttgc------------aa-tcttgcagggtgttc---------------------------ttttgctcaatactgttctcacaggtg----atgttct-------tatccacacttgagattctgatatatatttttttac------------------------------------------------------------------------------------------------------------------------------------------------------------------------------------------------------------------------------------------------------------------------------------------------------------------------------------------------------------------------------------------------------------------------
>I23385_M169_Malvaceae_Ochroma_pyramidale_seq1
----------------------------------------------------------------------------------------------------------------------------------------------------------------------------------------------------------------------------------------------------------------------------------------------------------------------------------------------------------------------------------------------------------------------------------------------------------------------------------------------------------------------------------------------------------------------------------------------------------------------------------------------------------------------------------------------------------------------------------------------------------------------------------------------------------------------------------------------------------cccatatcatggacctggtcaagcaatggggcttt-cattttcagtgccagagggagtgaaggttccctcaagtctggtgaatatatttaaggaacttaagcaagatcttggctgttcaattccatctcatggaaatctagagaaatgggctgttcaggtgaa------------------------------------------------------------------------aattgca-tac----------aatata----------------------------------------------tcacaatgc-acc-aaaatatgcactaata-------attgaacc-gtgaatga---agaaaatataga------------------ttt-cttctg------------------a-ttattttc-ttttct-aattgtt-------------------------------ttaat-aaaacatgctgacattat-------------tttttac------------ca-tcttatagggtgttc---------------------------ttttgctcaacactgttctcacaggta----attttct-------tatccatacttgagattgtgatat---------------------------------------------------------------------------------------------------------------------------------------------------------------------------------------------------------------------------------tat------------------------------------------------------------------------------------------------------------------------------------------------------------------------------------------------
>I23387_M178_Malvaceae_Malvaviscus_arboreus_seq1
--------------------------------------------------------------------------------------------------------------------------------------------------------------------------------------------------------------------------------------------------------------------------------------------------------------------------------------------------------------------------------------------------------------------------------------------------------------------------------------------------------------------------------------------------------------------------------------------------------------------------------------------------------------------------------------------------------------------------------------------------------------------------------------------------------------------------------------------------------------------------------------------------ttcagtgccagagggagtgaaggttccctcaagcctggtgaatatatttaaggagcttaagcaagatcttgggtgttcaattccatctcatggaaatctggagaaatgggccgttcaggtgaa------------------------------------------------------------------------aattgca-tgc----------attgta----------------------------------------------tcagaatgc-act-aaaatatgaactggta-------attgaacctacaawtga---agaaattgtagat---------------ttttt------------------------------------ttttct-aactgtt-------------------------------ttaaa---------------------------------------------------ta-tcttgtagggtgtgc---------------------------ttttgctgaacacagttctcacgggta----attttca-------aaccaatacttgagtttgtgatgt---tatttttat-gtgagcacatgcttatggtaggattg-----------------------------------------------------------------------------------------------------------------------------------------------------ttatgactttgttca-tggagatatgttct----------------------------------------------ttacatttatg-------------------------------------------------------------------------------------------------------------------------------------------------
>I23388_M180_Malvaceae_Triumfetta_lappula_seq1
-------------------------------------------------------------------------------------------------------------------------------------------------------------------------------------------------------------------------------------------------------------------------------------------------------------------------------------------------------------------------------------------------------------------------------------------------------------------------------------------------------------------------------------------------------------------------------------------------------------------------------------------------------------------------------------------------------------------------------------------------------------------------------------------------------------------------------------------------------ggacccttatcatggacctggtcaagcaatggggcttt-cattttcagtaccagagggagtgaaggttccctcaagcctggtgaatatatttaaggaacttaagcaagatcttggatgttcaatcccatctcatggaaatctagagaaatgggctgttcaggtgaa------------------------------------------------------------------------atttgaa-tcc----------atatt-----------------------------------------------------------c-aaattgtgcattagtt-------attgaatccacggttaa-----aaaatggaga------------------ttt-cttctgatc---------------a-ttagcttc-tcctct-gattgtt-------------------------------taact-aatacatactgacgttag------------ctttttac------------ca-acttctaggggattc---------------------------tattgctcaatactgttctcacaggta----atgatct-------tattcacatttgagaggctcgtat---catttgcat-gtgaac------ttatca-------------------------------------------------------------------------------------------------------------------------------------------------------------------------------------------------------------------------------------------------------------------------------------------------------------------------------------------------------------------------------------------------gcat
>I23389_M181_Malvaceae_Pavonia_scheadiana_seq1
---------------------------------------------------------------------------------------------------------------------------------------------------------------------------------------------------------------------------------------------------------------------------------------------------------------------------------------------------------------------------------------------------------------------------------------------------------------------------------------------------------------------------------------------------------------------------------------------------------------------------------------------------------------------------------------------------------------------------------------------------------------------------------------------------------------------------------------------------------acccatatcatggacctggtcaagcaatggggctat-cattttcagtgccagagggagtgaaggttccctctagcccggcaaatatatttaaggaacttaagcaagatcttggctgttcaattccatctcatggatatctagagaaatggtctgttcaggtgaa------------------------------------------------------------------------atttgcc-tgc----------attatc----------------------------------------------tcacaatgc-acc-aaaatgtgcactgaca-------attgaacctatgaatg----tggcaatata--------------------------------------------------ttagcttc-ttctct-aattgtt-------------------------------------aa----------------------------------------------atta-tcttgtagggtgttc---------------------------ttttgctcaacacggttctcacctgta----attttct-------tacccatacttgagattgagatat---tatttttat-gtgacc------ttatgattggattt-----------------------------------------------------------------------------------------------------------------------------------------------------t---------------------------------------------------------------------------------------------------------------------------------------------------------------------------------------------------------------------------------------
>I23390_M182_Malvaceae_Anoda_cristata_seq1
------------------------------------------------------------------------------------------------------------------------------------------------------------------------------------------------------------------------------------------------------------------------------------------------------------------------------------------------------------------------------------------------------------------------------------------------------------------------------------------------------------------------------------------------------------------------------------------------------------------------------------------------------------------------------------------------------------------------------------------------------------------------------------------------------------------------------------------------------aggacccatatcatggacctkgtcaagcaatggggctwt-cattttcagtgccagagggagtgaaggttccctcaagcctggccaatatatttaaggaacttaagcaagatcttggctgttcaattccatctcatggaaatctagagaaatgggctgttcaggtgaa------------------------------------------------------------------------atttksc-ykmmwtm----------------------------------------------------------tcwcamwry-rcm-mmaawrtgcactgaca-------attkwacctatgaatgta----aaaatata--------------------------------------------------ttagcttc-ttctct-aawwktkwwawww------------------------------------------------------------------------------------tmtyktrkrgkgtky---------------------------tyttkykcwmmacrskdytcwcrsstr----wwwttyt-----ywtmcmyaywyktgakwktgakatww---twtttwtrt-gwgmsy------wtrwkwkkrkwttt-----------------------------------------------------------------------------------------------------------------------------------------------------wyrwswytktkywyr-krrawatrtkywya----------------------------------ayaywywyrwaacaatgattatgg--------------------------------------------------------------------------------------------------------------------------------------------aaat
>I23392_M187_Malvaceae_Ayenia_berlandieri_seq1
-------------------------------------------------------------------------------------------------------------------------------------------------------------------------------------------------------------------------------------------------------------------------------------------------------------------------------------------------------------------------------------------------------------------------------------------------------------------------------------------------------------------------------------------------------------------------------------------------------------------------------------------------------------------------------------------------------------------------------------------------------------------------------------------------------------------------------------------------------------ttaccatggacctggccaagcaatggggcttt-cattttctgtgccagaaggggtgaaggcaccttccagtctgatgaatatatttaaggagcttaaggaagatcttgggtgttcgattccatctcatggaaatttggaaaagtgggctgttcaggtgaa------------------------------------------------------------------------aatt-aa-tct---------tggtatc-------------------------------------------------aatggc-gc--aatatatgcaccaatg-------a---------------------------------------------------------------------------------------------------------------------------------------------------------------------------------------------------------------------------------------------------------------------------------------------------------------------------------------------------------------------------------------------------------------------------------------------------------------------------------------------------------------------------------------------------------------------------------------------------------------------------------------------------------------------------------------------------------------------------------------------------
>I23393_M189_Malvaceae_Kearnemalvastrum_lacteum_seq1
------------------------------------------------------------------------------------------------------------------------------------------------------------------------------------------------------------------------------------------------------------------------------------------------------------------------------------------------------------------------------------------------------------------------------------------------------------------------------------------------------------------------------------------------------------------------------------------------------------------------------------------------------------------------------------------------------------------------------------------------------------------------------------------------------------------------------------------------------aggacccatatcatggacctggtcaagcaatggggcttt-cattttcagtgccagagggagtgaaggttccctcaagcctggccaatatatttaaggaacttaagcaagatcttggctgttcaattccatctcatggaaatctagagaaatgggctgttcaggtgaw------------------------------------------------------------------------atttgccttac----------attatc----------------------------------------------tcacaatgc-acc-aaaatgtgcactgaca-------attgaacctatgaatg----tagcaatata--------------------------------------------------ttagcttc-ttctct-aatggtt-------------------------------------aaa---------------------------------------------ctta-tcttgtagggtgttc---------------------------ttttgctcaacacggttctcacggkwa----wtttyyt-------wwccmwwmytkrrrattgtgatat---tatttttat-gtgatc------ttatgattgcattt-----------------------------------------------------------------------------------------------------------------------------------------------------ttatgactttgttcatggaa--------------------------------------------------------------------------------------------------------------------------------------------------------------------------------------------------------------------
>I23394_M229_Malvaceae_Malvastrum_americanum_seq1
------------------------------------------------------------------------------------------------------------------------------------------------------------------------------------------------------------------------------------------------------------------------------------------------------------------------------------------------------------------------------------------------------------------------------------------------------------------------------------------------------------------------------------------------------------------------------------------------------------------------------------------------------------------------------------------------------------------------------------------------------------------------------------------------------------------------------------------------------aggacccgtatcatggacctggtcaagcaatggggcttt-cattttcagtgccagagggggtgaaggttccctcaagcctggccaatatatttaaggaacttaagcaagatcttggctgttcaattccatctcatggaaacctagagaaatgggctgttcaggtgaa------------------------------------------------------------------------atttgccttac----------attatc----------------------------------------------tcacaatgc-acc-aaaatgtgcactgact-------attgaacctatgaatg----taacaatrta--------------------------------------------------ttagcttc-ttctct-aattgwt-------------------------------------aa----------------------------------------------attc-tcttgtagggtgttc---------------------------ttttgctcaacacggttctyacgggta----attttct-------tacccatacttgatattgygctat---tatttttat-gtgagc------ttatgattgcattt-----------------------------------------------------------------------------------------------------------------------------------------------------ttatgactttgttcatgg----------------------------------------------------------------------------------------------------------------------------------------------------------------------------------------------------------------------
>I23395_M236_Malvaceae_Fuertesimalva_jacens_seq1
----------------------------------------------------------------------------------------------------------------------------------------------------------------------------------------------------------------------------------------------------------------------------------------------------------------------------------------------------------------------------------------------------------------------------------------------------------------------------------------------------------------------------------------------------------------------------------------------------------------------------------------------------------------------------------------------------------------------------------------------------------------------------------------------------------------------------------------------------------------------------------------------------cagtgccagagggactgaaggttccctcaagcctggccaatatatttaaggaacttaagaacgatcttggctgttcaattccatctcatggaaatctagagaaatgggctgttcaggtgaa------------------------------------------------------------------------aagtccc-tac----------attatc----------------------------------------------tatcgaagc-acc-aagatgtgcactgaca--------------------------------atataga------------------ttt-cttcttat----------------t-ttagtttc-ttctct-aa--------------------------------------------------------------------------------------------------------------------------------------------------------------------------------------------------------------------------------------------------------------------------------------------------------------------------------------------------------------------------------------------------------------------------------------------------------------------------------------------------------------------------------------------------------------------------------------------------------------------------------------------------
>I23396_M019_Malvaceae_Allosidastrum_pyramidatum_seq1
--------------------------------------------------------------------------------------------------------------------------------------------------------------------------------------------------------------------------------------------------------------------------------------------------------------------------------------------------------------------------------------------------------------------------------------------------------------------------------------------------------------------------------------------------------------------------------------------------------------------------------------------------------------------------------------------------------------------------------------------------------------------------------------------------------------------------------------------------------gatccatatcatggacctggtcaagcaatgsggcttt-cattttcagtgccggagggagtgaaggtaccctcaagtcttgccaatatatttaaggaacttaatcaagatcttggctgttcgattccacctcacggaaatctagagaaatgggctgttcaggtgaa------------------------------------------------------------------------aattgcc-tacat-------tattatc----------------------------------------------tcgcgatgc-ccc-aagatgtgcactg-ta-------tttgagcctatgaatgt---aaagaatgtagt------------------ttt-cttcttat----------------atttagcttc-ttccct-aattgttaagt---------------------------tt---------------------------------------------------------tcttgtagggtgttc---------------------------ttttgctcaacacggttctcacgggta----agtttct-------tatccatacttgagattgtgatat---gattttttcagtgagt------ttgtgattggattt-----------------------------------------------------------------------------------------------------------------------------------------------------ttatgactttgttcatggaaa----------------tatgta-------------------------------cattacatcca---------------------------------------------------------------------------------------------------------------------------------------------------
>I23397_M020_Malvaceae_Melochia_betonicifolia_seq1
--------------------------------------------------------------------------------------------------------------------------------------------------------------------------------------------------------------------------------------------------------------------------------------------------------------------------------------------------------------------------------------------------------------------------------------------------------------------------------------------------------------------------------------------------------------------------------------------------------------------------------------------------------------------------------------------------------------------------------------------------------------------------------------------------------------------------------------------------------gatccttaccatgggcctggtcaagcaatggggcttt-cattttcggtgcctgagggagtgaaggttccttcgagtttggtgaatatatttaaggaacttaagcaagatcttggctgttcaattccatctcatggaaatttagagaaatgggcttttcaggtaaa------------------------------------------------------------------------agttgca-tct----------aatatc-------------------------------------------------gctggc-aac-aatatgtaaacttgta-------agtaaacctg---------------atagaga----------------------cttatat-------------------------------------------------------------------------------aaaagatgctgacactaa-------------tttgtac------------ca-tcttgtagggtgttc---------------------------ttttgctcaacactgttcttacaggta----gtctgct-------tatttaagct--------------------------------------------------------------------------------------------------------------------------------------------------------------------------------------------------------------------------------------------------------------------------------------------------------------------------------------------------------------------------------------------------------------------------------------------------
>I23398_M021_Malvaceae_Sidastrum_micranthum_seq1
------------------------------------------------------------------------------------------------------------------------------------------------------------------------------------------------------------------------------------------------------------------------------------------------------------------------------------------------------------------------------------------------------------------------------------------------------------------------------------------------------------------------------------------------------------------------------------------------------------------------------------------------------------------------------------------------------------------------------------------------------------------------------------------------------------------------------------------------------aggatccatatcatggacctggtcaagcaatggggcttt-cattttctgtgccagagggagtgaagctaccctcaagccttgccaatatatttaaggaacttaagcaggatcttggctgttcgattccatctcacggaaatctggagaaatgggctgttcaggtgaa------------------------------------------------------------------------aattgcc-tac----------attatc----------------------------------------------tcacgatgc-acc-aggatgtgcactgata-------attgaacctatgaatgt---aaataatgtaga------------------gtt-cttctttt----------------a-ttagcttc-ttccct-aattgttaaat---------------------------tt---------------------------------------------------------tcttgtagggtgttc---------------------------ttttgctcaacacggt-----------------------------------------------------------------------------------------------------------------------------------------------------------------------------------------------------------------------------------------------------------------------------------------------------------------------------------------------------------------------------------------------------------------------------------------------------------------------------------------
>I23399_M022_Malvaceae_Gaya_dominguensis_seq1
------------------------------------------------------------------------------------------------------------------------------------------------------------------------------------------------------------------------------------------------------------------------------------------------------------------------------------------------------------------------------------------------------------------------------------------------------------------------------------------------------------------------------------------------------------------------------------------------------------------------------------------------------------------------------------------------------------------------------------------------------------------------------------------------------------------------------------------------------------------------ctggtcaagcaatggggcttt-cattttctgtgccagagggagtgaaggtaccctcaagccttgccaatatgtttaaggaacttaagcaagatcttggctgttcaattccatctcacggaaatctagagaaatgggctgttcaggtgaa------------------------------------------------------------------------agttgtc-tac----------tttctc----------------------------------------------tcacgatgc-acc-aagatgtgcactgata-------attgaacttatgaatgt---aaaaaatgtaga------------------ttt-cttctaat----------------a-ttagcttc-ttccct-aattgttaaat---------------------------tt---------------------------------------------------------tcttgtagggtgttc---------------------------ttttgctcaacacggttct--------------------------------------------------------------------------------------------------------------------------------------------------------------------------------------------------------------------------------------------------------------------------------------------------------------------------------------------------------------------------------------------------------------------------------------------------------------------------------------
>I28591_M023_Malvaceae_Neobuchia_paulinae_seq1
---------------------------------------------------------------------------------------------------------------------------------------------------------------------------------------------------------------------------------------------------------------------------------------------------------------------------------------------------------------------------ccaatatatc--ctccccagc------acttgattttcaatgcccttaattctaccccattt---------------------------catagggtcaaagcagttatca------ttggacaggt-aaaaatccca------t-aac-ttcacaagcgag------------------------------------------------------------------------------------------------------------------------------------------------------------------------------------------------------agcca---------------ttttctaagtgattgt-----------------t---atataggattg--------------------ttacttgtttcaggacccatatcatggacctaatcaagcaatggggcttt-cattttcagtaccagagggtgtgaaagttccttcaagcctggtgaatatatttaaggagcttaaacaagatcttggctgttcaattccatctcatggaaatctagagaaatgggctgttcaggtgaa------------------------------------------------------------------------------------------------------------------------------------------------------------------atatgcactaata-------attgaacctatgaacga---agaaaatatga-------------------ttt-cttttg------------------a-ttagcttc-tt--------------------------------------------------------gctgacattat-------------t-gttac------------ca-tcttgcagggtgttc---------------------------ttttgctcaacactgttctcacaggta----attttct-------tatccatg----------------------------------------------------------------------------------------------------------------------------------------------------------------------------------------------------------------------------------------------------------------------------------------------------------------------------------------------------------------------------------------------------------------------------------------------------
>I28592_M188_Cytinaceae_Bdallophytum_americanum_seq1
------------------------------------------------------------------------------------------------------------------------------------------------------------------------------------------------------------------------------------------------------------------------------------------------------------------------------------------------------------------------------------------------------------------------------------------------------------------------------------------------ttagtaatgt-gg--------------ataat----------------------------------------------------------------------------------------------------------------------------------ctgttgtgcct-----------------------------ttttaatgggtg-----------------------------------------------------------gatctttgtt-----------atcagcatgtgtatgtt-----------------------cgtttgtcaggatccttatcacggaccacgtcaagcaatgggcctct-cattttctgtgccagaaggagtgaaggttccttccagtctggtgaatatattcaaggaacttaaggaggatcttggctgctcaaccccatctcatggaaatctgaagaaatgggctatacaggcgag---------------------------------------------------------------------tcatgtagtt-tat----------catgtc---------------------------------------------------------------------------------------------------------ataatatcgtg-----------------ctc-attctgttac--------------t-ctggttta-taga---aattgctaaatg----------------------------------------------------------------------------------------------------------------------------------------------------------------------------------------------------------------------------------------------------------------------------------------------------------------------------------------------------------------------------------------------------------------------------------------------------------------------------------------------------------------------------------------------------------------------------------------------------------------------------------------
>I28593_M024_Malvaceae_Carpodiptera_cubensis_seq1
----------------------------------------------------------------------------------------------------------------------------------------------------------------------------------------------------------------------------------------------------------------------------------------------------------------------------------------------------------------------------------------------------gcacttgatttttaatgcccttaactctactccattt---------------------------gacagggtcaaagcagttatca------ttggacaggt-aa-agttcta------a-agc--------------------------------------------------------------------------------------------------------------------------------------------------------------------------att-gctagaacgggtttatg-tgattgttacgtgttcatttatca---------------tgcgtttgctgattat-----------------gggcatttgacaatg------------------------ttatttcaggacccttatcatgggcctggtcaagcaatggggctct-cattttcagtgccagagggagtgaaggtcccctcaagtctggtgaatatatttaaggaacttaaggaagaccttggctgytcaattccatmtcatggaaatctagagaaatgggctgttcaggtgaa------------------------------------------------------------------------aatgtca-tct----------aatata----------------------------------------------tcacagtgr-acc-aaaatgtacactawta-------attgaacctatgaatg------gaaatwtaga------------------ttt-ctwgtg------------------g-ttagcttc-ttctcc-tattgtt----ttagact-------------------gttagt-aaaatgtgctgacatta--------------tctttac------------ca-ttttgtagggtgttc---------------------------ttttgctcaacgctgtgctc-------------------------------------------------------------------------------------------------------------------------------------------------------------------------------------------------------------------------------------------------------------------------------------------------------------------------------------------------------------------------------------------------------------------------------------------------------------------------------------
>I28594_M025_Malvaceae_Herrania_nitida_seq1
--------------------------------------------------------------------------------------------------------------------------------------------------------------------------------------------------------------------------------------------------------------------------------------------------------------------------------------------------------------------------------------------------------------------------------------------------------------------------gtcaaagcagttatta------ttggacaggt-ac-ggttcaa--------aatctttaccaagtaattcaatt--------gattagtatagtttaatttatacaaattcagtgctg------------------------------------------------------------------tatttgtggttaaatgg-----agacgtgacatgacc---att-gataaaa-------------gcccgaaac------tagagca---------------gagttttgttgatgatt--------------atgagcatatgaaattg------------------------ttgtttcaggacccttaccatggacctggtcaagcgatggggcttt-cattttctgtgccagagggagtgaaggttccctcaagtctggtgaatatatttaaggaacttaagcaagatcttggctgttccattccgtccaatggaaatctagagaaatgggctgttcaggtgaa------------------------------------------------------------------tcctc-aactcaa-tct----------aatatc-------------------------------------------------gcaagc-acc-aaaatgtgcactagta-------accgaacctactaata------aaaatagaga------------------ttt-tttacc------------------a-ttagcttc-ttctct-aattgtt-------------------------------ttaataaaaacatgctgacactaa-------------tttttac------------aa-tcttgcagggtgttc---------------------------ttttgctcaa-----------------------------------------------------------------------------------------------------------------------------------------------------------------------------------------------------------------------------------------------------------------------------------------------------------------------------------------------------------------------------------------------------------------------------------------------------------------------------------------------
>I28595_M184_Malvaceae_Guazuma_ulmifolia_seq1
----------------------------------------------------------------------------------------------------------------------------------------------------------------------------------------------------------------------------------------------------------------------------------------------------------------------------------------------------------------------------------------------------------------------------------------------------------------------------------------------------------------------------------tcaatcacttgttcattttgttatggaagtagtataatttaatttatacgaactcaatgtcgcttgattttcttgct---------------------------------------------------tatatgtagtt--atgg-------agacgggacatgaac-att-gataata-------------acccagaaa-----ctaaagcatagt-----------tttattgatggattat-----------------gagcatatgaaattg------------------------ttgtttcaggacccttatcatggacctggtcaagcaatggggcttt-cattttctgtgccagagggtgtgaaagtaccctcaagtctggtgaatatatttaaggaacttaagcaagatcttggctgttcgattccgtcccacggaaatctagagaaatgggctgttcaggtgaa---------------------------------------------------------------------------------------------------------------------------------------------------------a-acm-aaaatgtgcactagta-------attgmacctttgatta-------aaatagaga------------------ttt-cttcag------------------a-ttagcttc-ttctct-gattatt-------------------------------tcaatagaaacatg-tgacactac-------------tttttat------------aa-ccttgcagggtgttc---------------------------ttttgctcaacactgttctyacaggta----atgttct-------tattctgacttgagattctgata-----cttttca-------------------------------------------------------------------------------------------------------------------------------------------------------------------------------------------------------------------------------------------------------------------------------------------------------------------------------------------------------------------------------------------------------------------------
>I28596_M026_Malvaceae_Ruizia_cordata_seq1
------------------------------------------------------------------------------------------------------------------------------------------------------------------------------------------------------------------------------------------------------------------------------------------------------------------------------------------------------------------------------------------------------------------atgcccttaattccactccattt---------------------------gacagggttaaggcagttataa------ttggacaggt-aa-agtttcg------agaat-tttactagctaaacaagac----------------------------------------------------------------------------------------------------------------------------------------------------------aacggg------------------------------------------------------cttaattgattatggct-----------atagggattttgaaattttgggaa-----tttttttgatataattttcaggacccttatcatggacctggtcaagcaatggggctgt-cgttttcggtgccggagggagtgaaggttccttcaagcctggtaaatatatttaaggaacttaagcaggatcttagttgttcaattccatctcatgggaatctagagaaatgggctgttcaggtgaa------------------------------------------------------------------------atttg-------------------tta----------------------------------------------tgcagatat-tct-aatttgtacactgaca-------attgaattcatgaacg------aaa--ataga------------------ctt-cttctg------------------a-------------------------------------------------------ttaca-------------------------------acttt-ac------------ca-ttttgtagggtattc---------------------------ttttgctcaacactgttctcactggta----atgttct-------tacc--------------------------------------------------------------------------------------------------------------------------------------------------------------------------------------------------------------------------------------------------------------------------------------------------------------------------------------------------------------------------------------------------------------------------------------------------------
>I28597_M027_Malvaceae_Melhania_velutina_seq1
--------------------------------------------------------------------------------------------------------------------------------------------------------------------------------------------------------------------------------------------------------------------------------------------------------------------------------------------------------------------------------------------------------------ttcaatgcccttaattccactccattt---------------------------gacagggttaaggcagttataa------ttggacaggt-aa-agtttcg------agaat-ttcactagctaaacaagac----------------------------------------------------------------------------------------------------------------------------------------------------------aacggg------------------------------------------------------cttaattgattatggct-----------ataggaattttgaaaattcgggaa----ttttcttatatatgattttcaggacccttatcatggacctggtcaagcaatggggctgt-cgttttcagtgccggggggagtgaaggttccttcaagtctggtaaatatatttaaggaacttaaacaggatcttggttgttcaattccatctcatgggaatctagagaaatgggcagttcaggtgaa------------------------------------------------------------------------atttg-------------------tta----------------------------------------------tgcagatat-tgt-aatttgtacactgaca-------attgaattcatgagtg------aaa--ataga------------------ctt-cttctg------------------a-------------------------------------------------------ttaca-------------------------------acttctac------------ca-ttttgtagggcattc---------------------------tttt-----------------------------------------------------------------------------------------------------------------------------------------------------------------------------------------------------------------------------------------------------------------------------------------------------------------------------------------------------------------------------------------------------------------------------------------------------------------------------------------------------
>I28598_M028_Malvaceae_Glyphaea_brevis_seq1
----------------------------------------------------------------------------------------------------------------------------------------------------------------------------------------------------------------------------------------------------------------------------------------------------------------------------------------------------------------------------------------------------------------------------------------------------------------------------------------ta------ctaaatcaat-gt-agcttga-----tataac---------------------------------atatatatgggtac-tggggattcaamcttgtygt--ytaagcaagggaa-catg-cacsaaggg------------ccaaata-------------cttctacagtyaaatrr-----gcatgaaacatgataag-ttt-gaygaaa-------------rctycaaaa------tgaagca---------------aaattttattgatttat----------------gagcatatgaaattg------------------------ctatttsaggacccttatcatrgacctggtcaagcaatgrggctytgytttttcagtgccagagggrgtdaaggttccctcaagtctggtgaatatatttaaggaacttaagcaagatcttggatgctcaatccmayctcatggaaatctagagaaatgggctgttcaggtgah------------------------------------------------------------------------aattgaa-tctat------gtcytgta-------------------------------------------------acaagc-acc-aaaaygtgcaybagtt-------gtwgaatcmgtgaac-------aaagtasagw------------------ttt-attctg------------------a-ctwgcttt-tgatck-artcataacg----------------------------tcgatgatgtgtcactgayryrgc-------------ctaatac----------g-tg-tcacgtgaggctymtr-------------------------gctacgctcaat----------------------------------------------------------------------------------------------------------------------------------------------------------------------------------------------------------------------------------------------------------------------------------------------------------------------------------------------------------------------------------------------------------------------------------------------------------------------------------------------
>I28599_M029_Malvaceae_Desplatsia_dewevrei_seq1
-----------------------------------------------------------------------------------------------------------------------------------------------------------------------------------------------------------------------------------------------------------------------------------------------------------------------------------------------------------------------------------------------------------------------------------------------------------------------------------------------------------------------------aac-ttcactatatat--------------atgtgtgtgtgtgtgaattg--ggggattcaaacttgttgt---tgggaaagggaagcatg-caccaaaca------------ctgagctaaatgcttgggtgcttcggtagttaaatgg-----atatgtgacatgataaa-ttt-catgaaa-------------actctaaaa------tgaagca---------------agattttattgatttat----------------gagcgtatgaaattg------------------------atatttcaggacccttatcatggacctggacaagcaatggggcttt-cattttcagtgccagagggagtgaaggttccttcaagtctcgttaatatatttaaggaacttaagcaagatcttggatgttcaatcccatctcatggaaatctagagaaatgggctgttcaggtgaa------------------------------------------------------------------------agttgaa-tctac--------------------------------------------------------------------------ctactgtgccctagtt-------attaaacccgcttata------aacaaaaaga------------------ttt-cttctg------------------a-ttagtttttttctct-aattgttatacaatgcgtactgacattaatttatacaattaat-aatacgtgctgacattaa-------------tttttac------------ca-tcttgtagggggttc---------------------------ttttactcaaca---------------------------------------------------------------------------------------------------------------------------------------------------------------------------------------------------------------------------------------------------------------------------------------------------------------------------------------------------------------------------------------------------------------------------------------------------------------------------------------------
>I28600_M146_Malvaceae_Mortoniodendron_guatemalense_seq1
-----------------------------------------------------------------------------------------------------------------------------------------------------------------------------------------------------------------------------------------------------------------------------------------------------------------------------------------------------------------------------cgtatatc--ctccccagc------acttgattttcaatgctcttaactcaactccattt---------------------------cacaaggttaaagcagttatca------ttggacaggt-aa-agttcta------a-aac-tttactagccagggaacgg-------------gctt------------------------------------------------------------------------------------------------------------------------------------------------------------------------------aattg---------------attgtcacgtgattat-----------------gggcatttgaaattg------------------------ttatttcaggacccttatcctggacctggtcaggcaatggggcttt-cattttcagtgccagagggagtgaaggttccctcaagtcttgtgaatatatttaaggagcttaagcaagatctcggttgttcaattccatctcatggaaatctagagaaatgggctgttcaggtgaa------------------------------------------------------------------------atttgca-tct----------aatata----------------------------------------------tcacaatgc-agc-aaaatgtaca-----------------aaccaatgaatg------aaaatagaga------------------ttt-cttctg------------------a-ttagctta-ttttct-tattgtt-------------------------------ttaat-aacacatgctgatatcaa-------------tctttac------------ga-ttttgtagggtgttc---------------------------ttttgctcaatactgttctcacaggta----aggtt---------------------------------------------------------------------------------------------------------------------------------------------------------------------------------------------------------------------------------------------------------------------------------------------------------------------------------------------------------------------------------------------------------------------------------------------------------------------
>I28601_M030_Malvaceae_Sparmannia_africana_seq1
---------------------------------------------------------------------------------------------------------------------------------------------------------------------------------------------------------------------------------------------------------------------------------------------------------------------------------------------------------------------------------------------------------------tcaatgcccttaattctactcctttt---------------------------caaagggttaaagcagttatta------ttggacaggt-------------------aac-ttcacaagcctgtt-------------aatttatatatttggggtt-tggggath----------------------------------------------------------------------------------------------------------tgataaa-ttt-gatgaaa-------------acaataaaa------tgaagca---------------acatttrattgatttat--------------gagagmatatgaaattg--------------------ttrtttctttcaggacccttatcatggacctggtcaagcaatggggcttt-cattttcagtgccagagggagtgaaggttccytcaagtytggtgaatatattcaadgaacttaagcaagatcttggatgctcaatyccatctcatggaaatctagagaaatgggctgttcaggtgaam-----------------------------------------------------------------------aattgaa-tct---------------------------------------------------------------------------------atgtastagtt-------actgaatttgtggatg------aaaatggaga------------------ttt--ctctg------------------a-ttwgmttc-wtctct-aattgtt-------------------------------ttagt-amtacatgctgacattac-------------tcttaat------------ca-tcctctagggggttc---------------------------tattgctcaatactgttcttacaggta----------------------------------------------------------------------------------------------------------------------------------------------------------------------------------------------------------------------------------------------------------------------------------------------------------------------------------------------------------------------------------------------------------------------------------------------------------------------------at
>I28602_M031_Malvaceae_Mollia_sp_seq1
---------------------------------------------------------------------------------------------------------------------------------------------------------------------------------------------------------------------------------------------------------------------------------------------------------------------------------------------------------------------------------------------------------------------------------------tt---------------------------gaaagggttaaagcagttatta------ttggacaggt-ag-ggytcya------a-aac-ttcac--------------------------tctatatrtgaattt-gtggattcaaactttgttg--ttygagcaarrgaagcwtg-caccaaata------------ctsagccrrwwgytwr-----------------dkgk-----gtatttgacatkataasattt-gatgaaa-------------actctaaaa------tgaagca---------------akattttaytgatttat----------------gagystatgaaattg------------------------twatttcaggacccttatcatggacctggtcaagcaatggggcttt-cdttttcagtgccagagggagtgaaggttccttcaagtctggttaatatatttaaggaacttcagcaagatcttggatgttcaatcccatctcahggdaatctagagaadtgggctvtycaggtgaa------------------------------------------------------------------------trttgaa-tctac------ckactgtg-------------------------------------------------gcaagc-rcc-aaaatgtgcactmmtt-------wttgrrcbcrcgtata------aacataaaga------------------tyt-cttctg------------------a-ttagctta-ttctct-aattgtt-------------------------------ttaat-aataykygcygacattam-------------ywtttac------------ca-tcttgyagggggttc---------------------------ttcta----------------------------------------------------------------------------------------------------------------------------------------------------------------------------------------------------------------------------------------------------------------------------------------------------------------------------------------------------------------------------------------------------------------------------------------------------------------------------------------------------
>I28603_M223_Malvaceae_Gossypium_hirsutum_seq1
----------------------------------------------------------------------------------------------------------------------------------------------------------------------------------------------------------------------------------------------------------------------------------------------------------------------------------------------------------------------------------gtt-----------------actcgagtttgggcgtgtccamwtgagtttaattt---------------------------taagaaaaaaartgtatttggagacttcttggakgatt-aa-atccttacacgctctaat--------------------------------------------------------------------------------------------------------------------------------------------------------atgtattggataccaatgttt-ggtagggttttg--------------------tattaaggaatc----------------------------------------------argagtttgaagtaacatagat----------tttttactgatttcaggacccatatcatggacctggtcaagcaatggggcttt-cattttcagtgccagagggagtaaarattccctcaagcctggcgaatatatttaaggaactcaagcaagatcttggctgttcaattccayytcatgggaatctacacaaatgggctgttcaggtgaa------------------------------------------------------------------------aattgca-tac----------tytata------------------------------------------------------------tyaaaatgcactgata-------attgaacccataaatga---agaaaatatgga------------------ttt-cttctyat----------------a-gtatcttc-tt---------------------------------------------------------------------------------------------------------------------------------------------------------------------------------------------------------------------------------------------------------------------------------------------------------------------------------------------------------------------------------------------------------------------------------------------------------------------------------------------------------------------------------------------------------------------------------------------------------------------------------------------------------
>I28604_M032_Malvaceae_Entelea_arborescens_seq1
------------------------------------------------------------------------------------------------------------------------------------------------------------------------------------------------------------------------------------------------------------------------------------------------------------------------------------------------------------------------------------------------------ataaaattttaaaga----taattctactcccttt---------------------------caaagggttaaagcagttatta------ttggacaggt-aa-------------gaaagc-ttcacaagyctgtt-------------aatttatatatttgggtttggggggattcgaacttg--------------------------------------------------------------gatgattctatagtaaaatkk----------------rwwarw-ttt-gatgaaa-------------acaataama------tgaagca---------------acatttrattgatttty--------------atgagyatatgaaattg------------------------taatttcaggacccttatcatggacctggtcaagcaatggggcttt-cattttcagtaccagagggagtgaargttccctcaagtctggtgaatatattcaaagaacttaagcaagatcttggatgctcaatcccatctcatggaaatctwgagaaatgggctgttcaggtgaa------------------------------------------------------------------------aattgaa-tct---------------------------------------------------------------------------------atgcwctagtt-------actgaattcgtsgatg------aaaatggaga------------------ttt--ctctg------------------a-ttagcttc-ttyyyymaattgtt-------------------------------ttagt-aatacatgctgacattat-------------tcttaac------------ca-tgttctagggggttc---------------------------tattgctcaatactgt-----------------------------------------------------------------------------------------------------------------------------------------------------------------------------------------------------------------------------------------------------------------------------------------------------------------------------------------------------------------------------------------------------------------------------------------------------------------------------------------
>I28605_M235_Malvaceae_Abutilon_sp_seq1
-------------------------------ttcatatatagcatctttaaattcatt------------------------------------------------------------------------------------------------------------------------------------------------------------------------------------------------------------------------------------------------------------------------------gtcaatcaatggggaaatctcgaagatagagcacccttgggttcc--ttttttggt------ttctgattatgatcatgtggaacttt-tttacctc---------------------------tgctgcttggattcgggtgtga------tttccgaaat-gg-gatacca------a-------------------------------------------------------------------------------------------------------------------------------------------------------------------------------------------------------------------------------------------------tatcgaacat-----------------gggtaacccgatttttt----------------ttttactgatatcaggatccttatcatggacctggtcaagcaatggggcttt-cattttcagtgccagagggagtgaaggtaccctcaagccttgcaaatatattcaaggaactcaagcaagatcttggctgttcgattccatctcacggaaatctagagaaatgggctgttcaggtgaa------------------------------------------------------------------------aattgcc-tac----------attatc----------------------------------------------tcacgatgc-acc-aagatgtgcactaata-------attgaacctatgaatgt---aaaaaatgtaga------------------ttt-cttcttat----------------a-tcagtttc-tgccct-aattgttaact-----------------------------------------------------------------------------------------------------------------------------------------------------------------------------------------------------------------------------------------------------------------------------------------------------------------------------------------------------------------------------------------------------------------------------------------------------------------------------------------------------------------------------------------------------------------------------------------------------------------------------------------
>I28606_M033_Malvaceae_Reevesia_formosana_seq1
------------------------------------------------------------------------------------------------------------------------------------------------------------------------------------------------------------------------------------------------------------------------------------------------------------------------------------------------------------------------------------------------------------------------------------------------------------------------------------------------------------------------------------------gag---------------agcgagttttattgatttt--caatatcaagggttcattt---------------------tattatata---------tatgttaattttatttatttatttatttagaattaaattgagacagtgacaatggcatggta-ttt-ggtgaaaat---------taagtacaaaa------taaagca--------------ccctttt-actgattttat---------------gagaatttggaattg--------------------------tattcaggacccatatcatggacccggtcaagcaatggggcttt-cattttcagtgccagagggagtgaaggttccctcaagtctgatgaatatatttaaggaacttaagcaagatcttggctgttcaattccatctcatggaaatctggagaaatgggctgttcaggtgaa------------------------------------------------------------------------aattgca-tct----------attata----------------------------------------------tgacaatgt-act-aaaatgttcgataata-------attgaacctaaaaatc------aaaatatgga------------------ttt-cttcta------------------a-ttagattc-ttttct-aattgttt------------------------------ttgat-agaatatgctgacaataa-------------cttttac------------ca--------------------------------------------------------------------------------------------------------------------------------------------------------------------------------------------------------------------------------------------------------------------------------------------------------------------------------------------------------------------------------------------------------------------------------------------------------------------------------------------------------------------------------------------------tc
>I28607_M034_Malvaceae_Mansonia_altissima_seq1
----------------------------------------------------------------------------------------------------------------------------------------------------------------------------------------------------------------------------------------------------------------------------------------------------------------------------------------------------------------------------------------------------------------------------------------------------------------------cagggtcaaagcagttatta------ttggacaggt-ag-agttcca------a-aac--ttaactagaaa---------------agcctgtttaattgat--------tgtcaagggttc----------------------------------------------------------------------tatgagtaaattgagac-gtgacattggcatagca-tttgggtgaaaat---------taagtacaaaa------tgaagca--------------ccctt-----taattttat---------------gagaatttgaaatta------------------------tttttttaggacccctatcatggacccggtcaagcaatggggcttt-cattttcagtgccagagggagtgaaggttccctcaagtctggtgaatatatttaaggaacttaagcaagatcttggctgttctattccatcccatggaaatctggagaaatgggctgttcaggtaaa------------------------------------------------------------------------aattgca-tct----------attctg----------------------------------------------tgaaaatgc-act-aaaatgttcaataaca-------a-----------gaaag-----aaaatatgga------------------tat-cttctg------------------a-ccagattc-ttttct-aattgtt-------------------------------ttagt-agaatatgctgacataat-------------tttctac------------ca-tatcgtagggtgttc---------------------------ttttgctcaacactgtcctcacaggta------------------------------------------------------------------------------------------------------------------------------------------------------------------------------------------------------------------------------------------------------------------------------------------------------------------------------------------------------------------------------------------------------------------------------------------------------------------------------
>I28608_M035_Malvaceae_Hosfordia_alata_seq1
----------------------------------------------------------------------------------------------------------------------------------------------------------------------------------------------------------------------------------------------------------------------------------------------------------------------------------------gttgat------aaaaatctcgataatagagcacccttgkgtttc--ttttttcgtktctgaatytgattatgatcatgtggaacttt-ttwacctc---------------------------tgctgcttggattygggtgtga------ttaccggrat-gg-grtacca------a-------------------------------------------------------------------------------------------------------------------------------------------------------------------------------------------------------------------------------------------------tatcgaacat-----------------gggtaaccygaattttt----------------tttkactgatatcaggatccatatcatggacctggtcaagcaatggggcttt-cattttcagtgccagagggartgaaggtaccctcaagccttgccaatatatttaaggaacttaagcaagatcttggctgttcgattccatctcacggaaatctagagaaatgggctgttcaggtgaa------------------------------------------------------------------------awttgcc-tac----------attatc----------------------------------------------tyacgatgc-acc-aatatgtgcactgmta-------attgaacctaygaatgt---aaamaatgtaga------------------ttt-cttcttat----------------a-ttrgyttc-ttccct-aattgttaaat---------------------------tt---------------------------------------------------------tcttgtagggtgttc---------------------------ttttgctcaacacggttctcacgggta----attt----------------------------------------------------------------------------------------------------------------------------------------------------------------------------------------------------------------------------------------------------------------------------------------------------------------------------------------------------------------------------------------------------------------------------------------------------------------------
>I28609_M036_Malvaceae_Pentaplaris_davidsmithii_seq1
-------------------------------------------------------------------------------------------------------------------------------------------------------------------------------------------------------------------------------------------------------------------------------------------------------------------------------------------------------------------------------------------------------------------------------------------------------------------------agtcaaagcagttatca------ttggacaggt-aa-aattccat-------aac-ttcaca----------------------------ttatgcgatctt--------------------------------------------------------t------------------------taattttatggttaatcaatg---ggagatgtgacatgaga-gtt-gataaaa-------------gctctaaaa------tagagcacccgtttgttccttcttttgtttttgattat-----------------cagcatatgaaattg--------------------ctacttatttcaggacccatatcatggacctggtcaagcaatggggcttt-cattttcagtgccagaaggagtgaaggttccctcgagcctggtgaatatttttaaagaacttaagcaagatcttggctgttcaattccatctcatggaaacctagagaaatgggctgttcaggtgaa------------------------------------------------------------------------aattgca-tac----------aatata----------------------------------------------tcacaatgc-acc-aaaatatgcactaata-------atttaacctatga-------agaaaatattga------------------ttt-cttctt------------------a-ttagcttc-ttctct-aattgtt-------------------------------ttaaa---------------------------------------------------ta-tcttgtagggtgttc---------------------------ttttg----------------------------------------------------------------------------------------------------------------------------------------------------------------------------------------------------------------------------------------------------------------------------------------------------------------------------------------------------------------------------------------------------------------------------------------------------------------------------------------------------
>I28610_M037_Malvaceae_Heritiera_littoralis_seq1
-----------------------------------------------------------------------------------------------------------------------------------------------------------------------------------------------------------------------------------------------------------------------------------------------------------------------------------------------------------tccagtg-gcagcgtgccgatatatc--ctccccagc------acttgattttcaatgcgyttaattccacgccattt---------------------------cacagggtcaaagcagttatta------ttggacaggt-aa-agttcta------a-aac-ttta---------------------------------------------------------------------------------------------------------------------------------------------------------------tgaaa-ttt-gataaag-----------ttactgtaaaa------taaagca---------------cccttttattggctat-----------------gggcatttgaaa-tg------------------------ttatttcaggacccttatcatggacctggtcaagcaatggggcttt-cattttcagtgccagagggagtgaaggttccctcaagtctggtgaatatatttaaggaacttaagcaggatcttggctgttcaattccatctcatggaaatctagagaaatgggctgctcaggtgaa------------------------------------------------------------------------aattgca-tca----------aatata----------------------------------------------taaaaatga-acc-aaaatgcatgctaata-------atttaatctgtgcatga-----ataatacaga------------------ttt-cttctg------------------a-ttagcgtc-ttctct-tattgtt-------------------------------ttaat-aaaagattctgacgttaa-------------actttac------------ca-ttttgtagggtgttc------------------------------------------------------------------------------------------------------------------------------------------------------------------------------------------------------------------------------------------------------------------------------------------------------------------------------------------------------------------------------------------------------------------------------------------------------------------------------------------------------------------------------------
>I28611_M062A_Malvaceae_Durio_zibethinus_seq1
----------------------------------------------------------------------------------------------------------------------------------------------------------------------------------------------------------------------------------------------------------------------------------------------------------------------------------------------------------------------gcgtccccatatacc--caccccagc------atttgattttcaatgcctttaattctactccattt---------------------------cacagggtcaaagctgttatta------ttggacaggt-aa-agttttaccwtccaaaag-ttttcgagccaa---------------------------------------------------------------------------------------------------------------------------------------------------------------------------------------------------gtgagtta---------------ctagttaatttaatgttaatgtcccatgactatgagcatatgaaaatt------------------ttttacttgtttcaggacccttatcatggacctggtcaagcaatggggcttt-cattttcagtgccagagggagttaaggttccctcaagtctggtgaatatatttaaggaacttaagcaagatcttggctgttcaattccatctcatggaaatctagagaaatgggctgttcaggtgaa------------------------------------------------------------------------aactgca-taaaatat---atcacata----------------------------------------------tcacaatgt-gyc-aaaatgtgcactgata-------acggaacctatgaatg------aaaatataga------------------ctt-tttttt------------------t-------------------------------------------------------tt---------------------------------------------------------------------ttt---------------------------ttktgattrgcttc-------------------------------------------------------------------------------------------------------------------------------------------------------------------------------------------------------------------------------------------------------------------------------------------------------------------------------------------------------------------------------------------------------------------------------------------------------------------------------------------
>I28612_M038_Malvaceae_Brachichyton_bidwillii_seq1
---------------------------------------------------------------------------------------------------------------------------------------------------------------------------------------------------------------------------------------------------------------------------------------------------------------------------------------------------------------------------------------------------------tgattttcaatgcccttaattccactccattt---------------------------ctcggggtcaaagcggttatta------ttggacaggt-aa-agttcta------a-aac-tttacaattaaacagatg-------------------------------------------------------------------------------------------------------------------cgtgataa-----------------tggcttgaaa-tat-gataaaa-----------ttactctaaaa------taaagca---------------cccatttattgattat-----------------gggcatttgaaa-tg------------------------ttattccaggacccttatcatggacctggtcaagcaatggggcttt-cattttcagtgccagagggagtgaaggttccctcaagtctggtgaatatatttaaggaacttaagcaggatcttggctgttcaattccaactcatggaaatctagagaaatgggctgctcaggtgaa------------------------------------------------------------------------aattgca-tct----------aatata----------------------------------------------taacaatga-acc-aaaatgtttgctaata-------atttaatctgtgaacga-----aaaatataga------------------ttt-attctg------------------a-ttagcttc-ttctct-tattgtt-------------------------------ttaat-aaaacattctgacattaa-------------tctttac------------ct-ttttgta--------------------------------------------------------------------------------------------------------------------------------------------------------------------------------------------------------------------------------------------------------------------------------------------------------------------------------------------------------------------------------------------------------------------------------------------------------------------------------------------------------------------------------------------
>I28613_M039_Malvaceae_Eriotheca_macrophylla_seq1
---------------------------------------------------------------------------------------------------------------------------------------------------------------------------------------------------------------------------------------------------------------------------------------------------------------------------------------------ttgagagcgagatttccagtg-gcagcgtcccaatatatc--ctccccagc------acttgattttcaatgccctyaattccacccctttt---------------------------catagggttaaagcagttatca------ttggacaggt-aaaaatccca------t-aac-ttcacaagcgag------------------------------------------------------------------------------------------------------------------------------------------------------------------------------------------------------agcca---------------ttttttaattgattgt-----------------t---atattraattg--------------------tttccyatttcaggacccatatcatggacctggtcaagcaatggggcttt-cattttcagtgccagagggagtgaaagttccttcaagcctggtgaatatatttaaggaacttaagcaagatcttggctgttcaattccatctcatggaaatctagagaaatgggctgttcaggtgaa------------------------------------------------------------------------------------------------------------------------------------------------------------------acatgcactaata-------attgaccctatgaacka---agaaaatatagat-----------------ttc-tttttg------------------a-ttagcttc-ttct-----------------------------------------------------cgctgacattwt-------------ttgttac------------ca-tcttgcagggtgttc---------------------------ttttgctcaacactgttctcacaggta----attttct-------tatccatacttgagattgtkatat---tattttt--------------------------------------------------------------------------------------------------------------------------------------------------------------------------------------------------------------------------------------------------------------------------------------------------------------------------------------------------------------------------------------------------------------------------
>I28614_M040_Malvaceae_Hydrogaster_trinervis_seq1
------------------------------------------------------------------------------------------------------------------------------------------------------------------------------------------------------------------------------------------------------------------------------------------------------------------------------------------------------------------------------------------------------------------------------------------------------------------------------------------------------------------------------ac-ttcac--------------------------catatatatgaattt--ggggattaaatcttgtttt-ttttagcaagggatgcatg-caccaaaga------------gtgagctcaattcttggt--tttctgtagtttaatgg-----atatttgacatgataaa-ttt-gatgaaa-------------actctaaaa------tgaagca---------------agaatttatagatttac----------------gagcgtatgaaattg------------------------ttatatcaggacccttatcatggacctggtcaagcaatggggcttt-cattttcagtgccagagggagtgaaggttccttcaagtctggttaatatatttaaggaacttcggcaagatcttggatgttcaattccatctcatggaaatctagagaaatgggctgttcaggtgaa------------------------------------------------------------------------aattgaa-tctac------ctactgtg-------------------------------------------------gcaagt-acc-aaaatgtgcactgatt-------attaaaactgtgtata------aacattaaga------------------ttt-cttctg------------------a-ttcgctta-ttctct-aatagt--------------------------------ttaat-aatacatgctgacattaa-------------tttttac------------ca-ttttgtaggg-gttc---------------------------ttttgctcaacaccgtt----------------------------------------------------------------------------------------------------------------------------------------------------------------------------------------------------------------------------------------------------------------------------------------------------------------------------------------------------------------------------------------------------------------------------------------------------------------------------------------
>I28615_M041_Malvaceae_Pterygota_brasiliensis_seq1
--------------------------------------------------------------------------------------------------------------------------------------------------------------------------------------------------------------------------------------------------------------------------------------------------------------------------------------------------------------------------------------------------------------ttcaatgccatcaattccactccattt---------------------------cccagggtcaaagcagttatta------tcggacaggt-aa-ggttcta------a-aac-tttacaattaaacagagg-------------------------------------------------------------------------------------------------------------------cgtgataa-----------------tggcttgaaa-ttt-gataaaat----------ttactgtaata------taaaaca---------------ccattttattgattat-----------------gggcatttgaaa-tg------------------------ttatttcaggacccttatcatggacctggtcaagcaatggggcttt-cattttcagtgccggagggagtgaaggttccctcaagtctggtgaatatatttaaggaacttaagcaggatcttggctgttcaattccatctcatggaaatctagagaaatgggctgttcaggtgaa------------------------------------------------------------------------aattgca-tct----------aataga----------------------------------------------taacaatgc-acc-aaaatgtgcactaata-------attgaacctatgaatg------aaaatatata------------------tttgtttctg------------------a-ttagcttc-ttttct-tattgtt-------------------------------tcaat-agaactttctgacattaa-------------tctttac------------ca-ttttgtagggtgttc---------------------------ttttgctcaaca---------------------------------------------------------------------------------------------------------------------------------------------------------------------------------------------------------------------------------------------------------------------------------------------------------------------------------------------------------------------------------------------------------------------------------------------------------------------------------------------
>I28616_M042_Malvaceae_Leptonichya_maranta_seq1
-----------------------------------------------------------------------------------------------------------------------------------------------------------------------------------------------------------------------------------------------------------------------------------------------------------------------------------------------------------------------------------------------------------------------atgagtttaattgattgt---------------------------cacatgttcatttttattttta------tatagtagaa-ka---------------------------------------------------tatgtggcgcaattt------------------tttattcttt-------------------------------------------------------tatttataggtagatgg------------acatgcgaca-att-gatataaaaagttcataaaaactttaaaa-----ataaagc----------------tcagtttattgattat-----------------gagcatatgaacttc------------------------ttgtttcaggacccttaccatggacctgatcaagcaatggggcttt-cattttctgtgccagagggagtgaaggttccttcaagtctggtgaatatatttaaggaacttaagcaagatcttggctgttcaattccatctcatggaaatttagggaaatgggctgttcaggtgaa------------------------------------------------------------------------aattgaa-tct----------aatatc-------------------------------------------------acaagc-acc-aaaatttgcactaata-------actgaacctataaata------aaaatagaaa------------------ttt-cttctg------------------a-ttaaattt-ttctct-aattgtt-------------------------------ttaat-aatacatgctgacattaa-------------tttttcc------------ca-tcttttagggtgttc---------------------------ttttgctcaacactgt-----------------------------------------------------------------------------------------------------------------------------------------------------------------------------------------------------------------------------------------------------------------------------------------------------------------------------------------------------------------------------------------------------------------------------------------------------------------------------------------
>I28617_M043_Neuradaceae_Neurada_procumbens_seq1
---------------------------------------------------------------------------------------------------------------------------------------------------------------------------------------------------------------------------------------------------------------------------------------------------------------------------------------------------------------------------------------------------------------cttgagccattagtcatatattgcttc--------------------------aaagtaatagtaacaggtgtta----------agaagt-gtagttttcacag--taaagc-------------------------------atatatgctttagctt-----------------------------------------------------acat------------------------------------------------------------------ttt------------------------------------------------------attattattataccaatcatttac------------tttggttgtgtatgtt-----------------------ctttggtcaggacccttatcatgaacctggtcaagcaatgggcctag-cattttctgtgccagagggagtaaaggtcccttcaagtctggtgaacatatttaaggaacttaagcaagatcttggctgttccattccaactcacggaaatttagaaaaatgggcttttcaggtgag--------------------------------------------------------------------------------tttgct---------------------------------------------------------------------tcctgagataaatgttactagt-------------------------------------------------------tttccttttgtttatc--------------ctcgtttc-tcaagc-aattacttcatgt--------------------tcatttcttcagtgaccctcctgcagcatgc-----------ttttcatctcttct--------tcttttggggcattcatcaaaacatattgtgaaaacgacatatttttattaaaac----------------------------------------------------------------------------------------------------------------------------------------------------------------------------------------------------------------------------------------------------------------------------------------------------------------------------------------------------------------------------------------------------------------------------------------------------------------------------------------aaat
>I28618_M044_Malvaceae_Pentace_laxiflora_seq1
-----------------------------------------------------------------------------------------------------------------------------------------------------------------------------------------------------------------------------------------------------------------------------------------------------------------------------------------------------------------rggtattttcgtcttttatc--ctccctggc------acccattcttttcagccgttatttcatcat------------------------------------ggccaaaaaaccttgtc-------tttaaaacat-ag-ggtcaaa------a-aac-tttgaagtca-----------------------------tgggctt--------------------------------------atg--------------------------------------------------------------------------------------------------------tgattgttacgtgttcatttatca---------------tgcatttgttgattatg------------------gcatttgacattg------------------------ttatttcaggacccttatcatggaactggtcaagcaatggggctct-cattttcagtgccagagggagtgaaggtcccttcaagtctggtgaatatatttaaggaacttaaggaagatcttggctgttcaattccatctcatggaaatcttgagaaatgggctgttcaggtgaa------------------------------------------------------------------------aattgca-tct----------aattta------------------------------------------------ttagtgt-gcc-aaaatgtamagtaata-------attgaacttgttaacg------gaaatataga------------------ttt-cttctg------------------a-ttagattc-ttctct-tattgct-------------------------------ttaat-taaacatgctgacattaa-------------tctttat------------ca-t--------------------------------------------------------------------------------------------------------------------------------------------------------------------------------------------------------------------------------------------------------------------------------------------------------------------------------------------------------------------------------------------------------------------------------------------------------------------------------------------------------------------------------------------------
>I28619_M045_Malvaceae_Phragmotheca_mammosa_seq1
-------------------------------------------------------------------------------------------------------------------------------------------------------------------------------------------------------------------------------------------------------------------------------------------------------------------------------------------------------------------------------------------------------------------------------------------------------------------------------------tatca------ttggacaggt-aa-aattccat-------aac-ttcaca----------------------------ttacgcgatctt---------------------------------------------------------------------------------ttaatttatagttaatcaatg---gtagacgtaacatgaca-att-gataaaa-------------actctaaaa------tggagcc------------cccttttgtttttgattat-----------------cagcatatgaamttg--------------------ttacttatttcaggacccatatcatggacctggtcaagcaatgggscttt-cattttcggtgccagaaggagtcaaggttccctcaagcctggtgaatatatttaaggaacttaagcaagatcttggctgttcaattccatctcatggaaatctagagaaatgggctgttcaggtgaa------------------------------------------------------------------------aattgca-tac----------aattta----------------------------------------------tcacaatgc-acc-aaaatatgccctmata-------attgaacctatgaatga---acaaaayataga------------------tct-cttttg------------------a-tgagcttc-ttctct-aattgtt-------------------------------ttatttaaaacacactgacattat-------------tttttac------------ca-tcttgtagggtg---------------------------------------------------------------------------------------------------------------------------------------------------------------------------------------------------------------------------------------------------------------------------------------------------------------------------------------------------------------------------------------------------------------------------------------------------------------------------------------------------------------------------------------
>I28620_M046_Malvaceae_Camptostemon_shultzii_seq1
------------------------------------------------------------------------------------------------------------------------------------------------------------------------------------------------------------------------------------------------------------------------------------------------------------------------------------------------------------------------ryytttagatats--cw-------------rmtwkawwttggrtgyc---rgtrtcgtggtattt---------------------------raaaraattgaagta-------------------------------------------------------------------------------------------------------------------------------------------------------------------------------------------------------------------------------------------------------------------------------------------------------------------------wcatakatktt--------------------ttwctgawttcaggacccatatcatggacctggtcaagcaatggggcttt-cattttcagtgccagagggastgaagrttccctcaagcctggygaatatatttaasgaacttaagcaagatcttggctgttcaattccatctcatgggaatctagagaaatgggctgttcaggtgaa------------------------------------------------------------------------aattgca-tac----------attatr----------------------------------------------tcaaaatgc-acc-aaaatatgcrcygata-------attgaacctataaataa---agaaaatataga------------------ttt-cttcttat----------------a-ttagcttc-ttctct-aattgtt-------------------------------ttaaa---------------------------------------------------ta-tcttgtaggg-----------------------------------------------------------------------------------------------------------------------------------------------------------------------------------------------------------------------------------------------------------------------------------------------------------------------------------------------------------------------------------------------------------------------------------------------------------------------------------------------------------------------------------------
>I28621_M153_Malvaceae_Trichospermum_sp_seq1
---------------------------------------------------------------------------------------------------------------------------------------------------------------------------------------------------------------------------------------------------------------------------------------------------------------------------------------------------------------------------------------------------------------------------------------------------------------------------------------------------------------------------a-aac-ttaac----------------------actatatatttatcaattt--ggggattcaaacttgttg--tttgagaaagggaagcatg-caccaaaaa------------ctgavstagatgcttkagtgtttctrtakttaagydg-----ataktttacatgataaa-ttt-gatgaaa-------------acwctaaaa------tgaagca---------------agattttattgatttat----------------gagcgtatgaaattg------------------------ttattttaggacccttatcatggacctggtcaagcaatggggcttt-cattctcagtgccagagggagtgaaggttccttcaagtctggttaatatatttaaggaacttcagcaagatcttggctgttcaatcccatctcatggaaatctagagaaatgggctgttcaggtaaa------------------------------------------------------------------------tactgaa-tct-------------------------------------------------------------accvgcaagc-acm-wraatkwgcatt-----------tttggachcgcktatw------aacataaaga------------------ttttctyctg------------------a-ttwactta-ttctct---------------------------------------------aatacttgctgacattar-------------tttttac------------ca-tcttgtagggggttc---------------------------ttttgctcaacacygttctcacaggta----aagttct-------tatctrsacttgagaggctaata-------------------------------------------------------------------------------------------------------------------------------------------------------------------------------------------------------------------------------------------------------------------------------------------------------------------------------------------------------------------------------------------------------------------------------------
>I28623_M048_Malvaceae_Abroma_augusta_seq1
-----------------------------------------------------------------------------------------------------------------------------------------------------------------------------------------------------------------------------------------------------------------------------------------------------------------------------------------------gagagagagatatccagtg-gcagcgtgcccatttatc--ctccccaac------acttgattttcaatgcccttaattctactccattt---------------------------cacagggtcaaagcagttatca------ttggacaggt-ga----------------caa-ttgacacgaaaa-------------------------------------------------------------------------------------------------------------------------------------------------------------att-gataattt----------ttttttaaaaa------taaagca---------------cagttaaattgattat-----------------gagcatatgaa------------------------ctatttgtttcaggacccttaccatggacctggtcaagcaatggggcttt-cattttctgtgccagagggagtgaaggttccctcaagtctggtgaatatatttaaggaacttaagcaagatcttggatgttcaattccatctcatggaaatttagagaaatgggctgttcaggtgaa------------------------------------------------------------------------agttgaa-tct----------aatatc-------------------------------------------------acaagc-acc-aaaacgtgcactaata-------attgaacctatgaata------aaaatagaga------------------ttt-cttctg------------------a-ttagattc-ttctct-aattgtt-------------------------------ttaat-aatacacgctgatattag-------------ctttaac------------ca-tcttgtagggtgttc---------------------------tcttgctcaacactgktctcacaggta----atctgct-------tatccagt----------------------------------------------------------------------------------------------------------------------------------------------------------------------------------------------------------------------------------------------------------------------------------------------------------------------------------------------------------------------------------------------------------------------------------------------------
>I28624_M049_Malvaceae_Corchoropsis_tomentosa_seq1
-----------------------------------------------------------------------------------------------------------------------------------------------------------------------------------------------------------------------------------------------------------------------------------------------------------------------------------------------------------ttgcrtr-gyrgmstayscatatwtyaastysgsags------astkgatwwkyartgcccttaattccactccattt---------------------------gacagggttaaggcagttataa------ttggacaggtaaa-agttttg------agaat-tttgataatt--------------------------------------------------------------------------------------------------------------------------------------------------------------------------------------------------------------------------------ttaattgattattgct-----------atggggattttggtggt-----------tttatttttagattattttcaggacccttatcatggacctggtcaagcaatggggcttt-cgttttcggtgccgaagggagtgaaggttccttcaagtctggtaaatatatttaaggaacttaagcaggatcttggttgttcaattccatctaatgggaatctagagaaatgggctgttcaggtgaa------------------------------------------------------------------------aattgt---------------tactta----------------------------------------------tgcatatgc-acc-tttttgtacactgaca-------attgaaattatgaatg------aaaatataga------------------ctt-gttctg------------------a-------------------------------------------------------ttacc-------------------------------acttt-ac------------ca-ttttgtagggtgttc---------------------------ttttgctcaacactgttctcacaggta----atgttcttagttcctacccatactttaga---------------------------------------------------------------------------------------------------------------------------------------------------------------------------------------------------------------------------------------------------------------------------------------------------------------------------------------------------------------------------------------------------------------------------------------------
>I28626_M226_Malvaceae_Helicteres_guazumifolia_seq1
----------------------------------------------------------------------------------------------------------------------------------------------------------------------------------------------------------------------------------------------------------------------------------------------------------------------------------------------------------------------------------------------------------------------------------------------------------------------------------------------------------------ttccg------a-aacgtttactagggag---------------aacgagtttaattgat--------tgtcaagggttcattt------------------------------------------------------------ttatttattaggtaaattttgat-ttgacattgacatggca-ttt-ggtgaaaat---------taagaacaaaa------tgaagca--------------cccctttaactgattttat---------------aagaatttgcaattg------------------------ttttttcaggacccttatcatggacccggtcaagcaatggggcttt-cattttcagtgccagagggagtgaaggttccctcgagtctggtgaatatatttaaggaacttaagcaagatcttggctgctcaattccaactcatggaaatctggagaaatgggctgttcaggtgaa------------------------------------------------------------------------atttgca-tct----------attata----------------------------------------------tgacagtgc-cctaaaaatgttcagtaaca-------attgaacctgttaatga-----aaaatatgga------------------ttt-cttcta------------------a-ttaggttc-ttttct-a-----------------------------------------t-aggagacgctgacattaa-------------cttctat------------ca-tcttgcagggtgttc---------------------------ttttgctcaamactgtcctcacaggca----------------------------------------------------------------------------------------------------------------------------------------------------------------------------------------------------------------------------------------------------------------------------------------------------------------------------------------------------------------------------------------------------------------------------------------------------------------------------at
>I28628_M051_Malvaceae_Werklea_horrida_seq1
-----------------------------------------------------------------------------------------------------------------------------------------------------------------------------------------------------------------------------------------------------------------------------------------------------------------------------------------------------------------g-gcggcgttcctgtttatc--ctccccagc------acttgattttcaatgcccttaactctactcctttt---------------------------cacagggtcaaagcagttatca------ttggtcaggt-aa-aatccca------c-aac-ttattgga------------------------------------------------------------------------------------------------------------------------------------------------------------------------------------------------------------------------------aactgatgttgtatat-----------------gaatatttaaaagaattgaagtaachcrcagacttttrctgmtttcaggacccatatcatggacctggtcaagcaatggggcttt-ccttttcagtgccagagggagtgaaggttccctcaagcctggtgaatatatttaaggaacttaagcaagatcttgggtgttcaattccatctcatggaaatctggagaaatgggccgttcaggtgaa------------------------------------------------------------------------arttgca-tgc----------attrta----------------------------------------------tcagaatgc-acy-raaatrtgawctgata-------attgaacctataaatga---akaaaayatagtag-------------atktyt-tcttat------------------g-ttggtttc-ttctct-aactgtt-------------------------------ttaaa---------------------------------------------------ta-tcttgtagggtktgc---------------------------ttttgctgaacacggttctcacgggta----attttct-------aaccaat-----------------------------------------------------------------------------------------------------------------------------------------------------------------------------------------------------------------------------------------------------------------------------------------------------------------------------------------------------------------------------------------------------------------------------------------------------
>I28629_M052_Malvaceae_Spirotheca_rosea_seq1
-------------------------------------------------------------------------------------------------------------------------------------------------------------------------------------------------------------------------------------------------------------------------------------------------------------------------------------------tgttgagagcgagatttccagtg-gcagcgttccaatatttc--ctccccagc------acttgattttcaatgcccttaattctaccccattt---------------------------catagggtcaaagcagttatca------taggacaggt-aaaaatccca------t-aac-ttcacaagcgag------------------------------------------------------------------------------------------------------------------------------------------------------------------------------------------------------agcca---------------ttttctaattggttgt-----------------t---atacagaattg--------------------ttacttatttcaggacccatatcatggacctggtcaagcaatggggcttt-cattttcagtgccagagggggtgaaagttccttcaagcctggtgaatatatttaaggaacttaaacaagatcttggccgttcgattccatctcatggaaatctagagaaatgggctgttcaggtgaa------------------------------------------------------------------------------------------------------------------------------------------------------------------atatgcactaata-------attgaacctatgaacta---agaaaatataga------------------ttt-tttttt------------------a-ttagcttc-ttct-----------------------------------------------------cgctgacattat-------------tcgttac------------ca-tcttgcagggtgttc---------------------------ttttgctcaacactgttctaacaggta----atttact-------tatccatacttgagattttatt--------------------------------------------------------------------------------------------------------------------------------------------------------------------------------------------------------------------------------------------------------------------------------------------------------------------------------------------------------------------------------------------------------------------------------------
>I28630_M053_Malvaceae_Huberodendron_swietenioides_seq1
------------------------------------------------------------------------------------------------------------------------------------------------------------------------------------------------------------------------------------------------------------------------------------------------------------------------------------------------agagcgagatttccagtg-gcatcgtcccaatttatc--ctccccagc------acttgattttcaatgcccttaattctaccccattt---------------------------cagagggtcaaagcagttatca------ttggacaggt-aa-aatccca------t-aac-ttcacaagcgag------------------------------------------------------------------------------------------------------------------------------------------------------------------------------------------------------agcca---------------tttt-taattgattgt-----------------t---atatagaattg--------------------ttacttatttcaggacccatatcatggacctggtcaagcaatggggcttt-cattttcagtgccagagggagtgaaggttccctcaagcctggcgaatatatttagggaacttaagcaagatcttggctgttcaattccwtctcatgggaatcttgagaagtgggctgttcaggtgaa------------------------------------------------------------------------aattgca-tay----------aatatt---------------------------------------------atcacaatgc-acc-aaaacatgcactaata-------atcgaacctatdaatga---agcaaatataga------------------ttt-cttttg------------------a-ttagcttc-ttcttt-aattgtc-------------------------------ttaaataaaacacactgacattgt-------------tttttac------------ca-tcttgtagggtg---------------------------------------------------------------------------------------------------------------------------------------------------------------------------------------------------------------------------------------------------------------------------------------------------------------------------------------------------------------------------------------------------------------------------------------------------------------------------------------------------------------------------------------
>I28631_M054_Malvaceae_Trochetiopsis_benjaminae_seq1
-------------------------------------------------------------------------------------------------------------------------------------------------------------------------------------------------------------------------------------------------------------------------------------------------------------------------------------------------------------------------------tatatc--ctccacagc------aattgattttcaatgcccttaattccactccattt---------------------------gacagggttaaggcagttataa------ttggacaggt-aa-agtttcg------agaat-ttcactagctaaacaagac----------------------------------------------------------------------------------------------------------------------------------------------------------aacggg------------------------------------------------------cttaattgattatggct-----------ataggaattttgaaaatttgggaa----ttttcttatatatgattttcaggacccttatcatggacctggtcaagcaatggggctgt-cgttttcagtgccggagggagtgaaggttccttcaagtctggtaaatatatttaaggaacttaaacaggatcttggttgttcaattccatctcatgggaatctagagaaatgggcagttcaggtgaa------------------------------------------------------------------------atttg-------------------tta----------------------------------------------tgcagatat-tgt-aatttgtacactgaca-------attgaattcatgagtg------aaa--ataga------------------ctt-cttctg------------------a-------------------------------------------------------ttaca-------------------------------acttttac------------ca-ttttgtagggcattc---------------------------ttttgctcaacactgttctcactggta----atgttct-------tatccacacttgagact-------------------------------------------------------------------------------------------------------------------------------------------------------------------------------------------------------------------------------------------------------------------------------------------------------------------------------------------------------------------------------------------------------------------------------------------
>I28632_M055_Malvaceae_Eriolaena_candollei_seq1
-----------------------------------------------------------------------------------------------------------------------------------------------------------------------------------------------------------------------------------------------------------------------------------------------------------------------------------------------------------------------------------------------s------amytgattttcaatgcccttaattccactccattt---------------------------gayagggttaaggcagttataa------ttggacaggt-aa-agtttcg------agaat-tttactaggtaaacaagac----------------------------------------------------------------------------------------------------------------------------------------------------------agcggg------------------------------------------------------cttatttgattatggct-----------atggggattttgaaattttgggaaa---ttttttwtwatataatttycaggacccttatcatggacctggtcaagcaatggggctgt-cgttttcggtgccggagggagtgaaggttccttcaagtctggtaaatatatttaaggaacttaagcaggatcttggttgttcaattccatctcatgggaatctagagaaatgggctgttcaggtgaa------------------------------------------------------------------------atttg-------------------tta----------------------------------------------tgcakatat-tct-aatttgtacactraca-------attgaattcatgaacg------aaa--ataga------------------ctt-cttctd------------------a-------------------------------------------------------ttaca-------------------------------rmttt-ac------------ca-ttttgtagggtattc---------------------------ttttgctcaacactgtkctcactggta----atgttct-------tacccacacttgagattgtgatat---tagt-----------------------------------------------------------------------------------------------------------------------------------------------------------------------------------------------------------------------------------------------------------------------------------------------------------------------------------------------------------------------------------------------------------------------------
>I28633_M056_Malvaceae_Adansonia_digitata_seq1
-----------------------------------------------------------------------------------------------------------------------------------------------------------------------------------------------------------------------------------------------------------------------------------------------------------------------------------------------gagagagagatttccagtg-gcagtgtcccaatatatc--ctccccaac------acttgattttcaatgcccttaattctaccccattt---------------------------catagggtcaaagcagttatca------ttggacaggt-aataatccca------t-aac-ttcac-agcgag------------------------------------------------------------------------------------------------------------------------------------------------------------------------------------------------------agcca---------------tttt-taattgattgt-----------------t--aatattcagttgt-------------------ttacttatttcaggacccatatcatggacctggtcaagcaatggggcttt-cattttcagttccagagggagtgaaaattccttcaagcctggtgaatatatttagggaacttaagcaagatcttggctgttcaattccatctcatggaaatctagagaaatgggctgctcaggtgaa------------------------------------------------------------------------------------------------------------------------------------------------------------------acatgcactatta-------attgaacctacgaatga---agtaaatataga------------------ttt-cttttc------------------a-ttagcttc-ttct-----------------------------------------------------cgctgacattat-------------ttgttac------------ca-tcatgcagggtgttc---------------------------ttttgcttaacactgttctcacaggta----attttct-------ta----------------------------------------------------------------------------------------------------------------------------------------------------------------------------------------------------------------------------------------------------------------------------------------------------------------------------------------------------------------------------------------------------------------------------------------------------------
>I28635_M058_Malvaceae_Byttneria_aculeata_seq1
-----------------------------------------------------------------------------------------------------------------------------------------------------------------------------------------------------------------------------------------------------------------------------------------------------------------------------------------------------------------------------------------------ttt----aatcgattttcaggt------------gttcactt---------------------------tatcatatataatcttgtatta------atttagaagt-aa---------------------------------------------------------------------------------------------------------------------------------------------------------------------------ttaaatgtcattgtaaa--tt-gatgaaaaatct----------------------ttaaagcagataa----------tagtttaattgaacaa-----------------gagtatatgaacttg---------------------------tttcaggatccttaccatggacctggccaagcaatggggcttt-cattttctgtgccggaaggggtgaaagcaccttccagcctggtgaatatatttaaggagcttaaggaagatcttggctgttccattccttcccatggaaatttagagaagtgggctgttcaggtgaa------------------------------------------------------------------------aattgaa-tgt---------tgatgtc-------------------------------------------------actaac-aca-aaaatatgcagtaata-------aa-----------------------atagaga------------------ttt-tttctg---------------------------------------------------------------------------------------------------------------attttat----------a-tatatatatat-------------------------------------------------------------------------------------------------------------------------------------------------------------------------------------------------------------------------------------------------------------------------------------------------------------------------------------------------------------------------------------------------------------------------------------------------------------------------------------------------------------------------------------------
>I28636_M059_Malvaceae_Pterospermum_pierrei_seq1
---------------------------------------------------------------------------------------------------------------------------------------------------------------------------------------------------------------------------------------------------------------------------------------------------------------------------------------------------------------------------------------------------------------tcaaaac----------------------------------------------gaaacctcaaaatytgttccca-----------------gaaggtgycccagtccaaggt------------------------------------------------kgaaggctcaggct------------------------------------------------------------------------------------------acgtcaaactggaggagctcttggtggagggcgcgtg-----------------gctcgaagcactacc------cggtgagctccagaagccatacgc----------tactaacttatgcaaatttgttgagagaga----------gatatccagtggacccttatcatggacctggtcaagcgatgnggcttt-cdttttcggtgccagagggagtgaaggttccttcaagtctggtgaatatatttaaggaacttcagcaggatcttggttgttctattccatctcatgggaatctagagaaatgggctgttcagggtgt--------------------------------------------------------------------------------tcttttgcttaacactgtt--------------------------------------------------------ctcacagttaggaagcagca-------agctaattctcatgcga--agaaaggctgggagcaa--------------tttactgatgctgtt-------------a-ttaggact-atctca-----------------------------g---------------aaaacaaggaaggagttg-------------ttttcct---------------cctctgggggaactcagctcaa--------------gagaaatccaggttgatag--------------------------------------------------------------------------------------------------------------------------------------------------------------------------------------------------------------------------------------------------------------------------------------------------------------------------------------------------------------------------------------------------------------------------------------------------------------------------------------------
>I28637_M060_Malvaceae_Duboscia_vifidiflora_seq1
-------------------------------------------------------------------------------------------------------------------------------------------------------------------------------------------------------------------------------------------------------------------------------------------------------------------------------------------------------------------------------------------------------------------------------------------------------------------------------------tatta------ttggacaggt-ag-acttcaa------a-aac-ttcac--------------------------tatatatgttaagtt-tggggattcaatcttg----------------------------------------------ttgagctaaatgcttgggtgcttctgtagttaaatgg-----atacatgacatgatata-ttt-gatgaaa-------------atgctaaaa------tgaagca---------------agatattattgatttat----------------gagcatgtgaaactg------------------------ttatttcaggacccttatcatggacctggtcaagcaatggggcttt-cattttcagtgccagagggagtgaaggttccttcaagtctggttaatatatttaaggaacttaagcaagatcttggatgttcaatcccatctcatggaaatttagagaaatgggctgttcaggtgaa------------------------------------------------------------------------aattgaa-tctac------ctcctgtg-------------------------------------------------acaagc-agc-aaaatgtgcactaatt-------attgaaccggtggata------aaaatagaga------------------ttt-cttctg------------------a-ttagctta-ttctct-aattgtt-------------------------------ttaat-agtacatgctgacattaa-------------tttttac------------ta-tcttgtagggggttc---------------------------ttttgctcaacac--------------------------------------------------------------------------------------------------------------------------------------------------------------------------------------------------------------------------------------------------------------------------------------------------------------------------------------------------------------------------------------------------------------------------------------------------------------------------------------------
>I28638_M061_Malvaceae_Basiloxylon_brasiliensis_seq1
----------------------------------------------------------------------------------------------------------------------------------------------------------------------------------------------------------------------------------------------------------------------------------------------------------------------------------------------------------------------------------------------gc------atttgattttcaatgcccttaattccactccattt---------------------------cacagggtcaaagcagttatta------ttggacaggt-aa-agttcta------a-aac-tttacaaatagacagagg-------------------------------------------------------------------------------------------------------------------tgtgataa-----------------tggcatgaaa-ttt-gataaaa-----------ttattgtaaag------taaagca---------------cccttttattgattat-----------------gggcatttgaaa-tg------------------------ttatttcaggacccttatcatggaccaggtcaagcaatggggctct-cattttcagtgccagagggagtgaaggttccctcaagtctggtgaatatatttaaggaacttgagcaggatcttggctgttcaattccatctcatggaaatctagagaaatgggctgttcaggtgaa------------------------------------------------------------------------aattgca-tct----------aataaa----------------------------------------------taacaatga-acc-aaaatgtatgctaata-------atttaatctgtgaatg------aaaacataga------------------ttt-cttctg------------------a-ttagcttc-ttctct-tattgtt-------------------------------ttaataaaaacattctgacattaa-------------tctttac------------ca-ttt------------------------------------------------------------------------------------------------------------------------------------------------------------------------------------------------------------------------------------------------------------------------------------------------------------------------------------------------------------------------------------------------------------------------------------------------------------------------------------------------------------------------------------------------
>I28639_M249_Malvaceae_Gyranthera_amphibiolepis_seq1
----------------------------------------------------------------------------------------------------------------------------------------------------------------------------------------------------------------------------------------------------------------------------------------------------------------------------------gtgcaaatttgtcgagagcgagatttccagtg-gcatcgtcccgatatatc--ctccccagc------acttgattttcaatgcccttaattctaccccattt---------------------------cacagggtcaaagcagttatca------ttggacaggt-aa-aatccca------t-aac-ttcacatgcgag------------------------------------------------------------------------------------------------------------------------------------------------------------------------------------------------------agcca---------------tttt-taattgattgt-----------------t---atatagaattg--------------------ttacttatttcaggacccatatcatggacctggtcaagcaatggggcttt-cattttcagtgccagagggagtgaaggttccctcaagcctggcgaatatatttaaggaacttaagcaagatcttggctgttcaattccatctcatgggaatcttgagaagtgggctgttcaggtgaa------------------------------------------------------------------------aactgca-tac----------------------------------------------------------------acaatgc-acc-aaaatatgaactaata-------atcgaacctatgaatga---agcaaatataga------------------ttt-cttttg------------------a-ttagcttc-ttcttt-aattatc-------------------------------ttaaataaagcacgctgacattgt-------------tttttac------------ca-tcttgtaggg-----------------------------------------------------------------------------------------------------------------------------------------------------------------------------------------------------------------------------------------------------------------------------------------------------------------------------------------------------------------------------------------------------------------------------------------------------------------------------------------------------------------------------------------
>I28640_M062B_Malvaceae_Diplodiscus_paniculatus_seq1
---------------------------------------------------------------------------------------------------------------------------------------------------------------------------------------------------------------------------------------------------------------------------------------------------------------------------------------------------------------------------------------------wac------actccttatttcattccattttt-----------------------------------------------------ytytgtct------t----aaaat-ag-gtcaaaa------a-aac-tttgaagtca-----------------------------tgggctt--------------------------------------atg--------------------------------------------------------------------------------------------------------tgattgttacgttttcatttatca---------------tgcatttgttgattatg------------------gcatttgacattg------------------------ttatttcaggacccttatcatggacctggtcaagcaatgggactct-cattttcagtgccagagggagtgaaggtcccttcaagtctggtgaatatatttaaggaacttamgcaagatcttggctgttcaattccatctcatggaaatcttgagaaatgggctgttcaggtgaa------------------------------------------------------------------------aattgca-tct----------aattta------------------------------------------------tcagtgt-ggc-aaaatgtacagtaata-------attgaacttattagtg------gaaatataga------------------ttt-cttccg------------------a-ttagattc-ttctct-tattgct-------------------------------ttatt-taaacatgctgacattaa-------------tc-----------------------------------------------------------------------------------------------------------------------------------------------------------------------------------------------------------------------------------------------------------------------------------------------------------------------------------------------------------------------------------------------------------------------------------------------------------------------------------------------------------------------------------------------------------------------
>I28641_M063_Malvaceae_Brownlowia_peltata_seq1
------------------------------------------------------------------------------------------------------------------------------------------------------------------------------------------------------------------------------------------------------------------------------------------------------------------------------------------------------------------ggtaatttcgtcttttacc--ctccttggc------acccattcttttcagccgttatttcaacat------------------------------------ggccaaaaaaccttgtct------tttaaaacat-ag-ggtaaaa------a-aac-tttgaagtct-------------------------------agctt--------------------------------------atg--------------------------------------------------------------------------------------------------------tgattgttacgtgttcatttatca---------------tgcatttgttgattatg------------------gcatttggcattg------------------------ttgtttcaggacccttatcatggacctggccaagcaatggggctct-cattttcagtgccagagggagtgaaggtcccctcaagtctggtgaatatatttaaggaacttaaccaagatcttggctgttcaattccatctcatggaaatcttgagaaatgggctgctcaggtgaa------------------------------------------------------------------------aattgca-tct----------aattta------------------------------------------------tcacagtggcc-aaaatgtacagtaata-------attgaacttactagtg------gaaatacaga------------------ttt-cttctg------------------a-ttagattc-ttctct-tattgct-------------------------------ttaat-taaacatgctgacgttaa-------------tctttat------------ca-atttgtagggtgttc---------------------------t--------------------------------------------------------------------------------------------------------------------------------------------------------------------------------------------------------------------------------------------------------------------------------------------------------------------------------------------------------------------------------------------------------------------------------------------------------------------------------------------------------
>I28642_M064_Malvaceae_Burretiodendron_esquirolii_seq1
-------------------------------------------------------------------------------------------------------------------------------------------------------------------------------------------------------------------------------------------------------------------------------------------------------------------------------------------------------------------------------------------------------------------tgcccttaattccactccattt---------------------------gacagggtcaaggctgttatta------ttgggcaggt-aa-aattctg------agaat--ttagtagctagag---------------------------------------------------------------------------------------------------------------------------------------------------------------aatgggg---------------------------ttatattg-------------tttttttcatatgattatggct--------atggggggggtttggggatt----------------------gttgttttcaggacccttatcatggacctggtcaagcaatggggcttt-cgttttcggtgccagagggagtgaaggttccttcaagtttggtgaatatatttaaggaacttaagcaggatcttggctgttcaattccatcacatgggaatttagagaaatgggctattcaggtgag------------------------------------------------------------------------a---------------------------------------------------------------------------aaattg-cgc-katctatgtacacata-------attgagaccaggaatg------aaa--atatg------------------t-------------------------------------------------------------------------------------------------------------------------------------------------------------------------------------------------------------------------------------------------------------------------------------------------------------------------------------------------------------------------------------------------------------------------------------------------------------------------------------------------------------------------------------------------------------------------------------------------------------------------------------------------------------------------------------------------
>I28643_M065_Malvaceae_Hermannia_flammea_seq1
-------------------------------------------------------------------------------------------------------------------------------------------------------------------------------------------------------------------------------------------------------------------------------------------------------------------------------------------------------------------------------------------------------cttgattttcaatgccctaaattctactccattt---------------------------cacagggtcaaagcagttattc------ttggacaggt-aa-agttcgaa-------aattttcataagccctgt-------------------------------------------------------------------------------------------------------------------tttcttttattagattata---------------------tttcagctgaa----------------------------------------------tgtttttgtttatggattgatta--------------tggaatatgaaaact-----------------------gtaattttaggatccttaccatggacctgggcaagcaatggggcttt-cattttcagtgccagagggagtgaaggttccctcaagtctggtgaatatatttaaggaactcaataaggatcttggctgttcaattccatctcatggaaatttagagaaatgggcagttcaggtgaa------------------------------------------------------------------------agctgct--------------aataca-----------------------------------------------------------------------------------aatagacttctaa-------------------------------------tttgtctctg----------------------agtctc-ttttgt-aatggtt-------------------------------ttagt-aatacatgctgacattaa-------------ctttcat------------aa-tcttgtagggtgttc---------------------------ttttgctcaacactgttctcacaggta----tttttct-------cctttatacttgagattctg----------------------------------------------------------------------------------------------------------------------------------------------------------------------------------------------------------------------------------------------------------------------------------------------------------------------------------------------------------------------------------------------------------------------------------------
>I28644_M066_Malvaceae_Thomasia_solanaceae_seq1
-----------------------------------------------------------------------------------------------------------------------------------------------------------------------------------------------------------------------------------------------------------------------------------------------------------------------------------------------------------------------------------tt--tttccatatatttgggaatgaggcttattg--------------------------------------------------agtacggaaacatgcatcaacc-atttagccaaat-gc--tctctg------t-agt-gttgttaat---------------------ttattagtattagttt----------aatgtcacctg--------------------------------------------------------------cttctatacttaataattaat-ggatatgttct---------------------------------------a------taaaccg---------------taattttgttaatgattaag-----------agatgaatatgaaattg------------------------ttattacaggacccttaccatggacctggtcaagcaatgggacttt-cattttctgtgccagagggaattaaggttccctcaagtctggtgaatatatttaaggaactcaagcaagatcttagctgttcaattccttctcatggaaatttagagaaatgggctgttcaggtgaa------------------------------------------------------------------------aattgag-tca----------aatatc-------------------------------------------------acaagc-acc-aaaatgtgcactaataattgagcattgagcatactattg------aaactcgaga------------------tat-cttctg--------------------atagcttctttctct-aattgtt-------------------------------ttaat-aaaacatgctgacactaa-------------t------------------------------------------------------------------------------------------------------------------------------------------------------------------------------------------------------------------------------------------------------------------------------------------------------------------------------------------------------------------------------------------------------------------------------------------------------------------------------------------------------------------------------------------------------------------------
>I28645_M067_Malvaceae_Guichenotia_ledifolia_seq1
-------------------------------------------------------------------------------------------------------------------------------------------------------------------------------------------------------------------------------------------------------------------------------------------------------------------------------------------------------------------------------------------------------------------------------------------------------------------------tacggaaacatgcatcagcc-atttagccaaat-g----ctctg------t-agt-gttgttaat---------------------ttattagtattagttt----------aatgttccttg--------------------------------------------------------------cttctatacttaataattaat-ggatatgttctatgacg-att-gatgaaa-------------acctgaaaa------taaagcg---------------tagttttattaatgattaag-----------agatgaatatgaaattg------------------------ttattacaggacccttaccatggacctggtcaagcaatggggcttt-cattctctgtgccagagggaattaaggttccctcaagtctggtgaatatatttaaggaactcaagcaagatcttggctgttcgattccttctcatggaaatttagagaactgggctgttcaggtgaa------------------------------------------------------------------------aattgag-tct----------aatatc-------------------------------------------------acaagc-acc-aaaatgtgcactaata-------attgagcctactattg------aaactagaga------------------tat-cttctg--------------------atagcttc-ttctct-aattgtt-------------------------------ttaat-aaaacatgctgacactaa-------------tttttac------------aa-tcttgtagggtgttc---------------------------ttttgctgaacactg------------------------------------------------------------------------------------------------------------------------------------------------------------------------------------------------------------------------------------------------------------------------------------------------------------------------------------------------------------------------------------------------------------------------------------------------------------------------------------------
>I28646_M068_Malvaceae_Helmiopsis_sp_seq1
-----------------------------------------------------------------------------------------------------------------------------------------------------------------------------------------------------------------------------------------------------------------------------------------------------------------------------------------------------------------------------------------------c------aattgattttcaatgcccttaattccactccattt---------------------------gacagggttaaggcagttataa------ttggacaggt-aa-agtttcg------agaat-tttactagctaaacaagac----------------------------------------------------------------------------------------------------------------------------------------------------------aacggg------------------------------------------------------catatttgattatggct---------------ggattttgaaattttgggaa------tttttttatataattttcaggacccttatcatggacccggtcaagcaatggggctgt-cgttttcggttccggagggagtgaaggtgccttcaagtctggtaaatatatttaaggaacttaagcaggatcttggttgttcaattccatctcatgggaatctagagaaatgggctgttcaggtgaa------------------------------------------------------------------------atttg-------------------tta----------------------------------------------tgcagat--------atctgtacactgaca-------attgaattcatgaacg------aaa--atagg------------------ctt-cttctg------------------a-------------------------------------------------------ctaca-------------------------------aattt-ac------------ca-ttttgtagggtattc---------------------------ttttgctcaacactgttctcactggta----atgttct-------tacccacacttgagattgtgatat---tagttctat-----------------------------------------------------------------------------------------------------------------------------------------------------------------------------------------------------------------------------------------------------------------------------------------------------------------------------------------------------------------------------------------------------------------------t
>I28647_M069_Malvaceae_Cheirolaena_linearis_seq1
-----------------------------------------------------------------------------------------------------------------------------------------------------------------------------------------------------------------------------------------------------------------------------------------------------------------------------------------------------------------------------catatatc--ctccacaac------aattgattttcaatgcccttaattccactccattt---------------------------gacagggttaaggcagttataa------ttgggcaggt-aa-agtttcg------agaat-cttacaagctaaacaagac----------------------------------------------------------------------------------------------------------------------------------------------------------aacggg------------------------------------------------------cttaattgattatggct-----------gtacggattttgaaaatttgggat----tttttttatatataattttcaggacccttatcatggacctggtcaagcaatggggctgt-cgttttcggtgccggagggagtgaaggttccttcaagtctggtaaatatatttaaggaacttaagcaggatcttggttgttcaattccacctcatgggaatctagagaaatgggctgttcaggtgaa------------------------------------------------------------------------atttt-------------------tta----------------------------------------------tgcagatac-tct-tatttctacactgaaa-------attgaaatcatgaaca------aaa--ataga------------------cat-ctcctg------------------a-------------------------------------------------------ttaca-------------------------------acttt-ac------------ca-ttttgtagggtattc---------------------------ttttgctcaacactgttctcaccggta----atgttct-------tacccacacttgagat--------------------------------------------------------------------------------------------------------------------------------------------------------------------------------------------------------------------------------------------------------------------------------------------------------------------------------------------------------------------------------------------------------------------------------------------
>I28648_M070_Malvaceae_Helmiopsiella_madagascariensis_seq1
----------------------------------------------------------------------------------------------------------------------------------------------------------------------------------------------------------------------------------------------------------------------------------------------------------------------------------------------------------------------------------------tccacagc------aattgattttcaatgcccttaattccactccattt---------------------------gacagggttaaggcagttataa------ttggacaggt-aa-agtttcg------agaat-tttactaggtaaacaagac----------------------------------------------------------------------------------------------------------------------------------------------------------aacggg------------------------------------------------------cttatttgattatggct-----------atggggattttgaaattttgggaa------ttttttaatataattttcaggacccttatcatggacctggtcaagcaatgggactgt-cgttttcggtgccggagggagtgaaggttccttcaagtctggtaaatatatttaaggaacttaagcaggatcttggttgttcaattccatctcatgggaatctagagaaatgggctgttcaggtgaa------------------------------------------------------------------------atttg-------------------tta----------------------------------------------tgcatatat-tct-aatttgtacactgaca-------attgaattcatgaacg------aaa--ataga------------------ctt-cttctg------------------a-------------------------------------------------------ttaca-------------------------------acttt-ac------------ca-ttttatagggtattc---------------------------ttttgctcaacactgttctcactggta----atgttct-------tacccacacttgagattgtgatat---tag------------------------------------------------------------------------------------------------------------------------------------------------------------------------------------------------------------------------------------------------------------------------------------------------------------------------------------------------------------------------------------------------------------------------------
>I28649_M071_Malvaceae_Goethalsia_meiantha_seq1
---------------------------------------------------------------------------------------------------------------------------------------------------------------------------------------------------------------------------------------------------------------------------------------------------------------------------------------------------------------------------------------------------------------------------------------------------------------------------------------------------------------------------a-aac-ttcac--------------------------tatatgtgtaagttt--ggggtatcaatcttgttg--tttgagcaagggaagcatg-caccatatatgagctaaatgtttgggttaaaggcttgggtgcttctgtagttaaatgg-----atacataacatgataaa-ttt-aatgaaa-------------atcccaaaa------tgaagca---------------agattttgttggtttat----------------gaggatatgaaattg------------------------ttatttcaggacccttatcacggacctggtcaagcaatggggcttt-cattttcagtgccagagggagtgaaggttccttcaagtctggttaatatatttaaggaacttaagcaagatcttggatattcaatcccatctcatggaaatttggagaaatgggctgttcaggtgaa------------------------------------------------------------------------aatcgaa-tctgc------ctactatg------------------------------------------------taaaagc-acc-aaaatgtgcactaatc-------attgaacctgtggata------aaaataaaga------------------ttt-cttcttg-----------------a-ttagctta-tctct--gattgtt-------------------------------ttaat-attacatcctaacattaa-------------cttttac------------ca-tcttttagggggttc---------------------------t--------------------------------------------------------------------------------------------------------------------------------------------------------------------------------------------------------------------------------------------------------------------------------------------------------------------------------------------------------------------------------------------------------------------------------------------------------------------------------------------------------
>I28650_M072_Malvaceae_Clappertonia_ficifolia_seq1
----------------------------------------------------------------------------------------------------------------------------------------------------------------------------------------------------------------------------------------------------------------------------------------------------------------------------------------------------------------------------------------------------------------------------------------------------------tt-----------------------------------------------------------------aat-------------------------------ttatatatttgggttt-gggggattcaaatttgttgtgtttgagcaaggraaa-atggcgccarcca------------ctgtgaaaatgctttgagt-cttctataggcaaatga-----gcatgagatatggtgaa-ttt-gatgaga-------------actctaaaa------agaagca---------------aaattttattgagttat----------------aaccacatggaattg------------------------ttattttaggacccttatcatggacctggtcaagcaatggggcttt-cattttcagtaccagagggagtgaaggttccatcaagcctggtgaatatatttaaggaacttaagcaagatcttggatgttcagtcccatctcatggaaatctagaaaaatgggctgttcaggtgaa------------------------------------------------------------------------aattaatctat------------------------------------------------------------------------atccaaaatgtgcatt-----------attgaatccacggtta------aaaatagaga------------------ttt-attctg------------------a-ttagcttc-tcctct-aattgtt-------------------------------ttagt-aatacatgctgacattag------------ctttttac------------ca-tcttctaggggattc---------------------------tattgctcaatactgttcttacaggta----atgttct-------tatccaca----------------------------------------------------------------------------------------------------------------------------------------------------------------------------------------------------------------------------------------------------------------------------------------------------------------------------------------------------------------------------------------------------------------------------------------------------
>I28652_M074_Malvaceae_Hildegardia_barteri_seq1
------------------------------------------------------------------------------------------------------------------------------------------------------------------------------------------------------------------------------------------------------------------------------------------------------------------------------------------------------------------------------------------------------acttgattttcaatgctcttaattccacgccattt---------------------------cacaaggtcaaagcagttatta------ttggacaggt-aa-agttcta------a-ata-tttacaagta-acagaaa-------------------------------------------------------------------------------------------------------------------tgtgataa-----------------tggaatgaca-ttt-gataaaa-----------ttactgttaaa------tagaaca---------------cccttttattgattag-----------------gggcattggaaa-tg------------------------ttatatcaggacccttatcatggacctggtcaagcaatggggcttt-cattttctgtgcccgagggagtgaaggttccctcaagtctggtgaatatatttaaggaacttaagcaggatcttggctgttcaattccatctcatggcaatctagagaaatgggctgttcaggt-aa------------------------------------------------------------------------aattgcg-tct----------gatata----------------------------------------------taacaatta-acc-aaaatatatgccgata-------atataatctgtgaatg------aaaatataga------------------ttt-cttctg------------------a-ttagcttc-ttctct-tattgtt-------------------------------tcaat-aaaacattctgacattaa-------------tctttac------------ta-ttttgta--------------------------------------------------------------------------------------------------------------------------------------------------------------------------------------------------------------------------------------------------------------------------------------------------------------------------------------------------------------------------------------------------------------------------------------------------------------------------------------------------------------------------------------------
>I28653_M168_Malvaceae_Theobroma_cacao_seq1
-------------------------------------------------------------------------------------------------------------------------------------------------------------------------------------------------------------------------------------------------------------------------------------------------------------------------------------------------------------------------------------------------------------------------------------------------------------------------------agcagttatta------ttggacaggt-ac-agttcaa--------aatctttaccaacgaattcaatt--------gattcgtataatttaatttatacaaattcagtgttg------------------------------------------------------------------tatttgtagttaaatgg-----agacgtgacatgacc---att-gataaaa-------------acccgaaac------tagagca---------------gagttttattgatgatc--------------atgagcatatgaaattg------------------------ttgtttcaggacccttatcatggacctggtcaagcaatggggcttt-cattttctgtgccagagggagtgaaggttccatcaagtctggtgaatatatttaaggaacttaagcaagatcttggctgttcgattccgtccgatggaaatctagagaaatgggctgttcaggtgaa------------------------------------------------------------------tcctcaaactgaa-tct----------aatatc-------------------------------------------------acaagc-acc-aagatgtgcactagta-------actgaacctatgaata------gaaatagaga------------------ttt-tttacc------------------a-ttagcttc-ttctct-aattgtt-------------------------------ttaatagaaacatgctgacactaa-------------tttttgc------------aa-tcttgcagggtgttc---------------------------ttttgctcaatactgttctcacaggtg----atg-----------------------------------------------------------------------------------------------------------------------------------------------------------------------------------------------------------------------------------------------------------------------------------------------------------------------------------------------------------------------------------------------------------------------------------------------------------------------
>I28654_M105_Malvaceae_Pachira_aquatica_seq1
-----------------------------------------------------------------------------------------------------------------------------------------------------------------------------------------------------------------------------------------------------------------------------------------------------------------------------------------------------gagatttccagtg-gcagcgtcccaatatatc--ctccccagc------acttgattttcaatgcccttaattccacccctttt---------------------------catagggtcaaagcagttatca------ttggacaggt-aaaaatccca------taaac-ttcacaagcgag------------------------------------------------------------------------------------------------------------------------------------------------------------------------------------------------------agcta---------------ttttttaattgattgt-----------------t---atattgaattg--------------------tttcctatttcaggacccatatcatggacctggccaagcaatggggcttt-cattttcagtgccagagggagtgaaagttccttcaagcctggtgaatatatttaaggaacttaagcaagatcttggctgttcaattccatctcatggaaatctagagaaatgggctgttcaggtgaa------------------------------------------------------------------------------------------------------------------------------------------------------------------acatgcactaata-------attgaccctatgaacga---agaaaatatagat-----------------ttc-tttttg------------------a-ttagcttc-ttct-----------------------------------------------------cgctcacattat-------------ttgttac------------ga-tcttgcagggtgttc---------------------------ttttgctcaacactgttctcacaggta----attttct-------tatccatacttgagat--------------------------------------------------------------------------------------------------------------------------------------------------------------------------------------------------------------------------------------------------------------------------------------------------------------------------------------------------------------------------------------------------------------------------------------------
>I28655_M148_Malvaceae_Robinsonella_mirandae_seq1
caatgg---------------------------------------------------------------------------------------------------------------------------------------------------------------------------------------------------------------------------------------------------------------------------------------------gaagacttga--------------------tatggcagttgat-------aaratctcgaaartagarcaccmttgtgtttc-tttttttcgt------ttctgattatsatcatgtggaaytttwtttayctc---------------------------tgctgcttgraktcgggtgtga------ttammgtaat-gg-gataccr------a-------------------------------------------------------------------------------------------------------------------------------------------------------------------------------------------------------------------------------------------------tatcgaacatg----------------gggtaacrcaattttct----------------ttttactgatatcaggatccatatcatggacctggtcaagcaatggggcttt-cattttcwgtgccagaggragtgaagvtabcctcaagccttgccaatatatttaaggaacttaagcaagatctyggctgytcgattccatctcacggaaatctagagaaatgggctgttcaggtgaa------------------------------------------------------------------------aattgcc-tac----------attatc----------------------------------------------tcacgatgc-acc-rrgaygtgcactrata-------attgaacctamgaatgt---aaaaaatgtaga------------------ttt-cttcttat----------------a-ttagcttc-ttycct-aattgttaaat---------------------------tt---------------------------------------------------------tcttgtagggtgttc---------------------------ttttgctcaacacggttctcacgggta----atttt---------------------------------------------------------------------------------------------------------------------------------------------------------------------------------------------------------------------------------------------------------------------------------------------------------------------------------------------------------------------------------------------------------------------------------------------------------------------
>I28656_M002_Malvaceae_Tilia_americana_seq1
----------------------------------------------------------------------------------------------------------------------------------------------------------------------------------------------------------------------------------------------------------------------------------------------------------------------------------------atttgttgagagagagataaccagtg-gcagcatgcccatatatc--ctccccagc------acttgattttcaatgcccttaactccactccattt---------------------------cacagggtcaaagcagttatca------ttggacaggt-ar-agttcya------a-aac-wttaskarccagrgamygw-------------rtttawttgattrt------------------crcgtgttc--------------------------------------------------------attttattatat-----------------attcacgaca-gtt-gataaaa-------------amtataaaa------taaagca---------------cttttktgctgattat-----------------grgcrtttgaaattg------------------------ttdtttmaggacccttatcatggacctggtcaagcaatggggcttt-cattttcagtgccagagggagtgaaggttccctcaagtctggtgaatatatttaaggavcttaagcaagatctbgghtgttcaattccatctcatggaaatctagagaaatgggctgttcaggtgaa------------------------------------------------------------------------awttgca-tct----------aatatr----------------------------------------------wmacaatgy-asc-rwaatgtrcactrata-------attgaaccwatgadtg------aaaatataga------------------ttt-cttctg------------------a-ttagyttc-ttytct-wrttrtt-------------------------------ttaat-ararcatgctgacattaa-------------tytttac------------ca-ttttgtagggtgttc---------------------------ttttgctyaacactgttctcacaggta----atgttc--------------------------------------------------------------------------------------------------------------------------------------------------------------------------------------------------------------------------------------------------------------------------------------------------------------------------------------------------------------------------------------------------------------------------------------------------------------------
>I28657_M180_Malvaceae_Triumfetta_lappula_seq1
----------------------------------------------------------------------------------------------------------------------------------------------------------------------------------------------------------------------------------------------------------------------------------------------------------------------------------------------------------------------------------------------------------------------------------------------------------------------------------------------------------------------------------------------------------------------tttgggttwwkgggrattyaaacttgttgcgtttgagcaaggrgaaaatggygccaacca------------ctgaggaaatgcttggggtycttctatagttaaatgk-----gcatgagatatgatram-att-tatgaaa-------------attcttgaa---tattgragca---------------aaawtttattgatttrt----------------raccatattgaattg------------------------ttattttaggacccttatcatggacctggtcaagcaatggggctnt-cattttcagtaccagagggagtgaaggttccctcaagcctggtgaatatatttaaggaacttaagcaagatcttggatgttcaatcccatctcatggaaatctagagaaatgggctgttcaggtgaa------------------------------------------------------------------------awttgaa-tcc----------ataty-----------------------------------------------------------c-aaahtgtgcattagtt-------attgaatccayggttmm-----aaaatggaga------------------ttt-cttctgatc---------------a-ttagchtc-tcctyt-gattgtt-------------------------------taast-watacmtactgacrttagt-----------ctttttac------------ca-acttctaggggrttc---------------------------tattgctcaatactgtwctyacaggta----atgatc--------------------------------------------------------------------------------------------------------------------------------------------------------------------------------------------------------------------------------------------------------------------------------------------------------------------------------------------------------------------------------------------------------------------------------------------------------------------
>I28658_M160_Muntingiaceae_Muntingia_calabura_seq1
---------------------------------------------------------------------------------------------------------------------------------------------------------------------------------------------------------------------------------------------------------------------------------------------------------------------------------------------------------------aggagcaaaatctgattaagct-----------------gtttgattgttatcaattttgctttgacggtattctcattatatgcattctattgggctgcgcaaacaatcacagttgtggtta--c--ggtgataaagt-cg--------------ggaat----------------------------------------------------------------------------------------------------------------------------------ccagtttggta-----------------------------ttgcaatggaag-----------------------------------------------------------gatgtttgtc-----------accagcatgtgtatgtt--------c---------------tgttgtcaggacccttatcatggaccacgtcaagcaatgggcctct-cattctctgtgccagaaggagtgaaggctccttcaagtctggtgaatatatttaaggaacttaagcaggatgtcggttgttcaataccatctcacgggaatctagagaaatgggctatacaggtgaa------------------------------------------------------------------------gataata-tct----------tgtata---------------------------------------------------------------------------------------------------------gatgtcaatag-----------------ttc-attc----------------------ctggttta-taagc--aattgcttaatgt-------------------------ttgac-attgttcactcacacttaacacatacattcatgtgtac----------a-cgtacatataga---------------------------------tatgcacaaatagtatgttcattagta--tcatatatttgggctggat---------------------------------------------------------------------------------------------------------------------------------------------------------------------------------------------------------------------------------------------------------------------------------------------------------------------------------------------------------------------------------------------------------------------------------------------------------
>I9832_V002_Malvaceae_Luehea_speciosa_seq1
caatggccgcttcctcgaaaaccataatcgatttcttcaaagcaaatccaggcccatcaaagcgtcagaaactctcttctccttccgatcatcaacaaccactcccctccgtcgccgtcgggatcactgctgagcaaaaatgtaggatggaactgaacaaatgcatggccaaatcaagacgtaacctcaaaatctgttcccaaaaagtagccgagtccaaggtcgacggatcgggttacgtgaaactggaggaactcttggtggaggacacgtggctcgaggccttacccggagagcttcagaagccttacgcgactaccttgtgcaagtttgtggagagagagatttccagtg-gaagcgttcctatttatc--ctccccaac------acttgattttcaatgcccttaattctactccattt---------------------------caaagggttaaagcagttatta------ttggacaggt-ag-agttcaa------a-aac-tcta-----------------------------tatatataaattt-gggggattcaaacttgttc--tttgagcaagggaagcatg-caccaaaca------------ctaagctaagtgcttgggtgctcctatagttatatgt-----atatgtgacatgataaa--tt-gatgaaa-------------actct-aaa------tgaagca---------------agattttattgatttat----------------gagcgtatgaaattg------------------------ttattttaggacccttatcatggacctggtcaagcaatggggcttt-cattctcagtgccagaggaagtgaaggttccttcaagtctggttaatatatttaaggaacttaaggaagatcttggatgttcaatcccatcgcatggaaatttagagaaatgggctgttcaggtgaa------------------------------------------------------------------------cattacc-tac--------------------------------------------------------------tgtgcaagc-acc-aacatgtgcactaatt-------attgaaaccacggata------aaaataaaga------------------ttt-cttctg------------------a-ttggctta-ttatat-aattgtt-------------------------------ttaat-aatacatgctgacattaa-------------cttttac------------ca-tcttgtagggggttc---------------------------ttttgctgaacactgttctcacaggta----aagttct-------tttccactcttgagaggctgatac---tatatgtat-ttgagc------ttataataggatcaagcgcatgtcttggcgactattaggaaaagtctttatgacgcaaaatttctaaattagatgcaggaacaagtttgtcaaagtgttatctcttttggcattagatactctacagattaacatggtcgcattgattgattagataatgaagttattatgccgttatatagatataacctgttgaatgttatgtgacttcatggcgtcccctcagcagattaacatggttgcattgattgattatataatgaagatattatcatgttatacagatataacctgttgaatggcatcatctccttctgtgcttaagctttgctttttgtttattgttatttgtctccctctaatcaggatctttcttgatcttctggttttcattc
