# Supplementary material for: Localized Phylogenetic Discordance Among Nuclear Loci Due to Incomplete Lineage Sorting and Introgression in the Family of Cotton and Cacao (Malvaceae)
Source: Front Plant Sci. 2022 Apr 13;13:850521. doi: 10.3389/fpls.2022.850521 (PMC9043901; doi:10.3389/fpls.2022.850521)
Supplement: Supplementary file 1 [file Data_Sheet_1.ZIP › Alignments_v4/L173.fasta]

>I23352_M001_Malvaceae_Bombax_ceiba_seq1
------------------------------------------------------------------------------------------------------------------------------------------------------------------------------------------------------------------------------------------------------tatgccagcaattgcccgattgttacgtagatatactccagatatgaaggcattgaaccatgctgtaggtatgttgtccatcttaaacagcaaacaccctaatatggttggtgccatacgagagtacccttggatgatgactgggtctggaaggccaccatcagtttatgatgttcggaggccatctgaaatmatttctttggaaggatggrgtgcattatggagaggccttcgttcgggagtygctcgtgactctgtatttgstggcatattcttctctacttgggaatgtttgcaccaagttatgcttaattggaaggcagttgggatggatcccccacctaggtgcttt-ttttt------tatatgtttttt------------ctttgccatttggtscatagat---tttccctgttgaataatt-----tt-agttga-ttatatgcatgcaactcc-aaatttagttgattatatgcctrcaag----------------tcctaatcattgttctaactatgtttt-gcgcttcatttt-taaggagaatatagagaaggatccttaacca----------------------------------------------------------------
>I23353_M002_Malvaceae_Tilia_americana_seq1
------------------------------------------------------------------------------------------------------------------------------------------------------------------------------------------------------------------------------------------------------------agtaattgccagattgctacgtggatatactccagatatgaaggcattgaaccataatgtaggtatgttatccatcttaaacaacaaacatcctaatatggtcggtgccatacaacagtacccctggatgatgactgggtctggaaggccaccatcagtttatgatgttcggaggccatccgaaatcatttctttggaaggatggggtgcattatggagaggccttcgttctggagttgctcgtgactctgtatttggtggcatattcttctctacttggcaatttttgcaccaagcaatgcttgattggaaggcggttgggatggatcctccacccaggttcttt-tttga-----------gcttttt------------ccttgccatttggtgcatagtg----tctcctgttgaatgttt-----tt-agttga-ttatatgcaagcaacttc-----------------------------------------------taagcattgttctcactatgtttt-acacttcatgtg-aagta-gaataaagagaaggatcctgaaacaaatatggtaaaaatatcagcta----------------attttattagttca-----------a
>I23354_M003_Malvaceae_Herissantia_crispa_seq1
-------------------------------------------------------------------------------------------------------------------------------------------------------------------------------------------------------------------------------------------------------atgcctgcaatttccagatttttacgtggatatactccagatawgaagggattgaaaaatgctgtagatatgttgtccatcttaaacagcaagcaccccaatatggttggtgctatacaagattacccttggatgatgagtgggtctggaaggccaccatctgtttatgatgtgcggaggccatctgaaatcgtttctttggaaggatggggtgcattgtggagaggccttcgttcaggcrttgctcgagactctgtatttggtggcatattcttctctacatgggaattattgcaccaagttatgattaattggaaagcggctgggatggatcccccacccaggtgcagt-tttga-----------gcctttt------------ccttgccatttggtgcatagag---tttcccttttgaatagttttacctt-agttgt-ttacatgcatgcaacttc-ttatttatttgacatgagcactccaagcaaaatgaaaagtta-gtaaaacataggttctaaccatgtttttacacttaagagt-tgaggagaacagagagaaagatcctgaaccaactataa---------------------------------------------------------
>I23355_M004_Malvaceae_Malva_arborea_seq1
-------------------------------------------------------------------------------------------------------------------------------------------------------------------------------------------------------------------------------------------------------------gcaatttccagattattacgtggatatactccagatattaaggcattgaacaactctgtaggtatgttgtccatcttaaacagmaagcaccctaatatggttggtgcratacaagagtacccttggatgatgagtgggtctggaaggccgccatctgtttatgatgtccggaggccatcgaaaatcatttctttggaaggatggggtgcattgtggagaggccttcgttcgggaattgctcgagactctgtatttggcggcatattcttctcttcttgggaatgtctgcaccaagttatgattaattggaaggcggctgggatggatcccccacccaggtgctkt-tttga------------tccttt------------cctttccatttggtgcatagaa---tttccctattgaatactt-----tt-tgttga-ctatatgcatgcaactcc-ttttttagttgattatatgcctgcaac----------------ttctagtcattcttctaaccgatgtt----actaagattc-aagtatgagtttcgratactggtatgcgcccgacacgggtatg----------------------------------------------------
>I23356_M005_Malvaceae_Lavatera_assurgentiflora_seq1
--------------------------------------------------------------------------------------------------------------------------------------------------------------------------------------------------------------------------------------------------------------------------tattacstggatatactccagataykaaggcattgaacaactctgtaggtatgttgtccatcttaaacagmaagcaccctaatatggttggtgcratacaagagtacccttggatgatgagtgggtctggaaggccgccatctgtttatgatgtccggaggccatcgaaaatcatttctttggaaggatggggtgcattgtggagaggccttcgttcgggaattgctcgagactctgtatttggcggcatattcttctcttcttgggaatgtctgcaccaagttatgattaattggaaggcggctgggatggatcccccacccaggtgctkt-tttga------------tccttt------------cctttccatttggtgcatagad---tttccctattgaatactt-----tt-tgttga-ctatatgcatgcaactcc-ttttttagttgattatatgcctgcaac----------------ttctagtcattcttctaaccgatgtt----actaagattc-aa---------------------------------------------------------------------------------------------
>I23359_M008_Malvaceae_Althaea_officinalis_seq1
-------------------------------------------------------------------------------------------------------------------------------------------------------------------------------------------------------------------------------------------------------atgccagcaatttccagattattacgtggatatactccagatatgaaggcattgaacaattctgtaggcatgttgtccatcttaaacagcaaacaycctaatatggttggtgccatacaagagtacccttggatgatgagtgggtctggaaggccaccatcggtttatcatgtccggaggccatctgaaatcatttctttggaaggatggggtgcattgtggagaggtcttcgctcgggaattgctcgagactctgtatttggtggcatattcttctctacttgggaatgtctgcaccaagttatgattaattggaaggctgctgggatggatcccccacccaggtgcttt-tttta-----------tcctttt------------cctttccaattggttcatagaat-ttttccctattgaatactt-----tt-tgttga-ttatatgcatgcaactcc-ttttttagttgattatatgcctgaaac----------------ttctagtcattcttctaaccgatgtc----actaagagtc-gggtatgagtt------------------------------------------------------------------------------------
>I23360_M009_Malvaceae_Lagunaria_patersonia_seq1
----------------------------------------------------------------------------------------------------------------------------------------------------------------------------------------------------------------------------------------------------------cctgcagtttccagattattacgtggatacactccagatatgaaggcattgaacaatgctgtaggtatgttgtccatcttaaacagcaagcaccctaatatgattggtgccatacaagagtacccttggatgatgactgggtctggaaggccaccatcagtttatgatgtcaggaggccttctgaaatcatttctttggaaggatggggtgcactgtggagaggccttcgttcgggagttgctcgagactctgtatttggtggcatattcttctctacttgggaatgtttgcaccaagttatgcataattggaaggcggctgggatggatccccttccaaggtacttt-tctga-----------atctttt------------ccttgccattttttgcatagat---tttcccttttgaatattt-----tt-agttga-ttatatgcatgcaactcctttttttagttgatcatatgctagcaac----------------ttctagtcatttttctaacccatgtt----actcagaatc-wggtatgagttttggatactggtatg---------------------------------------------------------------------
>I23361_M010_Malvaceae_Allyogyne_huegelli_seq1
-----------------------------------------------------------------------------------------------------------------------------------------------------------------------------------------------------------------------------------------------------------------------------------------------atatgaaggcattgaacaatgctgtaggtatgctgtccatcttaaacagcaaacaccctaatatggttggtgccttacaagagtacccttggatgatgactgggtctgggaggccaccatcggtttatgatgtccggagaccatctgaaatcatttctttggaaggagggggtgcattgtggagaggccttcgttcgggg-------------------------------------------------------------------------------------------------------------------------------------------------------------------------------------------------------------------------------------------------------------------------------------------------------------------------------------------------------------------------------------------------------------------
>I23363_M012_Malvaceae_Napaea_dioica_seq1
---------------------------------------------------------------------------------------------------------------------------------------------------------------------------------------------------------------------------------------------------------------------------------------------------------attgaacaattctgtaggtatgttgtccatcttaaacagcaagcaccctaatatggttggtgccatacaagagtacccttggatgatgagtgggtctggaaggccaccatcggtttatgatgtccggaggctatctcaaatcatatctttggaaggatggggtgcattgtggagaggcctycgttcgggaattgcccgrgrctytgtatttggtkgcatattyttctctmcttgggaatgtctgcascaagttatgattaattggaaggcagctgggatggatcccccacccaggtgtttt-tttgtt---tttttgatcctttt------------cttttctttttggtttataaat---tttcttttttgattattt-----tt-tgttag-ttataggcatgcaacttt-tttttttgttgtttataggcgtgga-----------------ttttttattctttttttaacccgttttt---actagggggg-ggttatgagtttgg-----------------------------------------------------------------------tttttgggta
>I23365_M014_Malvaceae_Callirhoe_bushii_seq1
---------------------------------------------------------------------------------------------------------------------------------------------------------------------------------------------------------------------------------------------------------------------cagattattacgtggatatactccagatatgaaggcattgaacaattctgtaggtatgttgtccatcttaaacarcaagcaccctaatatggttggtgccatacaagagtacccttggatgatgagtggrtctggaaggccaccaycggtttatgatgtccggaggccatctgaaatmatttctttggaaggatggrgtgcwttgtggagaggscttcgwtcgggaattgctcgagactctgtatttggtggcatattcttctctacttgggaatgtctgcaccaagttatgattaattggaaggcagttgggatggatcccccacccaggtgcttt-tgtga-----------tcctttt------------cctttccattttgtacat----------------------ttt-----tt-agttga-ttatatgcctgcaacttc-----------------------------------------------tagtcattcttctgactgatgtt----actaagagtc-gggtatgagtttcggatactggtatgtgcccctcacgggtatgt-t---------------------------caattt----------------
>I23367_M016_Malvaceae_Kitaibelia_vitifolia_seq1
-----------------------------------------------------------------------------------------------------------------------------------------------------------------------------------------------------------------------------------------------------ttatgccagcaatttccagattattacgtggatatactccagatatgaaggcattgaacaattctgtaggtatgttgtccatcttaaacagcaaacaccctaatatggttggtgccatacaagagtacccttggatgatgagtgggkctggaaggccaccatcggtttatgatgtccggaggccatctgaaatcatttctttggaaggatggggtgcattgtggagaggccttcgttcgggaattgctcgagactctgtatttggtggcatattcttctctacttgggaatgtctgcaccaagttatgattaattggaaggctgctgggatggatcccccacccaggtgcttt-tttga-----------tcctttt------------cctttccatctggtgcatagag---tttccctatggaatactt-----tt-tgttga-ttatatgcatgcaactcc-ttttttatttgattatatgcctgcaac----------------ttctagtcattcttctaaccgatgtc----actaagagt-------------------------------------------------------------------------------------------------
>I23368_M017_Malvaceae_Sterculia_apetala_seq1
-------------------------------------------------------------------------------------------------------------------------------------------------------------------------------------------------------------------------------------------------------ktgcctgtaattgccagattgctacgtggatatactccagatatgaaggcattgaaccattctgtaggtgtgttatccatcttaaacagcaaacatcctaatatgttaggcgccatacaagattacccgtggatgatgactgggtctggaaggccaccatcagtgtctgatgtgcggaggccatcccaaatcatttctttggaaggatggggtgcattatggagaggccttcgttctggaattgctcgggactctgtttttggcggcgtatttttctctacttggcaatttttgcacctagcaatgcttgattggaaggcagttgggatggatcctccacccaggttcttt-ttcga-----------ggttttt------------ccttgccatttggcacatagaa--tgtcccctgttgaattttt-----tt-agttga-ttatttgcaagaaactcc-----------------------------------------------taagcattgttctcactatgtttt-acacttcaagtg-aagta-gaataaataaaaggatcccgaaccagttatggaaaaaa-atcagctg--------------------------------------atta
>I23369_M018_Malvaceae_Abelmoschus_esculentus_seq1
------------------------------------------------------------------------------------------------------------------------------------------------------------------------------------------------------------------------------------------------------------------ttccagattattacgaggatatactccagatatgaaggcattgaacaatgctgtaggtatgttgtccatcttaaacagcaagcaccctaatatggttggtgccatacaagagtacccttggatgatgacggggtctgggaggccaccatcggtttatgatgtccggagaccatctgaaatcatttctttggaaggagcgggtgcattatggagaggccttcggtcaggagttgctcgagactctgtatttggtggtatattcttctctacatgggaatgtttgcaccaaattatgcttaattggaaggcagctgggatgaatcccccacccaggtgccct-tttga-----------acctttt------------ccttgccatttggtgcatagag---tttccatattgaatattt-----tt-agttga-------------------------------------------------------------------------------------------------------------------------------------------------------------------------------------------------------
>I23370_M105_Malvaceae_Pachira_aquatica_seq1
----------------------------------------------------------------------------------------------------------------------------------------------------------------------------------------------------------------------------------------------------------ccagcaactgcccgattgttacktggatatactccagatatgaaggcattgaaccacgctgtaggtatgttgtccatcttaaacagcaaacaccctaatatggttggtgccatacgagagtacccctggatgatgactgggtctggaargccwccatcggtttatgatgtttggaggccatctgaaatcatttctttggaaggatggggtgcattatggagaggccttcgttcgggagttgctcgagactctgtatttrgtggcatattcttctctacctgggaatgtttgcaccaagttatgcttaattggaaggcggttgggatggatcccccacctaggtgsttt-twtwta-tatatata-tgttttt------------tcttgccatttggtgcatagat---tttccctgttgaatattt-----tt-agttga-ttatatgcatgcaactcc-aaatttagttgattatatgcctacaac----------------tcctaatcattgttctaaattcgtttt-gtgcttaatttt-taaggagaatatagagaatgatcctgaaccaaatatagcaggaa---------------------------------------------------
>I23372_M140_Malvaceae_Chiranthodendron_pentadactylon_seq1
-----------------------------------------------------------------------------------------------------------------------------------------------------------------------------------------------------------------------------------------------------------cagcagttgccagattgctacgtggatatactccagatatgaaggcattgaaccatgctgtaggtatgttgtccatattaaacagcaaacaccctaatatggttggtgccatacaagagtacccctggatgatgactgggtctggaaggccaccatcagtttgtgatgttcggaggccatctgaaatcatttctttggaaggatggggtgcattatggagaggccttcgttcgggagttgctcgagactctgtatttggtggcatattcttctctacttggcaatgtttgcaccaagcaatgcttaattggaaggcagttgggatggatcccccacccaggtgcttt-tttga-----------gcttttt------------ccttgccatttggtgcatagag---tttccctgttgaatattt-----tt-agttta-ttatatgcatgcaactcc-taatttagttgattatatgcctgcaac----------------tcctaatcattgttctcactatgtttt-acacttaat---------------------------------------------------------------------------------------------------
>I23373_M141_Malvaceae_Quararibea_funebris_seq1
---------------------------------------------------------------------------------------------------------------------------------------------------------------------------------------------------------------------------------------------------------------------------------------------------------gttgaaccatgctgttggtatgttgtccatcttaaacagcaaacgccctaatatggttggtgccatacaagagtacccctggatgatgactgggtctggaaggccaccatcggtttatgatgttcggaggccatctgaaatcatttctttggaaggatggggtgcattatggagaggccttcgttcgggagttgctcgagactctgtattcggtggtatattcttctctacttggcagtgtttgcaccaagctattcttaattggaaggcagttgggatggatcccccacctaggtgctgt-tttga-----------gcttttt------------cctagccatttggtgcatagag---tttccctgttgaattttt-----tt-agttga-ttatgtgcctgcaactcc-----------------------------------------------taatcattgttctaactatgtttt-acgtttaaygtt-aaaga-gaatatacagaaggatcctcaatcaaatatagcagaaa-atcagcta-------aattatt--gattcaagttttcctctgtcttgttg
>I23377_M148_Malvaceae_Robinsonella_mirandae_seq1
--------------------------------------------------------------------------------------------------------------------------------------------------------------------------------------------------------------------------------------------------------tgcctgcaatttctagattattacgtggatatacgccagatgtgaagggattgaaaaatgctgtaggtatgttgtccatcttaaacagcaagcaccccaatatggttggcgccatacaagagtacccttggatgatgagtgggtctggaaggccaccatctgtttatgatgtgcggaggccatctgaaatcatttctttggaaggatggggtgcactgtggagaggccttcgttcgggagttgctcgagactctgtatttggtggcatattcttctctacatgggaattattgcaccaagttatgattaattggaaagcggctgggatggatcccccacccaggtgca-t-tttga-----------gcctttt------------ccttgccatttggtgcatagag---tttcccttttgaatagtt-----tt-agttga-ttatatgcatgcaatttc-ttgtttatttgacatgagcactccaagcaaaatgaaaagtta-gagcaacataggttctaactatgtttttacactt-agagt-taaggagaacaaagagaaagatcctgaa-------------------------------------------------------------------
>I23378_M150_Malvaceae_Ceiba_pentandra_seq1
------------------------------------------------------------------------------------------------------------------------------------------------------------------------------------------------------------------------------------------------------------agcaattgcccgattgttacgtggatatactccagatatgaaggcattgaaccatgctgtaggtatgttgtccatcttaaacagcaaacaccctgatatggttggtgccatacgacagtacccttggatgatgactgggtctggaaggccaccaccagtttatgatgttcggaggccatctgaaatcatttctttggaaggatggggtgcattatggagaggccttcgttcgggagttgctcgtgactctgtatttggtggcatattcttctctacttgggaatgtttgcaccaagttatgcttaattggaaggcagttgggatggatcccccacctaggtgcttt-ttttt------watatgtttttt------------ctttgccatttggtgcatagat---tttccctgttgaataatt-----tt-agttga-ttatatgcatgcaactgc-aaatttggttggttatatgcctacaac----------------tcctaatcattgttctaactatgtttc-gctcttaatttt-taaggagaatatagagaagaatc------------------------------------------------------------------------
>I23380_M161_Malvaceae_Hibiscus_tiliaceus_seq1
--------------------------------------------------------------------------------------------------------------------------------------------------------------------------------------------------------------------------------------------------------------catattccagattattacgtggatatactccagatatgaaggcattgaacaatgctgtagatatgttgtccatcttaaacagcaagcaccctaatatggtyggtgccatacaagagtacccttggatgatgacrgggyctgggaggccaccatcggtttatgatgtccggagaccatctgaaatcatttctttggaaggaggggsygsrtkswkkrkrgrsakkcsttcggkmrktrstygmkmswswstmtktrktkgcwkkywywtybytmyvwrsrwrkgwwtgywycmamywrwwywtrmttrrwwggmrgsyggswkgratsmmycmcccaggtgctct-tttga-----------gcstttt------------ccttgccaksyrktksrtrsak---wkwscwtmykkaktattt-----tt-agttga-ttatatgcttgcwwswwm-------------------------------------------ytkyttgttattgttctaahrywwsyya---mwcmmrmsykrrrwtttggatactggcatgtgtcatgacattgatatgttc------------------------------------------------------a
>I23383_M166_Malvaceae_Pseudobombax_ellipticum_seq1
--------------------------------------------------------------------------------------------------------------------------------------------------------------------------------------------------------------------------------------------------------------------cccgatttttacgtggatatactccagatatgaaggcattgaaccatgctgtaggtatgttgtccatcttaagcagcaaacaccctaatatggttggagcyatacgagagtacccctggatgatgactgggtctggaaggccaccatcggtttatgatgttcggaggccatctgaaatcatttctttggaaggatggggtgcattatggagaggccttcgttcgggagttgctcgagactctgtatttggtggcatattcttctctacttgggaatgtttgcaccaagttatgcttaattggaaggcggttgggatggatcccccacctaggtgcttt-ttttt------tatatgtttttt------------ccttgccatttggtgcatagat---tttccctgttgaatattt-----tt-agttga-ttatatgcatggaactcc-aaatttagttgattatatgcctacaac----------------tccttatcattgttctaactatgtttt-gcgcttaatttt-taaggagaatatag---------------------------------------------------------------------------------
>I23384_M168_Malvaceae_Theobroma_cacao_seq1
-----------------------------------------------------------------------------------------------------------------------------------------------------------------------------------------------------------------------------------------------------ttgtgccagcaattgcccgattactrtgtggatatacwcyagasatgagracattgaaccattcggtaggaatgttgtccatyttaaacagcaaacatcctaatatggtyrgtgccatacaagaktacccytggatgatgactgggtctgggargccaccaccagtttatgatgttcggaggccatcccaaatcatttctttggaaggatggggtgcattatggagaggccttcgttctggagttgctcgagactctatatttggtggcatattcttctcyacttggcaatttttrcahcgagcaatgctagactggaaggcagttgggatggatccccyacccaggtgttct-tttwa-------------ttyyywytwwrtymymwbmwhswyawwkkwtkcmtrwtr---wwtkyytkwkkwrwkttt-----w--wgktgakytwryrktgwkctm------------------------------------------------------rkkwtrttyymwtywtwwtky-rywykwsadkkg-arrga-rrrwwgmkrramsrawkmtgrmmmarmmatsrymwart-tttttggttcaagtttgttattgcaaaccaagatttaatatactttt---
>I23385_M169_Malvaceae_Ochroma_pyramidale_seq1
------------------------------------------------------------------------------------------------------------------------------------------------------------------------------------------------------------------------------------------------------tatgccagcaattgccagattgttacgtggatatactccagatatgaaggcattgaaccatgctgtaggtatgttgtccaccttaaacagcagacaccctaatatggttggtgccatacaagagtacccctggatgatgactgggtctggaaggccaccatcggtttatgatgttcggaggccatctgaaatcatttctttggaaggatggggtgcattatggagaggccttcgttcaggagttgctcgagactctgtatttggtggcatattcttctctacttggcagtgtttgcaccaagttatgcttaactggaaggcagttgggatggatcccccacccaggtgcttt-tttga-----------gcttttt------------ccttgtcatttggtgcatagag---tttccatgttgaatattt-----tt-agttga-ttatat----gcaactcc-taatttagttg------------caac----------------tcctaatcattgttctaactatgtttt-acacttgatgtt-aagga-gaatatagaggaggatcctgtaccaaatat-----------------------------------------------------------
>I23387_M178_Malvaceae_Malvaviscus_arboreus_seq1
-----------------------------------------------------------------------------------------------------------------------------------------------------------------------------------------------------------------------------------------------------ttatgccggcaatttccagattattatgtggatatactccagatatgaaggcattgaacaatgctgtaggtatgttgtccatcttaaatrgcaagcaccctaatatggttggtgccatgcaagagtacccttggatgatgacsgggtctgggaggccaccatcggtttatgatgthcvgagaccgtctgaaatcatctctttggaaggagggggtgcattgtggagaggccttcggtcaggagttgctygagactctgtatttggtggcatattcttctcaacatgggaatgtttksamyrmwkkmwkbykwmykrsawkgmkrykkksakkwwwbyyyywyccmdkkkmtyt-kkwgw-----------gycytt-------------sswkgsymwtwksykcatasmr---ykyccaywwtkrwyarkk-----tw-mkyyra-kyawakwswwgmrwtwkm-----------------------------------------------kyrwcatwrktcywammtaykwytyammcyyrwrawtywrhkkwgaatrmwrrcatgcgtc-tgacattgatatgttca---------------------------------------------gtttagttt
>I23388_M180_Malvaceae_Triumfetta_lappula_seq1
--------------------------------------------------------------------------------------------------------------------------------------------------------------------------------------------------------------------------------------------------------------------------------------------------tgaaggcattgaacaattctgtaggtatgttgtctatcttaaacagcaagcaccctaatatggttggtgccatacaagattacccttggatgatgagtgggtctggaaggccaccatcggtttatgatgtccggaggccatctgawatyatytctttrgaaggatggggtgcattgtggagaggccttcgttcgggaattgctcgagactctgtatttggtggcatattcttctvtacttgggaatgtmtgcaccaagtwatgattaattggaaggcggctgggatggatcccccacccaggtgcttt-tttga-----------tcctttt------------cctttccatttggtgcatagag---tttccctattgaatattt-----tt-agttga-ttatatgcatgcaactcc-ttttttagttgattatatgcctgctac----------------ttcttgtcattgttctaacctatgtt----actaagagtc-gggtatgagttttggatactggtatgtgcccaacatgtgtatgt-t---------------------------caaatttt--------------
>I23389_M181_Malvaceae_Pavonia_scheadiana_seq1
-----------------------------------------------------------------------------------------------------------------------------------------------------------------------------------------------------------------------------------------------------ttatgccagcaatttccagattattacgtggatatactccagatatgaaggcattgaacaattctgtaggtatgttgtcgatcttaaayagcaagcaccctaatatggttggtgccatamaagaktacccttggatgatgagtgggtctggaaggccaccatcggtttatgatgtccggaggccatctgawatyatytctttrgaaggatggggtgcattgtggagaggycttcgttckggaattgctcgmgactctgtatttggtggcatattcttctvtacttgggaakgtctgcaccaagttatgattaattggaaggcggctgggatggatcccccacccaggtgcttt-tttga-----------tcctttt------------cctttccatttggtgcatagag---tttccctattgaatatta-----tt-agttga-ttatatgcatgcaactcc-ttttttagttgattatatgcctgcaac----------------ttctagtcattgttctcacctttgtt----actaagagtc-gggtatgagtttaggatactg--------------------------------------------------------------------------
>I23390_M182_Malvaceae_Anoda_cristata_seq1
------------------------------------------------------------------------------------------------------------------------------------------------------------------------------------------------------------------------------------------------------------------ttccagattattacgtggatatactccagatatgaaggcattgaacaattctgtaggtatgttgtckatcttaaayagcaagcaccctratatggttggtgccatamaagaktacccttggatgatgagtgggtctggaaggccaccatcggtttatgatgtccggaggccatctgaaatcatttctttggaaggatggggtgcattgtggagaggycttcgttckggaattgctcgmgactctgtatttggtggcrtattcttctvtacttgggaakgtctgcaccaagttatgattaattggaaggcggctgggatggatcccccacccaggtgcttt-tttga-----------tcctttt------------cctttccatttggtgcatagag---tttccctattgaatattw-----tt-agttga-ttatatgcatgcaactcc-ttttttagttgattatatgcctgcwac----------------ttctwgtcattgttctmacctwtgtt----actaagagtc-gggtatgagtttaggatactggtatgtgcccgacac-----------------------------------------------------------
>I23391_M183_Malvaceae_Phymosia_umbellata_seq1
-----------------------------------------------------------------------------------------------------------------------------------------------------------------------------------------------------------------------------------------------------ttatgcctgcaatttccagattattacgtggatatactccagatatgaagggattgaaaaatgctgtaggtatgttgtccatcttaarcagcaagcaccccaatatggytggtgccatacaagagtacccttggatgatgagtgggtctggaaggccaccatctgtttatgatgtgcggaggccatctgaaatcatttctttggaaggatggggtgcattgtggagaggccttcgttcgggagttgctcgagactctgtatttggtggcatattcttctctacgtgggaattattgcaccaagttatggttaattggaaagcggctgggatggatcccccacccaggtgcagt-tttta-----------gcctttt------------ccttgccatttggcgcatagag---ttcccctttttaatagtt-----tt-agttgt-ttatatgcatgcaacttc-ttgtttatttgasatgagcactcmaatcaaaatgaaaagttaagagtgatatatgttctaact---------------------tgaggagaacagagagaa-----------------------------------------------------------------------------
>I23393_M189_Malvaceae_Kearnemalvastrum_lacteum_seq1
--------------------------------------------------------------------------------------------------------------------------------------------------------------------------------------------------------------------------------------------------------tgccagcaatttccagattattacgtggatatactccagatwtgaaggcattgaayaattctgtaggtatrttgtcsatcttraacagcaagcaccctratatggttggtgccatamaagaktacccttggatgatgagtgggtctggaaggccaccatcrgtttatgatgtccggaggccatctgaaatcatytctttrgaaggatggggtgcattgtggagaggycttcgttcrggaatygctcgmgactctgtatttggtggcatattcttctctacttgggaatgtytgcaccaagttatgattaattggaaggcggctgggatggatcccccacccaggtgcwtt-tttkw-----------wycyttt------------ycyttycdkttkgkkshwwvrr---ktycccywwtkrawwwtt-----tt-wrktkh-wtwwwwkshwkshahyyc-ytdkttwrktkrwtwwwwkybybbgmm---------------hyytyddbhhwktkbthwmhyhtragth---hctaaaagtc-aggtatgagttttgggtactggtatttgcctgacatgggtatgt----------------------------tcaattttt-------------t
>I23394_M229_Malvaceae_Malvastrum_americanum_seq1
----------------------------------------------------------------------------------------------------------------------------------------------------------------------------------------------------------------------------------------------------------ccaacaatttccagattattgcgtggatatactccagatatgaaggcattgaacaattctgtaggtatgttgtcgatcttaaatagcaagcaccctaatatggttggtgccatacaagattacccttkgatgatgagtgggtctggaaggccaccatcggtttatgatgtccggaggccatctgaaatcatttctttggaaggatggggtgcattgtggagaggtcttcgttcgggtattgctcgtgactctgtatttggtggcatattcttctctacttgggaatgtctgcaccaagttatgattaattggaaggcggctgggatggatcccccacccaggtgcttt-tttga-----------tcctttt------------cctttccatttgatgcacaggg---tttccctattgaatattt-----tt-agttga-ttatatgcataaaactcc-tttcttagttaattatatgcctgcaac----------------ttctagtcattgttcaagcctatgtt----actaagagtc-gggtatgagttctgga-------------------------------------------------------------------------------
>I23395_M236_Malvaceae_Fuertesimalva_jacens_seq1
------------------------------------------------------------------------------------------------------------------------------------------------------------------------------------------------------------------------------------------------------tatgccagcaatttccagattattacgtggatatactccagatatgaaggcattgaacaactctgtaggtatgttgtccatcttaaacagcaagcaccctaatatggttggtgcgatacaagagtacccttggatgatgagtgggtctggaaggccgccatctgtttatgatgtccggaggccatcgaaaatcatttctttggaaggatggggtgcattgtggagaggccttcgttcgggaattgctcgagactctgtatttggcggcatattcttctcttcttgggaatgtctgcaccaagttatgattaattggaaggcggctgggatggatcccccacccaggtgctgt-tttga------------tccttt------------cctttccatttggtgcatagaa---tttccctattgaatactt-----tt-tgttga-ctatatgcatgcaactcc-ctttttagttgattatatgcctgcaac----------------ttctagtcattcctctaaccgttgtt----actaagattc-aagtatgagtttcggatact---------------------------------------------------------------------------
>I23396_M019_Malvaceae_Allosidastrum_pyramidatum_seq1
-----------------------------------------------------------------------------------------------------------------------------------------------------------------------------------------------------------------------------------------------------ttatgcctgcaatttccagattgttacgtggatatactccagatatgaagggattgaaaaatgctgtgggtatgttgtcaatcttaaacagcaagcaccccaatatggttggtgccatacaagagtacccttggatgatgagtgggtctggaaggccaccagctgtttatgatgtgcggaggccatctgaaatcatttctttggaaggatggggtgcattgtggagaggccttcgttcaggagttgctcgagactctgtatttggtggcatattcttctctacatgggaattattgcaccaagttatgattaattggaaagcggctgggatggatcccccacccaggttcatt-tttca-----------gcctttt------------ccttgccattgggtgcatagac---tttcccttttgactagtt-----tt-agttga-ttatatgcttgcaacttc-ttgtttatttgacatgaacactccaagcaaaatgagaagtta-gagcaacataggttctaactatgtttttacacttaagagt-taaggagaac--agagaaagatcctgaaccaactataacagaga-atacg----------------------ttagttt---------------a
>I23398_M021_Malvaceae_Sidastrum_micranthum_seq1
----------------------------------------------------------------------------------------------------------------------------------------------------------------------------------------------------------------------------------------------------------cctgcaatttccagattattacgtggatatactccagatatgaagggattgaaaaatgctgtaggtatgttgtccatcttaaacagcaagcaccccaatatggctggtgccatacaagagtacccttggatgatgagtgggtctggaaggccaccatctgtttatgatgtgcggagrccatctgaaatcatttctttggaaggatggggtgcattgtggaraggccttcgttcaggagttgctcgagactctgtatttggtggcatattcttctccacatgggaattattkcaccaagttatgaytaattggaaagyggctgggatggatcctccacccaggtgcatt-tttta-----------gcrtttt------------ccttgccatttggtgcatagag---tttcccttttgaatagtt-----tt-agttga-ttatatacatgcaacttc-ttgtttatttgacatgagcaccccaagcaaaatgaaaagtwa-grrsaacavagrkwmhraytatgatthtayaatdraraatawdatgdttdywkakwgraagatcctgaaccaactataacggaaa-atat----------------------------------------------
>I23399_M022_Malvaceae_Gaya_dominguensis_seq1
-------------------------------------------------------------------------------------------------------------------------------------------------------------------------------------------------------------------------------------------------------------------tccagactattacgtggatatactccagatatgaagggattgaaaaatgctgtagatatkttgtccatcttaaacagcaagcaccccaatatggttggtgctgtacaagattacccttggatgatgagtgggtctggaaggccaccatctgtttatgatgtgcggagaccatctgaaatcgtttctttggaaggatggggcgcattgtggagaggccttcgttcgggagttgctcgagactctgtatttggtggcatattcttctctacatgggaattattgcaccaagttatgattaattggaaagcggctgggatggatcccccacccaggtgcatt-tttga-----------gcctttt------------ccttaccatttggtgcatagag---tttcccttttgaatagttttacttt-agttgt-ttatatacatgcaacttc-ttatttatttgatatgagccctcctagcaawatgagaagtta-gtaaaacataggttctaaccatgttttta-----aagagt-tgaggagaacagagagagaga--------------------------------------------------------------------------
>I23366_M015_Malvaceae_Firmiana_simplex_seq1
------------------------------------------------------------------------------------------------------------------------------------------------------------------------------------------------------------------------------------------------------------------------------gtgtggatatactctagacatgaggacattgaaccattcggtaggaatgttgtccattttaaacagcaaacatcctaatatggtcagtgccatacaagagtacccttggatgatgactgggtctgggaggccaccaccagyttatgatgttcggaggccatcccaaatcatttctttgsaaggatggsgkgcattatgga------------------------------------------------------------------------------------------------------------------------------------------------------------------------------------------------------------------------------------------------------------------------------------------------------------------------------------------------------------------------------------------------------------------------------------
>I28591_M023_Malvaceae_Neobuchia_paulinae_seq1
---------------------------------------------------tatatctctgaggcccttatggcagggatggcagctggtgctatggagt----------------------------------------------cagtagcaagtacgccatttgaacttattaaactccgtgctcaggttacttctgcttctcgcatctcaagagcaacaccagtaacagaaaataaagctgttatgccagcaattgcccgattgttacgtggatatactccagatctgaaggcattgaaccatgctgtaggtatgttgtccatcttaaacagcaaacaccctaatatggttggtgccatacgagagtacccttggatgatgactgggtctggaaggccaccatcagtttatgatgttcggaggccatctgaaatcatttctttggaaggatggggtgcattatggagaggccttcgttcgggagttgctcgtgactctgtttttggtggcattttcttctctacttgggaatgtttgcaccaagttatgcttaattggaaggcggttgggatggaccacccacctaggtgcttt-tttttt-----ttta-tgttttt------------tcytkbsmtttggtgcatagat---tttccctgttgaataa-----------------------------------------------------------------------------------------------------------------------------------------------------------------------------------------------------------------------
>I28593_M024_Malvaceae_Carpodiptera_cubensis_seq1
--------------------------------------------------------ctcggaggctctcatggcaggaatgggagctggtgctgtggagt----------------------------------------------cactaataagttctccatttgaacttattaaacttcgtgcacaggtgacctctgcttctcgcatttcaagagcaacaccagtaacagaaaataaagccgttgtcccagtaattgccaaattgctacgtggatatactccagatatgaaggcattgaactrttctgtrggtatgttgtccatcttaaacagcaaacatcctaatatggttggtgccatacaagagtacccttggatgatgactggatgtggaaggccaccatcggtttatgatgttcggaggccatcscaaatcatttctttggaaggacagggtgcattatggagaggccttcgttctggagttgcccgagactctgtatttggtggcatattcttttctacttggcaactattgcaccgagcaatgcttgattggaaggcggttgggatggatcccccacccaggtgggtg-tgtagg----------ggtgtgtgtgtgggygggttgtttccatttggttcatagag--tttgccctcgtggatttttt-------agctga---------tagcaaccct-----------------------------------------------taagccttgatctcattgtgtttt-acacttatta--------------------------------------------------------------------------------------------------
>I28594_M025_Malvaceae_Herrania_nitida_seq1
------------------------gcagatggtcgagaagacaattttgtgtacatctctgaggcccttatggcagggatggcagctggtgctgtggagt----------------------------------------------cactgacaagctccccttttgaacttattaaacttcgcgcacaagtgacctctgcttctcgcttttcaagatcgactccagtaacagaaaataaagctgttgtgccagcaattgcccgattactgtgtggatatactgcagacatgaggacattgaaccattcggtaggaatgttgtccatcttaaacagcaaacatcctaatatggttggtgccattcaagagtacccctggatgatgactgggtctgggaggccaccaccagtttatgatgttcggaggccatcccaaatcatttctttggaaggatggggtgcattatggagaggccttcgttctggagttgctcgagactctatatttggtggcatattcttctctacttgggaatttttgcaccgagcaatgttagactggaaggcagttgggatgcatcccccacccaggtgttct-tttaa-----------tttttttttttaattcccactgtgtcatatgatacataatg---ttttcctgttgaatgttt-----t--agttgattttatggtgagcta------------------------------------------------------gcattgttg-------------------------------------------------------------------------------------------------------------------------
>I28595_M184_Malvaceae_Guazuma_ulmifolia_seq1
----------------cctgttttgcagatggacgagaagacaattatgtgtatgtctccgaggcccttatggcagggatggcagctggtgcagtggagt----------------------------------------------cggtgacaagctcaccgtttgaacttatcaaacttcgctcacaggtaacctctgcttctcgcttgccaagatcaactccagtaacagaaaataaagctgttgtgcctggaatttcccgattactatgtggatatactccagacatgaaggcgttgaaccattcggtaggaatgttgtccattttaaacagcaaacatcctaatatgattggtgccatacaagagtacccatggatgatgactgggtctgggaggccgccaccagtttatgaggttcggaggccatcccaaatcatctctttggaaggatggggtgcattattgagaggccttcgttctggagttgctcgagactccgtatttggtggcatattcttctctacttgggaatttttgcaccgagcaatgctagactggamggcagttgggatggatcccccacctaggtattct-tttta-------------ttttttgttatttcccgccatgccatatgatgcttaatg---ttttcctattgaatgttt-----t--agttgatcttatggtgagcta------------------------------------------------------gcattgttctcattatgtttc-agtcttcatgaa-aagta-gaatagagaggaggaggctgaaccaaatatgg---------------------------------------------------------
>I28600_M146_Malvaceae_Mortoniodendron_guatemalense_seq1
-----------------------------------------------------------------ccttatggcagggatggcagctggtgctgcggagt----------------------------------------------cactaacaagctcaccatttgaacttattaaactccgtgcacaggtgacctctgcttctcgcatttcaagag---caccagtaacagataataatgctgttgtgccagcaattgccagattgctacgtggttatactccagatatgaaggcattgaaccattatgtaggtatgttatccatcttaaacaaaaaacatcctaatatggtcagtgccatacaagagtacccctggatgatgactgggtctggaaggccaccatcagtttatgatgttcggaggccatccgaaatcatttctttggaaggatggggtgcattatggagaggccttcgatctggagttgctcgtgactctgtatttggtggtgtattcttctctacttggcaatttttgtaccaagcaatgcttgattggaaggcggttgggatggatcctatacccaggttcttt-tttga-----------gtttttt------------ccttg-catttggtgcatagag--tgtctcctgttgaatgttg----------ttgc-ttaaaagcaagcaacttc-----------------------------------------------taagcattgttttcactatgtttt-acactt------------------------------------------------------------------------------------------------------
>I28605_M235_Malvaceae_Abutilon_sp_seq1
------------------------------------------------------------------------------------------------------------------------------------------------------------------------------------------acaggttacttctgcttctcgcagttcaagagcaacaccagtaacagagaataaagctgttatgcctgcaatttccagattattacgtggatatactccagatatgaagggattgaaaaatgctgtaggtatgttgtccatcttaaacagcaagcaccccaatatggttggtgccatacaagagtacccttggatgatgagtgggtctggaaggccaccagctgtttatgatgtgcggaggccatctgaaatcatttctttggaaggatggggtgcattgtggagaggccttcgttcaggagttgctcgagactctgtatttggtggcatattcttctctacatgggaattattgcaccaagttatgattaattggaaagcggctgggatggatcccccacccaggtgcatt-tttta-----------gcctttt------------ctttgccatttggtgcatagag---tttcccttttgaatag-------tt-agttgt-ttatatgcttgca-----------------------------------------------------------------------------------------------------------------------------------------------------------------------------------------
>I28606_M033_Malvaceae_Reevesia_formosana_seq1
----------------------------------------------------------------cccttatggcagggatggctgctggtgctgtggagt----------------------------------------------cactagcaagctcgccatttgaacttattaaactccgtgcacaggttacctctgcttctcgcattacaagagcaacaccagtaacagaaaataaagctgttgtgccaacaatttccagattgctacgtggatatactccagatatgaaggcattgaaccattctgtgggtatgttgtccatcttaaacagcaaacatcctaatatggttggtgctatacaagagtacccctggatgatgactggttgtggaaggccaccatcggtttgtgatgttcggaggccatccgagatcatttctttggaaggatggggtgccttatggagaggccttcgttctggagttgctcgtgactctgtatttggtggcgtattcttctctacttggcaatgtttgcaccgagcaatgcttgattggaaggcagttgggatggatcccccacccaggtgcttt-tttga-----------gcttttt------------ccttgccatttggtgtatggag--tttcccccattgaatgttt-----tt-agttga-ttatacgaatgcaactcc-----------------------------------------------taagcattggttt------------------------------------------------------------------------------------------------------------------------
>I28608_M035_Malvaceae_Hosfordia_alata_seq1
------------------------------------------------------------------------------atggccgctggtgctgtggagt----------------------------------------------cattaacaagcacgccatttgaacttattaaactccgtgcacaggttacctcygcttctcgcwgytcaagagcaacaccagtwacagagaataaagctgttatgcctgcaatttccagattattacstgvatatactccagatatgaagggattgaaaaatgctgtaggtatgttgtccatcttaaacagcaagcaccccaatatggytggtgccatacaagagtacccttggatgatgagtgggtctggaaggccaccabctgtttatgatgtgcggaggccatctgaaatcatttmtttggaaggatggggtgcattgtggagaggccttcgttcrggagttgytcgagactctgtatttggtggcatattcttctctacatgggaattdttgcaccaagttatgattaattggaaagcggctgggatggatcccccacccaggtgcatt-tttka-----------gcctttt------------ctttkccatttggtgcatggaa---tttcccttttgaatag-------tt-agttgt-ttatatgcatgcaacttc-ttgtttatttgacatgagcactccaagcaaaatgaaaagtta-agag------------------------------------------------------------------------------------------------------------------------------------
>I28609_M036_Malvaceae_Pentaplaris_davidsmithii_seq1
------------------------------------------------------gtctctgaggcccttctggcagggatggcagctggtgctgtggagt----------------------------------------------cactaacaagcacaccatttgaacttattaaactccgtgcacaggttacctctgcttctcgcatttcaagagcaacaccagtaacagagaataaagctgttatgcctgcaatttccagattattacgtggatatactccggatatgaaggcattgaaccatgctgtaggcatgttgtctatcttaaacagcaaacaccctaatatggttggtgccataaaagagtacccctggatgatgactgggtctggaaggccaccatcggtttatgatgttcggaggccatctgaaatcatttctttggaaggatgggatgcattatggagaggccttcgttcaggagttgctcgggactctgtatttggtggcatattcttctctacttggcaatgtttgcaccaagttatgcttaattggaaggccgctgggatggatccccgacccaggtgcttt-tttga-----------gcttttt------------ccttgccatttggtgcatagag---tttccctgttgaatattt-----tt-agttga-ttatatgcatgcaactcc-taatttaggtgattata------------------------------------------------------------------------------------------------------------------------------------------------------------------
>I28610_M037_Malvaceae_Heritiera_littoralis_seq1
-----------------------------------------------------------cgaggcccttacagcggggatggcagctggtgctgtggagt----------------------------------------------cactaacaagctcgccatttgaacttattaaactccgtgcacaggtgacctctgcttctcgcattgcaagagcaacatcagtaacagaaaataaagctgttgtgccagtaattgccagattgctccgtggatatactccagatatgaaggcattgaaccattctgtaggtatgttgtccatcttaaacagcaaacatcctaatatggttggtgccatacaagattacccgtggatgatgactgggtctggaaggccaccatcagtttgtgatgttcggaggccatcccaaatcatttctttggaaggatggggtgcattatggagaggccttcgttctggagttgctcgtgactctgtattcggtggcatatttttctctacttggcaatttttgcagctagcaatgcttgattggaaggcagttgggatggatcctccacccaggttcttt-tttca-----------gcttttt------------ccttgccatttggtgcacagag--tgtcccctgttgaattttt-----tt-agttta-tcatatgcaagcaactcc-----------------------------------------------taagcattgttctcagtatgtttt-acagttcatg--------------------------------------------------------------------------------------------------
>I28611_M062A_Malvaceae_Durio_zibethinus_seq1
--------------------------------------agacaattttgtgtatgtctctgaggcccttatggcagggatggcagctggtgctgtggagt----------------------------------------------cactaacaagctcgccatttgaactccttaaactccgtgcgcaggtgacgtctgcttctcgcatttcaagagcaacaccagtaacagaaaataaacctgttgggccagtaattggcagattgctacgtggatatactccagatatgaaggcattgaaccattatgtaggtatgttgtccatcttaaacagcaaacatcctaatatggtcrgtgccatacaagagtacccctggatgatgactggttctggaaggccaccatcagtttatgacgttcagaggccatctgaaatcatttctttggaaggatggggtgcattatggagaggccttcgttctggagttgctcgtgactctgtatttggtggcatattcttctctacttggcaatttttgcaccaagcaatgcttgattggaaggcggtcgggatggatcctccacccaggttcttt-tttga-----------gctttt-------------ccttgccatttggtgcatagag--tgttccctgtggaattttt-----tttagttga-ttatatgcaagcaactcc-----------------------------------------------caagcat-gttctaamtatgtttt-acacttcatgtg-agata-ga---------------------------------------------------------------------------------------
>I28612_M038_Malvaceae_Brachichyton_bidwillii_seq1
------------------------------------------------------------gaggcccttaaggcagggatggctgctggtgttgtggagt----------------------------------------------cacwaacatgctcgccatttgaactcattaaactccgtgcacaggttacctctgcttctggcatttcaagaccaacaccagtaacagaaaacagagctgttgtgccagtaattgccagattgctacgtggatatactccagatatgaaggcattgaaccattctgtaggtatgttgtccatcttaaacagcaaacatcctaatatgataggtgccatacaagattacccgtggatgatgactgggtctggaaggccaccatcaatttgtgatgttcggaggccatcccaaatcatttctttggaaggatggggtgcattttggagaggccttcgttccggagttgctcgggactctgtatttggtggcatatttttctctacttggcaatttttgcacctggcaatgcttgattggaaggcagttgggatgaatcctccacccaggttcttt-tttga-----------gcttttc------------ccttgccatttggtgcatagaa---tgtccctgttgaattttt-----tttagttgatttatatgcaagcaactcc-----------------------------------------------taagcttygttctcactatgtttt-acacttcatgtg-agtag-----------------------------------------------------------------------------------------a
>I28613_M039_Malvaceae_Eriotheca_macrophylla_seq1
-------------------------------------------------------------------------------------------------agt----------------------------------------------cagtggcaagtacgccatttgaacttattaaactccgtgctcaggttacctctgcttctcgcttctcaaragcaacaccagtaacagaaaataaagctgttatgcyagcaactgcccgattkttacgtggatatactccagatatgaaggcagtgaaccatgctgtaggtatgttgtccatcttaaacagcaaacaccctaatatggttggtgccatacgagagtacccctggatgatractgggtctggaaggccaccatcggtttatgatgttcdgaggccatctgaaatcatttctttggaaggatggggtgcattatggagaggccttcgttcgggagttgctcgagactctgtatttrgtggcatattcttctctacctgggaatgtttgcaccaagttatgcttaattggaaggcggttgggatggatcccccacctaggtgcttt-ttttttatatatata-tgttttt------------ccttgccatttggtgcatagat---tttccctgttgaatattt-----tt-agttga-ttatatgcatgcaactcc-aaa--------------------------------------------------------------------------------------------------------------------------------------------------------------------------------
>I28615_M041_Malvaceae_Pterygota_brasiliensis_seq1
---------------------------------------------------------------------rswgmwgrsrtrgcagykrrygstgtrgark----------------------------------------------cactaacaagcacgccatttgaacttattaaactccgtgctcaggtgacctctgcgtctcgcgtttcaagagcaacaccgggaacagaaaataaagctgttgtgccagtaattgccagattgctacgtggatatactccagatatgaaggcattgaaccattctgtaggtatgttgtccatcttaaacagcaaatatcctaatatggtaggtgccatacaagattacccatggatgatgactgggtctggaaggccaccgtcagtttgtgatgttcagaggccatcccaagtcatttctttggaaggatggggtgcattatggagaggccttcgttctggagttgctcgtgactctgtatttggtggcatatttttctctacttggcaatttttgcacctagcaatgcttgattggaaggcagttgggatggatcctccacccaggttcttt-tttga-----------gcttttc------------ccttgccatttggtgcatagag--tgtcccctgttgaattttt-----tttagttgatttatttksrrgykaykyc-----------------------------------------------yatgmmttgttctcactatgtttt-gcacttcatgtg-aagta-gaatagagagaa-----------------------------------------------------------------------------
>I28618_M044_Malvaceae_Pentace_laxiflora_seq1
-------------------------------------------------------------------wtrtggcaggaatgggagctggtgctgtggagt----------------------------------------------cactaattagttcaccatttgaacttattaaacttcgtgcacaggtgacctctgcttctcgcatttcaagagcaacaccagtaacagaaaataaagctgttgtcccagtaattgccaaattgctacgtggatatgctccggatatgaaggcattgaactattctgtaggtatgttgtccatattgaacagcaaacatcctaatatggttggtgccatacaagagtatccctggatgatgaccggatctggaaggccaccttcagcttatgatgttcggaggccatcccaaataatttctttggaaggatggggtgcaatatggagaggccttcgttctggagttgctcgagactctgtatttggtggcatattcttttctacttgggaacttttgcaccgagcaatgcttgattggaaggcggttgggatggatcccccacccaggtgctttttttga-----------gcttttt------------ccttgccatttagtgcatagagtttttcccctattgaatttt----------------ttagctgatagcwacccc-----------------------------------------------taagccttgatatgaatatgtttt-acamt-------------------------------------------------------------------------------------------------------
>I28619_M045_Malvaceae_Phragmotheca_mammosa_seq1
------------------------------------------------------------------------------------gctggtgctgtggagt----------------------------------------------cactaayaagcacgccatttgaacttattaaactccgtgcacaggttacgtctgcttctcgcatttcaagagcaacacmagtaacagaaaataaagctgttatgycagcaatttctagattgttahgtgggtrtactccagatatgaadgcattgaaccatgctgtaggtatgttgtccatcttaaacagcaaacaccctaatatggttggcgccwtacaagagtacccctggatgatgactgggtctggaaggccaccatcggtttatgatgttygcaggccatctgaaatcatttctttggaaggatggggygcattatggagaggccttcgttcgggagttgctcgagactctgtatttggtggtatattcttctctacttggcagtgtttgcaccaagctatgcttaattggaaggcagttgggatggatcccccacccaggtgcttt-ttyga-----------gctttkt------------ccttgcc-tttggtgcatagag---tttccctgttgaattttt-----tt-agttga-ttatatgcatgcaactcc-taatttagttgakkatatgcctgcaac----------------tcctaatcatt-----------------------------------------------------------------------------------------------------------------------------
>I28620_M046_Malvaceae_Camptostemon_shultzii_seq1
-------------------------------------------------------------------------------------------------------------------------------------------------------------------------------------------------------------------------------------------------------------------------------------------------------------------------------------------aacagcaagcaccctaatatgattggtgccatamaagagtacccttggatgatgactgggtctggaaggccaccatcggtttatgatgtccggaggccatctgaaatcatttctttggaaggatggggtgcattgtggagaggccttcgttcgggagttgctcgagactctgtatttggtggcatattcttctctacttgggaatgtttgcaccaagttatgcttaattggaaggcggctgggatggatcccccaccaaggttcttt-tttga-----------dccwkwh------------chbtgcywtttggwgsatwgnb---btwhsywkhtrwatdkkt-----tt-arttga-ttwtwtksatkywwwtyy-wtkttyaswtgawtwkmyrcktrsway----------------twytabh---------------------------------------------------------------------------------------------------------------------------------
>I28628_M051_Malvaceae_Werklea_horrida_seq1
-----------------------------------------------------------------------ggcwrrratrrmarcwrgykcwswrraatattcataagtaaacaaataaattcaaaataatgttagttcccctcamrmtamcaagcacaccgtttgaacttattaaactccgtgcacaggttacctctgcttctcgmatttcaagagcaacwcyagraactgaraawaaagytgttaykccagyartttccagattattacgtggatatactccagatatgaaggcattgaacaatgctgtkggtatgttgtccatbttaaacagcaagmaccctaatatggttggtgccatdcaagagtacccttggatgatgacdggvtctgggaggccaccatcggtttatgatgtccggagaccatctgaaatcatttctttggaaggagggggygcattgtggagaggacttcggtcaggagttgctcgagactcygtatttggtggcatattcttctcracatgggaatrtttgcaccaaattatgcttaattggaaggcggctgggatgaatcccccacccaggtgctct-tttga-----------gcctttt------------ccttgtcatttggtgcatagag---cttccatatt-----------------------------------------------------------------------------------------------------------------------------------------------------------------------------------------------------------------------------
>I28629_M052_Malvaceae_Spirotheca_rosea_seq1
-----------------------------------------------------------------------ggcagggatggcagctggtgttgcggagt----------------------------------------------caatagcaagtacgccatttgaacttattaaactccgtgctcaggttacctctgcttctcgcatctcaagagcaacaccagtaacagaaaataaagctgttatgccagcaagtacccgattgttacatggatatactccagatgtgaaggcattgaaccatgctgtaggtatgttgtccatcctaaacagcaaacatcctaatatggtcggtgccatacgagagtacccctggatgatgactgggtctgggaggccaccaccagtttatgatgttcggaggccatctgaaatcatttctttggaaggatggggtgcattatggagaggtcttcgttcaggagttgctcgagactctgtatttggtggtatattcttctctacttgggaatgtttgcaccaagcaatgcttaattggaaggcggttgggatggatcccccacctaggtgcttt-tttttt---taaatg-atttttc------------ccttgccatttggtacataga----tttccctgttgaatattt-----tt-ggttga-ttatatgcatatatgcct-----------------------acaac----------------ttctaatcattgttcta-----------------------------------------------------------------------------------------------------------------------
>I28630_M053_Malvaceae_Huberodendron_swietenioides_seq1
-----------------------------------------------------tgtctctgaggcccttatggcagggatggcagctggtgctgtggagt----------------------------------------------cactgacaagcacaccatttgaacttgttaaactccgtgcacaggttgcctctgcttctcgcatttcaagagcaacaccggtaacagaaaataaagctgttatgccagcaattgccagattgttaygtggatatactccagatatgaaggcattgaaccatgctgtaggtatgttgtctgtcttaaacagcaaacaccctaatatggttggtgccatacaagagtacccctggatgatgactgggtctggaaggccaccatcggtttatgatgttmggaggccathtgaadttgtttctttggaaggatggggtgcattatggagaggccttcgttcgggagttgctcgagactctgtatttggtggcatattcttctctacttggcaatgtttgcaccaagytatgcttaattggaaggcggttgggatgaatcccccacccaggtgcttt-tttga-----------gcttctt------------ccttgccatttggtgcttagag---tttccctattgaata-tt-----tt-agttga-ttatatgcatgcaactcc-taaattagttgatcacatgccggcaac----------------tcctaaacattgytctaactatgtttt-acacttagygt--aaaggagaatatagagaaggat-------------------------------------------------------------------------
>I28633_M056_Malvaceae_Adansonia_digitata_seq1
-------------------------------------------attttgtatatgtctctgaggcccttatggcagggatggcagctggtgctgtggagt----------------------------------------------cagtagcaagcacaccatttgaacttaytaaactccgtgctcaggtyacctctgcttctcgtatctcaagaggaacaccagkaacagaaaataaagctgttttgccagcarttgcmcvatkgttaygtggatatactccggatatgaaggcattgaaccatgctgtaggtatgttgtcygtcttaaacagcaaacatcctaatatggttggtgccatacgagagtacccctggatgatgactgggtctggaaggccaccatcggtttatgatgttcggaggchgtctgaaatmatttctttggaaggatgggctgcattatggagaggccttcgttcgggagttgctcgagactccgtatttggtggcttattcttctctacttgggaatgtttgcaccaagytatgcttaattggaaggcagttgggatggatcccccacctaggtgctta-tttca-----------ttttttttttttyy-----ccytnbcntttggtgcatag-----tttgcctcttgaatattt-----tt-agttga-tcatatgcatgcaactcc-aaatttagttgattatatgcctaaaac----------------tcctaatctttgttctaact--------------------------------------------------------------------------------------------------------------------
>I28636_M059_Malvaceae_Pterospermum_pierrei_seq1
-------------------------------------------------------------------------cagggatggcagctggtgctgtggagt----------------------------------------------cactaactagcacgccatttgaacttmttaaactccgtgcacaagtgacctctgcttctcgcatttcaagaggaacaccagtaacagaaaataaagctgttgggccagtaattgccaaatggctacgtggatatactccagatatgaaggcattgaaccattctgtaggtttgttgtccatcttaaacagcaaacatcctaatatgatcagtgccatacaagagtacccgtggacgatgactggatcgggaaggccaccagctgtttatgatgttcggaggccttcagaaatcatttctttggaaggatggggtgcattatggagaggccttcgatctggagttgctcgagactctgtattcggtggtatattcttctctacttggcaacttttgcaccaagcaatgcttgattggaaggcggttgggatggagcccccacccaggtgcttt-tttaa-----------gcttttt------------ccttgccatttggtgcataggg--ctttccttgttga---------------------ttatatgctaacaactcc-----------------------------------------------taagcattgttctcacaatgtttt-------------------------------------------------------------------------------------------------------------
>I28638_M061_Malvaceae_Basiloxylon_brasiliensis_seq1
--------------------------------------------------------------------------------------------cgtggaat----------------------------------------------cactaacaagctcgccatttgaacttattaaactccgtgcacaggtgacctctgcttctcgcatttcaaaagcaacaccagtaactgaaaataaagctgttgtgccagtaattgccagattgctacgtggatatactccaaatatgaaggcattggaccattctgtaggtatgttatccatcttaaacagcagacatcctaatatgtttggtgccatacaagattacccatggatgatgactgggtctggaaggccaccatcagtgtctgatgtgcggaggccatcccaaatcatttctttggaaggatggggtgcattatggagaggccttcgttctggaattgctcgtgactctgtatttggtggcatatttttctctacttggcaatttttgcacctagcaatgcttgattggaaggcagttgggatggatcccccacccaggttcttt-ttcga-----------gcttttt------------ccttgccatttggcacatggaa--tgtcccctgttgaattttt-----tt-agttga-ttatatgcaagaaactcc-----------------------------------------------taagcattgttctcactatgtttt-acacttcatgtg-aagta-gaataaata--------------------------------------------------------------------------------
>I28639_M249_Malvaceae_Gyranthera_amphibiolepis_seq1
----------------------------------------------------------------------------------cagctggtgctgtggagt----------------------------------------------cactgacatgcacaccatttgaacttgttaaactccgtgcacaggttgcctctgcttctcgcatttcaagagcaaaaccagtaacagaaaataaagctgttatgccagcaattgccggattgttacgtggatatactccagatatgaaggcattgaatcatgctgtaggtatgttgtccgtcttaaacagcaaacaccctaatttggttggtgccatacaagagtacccctggatgatgactgggtctggaaggccaccatcggtttatgatgttcggaggccatctgaaattgtttctttggaaggatggggtgcattatggagaggccttcgttcgggagttgctcgagactctgtatttggtggcatattcttctctacttggcaatgtttgcaccaagttatgcttaattggaaggcggttgggatgaatcccccacccaggtgcttt-tttga-----------gcttttt------------cctttgcatttggtgcttagag---tttctctactgaatattt-----tt-agttga-ttatatgcatgcaactcc-taaattagatgattatatgcctgcaac----------------tcctaatcatttttctaa----------------------------------------------------------------------------------------------------------------------
>I28640_M062B_Malvaceae_Diplodiscus_paniculatus_seq1
-----------------------------------------------------------------------------------------------------------------------------------------------------------------------------ttaaactccgggcacaggtgacctctgcttctcgcatttcaagagcaacaccagtaacagaaaataaagctgttgtcccagtaattgccaaattgctacgtggatatactccggatatgaaggcattgaactattccgtagatatgttgtccatcttaaacagcaaacgtcctaatatggttggtgccatacragagtacccctggatgatgactggatctgggaggccaccttcagtttatgatgttcagaggccatcccaaatcatttctttggaaggatggggtgcaatatggagaggccttcgttctggaattgctcgagactctgtatttggtggcatattctttactacttggcaacttttgcaccgagcaatgcttgattggaaggctgttgggatggatcccccacccaggtgctttttttga-----------gcttttt------------ccttgccattyrrtryatarak--wwtyycytmttrratttt----------------ttrgww------------------------------------------------------------------------------------------------------------------------------------------------------------------------------------------------
>I28641_M063_Malvaceae_Brownlowia_peltata_seq1
----------------------------------------------------------------------------------------syratgtggagt----------------------------------------------cactaattagttcaccatttgaacttattaaactccgtgcacaggtgacctctgcttctcgcatttcaagagcaacaccagtaacagaaaataaagctgttgtccctgtaattgccaaattgctacgtggatatactccggatatgaaggcattgaactattctgtaggtatgttgtccatcttaaacagcaaacatcctaatatggttggtgccatacgagagtacccctggatgatgactggatctgggaggccacctttggtttatgatgttcggaggccatcccaaatcatttctttggaaggatggggtgcaatatggagaggccttcgttctggagttgctagagactctgtatttggtggcatattcttttctacttggcaacttttgcaccgagcaatgcttgattggaaggctgttgggatggatcccccacccaggtgctttctttga-----------gcttttt------------ccttgccatttgatgcatagag--tttcccctattgaatttt----------------ttagttgaaagcaacccc-----------------------------------------------taagccttggtctcaatatgtttt-acacttattatg-aagga-gaatagcaagga---ccctggattaaa--------------------------------------------------------------
>I28642_M064_Malvaceae_Burretiodendron_esquirolii_seq1
-----------------------------------------------------------------------------------------------------------------------------------------------------------------------------------------------------------------------------------------------------------------tttccaaattgatccgtggatatactccagatctgaagttattgaatcattctgtaggtatgttgtccatcttaaacagcaaacatcctaatatgaccagtgccatacaagagtatccctggatgatgaccggatcgggaaggccaccagctgtttataatgttyggaggccatcacaaatcatttctttggaaggatggggtgcattatggagaggccttcgttctggagttgctcgagactctctatttggtggtatattcttctctacttggcaacttttgcaccaagcaatgcttgattggaaggcagttgggatggaccccccacccaggtgcctt-tttga-----------gccgtttcaag--------------------------------------ttacaaaagaytttga--tt--------ttaga-------------------------------------------------------------------------------------------------------------------------------------------------------------------------------------------------
>I28652_M074_Malvaceae_Hildegardia_barteri_seq1
---------------------------------------------------------------------------gggatgacagctggtgctgtggagt----------------------------------------------cactagcaagctcaccatttgaacttattaaactccgtgcacaggtgacctctgcttctcgcatttcaagagctacaccagtaacagaaaataaagttgttgtgccagtaattgccagattgctacgtggatatactccagatatgaaggcattgaaccattctgttggtatgttgtccatcttaaacaggaatcatcctaatatggttggtgccatacaagattacccgtggatgatgactgggtctggaaggccaccatcagtttgtgatgttcggaggccatcccaaatcatttctttggaaggatggggtgcatcatggagaggccttcgttctggagttgctcgtgactctgtatttggtggcatattcttctctacttggcaatctttgcacctagcaatgcttgattggaaggcagttgggatggatcctccacccaggttcttt-tttga-----------gcttttt------------cgttgccatttggtgcatagag--tgtcacctgttgaattttt-----ttaagttga-ttatatggaaacaactgc-----------------------------------------------taaaaattgttctcactgtgttta-------------------------------------------------------------------------------------------------------------
>I28653_M168_Malvaceae_Theobroma_cacao_seq1
atcatgtggtgaaatggctgtttcgcagatggtcgagaagacaattatgtgtayrtctcygaggccctkatggcaggratggcagctggtgctgtggagt----------------------------------------------crctracaagctcsccttttgaacttattaaacttcgcgcrcaagtgacctctgcttctcrcttttcaagatcgactcyagtaacagaaaataaakctgttgtgccagcaattgcccgattactntgtggatatacwcnagavatgagnacattgaaccattcggtaggaatgttgtccathttaaacagcaaacatcctaatatggtndgtgccatacaagaktaccchtggatgatgactgggtctgggangccaccaccagtttatgatgttcggaggccatcccaaatcatttctttggaaggatggggtgcattatggagaggccttcgttctggagttgctcgagactctatatttggtggcatattcttctcnacttggcaatttttdcaycgagcaatgctagactggaaggcagttgggatggatccccyacccaggtgttct-tttaa-------------tttttttttwattcccacyatgtcatatgatdcataatg---ttttcctgttraatgttt-----t--agttgattttatggtgagcta------------------------------------------------------gsrttgttctcattatatttc-attcttyatgtg-makga-gaatggagagaaggatgctgaaccaaayatggcaaagc-aatc----------------------------atctaa------------
>I28654_M105_Malvaceae_Pachira_aquatica_seq1
-----------------------------------ggaagacagttttgtgcatgtctctgaggcccttatggcggggatggcagctggtgctgtggagt----------------------------------------------cagtggcaagtacrccatttgaacttattaaactccgtgctcaggttacctctgcttctcgcttctcaagagcaacaccagtaacagaaaataaagctgttatgccagcaactgcccgattgttacgtggatatactccagatatgaaggcattgaaccaygctgtaggtatgttgtccatcttaaacagcaaacaccctaatatggttggtgccatacgagagtacccctggatgatgactgggtctggaargccwccatcggtttatgatgtttggaggccatctgaaatcatttctttggaaggatggggtgcattatggagaggccttcgttcgggagttgctcgagactctgtatttdgtggcatattcttctctacctgggaatgtttgcaccaagttatgcttaattggaaggcggttgggatggatcccccacctaggtgsttt-twtwt-atatatata-tgttttt------------tcttgccatttggtgcatagat---tttccctgttgaatattt-----tt-agttga-ttatatgcatgcaactcc-aaatttagttgattatatgcctac-----------------------------------------------------------------------------------------------------------------------------------------------------------
>I28655_M148_Malvaceae_Robinsonella_mirandae_seq1
-----------------------------------------------------------------------------------------------ggagt----------------------------------------------cactaacaagcacgccatttgaacttattaaactccgtgcacaggttacctctgcttctcgcagttcaagagcaacaccagtaactgagaataaagctgttatgcctgcaatttctagattattacgtggatatacgccagatgtgaagggattgaaaaatgctgtaggtatgttgtccatcttaaacagcaagcaccccaatatggttggcgccatacaagagtacccttggatgatgagtgggtctggaaggccaccatctgtttatgatgtgcggaggccatctgaaatcatttctttggaaggatggggtgcactgtggagaggccttcgttcgggagttgctcgagactctgtatttggtggcatattcttctctacatgggaattattgcaccaagttatgattaattggaaagcggctgggatggatcccccacccaggtgca-t-tttga-----------gcctttt------------ccttgccatttggtgcatagag---tttcccttttgaatagtt-----tt-agttga-ttatatgcatgcaatttc-ttgtttatttgacatgagcactccaagcaaaatgaaaagtta-gagcaacataggttctaacta-------------------------------------------------------------------------------------------------------------------
>I28656_M002_Malvaceae_Tilia_americana_seq1
------------------------------------gaagacaattatgtgaatgtctccgaggtccttatggcagggatggcagctggtgctgtggagt----------------------------------------------cagtaacaagctygccatttgaacttattaaactccgtgcacaggtgacctctgcttctcgcatttcaagagcaacaccagcaacagawaataaagctgttgtgccagtaattgccarattgctacgtggatatactccagatatgaaggcattgaaccatwmtgtaggtatgttvtccatcttaaacadcaaacatcctaatatggtcrgtgccatacaabagtacccctggatgatgactggrtctggaaggccaccatcagtttatgatgttcggaggccatycgaaatcatttctttggaaggatggggtgcattatggagaggccttcgttcwggagtkgctcgwgactctgtatttggtggcatattcttctctacttggcaayttttgmaccaagcaatgcttgattggaaggcrgttgggatggatccyccacccaggttbttt-tttga-----------gcttttt------------cyttgccatttggtgcatagwg--tytcccttgttgaatgttt-----tt-agttga-ttatatgcaagcaactym-----------------------------------------------yaagcattgttctcactatgtttt-acacttcatgtg-aakka-gaataaagaga------------------------------------------------------------------------------
