# Supplementary material for: Localized Phylogenetic Discordance Among Nuclear Loci Due to Incomplete Lineage Sorting and Introgression in the Family of Cotton and Cacao (Malvaceae)
Source: Front Plant Sci. 2022 Apr 13;13:850521. doi: 10.3389/fpls.2022.850521 (PMC9043901; doi:10.3389/fpls.2022.850521)
Supplement: Supplementary file 1 [file Data_Sheet_1.ZIP › Alignments_v4/L237.fasta]

>I23353_M002_Malvaceae_Tilia_americana_seq1
---------------------------------------------------------------------------------------------------------------------------------------------------------------------------------------------------------------------------------------------------------------------------------------------------------------------------------------------------------------------------------------------------------------------------------------gaggaggtggccg----ttgaattagctgcgcaaggagtaattgggaa--------aagggtggacgaaatggaatcagggttcatgatggcactagattacatgatccaacttgctgaaaaggaccaagaygat-aaggta-----------------------------gtacaaa-tt----taa-ctgtgc-----------a-ttgtcagacttgctgcaacaaca----------attgttataaaac-------------------------------------------------------------------awttyttttt-------ggcaaaactg-gtagaaagc---------ttcagatgcaattgtt-aaggttc------tggatttggtc--gcaattcgta------tg------gtcgctcaataa-------aactgaagcttaattttaattttga--------------------------cttttgttat--------------aaata-aaccaggcttc-----------------------------------aaaagca--agcatt------------------------------------------------------------------------------------------------------------------------------------------------------------------------
>I23354_M003_Malvaceae_Herissantia_crispa_seq1
----------------------------------------------------------------------------------------------------------------------------------------------------------------------------------------------------------------------------------------------------------------------------------------------------------------------------------------------------------------------------------------------------------------atatgaacatggatgaagcatctgaggaggtggctg----ttgaattagctgcacaaggtgtaattggcaa--------aagggtggacgaaatggaatcggggttcatgatggctctagattacatgatccaaattgctgaaaaggaccaagatgac-aaggta-----------------------------gtgcaac-tt----taa-ctgtgca---------actttaaccgaatcatttaaa--tcttcca------tgtagttttgtga-------------------------------------------------------------------atttgttttt-------gttgtgactttgcggtctgac--------atggcttgagatcgct-acccctc-----ttttgcttgctgt-----tgtgtg------tg------attgtttgatctctttatcagttgatggttttctctgttat-------------------------------------------------gtttaaatt-----------------------------------------------cgaagtg------------------------------------aacttttttttttttttt--------------------------ktkytyttttttcagcgaaa---------------------------------------------------------------------------g
>I23355_M004_Malvaceae_Malva_arborea_seq1
-------------------------------------------------------------------------------------------------------------------------------------------------------------------------------------------------------------------------------------------------------------------------------------------------------------------------------------------------------------------------------------------------------------------------tggatgaggcatctgaggaggtggctg----ttgaattagctgcacaaggagtaattggaaa--------acgggtggacgaaatggaattagggttcatgatggctctagattacatgatccaagttgctgaaaatgaccaagatgat-aaggta-----------------------------ctgcaac-tt----taa-ctttgc-----------atttctcgaatttgttaagg--------------------tctagaat-------------------------------------------------------------------atctgttttttgarrakwrmwwawy-myatkrwmwrct--------ytyskrtsmamyytwt-mr-kktt------yrkatywrwgm--mcaatysksaa--ryktw------rtskywkwsmww-------wwkyswwyttkttttcaaca------------gtcaatcttttaggttcgtgttctaaggtgtcggatga-----acaa--actagaaagat-----------------------------------ggaactt--tactgaaacta-------------------------------------------------------------------------------------------------------------------------------------------------------------------
>I23356_M005_Malvaceae_Lavatera_assurgentiflora_seq1
-----------------------------------------------------------------------------------------------------------------------------------------------------------------------------------------------------------------------------------------------------------------------------------------------------------------------------------------------------------------------------------------------------------------------tatggatgaggcatctgaggaggtggctg----ttgaattagctgcacaaggagtaattggmaa--------acgggtggacgaaatggaatyagggttcatgatggctctagattacatgatccaagttgctgaaaatgaccaagatgat-aaggta-----------------------------ctgcaac-tt----taa-ctttgc-----------atttctcgaatttgttaagg--------------------tctagaat-------------------------------------------------------------------atctgttttttgagaagaaaaaaac-atattgtaagct--------ttcggatgcaatcttt-aa-gttt------cagatttgtgc--acaattcgcaa--gcttt------atcgcataccaa-------aattgttttttttttcaaca------------gtcaatcttttaggttcgtgttctaaggtgtcggatga-----acaa--acta---------------------------------------------------------------------------------------------------------------------------------------------------------------------------------------------------------------------------------
>I23359_M008_Malvaceae_Althaea_officinalis_seq1
----------------------------------------------------------------------------------------------------------------------------------------------------------------------------------------------------------------------------------------------------------------------------------------------------------------------------------------------------------------------------------------------------------------------------atgaggcatctgaggaggtggctg----ttgaattagctgcacaaggagtaattggcaa--------acgggtggacgaaatggaatcaggattcatgatggctctagattacatgatccaagttgctgaaaaggaccaagatgat-aaggta-----------------------------ctgcaac-tt----taa-ctttgc-----------atttgtcgaatttgttaagg--------------------tctagaat-------------------------------------------------------------------atttgttttt------gggaaaaac-atattgtaagct--------ttcggatgcaattgtt-aaggttt------tggatttgtgc--gcaattcacaa--gcttt------atcgcatgccaa-------tttttttctctctttcaaca------------gtaaatcttttagttgcgtcttctaaggcgtcagatga-----acaa--actaaaaagct-----------------------------------ggatctt--taccgaaatgagttt---------------------------------------------------------------------------------------------------------------------------------------------------------------
>I23360_M009_Malvaceae_Lagunaria_patersonia_seq1
-----------------------------------------------------------------------------------------------------------------------------------------------------------------------------------------------------------------------------------------------------------------------------------------------------------------------------------------------------------------------------------------------------------------------------tgaggcttctgaggrggtggctg----ttgaattagctgcacaaggagtaattgggaa--------aagggtggacgaaatggaatsagggttcatgatggctctagrttacatgatcsragktgctgaaaaggaccaagatgat-aaggta-----------------------------gttc----tt----ttg------------------------------------------------------------------------------------------------------------------------------------------------------ggaaatag-atgttgtaatc---------tctcaatgcaattgttaaaggttt------tggatttgttc--gcaattcaca------tg------gatggtcaataa-------aactgaagctcaatcaatcttga-------------------------------------------------tttccatt-aaccaagttcc-----------------------------------atgagcaacagctttatcacttacca-----------------aaattgattttt------------ccaactgtaaatatt-----------------------------------------------------------------------------------------------------
>I23363_M012_Malvaceae_Napaea_dioica_seq1
---------------------------------------------------------------------------------------------------------------------------------------------------------------------------------------------------------------------------------------------------------------------------------------------------------------------------------------------------------------------------------------------------------------gatatgaacatggatgaggcatctgaggaggtggctg----ttgaawtrgctgcacaaggagyaattggmaa--------aagrgtggacgaaatggaatyagggttcatgatggctctagatwacatgatccaagttgctgaaaaggaccaagatgat-aaggta-----------------------------ctgcaac-tt----caa-ctgtgc-----------atttctyggagttttraagg-----ttc---------aggtctagaat-------------------------------------------------------------------atttgttttg-------ggataaaa-atattgtaagct--------ttcacatgc----------------------------------tcaattcgct------tg------gatgctcaataa-------aactaaagcttaat--------------------------------------------------------------------------------------------------------------------------------------------------------------------------------------------------------------------------------------------------------------------------------------------------------
>I23364_M013_Malvaceae_Grewia_sp_seq1
---------------------------------------------------------------------------------------------------------------------------------------------------------------------------------------------------------------------------------------------------------------------------------------------------------------------------------------------------------------------------------------------------------------gatatgaacatggatgaggcatccgaggaggtggctg----ttgaattagctgcacaaggagtgattgggaa--------aagggtggacgagatggaagcagggttcatgttggccctagattacatgattcagcaagctgaaaaggaccaagatgat-aaggta-----------------------------gtgcact-tt----aac-cggttc-----------attc-------------------------------ttttttgtgaagt--------------------------------------------------------------------------------------------------------------------------------------tct------ttaattcg---------tttgca------ttg-atttgatgcttgat---------------atcttaatttttgtt--------------------------------------------------------caa-aacctggcttt-----------------------------------agaagta--tactttttcatatagca-----------------aaattgattttttccaac-----------cattatatgatttt-atcatgtctgttgtgtttgaagatttaagatagctggaagggatttcagtttgcttaactagtggtcaatactagccatttggtcatttgattctt
>I23365_M014_Malvaceae_Callirhoe_bushii_seq1
---------------------------------------------------------------------------------------------------------------------------------------------------------------------------------------------------------------------------------------------------------------------------------------------------------------------------------------------------------------------------------------------------------------------aacatggatgaggcatccgaggaggtggctg----ttgaattagctgcacaaggtgtaattgggaa--------aagggtggacgaratggaatcagggttcatgatggctctagattacatgatccaggttgctgaaaaggaccaagatgat-aaggtacaaaaacsttttttttttggtaaacggtacaaaaac-tt----taa-ctgtgc-----------atttctcggatttgttaaga-----ttt-------tcaggtctagaat-------------------------------------------------------------------atttgttttt-------gggaaaam-mwwmcmaawtkra------wwwtkktycmamywrra-awwwttt-wwymmmwyttttagtt--gtgagttttaagg---tg----------------------------------------------------------------------------------------------------tcaga--------------------------------------------------------------------------------------------------------------------------------------------------------------------------------------------------------------------------------------
>I23367_M016_Malvaceae_Kitaibelia_vitifolia_seq1
---------------------------------------------------------------------------------------------------------------------------------------------------------------------------------------------------------------------------------------------------------------------------------------------------------------------------------------------------------------------------------------------------------------gatatgaacatggatgaggcatctgaggaggtggctg----ttgaattagctgcacaaggagtaattggbaa--------wmgggtggasgaaatggaatcagggttcatgatggctctagattacatgatccaagttgctgaaaaggaccaagatgat-aaggta-----------------------------ctgcaac-tt----caa-ctttgc-----------atttctcgaatttgttaagg--------------------tctagaat-------------------------------------------------------------------atttgttttt------gggaaaaat-atattgtaagct--------ttcggatgcaattgtt-aaggttt------tggattt------------------------------atcgcataccaa-------aattg---tttttttcaaca------------gtaaatcttttagttgcgtcttctaaggtgtcagatga-----acaa--actaaaaagct-----------------------------------ggaactt--tactgaaactaagattt-tagcatgagtttgtaaaacatgatttgaagaact--------gaacttgaagatggct--------------------------------------------------------------------------------------------------
>I23368_M017_Malvaceae_Sterculia_apetala_seq1
-----------------------------------------------------------------------------------------------------------------------------------------------------------------------------------------------------------------------------------------------------------------------------------------------------------------------------------------------------------------------------------------------------------------tatgaacatggatgaggcgtctgaggaggtggccg----ttgaattagcagcacaaggagtaattggaaa--------aagggtggatgaaatggaatcgggtttcatgatggcgctagattacatgatccaacttgctgaaaaggaccaagatgat-aaggta-----------------------------gtacaac-tt----tat-ttgtgc-----------atttgtctgacttgttgcaacttcattc-------tttgttataaacc-------------------------------------------------------------------atttcttttt-------ggcaaaaacatttagatagc---------tttagatgcaattgtt-aaagttc------tggacttgttt--g---------------------------ttcaataa-------aactgaatcttaactttaattttta--------------------------attttgttat--------------aaata-aa-----------------------------------------------------------------------------------------------------------------------------------------------------------------------------------------------------------------------------------
>I23369_M018_Malvaceae_Abelmoschus_esculentus_seq1
-------------------------------------------------------------------------------------------------------------------------------------------------------------------------------------------------------------------------------------------------------------------------------------------------------------------------------------------------------------------------------------------------------------------------tggatgaggcttccgaggaggtggctg----ttgaattagctgcacagggagtaattggcaa--------aagggtggacgaaatggaatcagggttcatgatggctcttgattacatgatccaagttgctgaaaaggaccaggatgac-aaggta-----------------------------ctgcaac-tg----taa-ttgtgc-----------ctttgttagacttgttaagg-----ttc---------aggtgtacaat-------------------------------------------------------------------atttcttttg-------ggaaataa-atcttgtaagct--------tttgg-tgcagttgtt-aaggttt------tggattcattc--gcaatttgag----------------------------------------------------------------------tctttcagttttgtgttttgggatgtaagatg------------actaaaatgct-----------------------------------gaawctt--tactgagaataagaatcttagcatgggttagtaaaacttgatttgaagaata--------attcaaattgattgctt---------------------------------------------------------------------------------------------attc
>I23370_M105_Malvaceae_Pachira_aquatica_seq1
------------------------------------------------------------------------------------------------------------------------------------------------------------------------------------------------------------------------------------------------------------------------------------------------------------------------------------------------------------------------------------------------------------------------------gaggcgtctgaggaggtggcag----ttgaattagctgcacaaggagtaattgggaa--------aagggtggatgaaatggaatcagggttcatgatggctctagattacatgatccaagttgctgaaaaggaccaagatgat-aaggta-----------------------------gtgcaac-tt----taa-ctgtgc-----------atttgtcagacttgtcaagg-----ttc---------gggtatagaac-------------------------------------------------------------------atttcttttg------------------------------------------------------------------------------------------------------------------------------------------------------------------------------------------------------------------------------------------------------------------------------------------------------------------------------------------------------------------------------------------------------------------------------------------------
>I23372_M140_Malvaceae_Chiranthodendron_pentadactylon_seq1
---------------------------------------------------------------------------------------------------------------------------------------------------------------------------------------------------------------------------------------------------------------------------------------------------------------------------------------------------------------------------------------------------------------gatatgaacatggatgaggcatcagaggaggtggctg----ttgaattagctgcacaaggagtaattgggaa--------aagggtggacgaaatggaatcagggttcatgatggctctagattacatgatccaacttgctgaaaaggaccaggatgaa-aaggta-----------------------------gtgcaac-tt----taa-ctgtgc-----------atttgtcagatttgttaag------------------aggtatagaac-------------------------------------------------------------------atttcctttg-------ggaaaaac-atgttgtaagct--------ttcagatgcaattgtt-aaggttt------tggttttgttt--gcaattcaca------tg------gatgctcaataa-------aactgaagcttaattt------------------------------------------------------------------------------------------------------------------------------------------------------------------------------------------------------------------------------------------------------------------------------------------------------
>I23373_M141_Malvaceae_Quararibea_funebris_seq1
---------------------------------------------------------------------------------------------------------------------------------------------------------------------------------------------------------------------------------------------------------------------------------------------------------------------------------------------------------------------------------------------------------------gatatgaacatggatgaggcatctgaggaggtggctg----ttgaattagctgcacaaggagtaattgggaa--------aagggtggacgaaatggagtcagggttcatgatggctctagattacatgatccaagttgctgaaaaggatcaagatgac-aaggta-----------------------------gtgcaac-tt----ta--ctgtgc-----------aattgtcagacttgttaagg--------------ttcatgtacagaac-------------------------------------------------------------------atttcttttg-------ggamaaac-atkywgwwrrmw--------ttswkawgrwwttgkw-wwkgtty------wsrattyrywy--rsadkyymma------tr------radsykmaryww-------aaytkaattttgagttttttta----------------------------------------------------taattt-aaccaggcttc-----------------------------------aagagca--agctttgtcacatacta-----------------aaattgattttgttc----------caaccataaatattttt--atcacgtctttcattttgt-----------------------------------------------------------------------------
>I23376_M145_Malvaceae_Heliocarpus_appendiculatus_seq1
-------------------------------------------------------------------------------------------------------------------------------------------------------------------------------------------------------------------------------------------------------------------------------------------------------------------------------------------------------------------------------------------------------------------tgaacatggatgaggcatcggaggaggtggcag----ttgagttagctgcacaaggagtagttgggaa--------acgggtggacgaaatggaagcagggttcatgatggctctagatcacatgatccaaattgctgagaaggacctagatgat-aaggta-----------------------------gtgcaac-ct----tga-ctttgc-----------atttctcagacttgcgacgg-ttcattc-------tttgctgtagagc-------------------------------------------------------------------atttattttc-------agtaaaat-atgtagaaagct-------------atgtgtttgtg-aagttct------tgaatttg---------tttaca------tg------gatgctcaatg------------------------------------------------------------------------------------------------------------------------------------------------------------------------------------------------------------------------------------------------------------------------------------------------------------------------------
>I23377_M148_Malvaceae_Robinsonella_mirandae_seq1
------------------------------------------------------------------------------------------------------------------------------------------------------------------------------------------------------------------------------------------------------------------------------------------------------------------------------------------------------------------------------------------------------------------atgaacatggatgaggcatctgaggaggtggctg----ttgaaatagctgcacaaggtgtaattggcaa--------aagggtggacgaaatggaatcagggttcatgatggctctagattacatgatccaaattgctgaaaaggaccaagatgat-aaggta-----------------------------gtgcaac-tt----taa-gtgtgc-----------atttgtcggatttgttaagg-----ttc---------aggtctagaat-------------------------------------------------------------------ttatgttttg--------gcaaaac-atattgttagct--------ttcagatgcaattgtt-aag----------------------------------------------------------------------------------------------------------------------------------------------------------------------------------------------------------------------------------------------------------------------------------------------------------------------------------------------------------------------------------------
>I23378_M150_Malvaceae_Ceiba_pentandra_seq1
----------------------------------------------------------------------------------------------------------------------------------------------------------------------------------------------------------------------------------------------------------------------------------------------------------------------------------------------------------------------------------------------------------------atatgaacatggatgaggcatctgaggaggtggctg----ttgaattagctgcacaaggagtaattgggaa--------aagggtggatgaaatggaatcagggttcatgatggctctagactacatgatccaagttgctgaaaaggaccaagatgat-aaggta-----------------------------gtgcaac-tt----taa-ttgtgc-----------atttgtcagacttgttaagg-----ttt--------ggggtatagaac-------------------------------------------------------------------atttcttttg-------ggaaaaac-atgttgttagct--------ttcagatgcaattgtt-caggttt------tggatttcttc--gcaattcaca------tg------gaggctcaacaa-------aactgaagcttaatttaat------------------------------------tatgacttttgttat-----aaaat-aaccatgcttc-----------------------------------aagggca--agctttgtcacatgcca-aaat-------------------tgattttttcc--------gactgtcaat--------------------------------------------------------------------------------------------------------
>I23380_M161_Malvaceae_Hibiscus_tiliaceus_seq1
-----------------------------------------------------------------------------------------------------------------------------------------------------------------------------------------------------------------------------------------------------------------------------------------------------------------------------------------------------------------------------------------------------------------------------tgaggcgtccgaggaggtggctg----ttgaattagctgcacaaggagtaattggcaa--------aagggtggacgaaatggaatcagggttcatgatggctcttgattacatgatccaagttgctgaaaaggaccaagatgac-aaggta-----------------------------ctgcaac-tt----taa-ttgtgc-----------ctttgtcagacttgttgagg-----ttc---------aggtgtacaat-------------------------------------------------------------------atttcttttg-------ggaaataa-atct-gtacgct--------tttgg-tgcagttgtt-aaggctt------tggattcgtgc--acagtttgct----------------------------------------------------------------------tcttttaatt--ctgttttaggatgtaagatg------------actaaattgct-----------------------------------gaaactt--tacttaaaataggaatgttagcatgagtttgtactacttgattt----------------------------------------------------------------------------------------------------------------------------------
>I23381_M162_Bixaceae_Bixa_orellana_seq1
---------------------------------------------------------------------------------------------------------------------------------------------------------------------------------------------------------------------------------------------------------------------------------------------------------------------------------------------------------------------------------------------------------------gatatgaacatggatgaggcatctgaggaggtggctg----tgcaattggctgcacaaggagtgatagggaa--------aagagttgatgagatggaagcagggtttatgatggccctagactacatgatccaacaggctgaaaaggaccaagatgat-aaggtaa--------------------------------agc-tt----taa-ctgtac-----------attttctcagcgtggtaagatctttgtt-------gttgatagagggtacattttctcagcatggtaagatctttgctgttgatagaggatttctttatagttaacttatttcacatttgttttg-------agcaaaac-atgtagaaggc---------ttaagatttggttgtt-atggttt------tgaatttgactgaatggatcgtca-----tgaaatagaagcttcagtgaag---ataacttaactttattc-------------------------------------------------------------------------------------------------------------------------------------------------------------------------------------------------------------------------------------------------------------------------------------------------------
>I23383_M166_Malvaceae_Pseudobombax_ellipticum_seq1
-------------------------------------------------------------------------------------------------------------------------------------------------------------------------------------------------------------------------------------------------------------------------------------------------------------------------------------------------------------------------------------------------------------------tgaacatggatgaggcatctgaggaggtagctg----ttgaattagctgcacaaggagtaattgggaa--------aagagtggatgaaatggaatcagggttcatgatggctctagattacatgatccaagttgctgaaaaggaccaagatgat-aaggta-----------------------------gtgcaac-tt----taa-ctgtgc-----------atttgttggatttgttaagg-----ttt--------ggggagtagaac-------------------------------------------------------------------atttcttttg-------ggaaaaac-atgttgttagct--------ttcagatgcaattgtt-cgggttt------tggctttgttc--gcagttcaca------tg------gatgttcaatta-------aactgaagcttaatttaat------------------------------------tttgacttttgttat-----gtatt-aaccatgcttc-----------------------------------aagagaa--agctttgtcacatacc--------------------------------------------------------------------------------------------------------------------------------------------------------------
>I23384_M168_Malvaceae_Theobroma_cacao_seq1
----------------------------------------------------------------------------------------------------------------------------------------------------------------------------------------------------------------------------------------------------------------------------------------------------------------------------------------------------------------------------------------------------------------atatgaacattgatgaggcatctgaggaggtggctg----ttgaattagctgcacaaggagtaattgggaa--------aagggtggacgaaatggaatcagggttcatgatggccttagattacatgatccaactcgctgagagggaccaagatgat-aaggta-----------------------------gtacaac-tt----taa-ttgtgc-----------attttccagacttgctacag-atcattc-------ttcgttgtagacc-------------------------------------------------------------------agttcttttc-------agcaaaac-atgtagaaagct--------tcagaaggcaattatt-aagcttt------tgaatttg---------ttcaca------tg------gatgatcaataa-------aactgcatcttaattttaa-tttga--------------------------cttttgttat--------------aaata-aaccatgcttc-----------------------------------aaaagca--agctttttcatatacaa-----------------atatcgatttttt-----------ccaactgtaaaa------------------------------------------------------------------------------------------------------ta
>I23385_M169_Malvaceae_Ochroma_pyramidale_seq1
----------------------------------------------------------------------------------------------------------------------------------------------------------------------------------------------------------------------------------------------------------------------------------------------------------------------------------------------------------------------------------------------------------------atatgaacatggatgaggcatctgaggaggtggctg----ttgaattagctgcacaaggagtaattgggaa--------aagggtggacgaaatggaatcagggttcatgatggctctagattacatgatccaacttgctgaaaaggaccaagatgat-aaggta-----------------------------gtgcaac-tt----taa-ctgtgc-----------atttgttagtcttgttaagg-----ttc---------aggtatggaac-------------------------------------------------------------------atttcttttg-------ggaaaaac-atgttgtaagct--------ttcagatgcaattgtt-aaggttt------tggatttgttc--gtaattcaca------tg------gatgctcaataa-------aattgaagcttaatttaat------------------------------------tttgacttttgttat-----aaata-aaccaggcttc-----------------------------------aagagca--agctttgtcatagacca-aaa--------------------ttaatttttcc--------aacagtaaatat------------------------------------------------------------------------------------------------------
>I23387_M178_Malvaceae_Malvaviscus_arboreus_seq1
-----------------------------------------------------------------------------------------------------------------------------------------------------------------------------------------------------------------------------------------------------------------------------------------------------------------------------------------------------------------------------------------------------------------------catggatgaggcttccgaggaagtggctg----ttgaattagctgcacagggagtaattggcaa--------aagggtggacgaaatggaatcagggttcatgatggctcttgattacatgatccaagttgctgaaaaggaccaagatgac-aaggta-----------------------------ctgcaac-tt----taa-ttgtgc-----------ctttgttagacttgttaagg-----ttc---------aggtgtacaat-------------------------------------------------------------------atttctttcg-------ggaaataa-atcttgtaagca--------tttgg-tgcagttttt-aaggttt------tggattcggtt--gcaattagag----------------------------------------------------------------------tcttccagttgcctgttttgggatgtaagatg------------actaaaatgct-----------------------------------gaaacat--cactgaaaataagaactttaggacgagtttgtaaaacttgatttggag------------------------------------------------------------------------------------------------------------------------------
>I23389_M181_Malvaceae_Pavonia_scheadiana_seq1
---------------------------------------------------------------------------------------------------------------------------------------------------------------------------------------------------------------------------------------------------------------------------------------------------------------------------------------------------------------------------------------------------------------gatatgaacatggatraggcatctgaggargtggctg----ttgaattagctgcacaaggagtaattggyaa--------aagggtggacgaaatggaatcagggttcatgatggctctagattacatgatccaagttgctgaraaggaccaagatgat-aaggta-----------------------------ctgcaac-tt----taa-ctgtac-----------ctttctcggatttgttaagg-----ttc---------aggtctagaat-------------------------------------------------------------------atttgttttg-------ggataaac-atattgtaagct--------ttcggattc----------------------------------tcaattcgct------tg------gatgctcaataa-------aactaaagcttaatktkw-------------------------------------twwggwstywgwtrw-----amaww-mwmmagkykwy-----------------------------------rrramyw--wrcykwawcwmakayyw-tarywwrwk--------------twwwwttttct--------aactgtaaatattttat-cacatcttttagctgt--------------------------------------------------------------------------------
>I23390_M182_Malvaceae_Anoda_cristata_seq1
----------------------------------------------------------------------------------------------------------------------------------------------------------------------------------------------------------------------------------------------------------------------------------------------------------------------------------------------------------------------------------------------------------------atatgaacatggatgaggcatctgaggaggtggctg----ttgaattagctgcacaaggagtaattggtaa--------aagggtrgacgaaatggaatcagggttcatgatggctctagattacatgatccaagttgctgaaaaggaccaagatgat-aaggta-----------------------------ctgcaac-tt----taa-ctgtgc-----------atttctcggatttgttaaga-----ttt---------------------------------------------------------------------------------------------tcag-------ggaaaaac-atatggtaagct--------ttcggatgcgattgtt-aacattt------tggatttgtgc--gctattcacaa--gcttt------atcgcataccaa-------aattggtttttttgccaaccgtagatattttgtcacatcttttagttgtgtgttataaggtgtcagatg------------aacaaaatgcc-----------------------------------ggaactt--aactgaaactaagattt-tagcatgagtttgtaaa-------------------------------------------------------------------------------------------------------------------------------------------
>I23392_M187_Malvaceae_Ayenia_berlandieri_seq1
--------------------------------------------------------------------------------------------------------------------------------------------------------------------------------------------------------------------------------------------------------------------------------------------------------------------------------------------------------------------------------------------------------------------gaacatggatkaggcatctgaggaggtggctg----ttgaattagctgcacaaggtgtaatcgggaa--------aagggtggatgaaatggaatccggcttcatgatggccttagattacatgatccaacttgctgaaaaagaccaagatgat-aaggtacgtatg----------------------agtataac-------taaattctgc-----------atttctcagacatgctacat-----ctt----ggttgtcatgttgaac-------------------------------------------------------------------accgcatttc-------agaaaatc---------------------------------------------------------------tattattccct------tt------gatgctcaataaa------aattcaagtgttatttctgtaa----------------------------------------------------taaata-agccaggtttt-----------------------------------ggaagca--agctttgtcatatgaca-----------------aaattgtcattct-------------aattgwrwkmswtgttttatcgtctctcgtttat-------------------------------------------------------------------------------a
>I23393_M189_Malvaceae_Kearnemalvastrum_lacteum_seq1
------------------------------------------------------------------------------------------------------------------------------------------------------------------------------------------------------------------------------------------------------------------------------------------------------------------------------------------------------------------------------------------------------------------atgaacatggatgaggcatctgaggaggtggctg----ttgaattagctgcacaaggagtaattgggaa--------aagggtagacgaaatggaatcggggttcatgatggctctagattatatgatccaagttgctgaaaaggaccaagatgat-aaggta-----------------------------ctgcaac-tt----tag-ctgtgt-----------atttctcggatttgttaaggt---tttc---------aggtctagaatcag----------------------------------------------------------------attggtttac-------cgcatacc-aaaattggtggt--------ttttttcccaatcgta-aaatatt------ttatcacatct--tttagttgtg------tg-----------------------------------------------------------------------------ttttaaggtgttagatgaac---------aaacaaatgct-----------------------------------ggaactt--tactgaaactaagattw-kmryrwgwktktrwaammwrwkwykwrrarywsw--------rmwykwkrwkwkyktat-------------------------------------------------------------------------------------------------
>I23394_M229_Malvaceae_Malvastrum_americanum_seq1
--------------------------------------------------------------------------------------------------------------------------------------------------------------------------------------------------------------------------------------------------------------------------------------------------------------------------------------------------------------------------------------------------------------------------------ggcatctgaggaggtggctg----ttgaattagctgcacaaggagtaattgggaa--------aagggtagacgaaatggaatcggggttcatgatggctctagattatatgatccaagttgctgaaaaggaccaagatgat-aaggta-----------------------------ctgcaac-tt----taa-ctgtgc-----------atttctcggatttgttaaggt---tttc---------gggtctagaat-------------------------------------------------------------------atttgatttt------------------------------------------------------------------------------------------------------------------------------------------------------------------------------------------------------------------------------------------------------------------------------------------------------------------------------------------------------------------------------------------------------------------------------------------------
>I23395_M236_Malvaceae_Fuertesimalva_jacens_seq1
-------------------------------------------------------------------------------------------------------------------------------------------------------------------------------------------------------------------------------------------------------------------------------------------------------------------------------------------------------------------------------------------------------------------tgaatatggatgaggcctctgaggaggttgctg----ttgaattagctgcacaaggagtaattggcaa--------acgggttgacgaaatggaatcagggttcatgatggctctagattacatgatccaagttgctgaaaatgaccaagatgat-aaggta-----------------------------atgcaac-tt----taa-atttgc-----------ttttctcgaatttgttaagg-----tct--------agactctagaat-------------------------------------------------------------------atctgtttttta---------------------aagct--------ttcggatgcaatcttt-aaggttt------cggatttgtgc--acaattcgcaa--gcttt------atcacataccaa-------aattgtttttctttcaagtttcaa------cagtcaatcttttaggttcgtgttctaaggtatcggatga-----aca---aatagaaagat-----------------------------------ggaactt--tactgaaactaagattt-tagcatgagtttgc----------------------------------------------------------------------------------------------------------------------------------------------
>I23396_M019_Malvaceae_Allosidastrum_pyramidatum_seq1
---------------------------------------------------------------------------------------------------------------------------------------------------------------------------------------------------------------------------------------------------------------------------------------------------------------------------------------------------------------------------------------------------------------gatatgaacatggatgaggcatctgaggaggtggctg----ttgaattagctgcacaaggtgtaattggaaa--------aagggtggatgaaatggaatccgggttcatgatggctctagattacatgatccaaattgctgaaaaggaccaagatgat-aaggta-----------------------------gtgcaac-tt----taa-ctgtgc-----------atttgtcggatttgttaagg-----ttc---------aggtctagaat-------------------------------------------------------------------atttgttttg-------ggcaaaca-atattgttagct--------ttcgtatgcaattgtt-gaggttt------cggatttgtt-------ttcgca------ag------gttggtcaatgc-------aactgaagcttatttgat-------------------------------------ttgggactttgtaat-----aaattaaacccggcttc-----------------------------------aggagca--agctttatcacgtaccg-aaattgt----------------ttatttttccc--------aactgtaaatat------------------------------------------------------------------------------------------------------
>I23398_M021_Malvaceae_Sidastrum_micranthum_seq1
---------------------------------------------------------------------------------------------------------------------------------------------------------------------------------------------------------------------------------------------------------------------------------------------------------------------------------------------------------------------------------------------------------------------aacatggatgaggcatctgaggaggtggctg----ttgaattagctgcacaaggtgttattggcaa--------aagggtggacgaaatggaatcggggttcatgatggctctagattacatgatccaaactgctgaaaaggaccaagatgac-aaggta-----------------------------gtgcaac-tt----taa-ccgtgc-----------atttgtctgattttttaagg-----ttc---------gggtctagaat-------------------------------------------------------------------aattgttttg----------------------gtagct--------ttcggatgcaattgtt-aaggttt------tggatttgt--------tttgca------ag------gatgctcaatgg-------gacttgagcttaatttgat------------------------------------tcgagactttgtaat-----aaatt-agccaggcttc-----------------------------------gggagcaa-acctttatcacgtacca-----------------aaatcgttttgtgactttg---gg-------------------------gtctgacatggcttgagattg----------------------------------------------------------------------
>I23399_M022_Malvaceae_Gaya_dominguensis_seq1
-----------------------------------------------------------------------------------------------------------------------------------------------------------------------------------------------------------------------------------------------------------------------------------------------------------------------------------------------------------------------------------------------------------------------------------atccgaggaggtggctg----ttgaattagctgcacaaggtgtaattggcaa--------aagggtggacgaaatggaatcggggttcatgatggctctagattacatgatccaaactgctgaaagggaccaagatgac-aaggta-----------------------------gtgcaac-tt----taa-ctgtgc-----------atttgtccgaattgttaagg-----ttc---------aggtctagaat-------------------------------------------------------------------atttgttttg-------ggaaaaac-attttgttagct--------ttcggatgcaattgtt-aaggctt------ttgatttgttt-------tcgca---------------------------------aactgaagcttaatttggt------------------------------------ttgagactttgtaat------------------------------------------------------------------------------------------------------------------------------------------------------------------------------------------------------------------------------------------------
>I28591_M023_Malvaceae_Neobuchia_paulinae_seq1
---------------------------------------------------------------------------------------------------------------------------------------------------------------------------------------aaatttccaatact-aagt--tgtgactttgctgg-agtag-ttt--------tac---------------tg-tgaaaatcttcttcaatc---------ttcacaaaccctgtagtgatcagtgaatt--------------gcat-gtttatg-ttgatta------------tttg--------atgtgtaacgttg---gcgcagctagaagatatgaacatggatgaggcatctgaggaagtggctg----ttgaattagctgcacaaggagtaattgggaa--------aaggatggatgaaatggaatcagggttcatgatggctctagactacatgatccaagttgctgaaaaggaccaagatgat-aaggta-----------------------------gtgcaac-tt----taa-ttgtgc-----------atttgtcggacttgttaagg-----ttt--------ggggtatagaac-------------------------------------------------------------------atttcttttg------gggaaaaac-atgttgttagct--------ttcagatgcaattgtt-caggttt------t-----------------------------------------------------------------------------------------------------------------------------------------------------------------------------------------------------------------------------------------------------------------------------------------------------------------------------------------------------------------------------
>I28593_M024_Malvaceae_Carpodiptera_cubensis_seq1
------------------------------------------------------------------------------------------------tattgtgaa----taa---aactttcct------ttcagg---------------------------cttttgac---------taggaaac----------aata--tgtaaaatatca----atag-ccg-tttgaa-ttt---------------ct-aacctgtgttctccaacc---------ttcagaagcc-------cagtag-gagtt--------------attt-ctttatg-ctgacta------------tctg--------atgtgtaacatgg---gtacagctagaagatatgaacatggatgaggcatctgaggaggtggctg----ttgagttagctgcgcaaggagtaattgggaa--------aagggtggacgaaatggaatcgggtttcatgatggcactagattacatgatccaacaggctgaaaaggaccaggatgat-aaggta-----------------------------gtacaat-tt----taa-ctgtac-----------atttgtcagacttgctgctacatcattctt---tgttacttataatac-------------------------------------------------------------------atttctttat------ggaaaaaaacatgtagaaggc---------ttcaaatgcaattgat-aagcttc------tgkattatgaa--gcaattcaca------gg------gttgctc----------------------------------------------------------------------------------------------------------------------------------------------------------------------------------------------------------------------------------------------------------------------------------------------------------------------------------
>I28594_M025_Malvaceae_Herrania_nitida_seq1
--------------------------------------------------------------------------------------------------ttatgaa----tcc---aattttctt------ttcagg---------------------------cttttgac---------taggaaac----------aatt--tgtcaaatagca---cataa--tc-tttgaa-ttt---------------tg-aatccctcttctccaatc---------ctcacgagcc-------tagtagtgaatt--------------gcat-tcatatg-ttgacta------------tatg--------atgtgtaatgtgg---gtacagcttgaagatatgaacatggatgaggcatctgaggaggtggctg----ttgaattagctgcacaaggagtaatcgggaa--------aagggtggatgaaatggaatcagggttcatgatggccttagattacatgatccaacttgctgggagggaccaagatgat-aaggta-----------------------------gtacaac-tt----taa-ttgtgc-----------atttgccagatttgctacag-atcattc-------ttcgttatagacc-------------------------------------------------------------------acttcttttc-------agcaaaac-atgtagaaagct--------tgaggaggcaattatt-aaggttt------tgaatttg---------ttcaca------tg------gatgctcaataa-------aactgcatcttaattttaa-tttga--------------------------cttttgttat--------------aaata-aaccatgcttc--------------------------------------------------------------------------------------------------------------------------------------------------------------------------------------------------------------------------
>I28595_M184_Malvaceae_Guazuma_ulmifolia_seq1
---------------------------------------------------------------------------tgcattca-----ttgcttcctattataaa----tca---aatttcctt------ttcagg---------------------------cttttgacaaaaaaaaaaaagaaaa----------agat--tgtcaaatagca---catag--cc-tttgaa-ttt---------------tg-aatttctcttctccaatc---------ctcacaagcc-------cagttgtgaatt--------------gctt-ttgtatg-ttgacta------------tatg--------atgtgtaatgtgg---gtacagcttgaagatatgaacatggatgaggcatctgaggaggttgctg----ttgaattagctgcacaaggagtaatcgggaa--------aagggtggacgaaatggaatcagggttcatgatggccctagattacatgatacaacttgctgaaaaggaccaagatcay-aaggta-----------------------------gtacagc-tt----taa-ccgtac-----------atttaccagactagcctcgc-atcrttc-------ttcgttgtagaaa-------------------------------------------------------------------aattcccttm-------agcagaac-atctwgaaagct--------tcaggaggcagttgtt-aagartta----aaaaatttg---------ttccca------tg------gatgctcactaa-------aactgaatcttaattttaattttga--------------------------cttttgttat--------------aaatg-aaccatgtttt-----------------------------------a--------------------------------------------------------------------------------------------------------------------------------------------------------------------------------------
>I28596_M026_Malvaceae_Ruizia_cordata_seq1
---------------------------------------------------------------------------------------------------------------------------------------------------------------------------ttgg--aagtaggaact----------aatg-----------------tgtaa-cct-tttgaa-ttt---------------gg-aatcagtattctccaatc---------ttcacaaacc-------cagtagtgagta--------------gcat-ttttatg-ttgacttcactatctgaattctg--------atgtgtaacatgg---atacagctagaagatatgaacatgaatgaggcatctgaggaggtggctg----ttgaattagcggcgcaaggagtgattgggaa--------aagggtggacgaaatggaatcagggttcatgatggctctagattacatgatccaacttgctgagaaggaccaagatgat-aaggtt-----------------------------gtataac-tt----taa-ctttgc-----------gttt------cttgctgcaacatcattct------tttgttgaaaaaa-------------------------------------------------------------------ttttcttttt-------ggcgaaac-atgttaaaaagc--------ttcaattgcatttatt-aaggttc------t-----------------------------------------------------------------------------------------------------------------------------------------------------------------------------------------------------------------------------------------------------------------------------------------------------------------------------------------------------------------------------
>I28597_M027_Malvaceae_Melhania_velutina_seq1
-----------------------------------------------------------------------------------------------------------------------------------------------------------------------------------------------------------------------------------t-tttgaa-ttt---------------gg-aatcagtattctccaatc---------ttcacaaacc-------cagtagtaagtt--------------gcat-ctttatgtttgacttcactatctgaattctg--------atgtgtaacatgg---gtacagctagaagatatgaacatcaatgaggcatctgaggaggtggctg----ttgaattagcggcgcaaggagtgattgggaa--------aagggtggacgaaatggaatcagggttcatgatggctctagattacatgatccaacttgctgagaaggaccaagatgat-aaggtt-----------------------------gtataac-tt----taa-ctttgt-----------gttt------cttgctgcaacatcattct------tttgttgaaaaac-------------------------------------------------------------------ttttcttttc-------ggctaaac-atgttaaaaagc--------ttcagttgcatttgtt-aaggtta------tggatrwaayy--gsrkytsata-------------------tcaataa-------aaccctttcttttt--------------------------------------------------------------------------------------------------------------------------------------------------------------------------------------------------------------------------------------------------------------------------------------------------------
>I28598_M028_Malvaceae_Glyphaea_brevis_seq1
----------------------------------------------------------------------ctatttgtagtgt-----ttgcttcctggtataaa----taa---aattttgtt------ttcagg--------------------------ctttttcac---------taggaatc----------aattt-tgtcaaatatca---cataa--cc-tttgaa-ttt---------------ca-aaccccccttctccaatc---------ctctgaagca-------cagtagtggatt--------------gcat-ctgtattttaaaata------------tatc--------atatgcgatgttc---gtacagctggaagatatgaacatggatgaggcatccgaggaggtggcat----ttgaattagctgcacaaggagtaattgggaa--------aagggttgatgaaatggaatcggggttcatgatggccctagattacatgatccaagttgctgaaaaggaccaagatgat-aaggta-----------------------------ctgcaac-tt----taa-ctgtgcattaatttgtgatttgtcagacttgcaacag-----ttcttgttaattctttgtagagc-------------------------------------------------------------------atctcttttc-------cacaaaac-ttctagaaagct--------tcagaatgtgattgtttaagttct------tgaatttg---------ttcgca------tg------gttgcgcgatac-------aaccgaatctcaatctttatta----------------------------------------------------taaata-aaccaaggttcgc------------------------------------------------------------------------------------------------------------------------------------------------------------------------------------------------------------------------
>I28599_M029_Malvaceae_Desplatsia_dewevrei_seq1
--------------------------------------------------------------tctgaa-------tgtatttt-----ttgcttcctattaaaaa----tgg---aagtttttttt---ttctggc---------------------------tttttcac---------tgggaacc----------aatt--tgtcaagtatca---cataa--cc-ttcgaa-caa---------------ta-agtccctcttgtctgatg---------ttcaaatgcg-------cagaagtgaatt--------------ttac-ttttatg-ttgaaca------------tacc--------atgtttaatgtgg---gtgcagctggaagatatgaacatggatgaggcatctgaggaggtggctg----ttgaattagccgcacaaggagtaattgggaa--------aagggtggacgagatggaagcggggttcatgatggccctagattacatgatccaactagctgaaaaggaacaagatgat-aaggtg-----------------------------gtgcatc-tt----aaa-ctgttc-----------attc-------------------------------ttttttgtgaagt--------------------------------------------------------------------------------------------------------------------------------------tct------tgaattcg---------tttgca------ttg-attggatgcttgatac-------aagtgaatcttaatttttgtt--------------------------------------------------------ata-aaccaggcttc-----------------------------------agaagca--tactttgtcatacagca-----------------aaattgaatttttccaaa--------------------------------------------------------------------------------------------------------------------------
>I28600_M146_Malvaceae_Mortoniodendron_guatemalense_seq1
-------------------------------------------------------------------------------------------------------aa----taa---aattttctt------ttcagg---------------------------cttttgac---------taggaacc----------aatg--tgtcaaatatca---cataa-cct-tttgaa-ttt---------------cg-aatccgtcttctccaatc---------ttcacaaaac-------cagtagtgaatt--------------gcat-ctttatg-ttgacta------------tctg--------atatgtgacatgg---gtgcagctagaagatatgaacatggatgaagcatctgaggaggtcgctg----ttgaattagctgcacaaggagtaattgggaa--------aagggtggacgaaatggaatctggtttcatgatggcactagattacatgatcaaacttgctgaaaatgaccaagatgat-aaggtt-----------------------------gtaaaac-tt----taa-ctgaga-----------atttgtcagacttgctgcaacatcattc-------tttgttataaaac-------------------------------------------------------------------acttattttt-------gg-aaaarcatgtacaaagc---------ttcagatgcaattgtt-aaggttc------tggatttggtt--satcatctct------tt------cttctctactcc-----------------------------------------------------------------------------------------------------------------------------------------------------------------------------------------------------------------------------------------------------------------------------------------------------------------------------
>I28601_M030_Malvaceae_Sparmannia_africana_seq1
acttcaggcccattttcagacatgtttacaaattctttgtgccaggcagtatcatgcagctttctgaattctgtttgtattgt-----ttgcttcctattgtaaa----tga---aatttwgtt------ttcagt---------------------------cttttcag-------------------------------------------------------------------------------------------------tctgatg---------ttcaaaagca-------cagtagtgwatt--------------gcatcctttatg-ttgrata------------tatc--------ttatgtaatgtgc---gtacagctggaagatatgaacatggatgaggcatctgaggaggtggcgg----ttgaattagctgcacaaggagtaattggraa--------aagggtcgacgaaatggaagctggatttatgatggccctagactacatgatccaaattgctgagaaggaccaagatgat-aaggta-----------------------------gtgcaac-tt----taa-ttstgt-----------atttgtcagayttgcaa-gg-ttcattc-------tttgttgtagagc-------------------------------------------------------------------acttcttttc-------agcaaaac-atgtagaaagtt-------------attcgattgtg-aatttct------taaatctg---------ttcgca------t------------------------------------------------------------------------------------------------------------------------------------------------------------------------------------------------------------------------------------------------------------------------------------------------------------------------------------------------
>I28602_M031_Malvaceae_Mollia_sp_seq1
-------------------------------------------------------cctttgtttaaaaa---tcccatrttgt-----ttgcttcccattattta----tga---aaatttgtt------ttcagg---------------------------c-tttcac---------tgggaact----------aatc--tgtcaaatatca---kataa--cy-tttgaa-ctt---------------ta-agtcmctcttgcccaatg---------ttcaaaagca-------aagymgtgaatt--------------tmat-ctttatg-ttgaacgwamy------awtamc--------akgtgtratgtgg---gtacagctvgaagatrtgaacatggatgagrcatcygaggaggtggctg----ttgaattagctgcacaaggagtaattgggaa--------aagggtggacgagatggaagcagggttbatsatggccctagattacatgatmcarcttgctgaaaaggaccaagatgat-aaggta-----------------------------gtrnact-tt----aaa-cggttc-----------attc-------------------------------tttgttgtgaagt--------------------------------------------------------------------------------------------------------------------------------------tct------tgaattcr---------tttgcw------tt------gatgcttgatac-------aactgaatcttwatttttgttr----------------------------------------------------taaaca-aaccaggcttc-----------------------------------agaagca--taccctttcatatagca-----------------aaactgagttttttc----------caatcataaaatcatttg-atcatgtctgttgtgttt-----------------------------------------------------------------------------g
>I28603_M223_Malvaceae_Gossypium_hirsutum_seq1
-------------------------------------------------------------------------------------------catcctattawaaacc--------aatttttattttcagatcagg---------------------------ctttt-----------ctgtgaatc----------at-------------------------tct-ttagaa-agt---------------tg-aatccctcttcttcartc---------ttcacaaagactgtrgtgattagcgaatt--------------gcat-ytytgtc-ttgacta------------tctg--------atatgcatsgttg---gttcagttggaagatatgaacatggatgaggcatctgaggaggtagcag----ttgagttagctgcacaaggagtaattgggaa--------aagggttgacgaaatggaatcagggttcatgatggctctagattacatgatccaagttgctgaaaaggaccaagatgat-aaggta-----------------------------gwgcaac-tt----taw-ttgtgc-----------attkgtcacrttttttaagg-----ttc---------aagtgtagaat-------------------------------------------------------------------ayctcttttg-------caaaatag-atgttgtaagct--------tttagatgcagtwgtt-caggttt------cgaatttgttc--actgttcagt------tg------gatgctctatat-------aaatgaagctttatttacttttgact--------------------------------------------------------------------------------------------------------------------------------------------------------------------------------------------------------------------------------------------------------------------------------------------
>I28604_M032_Malvaceae_Entelea_arborescens_seq1
----------------------------------------------------------gctttctgaattatgtttgtattgt-----ttgcttcctattataaa----tga---aattttctt------ttcagt---------------------------cttttcca--------ctgggaacc----------aatt--tgttgaatatca---cataa--cc-tttgaa-ttt---------------ta-agyccctcttctckgatg---------ttsaaaarcr-------cagtagtgaatt--------------gcat-ctttatg-ttbaata------------tatc--------ttatgtaatgtgg---gtacagctggaagatatgaacatggatgaggcatctgaggaggtggcgg----ttgaattagctgcacaaggagtaattgggaa--------aagggtsracdaaatggaagcagggttcatgatsgcyctagaytacatgatccaaattgctgaaaaggaccaagatgat-aaggta-----------------------------gtgcaac-tt----taa-ttgtgc-----------attygtcagrsttgyaa-gg-ttcattc-------tttgttgtagagc-------------------------------------------------------------------acttcttttc-------agcaaaac-atgtagaaagct-------------atgcgattgtg-aagttmt------taaatttg---------ttcgca------tg------gatgctcaatwc-------aactgaatcttaatttgtgtt-------------------------------------------------------------------------------------------------------------------------------------------------------------------------------------------------------------------------------------------------------------------------------------------------
>I28605_M235_Malvaceae_Abutilon_sp_seq1
------------------------------------------------------------------------------------------------------------ctgc-----------------------------------------------------------------------------------ctatatc--tgccaggcagtaaccagcag-ttt-tgtgaa-atc---------------ta-tttgtagtgtttgaaattt------------tgaatcctattataaataaaaaatttcttttcagtcaagggtt-tctaatg-ttgactg------------tctg--------atgtgcaacgttg---gtacagctagaagatatgaacatggatgaggcatctgaggaggtggctg----ttgaattagctgcacaaggtgtaattggaaa--------aagggtggacgaaatggaatcagggttcatgatggctctagattacatgatccaaatggccgaaaaggaccaagatgat-aaggta-----------------------------gtgcaac-tt----taa-ctgtgc-----------atttgtcggatttgttaagg-----ttc---------aggtctagaat-------------------------------------------------------------------attttctttg-------ggcaaaac-atattgttagct--------ttcggatgcaattgtt-aaggttt------tggatttgat-------ttcgca------ac------aatgctgaatgc-------aactgaagcttaatttgt----------------------------------------------------------------------------------------------------------------------------------------------------------------------------------------------------------------------------------------------------------------------------------------------------
>I28606_M033_Malvaceae_Reevesia_formosana_seq1
-------------------------------------------------------------------------------------------------------------------aatwwwskk------wwcagg---------------------------cttttmaa--------mtkgrwamm----------aatt--tgacaaatatca---ywttw-ryy-yttrwm-ytyatcatgtccacaaagyg-akycmywwttstcyaatc---------ttaayaatbcc------crgttgtgaatt--------------gcat-ctgtatr-ttgwrta------------tatg--------atgtgtwatatgr---gtryagctagaagatatgaacatggatgaggcatctgaggaggtkgchg----ttgaattagctgcacaaggagtaattgggaa--------aagggtggacgaaatggaatcrgggttcatgatggctctagattacatgatccaacttgctgaaaaggaccaagatgat-aaggta-----------------------------gtmcaac-tt----yaamykkksm-----------wtttktcagacttgctgcag-rtcattc-------tttgttataraac-------------------------------------------------------------------atttcttttt-------ggcaaaac-atgtwgaaagct--------tyaggmtgcaatkgtt-aaggtty------tggattmk---------ktcrcaag------------aatkytcrmwwr-----------------------------------------------------------------------------------------------------------------------------------------------------------------------------------------------------------------------------------------------------------------------------------------------------------------------------
>I28607_M034_Malvaceae_Mansonia_altissima_seq1
-------------------------------------------------------------------------tttgcatgat-----ttggttcctagtattta----tca---aatttgctc------ttcagg---------------------------cttttcaa--------atgggagcc----------aatt--tgtcaaaaatca---tatta-agc-tttgaa-tac---------------tgaacccctttttctataatc---------ttaaaaaacc-------cagttgtgaatt--------------gcgt-ctgtatg-ttta-ta------------tatt--------tttcgttatatga---ttgcagctagaagatatgaacatggatgaggcatctgaagaggtggctg----ttgaattagctgcacaaggagtaattgggaa--------aagggtggacgaaatggaatcagggttcatgatggctctagattacatgatccaagtagctgaaaaggaccaagatgac-aaggtt-----------------------------ttccaac-tttt-gtat-ctgtgc-----------atttgttcgacttgctgcag-atcattc--------tttctgtgaaac-------------------------------------------------------------------atttctcttt-------ggcaaagc---aaagcaagc---------tttggatgcaattgtt-aagattc------tgacttaggct--gcattttgta------tg------ggtgcttagtga-------aacaaatgtttaatttaatttt-----------------------------------------------------------gactgttgtta--------------------------------------------------------------------------------------------------------------------------------------------------------------------------------------------------------------------------
>I28608_M035_Malvaceae_Hosfordia_alata_seq1
-------------------------------------------------------------------------------------------aatcctattataaa----taa---aaaawttcttttcrgttaagg---------------------------gttttgac---------aatgaacc----------aatc---------------------------tttaga-aag---------------tg-aatatctcttcttcaatc---------ttcacaaagactcgggtgatttgtgaattgc----------atgcat-ctctatg-ttgactt------------tctg--------atgagcaacgttg---gtacagctagaagatatgaacatggatgaggcatctgaggaggtggctg----ttgaattagctgcwcaaggtgtaattggmaa--------aagggtggacgaarwkgamtcwrgrttcatgatgrctctagattacatgayccaaatggctgaaaaggaccaagatgat-aaggta-----------------------------gtgcwac-tt----taa-tcgtgc-----------atttktwggattygttaagg-----ttc---------aggtctagaat-------------------------------------------------------------------atttgttttg-------ggcaaaac-atattgttagct--------ttyrgatgcaattgtt--------------------------------------------------------------------------------------------------------------------------------------------------------------------------------------------------------------------------------------------------------------------------------------------------------------------------------------------------------------------------------------------
>I28609_M036_Malvaceae_Pentaplaris_davidsmithii_seq1
----------------------------------------------------------------------------------------ttgaatcctattataaatc--------aatttttcttttcggttcagg---------------------------cttttgac----------aagaacc----------aatc--tgtcacatagcaa---ataa-cct-tttgaa-aat---------------tg-aatccctcttcttcaatc---------ttcacaaaccctgtagtgattattgaatt--------------gcat-ctttatg-ttgaccg------------tctg--------atgtgtaacgttg---gtacagctggaagatatgaacatggatgaggcatctgaggaggtggctg----ttgaattagctgcacaaggagtaatagggaa--------aagggtggacgaaatggaatcagggttcatgatggctctagattacatgatccaagttgctgaaaaggaccgagatgat-aaggta-----------------------------gcgcaac-tt----taa-ctgtgc-----------atttggcagacttgttaagg-----ttc---------aggtgtagaat-------------------------------------------------------------------atttcttttg--------gaaaaac-atattgtaagct--------tttggatgcaattgtt-aaggttt------tggatatgttc--gcaattcaca------tg------gatgctctataa-------aactgacgcttaatttaat---------------------------------------------------------------------------------------------------------------------------------------------------------------------------------------------------------------------------------------------------------------------------------------------------
>I28610_M037_Malvaceae_Heritiera_littoralis_seq1
--------------------------------------------------------------------------------------------cttgtattgtaaa----taa---aattttatt------ttcagg---------------------------cttttgac---------taggaacc----------aatg--tgtcaaatatca---cataa-cct-ttggaa------------------------ttcgtcttctccaatc---------ttcacaaaca-------cggtagtgaatt--------------gcgt-ctttatg-ttgacta------------tctg--------atgtgtaacatgg---gtacagctagaagatatgaacatggatgaggcatctgaggaggtggctg----ttgaattagctgcgcaaggagtaattgggaa--------aagggtggatgaaatggaatcgggtttcatgatggcgctagattacatgatccaacttgctgaaaaggaccaagatgat-aaggta-----------------------------gtacaac-tt----tat-ttgcgc-----------atttgtcagagttgctgcaacttcattc-------tttgttataaaac-------------------------------------------------------------------ttttcttttt-------ggcaaaaacatgtggaaagc---------ttcagatgcaattgtt-aatgctc------tggctttggtc--ccactttgta------tg------g----------------------------------------------------------------------------------------------------------------------------------------------------------------------------------------------------------------------------------------------------------------------------------------------------------------------------------------
>I28611_M062A_Malvaceae_Durio_zibethinus_seq1
--------------------------------------------------------------------------------------------------ttattaa----tca---aaatattct------ttctgg---------------------------cttttcac---------taggaacc----------aatt--tgtcaaatatca---catta-acc-tttgaa-ttt---------------ta-aatccctcttctccaatc---------ttaacaagcc-------cggttgtgaatt--------------gtgt-ctgtatg-ttgacta------------catg--------atatgtaatatgg---gtgcagctacragatatgaacatggatgaggcatccgaggagrtggccgttgattgaattagctgcacaaggagtaattgggaa--------aagggtggatggaatggaatcagggttcatgatggctctagattacatgatccaacttgctgaaaaggaccaagatgat-aagkta-----------------------------gtgcaac-tt----taw-ctgtgc-----------atttgtcaaacttgttaagg-----ttc---------agatatagaac-------------------------------------------------------------------atttcttttg-------gkmwaaac-atgtagtaagc---------ttctgacgcaattgta-taggttt------tgaatttgwta--gcaattcaca------tg------gatgcttaataa-------aactgaagcttaattttaattaa-----------------------------------------------------------------------------------------------------------------------------------------------------------------------------------------------------------------------------------------------------------------------------------------------
>I28612_M038_Malvaceae_Brachichyton_bidwillii_seq1
----------------------------------------------------------------------------------------------tgtattgtgaa----tag---aattttatt------tt-ggg---------------------------cttttgac---------taggaacc----------agtg--tgtcaaatatca---cataa-cct-tttgaa-ttt---------------cgaattctgtcttttccaatg---------ttcacaaaca-------cagtagtgaatt--------------gcat-ttctatg-ttgacta------------tctg--------atgtgtaacctgg---gtacagctagaagacatgaatatggatgaagcatctgaggaggtggccg----ttgaattagctgcgcaaggagtaattgggaa--------aagggtggatgaaatggaatcaggtttcatgatggcactagattacatgatccaacttgctgaaaaggatcaagatgat-aaggta-----------------------------gtacaac-tt----tat-ttgtgc-----------atttgtcagacttg----aacatcattc-------tttgttataaaac-------------------------------------------------------------------aattctcttt-------ggcaaaaacatgtagaaagc---------ttcagatgcaattgtt-agtgctc------tggatttggtt--gcaatttgta------cg------gtcgctcactga-------aactgcttcttaat--------------------------------------------------------------------------------------------------------------------------------------------------------------------------------------------------------------------------------------------------------------------------------------------------------
>I28613_M039_Malvaceae_Eriotheca_macrophylla_seq1
------------------------------------------------------------------------------------------------------------------------------------------------------------------------------------cggaaatttccaatact-tgtt--cgctactttgctgg-cgtag-tttctactat-gct---------------ta-tgaaaatcttcttcaatc---------ttcacaaaycctgtagtgatcagtgaatt--------------gcat-cttt-tg-ttgacta------------tctg--------atgtgtaacgttg---gcgcagctagaagatatgaacatggatgaggcgtctgaggaggtggcag----ttgaattagctgcacaaggagtaatagggaa--------aagggtggatgaaatggaatcagggttcatgatggctctagattacatgatccaagttgctaaaaaggaccaagatgat-aaggta-----------------------------gtgcaac-tt----taa-ctgygc-----------atttgtcagacttgttaagg-----ttc---------gggtatagaac-------------------------------------------------------------------atttcttatr-------ggaaaaac-atgtttttagct--------ttcagatgcaattgtt-caggttt------tggatttgttc--gcaat------------------------------------------------------------------------------------------------------------------------------------------------------------------------------------------------------------------------------------------------------------------------------------------------------------------------------------------------------------
>I28614_M040_Malvaceae_Hydrogaster_trinervis_seq1
---------------------------------------------------------acttttctgaa-----tgtatattgt-----ttgcttcctttattata----aga---gaagtggttgt---gttcagg---------------------------ctttttca---------ctggaacc----------aatt--tctcaaatatca---cataa--cc-tttgtgcttt---------------ta-agttcctcttgtccaatg---------ttcataagca-------aaggagtgaatt--------------tcat-ctttatg-ttgaaca------------aact--------atgtgtaacgtgg---gtgcagctggaagatatgaacatggatgaggcatctgaggaagtggctg----tagaattggctgcacaaggagtaattgggaa--------gagggtggacgagatggaagcagggttcatgatggccctagattacatgatccaagttgctgaaaaggaccaagatgat-aaggta-----------------------------gtgcact-tt----aaa-tggttc-----------attc-------------------------------tttg-tgtgaagt--------------------------------------------------------------------------------------------------------------------------------------tct------tgaattcg---------tttgcg------ct------gccacttcatac-------aactgaatcttaatttttgtaa----------------------------------------------------taaaca-aaccaggcttc-----------------------------------agaagca--tactttgtcatataaca-----------------agattgattttctttttc-------caaccataaagtcaattt-atcatgtctc--------------------------------------------------------------------------------------
>I28615_M041_Malvaceae_Pterygota_brasiliensis_seq1
---------------------------------------------------------------------------------------------------------------a---gattttctt------ttcagg---------------------------cttttgac---------taggaacc----------aatg--tgtcaaatatca---cacga-ttt-tttgaa-ttt---------------tg-atttcgtcttctccaatc---------ttcacaaaca-------cagtagtgaatt--------------gcat-cttcatg-ttgacta------------tttt--------atgtgtaaaacgg---gtacagctggaagatatgaacatggatgaggcatctcaggaggtggccg----ttgaattaactgcgcaaggagtaattgggaa--------aagggtggatgaaatggaatcgggcttcatgatggcgcttgattacatgatccaagttgctgaaaaggaccaagatgat-aaggta-----------------------------gtacgac-tt----tat-ttkcgc-----------atttgtcagacttgctgcaacttcattc-------tttgttataaaac-------------------------------------------------------------------atttcttatt-------ggtcaaaacatgtagaaagc---------ttcagatgcaattatt-aatgctc------tggatttggct--gcagttcgta------ta------gtcgct-----------------------------------------------------------------------------------------------------------------------------------------------------------------------------------------------------------------------------------------------------------------------------------------------------------------------------------
>I28616_M042_Malvaceae_Leptonichya_maranta_seq1
---------------------------------------------------------------------------------------------------------------------ttttctt------ttcagg---------------------------cttttcac---------ttggaacc----------aagt--tttcaaatatca---catat--gc-tttaaa-ttt---------------ta-attccttcktctccaatc---------ttcacaagcm-------ccagtagtaatt--------------gcat-ctgtata-ttaaata------------tatc----atcttcgtgtaatgtgg---ttacagctcgaagatatgaacatggatgaggcatctgaggaggtggctg----ttgaattdgctgcacaaggagtaattgggaa--------gagagtggatgaaatggaatcagggtttatgatcgccctagattacatgatccaacttgctgaaaaggaccaagacgac-aaggta-----------------------------gtggaacttt----tad-ccgttc-----------atttgtcagactttttwcgt-ttcgttc-------tttgttgtagatc-------------------------------------------------------------------atttcttttc-------atcgaaac-atttagaaagct--------ttacaatgcagttatg-aagttct------tgaatttg---------ttccca------tt------gtcagactttgta----------------------------------------------------------------------------------------------------------------------------------------------------------------------------------------------------------------------------------------------------------------------------------------------------------------------------
>I28617_M043_Neuradaceae_Neurada_procumbens_seq1
-------------------------------------------------------------------------------------------------------------------atttctgtt--------------------------------------------------------------------------agtg--tataaattgtaa---caaaa--cc-tctgat-tttg-----------------gatccctctatctcaatcacacctcattttatacacc-------tgtttgtgaaat--------------tcgt-ggtcaaa-tcataaa------------tctgtctgatcaatacattgtatat---gtacagcttgaagatatgaacatggatgaggcatctgaggaggtggcag----tggaattggctgctcaaggagtcatagggaa--------aagagtcgatgaaatggaatcagggtttatgatggctctagattacatgatccaacttgcggagaacgatcaggatgac-aaggtac-------------------------catttgaaac-tcatattag-----------------ggtttagtgtcactgtaacaa--cctttt-------ctttttgacggac------------------------------------------------------------attgaccatttttttct-----------------------------------------------------gtgttttaaaatctgtgcttgctg-tgagattttta------------------------------------------------------------------------------------------------------------------------------------------------------------------------------------------------------------------------------------------------------------------------------------------------------------------------------------------------------g
>I28618_M044_Malvaceae_Pentace_laxiflora_seq1
-----------------------------------------------------------------------------------------------tttgtatgaa----wca---aatwttcct------ttcagg---------------------------cttttgac---------tatgaamc----------gata--tgtaaaatatca----atwg-cca-ttygaa-ttt---------------ct-aaccagtgttctycaatc---------wtcagawrcy-------crgtagtgactt--------------gcat-ctttatg-ctgacta------------tctg--------atgtgtaacatgg---gtacagctagaagatatgaawatggatgaggcatctgargaggtggctg----ttgaattagctgcgcaaggagtaattgggaa--------aagggtggatgaaatggaatcagggttcatgatggcactagattacatgatccaacaggctgaaaaggaccaagatgat-aaggta-----------------------------ayacact-tt-------------------------------------------------attc-------tttgttagaaaac-------------------------------------------------------------------atttgtttttg-----ggwaaaaaacatgtagaaggcttcagatagttcagatgcaattatt-aagcttc------tagatttggaa--gcawtttgca------yr------gtcactcaataa-------aagtgaggcttaattttaattttga--------------------------cttttgttat---------------aata-aacca--------------------------------------------------------------------------------------------------------------------------------------------------------------------------------------------------------------------------------
>I28619_M045_Malvaceae_Phragmotheca_mammosa_seq1
-------------------------------------------------------------------------------------------------------------------------------cagttcagg---------------------------cwtttgac---------taggaacc----------aatc--tgtcacatagcga---ataa-cct-tttgaa-att---------------tg-aatccctcttcttcaatc---------ttcacaaaccctgtagtgattagtgaatt--------------gcat-cgttttg-ttgactg------------tctg--------atgtgtaacgttg---gtacagctagaagatatgaacatggatgaggcatctgaggaggtggctg----ttgaattagctgcacaaggagtaattgggaa--------aagggtagacgaaatggagtcrgggttcatgatggctttagattacatgatccaagttgctgaaaaggatcaagatgac-aaggta-----------------------------gtgcaac-at----taa-ctgtgc-----------atttgtcagacttgttaagg-----ttt---------aggtacagaac-------------------------------------------------------------------atttctttgg--------gaaaaac-atgttgtaagct--------ttcagatgcaattstt-aaggttt------tggatttgttt--gcaattcaca------tg------gatgttcaataa-------tact------------------------------------------------------------------------------------------------------------------------------------------------------------------------------------------------------------------------------------------------------------------------------------------------------------------
>I28620_M046_Malvaceae_Camptostemon_shultzii_seq1
-----------------------------------------------------------------------------------------------------------------------------------------------------------------------------------------------------------------catagctg---ataa-cct-tttgaa-att---------------tg-aatccttcttcttcartc---------ttcayaaasactgtagtgattagtgaatt--------------gcat-ctttatg-ttgacta------------tctg--------atgtgtaacgttg---gtacagctagaagatatgaacatggacgaggcatctgaggaggtggytg----ttgaattagctgcwcaaggagtaattgggaa--------aaggrtggacgaaatggaatcagggttcatkatggctctagattacatgatccaagttgctgwaaaggwccaagatgat-aaggya-----------------------------vtgcaac-tt----taa-yystgc-----------atttgtcagayttgttaagg-----ttc---------aggtatagaat-------------------------------------------------------------------atttcttttg-------ggaaatgc-atgttgtaagct--------ttaggatgcaattgtt-aagggtt------tcgat-tgttc--acagtycaca------tg------gatgctcaataa-------aactgaagcttaatttaa----------------------------------------------------------------------------------------------------------------------------------------------------------------------------------------------------------------------------------------------------------------------------------------------------
>I28621_M153_Malvaceae_Trichospermum_sp_seq1
--------------------------------------------------------ctttgtttgaaaa---ttctatatgccaggcagtactctgcagctttct----gaa---tgtattgtarc---gct-------------------------------tttttcat---------tgggaacc----------aatt--tgtcagatatct---cataa--mc-tttgaa-ctt---------------ta-agtcccccttgtctgatg---------ttcdaaagca-------atgtagtgaatt--------------tcat-ctttatg-ttgaaca------------tacc--------rtatgtaatgt-g---gtgcagctggaagatatgaacatggatgaggcatccgaggaggtggctg----ttgaattakctgcacaaggagtaattgggaa--------aagggtggacgagatggaagvagggttcatgatggccctagattacatgatccaagttgctgaaaadgaccaagatgat-aaggta-----------------------------gtgcact-tt----aaa-cgtttc-----------attc-------------------------------cttgttttgatgkh------------------------------------------------------------------hkgagkkttt--------------------------------------------------------atkd------tgdhhyya---------kmtkmm------wt------gatacttgatac-------aactgaatcttaatttttgtta----------------------------------------------------taaaca-aaccaggcttc-----------------------------------agaagca--aactttstcatataaca-----------------awattgatttttttccaa----------ccataaaa---------tcatgtctcttgtgtt-------------------------------------------------------------------------------
>I28623_M048_Malvaceae_Abroma_augusta_seq1
---------------------------------------------------------------------------tgtatcgt-----ttgcttcctataataaa----caa---aattttctt------ttcagg---------------------------cttttccc--------tt-ggagcc----------gatt--ttttaaatatca---catat--cc-tttgaa-ttt---------------ta-attccttcttctccaatc---------ttcacaagcac------cagttgtgaatt--------------gcac-ctgtata-ttgaatatatc------atcttc--------atgtgtaatgtgg---gtacagcttgaagatatgaacatggatgaggcatctgaggaggtagccg----ttgaattagctgcacaaggagtaattgggaa--------aagggtggacgaaatggagtcagggttcatgatggccctagattacatgatccaacttgctgaaaaggaccaagatgat-aaggta-----------------------------gtacaac-tt----taa-ctctgc-----------atttgttagacctgctacat-ttcattc-------tttgctgtagaac-------------------------------------------------------------------atttcatttc-------agcaaaat-aattagaaagct--------ttgggatgcaattgtg-aagttct------tgaatttg---------ttcacg------tt------gatgctcaatat-------aactgaagtgtaatttttgttata----------------------------------------------------aata-a------------------------------------------------------------------------------------------------------------------------------------------------------------------------------------------------------------------------------------
>I28624_M049_Malvaceae_Corchoropsis_tomentosa_seq1
-------------------------------------------------------------------------------------------------agtctattgagacaa---attattctc------ttgagg---------------------cttttgctgttgacttgg--aagtaagaacc----------aatg-----------------tgtag-cct-tttgaatttt---------------gg-aatcggtattctccaatc---------ttcaaaaact-------tagtagtgagtt--------------gcat-ctgtatg-ttgacta------------tctg--------atgtgtaacatgg---gtacagctagaagatatgaacatgaatgaggcatccgaggaggtggctg----ttgagttagcggcgcaaggagtgattgggaa--------aagggtggacgaaatggaatcagggttcatgatggctctagattacatgatccaacttgctgaaaaggaccaagatgat-aaggtt-----------------------------gtataac-tt----taa-ctgtgt-----------gtct------cttgctgcaacatcattct------tttgttgtaaaac-------------------------------------------------------------------atttcttttt-------ggcgaaac-atgttgatagct--------ttcagttgcaattgtt-aaggttc------tggatataatc--kcagttcata-------------------tgaataa-------atctgttttttttttttgttttttg--------------------------ttttt--------------------------------------------------------------------------------------------------------------------------------------------------------------------------------------------------------------------------------------------------------------
>I28625_M193_Malvaceae_Apeiba_tibourbou_seq1
------------------------------------------taggcagtgtcaygcrgctttctgagttctgtytgtayygt-----tcgcttyctattatara----tgatacyattttgtt------tkcagt---------------------------ctttttca--------ttgsgaacc----------aatt--tgtcaratatca---cataa--cc--------------------------------ccmycttctchgatg---------ttmaaaakca-------cagwagtgaatw--------------ghaa-ctttatg-ttgaata------------tata--------atgtgtaatgtgg---gtacagctggaagatatgaacatggatgadgcatccgaggaggtggcgg----ttnaattagcggcacaaggagtgattdggaa--------aagagtggahgaaatgkaagcagggttcatgatggccstagattacatgatccaagttgctgaaaargaccaagatgac-aaggta-----------------------------gtvcaac-tt----taa-ttgtgc-----------atttgtcggacttgcraggg-ttcattc-------tttgttgtagagc-------------------------------------------------------------------acttcttttc-------agcwaaac-atgtagaaagct-------------atgcgmttgtg-aagttct------taaatttg---------ttykca------tg------gatdctcaatwc-------aactgaatcttaatttgygttg-------------------------------------------------------ata-aactagagttt-----------------------------------g-cagca--tgctttgtcatacagca-----------------a-------------------------------------------------------------------------------------------------------------------------------------------
>I28628_M051_Malvaceae_Werklea_horrida_seq1
----------------------------------------------------------------------------------------------------------------------------------------------------------------------------------------aacc----------aatt--tgtcacatagcta---ataa-tct-ttagaa-aay---------------tg-aaccccwcttcttt-ttm---------ttatcaaatactttactgattagtgaatt--------------gcat-ctttatg-ttgactc------------tctt--------atgtgcaccggtg--tgtacagcttgaagatatgaacatggatgaggcgtccgaggaggtdgctg----ttgaattagctgcacarggagtaattggcaa--------aagggtggacgaaatggaatcagggttcatgatggctcttgattacatgatccaagttgctgaaaaggaccargatgac-aaggta-----------------------------ctgcaac-tt----taa-ttgtgc-----------ctttgttagacttgttaagg-----ttc---------ggktgtacaat-------------------------------------------------------------------atttcttttg-------ggaaacaa-atcttgtaagct--------tttgg-tgcagttgtt-aaggttt------tggattcgttt--gcaattcgag----------------------------------------------------------------------tcttttagttgtgtgttttgggatgtaagatg------------actaaaatgct-----------------------------------gaaactt--ca----------------------------------------------------------------------------------------------------------------------------------------------------------------------------
>I28629_M052_Malvaceae_Spirotheca_rosea_seq1
-----------------------------------------------------------------------------------------atttatttgtaaaggg-----at---acttgtt-tgttttaatggaa---------------------------ttaatacc---------tagaagtttccaatact-tgtt--tactactttgctgg-cgtag-ttt-tactat-gct---------------ta-tgaaaattttcttcaatc---------ttcacaaaccctgtagtgatcagtgaatt--------------gtgt-cgttatg-ttgacta------------tctg--------atgcgtaacgttg---gcgcagttagaagatatgaacatggatgaggcatctgaggaggtggctg----tcaaattagctgcacaaggagtaattgggaa--------aagggtggatgaaatggaatcagggttcatgatggctctagattacatgatccaagttgctgaaaaggaccaagatgat-aaggta-----------------------------gtgtaac-tt----taa-ctgtgc-----------atttgtcagacdtgttaacg-----ttc---------gggtatggaac-------------------------------------------------------------------atttttttgg--------gaaaaac-atg---ttagct--------ttcagatgcaattgtt-caggttt------tggatttgttt--gcaattcaca------tg------gatgctcaataa-------aactgaagcttaatttaat------------------------------------tttgac---------------------------------------------------------------------------------------------------------------------------------------------------------------------------------------------------------------------------------------------------------
>I28630_M053_Malvaceae_Huberodendron_swietenioides_seq1
--------------------------------------------------------------------------------ttt-----ttgcttccwattatraa----tma---artttwctt-ttcggttswgg---------------------------cttttsac---------trdgahcc----------aatctgtgwyasatakcaw---wtwa-mby-ttysaa-wwt---------------tg-aahccctyktctycaaty---------tywayaadyccktwagkkrbtvmtgaatt--------------kyrt-ctktatg-ttgamya------------tmtg--------atgtgtaacvtkg---gtgcagctrgaagatatgaahatggatgaggcatctraggaggtwgcyg----ttgaattagcbgcacaaggagtaattgggaa--------aagggtggacgaaatggaatcwgggttcatgatggctctagattayatgatccaamytgcygaaadggaccaagatgat-aaggta-----------------------------stgcaaa-tt----taa-ctgtgc-----------atttgtcwgacttgttaagg-----ttc---------agrtatagaaca------------------------------------------------------------------hatttykttg-------ggmaaarc-wkgtwgtwagct--------ttcrrwtgyaatkktk-wmrrytt------wkratytgttt--gmdawctacr----tagt------aatacacggcat-------tgtggttatttggctcttt--------------------------------ttactgggatttctaacat-----c-----acta---------------------------------------------------------------------------------------------------------------------------------------------------------------------------------------------------------------------------------
>I28631_M054_Malvaceae_Trochetiopsis_benjaminae_seq1
-----------------------------------------------------------------------------------tg--cccacaaagtagtctacagagacaa---aattttatc------ttgaga------------------ctttttgtttttttgacttgr--aaktaggaacc----------aatg-----------------tgtaavcyt-tttgaa-ttt---------------gg-aatcagtattctccaatc---------ttcacaaacc-------cwgtagtragtt--------------gcat-ctttwtg-ttgactwcactatctgaattctg--------wtgtgtaacatgg---rtacagctagaagatatgaacatgamtgaggcatctgaggaggtggctr----ttgaattagcggcgcraggagtgattggbaa--------aagggtggacgaaatggaatcwgggttcatgatggctctagattacatgatccawcthgctgagaaggaccaagatgat-aaggtt-----------------------------gtataac-tt----taa-ctttgy-----------gttt------cttgctgcaacatcattct------tttgttgaaaaac-------------------------------------------------------------------ttttctttty-------ggmwaaac-atgttaawaagc--------ttcagttgcatttgtt-aaggtta------tggatataatc--gcrgttcata-------------------tcaataa-------aacystttyttttttgttcagctsa--------------------------rstcattgct---------------------------------------------------------------------------------------------------------------------------------------------------------------------------------------------------------------------------------------------------------
>I28632_M055_Malvaceae_Eriolaena_candollei_seq1
----------------------------------------------------------------------------------------------agtagtctacagagacaa---atttttctc------ttgagg-------------------ctttttktttyttgacttgr--aagtaggaams----------aatk-----------------tgwaa-cct-tttgaa-ttt---------------gg-aatcagtattctccaatc---------ttcacaaacc-------cwgtagtgagtt--------------gyat-ctttwtg-ttgactwcactatctgaattctg--------wtgtgtaacatgg---dtacagctagaagatatgaayatgaatgaggcatctgaggaggtggctg----ttgaattagcdgcrcaaggagtgattgggaa--------aagggtggacgaaatggaawcagggttcatgatggctctagattacatgatccaamttgctgagaaggaccaagatgataaaggtt-----------------------------gtataam-tt----taa-ctttkc-----------gttt------cttgctgcmrcatcattct------tttgttraaaaac-------------------------------------------------------------------ttttcttytt-------ggcdaaac-atgataawaagc--------ttcagttgcatttgtt-aaggttc------tgratataaty--gcrgttcata-------------------tcaataa-------aacyggttttttyt--------------------------------------------------------------------------------------------------------------------------------------------------------------------------------------------------------------------------------------------------------------------------------------------------------
>I28633_M056_Malvaceae_Adansonia_digitata_seq1
--------------------------------------------------------------------------------------------tatttgctatggg-----at---aattgttcggttttaatggaa---------------------------ttaatacc---------cagaaatttccaatactatctt--tgctacattrctgg-cgtag-ttt-tactat-gct---------------ta-tgaamatcttcttcaatc---------ttcacaaaccctgtagtgatcagtgaatt--------------gcat-ctttatg-ttgacta------------tctg--------atgtgtaatgttg---gcgcagctagaagatatgaacatggatgaggcatctgaggaggtggctg----ttgaattagctgcacaaggagtaattgggaa--------aagggtggatgaaatggaatcagggttcatgatggctctagattacatgatccaagttgctgaaaaggaccaagatgat-aaggta-----------------------------gttcaas-tt----taa-cbgtgc-----------atttgtcagacttgttaagg-----ttc---------gsgtatagaat-------------------------------------------------------------------ayttctttgg-------ggaaaaac-atgttactaact--------ttcagatgtaattgtt-caggttt------tggatttgttc--cccattcaca------tg------gatgctcaataa-------aactgaagcttaatttaa----------------------------------------------------------------------------------------------------------------------------------------------------------------------------------------------------------------------------------------------------------------------------------------------------
>I28635_M058_Malvaceae_Byttneria_aculeata_seq1
-----------------------------------------------------------------------------------------------------tata----taacacaatttgctt-------------------------------------------------------cttggagct----------aatt--tttaaaatatca---catac--ct-ttt--a-ctt---------------ta-gttgcttcttatccaatc---------ttcacaagcc-------cattagtgaatt--------------ttat-ctgtaat-ttgaatatatc------atcttc--------gtgtgtaatgtgg---gtacagctagaagatatgaacatggatgaagcatctgaagaggtagctg----ttgaattagctgcacaaggagtaattgggaa--------aagggtggacgaaatggaatctgggttcatgatggccttagattacatgatccaacttgctgaaaaagatcaagatgat-aaggta-----------------------------gtataac--t----taa-ttctgc-----------atttctcagacacactacat-caaggtc-------gtcattgttaaat-------------------------------------------------------------------atttcatttc-------agcaaaag-at-tagaaagtt--------ttagaatgcaattgtg-aacttct------tttatttg---------ttcaca------tt------gatgctcaataa-------aaacttgtgttatttctgttataaa---------------------------------------------------------------------------------------------------------------------------------------------------------------------------------------------------------------------------------------------------------------------------------------------
>I28636_M059_Malvaceae_Pterospermum_pierrei_seq1
-----------------------------------------------------------------------------------------------------------------------------------------------------------------------------------------acc----------actg--tgtcaaata------tgtga-cct-tttgaa-----------------------------------------------------taaacc-------cagttgtgagtt--------------gcat-ctttatg-ttgatta------------tctg--------atgtgtcacatgaaacttacagctagaagatatgaacatgaatgaggcatctgaggaggtggcyg----ttgagttagctgcgcaaggagtgattgggaa--------aagggtggatgaaatggaatcggggttcatgatggcactagattacatgatccaactcgctgaaaaggaccaagatgat-aaggta-----------------------------gcacaac-tt----tta-gtgtgc-----------atctgtcggatc--------------------------------------------------------------------------------------------------------------------------------------gaaagc---------ataggttgcaattgtt-aaggttc------tgcatttttat-cacagttcata------tg------gtcactcgataa-------aactggttttgtttttttggtt----------------------------------------------------cagaga-aag----------------------------------------------------------------------------------------------------------------------------------------------------------------------------------------------------------------------------------
>I28637_M060_Malvaceae_Duboscia_vifidiflora_seq1
------------------------------------------------------------gttctgaa-------tgtattgt-----ttgcttcctattatgaa----tga---aagtctgtttt---cct--ga---------------------------tttttcac---------tggcagcc----------aatt--tttcaaatatca---cataa--cc-tt-gag-ttt---------------ta-agtccctcttgtccgatg---------ttcaaaagca-------cagtagtgaatt--------------taat-atttaag-ttgaaca------------tacc--------atgtgtaatgtgg---gtacagctagaagatatgaacatggatgaagcatccgaggaggtggctg----ttgaattagctgcgcaaggagtaattgggaa--------aagggtggacgagatggaagcaggattcatgatggccctagattacatgatccaacttgctgaaaaggaccaagatgat-aaggta-----------------------------gtgccct-tt----aaa-cctttc-----------atcc-------------------------------tttgctgtgaagt--------------------------------------------------------------------------------------------------------------------------------------tct------tgaattca---------tttgcg------tt------gatgcttgatac-------aactgaagcttaatttttgttg----------------------------------------------------taaata-aactaggcttt-----------------------------------agaagca--tgctttgtcatatagca-----------------aaattgatttttttttttttttttccaaccataaga--------------------------------------------------------------------------------------------------------
>I28638_M061_Malvaceae_Basiloxylon_brasiliensis_seq1
-----------------------------------------------------------------gaa-----------------------gtttccaatgctagt--ctgc---tactctgct------tgctta---------------------------cttttagcttg---tttatggaaat----------cttc--taagaggaaacg---agcag-ctt-tcttag-ttc---------------ta---ttcgtcttctccaatc---------ttgacaaacc-------cagtagtgaatg--------------gcat-ctttatg-ttgacta------------tttg--------atgtgtaacatgg---gtacagctagaagatatgaacatggatgaggcgtctgaggaggtggccg----ttgaattagcagcacaaggagtaattgggaa--------aagggtggatgaaatggaatcgggtttcatgatggcactagattacatgatccaacttgctgaaaaggaccaagatgat-aaggta-----------------------------gtacaac-tt----tat-ttgtgc-----------atttgtctg-cttgttgcaacttcattc-------tttgttataaacc-------------------------------------------------------------------atttcttttt-------ggcaaaaacatttagatagc---------tttagatgcaattgtt-aaagttc------tggacttggtt--g---------------------------ttcaataa-------acctgaatcttaacttcaattttta--------------------------attttgttat--------------aaata-aacc---------------------------------------------------------------------------------------------------------------------------------------------------------------------------------------------------------------------------------
>I28639_M249_Malvaceae_Gyranthera_amphibiolepis_seq1
------------------------------------------------------------------------------------------------aattacgaa----taa---aatttact------gttctgg---------------------------cttttcac---------tgagatcc----------aat---tgtcaggattcat---ataa-agc-tttgaa-tat---------------tg-aatcccttgtctccaatc---------ttaataagtcc-------ggtcatgaatt--------------gcgt-ctgtatg-ttgaata------------catg--------atgtgtaacctgg---gtgcagctagaagatatgaatatggatgaggcatctaacgaggtggccg----ttgaattagctgcacaaggtgtaattgggaa--------aagggtgaacgaaatggaatcagggttcatgatggctctagattacatgatccaacttgctgaaaaggaccaagatgat-aaggta-----------------------------gtgcaaa-tt----taa-ctgtgc-----------atttgtcagacttgttaagt-----ttc---------agatacagagct------------------------------------------------------------------tttttttttt-------gggcaaac-atgtag----------------cgattgcaatgttg-tcaactt------ataatctgttt--gataactacg----tagt------aatacacggcat-------tgtggttatttggctcttt--------------------------------ttactgggatttctaacat-----c-----actagga------------------------------------------------------------------------------------------------------------------------------------------------------------------------------------------------------------------------------
>I28640_M062B_Malvaceae_Diplodiscus_paniculatus_seq1
------------------------------------------------------------------------------------------------------------------------------------------------------------------------------------------------------------------atatca----atag-cca-tttcaa-ttt---------------ct-aaccagtgttctccaatc---------ttcagaagcc-------cagtagtgaatt--------------gcat-ctttatg-ctgacta------------tctg--------atgtgtaacatgg---gtacagctagaagatatgaacatggatgaggcatctgaggaggtggctg----ttgaattagctgcgcaaggagtaattgggaa--------aagggtggatgaaatggaatcagggttcatgatggcactagattacatgatccaacaggctgaaaaggaccaagatgat-aaggta-----------------------------atacagt-tt-------------------------------------------------attc-------tttgttagaaaac-------------------------------------------------------------------atttgtttttg-----gggaaaaaa-atgtagaaggc---------ttcagatgcaattgtt-aagcttc------------------------------------------------------------------------------------------------------------------------------------------------------------------------------------------------------------------------------------------------------------------------------------------------------------------------------------------------------------------------------------
>I28641_M063_Malvaceae_Brownlowia_peltata_seq1
at-----------------------------------------------------------------------------------------tctatttgtatgaa----tca---atttttcct------ttcagg---------------------------cttttgac---------tgtgaacc----------gata--tgtaaaatatca----agag-cca-tttgaa-ttt---------------ct-aaccattgttctccaatc---------ttcggaagcc-------cagtagtgactt--------------gcat-ctttatg-ctgacta------------tctg--------atgtgtaacatgg---gtacagctagaagatatgaatatggacgaggcatctgaggaggtggctg----ttgaattagctgcgcaaggagtaattgggaa--------aagggtggatgaaatggaatcagggttcatgatggcactagattacatgatccaacaggctgaaaaggaccaagatgat-aaggta-----------------------------atacact-tt-------------------------------------------------attc-------tttgttccaaaac-------------------------------------------------------------------atttgtttttg-----ggaaaaaaacatgtagaaggc---------ttcagatgcaattatt-aagcttc------tagatttggaa--gcaatttgca------tg------ktsactcaataa-------aagtgaggcttaattttaattttga--------------------------cttttgttat---------------aata-aaccgggcttc-----------------------------------agaagca--aacataataatataata-----------------------------------------------------t----------------------------------------------------------------------------------------------------aac
>I28642_M064_Malvaceae_Burretiodendron_esquirolii_seq1
-----------------------------------------------------------------------------------------------------------------------------------------------------------------------------------------acc----------aaag--tatgaaatgtca---cataa-cct-ttagaa-ttt---------------ggaatactgtgttctccaatc---------ttcaaaaacc-------cagttttgagtt--------------gctt-atttatg-ttggcta------------tttga--tgtgtatgtgtaacatgg---gtacagctagaagatatgaacatgaatgaggcatctgaggaggtggctg----ttgaattagctgcccaaggagtaattgggaa--------aagggtggatgaaatggaatcagggttcatgatggcactagattacatgatccaacttgctgaaaaagaccaagatgat-aaggta-----------------------------gtacaac-tt----taa-ctgagc-----------------------------------attc-------tttgttatggaac-------------------------------------------------------------------atttcttttc-------aggccaaaaatgttgaa------------------------------------------------------------------------------------------------------------------------------------------------------------------------------------------------------------------------------------------------------------------------------------------------------------------------------------------------------------------------------------------------------------------------
>I28643_M065_Malvaceae_Hermannia_flammea_seq1
a------------------------------------------------------------------------------------------------------------------aaatttctt------ttcagg---------------------------cttttgac---------tacgaatc----------aatt--ctttaaaaagca---satat--at-tttgattttt---------------ta-agtscatcttctccgatt---------cctgcaaact-------cagtagwgaatt--------------gcct-ctgcatg-ttgacta------------tctg--------atctgtaatgtcg---ttacagctagaagatatgaacatggatgaggcatctgaggaggtggctg----ttgaattagctgcacaaggtgtrattggtaa--------aagggtggatgaaatggaatcaggcttcatggtggccctagattacatgatccaacttgctgaaaaggaccaagatgat-aaggta-------------------------------ataac-tt----aaa-agctgt-----------atctgtttgacttgctttgg------------acattctttatcgact-------------------------------------------------------------------atctcttttc-------aacaaaac-atgtagaaagct--------tcagaatgcgattgtt---------------------------------caca------tg------gatgcttgataa-------aactggatcttaat--------------------------------------------------------------------------------------------------------------------------------------------------------------------------------------------------------------------------------------------------------------------------------------------------------
>I28644_M066_Malvaceae_Thomasia_solanaceae_seq1
-------------------------------------------------------------------------taaactattg-----ctgcttcctattttaaa----tcg---aatattctt------ttcagg---------------------------cttttgac---------taggaacc----------aatt--tgttaaatagcg---cataa--cc-tttgaa-ttt---------------ta-aatccatcttctccaatc---------cttgcaagct-------cagtagggaatt--------------gcat-ctgtawg-ttgaata------------tctg--------atgtgtaatktgg---gtacagctagaagatatgaacatggatgaggcatctgaggaggtggcag----ttgaattagctgcacaaggggtaattgggaa--------aagggtggatgaaatggaatcagggttcatgatggctctagattacatgatccaacttgctgaaaaggaccaagatgat-aaggta-----------------------------gtacaac-tt----tga-ctgtgt-----------atttgtcagacttgctacag-atcattc-------ttgattatagaac-------------------------------------------------------------------atttcttttc-------agcaaaac-atgtagaaagct--------tcaggaagc-----------------------gatttg---------ttcgca------tg------gatgcacgataat-----atactkaatcttwattttaattttga--------------------------cttttgttat--------------aaata-aaccggg------------------------------------------------------------------------------------------------------------------------------------------------------------------------------------------------------------------------------
>I28645_M067_Malvaceae_Guichenotia_ledifolia_seq1
-----------------------------------------------aataccgagcagctttctgaatttt-atttctattg-----ctggttcctattttaaa----tca---aatattctt------ttcagg---------------------------cttttgac---------tagg-acc----------aatt--tgttaaatagca---c--------------a-ttt---------------ta-aatccatcttctccaatc---------tttgcaagcg-------cagtagggaatt--------------gcat-ctgtatg-ttgacta------------tctg--------atgtgtaatgtgg---gtacagctagaagatatgaacatggatgaggcatctgaggaggtggcag----ttgaattagctgcacaaggagtaattgggaa--------aagggtggatgaaatggaatcagggttcatgatggctctagattacatgatccaacttgctgaaaaggaccaagatgat-aaggta-----------------------------gtacaat-tt----tga-ctgtgt-----------atttgtcagacttgctacag-atcattc-------ttaatcatagaac-------------------------------------------------------------------atttattttc-------ggcaaaac-atgtagaaagct--------tcaggaagt-----------------------gatttc---------ttcgca------tg------gatgcacgataat-----gcactgaatcttaattttaattttga--------------------------ctttt--------------------------------------------------------------------------------------------------------------------------------------------------------------------------------------------------------------------------------------------------------------
>I28646_M068_Malvaceae_Helmiopsis_sp_seq1
-------------------------------------------------------------------------------------------------------------------gtttttgtt------tttkgmttttgttttttgttttttkkttttttttttttgacttgr--aagyaggaacc----------aatg-----------------tgtaa-cct-tttgka-ttt---------------gg-aatcagtattctkhaatc---------ttcacaaacc-------cwgtagygagyt--------------scat-ctttwwg-ttgactwcactatctgaattctg--------wtgtgtaacatgg---rtacagytagaagatatgaayatgaatgangcatctgaggaggtggctg----ttgaattagckgcgcaaggagtgattgggaa--------aagggtggahgaaatggaatcagggttcatgatggctctagattacatgatccaacttgctgagaaggaccaagatgaw-aaggtt-----------------------------gtataaa-tt----taa-ctttgc-----------vtdt------vttgctgcaacawmaktyy------tttkktkraaaam-------------------------------------------------------------------yttthttttk-------ggcraaac-atgttaawaagc--------ttcagttgcatttgtt-aagkttm------yggatataaty--gcrgttcata-------------------tcattaa-------aactggttytttttggtt-agcgga--------------------------agtcattgctt---------gaggtgatt-aaggagactgt--------------------------------------------------------------------------------------------------------------------------------------------------------------------------------------------------------------------------
>I28647_M069_Malvaceae_Cheirolaena_linearis_seq1
--------------------------------------------------------------------------------------------------------------------------tc------ttgaggt-----------atttttttttcttgttttttgacttgg--aagtaggaacc----------aatg-----------------tgtaa-cct-tttgaa-ttt---------------gg-aatcagtattctccaatc---------ttcacaaacc-------cagtagtgagtt--------------gcat-ttttatg-ttgacttcaccatctgaattctg--------atgtgtaacatgg---gtgcagctagaagatatgaacatgaatgaggcatccgaggaggtggctg----ttgaattagcggcgcaaggagtgattgggaa--------aagggtggacgaaatggaatcagggttcatgatggctctagattacatgatccaacttgctgagaaggaccaagatgat-aaggtt-----------------------------gtataac-tt----taa-ctatgc-----------gttt------cttgctgcaacagagttct------tttgttgaaaagc-------------------------------------------------------------------ttttcttttt-------ggctaaac-atgttaaaaatc--------ttcagttgcatttgtt-aaggttc------tggatataatc--gcggttcatg-------------------tcaataa-------aaccctttcttttttgtttggttca--------------------------gcggaagtct---------------------------------------------------------------------------------------------------------------------------------------------------------------------------------------------------------------------------------------------------------
>I28648_M070_Malvaceae_Helmiopsiella_madagascariensis_seq1
-----------------------------------------------------------------------------------------tgcccacgagtcaatagagacaa---atttttctc------ttgagg------------------cttttttttttyttgacttgr--aagtaggaacc----------aatg-----------------tgtaa-cct-wttgka-ttt---------------gg-aatcrgtattctycaatc---------ttcacaaayc-------chgtagtgagtt--------------gcat-ctttwtg-ttgactwcacyatctgaawtctg--------wtgtgtaacatgg---rtacagctagaagatatgaayrtgaatgaggcatctgaggaggtggctg----ttgaattagckgygcaaggagtgattgggaaaagkgtkgaagggtggacgaaatggaatcagggttcatgatggctctagattacatgatccaacttgctgagaaggaccaagatgat-aaggtt-----------------------------gtataam-ty----taa-ctttgc-----------rtkt------cttgctgcaacawmattct------tttgttgaaarac-------------------------------------------------------------------ttttcttttt-------ggcraaac-atgttaawaagc--------ttcagttgcakttgtt-aaggttc------tggatataatc--rcrgttcata-------------------tcaataa-------aacgctttcttttttgtttggttcr---------------------------------------------------------------------------------------------------------------------------------------------------------------------------------------------------------------------------------------------------------------------------------------------
>I28649_M071_Malvaceae_Goethalsia_meiantha_seq1
--------------------------------------------------------cagcgttctgaa-------tgtactgt-----ttgcttcctattgcaaa----tga---aaatctgtt------tgccgg---------------------------cttttcac---------tgagaagc----------aatt--tgtcaaatatca---tataa--cc-tttgag-ttt---------------ta-aaaccctcttgtccgatg---------ttcaaaagca-------cagtagtgaatt--------------taat-ttttatg-ttgaaca------------tacc--------atgtgtaatgtgg---gaacagctggaagatatgaacatggatgaggcatccgaggaggtggctg----ttgaattagctgcacaaggagtaattgggaa--------aagggtggacgagatggaagcgggattcatgatggccctagactacatgatccaacttgctcaaaaggaccaagatgat-aaggta-----------------------------gtgcactttt----aaa-cctttc-----------attc-------------------------------tttgctgtgaagt--------------------------------------------------------------------------------------------------------------------------------------tct------tgaattca---------tttgca------tt------gatgcttgatat-------aactgaagcttaatttttgttg----------------------------------------------------ttaata-aactaggcttcctggccaaaaaaaaaaaaaaaaaacactaggcttcagaagca--tgctttgtca--------------------------------------------------------------------------------------------------------------------------------------------------------------------
>I28650_M072_Malvaceae_Clappertonia_ficifolia_seq1
-------------------------------------------------------------------------tttgtatttt-----ttgcttcctattataaa----tggca----tttagt------tccagg---------------------------ctttttca--------ct-tgaacc----------agtt--agttagatatca---cataa--ac-tctgaa-ttt---------------ta-aa---------tccaact---------ttcaaaagca-------cagtagtgcctt--------------gcat-ctttatg-ttatatat----------atgtc--------atgtgtaatttgg---gtacagctggaagatatgaacatggatgaggcatccgaggaggtggcag----ttgaattagctgcacaaggagtaattgggaa--------acgggtggatgaaatggaagcagggttcatgatggccctagattacatgatccaaattgctgagaaggatcaagatgat-aaggta-----------------------------gagagct-----------atgtgt-----------aattctcagacttgtgacga-ttcattc-------tttgttgtagagc-------------------------------------------------------------------atttcttttc-------agtacaat-atgtggaaagct-------------atgtgtttgcg-aagctct------tgaatttg---------ttgaca------tg------gatgctcaatac-------aattgaatcttaatttttgttttg----------------------------------------------------aata-aaccaggctt---------------------------------------------------------------------------------------------------------------------------------------------------------------------------------------------------------------------------
>I28652_M074_Malvaceae_Hildegardia_barteri_seq1
---------------------------------------------------------------------------------------------------tgtaaa----taa---gatcttatt------ttcagg---------------------------cttttgac---------taggaacc----------aatg--tgtcaaa-atca---cataa-cct-tttgaa-ttt---------------cc-aattcgtcttcttcaatc---------ttgacgaaca-------cagtagtgaatt--------------gcat-cttcatg-ttgacta------------tttg--------atgtgtaacatgg---gtacagctagaagatatgaacatggatgaggcatctgaggaggcggccg----ttgaactagctgctcaaggagttattgggaa--------aagggtggatgaaatggaatcgggtttcatgatggcactagattacatgatccaacttgctgaaaaggaccaagatgat-aaggta-----------------------------gtacaac-tt----tat-ttgtgc-----------atttttcagactcgctgcaacttatttc-------tttgttataaaac-------------------------------------------------------------------atttcttatt-------ggcaaaaagatgtagaaagc---------ttaagatgttattatt-aatgctc------tggatttggtt--gcaactcgta------tg------gtcactcactaa-------aacagaatcttaatt-------------------------------------------------------------------------------------------------------------------------------------------------------------------------------------------------------------------------------------------------------------------------------------------------------
>I28653_M168_Malvaceae_Theobroma_cacao_seq1
--------------------------------------------------------------------------------tgt-----ttgcttcctattataaa----tca---aattttctt------ttgagg---------------------------cttttgac---------taggaaaa----------aatt--tgtcaaatagca---cataa--cc-tttgaa-ttt---------------tg-aatccctcttctccaatc---------ctcacaagcc-------cagtagtgaatt--------------gcat-ccatatg-ttgacta------------tatg--------atgtgtaatgtgg---gtacagcttgaagatatgaacattgatgaggcatctgaggaggtggctg----ttgaattagctgcacaaggagtaattgggaa--------aagggtggacgaaatggaatcagggttcatgatggccttagattacatgatccaactcgctgagagggaccaagatgat-aaggta-----------------------------gtacaac-tt----taa-ttgtgc-----------attttccagacttgctacag-atcattc-------ttcgttgtagacc-------------------------------------------------------------------agttcttttc-------agcaaaac-atgtagaaagct--------tcagaaggcaattatt-aagcttt------tgaatttg---------ttcaca------tg------gatgatcaataa-------aactgcatcttaattttaa-tttga--------------------------c------------------------------------------------------------------------------------------------------------------------------------------------------------------------------------------------------------------------------------------------------------------
>I28654_M105_Malvaceae_Pachira_aquatica_seq1
---------------------------------------------------------------------------------------------------------------------------tgttttaatggaa---------------------------ttaatacc---------cagaaatttccaatact-tgtt--tgctactttgctgg-cgtag-tttctactat-gct---------------ta-tgaaaatcttcttcaatc---------ttcacaaatcctgtagtgatcagtgaatc--------------gcat-ctttgtg-ttgacta------------tctg--------atgtgtaaggttg---gcgcagctagaagatatgaacatggatgaggcgtctgaggaggtggcag----ttgaattagctgcacaaggagtaattgggaa--------aagggtggatgaaatggaatcagggttcatgatggctctagattacatgatccaagttgctgaaaaggaccaagatgat-aaggta-----------------------------gtgcaac-tt----taa-ctgtgc-----------atttgtcagacttgtcaagg-----ttc---------gggtatagaac-------------------------------------------------------------------atttcttttg-------ggaaaaac-atgttgttagct--------tccagatgcaattgtt-caggttt------tggatttgttc--gcaattcaca------tg------gatgctcaataa-------aactaa---ttcatttaat------------------------------------tttgacttttgttat-----aaatt-aaccatgcttc-----------------------------------aaga-----------------------------------------------------------------------------------------------------------------------------------------------------------------------------------
>I28655_M148_Malvaceae_Robinsonella_mirandae_seq1
-------------------------------------------------------------------------------------------------------------------------------cagttatgg---------------------------gttttgac---------tatgaacc----------aatc--tgtcagatagata---attc-tct-ttagaa-aat---------------tg-aatctctcttcttcgattc--------ttcacaaaggccccggtgatttgtgaattgc----------acgcat-ctctatg-gtgacta------------tctg--------atgtggaacattt-gtatgcagctagaagatatgaacatggatgaggcatctgaggaggtggctg----ttgaaatagctgcacaaggtgtaattggcaa--------aagggtggacgaaatggaatcagggttcatgatggctctagattacatgatccaaattgctgaaaaggaccaagatgat-aaggta-----------------------------gtgcaac-tt----taa-gtgtgc-----------atttgtcggatttgttaagg-----ttc---------aggtctagaat-------------------------------------------------------------------ttatgttttg--------gcaaaac-atattgttagct--------ttcagatgcaattgtt-aaggttt------tggattttt--------tttgca------ag------gatgctcaatgc-------aactgatgcttaatttgat------------------------------------ttgggactccgtaat-----aaatt-aaccaggcttc-----------------------------------aggagc---------------------------------------------------------------------------------------------------------------------------------------------------------------------------------
>I28656_M002_Malvaceae_Tilia_americana_seq1
------------------------------------------------gtaacgagcagctttctgaat-------------------tctatttggattgtaaa----taa---aattttctt------tttggg---------------------------cttttgact---------aggaacc----------tttg--tgtcaaatatca---cataa-cct-tttgaa-ttt---------------tg-aatccgtcttctctaatc---------ttcacgaacc-------cagtagtgratt--------------gcat-ctttatg-tt---ta------------tctg--------atgagtaacat-k---gtacagctagaagatatgaacatggatgaagcatctgaggaggtggccg----ttgaattagctgcgcaaggagtaattgggaa--------aagggtggacgaaatggaatcagggttcatgatggcactagattacatgatccaacttgctgaaaaggaccaagaygat-aaggta-----------------------------gtacaaa-tt----taa-ctgtgc-----------a-ttgtcagacttgctgcaacaaca----------attgttataaaac-------------------------------------------------------------------awttyttttt-------ggcaaaactg-gtagaaagc---------ttcrgatgcaattgtt-aaggttc------tggatttggtc--gcaattcgta------tg------gtcrctcaataa-------awctgaagcttaattttaa---------------------------------------------------------------------------------------------------------------------------------------------------------------------------------------------------------------------------------------------------------------------------------------------------
>I28657_M180_Malvaceae_Triumfetta_lappula_seq1
----------------------------------------------------------------------------------------------------------------------------------------------------------------------ttcac--------ttggaacta----------agtt--tgttgaatactatcttataa--cc-tctgaa-ttt---------------ta-tgcccctcttctctgatt---------ttcagaagca-------aagtagtgaatt--------------tcat-ctttatg-ttaaatat----------ctatc--------acctgtgatttgg---ctacagctggaagacatgaacatggatgaggcatcggaggaggtggcag----ttgagttagctgcacaaggagtagttgggaa--------acgggtggacgaaatggaagcagggttcatgatggctctagatcacatgatccaaattgctgagaaggacctagatgat-aaggta-----------------------------gtgcaac-ct----tga-ctttgc-----------atttctcagacttgcgacgg-ttcattc-------tttgttgtagagc-------------------------------------------------------------------atttcttttc-------agtaaaat-atgtagaaagct-------------atgtgtttgtg-aagttct------tgaatttg---------tttaca------tg------gatgctcaatac-------aattgaatcgtaa---------------------------------------------------------------------------------------------------------------------------------------------------------------------------------------------------------------------------------------------------------------------------------------------------------
