# Supplementary material for: Localized Phylogenetic Discordance Among Nuclear Loci Due to Incomplete Lineage Sorting and Introgression in the Family of Cotton and Cacao (Malvaceae)
Source: Front Plant Sci. 2022 Apr 13;13:850521. doi: 10.3389/fpls.2022.850521 (PMC9043901; doi:10.3389/fpls.2022.850521)
Supplement: Supplementary file 1 [file Data_Sheet_1.ZIP › Alignments_v4/L91.fasta]

>I23352_M001_Malvaceae_Bombax_ceiba_seq1
-----------------------------------------------------------------------------------------------------------------------------------------------------------------------------------------------------------------------------------------------------------------------------------------------------------------------------------------------------------------------------------------------------------------------------------------------------------------------------------------------------------------------------------------------------------------------------------------------------------------------------------------------------------------------------------------------------------------------------------------------------tgttaacaatattgatgggcctgggttaagagatcctgaaactcaacaatatcttgcacaacttgcttcttgttctcatattc-gtgttgttgcctctattgacca---tgtgaatgcaccact-ttgt------------------------aaggaaactctt-----------g-tttctattg-----------------------------tcaat---------caat--agat---cggt----tagctag---------------------------ctca------------------catatctg-tttaagtg--------tcagcatcaa-----------------------------------------------------------------------------------------------------------------------------------------------------------------------------------------------------------------------------------------------------------------------------------------------------------------------------------------------------------------------------------------------------------------------------
>I23353_M002_Malvaceae_Tilia_americana_seq1
------------------------------------------------------------------------------------------------------------------------------------------------------------------------------------------------------------------------------------------------------------------------------------------------------------------------------------------------------------------------------------------------------------------------------------------------------------------------------------------------------------------------------------------------------------------------------------------------------------------------------------------------------------------------------------------------------------------------------atgataa-tttcatatgcgttgttgttcacaatrttgatgggcctgggttaagagatcctgaaactcaacaatatcttgcacaacttgcttcttgttctcatatgc-gtgttgttgcctctattgacca---tgtgaatgcacctct-ttgt------------------------aagtcaactctt-----------g-tttctattg-----------------------------tcaat---------caat--agat---aggt----ttgctag---------------------------ctcg------------------cttatctgttttaagtg--------tcgacatcaattc----------------------------tt-attagtaat----------------------------------------------------------------------------------------------------------------------------------------------------------------------------------------------------------------------------------------------------------------------------------------------------------------------------------------------------------------------------------
>I23364_M013_Malvaceae_Grewia_sp_seq1
--------------------------------------------------------------------------------------------------------------------------------------------------------------------------------------------------------------------------------------------------------------------------------------------------------------------------------------------------------------------------------------------------------------------------------------------------------------------------------------------------------------------------------------------------------------gttgtaataggcctggctgagattctatgggaacaattgaaatcaaaacgtaggactccattggggaacttgcccaaggttcaacagccatttagttctcgatctatggatgatcttttagcgtttttagatggatcagaggagg------------agaatgatag-tttcatatgcgttgttgttcacaatattgatgggcatggtttaagagattctgaaactcaacaatatcttgcacaacttgcttcttgttctcatattc-gtgtcgttgcctctattgacca---tgtgaatgcacctct-ttgt------------------------aagtaaactttac--------------------------------------------------tcatt---------------gtat---gggt----ttgcaaa-------------------------------------------------cttatctgtttttargg-------gctgatgccatttatttatggtctagcttaa-----------tt-attagtaatcttagtgtctcaaatgccccttgatgtagcctttaaaatactttgaggtta------gcagtactcttatgtgattttctaa-------------------------cagatatcagttctgattttgataagattacagatatttacattgttttctt--------------------------------------------------------------------------gtgtt-----------------------------------------------------------------------------------------------------------------------------------g
>I23372_M140_Malvaceae_Chiranthodendron_pentadactylon_seq1
-------------------------------------------------------------------------------------------------------------------------------------------------------------------------------------------------------------------------------------------------------------------------------------------------------------------------------------------------------------------------------------------------------------------------------------------------------------------------------------------------------------------------------------------------------------------------------------------------------------------------------------------------------------------------------------------------------------------------------------------tatgcgttgttgttcacaatatagatgggcctgggttaagagatcctgaaactcaacartatcttgcacaacttgcttcttgttctcatattc-gtgttgtcgcctctattgacca---tgtgaatgcagctct-ttgt------------------------aagtaaactctt-----------g-tttctattg-----------------------------tcaat----------------------------------------------------------------------------------------------------------------caacatcaattc----------------------------tt-attagtaatcttgatagcgcaggt-ggct-aaggatagaagtggaaaacatctt--------------------------------------------------------------------agagtttcaattt--------------ctcattgcattgtgatctttaaatttcgttctttttaaaattatttttaggccaaatat------------gcttctgattatgctggcttttctcttg----------------------------------------------------------------------------------------------------------gatactgtaaagaatatggtaacgt
>I23378_M150_Malvaceae_Ceiba_pentandra_seq1
-------------------------------------------------------------------------------------------------------------------------------------------------------------------------------------------------------------------------------------------------------------------------------------------------------------------------------------------------------------------------------------------------------------------------------------------------------------------------------------------------------------------------------------------------------------------------------------------------------------------------------------------------------------------------------------------------------------------------------tgatag-tttcatatgtgttgttgttaacaatattgatgggcctgggttaagagatcctgaaactcaacaatatcttgcacaacttgcttcttgttcttatattc-gtgttgttgcctctattgacca---tgtgaatgcaccact-ttgt------------------------aagtaaactctt-----------g-tttctattg-----------------------------tcaat---------caat--agat---cggt----tagctag---------------------------ctca------------------cttatctg-tttaagta--------tcgacatcaattc----------------------------tt-attagtaatcttgatagcgcaggt-ggctaaaggataaaagcggagaacatctt--------------------------------------------------------------------agagtttcaattt--------------ttcatttctctgtggtctttaaattta-aagttctttaaattatttgtaggccaa------------atatgcttctgattatact------------------------------------------------------------------------------------------------------------------------ggcttttaatagataccataaaga
>I23383_M166_Malvaceae_Pseudobombax_ellipticum_seq1
--------------------------------------------------------------------------------------------------------------------------------------------------------------------------------------------------------------------------------------------------------------------------------------------------------------------------------------------------------------------------------------------------------------------------------------------------------------------------------------------------------------------------------------------------------------------------------------------------------------------------------------------------------------------------------------------------------------------------------------------------------taacaatattgatgggcctgggttaagagatcctgaaactcaacaatatctggcacagcttgcttcttgttatcatattc-gtgttgttgcctctattgacca---cgtgaatacaccact-ttgt------------------------aagtraactctt-----------g-tttcttttg-----------------------------tcaat---------caat--agat---aggt----tagctag---------------------------ctaa------------------ctgatctg-tttaagtg--------gcaacatgaatt-----------------------------tt-cttagtaatcgtgatagcgcaggt-ggct-aaggatagaagtggagaacat----------------------------------------------------------------------------------------------------------------------------------------------------------------------------------------------------------------------------------------------------------------------------------------------------------------------------------------
>I23384_M168_Malvaceae_Theobroma_cacao_seq1
-------------------------------------------------------------------------------------------------------------------------------------------------------------------------------------------------------------------------------------------------------------------------------------------------------------------------------------------------------------------------------------------------------------------------------------------------------------------------------------------------------------------------------------------------------------------------------------------------------------------------------------------------------------------------------------------------------------------------------------------------ttgtcattcacaatattgatgggcctgggttaagagattctgaaactcaacaatatctcgcacaacttgcttcttgttctaatgttc-gtgttgttgcctctattgacca---tgtgaatgcagctct-ttgt------------------------aagtaaactctt-----------g-tttctattg-----------------------------tcaat---------caat--agat---aggt----tagcttg---------------------------ctta------------------cttatctgttttaaatg--------ttgatatcaattc----------------------------tt-attagtcatcttgatagtgcaggt-ggct--aaggtagaaatggaaaac-------------------------------------------------------------------------atagttttagttc--------------ccccttgcactgtaatctttagaata----tcatttttaggcctctgttgggaggt----------taggggtcttcagtaatact--cttatgt--------------------------------------------------------------------------------------------------------------gggttttcgataaatgtaataa--a
>I23385_M169_Malvaceae_Ochroma_pyramidale_seq1
------------------------------------------------------------------------------------------------------------------------------------------------------------------------------------------------------------------------------------------------------------------------------------------------------------------------------------------------------------------------------------------------------------------------------------------------------------------------------------------------------------------------------------------------------------------------------------------------------------------------------------------------------------------------------------------------------------------------------------g-tttcatatgtgttgttgytaacaatattgatgggcctgggttaagagatcctgaaactcaacaatatcttgcacaacttgcttcttgttctcatattc-gtgttgttgcctctattgacca---tgtgaatgcaccact-ttgt------------------------aagtaaactctt-----------g-tttctat-g-----------------------------tcaat---------gaat--agat---aggt----tagctag---------------------------ctca------------------cttatctgttctaagtg--------tcgacatcaattc----------------------------tt-attagtaatcttgatagcgcaggt-ggct-aaggatagaagtggaaaaaatctt-------------------------------------------------------------------aagagtttcaattt--------------ctcattgcactgtggtctttaaatttaaagttttttaaaattatttgtaggc------------------------caactatgct------------------------------------------------------------------------------------------------------------------------------------------------
>I23388_M180_Malvaceae_Triumfetta_lappula_seq1
------------------------------------------------------------------------------------------------------------------------------------------------------------------------------------------------------------------------------------------------------------------------------------------------------------------------------------------------------------------------------------------------------------------------------------------------------------------------------------------------------------------------------------------------------------------------------------------------------------------------------------------------------------------------------------------------------------------------------------g-tttcatatgtgttgttgttcacaatattgatggtcctggtttaagrgattccgaaactcaacaatatcttgcacaacttgcttcttgttctcacattc-gcgttgtcgcctccattgacca---tgtgaatgcacctct-ttgt------------------------aagtaaaataag------------------------------------------------------------------------------------------------------------------------ctta------------------cttatctg-tttaagtg--------ttgacatcaa-------------------------------tt-atttgtgatcat--------------------------------------------------------------------------------------------------------------agagttttgtttc--------------acccttgaactttagtgtctaaagtt----tcatttttaagtgctttgaggctactgttgggatggttagggttcttgagtagact--cttatgt--------------------------------------------------------------------------------------------------------------------------------------g
>I23393_M189_Malvaceae_Kearnemalvastrum_lacteum_seq1
--------------------------------------------------------------------------------------------------------------------------------------------------------------------------------------------------------------------------------------------------------------------------------------------------------------------------------------------------------------------------------------------------------------------------------------------------------------------------------------------------------------------------------------------------------------------------------------------------------------------------------------------------------------------------------------------------------------------------------gatag-tttcatatgcgttgttgtaaacaatatygatggtcctgggttaagagatyctgaaactcaacaatatcttgcacgacttgcttcttgttcttatattc-gtgttgttgcctctatcgacca---cgtcaatgcaccacttttgtgggacaagaagatggttcatwcacaatttaactggtaytggtatcatg-ttcctacwtttgcaccatayaa---ggtygaggggctsttttttcctatgattcttgcacatg-gcagta--gtaaccaga---------gtg--------------ccaaaacvgc------------tgtratmgttttacaga------gtttgacgcctaatgctcagagcgtgttccgaattcttgcagaat-atcaactgtctcatc---------------------------------------------------------------------------------------------------------------------------------------------------------------------------------------------------------------------------------------------------------------------------------------------------------------------------------------------------------------------------c
>I23394_M229_Malvaceae_Malvastrum_americanum_seq1
---------------------------------------------------------------------------------------------------------------------------------------------------------------------------------------------------------------------------------------------------------------------------------------------------------------------------------------------------------------------------------------------------------------------------------------------------------------------------------------------------------------------------------------------------------------------------------------------------------------------------------------------------------------------------------------------------------------------------agaatgatag-tttcatatgcgttgttgttaacaatatcgatggacctggattaagagattctgaaactcaacaatatcttgcacgacttgcttcttgttcttatattc-gtgttgttgcctctatcgacca---tgttaatgcaccccttttgtgggacaagaagatggtccatacacaatttaactggtattggtatcatg-ttcctacttttgcaccatacaa---ggttgaggggatgttttttcctatgattcttgcacatg-gcagta--gtaaccaga---------gtg--------------cgaaaacggc------------tgtgatagttttacaga------gtttgacgcctaacgctcagagcgtgttccggattcttgcggaat-atcaactgtctcatc----cggat-gatgatgggatgaaaatagataatctgtactctgtctctcgggagcgcttccttgttagtagccaagtcacactgaatgcacacttgaccgaattcaaagatcatgagcttgttaagac-----cagaaggcattctgatggacaggatt----gcttgtatattcctcttgcaactga------------------------------------------------------------------------------------------------------------------------------------------------------ggcccttgaaaagttgttgt----c
>I23397_M020_Malvaceae_Melochia_betonicifolia_seq1
-----------------------------------------------------------------------------------------------------------------------------------------------------------------------------------------------------------------------------------------------------------------------------------------------------------------------------------------------------------------------------------------------------------------------------------------------------------------------------------------------------------------------------------------------------------------------------------------------------------------------------------------------------------------------------------------------------------------g--------------------tttcatatgccttgtcgttcacaatatcgatgggcctgggttaagagattctgacactcaacaatatcttgcacaacttgcttcttgttctcatattc-gtgttgttgcctctattgacca---tgtgaattcacctct-ttgt------------------------aagtaaactctt-----------g-tttctattgcatagtcatatgttttggctgatgg--cattaattcttgttagtaatcttgata--atgt----tagtgcgaaggaaagaagtg--------------ctta------------------cttatctgtttgcctct-at--ggtttcctagtaaatg----------------------------tt-ataaattatcttctcgataggaat-gcag-atatgtagcattgtgaaatattaa-------------------------------------------------------------------agaaatttcatgtc------------------attaatcctgataactacaact----tggctttgattt--------------------------------------------------------------------------------------------------------------------------------------------------------------------------------------------
>I23366_M015_Malvaceae_Firmiana_simplex_seq1
-------------------------------------------------------------------------------------------------------------------------------------------------------------------------------------------------------------------------------------------------------------------------------------------------------------------------------------------------------------------------------------------------------------------------------------------------------------------------------------------------------------------------------------------------------------------------------------------------------------------------------------------------------------------------------------------------------------------------------tgatag-yttcatatgcgttgttgttcacaatattgatgggcctgggttaagagatcctgaaactcaacaatatcttgcacaacttgcttcttgttcgcatattc-ttgttgtcgcctctattgacca---tgtgaatgcacctct-ttgt------------------------aagtaaactctt-----------a-tttctattt-----------------------------tcaay---------caat--aggt---atgt----tagctag---------------------------tcca------------------ctcatctgttttaagtt--------ttgacaataattg----------------------------tt-atcagtaatcttgatagtgctggt-ggct-aag---aaaaatggagaacatctt--------------------------------------------------------------------agagtttcaattt--------------ctcattggagtgttgtc---------------------------------------------------------------------------------------------------------------------------------------------------------------------------------------------------------------------
>I28591_M023_Malvaceae_Neobuchia_paulinae_seq1
------------------------------------------------------------------------------------------------------------------------------------------------------------------------------------------------------------------------------------------------------------------------------------------------------------------------------------------------------------------------------tttatt---------------------agctgaatgtctgtt---a-tatttctga-tgttcaaatg--ttt----------ttgcccat--aaaggttccttgagctc--------------tcattta-------gcttttattaagcaatc-caaatg---atttaaatgtaggttgtgataggcttggctgagattctatgggaacaattaaaatcaaaacgaaaggttccaccagggaacttgcctaaggttcaacagccatttagttctcgatctatggatgatcttttagcgtttttagatggactggagatggagg---------agaatgatag-tttcatatgtgttgttgttaacaatattgatgggcctgggttaagagatcctgaagctcaacaatatcttgcacaacttgcttcttgttcttatattc-gtgttgttgcctctattgacca---tgtgaatgcaccact-ttgt------------------------aagtaaactctt-----------g-tttctattg-----------------------------tcaat---------catt--agat---cggt----tagctag---------------------------ctca------------------c-tatctg-tttaagtg--------tcagcatcaattctta-----tta-----g-----------tt-attagtaatcttgatagtgcaggt-g-----------------------------------------------------------------------------------------------------------------------------------------------------------------------------------------------------------------------------------------------------------------------------------------------------------------------------------------------------------------
>I28593_M024_Malvaceae_Carpodiptera_cubensis_seq1
-----------------------------------------------------------------------------------------------------------------------------------------------------------------------------------------------------------------------------------------------------------------------------------------------------------------------taaa-----acaggtgca---attttctttgga-taatattcccaggc-----ttttttttgggggggggggggtcggtgggggctgaattgctgtt---a-tatttccga-tgttcaaatgttttt----------ttgtccat--aaagattccttgagctc--------------taatgtt-------acttttattgagagctt-aaaatg---ttttaaatgtaggttatagtaggcttggctgagattctatgggaacaattgaaatcaaaacgaaggattccaccagcgaacttgcctaaggttcaacagccgtttagttcccgatctatggatgatcttttagcttttttagatagaccagtgatcgagg---------agaatgatag-tttcatatgtgttgtagttcacaacatggatgggcctgggttaagggatcttgagactcaacaatatcttgcacaacttgcttcttgctctcatattc-gagttgttgcctctgttgacca---tgtgaatgcacctct-ttgt------------------------aagtaaactctt-----------g-tttctattg-----------------------------tcaat---------caat--agat---aggt----tagctaa---------------------------cttagctaag------ctcttgcttatgtccttttcata--------g---------------------caacaagt-----------tt-gtatgcattaatgagacaaagaaa-aacc-aaa----------------------------------------------------------------------------------------------------------------------------------------------------------------------------------------------------------------------------------------------------------------------------------------------------------------------------------------------------------
>I28594_M025_Malvaceae_Herrania_nitida_seq1
------------------------------------------------------------------------------------------------------------------------------------------------------------------------------------------------------------------------------------------------------------------ttaagggttaaaaacacatttggtattca--aaatatagtgaaattgtcaatttggt-----acttgaaga---aagaatttgcaa-ttaggtactcaaacta-----tatttt---------------------catctatcagtttgc---a-catttttta-tgttcaaatggtttt----------ttctctat--aaatgtttattgagctc--------------tcat-------------ttcattaagaactc-aatg-----ttttgaatgtaggttgtaataggcttggctgagattctatgggaacaattgaaatcaaaacgaaggaatgcatcagggaacttgcctaaggttcaacagccatttagttctcgatctatggatgatcttttagcctttttagatgaatcagagatggagt------------gtgatag-ttttatatgcattgtcattcacaatattgatgggcctgggttaagagattctgaaactcaacaatatctcgcacaacttgcttcttgttctcatgttc-gtgttgttgcctctattgacca---tgtgaatgcacctct-ttgt------------------------aagtaaactctt-----------g-tttctattg-----------------------------tcaat---------caat--aaat---aggt----tagcttg---------------------------ctta------------------cttatctattttaaatg--------ttgatatcaattc----------------------------tt-attagttatcttgatagtgcaggt-ggct-aaggatagaaatggaaaacat-------------------------------------------------------------------------agttttagttc--------------ccccttgc------------------------------------------------------------------------------------------------------------------------------------------------------------------------------------------------------------------------------
>I28596_M026_Malvaceae_Ruizia_cordata_seq1
---------------------------------------------------------------------------------------------------------------------------------------------------------------------------------------------------------------------------------------attgattgaagattttgcttcaacggctttgaaagagtattctgtttttgtaatcaatggctaccttcaatcaattaatataaa-----acaggt-------ttctttcttca-taacattcmatggctg----ctttatd---------------------agttcaatrdytghtdtha-tatatctaa-ttttcarctktttcttc-------------------------------------------------ttytytt----------------------------------ttttmtgtgtaggttataataggcttggctgacattctatgggaacaattgaaatcaaaaygaagggttycwtcaggaaacwtgcctaaagttcavcagccatttagttctcgrtccatggatgatctgttagcwtttttggatcraccagagatggagg---------agaaggatag-tttcatatgygttkyrgttcacartattgatgggcctgggttaagagatcctgaaactcaacaatatchtgcacagcttgcttcctgttctcatatcc-gtattgttgcctctattgacca---tgtcaaykcacctct-ttgt------------------------aagtatactcyc-----------r-kttctrttk-----------------------------tmmac---------caataaaawttttaagc----taacttac--------------------------ctcmtcct--------------tttttcctttttaagtg--------ttgacaaaaattc----------------------------tt-atwwgtaatcttgatagtgcaggt-ggct-aaggatwraaatagagaatgt-----------------------------------------------------------------------taggtt-----------------------------------------------------------------------------------------------------------------------------------------------------------------------------------------------------------------------------------------------------------
>I28597_M027_Malvaceae_Melhania_velutina_seq1
-------------------------------------------------------------------------------------------------------------------------------------------------------------------------------------------------------------------------------------------------------------------------------tctgttgttgtaatcaatggctaccttcaatcaattaatataaa-----acaggt-------ttctttcttca-taacattacatggctg----ctttatt---------------------agttcaatgcctgtt---a-tatatctaa-ttttcagcttttttttt--------------------------------------------------tctttt----------------------------------ttttbtgtgtaggttataataggcttggctgacattctatgggaacaattgaaatcaaaasgaagggttycayyargaaacwtgcctaaagttcaacagccatttagttctcgatccatggatgatctgttagcttttttggatcraccmgagat---gg---------agaaggatag-tttcatatgcgttgtggttcacaatattgatgggyctgggttaagagatcctgaaamtcaacaatatcttkcacagcttgcttcctgttctcatatcc-gtattgttgcctctattgacca---tgtcaatgcacctct-ttgt------------------------aagtatactccc-----------a-tttctatta-----------------------------tcaac---------caataaaaaattyayrc----taacttgc--------------------------ctccttt----------------------------------------ttaacaaaaattc----------------------------ttaattagtaatcttgattgtgcaggt-gact-aaggatagaaatagagaays-----------------------------------------------------------------------------------------------------------------------------------------------------------------------------------------------------------------------------------------------------------------------------------------------------------------------------------------
>I28598_M028_Malvaceae_Glyphaea_brevis_seq1
-----------------------------------------------------------------------------------------------------------------------------------------------------------------------------------------------------------------------------------------------------------------------------------------------------------------------------------------------ttacttgga-taatattcca----------------------------------------------ggctatt---a-tatttctga-tgtcctaatg--ttt----------tggtccat--aaaggtctcttgaactcattagttctttttttcttttt----------ttaacaaagaactc-aaaatg---ttttgaatgtaggttgtaatagccctggctgagattctatgggaacaattgaaatcgaaacggaggactccattagggaacttgtccaaggttcaacagccatttagttctcggtctatggatgatcttttagcgtttttagatggatcagagatggatg---------agaatgatag-tttcatatgcgttgtggttcataatatcgatgggcctggtttaagagattctgaaactcaacaatatcttgcacaacttgcttcttgctctcatgttc-gtgttgttgcctctattgacca---cgtgaatgcacctct-ttgt------------------------aagtgaattatt-----------c-tttatattg-----------------------------ttact---------cact--atat---agga---tt-gcaag---------------------------ctta------------------cttatctgttttgagtg--------ttgacatcaattatatgtggtctagcttattc--------ata-gctagtaatctt--------------------------------------------------------------------------------------------------------------agagtttttcag-----------------------------------------------------------------------------------------------------------------------------------------------------------------------------------------------------------------------------------------------------
>I28599_M029_Malvaceae_Desplatsia_dewevrei_seq1
------------------------------------------------------------------------------------------------------------------------------------------------------------------------------------------------------------------------------------------------------ygcttcttcagctttgtcagagcattctgttgttgtaatcaatggttaccttcaatcagtmaatttaaa-----acaggtgc----aatctacctgga-ttatcttccg----------------------------------------------gactgtt---t-tattactca-tcttcaaccg--ttt----------ctgttcat--aaaggtttcttgaattc---------------tttctt----------ttaacaaagaactt-aaaatg---ttttragtgtaggttgtaataggcstagctgagattctatgggaacaattgaaatcaaaacgcaggactccatcagggaacttgcccaagattcaacagccgtttagttctcgatctatggatgatcttttagcgtttttagatggatcagagaaggagg---------agaatgatag-tttcatatgcgttgttgttcacaatatcgatgggcccggtttaagagattctgaaactcaacaatatcttgcacaacttgcttcttgttctcatgttc-gtcttgttgcctctattgacca---tgtgaatgcacctct-ttgt------------------------aagtaaactaat-----------g-tctatattg-----------------------------ttact---------cact--gtat---gggt---tt-gcata-------------------------------------------------cttatctgatytacgtg--------ctgacatcagttatttgtggtctagcttac-----------tt-attagtaatctt--------------------------------------------------------------------------------------------------------------agagcctcaaatt--------------accctttcaccccagcctttaaga--------------------------------------------------------------------------------------------------------------------------------------------------------------------------------------------------------------
>I28600_M146_Malvaceae_Mortoniodendron_guatemalense_seq1
----------------------------------------------------------------------------------------------------------------------------------------------------------------------------------------------------------------------------------------------------------------------------------------------------------------------------------------------------------------------------------------------------------------------tt---a-catttctaa-tgttgaaatg--ttt----------ttgtacat--aaaagttcattgagctc--------------tcatttc-------gtttttattaaaaactc-aaaatg---tt----atgtaggttgtaataggcttagcagagattctgctggaacaattgaaattaaaacgtag------------------------gattcaacagcagtttagttctcgatctatggatgatcttttagcrtttttagayggaccagagacggagg---------agaatgatgg-tttcatatgcgttgttgttcacaatattgatgggcctgggttaagagatcctgaaactcaacagtatcttgcacaacttgcttcttgctctcatattc-gtgttgttgcctctattgacca---tgtsaatgcacctct-ttgt------------------------aagtcaactctt-----------g-tttctattg-----------------------------tcaat---------caat--agat---aggt----tagctgg---------------------------ctcg------------------cttatctattttaagtg--------ttgacrtcaattc----------------------------tt-atttgtaatcttgatagcccaggt-ggct-aaggacagaaatgaaaaacatctt--------------------------------------------------------------------agagtttcaattt--------------ctcagt--------------------------------------------------------------------------------------------------------------------------------------------------------------------------------------------------------------------------------
>I28602_M031_Malvaceae_Mollia_sp_seq1
-----------------------------------------------------------------------------------------------------------------------------------------------------------------------------------------------------------------------------------------------------------------------------------------taatcaacggttaccttcaatcagtcaacttaaa-----acaggtgc----aatttacttgga-taatcttccg----------------------------------------------gactgtt---t-tatttctca-tgtccaaatg--ttt----------ctggccat---aaggtttcttgaactc---------------tttctt----------ttaacaaagaactcaaaaatg---ttttgagtgtaggttgtaataggcctggctgagcttctatgggaacaattgaaatcaaaacgcaggactccattggggaacttgcccaaagttcaacagccatttagttctcgatctatggatgatcttttagcgtttttagatggttcagagatggagg---------agaatgacag-tttcatatgcgttgttgtccacaatatcgatgggcctggtttaagagattctgaaactcaacagtatcttgcacaacttgcttcttgttctcatattc-gcgttgttgcctctatcgacca---tgtgaatgcacctct-ttgt------------------------aagtaaactaat-----------g-tttatattg-----------------------------tt-------------tct--gtat---gggt---tt-gcaaa---------------------------ctta---------------------tctgtttttaagtg--------ttgagatcaattaattgtggtctagcgtac-----------tt-attagtaatctt--------------------------------------------------------------------------------------------------------------agactctcaaatc--------------actcttgcactgtagtctttaagatt----ttattttca-----------------------------------------------------------------------------------------------------------------------------------------------------------------------------------------------
>I28603_M223_Malvaceae_Gossypium_hirsutum_seq1
------------------------------------------------------------------------------------------------------------------------------------------------------------------------------------------------------------------------------------------------------------------------------------------------------------------------------------------------------------taatgcaggaacc---tctttggt-------------------------------------------------a-cattcaccta--ttt----------tttcccat--gaaggttttttgagctc--------------tcatttt-------gcttttattgaacacac-aaattg---ttttgaatgmaggttataatagccttggctgagattctatgggaacaattaaaattgaaccggaaggtttcatcccggggtttgcctaaagttcaacagccgtttagttctcgatctatggatgatcttttgghgtttttagatggacctgagatggatg---------agaaggatag-tttcatatgtgttgttgttaacaatatcgatggacctgggttaagagataccgaaactcaacaatatcttgcacgacttgcttcttgttcttatatcc-gtgttgttgcctctattgacca---tgtgaatgcaccact-ttgt------------------------aagtaaactctt-----------g-ttttgattt-----------------------------tcagc---------taat--agat---aggt----taactag---------------------------ctca------------------ctt-------------------------------------------------------------------------------------------------------------------------------------------------------------------------------------------------------------------------------------------------------------------------------------------------------------------------------------------------------------------------------------------------------------------------------------------------------------
>I28604_M032_Malvaceae_Entelea_arborescens_seq1
------------------------------------------------------------------------------------------------------------------------------------------------------------------------------------------------------------------------------------------------------------------------------------------------------------------------maa-----acaggtgcaagcaatttwcwtmkm-tratwttyyagrytg-----ttttwkt---------------------wkttkwttagctgtt---a-tacctytga-tgtytaaatg--ttt----------tyktccat--arakkkttyttwaactm-------tttctdgtttttty----------ccaakaaagaactc-aaaatg---ttttgaatgtaggttktawtaggcctggctgagattctatgggaacaattgaaatygaaacgcaggactccaytaag------ttccaargttcaccagccatttagttctcgatctatggatgatcttttagyktttttagatggagcaaagatggagg---------agaatgatag-tttcatatgtgtmgttattcacaatattgatgggcctggtttaagagattctgaaactcaacagtatcttgcacracttgcttcttgytctcatattc-gtgtygttgcctctattgacca---tkkgaatgcaccwct-ttgt------------------------aagtaaaaaatt-----------g-tttrtattg-----------------------------ttgcy---------yact--atat---agty---t--gcgag---------------------------ctta------------------yktatctttrttrarts--------ywmmyvtydatwatttgcgdtctagctttc-----------tt-rttrgtaatctt--------------------------------------------------------------------------------------------------------------akagttyswryty--------------rmccttgaactgtkgtctttaca---------------------------------------------------------------------------------------------------------------------------------------------------------------------------------------------------------------
>I28606_M033_Malvaceae_Reevesia_formosana_seq1
---------------------------------------------------------------------------------------------------------------------------------------------------------------------------------------------------------------------------------------------------------------------------------tgttgttgtwmwyaawggytwcyt-------attaatataaa-----asagstsyy---attttytttarw-trwkawyycararykk----ytttwtt---------------------agtttaataactgtt---a-tatttcag------------------------------------------------------------------------------------------------ctc-aaaatk---ttttwaatgtrggttrtaatasgwttggctgagattctatsggaacaattgaaatcaaaacgaaggattccatcwgggamcttgsctaaggttcaacagccatttagttctygatctatggakgatcttttagcstttttagayrgaccagrgatggagg---------drawtratag-tttcatatgcattgtcrttcacaatattgabggscctgggttaagagatcctgaaactcracaatatcthgcacarcttgcttcttgttctcatattc-gtgttgttgcctctattgacca---tgtgaattcacctct-ttgt------------------------aagtaaacyctt-----------g-tttmtattg-----------------------------ycaat---------caat--agat---aggt----tagctag---------------------------ctta------------------cttgtctgttttaagtg--------ttaacatcaattc----------------------------tt-attagtaaycttgatagtgywggt-gsyw-aaggatagaaatggaaaacatctt--------------------------------------------------------------------aacagtt----------------------------------------------------------------------------------------------------------------------------------------------------------------------------------------------------------------------------------------------------------
>I28609_M036_Malvaceae_Pentaplaris_davidsmithii_seq1
----------------------------------------------------------------------------------------------------------------------------------------------------------------------------------------------------------------------------------------------------------------------------------------------------------------------------------------------------------------------------------------------------------gctgaatatctgtt---a-tatttctga-tgttcaaatg--ttt----------ttgtccat--aaaggttccttgagctc--------------tcattta-------gcttttattaagcaccc-aaaatg---ttttgaatgtaggttgtaatagccttggctgagattctatgggaacaattaaaatcaaaacgaaaggttccatctgggaacttgcctaaagttcaacaggcatttagttctcgatcaatggatgatcttttggcatttttagatggacctgagatggagg---------agaatgatag-tttcatatgtgttgttgttaacaatattgatgggcctgggttaagagatcctgaaactcaacaatatcttgcacaacttgcttcttgttctcatattc-gtgttgttgcctcaattgacca---tgtgaatgcaccact-ttgt------------------------aagtaaaccctt-----------g-tttctattg-----------------------------tcaat---------cagt--agat---aggt----tagctag---------------------------ctca------------------tttatttgttttaagtg--------tcgacgtcaatgc----------------------------tt-attagtattcttgatagcattggt-ggct-aaggatagaagtggaaacc------------------------------------------------------------------------------------------------------------------------------------------------------------------------------------------------------------------------------------------------------------------------------------------------------------------------------------------
>I28610_M037_Malvaceae_Heritiera_littoralis_seq1
---------------------------------------------------------------------------------------------------------------------------------------------------------------------------------------------------------------------------------------------------------------------------------------------------------------------------------------------------------acatcctactgggst-------ttwty---------------------mrtttrrwagytkyw---y-yatttctaa-cattcaattt--tt-----------ttttcaat--aaagttttcctgagctc--------------ctt-ttt--------tttttagtaagaattc-agagtg--ttttttaatttaggttataataggcttggctgagattctatgggaacaattgaaatcaaaacgaagggttccgtcagggaacttgcctaaggttcaacagccatttagttctcgatctatggatgatctattagcttttttggacggacctcatatggagg---------agaatgattg-ttttatatgcattgttgttcacaatattgacggggctgggctaagagatcctgaaactcagcaatatcttgcacaacttgcttcttgttcacatattc-tcattgttgcctctattgacca---tgtgaatgcacctct-ttgt------------------------aagtaagctctt-----------a-tttcttttt-----------------------------tcaat---------caat--agat---atgt----tagctag---------------------------ttca------------------ctcatctgttttaagtt--------ttgacaaca------------------------------------------------------------------------------------------------------------------------------------------------------------------------------------------------------------------------------------------------------------------------------------------------------------------------------------------------------------------------------------------------------------------------------
>I28611_M062A_Malvaceae_Durio_zibethinus_seq1
-------------------------------------------------------------------------------------------------------------------------------------------------------------------------------------------------------------------------------------------------------------------------------------------------------------------------------------------aattttctttaca-taacattccaatgctg----ctttttt---------------------agtttaatagctgtt---a-tatttctaa-tgttmaaatgctttttct-------ttttcaat--aaaggtttcttgagctc--------------tttttttt------ttt------------------------tttttaatgtaggttataataggcttagctgagattctatgggaacaattgaaattaaaacgaaggattccatcagggaacttgcctaaggttcaacagccatttagttctcgatctatggatgatctgttagcvtttttggatggaccagagatggagg---------agaatgatag-tttcatatgtattatcgttcacaatattgatgggcctgggttaagagatcctgaaactcagcaatatcttgcacaacttgcttcttgttctcatattc-gtgttgttgcctctattgacca---tgtgaatgcacctct-ttgt------------------------aagtaaactctt-----------g-tttctactg-----------------------------tcaat---------caat--agat---aggta-actagctca---------------------------ctca---------------tgactcgtcggttttaagtg--------ttgccaacaattg----------------------------tt-attggtaatcttgatagtg--------------------------------------------------------------------------------------------------------------------------------------ttgcaatgtggtctttaaattt----rttttttaaagtattttttagc---------------------------------------------------------------------------------------------------------------------------------------------------------------------------------c
>I28612_M038_Malvaceae_Brachichyton_bidwillii_seq1
-------------------------------------------------------------------------------------------------------------------------------------------------------------------------------------------------------------------------------------------------------------------------------------------------------------------------------------------------------------------------------tcatt--------------------------------------------------------------------------------------agagttttcttgagctc--------------tcatttt---------ttctattaagaattc-agagtg--ttttttaatgtaggttgtaataggcttggctgagattttatgggaccaattgaaatcaaaacgaagggttccatcagagaacttgcctaaggttcaacagccatttagttcgcgatccatggatgatctattagcttttttggacggacctcatatagagg---------agaatgatag-tttcatatgcattatcgttcacaatattgatgggcctgggttaagagatcctgaaactcaacaatatcttgcacaacttgcttcttgttcgcatattc-ttgttgttgcctccattgacca---tgtgaatgcacctct-ttgt------------------------aagtaagctctt-----------a-tttctattt-----------------------------tcaat---------caat--atat---atgt----tagctag---------------------------ttca------------------ttcatctgttttaagtt--------ttgacaacaattg----------------------------tt-gtcagtaatcttgatagtgcaggt-ggct-aagaataaaaatggaga--------------------------------------------------------------------------------------------------------------------------------------------------------------------------------------------------------------------------------------------------------------------------------------------------------------------------------------------
>I28614_M040_Malvaceae_Hydrogaster_trinervis_seq1
-------------------------------------------------------------------------------------------------------------------------------------------------------------------------------------------------------------------------------------------------gattttgcttctacagctttgycmgagcattctgttgttgtaatcaatggttaccttcaatcagtcaatttraa-----acaggtgc----aatttacttgga-taatcttyca----------------------------------------------gactgtt---t-tatttctca-tgytcaaatg--ttt----------ctgtyyataaaaagstttcttgwactc---------------tytcwt----------ttaacraakaactc-aaaatk---ktttgagtgcaggttgtagtakscctggytgakawtytmtkggaacavctgaaatcwaaacgcaggwvtccattgrbsamsktkmccaaggttcaacdgccatttagttcycgatchatggatgatcttttwgcrtttttagatggatcagagatggagg---------agaatgatag-ttthatatgcgttgttgttcacaatattgahgggcctggwttaagagattctgaaactcaacaatatcttgcacarcttgctkcttgttctcatattc-dtattgttgcctctatygayca---tgtgaatgcacctct-ttgt------------------------aagtwaactaat-----------g-tttvtmwtk-----------------------------twwmth------vyyact--gtat---gggt---tt-gcama-----------------------------------------------------------------------------acatcaattwtttawggtctagcttrc-----------tt-attagtaatmty--------------------------------------------------------------------------------------------------------------rgagtctcaaatc--------------acccttgcactdtagtcyttaagatw----ycawtttcaaatactttaatgccagtgtcaat------------------------------------------------------------------------------------------------------------------------------------------------------------------------
>I28615_M041_Malvaceae_Pterygota_brasiliensis_seq1
--------------------------------------------------------------------------------------------------------------------------------------------------------------------------------------------------------------------------------------------------------------------------------------------------------------------------a-----acaggtgca---attctctttacagaaattttccgaggctg----cttgatt---------------------agattaatagctgtt---t-tatctctaa-cggtcaaaag--ttttttttt----ctttcaat--aaagttttcttgagctc--------------tcatttt--------tttctattaagaattc-agagtt--tcttttaatataggttataataggcttggctgagattctatgggaacatttgaaatcaaaacgaagggttccatcagggaacttgccaaaggttcaacagccatttagttcccggtctatggatgatctattagcatttctggacagacctcatatagagg---------agaatgatag-tttcatatgtattgtggttcacaatattgatgggcctgggttaagagatcctgaaactcaacaatatcttgcacaacttgcttcttgttcacgtattc-ttgttgttgcctctattgacca---tgtgaatgcacctct-ttgt------------------------aagtaaactctt-----------a-tttctattt-----------------------------tcagt---------caat--atata-tatgc----cagctag---------------------------ttca------------------ctcatctgttttaagtt--------ttgacaacaattg----------------------------tt-atcgataatcttgatagtgcgggt-ggct-aaggataaaaatggagaacatctt--------------------------------------------------------------------agagtttccattt--------------ct------------------------------------------------------------------------------------------------------------------------------------------------------------------------------------------------------------------------------------
>I28616_M042_Malvaceae_Leptonichya_maranta_seq1
---------------------------------------------------------------------------------------------------------------------------------------------------------------------------------------------------------------------------------------------------------------------------------------------------------------------tataaa-----acaggtgar---tmtttycttrtk-tgawattccaaggctg----ytttayt---------------------agtttaatagctgtg---a-attttctga-tgatcatctg--tttctt-------ttttccat--taaggtttttggagctc--------------tcatttt--------tttttactaagaactt-aaaatg---ttttaaatataggttgbaattagcttggctgagattctatgggaacaattgaaatcaaaacgaaggaatccatcagggaacttgcctaaaghtcaacagccatttagttctcgatctatggatgatmttttagcgtttttagatggatcagagatggagg---------agaacgatag-tttgatatgcgttgttgttcacaatattgatgggcctgggttaagagattctgaaactcaacagtatcttgcacaacttgcttcttgttctcatattc-gtgttgttgcctctattgacca---ygtgaatgcctctct-ctgt------------------------aagtaaactctt-----------g-gttctattg-----------------------------tcaag---------caat--agat---aggt----tagctag---------------------------cwta------------------ctttactgtttaaagtg--------ttgagataaattg-----------------------------t-tttagtaatctagattgtgcagat-ggct-aaggatagacatggaaaacatttt--------------------------------------------------------------------agagtttcatt------------------------------------------------------------------------------------------------------------------------------------------------------------------------------------------------------------------------------------------------------
>I28617_M043_Neuradaceae_Neurada_procumbens_seq1
-----------------------------------------------------------------------------------------------------------------------------------------------------------------------------------------------------------------------------------------------------------------------------------------------------------------------------------------------------------------------------------------------------------------atgtgttgt-aagatcactat-----------------------------------------------------------------------------------------------------------gtacaaaatgcaggttgcaataacattggctgagattctatgggatcaactgaaatcaaaacaaaggactcctactaga---ttgaccaaggctcaacagccatttaatactcgatctatggatgatattctggcatttttggatggttcacagaaggaag---------agagtgatac-tattatatgtgttgttattcacaacattgatgggcctgggctcaggaactctgaatctcaacagcatcttgcacgcgttgcatcttgttcccatatac-gcataattgcctctatcgacca---tgtgaatgcacctct-ttgt------------------------aagcatcctcat-------------atcacattg-----------------------------tctct---------ttttacagat---aaatgacttaacttgctg------------------------ttga-----------------------------------------------------------------------------------ctt-------------------------------------------------------------------------------------------------------------------------------------------------------------------------------------------------------------------------------------------------------------------------------------------------------------------------------------------------------------------------------------------g
>I28618_M044_Malvaceae_Pentace_laxiflora_seq1
-----------------------------------------------------------------------------------------------------------------------------------------------------------------------------------------------------------------------------------------------------------------------------------------------------------------wyawtwtwmatttccwcargwaca---aty-kmwtraga-taatattccaaggacg---tttttttt---------------------agctgaattgctgtt---a-tatttctga-tgttcaaatgttttt-----------tgtccat--aaagattcattgagctc--------------taatgtt-------gcatttattaag--ctt-aaaatg---ttttaaatgtaggttgtagtaggcttggcagagattctatgggaacaattgaaatygaaacaaaggattccaccagggaacttgcctaaggttcaacagccatttagttctcgatctatggatgatcttttagctttyttagacagatcagagatggagg---------agaatgatag-tttcatatgtgttgttgttcacaatattgatgggcctgggttaagagatcttgagactcaacggtatcttgcacaacttgcttcttgttctcatattc-gtgttgttgcctctgttgacca---tgtgaatgcacccct-ttgt------------------------aagtaaactctt-----------g-tcgctattt-----------------------------tcaat---------taatdrwkaw---bkry----taa----------------------------aatcttt------------------ctagagtttattgmtty------tmwyataattmaatc---------tagcgaag-----------ct-atatgtac-----------------------------------------------------------------------------------------------------------------------------------------------------------------------------------------------------------------------------------------------------------------------------------------------------------------------------------------------------------------------------------
>I28619_M045_Malvaceae_Phragmotheca_mammosa_seq1
--------------------------------------------------------------------------------------------------------------------------------------------------------------------------------------------------------------------------------------------------------------------------------------------------------------------atgtcaa-----acaggtgca---attttctataga-taatattccaaggccg----ttttatt---------------------agctgaatatctgtt---a-cgtttctga-tgttcaaatg--ttt----------t-gcccat--aaaggttccttgagctt--------------tcattta-------gcttttattaagcrcac-aaaata---ttttaaatgtaggttgtgataggcttggctgagwttctatgggaacaattaaaatcaaaacgaaaggttccaccagggaacttgcctaaggttcaacagccgtttagttctctatctatggatgatcttttagcatttttggatggaccggagttggagg---------agaatgatar-tttcatatgcgttgttgttaacaatattgatgggcctgggttaagagatcctgaaactcaacaatatcttgcacaacttgcttcttgttctcatattc-gtgttgttgcctctatcgacca---tgtgaatgcagccct-ttgt------------------------aagtaaactctt-----------g-tttctattg-----------------------------tcaat---------caac--agat---aggt----tggttaa---------------------------gtca------------------cttatctgttttaagtg--------ttgacatcaattc----------------------------tt-atttgtaatcttratagcgtaggt-ggct--cggatagaagtgcaaaacatctt--------------------------------------------------------------------agagtttaaattt--------------cgtatagcgccatggtt---------------------------------------------------------------------------------------------------------------------------------------------------------------------------------------------------------------------
>I28620_M046_Malvaceae_Camptostemon_shultzii_seq1
-------------------------------------------------------------------------------------------------------------------------------------------------------------------------------------------------------------------------------------------------------------------------------------------------------------wcwatcaatataaa-----acaggtgct---attttcatcata-taacattccaaggccg---------------------------------------------------------------------------------------ttttatat-----------------------------------------------------------------aaaatg---ttttgaatgtaggttgtaatagccttggctgaaattctatgggaacaattaaaatcgaaacggaaggttccatcagggaacttgcctaaggttcaacagccatttagttctcgctctatggatgatcttttagcatttttagatggaccggagatggatg---------agaatgatag-tttcatatg---tgttgttaacaatattgatggacctggattaagagatcctgaaactcaacaatatcttgcacgacttgcttcttgttcttatattctgtgttgttgcctcymtwkwtmm---tstgaatgcaccgct-ttgt------------------------aagtaaactctt-----------g-tttctattg-----------------------------tcaat---------caat--agat---aggt----tagctag---------------------------ctca------------------tttgtctgttttaagtg--------tcgacatcratgc----------------------------tt-agtagtaatattgatagggctggt-ggct-aaggatagaagtggaaaacatctk--------------------------------------------------------------------agrgtktcaacct--------------ctaattgcactgtggtct--------------------------------------------------------------------------------------------------------------------------------------------------------------------------------------------------------------------
>I28621_M153_Malvaceae_Trichospermum_sp_seq1
------------------------------------------------------------------------------------------------------------------------------------------------------------------------------------------------------------------------------------------------------------------tttgccggagcattctgttgttgtaatcaatggttaccttcaatcagtcaattyaaa-----acaggtgt----aatttgcttgga-tgatcgtcca----------------------------------------------gagtgtt---r-tatttctca-tgttcaaatg--ttt----------ctgyccrt--taaggtttcytaaactc---------------tttctt----------ttaac-aagaacwt-aaaatg---ttttg-btgcaggttgtaatavgmctgghtgagattctgtgggaacaattgaaatcaaaacgcaggacaccattggggaacttgcctaaggttcaacagtcatttagttctcgatcaatggatgatctcttagcdtttttagatgkatcabagdtggagg---------anaatgatagtttccatatgcgttgttgttcacaatattgatgggcctgghttaagagattctgaaactcaacaatatcttgcacracttgcttvttgttctcatattc-gtgttgttgcctctattgacca---tgtgaatgcacctct-ttgt------------------------amrtaaactaat-----------g-tttatattg-----------------------------ttact---------aact--gtat---gggt---ag-gtttg---------------------------ctta------------------cttatctgttttatgtg--------ttgacttc--ttatytgtggtctascttactt--------rtt-agtagtaatctt--------------------------------------------------------------------------------------------------------------agagtcactaatc--------------aycgttgcmctatagtcttyaagatt----tcgttttca-----------------------------------------------------------------------------------------------------------------------------------------------------------------------------------------------
>I28624_M049_Malvaceae_Corchoropsis_tomentosa_seq1
------------------------------------------------------------------------------------------------------------------------------------------------------------------------------------------------------------------------------------------------------------------------------------tgttgtaatcaatggctatcttcaatcagtcaatataaa-----acaggt-------ttctttcttca-taatattctaaggcta----ctttatc---------------------agtt-aacagctgtt---a-tatatctaa-ttttcaaaggtttctctc--------------------------------tt--------------tttgtgt----------------------------------gtgcgtgtgtaggttataataggcttggctgacattctatgggaacaactgaaatcaaaacgaaggattccatcaggaaacttgcctaaagttcaacagccatttagttctcgatccatggatgatctattagcatttttggatcgaccagagatggagg---------agaaggatag-tttcatatgcattgtggttcacaatattgatgggcctgggttaagagatcctgaaactcaacaatatcttgcacagcttgcatcctgttctcatatcc-gtattgttgcctctattgacca---tgtcaatgcaccact-ttgt------------------------aagtaaactctt-----------g-tttccattg-----------------------------tcaac---------caataaaatttttat-c----taactcgc--------------------------ctca----------------------tctgttttaagtg--------ttgacagaaactc----------------------------tt-attagtaatctt-------------tgat-agaataaaaaatagagaactt-----------------------------------------------------------------------taagatcgga------------------------------------------------------agag---------------------------------------------------------------------------------------------------------------------------------------------------------------------------------------------
>I28629_M052_Malvaceae_Spirotheca_rosea_seq1
---------------------------------------------------------------------------------------------------------------------------------------------------------------------------------------------------------------------------------------------------------------------------------------------------------------------------------------------------------------------------------------------------------------------------------------------------ttt----------ttgcccat--aaaggttcccttagctc--------------tcattta-------gcttttattaagcaatc-gaattg---ttttaaatgcaggttgtgataggcttggctgagattctatgggaacaattaaaatcaaaaagaaaggttccgccagggagctttcctaaggttcaacagccatttagttctcgatcaatggatgatcttttagcatttttagatggaccggagatggagg---------agaatgatag-tttcatatgtgttgttgttaacaatatcgatgggcctgggttaagagatcctgaaactcaacaatatcttgcacaacttgcttcttgttctcatattc-gtgttgttgcctctattgacca---tgtgaatgcaccact-ttgt------------------------aagtaaactctt-----------g-tttctcttg-----------------------------tcaat---------tagt--aaat---aggt----tagctag---------------------------ctca------------------cttatctg-ttcaagtg--------tcgacataaattc----------------------------ct-attagtaatcttgatagcgcaggt-gggt-aaaggaaaaagtggagaacatctc--------------------------------------------------------------------agagttt----------------------------------------------------------------------------------------------------------------------------------------------------------------------------------------------------------------------------------------------------------
>I28630_M053_Malvaceae_Huberodendron_swietenioides_seq1
-----------------------------------------------------------------------------------------------------------------------------------------------------------------------------------------------------------------------------------------------------------------------------------------taattaatggctaccttcaatcaatcaatataaa-----acaggtgca---attttctttaga-taatattcccgggctg----ttttatt---------------------agctgaatatatgtt---a-tatttctga-ttttcaaatg--ttt----------ttgtccgt--aaaggttycttgabctc--------------tcattta-------gcttttattaagcactc-aaaaat---ttttaaatgtaggttgtgataggyttggctgagattctatgggaacaattaaaatcaaaacgaaaggttccaccagggaacttgcctaagbttcaaccrccatttagttctcgatctatggatgatcttttagcatttttagacagaccggdkatggagg---------agaatgatag-tttcatatgtgttgykgttaacaatattgatgggcctgggttaagagatcctgaaactcaacaatatcttgcgcaacttgcttcttgttctcatgttc-gtgttgttgcctctattgacca---tgtgaatgcctcact-ttgt------------------------aagtaaactctt-----------g-tttctattg-----------------------------tcaat---------caat--agat---aggt----tagct-g---------------------------ttca------------------cttatctgttttaagtg--------tcgacatcaatgc----------------------------tt-tttggtaatcttgatagcaccgat-gtca-atggatagaagtggaaaacatctt--------------------------------------------------------------------agagtttcaattt--------------ctcattgcactgtgg-----------------------------------------------------------------------------------------------------------------------------------------------------------------------------------------------------------------------
>I28631_M054_Malvaceae_Trochetiopsis_benjaminae_seq1
----------------------------------------------------------------------------------------------------------------------------------------------------------------------------------------------------------------------------------aaagcattgattgaagattttgcttcaactgctttgacagagtattctgttgttgtmatcaatggctaccttcaatcaattaatataaa-----acaggt-------ttctttcttca-taacattacatggctg----ctttatt---------------------agttcaatgcctgtt---a-tatatctaa-ttttcagctttttttttyy-----------------------------------------------wttttct----------------------------------ttttttgtgtaggttataataggcttggctgacattctatgggaacaattgaaatcaaaacgaagggtttcatcaggaaacttgcctaaagttcaacagccatttagttctcgatccatggatgatctgttagcttttttggatcraccmgagatggagg---------agaaggatag-tttcatatgcgttgtggttcacaatattgatgggcvtgggttaagagatcctgaaactcaacaatatcttgcacagcttgcttcctgttctcatatcc-gtattgttgcctctvttgacca---tgtcaatgcacctct-ttgt------------------------aagtatactmhc-----------v-kttctattr-----------------------------tcaac---------caataaaaawtttawgc----taacttrc--------------------------ctcmtyy----------------------------------------ttdacaaaaattc----------------------------htaattagtaatcttgatwgtgcaggt-grst-aaggatwraaatagagaaygt-----------------------------------------------------------------------taggtttcamttt--------------ctcattgcatattgatat--------------------------------------------------------------------------------------------------------------------------------------------------------------------------------------------gggcttcaa--------------g
>I28632_M055_Malvaceae_Eriolaena_candollei_seq1
---------------------------------------------------------------------------------------------------------------------------------------------------------------------------------------------------------------------------------------------------------------------------------------------------------------aawtwvcawaaa-----ayagrt-------ttctttctt----------------------------------------------------------------tkrwda-wahdtytddthttyndbctttttbttt----------------------------------t--------------ytttttt----------------------------------tttcccgtgtaggttataataggcttggctgacattctatgggaacaahtgaaatcaaaacgaagggtttcatcaggaaaattgcctaaakttcarcagbcatttagttcthgrtccatggatgatctkttakcwtttttgratcvaccagagatggagg---------rgaargatar-tttcatrtgygttgtkgttcacaatattgatgggcctgggttaagagatcctgaaactcaayaatatcttgcacagcttrcttcctgttctcatatcc-gtattgttgcctctvttgacca---tgtcaaygcacctct-ttgt------------------------radtwtahyvhm-----------d-kttctattr-----------------------------tcawc---------cwataaaaattttaagc----taacttwc--------------------------ctcc----------------------tcctttttaagtg--------ttgacaaaaattc----------------------------tt-dttagtaatcttgatagtgcaggt-ggct-aaggattaaaatagagaacgt-----------------------------------------------------------------------taggtttcaa-------------------------------------------------------------------------------------------------------------------------------------------------------------------------------------------------------------------------------------------------------
>I28633_M056_Malvaceae_Adansonia_digitata_seq1
------------------------------------------------------------------------------------------------------------------------------------------------------------------------------------------------------------------------------------------------------------------------------------------------------------------------------------------------tattcaga-ttatmtcccggggctt----ttttatt---------------------tgctgaatacatgtt---a-tatttctga-tgttcaaatg--ttt----------ttgcccat--agaggttcccggagctc--------------tcattta-------gc-tttaytaagcaatc-gaaatg---ttttaaatgtaggttbtgataggyttggctgakattctatgggaacaattaaaatcaaaacgaaaggttccgccagggaacttgcctaaggttcaacagccatttagttctcratctatggatgatcttttagcrwttttagatggaccggagatggavgagawkgakragaatratag-thtcatatgtgttgttgttaacaatattgatggncctgggttaagagatcctgaaactcaacaatatcttgcacaacttgcttcttgttctcatattc-rtgttgttgcctctattgacca---tgtgaatgcagcayt-ttgt------------------------aagtaractctt-----------g-tttctgttg-----------------------------tcaat---------caat--agat---aggt----tagctag---------------------------ctca------------------cttatctg-tttaaggg--------tcgacatcaattc----------------------------tt-attagtaatcttgataacacggrt-gkyt-aaggatagaagtggagaacatctt--------------------------------------------------------------------agagtttcaa-------------------------------------------------------------------------------------------------------------------------------------------------------------------------------------------------------------------------------------------------------
>I28635_M058_Malvaceae_Byttneria_aculeata_seq1
------------------------------------------------------------------------------------------------------------------------------------------------------------------------------------------------------------------------------------------------------------------------------------------------------------------------------------------------------------------------------------------------------------------gatgtt---aatat-------------------ttt---------ctgctccat--taaagtttttgrattccat-------------------------aaaaagaatgaagcactc-taaatt---ttctgaatgtaggttataatcagcttggctgagattttatgggaacaattgaaatcaaaacgaaggaatacatcagggagcttgcctacagttcaacaacctyttagttctcgatccatggatgatctcttatcatttttagatggatcagagatggaga---------agaatgatat-tttcatatgcattgttattcacaacattgatgggcctgggttaagagattctgaaactcaacaatatcttgcacaacttgcttcttgttcacatattc-gcattgttgcctctatcgacca---cgttaatgtctctct-ttgt------------------------aagtaaacttgc-----------g---tctgttg-----------------------------tcatt---------gaat--agat---aggt----tagttagc--------------------------tttatgbtgagaatggctgatgtttaatattgctgagta-ttaaaga-----------------------------------------tt-tttcatgtcctctttgatgctagt----------gtgggataagaagatggttcatac----------------------------------------------------------------acagtttaact------------------------------------------------------------------------------------------------------------------------------------------------------------------------------------------------------------------------------------------------------
>I28636_M059_Malvaceae_Pterospermum_pierrei_seq1
-----------------------------------------------------------------------------------------------------------------------------------------------------------------------------------------------------------------------------------------------------------------------------------------------------------------------------------------------------------------------------------------------------------yttaayagctgtt---a-tatttctaa-catttaaaaa--------------aaaatcaat--attggttcttggagctt--------------tcattttc------ttttctattaagaactc-aaaatg--tttttccatgtaggttataataggcttggccgacattctatgggaacaattgaaatcaaaaagaagggttccatcgggaaacttgcctaaggttcaacagccatttagttctcgatccatggatgatttattagcctttttggatagaccagggattgagg---------acgcggatag-tttaatatgcattgtcgttcacaatattgacgggcctgggttaagagatcctgaaactcaacaatatcttgcacaacttgcttcttgttctcatattc-gtgttgttgcttctattgacca---tgtgaatgcacccct-ttgt------------------------aagtaaactctt-----------g-tttatattgttat----------------------ttgttaat---------caag--agat---atgt----cagctaa---------------------------atca--------------c---ytcrwyyrttytaattg--------ttgrstscwatym----------------------------wk-attagyarktttgg-----------------------------------------------------------------------------------------------------------------------------------------------------------------------------------------------------------------------------------------------------------------------------------------------------------------------------------------------------------------------------
>I28637_M060_Malvaceae_Duboscia_vifidiflora_seq1
-----------------------------------------------------------------------------------------------------------------------------------------------------------------------------------------------------------------------------------------------------------------------------------ttgttgtaatcaatggttaccttcaatcagtcaatttaaa-----acaggtgc----aatttacttggg-taatcttccagactt-----ttttgtt---------------------ag----ttggctgtt---t-tgtttctta-tcttcaaatg--ttt----------ctgtccat--gaagatttgttgtactc---------------tttctt----------ttaacaaagaactc-agaatg---gtttggctgtaggttgtaataggcctggccgagattctatgggaacaattgaaatcaaaacgcaggactccagtggggaacttgcccaaggttcaacagccatttagttctcgatctatggatgatcttttagcctttttagatggatcagagatggtgg---------agaatga----tttcatatgcgtggttgttcacaatattgatgggcctggtttgagagattctgaaactcaacaatatcttgcacaacttgcttcttgttctcatattc-gtatggttgcttctattgatca---tgtgaatgcacctct-ttgt------------------------aagtaaactatt-----------g-actatcttt-----------------------------ttact---------cact--gtat---ggat---tt-gcaag---------------------------taaa------------------aatttcattttcaactac------ttttgaggccactgtcagtaggataggattct----------tt-agtagtactctt--------------------------------------------------------------------------------------------------------------a----------------------------------------------------------------------------------------------------------------------------------------------------------------------------------------------------------------------------------------------------------------
>I28639_M249_Malvaceae_Gyranthera_amphibiolepis_seq1
-------------------------------------------------------------------------------------------------------------------------------------------------------------------------------------------------------------------------------------------------------------------------------------------------ggctatcttcaatcaatcaatataaa-----acaggtgca---attttctttaga-taatattccaaggctg----ttttatt---------------------agctgaata----tt---a-tatttctga-ttttcaaatg--ttt----------ttgtccat--agttgttccttgagctc--------------tcattta-------gcttttattaagcgctc-aaaaat--gttttaaatgtaggttgtgatatgcttggctgagattctatgggaacaattgaaatcaaaacgaaagattctgccggggaacttgcctaaggttcaaccgccatttagttctcaatctatggatgatcttttagcatttttagacagaccggagatggagg---------agaatgatag-tttcatatgtgttgttgttaacaatattgatgggcctgcgttaagagatccggaaactcaacagtatcttgcgcaacttgcttcttgttctcatattc-gtgttgttgcctctattgacca---tgtgaatgcaccact-ttgt------------------------aagtaaactctt-----------g-tttctgttg-----------------------------tcaat---------caat--agat---aggt----taact-g---------------------------ctca------------------cttatctgttttaagtg--------tcgacatcaatgc----------------------------tt-ttgggtagccttgatagcaccaat-ggct-atg----------------------------------------------------------------------------------------------------------------------------------------------------------------------------------------------------------------------------------------------------------------------------------------------------------------------------------------------------------
>I28640_M062B_Malvaceae_Diplodiscus_paniculatus_seq1
----------------------------------------------------------------------------------------------------------------------------------------------------------------------------------------------------------------------------------------------------------------------------------------------------------------------------------------------------------------------------tttttttt---------------------arctgaattgctgtt---a-tatttctga-tgttcaaatg-tttt----------ttgttcat--aaagattccttgagyts--------------taayrtt-------gcatttatkaag--ctt-aaaatg---ctttaaatgtaggttgtagtaggcttggcagagattctatgggaacaattgaaatcgaaacgaaggattccaccagggaacttgcctaaggttcaacagccatttagttctcgatctatggatgatcttttggcttttttagacagatccgagatggagg---------agaatgatag-tttcatatgtgttgttgttcacaatattgatgggcctgggttaagagatcttgagactcaacagtatcttgcccaactcgcttcttgttctcatatcc-gtgttgttgcctctattgaccattttktkwatgmrccmcw-ttry------------------------aagymaamtmsta------gaaaa-acamtrtwt-----------------------------tyamy---------tary--wkaw---arrc----tagttgg------------------------agcattg------------------cttatctat-------------------------------------------------------------------------------------------------------------------------------------------------------------------------------------------------------------------------------------------------------------------------------------------------------------------------------------------------------------------------------------------------------------------------------------------------------
>I28641_M063_Malvaceae_Brownlowia_peltata_seq1
--------------------------------------------------------------------------------------------------------------------------------------------------------------------------------------------------------------------------------------------------------------------------------------------------------------------atataaa-----acaggtac----aatttctttaga-taatattccaaggctg---tttttttt---------------------agctgaattgctgtt---a-tatttctga-tgctcaaatg-tttt----------ttgtscat--aaagattyctcragctc--------------taatgtt-------gcatttattaag--ctt-aaaatg---ctttaaatgtaggttgtagtaggcttggcagagattctatgggaacaattghaatcgaaacraaggattccaccagggaacttgcctaaggttcaacagccattyagttctcgatctatggatgatcttttagcttttttagacagatcagagatggagg---------agaatdatag-tttcatatgtgttgttgttcacaatattgatgggcctgggttaagagatcttgagactcaacagtatcttgcacaactcgcttcttgttctcatattc-gtgttgttgcctctrttgacca---tgtgaaygcacccct-ttgt------------------------aagtaaactctt-----------g-tcgctrttt-----------------------------tcaat---------taat--agrt---aagt----tagccgggc--------tcgctttatctgataattttg------------------ttagtttttttt------------------------------------------------------tt-tttggtaacttt------------------------------------------------------------------------------------------------------------ctataattgwaatatg-----------------tttcattctggtttccaacaat-----------------------------------------------------------------------------------------------------------------------------------------------------------------------------------------------------------t
>I28642_M064_Malvaceae_Burretiodendron_esquirolii_seq1
--------------------------------------------------------------------------------------------------------------------------------------------------------------------------------------------------------------------------------------------------------------------------------------------------------------------------------------------------------------------------------------------------------------------------------------------------------------------------------------------------------------------------------------------------------------------------------------------------------------------attccatccggaaatttgcctaaggttcaacagccattcagttctcgatctatggatgatctattagcttttctggatagaccagggattgatg---------acaaagatat-tttaatttacattgtcgttctcaatattgatgggcctgggttaagagatcctggaactcaacaatatcttgcacagctcgcttcttgttctcatattt-gtgtctttgcccctagtgacca---tgtgaatgcacccct-ttgt------------------------aagtaaactctt-----------g-tttatattgctat----------------------ttcttaat---------caaa--agat---atgt----tagctaa---------------------------c-------------------------------------------------------------------------------------------------------------------------------------------------------------------------------------------------------------------------------------------------------------------------------------------------------------------------------------------------------------------------------------------------------------------------------------------------------------------------------------
>I28643_M065_Malvaceae_Hermannia_flammea_seq1
----------------------------------------------------------------------------------------------------------------------------------------------------------------------------------------------------------------------------------------------------------------------------------------------------taccttcaatcaattagtataaa-----acaggtaac---agttttcttaga-caatattaacaaggtt---gcttcatt-----------------------------agctgct---a-----------------------------------cctttttat------gttttttgagatctc------------tcttttttgggttaagattctttaagaacac-aaaatg----tttaaatgcaggtcatgataggcttggctgagattctatgggaacaattgaaatcaaaacgaaagatcccatcagcgaacttgccaaagggccaacaggcatttagttctcgatctattgatgacctcttggcatttttagatggatcagaggtggagg------------ataattg-tttcatctgccttgtcattcacaatattgatggccccgggttaagagattctgaaactcaacaatatcttgctcgactcgcctcttgttcccatattc-gtgttgttgcctctattgacca---tgtgaatgcacctct-ttgt------------------------aagtaaacactt-----------g-tttctacct-----------------------------ttgat---------caat--agat---agga----tggcttg---------------------------ctta------------------cttctttgtttyaagcc-ttgacacttgacatcagttt----------------------------ct-atttctgatcttgatagt--aaat-ggcatagagtaaataatagaaaaatg----------------------------------------------------------------------------------------------------------------------------------------------------------------------------------------------------------------------------------------------------------------------------------------------------------------------------------------
>I28645_M067_Malvaceae_Guichenotia_ledifolia_seq1
---------------------------------------------------------------------------------------------------------------------------------------------------------------------------------------------------------------------------------aaaagctttgattgaagattttgcttcaacagctttgacagagtattctgttgttgtaatcaatggctaccttcaatcaattaatwtwaa-----acaggtgc----aatttcctgagt-taatattccaasgmtg----cwttatt---------------------agtttaatagctgtt---a-tacttytga-crgtcgaktt--tttatg-----------------------------------------------------------------------------------------ttttaaatgtagdttdthwtagccgtrgctgagattctatdggaacaattnaaatcaaranraaggattccatnrgggaacttghvtraggttcaahanccatttagttctcgatctatggatgatcttttngcstttttggatggatcagagatdgagg---------agaatgataa-tttcatatgcattgttgttcacaatattgatggdcctggdttaagagattcbgaaahtcaacaatatcttgcacaacttgtttcttgtyctcatatyc-dnghtgttgcctchatwgabha---kntramtdmwcyymygttkt------------------------aanhddattchw-----------gkywyhtwhrg-----------------------------wyray--------caaatttakww---akrw----yasctrs-------------------------------------------------mwtryctsttybrwmtr-ttrwsdcwtaamatywgtyy----------------------------tk-aycrgwawkctg---atagtaagt-ggctaaatkwtakmagtaraaarmawcttmwgat---------agtcctcysttg-----------------------------------------ggaggttt----------------------------------------------------------------------------------------------------------------------------------------------------------------------------------------------------------------------------------------------------------
>I28646_M068_Malvaceae_Helmiopsis_sp_seq1
---------------------------------------------------------------------------------------------------------------------------------------------------------------------------------------------------------------------------------------------------ttttgcttcaacggctttgacagagtattctgttgttgtaatcaatggctaccttcaatcaattaatataaa-----acaggt-------ttctttcttca-taacattccatggctg----ytttatt---------------------agttcaatrgctcttrtta-tatatctaatttttcarctgtttmt----------------------------------------------------tttctt----------------------------------ttttctgtgtaggttrtaataggcttggctgacattctatgggaacaattgaaatcaamacgaagggttycatcaggaaamdtgcctaaakttcaacagccatttagttctcgrtccatggatgatctgttagcwtttttggatcraccagagatggagg---------agaaggatag-tttcatatgygbtgtggttcacaatattgatgggcctggsttaagagatcctgaaactcaacaatatcttgcacagcttgcttcctgttctcatatcc-gtattgttgcctctattgacca---tgtcaaygcacmtct-ttgt------------------------aagtatamtcyy-----------r-kttctattg-----------------------------tcaac---------caataaaaattttawgc----taayttac--------------------------ctcm----------------------tcctttttaagtg--------ttgacaaraattc----------------------------tt-attagtaatcttgatagtgcaggt-ggct-aaggattaaaatagagaacgt-----------------------------------------------------------------------taggtttcaattt--------------ct------------------------------------------------------------------------------------------------------------------------------------------------------------------------------------------------------------------------------------
>I28647_M069_Malvaceae_Cheirolaena_linearis_seq1
-------------------------------------------------------------------------------------------------------------------------------------------------------------------------------------------------------------------------------------gcattgattgaagattttgcttcaacggctttgamagagtattmtgttgttgtaatcaatggctaccttcaatcaattaatataaa-----acaggt-------ttctttcttca-taacatwmcatggctg----ctttatt---------------------agttcartggctgttatca-trtatctaw-ttttcarctgtttnttg--------------------------------------------------tttctt----------------------------------ttttctgtgtaggttrtaataggcttggctgacattctrtgggaacaattgaaatcaaaacdragggttycatcaggaaamwtgcctaaakttcaacagccatttagttctcgatccatggatgatctrttagcwtttttggatcraccagagatkkvgg---------agaaggatag-tttcatatghgttgtggttcacaawattgatgggcctgggttaagagatcctgaaacwcaacaatatcttgcacagcttgcttcctgttctcatatyc-gtattgttgcctctattgacca---tgtcaabkcacctct-ttgt------------------------aagtatactcyc-----------a-kttctrttg-----------------------------tcaac---------caataaaaahtttaagc----taacttac--------------------------ctcm----------------------tcctttttaagtr--------ttgacaaaaattc----------------------------tt-wttagtnatcttgatagtkchggtgggct-aaggatwraaatagagaatgt-----------------------------------------------------------------------taggtttcaattt--------------ctcattg-------------------------------------------------------------------------------------------------------------------------------------------------------------------------------------------------------------------------------
>I28648_M070_Malvaceae_Helmiopsiella_madagascariensis_seq1
---------------------------------------------------------------------------------------------------------------------------------------------------------------------------------------------------------------------------atccaaaaaagcattgattgaagattttgcttcaacggctttgamagagtattctgttgttgtaatyaatggytaccttcaatcaattaatataaa-----acaggt-------ttctttcttca-taacattcmatggctg----ctttatt---------------------agttcartagctgttatya-tatatctaa-ttttcaactgtttct----------------------------------------------------tttctt----------------------------------ttttctgtgtaggttataataggcwtggctgacattctatgggaacaattgaaatcaaaacgaagggttycrtcaggraamwtrcctaaakttcaacagccatttagttcwcgatccatggatgatctgktagcwtttttggatcraccagagatkragg---------agaaggatag-tttcakatgygttdtggttcacartattgatggrcctgggttaagagatcctgaaacycaacaatatcttgcacagcttkcttcctgttctcatatcc-gtmttgttgcctctattgacca---trtcaatgcacctct-ttgt------------------------aagtatwctcyc-----------r-kttchattg-----------------------------tcaac---------caataaaaattttaagc----taacttac--------------------------ctcm----------------------tcctttttaagtg--------ttracaaaaattc----------------------------tt-attagtaatcttgatagtgcaggt-ggct-aaggattaaaatagagaaygt-----------------------------------------------------------------------taggtttcaattt----------------------------------------------------------------------------------------------------------------------------------------------------------------------------------------------------------------------------------------------------
>I28649_M071_Malvaceae_Goethalsia_meiantha_seq1
-------------------------------------------------------------------------------------------------------------------------------------------------------------------------------------------------------------------------------------------------------------------------gagcattctgttgttgtaatcaatggttaccttcaatctgtcaatttaaa-----acaggtgc----aact---------taatcttccagcctt-----ttctatt---------------------ag----ttggctgtt---t-tatttatga-ttttcgaatg--ttt----------ctgtccat--agaggttcgttgaactc---------------tttctt----------ttaacaaagaactc-aaattg---ttttgaatgtaggttgtaataggcctggctgagattctatgggaacaattgaaatcaaaacgcaggactccattggggaactcgcccaaggttcaacagccatttagttctcgttctatggatgatcttttagcctttttagatggatcagagatggtgg---------agaatga----tttcatatrcgtggttgttcacaatattgatgggcctggtttaagagattctgaaactcaacaatatcttgctcaacttgcttcttgttctcatattc-gtatggttgcctctatcgatca---tgtgaatgcacctct-ttgt------------------------aagtaaactatt-----------t-agtatattt-----------------------------tcact---------tact--gaat---ggat---tt-gcaag---------------------------ttta------------------cttctcatttttaagtg--------ttgacttcaattatttgtggtctagcttac---------------------------------------------------------------------------------------------------------------------------------------------------------------------------------------------------------------------------------------------------------------------------------------------------------------------------------------------------------------------------------------------------------
>I28650_M072_Malvaceae_Clappertonia_ficifolia_seq1
-----------------------------------------------------------------------------------------------------------------------------------------------------------------------------------------------------------------------------------------------------------------ctttgccagagcattctgttgttgtaatcaatggctacyttcaatcagtcaatttaaa-----acaggtgc----artttacttggw-taatakttcaagkct-----awttt-------------------------------rttagtt---m-tatttctra-tgttcaaatg--ttt----------ttgtccataaaagtgtttcttgaactcyttatatatatat--atatwy----------tcaacaaagaacty-gaaatg---ttttkwatktaggttdtratatgcctggctgagattctrttggaacaattgaaatcaaaacgcagaactccatcagggaacttgcccaaggttcarcagccatttagtwctcgatctatggatgatcttttagcatttctwdatkkagsagagatggagg---------agaatgatag-tttcatatgtgttgttgttcacaatattgatgggcctggtttaagagattctgaaactcaacaatatcttgcacaacttgcttcttgttctcatattc-gtgttgttgcctccattgacca---tgtgaatgcacctct-tygt------------------------aagtaaactatt-----------g-ytyatawtk-----------------------------ttact---------tgct--atat---akgt---ttkgcaak---------------------------shww------------------shtwwmtkwtytrwgtg--------ttgacatcaattatttgtgayctagyttac-----------kt-atcattaatctt--------------------------------------------------------------------------------------------------------------agagwttcgaatt-------------cacccttgaactttggt----------------------------------------------------------------------------------------------------------------------------------------------------------------------------------------------------------------------
>I28652_M074_Malvaceae_Hildegardia_barteri_seq1
--------------------------------------------------------------------------------------------------------------------------------------------------------------------------------------------------------------------------------------------------------------------------------------------------------------caattaatataaa-----gcaggtgca---attctcttcacataaatattccgaggctg----ctttatt---------------------agtttaattgctgtt---t-tatttctaa-c--ttaaatt--ttttttyttttcatttttaat--gaagttttcttgagctc--------------tcatttt--------tttctattaagaattc-agaggt--ttttttggcgtaggttatagtaggcttggctgagattctatgggaacgattgaaatcaaaacgaagg---------gggaacttgcctaaggttcaacagccatttagttctcgatctatggatgatctattagcttttttggacggacctcatatggagg---------agaatgatag-tttcttatgcgttgttgttcacaatattgatgggcctgggttaagagatcctgaaactcaacaatatcttgcacaacttgcttcttgttcgcatattc-ttgttgttgcctccattgacca---tgtgaatgcacctct-ttgt------------------------aagtaaactctt-----------attttctattt-----------------------------tcaat---------caat--aggta--atgt----tagctag---------------------------tcca------------------ctcatctgttttaagtt--------ttgacaataattg----------------------------tt-atcagtaagctagatagtgctggt-ggct-aag---aaaaatggagaa-------------------------------------------------------------------------------------------------------------------------------------------------------------------------------------------------------------------------------------------------------------------------------------------------------------------------------------------
>I28653_M168_Malvaceae_Theobroma_cacao_seq1
---------------------------------------------------------------------------------------------------------------------------------------------------------------------------------------------------------------------------------------------------------------------------aaaaacacatttggtattca--aactatagtgaaattatcaatttggt-----acttgaaga---ataaatttgcaa-ttaggtactcaaacta-----tatttt---------------------catctatcagtttgc---a-catttttta-tgttcaaatgttttt----------ttctccat--aaatgtttattgagctc--------------tcat-------------ttcattaagaactc-aatg-----ttttgaatgtaggttgtaataggcttggctgagattttatgggaacaattgaaatcaaaacgaaggaactcatccgggaacttgcctaaggttcaacagccatttagttctctatctatggatgatcttttagcctttttagatggatcagtgatggagt------------gtgatag-ttttatatgcattgtcattcacaatattgatgggcctgggttaagagattctgaaactcaacaatatctcgcacaacttgcttcttgttctaatgttc-gtgttgttgcctctattgacca---tgtgaatgcagctct-ttgt------------------------aagtaaactctt-----------g-tttctattg-----------------------------tcaat---------caat--agat---aggt----tagcttg---------------------------ctta------------------cttatctgttttaaatg--------ttgatatcaattc----------------------------tt-attagtcatcttgatagtgcaggt-ggct-aagg-tagaaatggaaaacat-------------------------------------------------------------------------agttttagttc--------------ccccttgcactgtaatctttaga--------------atatcattttt--------------------------------------------------------------------------------------------------------------------------------------------------------------------------------------
>I28654_M105_Malvaceae_Pachira_aquatica_seq1
-------------------------------------------------------------------------------------------------------------------------------------------------------------------------------------------------------------------------------------------------------------------------------------------------------------------------aa-----acaggtgca---attttctttaga-ttatatcccaaggctg---tttttatt---------------------tgctgaatatctgtt---a-tatttctga-tattcaaatg--ttt----------ttgaccgt--aaaggttccccgagctc--------------tcattta-------gcttctattaagcaatc-gaaatg---ttttaaatgtaggttgtgataggcttggctgagattctatgggaacaattgaaatcaaaacgaaaggttccgccagggaacttgcctaaggttcaacagccatttagttctcgatctatggatratcttttagcgtttttagacggactggagatggagg---------agaatgatag-tttcatatgtgttgttgtcaacaatattgatggccctgggttaagagatcctgaagctcaacaatatcttgctcaacttgcttcttgttctcatattc-gtgttgttgcatctattgacca---tgtgaatgcaccact-ttgt------------------------gagtaaactctt-----------g-tttctat----------------------------------at---------caat--agat---atgt----tacctag---------------------------ctca------------------cttatctc--------------------------------------------------------------------------------------------------------------------------------------------------------------------------------------------------------------------------------------------------------------------------------------------------------------------------------------------------------------------------------------------------------------------------------------------------------
>I28655_M148_Malvaceae_Robinsonella_mirandae_seq1
----------------------------------------------------------------------------------------------------------------------------------------------------------------------------------------------------------------------------------------------------------------------------------------------------------------------------------------------------------aacgttcaaatgctr----wtttatt---------------------agctgaatatctgtt---a-tmtttccra-tgwtcaaatg--ttt----------tcgtccaw--gaaggttctttgagatc--------------tcatttat-----agctyttattaaacccty-aaaatg---tcthgartgtaggtygtaatagcydtggctgagattctattggaacaattaaaatcraaacggaaggttccatcggcaaacttgcmtaaggttcaacarccatttagttctcgrtctatggatgatcttttagcatttctagacrgacmggagatggamg---------agaatgatag-ttttatatgtgttgttgttaacaatatcgatggaccagggttgagagatcctgaaattcaacartatcttgcacgacttgcttcttgttcttatattc-gtgttrttgcctcgattgacca---tgtgaatgcaccact-ttgt------------------------aagtaaactctt-----------g-tttctattg-----------------------------tcaat---------caat--aggt---acgt----taacttgc------------------------------------------------tccttttttttcaaata--------tcaaaattaagcc---------tagtaatt-----------gg-aaatgtgttcttcacagacccaat-caggcaatcaccgcagaaaaacacctctct-----------------------------------------------------------------tgggaggttgga----------------------------ggggtctttagt-----aatactcttatgttattt----------------------------------------------------------------------------------------------------------------------------------------------------------------------------------------
>I28656_M002_Malvaceae_Tilia_americana_seq1
----------------------------------------------------------------------------------------------------------------------------------------------------------------------------------------------------------------------------------------------------------------------------------gttgttgtaatcaatggctaccttcaatcaatcaatataaa-----acaggtgca---attttctttaga-taatattccaaggctg----ttttatt---------------------ag--------ctttt---a-catttct---------gatg--ttt----------tagtccat--aaaggttccttgagctc--------------tcatttt-------gtttctattaagaactc-aaattg---ttttaaatgtaggttgtaataggcttggctgagattctatgggaacaattgaaatcaaaacgtaggatttcaccagggaacttgcctaagattcaacagccatttagttctcgatctatggatgatcttttagcatttttagayggaccagagatggagg---------agaatgataa-tttcatatgcgttgttgttcacaatattgatgggcctgggttaagagatcctgaaactcaacaatatcttgcacaacttgcttcttgttctcatatgc-gtgttgttgcctctattgacca---tgtgaatgcacctct-ttgt------------------------aagtcaactctt-----------g-tttctattg-----------------------------tcaat---------caat--agat---aggt----ttgctag---------------------------ctcg------------------cttatctgttttaagtg--------tcgacatcaattc----------------------------tt-attagtaatcttgatagcacaggt-ggct-aaggatagaaattaaaaacatctt--------------------------------------------------------------------agagtttcaattt--------------c-------------------------------------------------------------------------------------------------------------------------------------------------------------------------------------------------------------------------------------
>I28657_M180_Malvaceae_Triumfetta_lappula_seq1
-------------------------------------------------------------------------------------------------------------------------------------------------------------------------------------------------------------------------------------------------------------------------------------------------------------------------------aacaggtgc----aatttacatgga-taatatttcaaggctattaattttatt---------------------agtttattagctktt---aatatatgtaa-tgttcgaatgtgttt--------------------gtatggttcttgaactctttt----------taattttg---------tcaacaaagaactc-aaaatgttaatttgaatgtaggttgtagtatgcctggctgagattctatgggaacaattgaaatcgaaacgtagaacttcatcggggaacttgcctaaggttcaacagccgtttagttctcgatctatggacgatcttttagcgtttttagatggagtggggatggagg---------agaatgatag-tttcatatgtgttgttgttcacaatattgatggtcctggtttaagagattccgaaactcaacaatatcttgcacaacttgcttcttgttctcacattc-gcgttgtcgcctccattgacca---tgtgaatgcacctct-ttgt------------------------aagtaaaataag------------------------------------------------------------------------------------------------------------------------ctta------------------cttatctg-tttaagtg--------ttgacatcaa-------------------------------tt-atttgtgatcat--------------------------------------------------------------------------------------------------------------agagttttgtttc--------------acccttgaactttagtgtctaaagtt----tcattt--------------------------------------------------------------------------------------------------------------------------------------------------------------------------------------------------
>I9832_V002_Malvaceae_Luehea_speciosa_seq1
ttaaatcaaagcatcaaaaagaaattgcagctctaataaacagttacaaaagcttatacccaaaatgggcttttgagctarrgkwgaagttttcctttaaaagaaaatttttttccaagatgatacattgaaattgagtaatggctccgtgktccrccacttattatgtttttkagtaacttttaggtgtggtttcggccttctaatgtatggatttggatcaaaraaggcgttgattgaagattttgcttykacagctttgccagagcattctgttgttgtaatcaatggttaccttcaatcagtvaatytaaa-----acaggtgc----aakt--attgga-taavrttccaggctg-----tttwatt---------------------agtttattagctgtt---a-tatatctga-tgttcaratg--ttt----------ctctcatt--aaagatttcttgaactc----------twdnwhtywtt----------bthhhaangaactc-aaaatg---t--kgagtgtaggttgtaataggcctggctgagattntatgggaacaattgaaatcaaaacgcaggactcyattgggraacttgcccvaggttcawcagccattyagttctcgatctatggatgatcttttagcctttyywkhhgrddvakvrddggngg---------agartgatag-tttcatatgcgtrgttgttcacaatattgaygggcctggtttaagagactctgaaactcaacaatatmttgctmaacttgcttcttgttcttatattc-gtgttgttgcctctattgacca---tgtgaatgcacctct-ttgt------------------------aagtaaactayt-----------g-tttatattg-----------------------------ttayt---------cacy--gtat---grvt---tt-gcaag---------------------------ctta------------------cttatctgtttyaagwr-------bthwdmdkcyayyrtykgtdgdhwagswtwc-----------tt-dmdwkkwayywt--------------------------------------------------------------------------------------------------------------wrmgtkkbwwtbc--------------mmcykwmshmwkvkgtyyyywwmttk----whakkwwgavrkaywttkagsmhdmtrkmrkwwkrawaskwtyyyttdktrstrmt--cytryywwwtryrryttkscwwykrwrttadtrtgkkmcmwkmwkrwkrkkmawwmmcagtttaactggtactgggatcacgtccctacatttgcaccgtataatgtcgaggggctcttctttccamtgattcttgcacatg
