# Supplementary material for: Localized Phylogenetic Discordance Among Nuclear Loci Due to Incomplete Lineage Sorting and Introgression in the Family of Cotton and Cacao (Malvaceae)
Source: Front Plant Sci. 2022 Apr 13;13:850521. doi: 10.3389/fpls.2022.850521 (PMC9043901; doi:10.3389/fpls.2022.850521)
Supplement: Supplementary file 1 [file Data_Sheet_1.ZIP › Alignments_v4/L29.fasta]

>I23352_M001_Malvaceae_Bombax_ceiba_seq1
---------------------------------------------------------------------------------------------------------------------------------------------------------------------------------------------------------------------------------------------------------------------------------------------------------------------------------------------------------------------------------------------------------------------------------------------------------------------------------------------------------------------------------------------------------------------------------------------------------------------------------------------------------------ttcttgaaaggaccwtcac-tgtatgcttttaagggyctggctggtcgatttgccccratcggagtwcatttagcaatgctgctgataatggcwggtggaactcttagtgckactgggagyttccragggtcagtcactgttccgcaggggctcaattttgttatkggagatgtactgg------gtccaactgggtttctttccacccctactgaagctttcaataccgaagttcatgtgaacagattctacatggactactatgatagcggagaggtaaa-----------tgtcgattttc-ttgctktttga------------------------------------agatat---------at------aaacaggggaacc--------ttagct------tctgct----------agwggtttttttttyccyscy-----------------------------------------------bsmmkrryrksatratwwytttw------------ywtyawtarwrgawswtcwtmryagygrwgwamwammmmmywawyamcammmmaacmammmyaswasmmyyyawwrm-----------agcmscmmcmw-------------------------------ymwyrwyktaaacacaa---------tac-------agaa----------------------------------------------------------------------------------------------------------------------------------------------------------------------------------------------------------------------------------------------------------------------------------------------------------------------------------------------------------------------------------------------------------------------------
>I23353_M002_Malvaceae_Tilia_americana_seq1
-------------------------------------------------------------------------------------------------------------------------------------------------------------------------------------------------------------------------------------------------------------------------------------------------------------------------------------------------------------------------------------------------------------------------------------------------------------------------------------------------------------------------------------------------------------------------------------------------------------------------------------------------------------------tgaaaggaccatcac-tatatgcttttaaggggctggctggtcgatttgccccaattggagtacatttagcaatgctgctgataatggcaggtggaactcttagtgcaactgggagcttcagagggtcagtcaccgttccacaggggctcaattttgttatgggagatgyactgg------gcccaactggatttctttccactccractgaagctttcaataccgaagttcatgtggacagattctacatggactactacgacagtggagaggtaaa-----------tgttgattttc-ttgctctttga------------------------------------agacat---------at------aaagaggggaac-------------ct------tatggt----------aaagctttaattgc----------------------------------------------------------------------tctgtag------------tctgtactgatgac----------------------------------------ttatttt-tcaaaatcttcctga-----------caat----cccttcttt---------------------------------------------------------------------------------------------------------------------------------------------------------------------------------------------------------------------------------------------------------------------------------------------------------------------------------------------------------------------------------------------------------------------------------------------------------------------------------------------
>I23354_M003_Malvaceae_Herissantia_crispa_seq1
----------------------------------------------------------------------------------------------------------------------------------------------------------------------------------------------------------------------------------------------------------------------------------------------------------------------------------------------------------------------------------------------------------------------------------------------------------------------------------------------------------------------------------------------------------------------------------------------------------------------------------------------------------aggttttcttgaaagggccatcac-tgtatgctttcaaggggctggctggtcgatttgccccgattggagttcatttagcaatgatactgataatggctggtggaactcttagtgcaaccgggagcttccgagggtcagtcaccgttcctcagggactcaactttgttatgggagatgtactgg------gcccaaccgggtttctctccactcctaccgatgctttcaataccgaagttcatgtgaacagattttacatggactacttcgatagcggagaggtaaa----------atgtttatgttc-ttgcagtttga------------------------------------agatgc---------at------gaagtgtgaaaccg-------------------tctggc----------agagcttttctttctg-----------------------------------------------------gaaagacaagaagattaacttt-cccc---------tctgttgcaggt-------------------------------------ttcacaatttcacactgacct---------------------------------------------------------atcattgtt------------------------------------------------------------------------------------------------------------------------------------------------------------------cgatatcaacgggaaggaagtaatgaggaaa-----------------------------------------------------------------------------------------------------------------------------------------------------------------------------------------------------------------------------------------------------------
>I23355_M004_Malvaceae_Malva_arborea_seq1
-----------------------------------------------------------------------------------------------------------------------------------------------------------------------------------------------------------------------------------------------------------------------------------------------------------------------------------------------------------------------------------------------------------------------------------------------------------------------------------------------------------------------------------------------------------------------------------------------------------------------------------------------------------ggttttytygaaaggacagtcac-tatatgcttttaaggggctagctggtcgatttgccccgattggagttcatttagcaatgctgctgataatggcaggtggaactcttagtgcaactgggagcttccgaggrtcagtsaccgttcctcagggactcaattttgttatgggagatgtactyg------gcccdactggttttctttccacccctacbgattctttcaatactgaagttcatgtgaacagattctacatggactactttgatagcggagaggtaaa-----------tgtctattttc-ttgctgtttga------------------------------------aaatgc---------at------aaagaavcttcaacgcg--tgtcatttgtt---tttgga----------atcgtttccgtcagtt----------a----------------------------------------------------------------------------------------------------------------------------------atacctacahggacctattcatc----------------------------------------------------gttacytcmktcarkkaw---------ywsyt-cktskacctatt---------------cattgttacttt---------------------------------------------------------------------------------------------------------------------------------------------------------------------------------------------------------------------------------------------------------------------------------------------------------------------------------------------------------------------------------------------
>I23356_M005_Malvaceae_Lavatera_assurgentiflora_seq1
-------------------------------------------------------------------------------------------------------------------------------------------------------------------------------------------------------------------------------------------------------------------------------------------------------------------------------------------------------------------------------------------------------------------------------------------------------------------------------------------------------------------------------------------------------------------------------------------------------------------------------------------------------------ttttttcgaaaggaccrtcac-tataygcttttaaggggctrgctggtcgatttgccccratyggagtwcatttagcaatgctgctgataatggcaggtggaactcttagtgcaactgggagcttccgaggdtcagtsaccgttcctcagggactcaattttgttatgggagatgtactbg------gcccvactggttttctttccacccctacvgattctttcaatactgaagttcatgtgaacagattctacatggactactttgatagcggagaggtaaa-----------tgtbbattttc-ttgctgtttga------------------------------------aaatgc---------at------aaagarsswwcmayssr--krycawtyrwy---ywtrsw----------akmrytymmgwhmstt----------m----------------------------------------------------------------------------------------------------------------------------------awascwwshyrkwmstwttyrkm----------------------------------------------------atcatctccgtcagttaa---------tagct-cgtggacctatt------------------------------------------------------------------------------------------------------------------------------------------------------------------------------------------------------------------------------------------------------------------------------------------------------------------------------------------------------------------------------------------------------------------------
>I23357_M006_Sphaerosepalaceae_Rhopalocarpus_longipetiolatus_seq1
----------------------------------------------------------------------------------------------------------------------------------------------------------------------------------------------------------------------------------------------------------------------------------------------------------------------------------------------------------------------------------------------------------------------------------------------------------------------------------------------------------------------------------------------------------------------------------------------------------------------------------------------------------aggtattccggaaaggaccgtcat-tatatgctttcaaagggctggctggtcgatttgcccctattggagtacatttatcgatgctattgataatggcaggtgcaactcttagtgcatgtgggagcttcagagggtcggtcacagttccacaggggctcaattttgtagtaggagatgtattgg------gcccaaacgggtttctttctactccaactgatgcttttaatactgaagttcatgttaacagattctacatggactactatgacagtggagaggtaat-----------cattggtttca-tttctgtttaa------------------------------------------------gatat---tataatgaaagaaaccc-------------------tattgag---------agggc-----------------------------------------------------------------aataaataaatcgtttgttggaatgaactccattatggagtcatgctct--------------------------taaattctttttccattycctttggatttccaaaa--------------------attccttttctttat---gctgtaagctaaa---------------------------------------------------------------------------------------------------------------------------------------------------------------------------------------------------------------------------------------------------------------------------------------------------------------------------------------------gtt----------------------------------------------------------------------------------------------------------------------
>I23359_M008_Malvaceae_Althaea_officinalis_seq1
------------------------------------------------------------------------------------------------------------------------------------------------------------------------------------------------------------------------------------------------------------------------------------------------------------------------------------------------------------------------------------------------------------------------------------------------------------------------------------------------------------------------------------------------------------------------------------------------------------------------------------------------------------------ctgaaaggaccatcac-tgtatagttttaaggggctggctggtcgatttgccccaattggaatacatttagcaatgctgctgataatggcaggtggaactcttagtgcaacagggagcttccgagggtcagtgacgattcctaagggactcaattttgttatgggagatgtactct------gaccaactgggtttctttccac-catacgaattcttccaataccaaagttcatgtgaacagattctacatggactactttgatagaggagaggtaaa-----------tgtttattttc-ttgctgtttga------------------------------------agatgc---------at------aaaaagtgaagca------------ttggga--cctgga--------tatgaggttatattcttcccttaattat-------------------------------------------------cagtttgaactcttgtaagcatcattgttgtaaattgcagat----------------------------------------ata---------------------------------------------------------------------------------------------------------------------------------------------------------------------------------------------------------------------------------------------------------------------------------------------------------------------------------------------------------------------------------------------------------------------------------------------------------------------------------------------------------------------------------------------
>I23360_M009_Malvaceae_Lagunaria_patersonia_seq1
----------------------------------------------------------------------------------------------------------------------------------------------------------------------------------------------------------------------------------------------------------------------------------------------------------------------------------------------------------------------------------------------------------------------------------------------------------------------------------------------------------------------------------------------------------------------------------------------------------------------------------------------------------------tcttgaaaggaccatcac-tatatgctktwwaggggctggctgktcgatttgctccaattggagtacatttagcaatgctgctgataatggcaggtggaactcttagtgcaaccgggagcttccgaggatcggtcaccgttccgcagggactcaattttgttatgggagatgtgttgg------gcccaaccgggtttctttccacccctactgaagctttcaatactgaagttcatgtgaacagattctacatggactactatgacagtggggaggtaaa-----------tgtttattttc-ttgctgttcga------------------------------------agatgctc---------------aaagagggaacc--------------------atttcgt----------agagctttttcttttt----------------------------------------------------ggaaaatcaagataatttcattt------------cattaatataagag----------------------------------------ataagtacacaaactcttcatgg-------------------------------------------------------------------------------------------------------------------------------------------------------------------------------------------------------------------------------------caagtgaaatacacacccatcagaaccaaaccaatcatactagagctcaacgaccttca-------------------------------------------------------------------------------------------------------------------------------------------------------------------------------------------------------------------------
>I23361_M010_Malvaceae_Allyogyne_huegelli_seq1
--------------------------------------------------------------------------------------------------------------------------------------------------------------------------------------------------------------------------------------------------------------------------------------------------------------------------------------------------------------------------------------------------------------------------------------------------------------------------------------------------------------------------------------------------------------------------------------------------------------------------------------------------------------------------------------------------------------------saccgattggagtacatttagcaatgctgctgataatggctggtgcaactcttagtgcaaccgggagcttccgagggtcggttaccgttccgcagggactgaattttgttatgggagatgtgctcg------gtccaacggggtttctttccactcctaccgatgctttcaataccgaagttcatgtgaacagattctacatggactactacgatagcggagaggtaad----------atgtttattttctttgctgtttga------------------------------------agatgc---------at------agag----------------------------------t----------agagcattttcgtttt-----------------------------------------------------gaaaggcaatatattttcattt------------------------------------------------------------------------------------------------------------------------------------------------------------------------------------------------------------------------------------------------------------------------------------------------------------------------------------------------------------------------------------------------------------------------------------------------------------------------------------------------------------------------------------------------------------------------------------------------------------------
>I23362_M011_Thymelaeaceae_Daphne_odora_seq1
-----------------------------------------------------------------------------------------------------------------------------------------------------------------------------------------------------------------------------------------------------------------------------------------------------------------------------------------------------------------------------------------------------------------------------------------------------------------------------------------------------------------------------------------------------------------------------------------------------------------------------------------------------------------------ggggccgtcac-tatatgctttcaagggtttggcaggtaggtttgctcctattggtgtacacttggcaatgctgctgataatgggaggtgcaactcttagtgctgttggtagcttcagaggatctgtcacagttccacaagggctcaattttgttgttggcgatgtgctgg------ggccaagtgggtttctctctacagcaacggaagctttcaacactgaggttcatgtaaacaagttttacatggattactatgagagtggagaggt-----------------------------------------------------------------------------------------------------------------------------------------------------------------------------------------------------------------------------------------------------------------atatttt--------------------------caggttcttttcgtacttctttagagcttaaata------------ttactagtaaaatctttgccc-----------------------------------------------------------------------------------------------------------------------------------------------------------------------------------------------------------------------------------------------------------------------------------------------------------------------------------------------------------------------------------------------------------------------------------------------------------------------------------------
>I23363_M012_Malvaceae_Napaea_dioica_seq1
-----------------------------------------------------------------------------------------------------------------------------------------------------------------------------------------------------------------------------------------------------------------------------------------------------------------------------------------------------------------------------------------------------------------------------------------------------------------------------------------------------------------------------------------------------------------------------------------------------------------------------------------------------------------------------------------------aggggctggctggtcgattttccccaawtggagtacatttagcaatgctgctgataatggcaggtggmactcttagtgcaactgggrgcttccgggggtcagtcaccgttccycagggactcwaytttgttatgggagatgtactcg------gcccaacasggtttctttccacyccwaccgatgctttcaatactgaagttcatgtgaacagatkctacatggactactttgatagcggagaggtaaa-----------tgtttattttc-ttggtgtttga------------------------------------agatac---------ataaagattaaagagggaac-------------cg------tttggt----------agagctttttcctttt---------------------------------------------------tg-aaaagcaatataatttcattt------------cattgatagaagag--------------------------------------------ttaca---------------------------------------------------------------------------------------------------------------------------------------------------------------------------------------------------------------------------------------------------------------------------------------------------------------------------------------------------------------------------------------------------------------------------------------------------------------------------------------------------------------------------------------
>I23364_M013_Malvaceae_Grewia_sp_seq1
----------------------------------------------------------------------------------------------------------------------------------------------------------------------------------------------------------------------------------------------------------------------------------------------------------------------------------------------------------------------------------------------------------------------------------------------------------------------------------------------------------------------------------------------------------------------------------------------------------------------------------------------------------aggttttcttgaaagggtcatctc-tgtatgctttcaaggggttggctggtcgatttgcccctattggagtgcatttagcaatgctgctgataatggcaggtggaactcttagtgcagctgggagtttcaaagggtcagtcactgttccacaggggctcaattttgtagtaggagatgtactgg------gcccgacagggtttctttccactccagctgaaactttcaatactgaagttcatgtgaataggttctacatggactactatgacagtggagaggtgag-----------tattgaatttc-ttgctacttga------------------------------------agaggt---------at------aaagagggcaac-------------ct------gatggc----------agggcttgctttg-------------------------------------------------------------------------------------------------------------------------------------------------tatcttatcacaa-tctcctga-----------tgcttagacccttttctc------------------tgga-ctcacgttctttacctaa---------tagctaattggacatat------------------ttcttagctttt-------------------------------------------------------cttgcttaataatgcttaattccattc---------------------------------------------------------------------------------------------------------------------------------------------------------------------------------------------------------------------------------------------------------------------------------------------------------
>I23365_M014_Malvaceae_Callirhoe_bushii_seq1
-------------------------------------------------------------------------------------------------------------------------------------------------------------------------------------------------------------------------------------------------------------------------------------------------------------------------------------------------------------------------------------------------------------------------------------------------------------------------------------------------------------------------------------------------------------------------------------------------------------------------------------------------------------ttttcttgaaaggaycatcac-tatatgcttttaagggrctggctggtcgatttgccccaattggagtacatttagcaatgctgctgataatggcaggtggaactcttagtgcaactgggagcttccgdgggtcagtcaccgttcctcagggactcaattttgttatgggagatgtactcg------gcccaacagggtttctttccacccctaccgatgctttcaatactgaagttcatgtgaacagattctacatggactactttgatagcggagaggtaaa-----------tgtttattttc-ttggtgtttga------------------------------------agatat---------at-------------ggaac-------------tg------tttggt----------agagctttttcttttt---------------------------------------------------ggaaaaagcaagataatttcattt-------------attaatagaagag--------------------------------------------ttacacaagatattcatag-----------caagt---------------------------------------------------------------------------------------------------------------------------------------------------------------------------------------------------------------------------------------------------------------------------------------------------------------------------------------------------------------------------------------------------------------------------------------------------------------------------------------------------------
>I23367_M016_Malvaceae_Kitaibelia_vitifolia_seq1
---------------------------------------------------------------------------------------------------------------------------------------------------------------------------------------------------------------------------------------------------------------------------------------------------------------------------------------------------------------------------------------------------------------------------------------------------------------------------------------------------------------------------------------------------------------------------------------------------------------------------------------------------------------ttcttgaaaggaccatcac-tatatgcttttaaggggctggctggtcgatttkccccaattggagtacatttagcaatgctgctkataatggcaggtggaactcttagtgcaaccgggagcttcygagggtcagtsaccgttcctcagggactcaattttgttatgggagatgtactyg------gcccracygggtttctttccaccccwamsgattctttcaatacwgaagttcatgtgaacagattctacatggrctactttgatagyggagaggtaam-----------tgtytrttttc-ttgctgtttga------------------------------------agatgc---------a-------taaagagggaac-------------yr------tttggt----------akagcyttttyytttt---------------------------------------------------mggaaaggcaasataattycattt------------mwttaatagaagag----------------------------------------atamgtacacamyyhvtthvwar-----------hrrvwbrvmyamk-----------------------------mmrycactag----------------------------------------------------------------------------------------------------------------------------------------------------------------------------------------------------------------------------------------------------------------------------------------------------------------------------------------------------------------------------------------------------------------------------------------------------------
>I23368_M017_Malvaceae_Sterculia_apetala_seq1
------------------------------------------------------------------------------------------------------------------------------------------------------------------------------------------------------------------------------------------------------------------------------------------------------------------------------------------------------------------------------------------------------------------------------------------------------------------------------------------------------------------------------------------------------------------------------------------------------------------------------------------------------------gttttcttgaaaggaccatcac-tgtatgcttttaaggggctggctggtcgatttgccccaattggagttcatttggcaatgctgctgataatggcaggtggaactcttagtgcaactggtagcttcagagggtcagtcaccgttccacaggggctcaattttgttatgggagatgtactgg------gcccaaccgggtttctttccactccgactgatgctttcaataccgaagttcatgtgaacagattctacatggactactacgaaagtggagaggtaaa----------atgttgattttc-ttgctgttgaag----------------------------------------------------------aaagaggggaac-------------ct------tgtggtagtcgatattgatgccttatctgctc---------------------------------------------------------aa-------------------------------------------------------------------------------------------------------aa-----------tcttccgacactcccttt------------------tgga-ataattttctttgactacta------atagttaccagggcatat------------------ttcttagctttt-------------------------------------------------------cttgcttaagcatgcttaattttattaattgttactttattcaaggatt-----------------------------tcttcttt----acattatttgccccttgt---------------ttcaggtttca------------------------------------------------------------------------caat------------------------------------------------------------------------------------------------------------------
>I23369_M018_Malvaceae_Abelmoschus_esculentus_seq1
-------------------------------------------------------------------------------------------------------------------------------------------------------------------------------------------------------------------------------------------------------------------------------------------------------------------------------------------------------------------------------------------------------------------------------------------------------------------------------------------------------------------------------------------------------------------------------------------------------------------------------------------------------------ttttcttgaaaggaccatcat-tatatgcttttaaggggctggctggtcggtttgcccctattggagtacatttagcaatgctgcttataatgggaggtgcaactcttagtgcaaccgggagcttccgagggtcagtcaccgttccacagggactgaattttgttatgggagatgtactcg------gtccaacggggtttctttccacccctaccgatgctttcaatactgaagttcatgtgaacagattctacatggactactatgacagtggagaggtaaa----------atgtttattttctttgctgtttga------------------------------------tgatat---------at------aaag--------------------------------------------------------------------------------------------------------------------------agataatttcattt-ca-----------ttcgtata--------------------------------------------------------------------------------------------------------------------------------------------------------------------------------------------------------------------------------------------------------------------------------------------------------caagtgaaataaacaaacatcaaaaccaaatcaatcataccagaactcaacgaccttcaactctcccaaagcatatcccgcctcgattgaactgcacttaggcttactaagacgagattacca---------------------------------------------------------------------------------------------------------------------------------------------------------
>I23370_M105_Malvaceae_Pachira_aquatica_seq1
-------------------------------------------------------------------------------------------------------------------------------------------------------------------------------------------------------------------------------------------------------------------------------------------------------------------------------------------------------------------------------------------------------------------------------------------------------------------------------------------------------------------------------------------------------------------------------------------------------------------------------------------------------------------------------cac-tgtatgcttttaagggcctggctggtcgatttgccccaatcggagtacatttagcaatgctgcttataatggcaggtggaactcttagtgctactgggagcttccgagggtcagtcaccgttccgcaggggctcaattttgttatgggagatgttctgg------gtccaactgggtttctttccacccctactgaagctttcaatactgaagttcatgtgaacagattctacatggactactacgatagcggagaggtaaa-----------tgttgattttc-ttgctgtttga------------------------------------ggatat---------at------aaagaggggaacc--------ttagct------tcagct----------agagc--------------------------------------------------------------------------------------------------------------------------------------------------------------------------------------------------------------------------------------------------------------------------------------------------------------------------------------------------------------------------------------------------------------------------------------------------------------------------------------------------------------------------------------------------------------------------------------------------------------------------------------------------------------------------------------------------------
>I23371_M137_Malvaceae_Dombeya_wallichii_seq1
----------------------------------------------------------------------------------------------------------------------------------------------------------------------------------------------------------------------------------------------------------------------------------------------------------------------------------------------------------------------------------------------------------------------------------------------------------------------------------------------------------------------------------------------------------------------------------------------------------------------------------------------------------aggttttcttgaaaggaccttcac-tgtatgcatttaagggactrgctggtcgatttgcgcctattggagtacatttagcaatgctgctgataatgrctggtggaactcttagtgctactgggagcttcaaagggtcrgtcactgttccacaggggctcaattttgttatgggagatgtactgg------gyccaacmgggtttctytccacyccaactgaagctttcaatactgaagttcatgtgaacagattctacatggactacttcgacagcggagaggtaaa-----------tgttgattttc-----------------------------------------------------------------------taggaggggarc-------------ct------tataat-----------------------------------------------------------------------------------aatgaaatgattctattaaaacag--ttgttctgtactgaaaaa----------------------------------------gtattttaccaaaatcttcctga-----------cacttaggtctctccttt------------------ggga-ataattttct---------------------tagctacacatat------------------ttcttaactttt-------------------------------------------------------ctttcttaactatccttaattttattaaatgttgattttttcagtgatt-----------------------------------------------------------------------------------------------------------------------------------------------------------------------------------------------------------------------------------------------------------------------------------
>I23372_M140_Malvaceae_Chiranthodendron_pentadactylon_seq1
----------------------------------------------------------------------------------------------------------------------------------------------------------------------------------------------------------------------------------------------------------------------------------------------------------------------------------------------------------------------------------------------------------------------------------------------------------------------------------------------------------------------------------------------------------------------------------------------------------------------------------------------------------------------aaggaccatcac-tctatgcttttaaggggctkgctggtcgatttgccccaatcggagtacatttagctatgctgctgataatggcaggtggaactcttagtgcaactgggagcttcagagggtcagtcaccgttccacaggggctcaattttgttatgggagatgtactag------gcccaaccgggtttctttccactcctactgaagctttcaatactgaagttcatgtgaacagattctacatggactactacgatagcggagaggtaaa-----------tgttgattttt-ttgctgttcga------------------------------------agatat-----------------ataaagaggaacca---------aattagcaaacccgacc-------caagaac--------------------------------------------------------------------------------------------------cactcggagaagag-----------------------------attaccatcaagcaattagtcatagcttcaaaaa-----------agaattgtcaatacttcca---------------aattga-accactctta-----------------------------------------------------------------------------------------------------------------------------------------------------------------------------------------------------------------------------------------------------------------------------------------------------------------------------------------------------------------------------------------------------------------------------------------------------------
>I23373_M141_Malvaceae_Quararibea_funebris_seq1
----------------------------------------------------------------------------------------------------------------------------------------------------------------------------------------------------------------------------------------------------------------------------------------------------------------------------------------------------------------------------------------------------------------------------------------------------------------------------------------------------------------------------------------------------------------------------------------------------------------------------------------------------------------tcttgaaaggaccatcgc-tatatgcttttaaggggctggctggtcgatttgccccaattggrgtacatttagcaatgctgctgataatggcaggtggaactcttagtgcaactgggagcttccgagggtcrgtcaccgttccacaggggctcaattttgttatgggagatgtactag------gcccaaccgggtttctttccactcctactgaagcttttgatacagaagttcatgtgaacagattctacatggactactatgatagcggagaggtaaa-----------tggttaytttc-ttgctgtttka------------------------------------agatat---------at------aamgaagggaac-------------ct------tchcgt----------agagctttttyytttyytttyytttttt---------------------------------------tkraargsmargwwawttymwtty------------mwtwawtkraagaa----------------------------------------wwarkwwwmmarsyyytymatag-----------caagtgaaactgtg---a------------------aata-mmmyccatcaaaacgaaa---------cc----------------------------------------------------------------------------------------------------------------------------------------------------------------------------------------------------------------------------------------------------------------------------------------------------------------------------------------------------------------------------------------------------------------------------------------
>I23374_M142_Malvaceae_Hampea_nutricia_seq1
---------------------------------------------------------------------------------------------------------------------------------------------------------------------------------------------------------------------------------------------------------------------------------------------------------------------------------------------------------------------------------------------------------------------------------------------------------------------------------------------------------------------------------------------------------------------------------------------------------------------------------------------------------------------------------------------------------------------acccattggagtacatttagcaatgctgctgataatggcaggtggaactcttagtgcaacagggagcttccgagggtcggtcactgttccgcagggactcaattttgttatgggagatgtgctgg------gtccaacaggctttctttccacccctaccgaagctttcaatactgaagttcatgttaacagattctatatggactactacgatagcggagaggtaaa-----------tgtttatttc--ttgct-------------------------------------------------------------------------------------------------gtayggt----------agag---------------------------------------------------------------------------------------------------------------------------------------------------------aaaagtacataagctcttcatag-----------caattgaaatatacaaccatca-----------aaactga-atcaaccattggactcaacaaccttgaaaggccccaaagcagccc---------------ccgcctcgatgtttttaag-aaacaatagaa------------------------------------actttattcagggatcttctcctttaa-----------------------------------------------------------------------------------------------------------------------------------------------------------------------------------------------------------------------------------------------------------------------------------------------------------
>I23376_M145_Malvaceae_Heliocarpus_appendiculatus_seq1
-----------------------------------------------------------------------------------------------------------------------------------------------------------------------------------------------------------------------------------------------------------------------------------------------------------------------------------------------------------------------------------------------------------------------------------------------------------------------------------------------------------------------------------------------------------------------------------------------------------------------------------------------------------ggttttcttgaaaggaccatcmc-tctatgcttttaaggggctggctggtcgatttgccccaatcggagtacatttagcratgctgctgataatggcaggtggaactcttagtgcaactgggagcttcaaagggtccgtcactgttccgcaggggctaaattttgtwgtaggggatgtactgg------gcccaaycgggtttctttccactccaagygaagctttcaatactgaagttcatgtgaataggttctacatggactactwtgacagtggagaggtras-----------kr-------------------------------------------------------------------------------------------------------------------------------------------------------------------------------------------------------------------------------------------------------------------------------------------------------------ttkmttkw-----------ykykywgmyycwwswrwy------------------wkwa-mwmrkgwwcytkaasyta---------krgcyryswkkrcwwwk------------------tkctwr-------------------------------------mywkwytttkwwws----------kttktytyrrktytyasamyytymtayykrymwwymwktwyttkawmtyamwkggaaggaagtaatgaggaaaacg-----------cttagtgtaaatgaccctcta------------------agat--------------------------------------------------------------------------------------------------------------------------------------------------------------------------------------------------
>I23377_M148_Malvaceae_Robinsonella_mirandae_seq1
-----------------------------------------------------------------------------------------------------------------------------------------------------------------------------------------------------------------------------------------------------------------------------------------------------------------------------------------------------------------------------------------------------------------------------------------------------------------------------------------------------------------------------------------------------------------------------------------------------------------------------------------------------------ggttttcttgaaagggccatcgc-tatatgctttcaaagggctggctggtcgatttgcccctatcggagtacatttagcaatgctgctgataatggcaggtggaactcttagtgcaacaggaagcttccgagggtcagtcacggttcctcagggactcaactttgttatgggagatgtactgg------gcccaaccgggtttctctccactcctactgaagctttcaatactgaagttcatgtgaacagattttacatggactactttgatagcggagaggtaaa-----------tgtttatgttc-ttgcagtttga------------------------------------acatgc---------at------aaagtggg-aaccg-------------------ttttgc----------agagcttttctttttg-----------------------------------------------------gaaagacaagataatttatttt-cccc---------ttggtatcaggt-------------------------------------ttcacaatttcacactgacct---------------------------------------------------------atcattgtt------------------------------------------------------------------------------------------------------------------------------------------------------------------cgatatcaacgggaaggaagtaatgaggaaaaca-----------ctaagtgtaaatgaccccctg------------------agatacggtggaatcactatataccagaca------------------------------------------------------------------------------------------------------------------------------------------------------------------------
>I23378_M150_Malvaceae_Ceiba_pentandra_seq1
----------------------------------------------------------------------------------------------------------------------------------------------------------------------------------------------------------------------------------------------------------------------------------------------------------------------------------------------------------------------------------------------------------------------------------------------------------------------------------------------------------------------------------------------------------------------------------------------------------------------------------------------------------aggttttcttgaaaggaccatcac-tgtatgcttttaagggcctggctggtcgatttgccccgatcggagtacatttagcaatgctgctgataatggcaggtggaactcttagtgctactgggagcttccgagggtcagtcactgttccgcaggggctcaattttgttatgggagatgtactgg------gtccaactgggtttctttccacccctactgaagctttcaataccgaagttcatgtkaacagattctatatggactactatgatagcggagaggtaaa-----------tgtcaattttc-ttgctgtttga------------------------------------agatat---------at------aaataggggaacc--------ttagct------tacvct----------agaggtttttttttttttyttbbhwtttkbbggatthaahhmvbdaagkbvmcgtatcgtaaacaagtaataaagtgataaagtaaagtdt------------tgatcccamsrrgr----------------------------------------awtkrtactaaatttgttaacaa-----------------------------------------------------------tttaatctta----------------------------------------------------------------------------------------------------------------------------------------------------------------------------------------------------------------------------------------------------------------------------------------------------------------------------------------------------------------------------------------------------------------------------------------------------
>I23379_M160_Muntingiaceae_Muntingia_calabura_seq1
-----------------------------------------------------------------------------------------------------------------------------------------------------------------------------------------------------------------------------------------------------------------------------------------------------------------------------------------------------------------------------------------------------------------------------------------------------------------------------------------------------------------------------------------------------------------------------------------------------------------------------------------------------------ggtattcctgaaaggaccatcac-tatatgctttcaaggggctggctggtagatttgcccctattggagtacatttagctatgctgctaataatggcaggtgcaactttgactgctactggaagcttcagagggtcagtcacagttccacagggtcttaattttgttgtgggagatgtgttag------gtccagccggatttctttctactccatcagaagctttcaatactgaagttcatgtgaatagattttacatggattactatgatagtggagaggta-------------tgacggttttg-tccaagcttaa------------------------------------atacat---------ac------aaagaagggatgc------------ct------tttctta---------ggggtcaaattagttctatgctcagta----------------------------------------------------------------------------------------------------------------------------------tcattttctccaacctcctagag----------atgctgtaaatcctctttttccttttcaactgtaatataga-------------------------aaaaaggaaaataaatattct--------------t---------------------------------------------------------------------catgtt--------------------------------------------------------------------------------------------------------------------------------a-------------------------------------------------------------------c-------------------------------------------------------------------------------------------------------------------------
>I23380_M161_Malvaceae_Hibiscus_tiliaceus_seq1
------------------------------------------------------------------------------------------------------------------------------------------------------------------------------------------------------------------------------------------------------------------------------------------------------------------------------------------------------------------------------------------------------------------------------------------------------------------------------------------------------------------------------------------------------------------------------------------------------------------------------------------------------------gttttcttgaaaggaccatcat-tatatgcttttaaggggctggctggtcggtttgcccctattggagtacatttagcaatgctgtttataatgggaggtgcaactcttagtgcaaccgggagcttccgagggtcagtcaccgttccacagggactgaattttgttatgggagatgtactcg------gtccaacggggtttctttccacccctaccgatgctttcaataccgaagttcacgtgaacagattctacatggactactatgacagcggcgaggtaaa----------atgtttattttctttgctgtttga------------------------------------tgatat---------at------aaagagagaact--------------------gtttgtt----------agagcttttccatttt-----------------------------------------------------gaaaggcaagataatttctttt------------cattagtagaagag----------------------------------------acaagtatacaagatcttcatag-------------------------------------------------------------------------------------------------------------------------------------------------------------------------------------------------------------------------------------caaatgaaatacacaaacatcaaaaccaaacc----------------------------------------------------------------------------------------------------------------------------------------------------------------------------------------------------------------------------------------------------
>I23381_M162_Bixaceae_Bixa_orellana_seq1
---------------------------------------------------------------------------------------------------------------------------------------------------------------------------------------------------------------------------------------------------------------------------------------------------------------------------------------------------------------------------------------------------------------------------------------------------------------------------------------------------------------------------------------------------------------------------------------------------------------------------------------------------------------ttcctgaaaggtccgtcct-tgtatgctttcaagggtctgtatggtcgactggccccgataggagtacatttagcaatgctgctgataatgttgggtggaactattagtgcagctgggagcttcagagggtcagtcacagttccgcaggggctcaattttgttgtaggggatgttatgg------gcccatctggttttctttcttctccaactgatactttcaacactgaggttcatgtgaacaaattctacatggactactacgacagcggagaggtaaa---------------tatcttg-tttctgtttaa------------------------------------agactt---------aa------aaggcaaggaacat-------------------tatggtg---------agggctatagttgctcttttcaaaaggct--------------------------------------------------------------------------------------------------------------------------------tactttattctaaaccttcccaaagtagtgcattaaattcaatttttcttttcatt---------ttggatgtccttaaagttctttatcctt---------gagctgaaaccaaagttc-------------ctgcatcctaacttttgctagaag-----------------------------------------------------------------------------------------------------------------------------------------------------------------------------------------------------------------------------------------------------------------------------------------------------------------------------------------------------------------------------------
>I23382_M163_Bixaceae_Cochlospermum_vitifolium_seq1
----------------------------------------------------------------------------------------------------------------------------------------------------------------------------------------------------------------------------------------------------------------------------------------------------------------------------------------------------------------------------------------------------------------------------------------------------------------------------------------------------------------------------------------------------------------------------------------------------------------------------------------------------------aggtattcttgaaaggtccatcac-tatatgctttcaaggggctgtcaggtcgattggcccctatcggtgtgcatttagcgatgctgctgataatggcaggtggaactcttagtgcagctggaagcttcaggggatcagtcacagttccacaggggctaaattttgttgtaggagacgttttgg------gcccaactgggtttctgtctactccaactgaagctttcaatactgaagttcatgtaaacagattctacatggactactatgacagtggagaggtaaa-----------tgttgattttg-tttctgtttan------------------------------------------------agcat----acaaacacgggaatac-------------------tgcggt----------agagctataatagttctgtrctaaag--------------------------------------------------------rcttcctttatttaaatccttcctggacatgtgacac--------------------------tahattccttttcttttcgtttagatagtacgtaatcttatgt-tgtaaacgagaatttcctttcttaac-------tcttaccag-ataatcttctaagcctac-----------------------------------------g--ttcaaaattcatgt-----------------------------------------------------tctttttgag--------------------------------------------------------------------------------------------------------------------------------------------------------------------------------------------------------------------------------------------------------------------------------------------------------------------------
>I23383_M166_Malvaceae_Pseudobombax_ellipticum_seq1
------------------------------------------------------------------------------------------------------------------------------------------------------------------------------------------------------------------------------------------------------------------------------------------------------------------------------------------------------------------------------------------------------------------------------------------------------------------------------------------------------------------------------------------------------------------------------------------------------------------------------------------------------------------------ggaccatcac-ygtatgcttttaagggcctggctggtcgatttgccccaatcggagtacatttagcaatgctgctgataatggcaggtggaactcttagtgctactgggagcttccgagggtcagtcaccgttccgcagggcctcaattttgttatgggagatgtactgg------gtccaactgggtttctttccacccctactgaagctttcaatactgaagttcatgtgaacagattctacatggactactaygatagcggagaggtaac-----------tgtbgattttc-ttdctgtttga------------------------------------agatat---------at------aaagaggggaacc--------ttygct------tctgct----------agagttttttttttktyttnhcb---------------------------------------------bnaaagacaagataattttattt------------cattaatrrarrww----------------------------------------mmaawwmmmmarrwyytymwwrs-----------marktgaa---------------------------------------atacaaacccat---------------------------------------------------------------------------------------------------------------------------------------------------------------------------------------------------------------------------------------------------------------------------------------------------------------------------------------------------------------------------------------------------------------------------------------------------
>I23384_M168_Malvaceae_Theobroma_cacao_seq1
----------------------------------------------------------------------------------------------------------------------------------------------------------------------------------------------------------------------------------------------------------------------------------------------------------------------------------------------------------------------------------------------------------------------------------------------------------------------------------------------------------------------------------------------------------------------------------------------------------------------------------------------------------aggttttcttsaaaggaccatcac-tgtatgcttttaaggggctggctggtcgatttgccccaattggagtacatttagcaatgctgctgataatggcaggtggaactcttagtgcaactgggagcttcagagggtccgtcacagttccacaggggctcaattttgttgtaggagatgtattgg------gcccaacagggtttctttccactccaactgaagctttcaatactgaagttcatgtgaaccgattctacatggactactatgacagtggagaagtaag-----------tgttgattttc-ttgctgtttga------------------------------------agacata-------taa------aaggaggggaac-------------ct------tatggt----------agagctttaatact-----------------------------------------------------------------------------------------tctgtaatgaagac----------------------------------------ttattta-ttcaaattttcctga-----------cgctgaggctcttcttgt------------------tgga-gccattttcttcaactaa---------tggctacctggacatac------------------ttctttgcttttcttgt--------------------------------------------------cttgcttaacaatgcttaattctattatttttt---------------------------------------------------------------------------------------------------------------------------------------------------------------------------------------------------------------------------------------------------------------------------------------------------
>I23385_M169_Malvaceae_Ochroma_pyramidale_seq1
---------------------------------------------------------------------------------------------------------------------------------------------------------------------------------------------------------------------------------------------------------------------------------------------------------------------------------------------------------------------------------------------------------------------------------------------------------------------------------------------------------------------------------------------------------------------------------------------------------------------------------------------------------------------aaaggaccatcac-tgtatgcttttaaggggctggctggtcgatttgccccaattggagtacatttagcaatgctgctgataatggcaggtggaactcttagtgcaactgggagcttccgagggtcagtcaccgttccacagggactcaattttgttatgggagatgtactgg------gcccaaccgggtttctttccacccctactgaagcttttaatactgaagttcatgtgaacagattctacatggactactatgatagcggagaggtaaa-----------tgttgattttc-ttgctgtttga------------------------------------agatat---------at------aaggaggggaac-------------ct------tctggt----------agagctttttttt----------------------------------------------------------aaggaaagataatt------------------------------------------------------------------------------------------------------------------------------------------------------------------------------------------------------------------------------------------------------------------------------------------------------------------------------------------------------------------------------------------------------------------------------------------------------------------------------------------------------------------------------------------------------------------------------------------------------------------------
>I23387_M178_Malvaceae_Malvaviscus_arboreus_seq1
------------------------------------------------------------------------------------------------------------------------------------------------------------------------------------------------------------------------------------------------------------------------------------------------------------------------------------------------------------------------------------------------------------------------------------------------------------------------------------------------------------------------------------------------------------------------------------------------------------------------------------------------------------rttttcttgaaaggaccatcat-tatatgcttttaaggggctggctggtcggtttgcccctattggagtacatttagcaatgctrcttataatgggaggtgcaactcttagtgcaaccgggagcttccggggmtcagtyacggttccrcagggactgaattttgttatgggagatgtactyg------ghccaacrgggtttctttccacccctacygatgctttcaataccgaagttcatgtgaacagattctacatggactactatgacagcggagaggtaaa----------atgtttattttctttgctgtttga------------------------------------tgatay---------at------aaagagak-aryta-------------------ctygtt----------agagcttttycatttc-----------------------------------------------------gaaaggcaagataatttcattt-cattt------ccttcatataagag----------------------------------------ataaacaaacat----------------------------------------------------------cgga-aagatcattgccacagaa--------------------------------------------------------------------------------------------------------------------------------------------------------cacaaaacagattaaa------------------------------------------------------------------------------------------------------------------------------------------------------------------------------------------------------------------------------------------------------------------gtt------
>I23388_M180_Malvaceae_Triumfetta_lappula_seq1
-------------------------------------------------------------------------------------------------------------------------------------------------------------------------------------------------------------------------------------------------------------------------------------------------------------------------------------------------------------------------------------------------------------------------------------------------------------------------------------------------------------------------------------------------------------------------------------------------------------------------------------------------------------------tgaaaggaccatcac-tctatgcttttaaggggctggctggtcgatttgccccaatcggagtacatttagcaatgctgctgataatggcaggtggaactcttagtgcaactgggagcttcaaagggtccgtcactgttcckcaggggctaaattttgttgtaggggatgtactgg------gcccaaccgggtttctttccactccaagtgaagctttcartactgaagttcatgtgaataggttctacatggactactttgacagtggagagg---------------------------------------------------------------------------------------------------------------------------------------------------------tgacggt--------------------------------------------------------------------------------------------------------------------------------------------------------------tttcttga-----------tgcttagacccttctatc------------------tgta-atcatgttctttaactta---------tagctacctggacatat------------------ttctta-------------------------------------ctagtctaatcaat----------tttgtttcaggtttcacaatttcatactgacctatcattatttgatatcaatgggaaggaagtaatgaggaaaacg-----------cttagtgtaaatgaccctcta------------------a-----------------------------------------------------------------------------------------------------------------------------------------------------------------------------------------------------
>I23389_M181_Malvaceae_Pavonia_scheadiana_seq1
----------------------------------------------------------------------------------------------------------------------------------------------------------------------------------------------------------------------------------------------------------------------------------------------------------------------------------------------------------------------------------------------------------------------------------------------------------------------------------------------------------------------------------------------------------------------------------------------------------------------------------------------------------aggttttcttgaaaggaccatcat-tatatgcttttaaggggttggctggtcgatttgcyccaattggagtacatttagcaatgctgctgataatggcaggtggaactcttagtgcaacygggagcttccgrgggtcagtsacygttcctcagggactcaattttgttatgggagatgtactcg------gwccracwgggtttctttccacccctacsgatkctttcaatactgaagttcatgtgaacagattctacatggactactttgatagtggagaggtaaa-----------wkdttwwtkty-ytksykkttkr------------------------------------arrwws---------mw------waararrgramc-------------rk------ttsgkw----------rrrsyttttyyttttk----------------------------------------------------rraaagsaarrwwawtttmattt------------cattgatagaagag----------------------------------------ataagtacacaagctcttcatag-----------caagtgaaatagtagtta------------------aatacacaaccatcg-----------------------------------------------------------------------------------------------------------------------------------------------------------------------------------------------------------------------------------------------------------------------------------------------------------------------------------------------------------------------------------------------------------------------------------------------------------
>I23390_M182_Malvaceae_Anoda_cristata_seq1
------------------------------------------------------------------------------------------------------------------------------------------------------------------------------------------------------------------------------------------------------------------------------------------------------------------------------------------------------------------------------------------------------------------------------------------------------------------------------------------------------------------------------------------------------------------------------------------------------------------------------------------------------------------ttgaaaggaccatcay-tatatgcttttaaggggytggctggtcgatttgcyccaattggagtacatttagcaatgctgctgataatggcaggtggaactcttagtgcaacygggagcttccgrgggtcagtsacygttcctcagggactcaattttgttatgggagatgtactcg------gwccracwgggtttctttccacccctacsgatkctttcaatactgaagttcatgtgaacagattctacatggactactttgatagtggagaggtaaa-----------tgtttattgtc-ttgctgtttga------------------------------------agatac---------a-------taaagagggaac-------------cg------tttggt----------agagctttttcttttt---------------------------------------------------gg-aaaagcaagataattttattt------------cattgatagaagag--------------------------------------------ttacacaagctcttcatag-----------caagtgaaataca-----------------------------caaccatcgaaaccaat---------caaccatactagaactcaagaaccttca--------------------------------------------------------------------------------------------------------------------------------------------------------------------------------------------------------------------------------------------------------------------------------------------------------------------------------------------------------------------------------------------------------------
>I23391_M183_Malvaceae_Phymosia_umbellata_seq1
--------------------------------------------------------------------------------------------------------------------------------------------------------------------------------------------------------------------------------------------------------------------------------------------------------------------------------------------------------------------------------------------------------------------------------------------------------------------------------------------------------------------------------------------------------------------------------------------------------------------------------------------------------------------gaaagggccatcgc-tatatgctttcaagggtctggctggtcgatttgctccaatcggggtacatttagcaatgctgctgataatggcaggtggaactcttagtgcaacagggagcttccgaggatcagtcaccgtycctcagggactcaactttgttatgggagatgtactgg------gcccraccgggtttctttccacacctaccraatctttcaatacwgaagttcatgtgaacagattttacatggactactttgatagyggagaggtaaa-----------tgtttatgttc-ttkcaattkga------------------------------------agmtgc---------at------aaagtggg-aacag-------------------attggc----------agagcttttcgttttg-----------------------------------------------------gaaagacaagataatttatttt-cccc-------tttttgtttcaggt-------------------------------------ttcacagttttacactgacct---------------------------------------------------------atcattatt------------------------------------------------------------------------------------------------------------------------------------------------------------------cgatatcaacgggaaggaggtgatgaggaaaaca-----------ataagtgta------------------------------------------------------------------------------------------------------------------------------------------------------------------------------------------------------------------------------------
>I23392_M187_Malvaceae_Ayenia_berlandieri_seq1
------------------------------------------------------------------------------------------------------------------------------------------------------------------------------------------------------------------------------------------------------------------------------------------------------------------------------------------------------------------------------------------------------------------------------------------------------------------------------------------------------------------------------------------------------------------------------------------------------------------------------------------------------------gttttcttgaaaggaccattcc-tgtatgcttttaaggggctggctggtcggtttgccccgatcggagtacatttagcaatgctgctgataatggcaggtggaactcttagtgcaaccggtagcttcagagggtctgtcactgtccctcaggggctcaattttgtcdtaggagatgtactag------gccctacagggtttctttccactccaacsgatgctttcaatactgaagttcabgtgaaccgtttctacatggactattacgacagtggagaggtaar-----------tgttgagtttc-tagttgtttga------------------------------------agacca-------acat------aaacaagggagcttatg--cttaagct------tctacttc--------ggaatcatgttatttaactaatagctacctgc--------------------------------ac-------------------------------------------------------------------------------------------acatatctttgcatttcttgcag-----------aatcccgctttctgttttagttgtttaa-------------tttattttccttgtgtttca---------------------------------------ggtttcacaatttca-----------------------------------------------------tactgacctgtcattatttgatctcaatg--------------------------------------------------------------------------------------------------------------------------------------------------------------------------------------------------------------------------------------------------------------------------------------------------------g
>I23393_M189_Malvaceae_Kearnemalvastrum_lacteum_seq1
-------------------------------------------------------------------------------------------------------------------------------------------------------------------------------------------------------------------------------------------------------------------------------------------------------------------------------------------------------------------------------------------------------------------------------------------------------------------------------------------------------------------------------------------------------------------------------------------------------------------------------------------------------------ttttcttgaaaggrccatcat-tatatgcttttaaggggttggctggtcgatttgccccaattggagtacatttrgcaatgctgctgataatggcaggtggaactcttagtgcaaccgggagcttccgrggktcwgtgaccgttcctcagggactcaattttgttatgggagatgtactyg------gcccracyggrtttctttccacccctaccgartctttcaatactgaagttcatgtgaacagattctacatggactactttgatagcggagaggtaaa-----------tgtytaytttc-ttkctgttkga------------------------------------agatgc---------a-------taamrarggaac-------------cg------ttygrt----------agagctttttcttttt---------------------------------------------------sg-raargsmarawtmwttcattw------------ymttaatagaagag----------------------------------------ataagtacacaacctcttcatag-----------caagtgaaatact-----------------------------caaccatcgaaaccaat---------caaccatactagaactcgggaaccttcaaaggatgccctttgttttttgga---------------------------------------------------atcgtttccatc------------------------------------------------------------------------------------------------------------------------------------------------------------------------------------------------------------------------------------------------------------------------------------------------------------------------
>I23394_M229_Malvaceae_Malvastrum_americanum_seq1
----------------------------------------------------------------------------------------------------------------------------------------------------------------------------------------------------------------------------------------------------------------------------------------------------------------------------------------------------------------------------------------------------------------------------------------------------------------------------------------------------------------------------------------------------------------------------------------------------------------------------------------------------------aggttttcttgaaaggaccatcac-tatatgcttttaaggggttggctggtcgatttgccccaattggagtacatctagcaatgctgctgataatggcaggtggaactcttagtgcaacygggagcttccgagggtcagtgaccgttcctcagggacttaattttgttatgggagatgtactyg------gcccaactgggtttctttccacccctacggattctttcaatacygaagttcatgtgaacagattctacatggactacttygatagyggagaggtaaa-----------yrystwtrtty-tykytstktkw------------------------------------rrakry---------ry------awagagrgrrmm--------------------syktkkk----------rkagmkwtwttymwykwtcrswwmkk-------------------------------------------------cwaawtyatttymyyt------------swtkwwtmrrrkwkm---------------------------------------wmarywtmacaccgacct---------------------------------------------------------atcattatmwkmwawcaa---------c-----------------------------------------------------------------------------------------------------------------------------------------------------------------------------------------------------------------------------------------------------------------------------------------------------------------------------------------------------------------------------------------------------------------------------------------
>I23395_M236_Malvaceae_Fuertesimalva_jacens_seq1
-----------------------------------------------------------------------------------------------------------------------------------------------------------------------------------------------------------------------------------------------------------------------------------------------------------------------------------------------------------------------------------------------------------------------------------------------------------------------------------------------------------------------------------------------------------------------------------------------------------------------------------------------------------------ttcgaaaggaccatcac-tatatgcttttaaggggctggctggtcggtttgccccaatcggagtacatttagcaatgctgctgataatggctggtggaactcttagtgcaactgggagcttccgagggtcagtgaccgttcctcagggactcaattttgttatgggagatgtactcg------gtccaactggatttctttccacccctacggattctttcaatactgaagttcacgtgaacagattctacatggactactttgatagcggagaggtaaa-----------tgtttattttc-ttgc---------------------------------------------atgc---------at------aaagagggaacaatcga--gaccaatcaac---catact----------agaactcaagaacctt----------t----------------------------------------------------------------------------------------------------------------------------------aaagcatgtcattagtttttgga----------------------------------------------------atcgtttccgtcagttaa---------tagct-cgtggacctatt---------------cactgttagtttattcaagaa-----------------------tctcttctaytttattttcc---cctttgtttcagg-------------------------------------------------------------------------------------------------------------------------------------------------------------------------------------------------------------------------------------------------------------------------------------------------------------------------
>I23396_M019_Malvaceae_Allosidastrum_pyramidatum_seq1
-----------------------------------------------------------------------------------------------------------------------------------------------------------------------------------------------------------------------------------------------------------------------------------------------------------------------------------------------------------------------------------------------------------------------------------------------------------------------------------------------------------------------------------------------------------------------------------------------------------------------------------------------------------ggtgttcttgagagggccgtcac-tatatgctttcaaggggttggctggtcgatttgccccaatcggagtacatttagcaatgctgctgataatggcaggtggaactcttagtgcaacagggagcttccgagggtcagtcaccgttcctcagggactcaactttgtgatgggagacgtactgg------gcccaaccgggtttctttccactcctaccgaatctttcaatactgaggttcatgtgaacagattttacatggactactttgatagcggagaggtaaa-----------tgtttatgttc-ttgcagtttgt------------------------------------ggatgc---------at------aaaatgggaaactg-------------------ttcggc----------agagcttttcgttttg-----------------------------------------------------gaaagacgagataatttatttt-cccc---------tttgtttcaggt-------------------------------------ttcacaatttcacactgacct---------------------------------------------------------atcattatt------------------------------------------------------------------------------------------------------------------------------------------------------------------cgatatcaacgggaacgaagtaatgaggaaaaca-----------cttagtgtcaacgac------------------------------------------------------------------------------------------------------------------------------------------------------------------------------------------------------------------------------
>I23397_M020_Malvaceae_Melochia_betonicifolia_seq1
----------------------------------------------------------------------------------------------------------------------------------------------------------------------------------------------------------------------------------------------------------------------------------------------------------------------------------------------------------------------------------------------------------------------------------------------------------------------------------------------------------------------------------------------------------------------------------------------------------------------------------------------------------aggttttcttgaaaggaccatcac-tatatgcttttagagggctggctggtcgatttgccccgattggagtacatttagctatgctactgataatggcaggtggaactcttagtgcaactgggagcttcaaagggtctgtcactgttccacaggggctcaattttgtggtaggagatgtactgg------gcccaacaggttttctttccactccatctgaagctttcaatactgaagttcatgtcaacaaattctacatggactactatgacagtggagaggtaaa----------gtattgatttt-----tcaagacat----------------------------------------------------------atagggaggaac-------------ct------tatg------------gatgttct---------------------------------------------------------------------------------------------------------------------------------------------------------------------------g-----------taattaggcgcttctttc------------------tggt-atcatgttccttaactgt---------cagctaactggacata----------------------------ttt-------------------------------------------------------cttgcttaacaaagcttaattatacaatttgtaactttattcacttatt-----------------------------tttttyyttttwaawttkkttgcccctc--------------------------------------------------------------------------------------------------------------------------------------------------------------------------------------------------------------------------
>I23398_M021_Malvaceae_Sidastrum_micranthum_seq1
----------------------------------------------------------------------------------------------------------------------------------------------------------------------------------------------------------------------------------------------------------------------------------------------------------------------------------------------------------------------------------------------------------------------------------------------------------------------------------------------------------------------------------------------------------------------------------------------------------------------------------------------------------aggttttcttgaaagggccatcac-tatatgctttcaaggggctggctggtcgatttgccccgatcggagttcatttagcaatgctgctgataatggcaggtggaactcttagtgcaacagggagcttccgagggtcagtcaccgttcctcagggactcaactttgttatgggagatgtactgg------gcccaaccgggtttctctcctctcctaccgaagctttcaatactgaagttcatgtgaacagattttacatggactactttgatagcggagaggtaaa-----------tgtttatgttc-ttgcagtttga------------------------------------agatgc---------at------aaagtggg-aaccg-------------------ttttgc----------agagcttttctttctg-----------------------------------------------------gaaagacaagaaaatttatttt-cccc---------tttgtttcaggt-------------------------------------ttcacaatttcacactgatct---------------------------------------------------------atcattatt------------------------------------------------------------------------------------------------------------------------------------------------------------------cgatatcaacgggaaggaagtaatgaggaaaaca-----------cttagtgtaaatgatccctta------------------agatacggtggaatcactatataccagacagattggagtttttcgg---------------------------------------------------------------------------------------------------------------------------------------------------cactg
>I23399_M022_Malvaceae_Gaya_dominguensis_seq1
------------------------------------------------------------------------------------------------------------------------------------------------------------------------------------------------------------------------------------------------------------------------------------------------------------------------------------------------------------------------------------------------------------------------------------------------------------------------------------------------------------------------------------------------------------------------------------------------------------------------------------------------------------------------------------gtatgctttcaaggggctggctggtcgatttgccccgatcggagtacatttagcaatgctgctgataatggcaggtggaactcttagtgcaaccgggagctttcgagggtcagtcaccgttcctcagggactcaactttgttatgggagatgtactgg------gcccaaccgggtttctctccactcctaccgaagctttcaatactgaagttcatgtgaacagattttacatggactactttgatagtggagaggtaaa-----------tgtttatgttc-ttgcagtttga------------------------------------agatgc---------at------aaagtgggaaaccg-------------------tttggc----------agagcttttccgttta-----------------------------------------------------gaaagacaataaaattaactta-cccc---------tctgtttcaggt-------------------------------------ttcacaatktcacactgacct---------------------------------------------------------atcattgtt------------------------------------------------------------------------------------------------------------------------------------------------------------------cgatatcaacgggaaggaagtaatgaggaaaaca-----------ttaagtgtaaatgacccctta------------------cgatacggtggaatcactatataccagacagattggagttttt-----------------------------------------------------------------------------------------------------------------------------------------------------------
>I28591_M023_Malvaceae_Neobuchia_paulinae_seq1
-----------------------------------------------------------------------------------------------------------------------------------------------------cctcttcttgtcattttagttatcattgt---------------tttaattttcaaacttagtaagcttc----ggtatagattc-atccatt--------------------------------------------------------------------------------------------------------------------------------------------gtttcatct-------cattttagct----cctt--aaacagtg-----------------------ttgcctctat-------ttacat-------------ttctcca------taa-tac-at--ggttctg--------------------------------tt-aatac-----------------------------------------------------------------------------aggttttcttgaaaggaccatcac-tatatgcttttaagggcctggctggccgatttgccccgatcggagtacatttagcaatgctgctgataatggcaggtggaactcttagtgctaccgggagcttccgagggtcagtcactgttccgcaggggctcaattttgttatgggagatgtactgg------gtccaactggatttctttccacacctactgaagctttcaataccgaagttcatgtgaatagattctacatggactactatgatagcggagaggtaaa-----------tgttgattttc-ttgctgtttga------------------------------------agatat---------at------aaacaggggaacaggggaaccttagct------tctgct-----------------------------------------------------------------------------------------------------------------------------------------------------------------------------------------------------------------------------------------------------------------------------------------------------------------------------------------------------------------------------------------------------------------------------------------------------------------------------------------------------------------------------------------------------------------------------------------------------------------------------------------------------------------------------------------------------------------------
>I28593_M024_Malvaceae_Carpodiptera_cubensis_seq1
--------------------------------------------------------------------------------------------------------------------------------------------------------------------------------------------------------------------------g----attcatcattc-atcccatttctgtataaaatg-taaaga-----atatt-------ctcattcc-------------atgtgggtccatg---tcatctaattgcag-aatacctt----tatta--taccctaagttacta-------gtcatca-tgtttcatct-------ctttttagct----tctt--aaacagtg-----------------------taacctctcc-------atactt-------------ctctcca------caa-tgc-at--ggtttga--------------------------------tt-aatac-----------------------------------------------------------------------------aggttttcttgaaaggaccatcac-tatatgcttttaaggggctggctggtcgatttgccccaattggagtacatttagcaatgctgctgataatggctggtggaactcttagtgcaaccgggagcttcagaggatcagtcactgttccacaggggctcaattttgttatgggagatgtactgg------gcccaaccgggtttctttccactccaactgaagctttcaataccgaagttcatgttaacagattctacatggactactatgacagcggggaggtaaa-----------ttttgattttc-ttgctgtttga------------------------------------agaca----------aa------aaagagaggaac-------------ct------tatggta--------gagagctttaattgc----------------------------------------------------------------------tctg---------------cctgtactgatggc----------------------------------------ttattttgtctaaagcttmctga-----------cac-----------------------------------------------------------------------------------------------------------------------------------------------------------------------------------------------------------------------------------------------------------------------------------------------------------------------------------------------------------------------------------------------------------------------------------------------------------------------------------------------------------
>I28594_M025_Malvaceae_Herrania_nitida_seq1
-------------------------------------------------------------------------------------------------------------------------------------------------------------------------------------------------------------------------------agagtaaattcgtccccgttgctgtgtaacttc-taaaga-----ataat-------cttttttcc------------atgtggatccatgt-gtcatctaattgcag-aatacctt----tacta--tatcctaaattagta-------ggcatca-tgtttcatct-------cattttagct----cctt--aa----tg-----------------------ttgcctctat-------atacat-------------ttcttca------caa-tgc-at--ggtttgg--------------------------------tt-aatac-----------------------------------------------------------------------------aggttttcttgaaaggaccatcac-tgcatgcttttaaggggctggctggtcgatttgccccaattggagtacatttagcaatgctgctgataatggcaggtggaactcttagtgcaactgggagcttcagagggtccgtcacagttccacaggggctcaattttgttgtaggagatgtgttgg------gcccaacagggtttctttccactccaactgaagctttcaatactgaagttcatgtgaaccgattctacatggactactatgacagtggagaggtaag-----------tgttgattttc-ttgctgtttga------------------------------------agacata-------taa------aaggagggcaac-------------tt------tatggt----------agaactttaatact-----------------------------------------------------------------------------------------tctgtaatgaagac----------------------------------------ttattta-tcaaaattttcctga-----------tgctgaggctcatctttt------------------tgga----------------------------------------------------------------------------------------------------------------------------------------------------------------------------------------------------------------------------------------------------------------------------------------------------------------------------------------------------------------------------------------------------------------------------------------------------------------------
>I28595_M184_Malvaceae_Guazuma_ulmifolia_seq1
-------------------------------------------------------------------------------------------------------------------------------------------------------------------------------------------------------------------------------------------------ttgctgtgtaacttc-taaaga-----ataat-------ctcattcccatcat----ccaatgtggatccatgg-atcatctaaytgcag-aataacat----tatta--tatcctaaactagta-------gtcatcc-tgtttcatct-------cattttagct----cctt--aa----tg-----------------------ttgccttgat-------attcat-------------ttttcca------caa-tgc-at--ggtttgg--------------------------------tt-agtac-----------------------------------------------------------------------------aggttttcttgaaaggaccatcat-tgtatgcttttaagggattggctggtcgatttgccccaattggagtacatttagcaatgctgctgataatggcgggtggaactcttagtgcaactgggagcttcagagggtctgtcactgttccacaggggctcaattttgttgtaggagatgtactgg------gcccatcagggtttctatctactccaactgaagctttcaacactgaagtacatgtgaaccgattctacatggactactatgacagcggagaggtaaa-----------tgttgattttc-ttgctgtttga------------------------------------agacata-------aaa------aaagaggggaac-------------tt------tatggt----------agagctttaatact-----------------------------------------------------------------------------------------tctctaatgaacac----------------------------------------ttattca-tcaaaattttcctga-----------tgctgaggcccttctttc------------------tgga-accatgttca-----------------------------------------------------------------------------------------------------------------------------------------------------------------------------------------------------------------------------------------------------------------------------------------------------------------------------------------------------------------------------------------------------------------------------------------------------------
>I28596_M026_Malvaceae_Ruizia_cordata_seq1
-----------------------------------------------------------------------------------------------------------------------------------------------------------------------------------------------------------------------------------------------------tgtata-------------------aatct-----cccatccat---------------------------gtcattcaatcgtag-aatatgtt----tatta--kaccctaaatyacta-------gtcayca-tgtttyrtct-------cacwttagct----cctt--aaaaaatg-----------------------ttgtctcta-gtstaa-gyacat-------------ctcttca------sar-tgs-at--ggtttga--------------------------------tt-awtrc-----------------------------------------------------------------------------aggttttcttgaaaggaccdtcay-tgtatgcrwttaagggactagctggtcgatttgcrcctattggagtacatttwgcaatgctgctgataatggcagrwggaactctyagtgctactgggagcttcaaagggtcagtmaytgttccdcaggggctcaattttgttatgggagatgtwctdg------gyccaacmgggtttctttccactccaactgaagctttcaayactgamkttcatrtgaacagattctacatggactacttcgacagtggagagktaaa-----------tgttrattttc-tagctgtttga------------------------------------agatat---------at------awtgmrrrsaac-------------ct------tataaw----------------------------------------------------------------------------------waatraaatgattctattaaaacaa--ttgctctgtactgaaaaa----------------------------------------gtattttaccaaaatc--------------------------------------------------------------------------------------------------------------------------------------------------------------------------------------------------------------------------------------------------------------------------------------------------------------------------------------------------------------------------------------------------------------------------------------------------------------------------------------------------------------------------------
>I28597_M027_Malvaceae_Melhania_velutina_seq1
-------------------------------------------------------------------------------------------------------------------------------------------------------------------------------------------------------------------------------------------ayccta-----------------------------aay-------mycatccat---------------------------gtctttgaatcstak-awgayrtt----tattat-taccctawrktacta-------gtcatca-ygtttystct-------cactttarct----cctt--aaaaaatg-----------------------ttrtcttaa--------gyacat-------------ctcttca------caa-tgc-at--ggtttgr--------------------------------tt-aatrc-----------------------------------------------------------------------------aggttttcttgaaaggaccttcac-tgtatgcatttaagggactagctggtcgatttgcgcctattggagtrcatttagcratgctgctgataatggcwggtggaactcttagtgctactgggagcttcaaaggrtcwgtcactgttccgcaggggctcaattttgttatgggagatgtrctgg------gtccaacmgggtttcthtccactccractgaagctttcaatactgaagttcatgtgaacagattctacatggactacttcgayagyggagaggtaaa----------wkktkrwtttyy-msgasaskwwa------------------------------------vd----------------------------------------------cy------tmymat-----------------------------------------------------------------------------------awkgraatrattytmttaaa-------------agctag--------------------------------------------------------------------------------------------------------------------------------------------------------------ayatat------------------ttctsaactttt-------------------------------------------------------ctttcttaactgt-----------------------------------------------------------------------------------------------------------------------------------------------------------------------------------------------------------------------------------------------------------------------------------------------------------------------
>I28598_M028_Malvaceae_Glyphaea_brevis_seq1
--------------------------------------------------------------------------------------------------------------------------------------------------------------------------------------------------atcactttgaaatctt-taggtaa-----aga------------------------------------------atgata-------tcatgcct------------atgtagatccatgt-atcaccaaagtggag-aatacctt----tatta--tatccaaaatttgca-------gtcatcc-tgtttcatct-------ccttttagct----c-tg--agacagtg-----------------------ttgcccctat-------gtgcat-------------tttagctctcaaacaa-tgc-at--ggtttgg--------------------------------tt-aatgc-----------------------------------------------------------------------------aggttttcttgaaaggaccatcac-tatatgcatttaaggggcttgctggtcgatttgcccctattggagtacatttagcaatgctgctgataatggcaggtggaactcttagtgcaactgggagcttcagagggtctgtcactgttccccaggggctcaattttgttgttggagatgtactgg------ggccaacagggtttctttccactccagctgaagctttcgacactgaagttcatgtgaataggttctatatggactactatgacagtggagaggtgag-----------tattgattttc-ttgctgcttga----------------------------------------at---------at------aaagagggcaac-------------ct------gatggt----------cgagctccaattgctmtgtacc---------------------------------------------------------------------------------------------------------------------------------------------------------------------------------------------------------------------------------------------------------------------------------------------------------------------------------------------------------------------------------------------------------------------------------------------------------------------------------------------------------------------------------------------------------------------------------------------------------------------------------------------------------------------------------------
>I28599_M029_Malvaceae_Desplatsia_dewevrei_seq1
---------------------------------------------------------------------------------------------------------------------------------------------------------------------------------------------------------------------------------------------------------------------------------------------------------------------------------------------------------------tatcctaaattaatg-------gtcmtca-tgtttcatct-------cattttatct----cctt--aaacggtg-----------------------ttgccyctwt-------gtrcat-------------ttctccc------caa-tgc-at--ggtttgg--------------------------------tt-matacagctattctttttttttyyygycttcttcttttctctctccctttctttctttttggataaaatgttaatttaatacaggttttcttgaaagggccgtcac-tatatgcttttaaggggctggctggtcgatttgccccwattggagtacatttagcaatgctgctgataatgdcagggggaactcttagtgcagctggragcttcagagggtctgttaccgttcctcaggggctcaattttrtagtaggagatgtactgg------gtycgacagggtttctttccactccaactgaagctttcaatactgaagttcatgtgaatagrttctacatggactactatgacagtggagaggtgag-----------tattgatttta-ttgctacttga------------------------------------agagat---------at------aaagagggtaac-------------tt------gatggt----------aragctttaattgctcygtactggac-----------------------------------------------------------------------------------------------------------------------------------ttattttatcaaaa-tttcctga-----------tgcttagacccttctttc------------------tgga-ctcatgttctttaccaag---------tagctacctgcacttat------------------ttcttagctttt-------------------------------------------------------attgct------------------------------------------------------------------------------------------------------------------------------------------------------------------------------------------------------------------------------------------------------------------------------------------------------------------------------
>I28600_M146_Malvaceae_Mortoniodendron_guatemalense_seq1
-------------------------------------------------------------------------------------------------------------------------------------------------------------------------------------------------------------------------------------------atctcattgctctataacatg-taaaga-----atatt-------ctcattcca------------atgtggatccatg---tcatctattagcag-aatgcatt----tatta--tactctaaattacta-------gtcatca-tgtttcatct-------cattttagct----cctt--aaacagtg-----------------------ttgcctctac-------gtacat-------------ttcttga------caa-tgc-at--ggtttgg--------------------------------tt-aatac-----------------------------------------------------------------------------aggttttcttgaaaggaccatcgc-tatatgcttttaaggggctggctggtcgatttgccccaattggagtacatttagcaatgctgctgataatggctggtggaactcttagtgcaactgggagcttcagagggtcagtcaccgttccacaggggctcaattttgttatgggagatgtactgg------gcccaaccgggtttctttccactccgactgaagctttcaataccgaagttcatgtgaacagattctacatggactactacgacagtggagaggtaaa-----------tgttgattttc-ttgctgtttga------------------------------------aaaca-------------------------------------------------------at----------taagctttaattgc----------------------------------------------------------------------tctgtag------------tctgtacaggtgac----------------------------------------ttatttg-tcaaaatcttcctga-----------caat----cctttcttat------------------tgga-atcattttctttcactaa---------------------------------------------------------------------------------------------------------------------------------------------------------------------------------------------------------------------------------------------------------------------------------------------------------------------------------------------------------------------------------------------------------------------------------------------------
>I28601_M030_Malvaceae_Sparmannia_africana_seq1
-------------------------------------------------------------------------------------------------------------------------------------------tacacgttattggttaattattacttta-taattactagagtttcatacatt-gaatcactttg-aatcttgtatgcat----------------------------------------------------------------------------------------------------------------g-aatacctt----tatta--tatcttaaattagta-------gtcatct-tgtttcatct-------cattttacct----cttt--aaacagtg-----------------------ttgcccctat-------gtrcat-------------ttcaccc------caa-tgc-at--ggtttgg--------------------------------tt-aatac-----------------------------------------------------------------------------aggttttcttgaaaggaccatcac-tatatgcktttaaggggctggctggtcgatttgccccaattggagtacatttagcaatgctgctgataatggtaggtggaactcttagtgcaactgggagcttcagagggtcggtcactgttccncagggkctgaattttgttgtaggagatgtactcg------gcccaacrggktttctttcyacaccaactgaagatttcaatactgaagttcatgtgaataggttctacatggactactatgacagtggagaggtgag-----------taytgattttc-ttactgcttga------------------------------------agmgat---------at------awckakakdaac-------------ct------gatgac----------agagctttaattgctatgcacmagac-----------------------------------------------------------------------------------------------------------------------------------ttattttattacaattttcatga-----------tgct----------------------------------------------------------------------------------------------------------------------------------------------------------------------------------------------------------------------------------------------------------------------------------------------------------------------------------------------------------------------------------------------------------------------------------------------------------------------------------------------------------
>I28602_M031_Malvaceae_Mollia_sp_seq1
-------------------------------------------------------------------------------------------------------------------------------------------------------------------------------------------------------------------------------------------atgca-----tattccatatg-ttaaga-----ataat-------accatgcct------------atgtggatccatgt-atcatttaagtcgac-aatacctt----tacca--tttcctaacttaatg-------ggaatca-tgttttatct-------ctttttatct----cctt--aaacagtg-----------------------ttgcctctat-------ctacat-------------ttctcct------caa-tgc-at--ggtttgg--------------------------------tt-attat-----------------------------------------------------------------------------aggttttcttgaaagggccatcac-tatatgcatttaaggggctggctggtcgatttgccccaattggcgtacatctagcaatgctgctgataatggcagggggaactcttagtgcagctgggagcttcaaaggatccgtcactgttccacaggggctcaattttgtagtaggagatgtactgg------gctcgacagggtttctttccactccaactgaagctttcaatactgaagttcatgtgaataggttctacatggactattacgacagtggagaggtgagta-----atagtattgatttcc-ttgctacttgg------------------------------------agagat---------at------aaagggcgtaac-------------ct------gatggt----------agagttatagttgctctgtactggac------------------------------------------------------------------------------------------------------------------------------------tattttatcacaa-tttcctga-----------tgcctatacccttctttc------------------tgga-ctgatgttctttacctaa---------------------------------------------------------------------------------------------------------------------------------------------------------------------------------------------------------------------------------------------------------------------------------------------------------------------------------------------------------------------------------------------------------------------------------------------------
>I28603_M223_Malvaceae_Gossypium_hirsutum_seq1
--------------------------------------------------------------------------------------------------------------------------------------------------------------------------------------------------------------tcagatacccttcctcaagcatcggtta----------------------------------gtgatttgggt-gttattctcatgggagc-tggatatgaggttgtattttcctct--------------------tctttgc-cattttaagttactgca-----aatactaacaytgaatma-------tatttgaact----ctta-taagcatgg-----------------------tyatcatgtttg-----atgtgt-------------tgcctct------tatgtac-at--ggtttga--------------------------------tt-aatac-----------------------------------------------------------------------------aggttttcttgaaagggccatcat-tatatgcttttaagggactggctggtcggtttgcaccaatcggagtacatttagcaatgctgctgataatggcaggtggaacacttagtgcaacagggagcttccgagggtcggtcactgttccgcagggactcaattttgttatgggagatgtactgg------gtccaaccggctttctttccacccctaccgaagctttcaatactgaagttcatgttaacaaattctatatggactactacgatagcggagaggtaaa-----------ygtttatttc--ttgctgtttga------------------------------------agacgc---------at------aaacacggaaccag---------aayc-----gtttggt----------agag---------------------------------------------------------------------------------------------------------------------------------------------------------ataagtacataagctcttcatag-----------caat----------------------------------------------------------------------------------------------------------------------------------------------------------------------------------------------------------------------------------------------------------------------------------------------------------------------------------------------------------------------------------------------------------------------------------------------------------------------------------------------------------
>I28604_M032_Malvaceae_Entelea_arborescens_seq1
------------------------------------------------------------------------------------------------------------------------------------------------------------------------------------------------gagtcactttgaaatattgtatgcatc----agaattgattg-atcc------------atatg-taaacw-----ataat-------------------------------------------atcatctaagtgggg-aatacctt----tatta--tatcttaaattagta-------gtyatct-tgtttcatct-------cattttacct----cttt--waacagtgtgtamatttcamgccaatgcatatwkcmyctat-------gtacak-------------ttcaccc------caa-tgc-at--ggtttgg--------------------------------tt-aatac-----------------------------------------------------------------------------aggttttcttgaaaggaccatcac-tatatgcttttaaggggctggctggtcgatttgccccaatyggagtacatttagcaatgctgctgataatggcaggtggaactcttagtgcaaccgggagyttcagagggtccgtcactgttccrcaggggctgaattttgttgtaggagatgtactkg------gcccaacagggtttctttccacaccaactgaagatttcaatacygaagttcatgtgaataggttctacatggahtactatgacagtggagaggtgag-----------tattgattttc-ttactgcttsa------------------------------------agagat---------at------arcgrgggsaac-------------ct------gatgac----------agcgctttaattgctatgcgccagac-----------------------------------------------------------------------------------------------------------------------------------ttattttattacaaatttcttga-----------tgcttaga------------------------------------------------------------------------------------------------------------------------------------------------------------------------------------------------------------------------------------------------------------------------------------------------------------------------------------------------------------------------------------------------------------------------------------------------------------------------------------------------------
>I28605_M235_Malvaceae_Abutilon_sp_seq1
------------------------------------------------------------------------------------------------------------------------------------------------------------------------------------------------------------------------------------------------------------------------------------------------a------------ttgtcgatcgata---ccatctaattgcagatataccttttagtataa--taccctgaacgacta-------gtcatca-tgtttagtct-------catttcagct----tctt--aaccagtg-----------------------ttgcctatat-------gtacat--------------------------------------ggtttga--------------------------------tt-gatac-----------------------------------------------------------------------------aggttttcttgaaaggaccatcgc-tatatgctttcaaggggctggctggtcgatttgccccaatcggcgtacatttagcaatgctgctgataatggcaggtggaactcttagtgcaaccgggagcttccgagggtcagtcactgttccccagggactcaactttgttatgggagatgtactgg------gtccaaccgggtttctctccacacctaccgaagctttcaatactgaagttcatgtgaacagattttacatggactactttgatagcggagaggtaaa-----------tgtttatgttc-ttgcagtttga------------------------------------ggatgc---------at------aaagtggg-aacag-------------------attggc----------agagctttttgttttg-----------------------------------------------------gaaagacaagataatttattttccccc---------tttgtttcaggt-------------------------------------ttcac----------------------------------------------------------------------------------------------------------------------------------------------------------------------------------------------------------------------------------------------------------------------------------------------------------------------------------------------------------------------------------------------------------------------------------------------------------------------------------------------------------------------------------------------
>I28606_M033_Malvaceae_Reevesia_formosana_seq1
--------------------------------------------------------------------------------------------------------------------------------------------------------------------------------------------------------------------------------------------------------ataacatg-taaaga-----ataat-------ctcattctc------------atgtggatcgatg---tcatctgattgcag-aatacctt----tatta--taccctaaattacta-------gtcatca-tgtttcatct-------cattttagct----cctt--aaacagtg-----------------------ttgcctctac-------gtgcat-------------ttctcca------caa-tgc-at--ggtttgg--------------------------------tt-aatac-----------------------------------------------------------------------------aggttttcttgaaaggaccatcac-tatatgcttttaaggggctggctggtcgatttgccccaattggagtacatttagcaatgctgctgataatggcaggtggaactcttagtgcaactgggagctttagagggtcagtcactgttcctcaggggctcaattttgttatgggagatgtactgg------gcccagccggatttctttccactccaactgaagctttcaatactgaagttcatgtgaacagrttctacatggactactacgacagtggagaggtaa--------------ttgattttc-ttgctgtttga------------------------------------agatat---------at------aaagaggggaac-------------ct------tatggt----------agagctttaattgc----------------------------------------------------------------------tctgga-----------------cactgaagct----------------------------------------tattttt-tcaaaatcttcctga-----------cacttaggcccttctttt--------------------------------------------------------------------------------------------------------------------------------------------------------------------------------------------------------------------------------------------------------------------------------------------------------------------------------------------------------------------------------------------------------------------------------------------------------------------------------------------
>I28607_M034_Malvaceae_Mansonia_altissima_seq1
-----------------------------------------------------------------------------------------------------------------------------------------------------------------------------------------------------------------tgtaagcatc----aaaatagattc-atcccattgctgtataacatg-caagaa-----a-aat-------ctcaactgt------------atgtggatccatg---tcatttaattgcag-aaaccttt--attatta--taccctaaataatca-------gtcttca-tttttcatactat----tacttaagct----catc--gaacagtg-----------------------ttgcctttac-------a-------------------------------cag-tgc-at--ggtttgt--------------------------------tt-aatac-----------------------------------------------------------------------------aggttttcttgaaaggaccatcac-tatatgcttttaaggggcttgcgggtcgatttgctccaattggggtgcatttagcaatgctgctgataatggcaggtggaactcttagtgcaactgggagcttcaaaggttcagtcaccgttccacaggggctcaattttgttatgggagatgtacttg------gcccaactgggtttctttctactccaattgaagccttcaatactgaagttcatgtgaacagattctacatggactactatgatagtggagaggtaaa---------tattttgattttc-ttgctgtttga------------------------------------agacat---------at------aaaaagggggtt-------------cgggt-------------------agagctttacttgctctgtactgaag--------------------------------------ac-------------------------------------------------------------------------------------------ttattttgtcaaaatcttcctgagagttggc-cg--------------------------------------------------------------------------------------------------------------------------------------------------------------------------------------------------------------------------------------------------------------------------------------------------------------------------------------------------------------------------------------------------------------------------------------------------------------------------------------------------------------
>I28608_M035_Malvaceae_Hosfordia_alata_seq1
---------------------------------------------------------------------------------------------------------------------------------------------------------------------------------------------------------------cttgtacgcatc---------------------attgttgttcaacatg-tgtata-----atgat-------ctcattaca------------ttgccgatcgata---ccatctaattgcagatataccttttaatatta--taccctgaatgacta-------gtcatca-tgtttagtct-------catttcagct----tctt--aatcagtg-----------------------ttgcctatat-------gtacat--------------------------------------ggtttga--------------------------------tt-aatac-----------------------------------------------------------------------------aggttttcttgaaaggdccatcgc-tatatgctttcaaggggctrgctggtcgatttgcyccaatwggagtacatttagcaatgctgctgataatggcaggtggaactcttagtgcaacwgggagcttccgaggrtcagtcacmgttcctcagggactcaactttgttatgggagatgtmctgg------gcccaaccgggtttctttccacacctaccgaatctttcaatactgaagttcatgtgaacagattttacatggactacttygatagcggagaggtaaa-----------tgtttatgttc-ttgcaatttga------------------------------------rgatgc---------at------aaagtggg-aacag-------------------attggc----------agagcttttcgttttg-----------------------------------------------------gaaagacaagatcatttatttt-cccc---------tttgtttcaggt-------------------------------------ttcacaatttcacactgacct---------------------------------------------------------atcattatt---------------------------------------------------------------------------------------------------------------------------------------------------------------------------------------------------------------------------------------------------------------------------------------------------------------------------------------------------------------------------------------------------------------------------------------------------------cga
>I28609_M036_Malvaceae_Pentaplaris_davidsmithii_seq1
---------------------------------------------------------------------------------------------------------------------------------------------------------------------------------------------------------------------------------tatagattc-attcatt-gctgtataacatg-taaaga-----atggt-------ctcattacg------------ttgtggatcaata---tcatctaattgcaaaaatccctt----tttta--taccctgaatgacta-------gtcaccg-tgtttaatct-------cattttagct----cctt--aaacagtg-----------------------ttgcctctac-------gtacgt-------------t-------------------------gtttga--------------------------------tt-aatgc-----------------------------------------------------------------------------aggttttcttgaaaggaccatcac-tatatgcttttaaggggctggctggtcgatttgcccccattggagtacatttagcaatgctgctggtaatggcaggtggaactcttagtgcaacagggagcttccragggtcagtcaccgttccacagggactcaattttgttatgggagatgtactgg------gtccaactggctttctttccacccctactgaagctttcaatactgaagttcatgtgaacagattctacatggactactatgatagcggagaggtaaa-----------tgtttgttttc-tttctgtttga------------------------------------agatat---------at------aaagaggggagc-------------ct------tctggt----------agagcttttg---------------------------------------------------------------------------------------------------------------------------------------------------------------------------------------------------------------------------------------------------------------------------------------------------------------------------------------------------------------------------------------------------------------------------------------------------------------------------------------------------------------------------------------------------------------------------------------------------------------------------------------------------------------------------------------------------
>I28610_M037_Malvaceae_Heritiera_littoralis_seq1
------------------------------------------------------------------------------------------------------------------------------------------------------------------------------------------------ttatcattttgaattcttgtaagcatc----agaatagattc-atcctatt------------------gt-----atgtt-------ctcattccc------------gtgtgaatccatg---tcatctaattgcag-aaaacctt----tatta--tacca----ttacta-------atcatca-tgtttcatct-------cattttagct----cctt--aaacagtg-----------------------tt-----tac-------ctgcat-------------ttcgcca------caa-tgc-at--ggttttg--------------------------------tt-aatac-----------------------------------------------------------------------------aggttttcttgaaaggaccatcac-tatatgcttttaaggggctgactggtcgatttgccccaattggagtacatttagcaatgctgctgataatggcaggtggaactcttagtgcaactgggagcttcagagggtcagtcactgttccacaggggctcaattttgtaatgggagatgtactgg------gcccaactgggtttctttccactccaactgatgctttcaataccgaagttcatgtgaacagattctacatggactactatgatagtggagaggtgaa-----------tgttgattttc-ttgctgtttga------------------------------------agaca----------at------aaaga---gaac-------------ct------tgtggt----------agagctttaattgcta--------------------------------------agt-------------------------agtctgtag------------tctgtactgatgcc----------------------------------------ttattttgtcaaaatcttccggc-----------cact--------ccctgt------------------tgaa-ataattttcttcaactaa---------tagttac-----------------------------------------------------------------------------------------------------------------------------------------------------------------------------------------------------------------------------------------------------------------------------------------------------------------------------------------------------------------------------------------------------------------------------------
>I28611_M062A_Malvaceae_Durio_zibethinus_seq1
--------------------------------------------------------------------------------------------------------------------------------------------------------------------------------------------------------ttraattcttgtaagcatc-----------------------------------------aga-----atatt-------ctcattccc------------atatggatccagg---tcatctaattgcag-wmwwtytk----krttm--ttctmwrmatyaswaagaatgcrtcmyma-tgytktmtmd-------wwtkttarhty--kymww--aaayaatk-----------------------yyrtyycyrw-------gtgvatmcatgtmatctwatkcwhcm------caa-tgc-rt--ggtttgg--------------------------------tt-aatwc-----------------------------------------------------------------------------aggttttnttgaaaggaccatcac-tvtatgcttttaaggggytggctggtcgatttgcnccaattggagtacatttagcaatgctgytgataatggcaggtggaactcttagtgcaactgggagcttcagagggtcagtcaccgttccacagggkctcaattttgttatgggagatgtabtgg------gcccaacygggtttctttccactccractgaagctttcaatachgaagttcatgtgaacagattctacatggaytactatgacagtggagaggtaaa-----------wdwyrattttc-ttgwtgtttgm------------------------------------agacaw---------at------aaagaggggaac-------------yt------tatggt----------agagctttaattgy----------------------------------------------------------------------tctttag------------tctgtactgawgay----------------------------------------ttattttgtcaaaatcttccyka-----------cactymswycywtyt--------------------------ggaat----------------------------------------------------------------------------------------------------------------------------------------------------------------------------------------------------------------------------------------------------------------------------------------------------------------------------------------------------------------------------------------------------------------------------------------------------------------
>I28612_M038_Malvaceae_Brachichyton_bidwillii_seq1
----------------------------------------------------------------------------------------------------------------------------------------------------------------------------------------------------------------------------------------------------ctgtatatcgtg-taaaga-----atatt-------ctcattcct------------gtt-------------tcatctaattgcaa-aataccct----tatta--tactc----ttacta-------gtcgtca-tgtttcatct-------cattttagct----actt--aaacagtg-----------------------ttgtctctgc-------gtacat-------------ttctctg------caa-tgc-at--ggttttgttattacaggttttcttgaaaggacagttttgtt-aatac-----------------------------------------------------------------------------aggttttcttgaaaggaccatcac-tatatgcttttaaggggctggctggtcgatttgccccaattggagtacatttagcaatgctgctgataatggcaggtggaactctcagtgcaactgggagcttcagagggtcagtcactgttccacaggggctcaattttgttatgggagatgtactgg------gcccaaccgggtttctttccactccgactgacgctttcaatactgaagttcatgtgaatagattctatatggactactacgacagtggagaggtaaa-----------tgttgattttc-ttgctgtttga------------------------------------agaca----------at------aaagaggggaac-------------ct------tgtgat----------agagctttaattgc----------------------------------------------------------------------tctgtag------------tctgtact----------------------------------------------------------------------------------------------------------------------------------------------------------------------------------------------------------------------------------------------------------------------------------------------------------------------------------------------------------------------------------------------------------------------------------------------------------------------------------------------------------------------------------------------------------------------------------------------
>I28613_M039_Malvaceae_Eriotheca_macrophylla_seq1
-------------------------------------------------------------------------------------------------------------------------------------------------------------------------aattactgcaaatacaatcatt-gagtcattttgaactcttgaaagcatca--aaatatagatty-accyttt-gccgtataacatg-taaaga-----ataat-------ctcattgcc------------at-------------------------------------------------------------------------------gattcatct-------cattttagct----cctt--aaacagtg-----------------------ttgrctctat-------gtgcat-------------ttctcca------caa-tac-at--ggtttgg--------------------------------tt-aatac-----------------------------------------------------------------------------aggttttcttgaaaggaccatcac-tttatgcttttaagggcctggctggtcgatttgccccratcggtgtacatttagcaatgctgctgataatggcaggtggaactcttagtgctactgggagcttccgagrgtcagtcaccgttccgcaggggctcaattttgttatgggagatgtactgg------gtccaactgggtttctttccamccctamtgargctttcaatactgaagttcatgtgaacagattctacatggactactacgatagtggagaggtaaa-----------tgtcgattttc-ttgctgtttga------------------------------------agatat---------at------aargagggaa---------c-----ct------tctggt----------agagcttttttttttt---------------------------------------------------wwaaaa------------------------------------------------------------------------------------------------------------------------------------------------------------------------------------------------------------------------------------------------------------------------------------------------------------------------------------------------------------------------------------------------------------------------------------------------------------------------------------------------------------------------------------------------------------------------------------------------------------------------------------
>I28614_M040_Malvaceae_Hydrogaster_trinervis_seq1
-------------------------------------------------------------------------------------------------------------------------------------------------------------------------------------------------------------------------tc----agaattgattk-atgc--------------awg-ctaaga-----ataat-------accat-cct------------atgtgtatccatgt-atcattgaagtgga--gatacctt----tatca--tatcctaaattaatg-------gtcatca-tgtttcatct-------cattttatct----cctt--aaacacta-----------------------ttgctcctat-------gtacat-------------ttctgcc------caa-tgc-at--ggtttgg--------------------------------tt-aatac-----------------------------------------------------------------------------aggttttcttgaaaggaccatcac-tgtatgctttcaaggggctggctggtcgatttgccccaattggagtacatttagcaatgctgcttataatggcaggtggaactcttagtgcagctgggagtttcaaagggtccgtcactgttccacaggggctcaattttgtagtaggagatgtactgg------gcccgacagggtttctttccactccaactgaagctttcaatactgaagttcatgttaataggttctacatggactactatgacagtggagaggtgag-----------tgttgattttc-ttgctacttga------------------------------------agagat---------at------aaagaggagaac-------------ct------gatggt----------agagctttaattgctctgtactgaac-----------------------------------------------------------------------------------------------------------------------------------ttattctatcgcag-tttcctca-----------tgcttagacccttctttc------------------tgga--------------------------------------------------------------------------------------------------------------------------------------------------------------------------------------------------------------------------------------------------------------------------------------------------------------------------------------------------------------------------------------------------------------------------------ctc-----------------------------------
>I28615_M041_Malvaceae_Pterygota_brasiliensis_seq1
---------------------------------------------------------------------------------------------------------------------------------------------------------------------------------------------------------------------------------------------------------------------ga-----atatt-------ctcattccc------------gtgtagatccatg---tcttctaattgcag-aataccct----tgtta--taccc----ttagta-------gtcatcg-tgtttaatct-------cattttatct----cctt--aaacagtg-----------------------ttgtctctat-------ctacat-------------ttgtcca------caa-ttc-at--ggttttg--------------------------------tt-aatac-----------------------------------------------------------------------------aggttttcttgaaaggaccatcac-tatatgcttttaaggggctggctggtcgatttgccccaattggagtacatttagcaatgctattgataatggcaggtggaactcttagtgcaactgggagcttcaaagggtcagtcaccgttccacaggggctcaattttgtcatgggagatgtattgg------gcccaaccgggtttctttccactccaactgaagctttcaataccgaagttcatgtgaacagattctacatggactactatgatagtggagaggtaaa-----------tgttgattttc-ttgctgtttga------------------------------------agaca----------at------acagaggcgaac-------------cc------tgtggt----------agagctttaattac----------------------------------------------------------------------tccgtag------------tctgtgttgatgcc----------------------------------------ttattttgtcaaaatcttccgta-----------catt----cccttcmttt------------------tcga-ataatttgc------------------------------------------------------------------------------------------------------------------------------------------------------------------------------------------------------------------------------------------------------------------------------------------------------------------------------------------------------------------------------------------------------------------------------------------------------------
>I28616_M042_Malvaceae_Leptonichya_maranta_seq1
----------------------------------------------------------------------------------------------------------------------------------------------------------------ttctttaataattattagagtttcataaatt-gagtgactttgaattcttgtaagcaat----agaatagattc-atgccattgctgtataacatg-taaaga-----atawt-------ctcatgccc------------atgcggatttatga-gtcatctaattc-------------------------cctctaattacat-------atcttta----------------------------------------------------------------------------------------------------------------------caa-tgc-tt--ggtttgg--------------------------------tt-aatgc-----------------------------------------------------------------------------aggttttcttgaaaggaccatcac-tgtatgcttttaaggggctggctggacgatttgccccaattggagtacatttagcratgctgctgataatggcaggtgggactcttabtgcaactgggagcttcagagggtctgtcactgttccacaggggctcaattttgttgtaggagatgtactgg------gcccaacagggtttctttccactccaactgaagctttcaatactgaagttcatgtgaacagattctacatggactactatgacagtggagaggtaaa-----------tgttgtttttc-ttgctgtttga------------------------------------agacat---------at------aaagaggggaac-------------cttata------------------agagctttaattgctctgtactgg-------------------------------------------------------------------------------------------------------------------------------------ttattttatcaaaattttcctga-----------tgctgaagcccttctgtt------------------tgga-atcatgttgtctaactaa---------tagctacctagacatat------------------ttcttag------------------------------------------------------------------------------------------------------------------------------------------------------------------------------------------------------------------------------------------------------------------------------------------------------------------------------------------------------------------------------------------------
>I28617_M043_Neuradaceae_Neurada_procumbens_seq1
----------------------------------------------------------------------------------------------------------------------------------------------------------------------------------------------------------------------------------------------------------------------------------------accattagtagaaa--------------------------------------gttacatttccacataaa-tatgccaaagtaagctaa----atcatta------------aa----taagttagtt----cgat--aagctacaa------------------caagttgaaccaaac------gtaccc--------------------------caagtgt-----tgtttgg--------------------------------tt-gacac-----------------------------------------------------------------------------aggtattcgtcaagggaccctatc-tctacgctttcaaaggcctagccggtcggtttgcccctataggagtacatatagcaatgcttttgataatggctggtggaactcttagcgcaaccgggagcttcagaggttcggtcacggttccccaaggactgaactttgttgtaggagatgtattag------gtccaattgggtttctctctactccaactaaatcttttaacacagaagttcatgttgatagattctacatggattattatcccagcggagaagtaagcg---ttgctttatctatctct-cttttgtttgcct----------------------------------aaatagt-------------------------------------------------tttagcc---------gcggctatcttatatccgctatgggtg----------------------------------------------------------------------------------------------------------------------------------cywtwtattcatcttattcttgt-------------------------------------------------------------------------------------------------------------------------------------------------------------------------------------cttattcaag--------------------------------------------------------------------------------------------------------------------------------------------------------------------------------------------------------------------------------------------------------------------------------------------------------------------------
>I28618_M044_Malvaceae_Pentace_laxiflora_seq1
---------------------------------------------------------------------------------------------------------------------------------------------------------------------------------------------------------------------------------------------------------aaacatg-taawaw-----wtrtw-------cttrttysy------------awkwgratccatg---yyatctrathvcab-aatachtt----krtta--taccctaaatbacya-------gtcatca-tgtbtcaycttattttwkatttkagct----yctt--aaacdgtg-----------------------tcscctctac-------dkabat-------------ttstcca------cav-trc-wt--ggtttggttwatmc-------------------------tt-aatac-----------------------------------------------------------------------------aggtttthttgaaaggacmatcacatayatgcttttaaggggctggctggtygatttdccccaattggaghacrtttagcaatgctgctgataatggcaggtggaactcttrgtgcaacygggagcttcagagggtcagtcachgttccacaggggctcaattttgttatgggakatgtactggggccaagvccaachgggtttctttccactccractgaagctttcaatrctgaagttcatgtraacmrattctacatggacwactwygacagtggasaggtaaa-----------tkttgattttc-ttgctgkttsa------------------------------------agacak---------at------aaagagvggaan-------------ct------tmtdwy----------akarsyttmmtygb----------------------------------------------------------------------twtrtgv------------t--------adggh----------------------------------------ddatctwktcadarwmttscyra-----------skmy------------------------------------------------------------------------ckmtga----------------------------------------------------------------------------------------------------------------------------------------------------------------------------------------------------------------------------------------------------------------------------------------------------------------------------------------------------------------------------------------------------------------------------
>I28619_M045_Malvaceae_Phragmotheca_mammosa_seq1
---------------------------------------------------------------------------------------------------------------------------------------------------------------------------------------------------------------------------------------------tcatc-gctgtataacatgtaaaaga-----atgatctcattagtcattacc------------atgtggatccata---ttatctaattgcagaaatacctt----tatta--taccctgaatgacta-------gtcatca-tatttcatct-------cattttagct----cctt--aaacagtg-----------------------ttgcctatat-------gtatat-------------atctccg------cag-tag-at--ggtttga--------------------------------tcaattac-----------------------------------------------------------------------------aggttttcttgaaaggaccatcac-tatatgcttttaaggggctggctggtcgatttgccccaattggagtacatttagcaatgctgctgataatggcaggcggaactcttagcgcaactgggagcttccgagggtcagtcaccgttccacagggactcaattttgttatgggagatgtactag------gcccaaccgggtttctttccacccctactgaagcttttgatactgaagttcatgtgaacagattctacatggactactatgatagtggagaggtaaa-----------tgtttattttc-ttgcggtttga------------------------------------agataa---------tt------aaagaagggaac-------------ct------tcaggt----------agagctttttttttttttttk------------------------------------------------gaaaggcaagataatttcattt------------cattaattgaagaa----------------------------------------ataagtacacaagctcttcatag-------------------------------------------------------------------------------------------------------------------------------------------------------------------------------------------------------------------------------------------------------------------------------------------------------------------------------------------------------------------------------------------------------------------------------------------------------------------------------------------------------------------------
>I28620_M046_Malvaceae_Camptostemon_shultzii_seq1
------------------------------------------------------------------------------------------------------------------------------------------------------------------------------------------------------------------------------------------------------------catg-taaaga-----atgat-------ctcattacg------------atgtcgatccaca---taatctaattgctgaaatacctt----tgttatgtaccytgaatgacta-------gtcatct--------------------------------------aaatagtg-----------------------ttgcctccat-------gtayat--------------------------------------ggtttga--------------------------------tt-ratrc-----------------------------------------------------------------------------aggttttcttsaaaggaccatcay-tatatgcttttaaggggctggctggtcgatttgccccaattggagtacatttagcaatgctgctgataatggcrggtggaackyttagtgcaaccrggagcttycgagkgtnagtmacygttcyrcagggactcaaytttgttatgggagatgtactgg------gcccaacwrggtttctttccaccccaaccgaagctttctatactgaagttcatgtgaacagattctacatggactactatgatagtggagaggtaaa-----------tgtttattttm-wtgytrkttga------------------------------------agatac---------at-------aaagagggaac-------------cr------tttkgt----------mkmgmttwttcatttw---------------------------------------------------tggaaaggcaagataatttcattt------------cattaatagaagag----------------------------------------ataagtatgcaagctcttyttgk-----------caagtgaaata---------------------------------------------------------------------------------------------------------------------------------------------------------------------------------------------------------------------------------------------------------------------------------------------------------------------------------------------------------------------------------------------------------------------------------------------------------------------------------------------------
>I28621_M153_Malvaceae_Trichospermum_sp_seq1
y-----------------------------------------------------------------------------------------------------------------------------------------------------------------------------------------------tacacactttgtaatcttgtaagcatc----agaattcattg-atgca-----tattccatatg-ttaaga-----ataat-------accakgcct------------atgtggag-----------------------aatacatt----gayca--tatcctaaattaatg-------gtcatca-tgtttcatct-------ctttttatct----cttt--aaacactg-----------------------ttgcctchat-------gtacat-------------ttctccc------caa-tgc-ac--dgtttgt--------------------------------tt-aatrc-----------------------------------------------------------------------------aggttttcttgaaagggccatcac-tvtatgcatttaaggggctggctggtcgatttgccccaattggagtacatttggcaatgctgctgataatggcaggtggaactcttagtgcakctgggagcttcaaaggctctgtcactgttccacangggctcaantttgtagtaggagatgtahtdg------gcccgacagggtttctttccactccaactgaagctttcaatactgaagttcatgtgaataggttctacatggactattatgacaghggagaggtgagda-----gtagtattgatttcc-ttgctacttga------------------------------------agagat---------at------aaagagggtaac-------------ct------gatggt----------agrgttttawttgctttgtactakat-----------------------------------------------------------------------------------------------------------------------------------ttatttwatcacta-tttcctga-----------tgcttagacccttctttc------------------tgga-ctc------------------------------------------------------------------------------------------------------------------------------------------------------------------------------------------------------------------------------------------------------------------------------------------------------------------------------------------------------------------------------------------------------------------------------------------------------------------
>I28623_M048_Malvaceae_Abroma_augusta_seq1
-------------------------------------------------------------------------------------------------------------------------------------------------------------------------------tggaattttatacatt-gaatcactttgaatttttgtaagcatc----agaatggattcggccccgttgctgtatgacatg-taaaga-----ataat-------ctcatgccc------------ttgttgatccatgt-gtcatcttaattgcacaatacatt----tagca--tatcctaaattacta-------gttatca----------------------------------------------------------------------------------------------------------------------tgt-ttc-ctcccgtttga--------------------------------tt-aatac-----------------------------------------------------------------------------aggttttcttgaaaggaccatcac-tgtatgcttttaaggggctggctggtcgatttgccccaattggagtacatttagcaatgctgctgataatggccggtggaactcttagtgcaactggtagcttcagagggtctgtcactgttccacaggggctcaattttgttgtaggtgatgtactgg------gcccaacagggtttctttccactccaactgaagctttcaatactgaagttcatgtgaaccggttctacatggactactatgacagtggagaggtaaa-----------tgttgattttc-ttgctgtttga------------------------------------agacat---------at------aaagagg------------------------------------------ggagctttaattgctctctactagac---------------------------------------------------------------------------------------------------------------------------------------------------------------------ttctttatcccttctttt------------------taga-atcatgttctttaactaa---------tagctamctkgacatat------------------tttttagmtttt-------------------------------------------------------mttgtttaacaatgmttaattmtactattatttktta-----------------------------------------------------------------------------------------------------------------------------------------------------------------------------------------------------------------------------------------------------------------------------------------------
>I28624_M049_Malvaceae_Corchoropsis_tomentosa_seq1
----------------------------------------------------------------------------------------------------------------------------------------------------------------------------------------------------------------------------------------tc-atctcactgttgtataacatg-taattg-----ataatct-----tccatccat---------------------------gtcatccaa-------------------tatta--taccctaaattacta-------gtcatca-cgtttcgtct-------cactttaggt----cctt--aactaatg-----------------------ttgtctcta-gtctaaggtacat-------------caattca------caa-tac-at--ggtttgg--------------------------------tt-aatac-----------------------------------------------------------------------------aggttttcttgaaaggaccttcac-tgtatgcttttaagggactagctggtcgatttgcgcctattggagtacatatagcaatgctgctgataatggcaggtggaactcttagtgctaccgggagcttcaaaggggcagtcactgttccgcaggggctcaattttgttatgggagatgtactgg------gcccaacaggatttctttccactccgactgaagctttcaatactgaagttcatgtaaacagattctacatggactacttcgacagtggagaggtaaa-----------tgttgattttc-tagctgtttga------------------------------------agacat---------at------aaagaggggaac-------------ct------tatgaa----------------------------------------------------------------------------------taatgaaataattctattaaaacaa--ttgctctgta------------------------------------------------------------------------------------------------------------------------------------------------------------------------------------------------------------------------------------------------------------------------------------------------------------------------------------------------------------------------------------------------------------------------------------------------------------------------------------------------------------------------------------------------------------------------------------------------
>I28625_M193_Malvaceae_Apeiba_tibourbou_seq1
-----------------------------------------------------------------------------------------------------------------------------------------------------------------------------------------------------------------------------gtagaatwrattg-atcc------------atatg-tgaaca-----ataat-------atcatcccc------------atgtggatccatgt-atcatctaagtggag-artahctt----tattat-atctyaaaattagta-------gtcatc-------------------tcatttagct----yttt--aaacrgtg-----------------------ttkccckrtgtagtrt-gtacaa-------------ttcaccc------caa-tgc-at--ggtttgc--------------------------------tt-aatac-----------------------------------------------------------------------------aggttttcttgaaadgaccatcab-tatatgcthttaagggrctggctggtcgatttgccccaattggagtacatttagcaatgctdctgataakkbmakdkkgarmhybdwdtgcaahtgggagcttcaaagbgtctgtcactgttccacaggggcthaattttgttrtaggagatgtactgg------gmccaacagggtttctttccactccaactgaagctttcaatactgaagttcatgtgaataggttctacatggactactatgdcagtggagaggtrag-----------tattaatttc--ttactgcttga------------------------------------agagwt---------at------aacgaggggaac-------------ct------gawgat----------akagstktaattgctatgtaccagac-----------------------------------------------------------------------------------------------------------------------------------ttrttttatkacaatattcctaa-----------tgcttagacccttttctttc----------------tgga-atcatgttccttaactaa---------tagctacctg--------------------------------------------------------------------------------------------------------------------------------------------------------------------------------------------------------------------------------------------------------------------------------------------------------------------------------------------------------------------------------------------------------------------------------
>I28626_M226_Malvaceae_Helicteres_guazumifolia_seq1
------------------------------------------------------------------------------------------------------------------------------------------------------------------------------------------------------------------------------------agattc-atccaattgctgcataacatg-taaaga-----ataat-------ctccttccc------------aggtaggtccatg---tcatttaattgcag----------------ta--taccctaaattatta-------a--ataa-tttttca---tat----tacttaatct----cttc--aaacaatc-----------------------ttgcctctac-------a-------------------------------taa-tgc-at--ggtttgt--------------------------------tt-aatac-----------------------------------------------------------------------------aggttttcttgaaaggaccatcac-tatatgcttttaagggtcttgctggtcgatttgccccaattggagtacatttagcaatgctgcttataatggcaggtggaactcttagtgcaactgggagcttcaaagggtcagtcactgttccacaagggctcaattttgttatgggagatgtactgg------gcccaactgggtttctttctactccaactgaagccttcaatactgaagttcatgtgaacagattcttcatggactactatgatagtggagaggtaga---------tattttgattttc-ttgctgtttga------------------------------------agacct---------at------aaagaggagaac-------------ctta-------------------------ttgacttgctctgtactgaag--------------------------------------at-------------------------------------------------------------------------------------------ttattttgtcaaattcttcctgacagtcaga-aa-----------------------------------------atcattttctttaacaaa---------gagctacctgcacat---------------------------------------------------------------------------------------------------------------------------------------------------------------------------------------------------------------------------------------------------------------------------------------------------------------------------------------------------------------------------------------------------------------------------
>I28628_M051_Malvaceae_Werklea_horrida_seq1
----------------------------------------------------------------------------------------------------------------------------------------------------------------------------tacttcagatgstaacattgdtttttttttgaagtcttgtgataat--------------------------ttgtwtaamatg-yaaagg-----atgat-------ctgattrcg------------atgtcgatcygta---tmmmsta--------------------------------------------------tcatc------------------------------------t--aattastg-----------------------ttrcttatat-------gtacat--------------------------------------ggtttga--------------------------------tc-aatac-----------------------------------------------------------------------------aggttttcttgaaaggaccatcat-tatatgcttttaaggggctggctggtcggtttgcycctatcggagtacatttagcaatgctgcttataatgggaggtgcmactcttagtgcaaccggragcttycgagggtcagtcacagttccgcarggactgaattttgttatgggagatgtactyg------gtccaacggggtttctttccacccctacygatgctttcaataccgaagttcatgtgaacagattctacatggaytactatgacagyggagaggtaaa----------atgtttattttctttgytgtttga------------------------------------tgatat---------at------aaagagcg---------------------------------------------------------------------------------------------------------------------------attcatttc-------------attcgtakaaga----------------------------------------gatargtmcas--------------------------------------------------------------------------------------------------------------------------------------------------------------------------------------------------------------------------------------------------------ragygwmtwmaya-----------------------------------------------------------------------------------------------------------------------------------------------------------------------------------------------------------------------------------------------------------------
>I28629_M052_Malvaceae_Spirotheca_rosea_seq1
-gt-----------------------------------------------------------------------------------------------------------------------attattgttttaattttcgaactttgataattgattattacttcaataattactgcaaatac---------agtcattttgaactctagtaagcatc----attatagattc-atccatt-gctgtataacatg-------------------------------------------------------------------------------------------------------------------------------tttcatct-------tattttagct----cctt--taacagtg-----------------------ttgtctctat-------gtacat-------------atcttca------taa-tac-ct--agtttgg--------------------------------tt-aatac-----------------------------------------------------------------------------aggttttcttgaaaggaccatcac-tgtatgcttttaagggcctggctggtcgatttgccccgatcggagtacatttagcaatgctgctgataatggcaggtggaactcttagtgctactgggagcttccgagggtcagtcaccgttccgcaggggctcaattttgttatgggagatgtactgg------gtccaactgggtttctttccacccctactgaagctttcaatactgaagttcatgtgaacagattctacatggactactacgatagtggagaggtaac-----------tgtcgattttc-ttgctgtttga------------------------------------agatat---------at------aaagaggggaacc--------ttcgct------tctgct----------agagttttttttttttttyyy-----------------------------------------------csaaaggcaagataattttattt------------gatcaatagaagat----------------------------------------ataagtaca---------------------------------------------------------------------------------------------------------------------------------------------------------------------------------------------------------------------------------------------------------------------------------------------------------------------------------------------------------------------------------------------------------------------------------------------------------------------------------------------------------------------------------------
>I28630_M053_Malvaceae_Huberodendron_swietenioides_seq1
--------------------------------------------------------------------------------------------------------------------------------------attttcacacttcattggttgataattactttaataattagtgcagatacagacatt-gmgtcattttgaactcttgcgagcatg----aatatagattc-atccatt-gctgtataacatg-aagaaa-----ataat-------gtcattccc------------ataaggatccata---tcvtctaattgcagaaatacct---------------------------------------------------------------------------tt--aaacagtg-----------------------ttgctttggt-------g-------------------------------------------------------------------------------------aatac-----------------------------------------------------------------------------aggttttcttgaaaggaccatcac-tgtatgcttttaaggggctggctggtcgatttgccccaattggagtacatttagcaatgctgctgataatggcaggtggaactcttagtgchactgggagcttccgagggtcagtcaccgttccgcaggggctcaattttgttatgggagatgtactgg------gcccaaccgggtttctttccacccctactgaagstttcaatactgaagttcatgtgaacagattctacatggactactacgatagcggagaggtaaa-----------tgttgattttc-ttgttgtttgaa----------------------------------gagatat---------at------aaagagggsaac-------------ct------tctggt----------agagcttttttttttttttt-------------------------------------------------gaaaggcaatataattttattt------------cattaagagaagat----------------------------------------atgagtacgcaagctat-------------------------------------------------------------------------------------------------------------------------------------------------------------------------------------------------------------------------------------------------------------------------------------------------------------------------------------------------------------------------------------------------------------------------------------------------------------------------------------------------------------------------------
>I28631_M054_Malvaceae_Trochetiopsis_benjaminae_seq1
------------------------------------------------------------------------------------------------------------------------------------------------------------------------------------------------------------------------------------acattc-atctcattgccctata-------------------aatct-----atcatccat---------------------------gtcwtysaatcstag-adgayrtt----tattat-taccctawrktacta-------gtcatca-cgtttystct-------cmcttwarct----cctt--aaaaaatg-----------------------ttrtctttagtcttaa-ghacrt-------------ctcttca------caa-tgc-at--ggtttgr--------------------------------tt-aatrc-----------------------------------------------------------------------------aggttttcttgaaaggaccttcdc-tgtatgcatttaagggactagctggtcgatttgcgcctattggagtrcatttagcvatgctgctgataatggcmggtggaactcttagtgctactgggagcttcaaaggrtcdgtcactgttccgcaggggctcaattttgttatgggagatgtdctgg------gtccaacmgggtttctntccactccdactgaagctttcaatactgaagttcatgtgaacagattctacatggactacttygayagyggagaggtaaa----------adkttgattttc-hmgdcacttta------------------------------------gr----------------------------------------------ss------whccwt-----------------------------------------------------------------------------------atrrkaatrawwtkmttcwayta---------cgtagar--------------------------------------------------------------------------------------------------------------------------------------------------------------ayatat------------------ttctgaactttt-------------------------------------------------------ctttcttaactgtccttaattttattaaat-gtgrryawywtcmgwgrtttmtammmawaawtwsmms---------rtygtttc-----------------------------------------------------------------------------------------------------------------------------------------------------------------------------------------------------------------------------------------------
>I28632_M055_Malvaceae_Eriolaena_candollei_seq1
--------------------------------------------------------------------------------------------------------------------------------------------------------------------------------------------------------------------------------------attc-atctcatwgccstata-------------------aatct-----mycatccat---------------------------kymttyyaatcstag-aatatgtt----tatta--taccctaaattacta-------ktcatca-mrkttystct-------crctttagct----ccttaaaaaaaatg-----------------------ttvtctcta-gtctaa-gyacah-------------mtcttca------caa-tgc-at--ggtttgd--------------------------------tt-aatac-----------------------------------------------------------------------------aggttttcttgawaggaccttcac-tgtatgcatttaagggrctrgctggtcgatttgckcctattggagtacatttagcaatgctgctgataatggcwggtggaactcttagtgctactgggagcttcaraggrtcdgtcackgttccrcaggggctcaattttgttatgggagatgwactgg------gtccaacmgggtttctytccactcyaactgaagctttcaatactgaagttcatgtgaacagattctacatggactacttcdacagyggagvggtaaa-----------tgttnattttc-htgvywm-ttr------------------------------------gg----------------------------------------------hs------tyysyt-----------------------------------------------------------------------------------atgggaataattttcttcwdbsrr--rkmgmtmgw-------------------------------------------------------------------------------------------------------------------------------------------------------------------yawmt------------------ytctyarytttt-------------------------------------------------------cttactcaactatgcttaattttattcaak------------------------------------------------------------------------------------------------------------------------------------------------------------------------------------------------------------------------------------------------------------------------------------------------------
>I28633_M056_Malvaceae_Adansonia_digitata_seq1
-tt-----------------------------------------------------------------------------------------------------------------------attattgttttaatttttgaactttggtggttgattattactttaataattactgcgaatgcagacayt-gagtcgttttgaacccttgtaagcatc----agtatagattc-atccatthgcygtataacatg-------------------------------------------------------------------------------------------------------------------------------tttcatct-------catttttgct---ccttt--aaacagtg-----------------------ttgcttctaa-------gtacat-------------ttctcca------taa-wam-aw--kgtttgg--------------------------------tt-aatac-----------------------------------------------------------------------------aggttttcttgaaaggaccgtcac-tgtatgcttttaagggcctggctggtcgatttgccccgattggggtacatttagcaatgctgctgataatggcaggtggaactcttagtgctactgggagcttccgagggtcagtcachgttccacagggactcaattttgttatgggrgatgtactgg------gtccaactgggtttctttccacccctactgaagattttaatactgaagttcatgtgaaccgattctacatggactactacgatagbggagaggtaaa-----------tgttgattttc-tttctgtttga------------------------------------agatay---------at----acgaagatgggaacc--------ttagcy------tctgct----------agagcttttttttttt-----------------------------------------------------gaaaggc---------------------------------------------------------------------------------------------------------------------------------------------------------------------------------------------------------------------------------------------------------------------------------------------------------------------------------------------------------------------------------------------------------------------------------------------------------------------------------------------------------------------------------------------------------------------------------------------------------------------------------
>I28636_M059_Malvaceae_Pterospermum_pierrei_seq1
--------------------------------------------------------------------------------------------------------------------------------------------------------------------------------------------------------------------aagcatc----agaatggattcggycccrytgctrtayracatg-taaaga-----atagt-------ctcgttcc-------------atgtagattcatg---------------------------------------------------------------tca-tgtttcatct-------cattttagct----cctt--aaacattg-----------------------tttcctctac-------atgcat-------------ttctccg------caa-tgc-at--agtttgg--------------------------------tt-aatac-----------------------------------------------------------------------------aagttttcttgaaaggaccatcac-tatatgcttttaaggggctggctggtcgatttgccccaattggagtacatttagcaatgctgctgataatggcaggtggaactcttagtgcaactgggagtttcagaggatcagtcactgttccacagggcctcaat-----------------accgg------gcccaaccggatttctttccactccgactgaagctttcaatacagaagttcatgtgaacagaatctacatggactactack---------------------------------------------------------------------------------------------------------------------------------------------------------------------------------------------------------------------------------------------------------------------------------------------------------------------------------------------------------------------------------------------------------------------------------------------------------------------------------------------------------------------------------------------------------------------------------------------------------------------------------------------------------------------------------------------------------------------------------------------------------------------------------------------------------------------------------------------------------------------------
>I28637_M060_Malvaceae_Duboscia_vifidiflora_seq1
-----------------------------------------------------------------------------------------------------------------------------------------------------------------------------------------------------------------------------------------------------tattccatatg-ttaagat--ccttaat-------accataccc------------atgtggatccatgt-atcatctaagtggag-aatacctt----tacta--tatcctaaattaata-------gtcgtca-tgttccatct-------cattttatct----ctgt--aaacaaag-----------------------ttgcaccagt-------ttacat-------------tttcccc------cag-tgc-at--tgttttg--------------------------------tt-aatac-----------------------------------------------------------------------------aggttttcttgaaaggaccatcac-tgtatgcatttaagggactagctggtcgatttgccccaattggtgtacatttagcaatgctgctgataatggcaggtggaattcttagtgcaactgggagcttcaaagggtctgtcactgttccacaggggctcaattttgttgtaggagatgtactag------gcccaacagggtttctttctactccaactgaagctttcaatactgaagttcatgtgaataggttctacatggactactatgacagtggagaggtgag-----------tattgattttc-ttgctgcttga------------------------------------agagat---------at------aa-----------------------------------------------------------------------------------------------------------------------------------------------------------------------------------------------------------------ttatcacaattttcctga-----------tggttagacccttc---c------------------tgga-accgtgttctttacctat---------aag-tacatggacatat------------------ttcttagctgtt-------------------------------------------------------cttgcttaataat-----------------------------------------------------------------------------------------------------------------------------------------------------------------------------------------------------------------------------------------------------------------------------------------------------------------------
>I28638_M061_Malvaceae_Basiloxylon_brasiliensis_seq1
-----------------------------------------------------------------------------------------------------------------------------------------------------------------------------------------------------------------tgtaagcatc----agaataaattc-atcccattgctgtataacatg-taaaga-----atatt-------ctcattccc------------gtgtggatccacg---tcatctaattgcag-aatacatt----tatta--cacgc----ttacta-------gtaatca-tgtttcatct-------cattttagct----cctt--aaacagtg-----------------------ttgtctctac-------ctacat-------------ttctcca------caa-tgc-at--ggttttg--------------------------------tt-aatac-----------------------------------------------------------------------------aggttttcttgaaaggaccatcac-tatatgcttttaaggggctggctggtcgatttgcccccattggagtacatttggcaatgctgctgataatggtaggtggaacacttagtgcaactggcagcttcagagggtcagtcaccgttccacaggggctcaattttgttatgggagatgtactgg------gcccaaccgggtttctttccactccgactgatgctttcaataccgaagttcatgtgaacagattctacatggactactatgacagtggagaggtaaa----------atgttgattttc-ttgctgtttga------------------------------------agaaa---------------------gaggggcac-------------ct------tgtggt---------------------------------------------------------------------------------------------------ag------------tctgtactgatgcc----------------------------------------ttatctggtcaaaatcttcc--------------------gacacacccttt------------------tgga-ataattttmtttgactac---------tagttaccag--------------------------------------------------------------------------------------------------------------------------------------------------------------------------------------------------------------------------------------------------------------------------------------------------------------------------------------------------------------------------------------------------------------------------------
>I28639_M249_Malvaceae_Gyranthera_amphibiolepis_seq1
----------------------------------------------------------------------------------------------------------------------------------------------------ttggttgataattactttaataattagtgcagatacagacatt-gagtcattttgaactcttgtaagcatc----agtaaagattc-atccatt-gctgtataacatgaaaaaaa-----ataat-------ctcattccc------------wtgaggatccata---tcatctaattgcagaaatacct---------------------------------------------------------------------------tt--aaacagtg-----------------------ttgctttggt-------g-------------------------------------------------------------------------------------aatac-----------------------------------------------------------------------------aggttttcttgaaaggaccatcac-tgtatgcttttaaggggctggctggtcgatttgccccaatcggagtacatttagcaatgctgctgataatgacaggtggaactcttagtgcaactgggagcttccgagggtcagtcactgttccgcaggggctcaattttgttatgggagatgtactgg------gcccaaccgggtttctttccacccctactgaagctttcaatactgaagttcatgtgaacagattctacatggactactacgatagtggagaggtaaa-----------tgttgattttc-ttgctgtttgaa----------------------------------gagatat---------at------aaagaggggaac-------------ct------tctggt----------agagctttttt----------------------------------------------------------gaaaggcaatataattttattt------------cattaatagaagat----------------------------------------ataagtacacaagctcttcatag-----------------------------c--------------wagtgaa----------------------------------------------------------------------------------------------------------------------------------------------------------------------------------------------------------------------------------------------------------------------------------------------------------------------------------------------------------------------------------------------------------------------------------------------------------------------
>I28640_M062B_Malvaceae_Diplodiscus_paniculatus_seq1
--------------------------------------------------------------------------------------------------------------------------------------------------------------------------------------------------------------------------------------------------------------------------------------------------------------------tccatg---tcatctaattgcag-aatacctt----tgtta--tatgctaaattacta-------gtcatca-tgtttcaccttattttatattttagct----tctt--aaacagtg-----------------------tcgcctctac-------gtacat-------------ttctcca------caa-tgc-at--ggtttgg--------------------------------tt-aacac-----------------------------------------------------------------------------aggttttcttgaaaggaccatcac-tatatgcttttaaggggctggctggtcgatttgccccaattggagtacatttagcaatgctgctgataatggcaggtggaactcttagtgcaactgggagcttcagagggtcagtcaccgttccacaggggctsaattttgttatgggagatgtactag------gcccaaccgggtttctttccactccgactgaagctttcaacactgaagttcatgtaaacagattctacatggactactatgacagtggagaggtaaa-----------ttttgattttc-ttgctgtct---------------------------------------------------------------------------------------------------------------------------------------------------------------------------------------------------------------------------------------------------------------------------------------------------------------------------------------------------------------------------------------------------------------------------------------------------------------------------------------------------------------------------------------------------------------------------------------------------------------------------------------------------------------------------------------------------------------------------------------------------------------------------------------------------------------------------
>I28641_M063_Malvaceae_Brownlowia_peltata_seq1
-----------------------------------------------------------------------------------------------------------------------------------------------------------------------------------------------------------------------------------------------catatctgtataacatg-taaaaa-----atatt-------cttattccc------------atgtggatccatg---tcatctaatyrcas-aatayctt----trtta--taccctaaatkacya-------gtcatca-tgtytcrycttaktttakatttbagct----yctt--aaacagtg-----------------------ycbcctctac-------gtasat-------------ttbtcca------car-tsc-at--ggtttgg--------------------------------tt-aatac-----------------------------------------------------------------------------agkttttcttgaaaggaccatcacatayatgcttthaaggggctggckggtygatttdccccaattggagtacrtttagcaatgctgctgataatggcangtggaactcttdgtgcaacygrgagcttcagagggwcngtcactgttccacaggggctcaattttgttatgggadatgtactggrgycaagvccaacngggtttctttccactccnactgadgctthcaatactgaagttcatgtvaacarattckacatggacdactwygacagtggasaggtaaa-----------tkytgattttc-ttgctgkttsa------------------------------------agacat---------at------aaagagaggaas-------------ctttkm--tatgat----------agagctttaawtsy----------------------------------------------------------------------wytrwarkmwktr-----scmwgtactgatggc----------------------------------------ttatttyrycaaaatcttyctgr-----------crctkwaggcctagtttt------------------tgga-atcatttttta-aacaaa---------------------------------------------------------------------------------------------------------------------------------------------------------------------------------------------------------------------------------------------------------------------------------------------------------------------------------------------------------------------------------------------------------------------------------------------------
>I28642_M064_Malvaceae_Burretiodendron_esquirolii_seq1
------------------------------------------------------------------------------------------------------------------------------------------------------------------------------------------------------------------------------------------------------------------------------------------------------------------------------------------g-aatacctt----ggtta--taccctaaattacta-------gtcatca-tgtttcaccttattttatattttagct----tctt--aaacggtg-----------------------tcgcctctac-------tgacat-------------ttctcca------caa-tac-at--ggtttggttaata-------------------------ctt-aatac-----------------------------------------------------------------------------aggttttcttgaaaggaccatcac-tatatgcttttaaggggctggctggtcgatttgccccaattggagtacatttagcaatgctgctgataatggcaggtggaactcttagtgcaactgggagcttcagagggtcagtcaccgttccacaggggctcaattttgttatgggagatgtactgg------gcccaaccgggtttctttccactccgactgaagctttcaatactgaagttcatgtaaacagattctac----------------------------------------------------------------------------------------------------------------------------------------------------------------------------------------------------------------------------------------------------------------------------------------------------------------------------------------------------------------------------------------------------------------------------------------------------------------------------------------------------------------------------------------------------------------------------------------------------------------------------------------------------------------------------------------------------------------------------------------------------------------------------------------------------------------------------------------------------------------------------------------
>I28643_M065_Malvaceae_Hermannia_flammea_seq1
-------------------------------------------------------------------------------------------------------------------------------------------------------------------------------------------------------------------------------------------------------------------------------------------attacc------------atatgaatccatga-gtcatgtaattgcta-attacttt-----atta--tatcctaaattacta-------gccatca-tgtttcatct-------catatgagcttttctctt--aaacagca-----------------------ttgcctcttac------atacat-------------ttctctg------caa-tac-at--ggttggc--------------------------------tt--atac-----------------------------------------------------------------------------aggttttcgtgaaaggtccatcac-tatatgcttttaagggcctggctggtcgatttgctccaattggagtacatttagcaatgctgctaataatggcaggtggaactcttagcgcaactgggagcttcagagggtcagttactgttccacaagggctcaactttgtcgtaggagatgtgctag------gcccaagtgggtttctttccactccaactgaagcttttaatactgaagttcatgtgaaccggttttacatggactacttcgagagcggagaggtaaatgtatttcttagcttaattttc-ttgcttaacaatgcttttg-------------------------ttcaatcatttgtcaatcat---t---------------------------ct------tcttgtg---------tcaggtttcacaatttcacactgacc-------------------------------------------------tatcattacttgatct-------------------------------------------------------------------------------------------------------------------------------------caatgga------------------------aaagaag---------------------------------------------------------------------------------------------------------------------------------------------------------------------------------------------------------------------------------------------------------------------------------------------------------------------------------------------------------------------------------------------------------------------------------------
>I28644_M066_Malvaceae_Thomasia_solanaceae_seq1
------------------------------------------------------------------------------------------------------------------------------------------------------------------------------------------------------------------------gttc--gaacccaagttc-------------tattacatg-------tcttcacaag-------cttctagccaccaagccaagaagaggaagacatcagccattataattctag-aatacctt-----atta--tatcctagattagta-------ttcatca-tgtttcatct-------tattttggct----cctt--aaactgtg-----------------------ttgcctcttc-------ttacat-------------atctaca------taa-tgc-at--ggtttgg--------------------------------tt-aatac-----------------------------------------------------------------------------aggttttcttgaaaggaccatcac-tatacgcttttaaggggctggctggtcgatttgccccaattggagtacatttggcaatgctactgataatggcaggtggaactcttagtgcaactgggagcttcagagggtctgtcaccgttccacaggggctcaattttgttgtaggggatgtactgg------gcccaacagggtttctttccactcccactgaagctttcaatactgaagttcatgtgaaccggttctacatggactactatgagagtggagaggtaaa-----------tattgattttc-ttgctgttttttttttttgacaatcatcaagtaaccttgtttaattcaaatattgac--aagat---tacatggagtagagttc---------agtt----------------------agaactcttccatcccgtatcaacaac-------------------------------------------aaaaacagaat----------------------------------------------------------------------------------------------------------------------------------------------cagatggt----------------------------------------------------------------------------------------------------------------------------------------------------------------------------------------------------------------------------------------------------------------------------------------------------------------------------------------------------------------------------------------------------------------------------------------------------------------------
>I28645_M067_Malvaceae_Guichenotia_ledifolia_seq1
-------------------------------------------------------------------------------------------------------------------------------------------------------------------------------------------------------------ttcttgtaataatc----agaatagattc-attggct------ctaacatg-taaagt-----ataat-------ctcatccac------------atgtggatcgatcaaccattataattctag-aatacctt-----atta--tatcctagattagta-------ttcatca-tgtttcgtct-------tattttggct----cctt--aaactgtg-----------------------ttgcctcttc-------ttacat-------------atctaca------taa-tgc-at--gatttgg--------------------------------tt-aatac-----------------------------------------------------------------------------aggttttcttgaaaggaccatcac-tatacgcttttaaggggctggctggtcgatttgccccaattggagtacatttagcaatgctactgataatggcaggtggaactcttagtgcaactgggagcttcagagggtctgtcaccgttccccaggggctcaattttgttgtaggagatgtactgg------gcccaacagggtttctttccactcccactgaagctttcaatactgaagttcatgtgaaccggttctacatggactactatgagagtggagaggtaaa-----------tattgattttc-ttgctgtttga------------------------------------agacat---------at------aaagagaggaat-------------gt------tattga----------agagctttaattgatctgtaattaggctgttctctttg---------------gtatcct-----------------------ttttttgt------------tctttawctaacag----------------------------------------ctaactggacatgttt--------------------------------------------------------------------------------------------------------------------------------------------------------------------------------------------------------------------------------------------------------------------------------------------------------------------------------------------------------------------------------------------------------------------------------------------------------------------------------------------------------------------------------
>I28646_M068_Malvaceae_Helmiopsis_sp_seq1
----------------------------------------------------------------------------------------------------------------------------------------------------------------------------------------------t-gattcattttaaattc---------------araacagattc-atctcattgccstata-------------------aatcw-----mycatccat---------------------------gtcwtycaatcstag-aatayrtt----tattaw-trccctawrttacta-------gtcatca-cgttthstct-------crctttagct----cctt--aaaaadtg-----------------------ttgtctcta-gtytaa-gyacay-------------ctcttca------car-tgc-at--ggtttgd--------------------------------tt-aatac-----------------------------------------------------------------------------aggttttcttgaaaggaccttcay-tgtatgcatttaagggactrgcyggtcgatttgcgcctattggagtacathtagcaatgctgctgataatggcwggtggaactcthagtgctactgggagcttcaaaggrtcrgtcactgttccrcaggggctcaattttgttatgggagatgtactgg------gtccaacagggtttctntccackccaactgaagctttcaatactgaagttcatgtgaacagattctacatggactacttcgacagcggagaggtaaa-----------tgttgattttc-ywgrmrc-tta------------------------------------ds----------------------------------------------cy------tdymmt-----------------------------------------------------------------------------------awkgraatrattytmttmramyar--twgctctgtgcaa--------------------------------------------------------------------------------------------------------------------------------------------------------------ryatwt------------------twcttaactttt-------------------------------------------------------cttgcttaactatgsttaattttattcaatkttgakyytytccwktgrgtcctaaatatttttt--------------------------------------------------------------------------------------------------------------------------------------------------------------------------------------------------------------------------------------------------------------------
>I28647_M069_Malvaceae_Cheirolaena_linearis_seq1
------------------------------------------------------------------------------------------------------------------------------------------------------mwttgggtgttattttg------atgggagctggatatgag-gtttatatttaaattc---------------agaacagattc-atctcattgccgtata-------------------aatct-----cccatccat---------------------------gtcwtymaatcgtag-aataagtt----tatta--tatcctaatttacta-------gtcatca-yrtthhgtct-------cactttagct----chyt-aaaaaaatg-----------------------tt--------dyhtaa-gyacat-------------ctcttca------caadtgc-at--ggtttgd--------------------------------tt-aatac-----------------------------------------------------------------------------aggttttcttgaaaggacchtcac-tbtatgcatttaagggactdgctggtcgatttgcdcchattggagtacatttagcaatgctgctgataatggcwggtggaactcttagtgcnactgggagcttcaaaggktcdgtcactgttccacaggggctcaahtttgttatgggagatgtdctrg------gtccaacwgggtttcthtccactccracdgaagctttcaatactgaagttcacgtgaacagattctacatggactacttcgacagcggagaggtaaa----------atgttgatttty-yhgrcacttta------------------------------------gg-----------------------------sswmc------------cy------tmtrdk-----------------------------------------------------------------------------------aatrawwtkmttchryyaarwmrg--twgmymtrtwyy------------------------------------------------------------------------------------------------------------------------------------------------------------------------------------------ttaactttt-------------------------------------------------------cttgctgaaaagt----atatttaccaaaatcttcctgtcacttgrrccwmwcmta----------------------------------------------------------------------------------------------------------------------------------------------------------------------------------------------------------------------------------------------------------------------------
>I28648_M070_Malvaceae_Helmiopsiella_madagascariensis_seq1
------------------------------------------------------------------------------------------------------------------------------------------------------------------------------------tcacagacatt-gattcattttaaattc---------------aaaacagattc-atctcatagccctata-------------------aatct-----atcatccat---------------------------gtctttcaatcgtag-aatatgtt----tatta--taccctaaattacta-------ttcatca-cgttttctct-------cactttagct----cctt--aaaaaatg-----------------------ttgtctcta-gtctaa-gcacat--------------tcctca------caa-tgc-at--ggtttga--------------------------------tt-aatac-----------------------------------------------------------------------------aggttttcttgaaaggaccttcac-tgtatgcatttaaggggctggctggtcgatttgcgcctattggagtacatttagcaatgctgctgataatggcaggtggaactcttagtgctactgggagcttcaaagggtcagtcactgttccgcaggggctcaaytttgttatgggagatgtactgg------gcccaaccgggtttctttccactccaactgaagctttcaatactgaagttcacgtgaacagattctacatggactacttcgacagcggagaggtaaa-----------acttgattttc-----------------------------------------------------------------------taggaggggagc-------------ct------tataat-----------------------------------------------------------------------------------aatgaaatgattctattaaaacaa--ttgctctgtactgaaaaagt-------------------------------------a------------------------------------------------------------------------------------------------------------------------------------------------------------------------------------------------------------------------------------------------------------------------------------------------------------------------------------------------------------------------------------------------------------------------------------------------------------------------------------------------------------------------------------------------
>I28649_M071_Malvaceae_Goethalsia_meiantha_seq1
------------------------------------------------------------------------------------------------------------------------------------------------------------------------------------------------------------------------------------agattc-----------------------ttaata-----acaag-------cccatggcc------------atgtggatccatgt-atcatctaaatggag-aataactt----cacta--tatccttaattagta-------gttgtca-tgtttcatct-------cattttatct----ccat--aaacagtg-----------------------ttgcccctgt-------gtacat-------------ttttccc------caa-tgc-at--tgtttgg--------------------------------gt-aatac-----------------------------------------------------------------------------aggttttcttgagaggaccatcac-tgtatgcttttaaggggctagttggtcgatttgccccaatcggtgtgcatttagcaatgctgctgataatggcaggtggaactcttagtgcaactgggagcttcaaagggtccgtcactgttccacaggggctcaattttgtcgtaggagatgtactgg------gcccaacagggtttctttccactccaactgaagctttcaataccgaagttcatgtgaataggttctacatggactactatgacagcggagaggtgagt---------atattgattttc-tcgctgcttga------------------------------------agagat---------at------aaggaggggaac-------------ct------gatgat----------agagctttaattgctttgtactggac-----------------------------------------------------------------------------------------------------------------------------------ttattatatcacaattttcctga-----------ttcttagac-----------------------------------------------------------------------------------------------------------------------------------------------------------------------------------------------------------------------------------------------------------------------------------------------------------------------------------------------------------------------------------------------------------------------------------------------------------------------------------------------------
>I28650_M072_Malvaceae_Clappertonia_ficifolia_seq1
-----------------------------------------------------------------------------------------------------------------------------------------------------------------------------------------------------------cgatcttgtaagcacc---------agattg---------tttgatccatatg-taaaga-----ataat-------attatgccc------------atgcaggtccatgt-atcatccaagtggag-agtacctt----tattt--tgcccttgattagta-------gtcatca-tgtttcattt-------catttcagct----cttt--aaacagtg-----------------------ttgcccctat-------gtacat-------------ttatccc------cag-tgcaat--aatttgg--------------------------------tt-aagac-----------------------------------------------------------------------------aggttttcttgaaaggaccgtcac-tatatgcttttaaggggctggctggtcgatttgccccaatcggagtacatttagcaatgctgctgataatggcaggtggaactcttagtgcaactgggagcttcaaagggtccgttactgttccgcaggggctaaattttgttgtaggggatgtacttg------gcccaacagggtttctttcctctccaactgaagatttcaatactgaagttcatgtgaataggttctacatggactactatgacagtggtgaggtgag-----------tattgattttc-ttgctgcttgt------------------------------------agagat---------at------aaggagggaaccg--------------------gatgct----------agtgctttgtttgccatgtactagtc-----------------------------------------------------------------------------------------------------------------------------------ctattttatcacagtttttcctg-----------agg-----------------------------------------------------------------------------------------------------------------------------------------------------------------------------------------------------------------------------------------------------------------------------------------------------------------------------------------------------------------------------------------------------------------------------------------------------------------------------------------------------------
>I28652_M074_Malvaceae_Hildegardia_barteri_seq1
---------------------------------------------------------------------------------------------------------------------------------------------------------------------------------------------------------------cttgtaagcatc----agaaaagattc-atcccatttctgtataacatg-taaaga-----atatt-------ctcattacc------------gtgtggatccctg---tcatctaattgcag-aatacctt----tatta--taccc----ttacta-------gtcatca-tgtttcatct-------cattttagct----cgtt--aaacagtg-----------------------ttgtctctac-------ctgcat-------------ttctcca------caa-tgc-at--tgttttg--------------------------------tt-aatac-----------------------------------------------------------------------------aggttttcttgaaaggaccatcac-tatatgcttttaaggggctggctggtcgatttgccccaattggagtacatttagcaatgctgctgataatggcaggtggaacccttagtgctaccgggagcttcaaagggtcagtcactgttccacaggggctcaattttgtcatgggagacgtactgg------gcccaaccgggtttctttccacaccaacggacgctttcaatactgaagttcatgtgaacagattctacatggactactatgatagtggagaggtaaa----------atgttgattttc-ttgttgtttga------------------------------------agaca----------at------aaagatgagaac-------------ct------tgtggt----------agagctttcattgc----------------------------------------------------------------------tctgtag------------tctgtactgatgcc----------------------------------------ttatttt-gtaaaatcttcctga-----------catc----ccttccttta--------------------------------------------------------------------------------------------------------------------------------------------------------------------------------------------------------------------------------------------------------------------------------------------------------------------------------------------------------------------------------------------------------------------------------------------------------------------------------------------
>I28653_M168_Malvaceae_Theobroma_cacao_seq1
------------------------------------------------------------------------------------------------------------------------------------------------------------------------------------------------------------------------gtc----agaatagatttgtccccattgctgtgtaacttc-taaaga-----ataat-------cttttgtcc------------atgtggatccatgt-gtcatcttttttcag-aatacctt----tatta--tatcctaaattagta-------gtcatcc-tgtttcatct-------cattttagct----cctt--aa----tg-----------------------ttgcctctat-------atacat-------------ttcttca------caa-tgc-at--ggtttgg--------------------------------tt-aatgc-----------------------------------------------------------------------------aggttttcttgaaaggaccatcac-tgtatgcttttaaggggctggctggtcgatttgccccaattggagtacatttagcaatgctgctgataatggcaggtggaactcttagtgcaactgggagcttcagagggtccgtcacagttccacaggggctcaattttgttgtaggagatgtattgg------gcccaacagggtttctttccactccaactgaagctttcaatactgaagttcatgtgaaccgattctacatggactactatgacagtggagaagtaag-----------tgttgattttc-ttgctgtttga------------------------------------agacata-------taa------aaggaggggaac-------------ct------tatggt----------agagctttaatact-----------------------------------------------------------------------------------------tctgtaatgaagac----------------------------------------ttattta-ttcaaattttcctga-----------cgctgaggctcttcttgt------------------tgga-gccattttcttcaactaa---------tggctacctggacatac------------------ttctttgcttttcttgt--------------------------------------------------cttg--------------------------------------------------------------------------------------------------------------------------------------------------------------------------------------------------------------------------------------------------------------------------------------------------------------------------------
>I28654_M105_Malvaceae_Pachira_aquatica_seq1
---------------------------------------------------------------------------------------------------------------------------------------------aacttcgttggttgattattactttaataattgttgcaaatacagacatt-gagtcattttgaactcttgtgagcatc----agtatagattc-atccatc-gctgtttaaaatg-------------------------------------------------------------------------------------------------------------------------------tttcatct-------cattttagct----cctc--gaacagtg-----------------------ttgcatcttt-------ttacat-------------ttctcca------taa-tac-at--ggtttgg--------------------------------tt-aatac-----------------------------------------------------------------------------aggttttcttgaaaggaccatcac-tgtatgcttttaagggcctggctggtcgatttgccccaatcggagtacatttagcaatgctgcttataatggcaggtggaactcttagtgctactgggagcttccgagggtcagtcaccgttccgcaggggctcaattttgttatgggagatgttctgg------gtccaactgggtttctttccacccctactgaagctttcaatactgaagttcatgtgaacagattctacatggactactacgatagcggagaggtaaa-----------tgttgattttc-ttgctgtttga------------------------------------ggatat---------at------aaagaggggaacc--------ttagct------tcagct----------agagcct------------------------------------------------------------------------------------------------------------------------------------------------------------------------------------------------------------------------------------------------------------------------------------------------------------------------------------------------------------------------------------------------------------------------------------------------------------------------------------------------------------------------------------------------------------------------------------------------------------------------------------------------------------------------------------------------------
>I28655_M148_Malvaceae_Robinsonella_mirandae_seq1
--------------------------------------------------------------------------------------------------------------------------------------------------------------------------------------------------accattttgaactcttgtacgcatc---------------------attgttgtwcracatr-trtaga-----atgat-------ctcattaca------------ttgccratcgata---tcatctaattgcagawataccttttattatta--taccctgaatgacta-------gtcatca-tgtttaatct-------catttcagct----tctt--aaccagtg-----------------------ttghctmtat-------gtdcat--------------------------------------ggtttga--------------------------------tt-aatac-----------------------------------------------------------------------------aggttttcttgaaagggccatcgc-tatatgctttcaavgggytggctggtcgatttgccccwatcggagtacatttagcvatgctgctgataatggcaggtggaactcttagtgcaacaggragcttccgagggtcagtyacbgttcctcagggactcaactttgthatgggagatgtactgg------gcccaaccgggtttctctccacwcctachgaakctttcaayactgaagttcatgtgaacagattttacayggactactttgatagcggagaggtaaa-----------tgtttatgttc-ttgcagtttka------------------------------------asatgc---------at------aaagtggg-aaccg-------------------tttygc----------agagcttttctttttg-----------------------------------------------------gdaagacaagataatttatttt-cccc---------ttggtatcaggt-------------------------------------ttcacaatttcacactgacct---------------------------------------------------------atcattgtt------------------------------------------------------------------------------------------------------------------------------------------------------------------cgatatcaac--------------------------------------------------------------------------------------------------------------------------------------------------------------------------------------------------------------------------------------------------------------------------------
>I28656_M002_Malvaceae_Tilia_americana_seq1
------------------------------------------------------------------------------------------------------------------------------------------------------------------------------------------------------------------------------------agattc-atcccattgctgtataacatg-taaaga-----atatt-------ctcattccc------------atgtggatccatg---tcatctaattgcag-aatacatt----tatta--taccctaaattactt-------gtcatcg-tgtttcatct-------cattttacct----cctt--aaacagtg-----------------------ttgcctctac-------gtacat-------------ttctcca------caa-tgc-at--ggtttgg--------------------------------tt-aatac-----------------------------------------------------------------------------aggttttcttgaaaggaccatcac-tatatgcttttaaggggctggctggtcgatttgccccaattggagtacatttagcaatgctgctgataatggcaggtggaactcttagtgcaactgggagcttcagagggtcagtcaccgttccacaggggctcaattttgttatgggagatgyactgg------gcccaactggatttctttccactccractgaagctttcaataccgaagttcatgtggacagattctacatggactactacgacagtggagaggtaaa-----------tgttgattttc-ttgctctttga------------------------------------agacat---------at------aaagaggggaac-------------ct------tatggt----------aaagctttaattgc----------------------------------------------------------------------tctgtag------------tctgtactgatgac----------------------------------------ttatttt-tcaaaatcttcctga-----------caat----cccttctttt------------------tgga-atcat----------------------------------------------------------------------------------------------------------------------------------------------------------------------------------------------------------------------------------------------------------------------------------------------------------------------------------------------------------------------------------------------------------------------------------------------------------------
>I28657_M180_Malvaceae_Triumfetta_lappula_seq1
--------------------------------------------------------------------------------------------------------------------------------------------------------------------------------------------------------ctgagatcttgtaaccata----aaaatttattg-atcc------------atatg-tgaaga-----ataat-------ctcatgcca------------atatagatttatgt-atcatctaagtggag-aatacctt----tatta--tatcctaaattagtr-------gtcatcattgtttcattt-------cattttagct----cttt--aaacagct-----------------------ttgctcctrt-------gtgcat-------------ttctcct------gaa-tgc-at--aatttgg--------------------------------tt-aatac-----------------------------------------------------------------------------aggttttcttgaaaggaccatcac-tctatgcttttaargggctggctggtcgatttgccccaatcggagtacatttagcaatgctgctgataatggcaggtggaactcttagtgcaactgggagcttcaaagggtccgtcactgttcckcaggggctaaattttgttgtaggggatgtactgg------gcccaaccgggtttctttccactccaagtgaagctttcartactgaagttcatgtgaataggttctacatggactactwtgacagtggagaggtaag-----------tattgattttc-ttgctgcttga------------------------------------agagat---------at------aamaakkg-aac-------------ct------gattgt----------ag----atrankgt--------------------------------------------------------------------------------------------------------------------------------------------------------------tttcttga-----------tgcttagacccttctatc------------------tgta-atcatgttctttaactta---------tagctacctggacatat------------------ttctta-------------------------------------ctagtctaatcaat----------tttgtttcaggtttcacaatttcatactgacctatcattatttgatatca----------------------------------------------------------------------------------------------------------------------------------------------------------------------------------------------------------------------------------------------------------------------------------
>I28658_M160_Muntingiaceae_Muntingia_calabura_seq1
---------------------------------------------------------------------------------------------------------------------------------------------------------------------------------------------------------------------------------------ttc-attattcgtaggatcaaaatgatgaaat--gaaataacaa-----ggtacattt-----------tatataaattcgtat-gtcatgtgattgtag-agtat------ttatta--ttcccaagaacatagtcat--agtcatc--ctcttcatctc------atgtctagct----cctt--aaacagta-----------------------ctacagtaagat-----gtacac-------------ttcccca--------------ac--attctcgc-------------------------------tttactaca-------------------------------------------------------------------------tgcaggtattcctgaaaggaccatcac-tatatgctttcaaggggctggctggtagatttgcccctattggagtacatttagctatgctgctaataatggcaggtgcaactttgactgctactggaagcttcagagggtcagtcacagttccacagggtcttaattttgttgtgggagatgtgttag------gtccagccggatttctttctactccatcagaagctttcaatactgaagttcatgtgaatagattttacatggattactatgatagtggagaggta-------------tgacggttttg-tccaagcttaa------------------------------------atacat---------ac------aaagaagggatgc------------ct------tttctta---------ggggtcaaattagttctatgctcagta----------------------------------------------------------------------------------------------------------------------------------tcattttctccaacctcctagag----------atgctgtaaatcctctttttccttttcaactgtaatataga-------------------------aaaaa----------------------------------------------------------------------------------------------------------------------------------------------------------------------------------------------------------------------------------------------------------------------------------------------------------------------------------------------------------------------------------------------------------------------------------------
>I9832_V002_Malvaceae_Luehea_speciosa_seq1
ctttttgcagacagctgacgctataaaaaagcaggaattckcagacactcttcccagagstyctattaaagatttgggtgttattctaatgggatcaggatatgaggtcgtattctcctattactatttctatcattattttgcattagtagttgattattactttaataattactagaatttcgtacttt-caatcactttg-aatcttgtaagcatc----agaacagattg-atcta-----tattacaaatg-ttaagat--tcttaay-------accatgccc------------atgtggatccata-------------------------------------tatccc--attaata-------gtcatca-tgtttcatct-------tattttatct----tcat--aaacagtg-----------------------ttgcccctatggact---------------------ttctctc------caa-tgc-ac--tgtttgn--------------------------------tt-antac-----------------------------------------------------------------------------aggttttcttgaaaggnccatcnc-tgtatgcttttaaggggctagcyggtcgatttgccccaattggtgtacatttagcaatgctgctgataatggcaggtggaactctwagtgcaactgggagcttcaaagggtcngtvactgttccacaggggctcaattttgtcgtnggagatgtactgg------gcccaacagggtttctttcnactccaactgaagctttcaatactgaagttcatgtraataggttctacatggactactatgacagtggagaggtgrg-----------tattgattktc-ttgctacttga------------------------------------agagat---------at------aawgagggbaac-------------ct------gatdgt----------agagctttaattgctbtrtacyggvc-----------------------------------------------------------------------------------------------------------------------------------ttmttttatcaccr-tttcytga-----------tgcttagacccttctttc------------------tgga-ctcatgttctttacctaa---------takctacctggacatat------------------ttcttagcttttmtykhwtdvywwawhwwdvythwattcwwtgwttytttttycaawwttttggccctttgtttcaggtttcacaatttcatactgacctatcattatttgakmtcaatgggaaggaaataatraggaaaaca-----------cttagygtaaatgacccctta------------------agatwtggtgggttcacmatataccagacrgattggrgtttttcagcwttgcaratacttaaggatgatgaaggacctttcaatttggcaatggcacckctaaagctcaatggagacaaaaagcttttyggaacctttctaccaataggggacactgattctcctaatgtcaagggaatgtatgtatatgtttcacag
