# Supplementary material for: Localized Phylogenetic Discordance Among Nuclear Loci Due to Incomplete Lineage Sorting and Introgression in the Family of Cotton and Cacao (Malvaceae)
Source: Front Plant Sci. 2022 Apr 13;13:850521. doi: 10.3389/fpls.2022.850521 (PMC9043901; doi:10.3389/fpls.2022.850521)
Supplement: Supplementary file 1 [file Data_Sheet_1.ZIP › Alignments_v4/L14.fasta]

>I23352_M001_Malvaceae_Bombax_ceiba_seq1
---------------------------------------------------------------------------------------------------------------------------------------------------------------------------------------------------------------------------------------------------------------------------------------------------------------------------------------------------------------------------------------------------------------------------------------------------------------------------------------------------------------------------------------------------------------------------------------------------------------------------------------------------------------------------------------------attyagagcagttgtggagcgacatcttgatgtcgaggtcacaggc-----------------------------------------------------ttgggtcgcgatggccagcctatcaaagtagatgcctcagggtggcaggcacgcattttgcagcaygagtgtgatcatttggatggaacactatatgtagataagatggttccaagaacattcagaacygttcaaaayttggacctgcctcttgctgaggggtgtccaaagcttggtgccygct--agct-----ta--tttcttacackc-aaakc-yagyccaaggatgcacaagaaatg-aaggc---ttaaaagctagct------------------------------------------------------------------------------tatgaggcttca------------------------aragtaatagatttggtactattt-gata---------------------------------------acacctctcat-tcaagttgata-----gcaatggaagtcatgttccaagagttctt-------------------------------------tctttgaayggaaag-----------cagagtctattcat----------------------------------------------ttctcggca----------------------tttaaac------------------------------------------------------------------------------------------------------------------------------------
>I23353_M002_Malvaceae_Tilia_americana_seq1
------------------------------------------------------------------------------------------------------------------------------------------------------------------------------------------------------------------------------------------------------------------------------------------------------------------------------------------------------------------------------------------------------------------------------------------------------------------------------------------------------------------------------------------------------------------------------------------------------------------------------------------------------------------------------------------------ccgagcagttgttgagcgacatcttgatgttgaggtcacaggt-----------------------------------------------------ttgggtcgtgatggccaacctatcaaactagatgcttcaggytggcaggcacgcattttgcagcaygagtgtgatcatttggatggracgctctwtgtagataagatggttccaagaacmttcagractgttcaaaatttggacctgcctcttgctgaggggtgtccaaagcttggtgyycrct--agcw-----ca--ttttttacacac-aaatc-cagtccaaggatgcacaagaaatg-aaggc---ttaagagctagtc------------------------------------------------------------------------------tgggaggcttc-------------------------aaagtagtagatttct---tattt-ggta---------------------------------------acacctctcat-tggagttgaca-----gctttggaaatcaatgtttgg----------------------------------------------------atggaatg-----------cagagtttagtcat----------------------------------------------ttcacgg-------------------------------------------------------------------------------------------------------------------------------------------------------------------
>I23354_M003_Malvaceae_Herissantia_crispa_seq1
------------------------------------------------------------------------------------------------------------------------------------------------------------------------------------------------------------------------------------------------------------------------------------------------------------------------------------------------------------------------------------------------------------------------------------------------------------------------------------------------------------------------------------------------------------------------------------------------------------------------------------------------------------------------------------------------------agttgtggaacgacatctcgatgttgaggtcacaggt-----------------------------------------------------ttggatcgcaatggccagcctctcaaagtagatgcmtcagggtggcaggcacgtattttgcagcacgagtgtgatcatttggatggaacactctatgtggataagatggttcaacgaacattcagaactgttcaaaatttggacctgcctcttgctgaggggtgtcccaagctcggtgcccgtt--agcc-----ca--ttttttacgcac-aacgt----------catgcacaagaaatg-aaggc---a--------------------------------------------------------------------------------------------------tca-------------------------agagtaattgatttgg---tgttt-ggta---------------------------------------gca--gctcat-tgaattcgata-----actatggaagttatgtatcaggag-----------------------------------------ttatttcaatggaaag-----------cagagtctattctt----------------------------------------------ttctcgccattttta---------ccgtcgttttgtatacg--agctggt--taaaggctagtttgatgttgtggttatggttgaggttgaa--------aaatgccctataaagatagtgtaatc--------------------------------------------
>I23369_M018_Malvaceae_Abelmoschus_esculentus_seq1
-----------------------------------------------------------------------------------------------------------------------------------------------------------------------------------------------------------------------------------------------------------------------------------------------------------------------------------------------------------------------------------------------------------------------------------------------------------------------------------------------------------------------------------------------------------------------------------------------------------------------------------------------------------------------------------------------tcagagcagttgtggagcgacatctagatgttgaggtcacaggt-----------------------------------------------------ttgggtcgcgatggccagcctatcaaagtcgatgcctcagggtggcaggcacgcatcttgcagcacgagtgtgatcatctagatggaacactctatgtagataagatggttccaagaacattcaggacggttcaaaatttggaccttcctcttgcagaagggtgtccgaagcttggttcccgtt--aatc--------tcgtttttcacacgagtgc----------catgcagaataaatg-gagtc---ttagaacctagtt------------------------------------------------------------------------------tcctaggcttc-------------------------agaatcataatttt--------------------------------------------------------------------------------------------------------------------------------------------------------------------------------------------------------------------------------------------------------------------------------------------------------------------------------------------------------------------------------------------------------------------
>I23370_M105_Malvaceae_Pachira_aquatica_seq1
------------------------------------------------------------------------------------------------------------------------------------------------------------------------------------------------------------------------------------------------------------------------------------------------------------------------------------------------------------------------------------------------------------------------------------------------------------------------------------------------------------------------------------------------------------------------------------------------------------------------------------------------------------------------------------------------------------------acatcttgatgttgaggtcacaggt-----------------------------------------------------ttgggtcgcaatggccagcctatcaaagtagatgcctcagggtggcaggcacgcattttgcagcatgagtgtgatcatttggatggaacactatatgtagataagatggttccaagaacattcagaactgttcaaaatttggacctgcctcttgctgaggggtgccmaaagcttggtgctagct-aagct-----tt--tttcttacactcaaaatc-cagtccaaggatgcccaagaaatg-aaggc---ttaaaagctagtt------------------------------------------------------------------------------tttgaggcttca------------------------aaagtaatagattwgg---tattt-ggtc---------------------------------------acacctctcat-tcaagttgata-----gcaatggaagtcatgttccaagagttctt-------------------------------------tytttgaatggaaag-----------cagagtctattc--------------------------------------------------------------------------------------------------------------------------------------------------------------------------------------------------------------------------
>I23371_M137_Malvaceae_Dombeya_wallichii_seq1
------------------------------------------------------------------------------------------------------------------------------------------------------------------------------------------------------------------------------------------------------------------------------------------------------------------------------------------------------------------------------------------------------------------------------------------------------------------------------------------------------------------------------------------------------------------------------------------------------------------------------------------------------------------------------------------------------agttgtggagcgacatcttgatgttgaggtcacaggt-----------------------------------------------------ttaggtcgtgatggcaaacctatcaaagtagatgcttcgggctggcaggcacgaatcttgcagcatgaatgtgatcatttggatggaacattgtatgtagataagatggttccaagaacattcagaayggttcaaaatttggacctcccwctcgccgaggggtgtccaaagcttggtccgctct--agct-----ca------tgacgcac-aaatt-tattcgaggaatgcaggggaaacg-tagaa---ttgagaactactt------------------------------------------------------------------------------tgtgatgcttca------------------------aagttgtttgatctgt---tabtt-ggta---------------------------------------acacatctcag-tggagttaacg-----ksrwwgsmagyswkystts--------------------------------------------mktkmkttsaatggaagg---------gtaagagtcctgtagcaaa-------ctagca-------------------------atcaattttcaatacctc-----------------------------------------------------------------------------------------------------------------------------------------------------------tg
>I23372_M140_Malvaceae_Chiranthodendron_pentadactylon_seq1
-----------------------------------------------------------------------------------------------------------------------------------------------------------------------------------------------------------------------------------------------------------------------------------------------------------------------------------------------------------------------------------------------------------------------------------------------------------------------------------------------------------------------------------------------------------------------------------------------------------------------------------------------------------------------------------------------tccgagcagttgtaaagcgacatcttgatgttgagatcacaggt-----------------------------------------------------ttgggtcgtgatggcaagcctattaaactagatgcttcaggctggcaggcgcggattttgcagcatgagtgtgatcatttggatggaaccctctatgtagataagatggttccaagaacattcagaactgttcaaaatttggaactgcctcttgctgaggggtgtccaaagcttggtgcccgct--agct-----ca---tttttacacac-aaatc-cagtccaagtatgcacaagaaatg-aaggc--ggtaagagctagtc------------------------------------------------------------------------------ggtgaggcttc-------------------------aaagtaatagatttgt---tattc-ggta---------------------------------------acacctctcgt-tcgagttaaca-----gcattggaagtcaatgttca------------------------------------------------------------------------tggagttcttt---------------------------------------------------------------------------------------------------------------------------------------------------------------------------------------------------------------------------
>I23373_M141_Malvaceae_Quararibea_funebris_seq1
----------------------------------------------------------------------------------------------------------------------------------------------------------------------------------------------------------------------------------------------------------------------------------------------------------------------------------------------------------------------------------------------------------------------------------------------------------------------------------------------------------------------------------------------------------------------------------------------------------------------------------------------------------------------------------------------------gcagttgtggagcgcsatcttgatgttgaggtcacaggt-----------------------------------------------------ttgagttctgatgcccagcctattaaactagatgcttctggctggcaggcacgcattttgcagcatgaatgtgatcatttggatggaaccctctatgtagataagatggttccaagaacattcagaaccgttgaaaatttggacctgcctcttgctgaggggtgtccaaagcttggtgccygct--agtt-----ca--ttttcaacgcac-aaatc-cagtccaagcatgcacaagaaatg-aaggt---ttgagagctagtc------------------------------------------------------------------------------agtgaggcttc-------------------------aaagtaatagatttgt---tattt-ggga---------------------------------------acatctctcat-tcgagttgaca-----gcattggaagtcaatgttcctgga----------------------------------------gttcttttaattgaaag-----------tagagccatggccat-------------------------------------------tgtttgtagcgtcataa----------------attatacata-------------------------------------------------------------catggctgcaaagcca----------------------------------------------------
>I23374_M142_Malvaceae_Hampea_nutricia_seq1
----------------------------------------------------------------------------------------------------------------------------------------------------------------------------------------------------------------------------------------------------------------------------------------------------------------------------------------------------------------------------------------------------------------------------------------------------------------------------------------------------------------------------------------------------------------------------------------------------------------------------------------------------------------------------------------------ttcagagcagttgtggagcgacatcttgatgttgaggtcayaggt-----------------------------------------------------ttaggtcgcgatggccagcctatcagagtagatgcctctgggtggcaagcgcgtatactgcagcatgagtctgatcatttggatggaacactgtatgtagataagatggttccaagaacattcagaactgttcaaaatctggacctgccgcttgctgaggggtgtccaaagcttggtgcccgtt--agct-----ca--tttttaacac-----agc-cagtccaagaatgcacaagaaatg-aaggc---ataaaacctagttt----------------------------------------------------------------------------atatgaggctgc-------------------------agagtaatagatttgg---tgttt-ggta--------------------------------------aacaccttctctttcaagttgatactatagcaatggaagtca---------------------------------------------------------------------------------------------------------------------------------------------------------------------------------------------------------------------------------------------------------------------------------------------------------------------
>I23376_M145_Malvaceae_Heliocarpus_appendiculatus_seq1
----------------------------------------------------------------------------------------------------------------------------------------------------------------------------------------------------------------------------------------------------------------------------------------------------------------------------------------------------------------------------------------------------------------------------------------------------------------------------------------------------------------------------------------------------------------------------------------------------------------------------------------------------------------------------------------------tttagagcwgtcgtggagcgacatcttgatgttgaggtcacagrg-----------------------------------------------------tttggtcrtgacrgtcagcctatcaaagtagatgcttcaggctggcaggcacgcattttgcagcatgagtgygatcatttggatggaacactatatgtagataagatggttccaagaaccttcagaactgttcaaaatttggacctgcctctwgctgaggggtgtccaaagcttggtgsccggt-----------aa-ttcttttacacag-------------aggracacacyagaattg-agggsttcttgaaakctawgtt-----------------------------------------------------------------------------kgraaggcttt-------------------------gaagtagtatatttbt---cattt-ggtacttactgtctctcarccttgaaattcttccttgaacgaaatggctttttgattcagttcaag-----gcatttgtacaagtttttgctcgtatggtgca-------------------------------ggataattcaaagaaagtctcgcttagcacacaatttttcttttgg--------------------------------------ataagtagttagca----------------------------------------------------------------------------------------------------------------------------------------------------------------g
>I23377_M148_Malvaceae_Robinsonella_mirandae_seq1
--------------------------------------------------------------------------------------------------------------------------------------------------------------------------------------------------------------------------------------------------------------------------------------------------------------------------------------------------------------------------------------------------------------------------------------------------------------------------------------------------------------------------------------------------------------------------------------------------------------------------------------------------------------------------------------------gattcagagcagttgtggaacggcatcttgatgttgaggtcacaggt-----------------------------------------------------ttggatcgcaatggccagcctctcaaagtagatgcctcagggtggcaggcacgtatmytgcagcacgagtgtgatcatttggatggaacactctatgtagataagatggttcmaagaacattcagaactgttcaaaatttggacctgcctcttgcdgaggggtgtcccaagctcggtgcbcgtt--agyc-----ca-tttttt---acam-ammdy----------swyryrcamrarawr-wrrrc---ryahwvmbwrdww------------------------------------------------------------------------------takddkbbktn-------------------------ndnkdnadvvhytbdk---tgwwt-ddwabmd---------------------------hyddnvahbdwatdthdddvvddngdwvdthn--ddtdbmargvddhbtwtycwtkdmwvg--------------------------------------------------------------------cvrdktytaytrwy----------------------------------------------wtytbgywwwytarm---------msdtbdkkbcdwathydvhrsmagdt--taagggctagtttaatatkkkkktyryggtysrwmmgkkttwaccatcaat-------------------------------------------------------------------
>I23378_M150_Malvaceae_Ceiba_pentandra_seq1
------------------------------------------------------------------------------------------------------------------------------------------------------------------------------------------------------------------------------------------------------------------------------------------------------------------------------------------------------------------------------------------------------------------------------------------------------------------------------------------------------------------------------------------------------------------------------------------------------------------------------------------------------------------------------------------------tagagcagttgtggagcgacatcttgatgtcgaggttacaggc-----------------------------------------------------ttgggtcgcagtggccagcctatcaaagtagatgcttctggktggcaggcacgyattttgcagcatgagtgtgatcatttggaaggaacactgtatgtagataagatggttccaagaacattcagaactgttcaaaatttggacctgcctcttgstgaggggtgtccaaagcttggtgcccgct--agct-----ta--tttcttacactc-aaatc-cagtccaaggatgcacaagaaatg-aaggc---ttaaaagctagct------------------------------------------------------------------------------tatgaggcttca------------------------aaagtaatagttttggtactattt-gata---------------------------------------acacctctcat-tcaagttgata-----ggaatggaagtgatgttccaagagttctw-------------------------------------tctttgartggaaag-----------cagagyctattcat----------------------------------------------ttctcggca----------------------tttgaacatttgacttgtc-------------------ttgttcatgcgcc----------g------t--------cataaaaaaa----------------------------------------------------
>I23383_M166_Malvaceae_Pseudobombax_ellipticum_seq1
----------------------------------------------------------------------------------------------------------------------------------------------------------------------------------------------------------------------------------------------------------------------------------------------------------------------------------------------------------------------------------------------------------------------------------------------------------------------------------------------------------------------------------------------------------------------------------------------------------------------------------------------------------------------------------------------ttcagagcagttgtggagcgacatcttgatgttgaggtcacrggt-----------------------------------------------------ttggrtcgyratggccarcctatyaaastagatgcctcaggstggcaggcacgcrttttgcagcatgartgtgatcatytggatggaacmctstatgtagataagatggttccaagaacattcagaactgttcaaaatttggacctgcctctcgctgagggatgtccaaagcttggtgtccgct--agct-----ta--tttctyaaactc-aaats-cmgtccaagk-tgcacaagaaatg-aaggc---ttaaaagctagct------------------------------------------------------------------------------trtgaggyttca------------------------aaagtaatagattygg---tattt-ggta---------------------------------------acaactttcat-tcaagttgata-----gcaatggaagtcatgytccaagagatctt-------------------------------------tctttgaatggaaag-----------cagagtctattcat----------------------------------------------ttctcggca----------------------tttaaacatttgatctgtc-------------------ttgttcatgcaat----------g------t--------tgtaaaaa------------------------------------------------------
>I23384_M168_Malvaceae_Theobroma_cacao_seq1
------------------------------------------------------------------------------------------------------------------------------------------------------------------------------------------------------------------------------------------------------------------------------------------------------------------------------------------------------------------------------------------------------------------------------------------------------------------------------------------------------------------------------------------------------------------------------------------------------------------------------------------------------------------------------------------------cagagcagttgtggagcgacatcttgatgttgaggtcacaggt-----------------------------------------------------ttgggtcgtgatggccagcctatcaaagtagatgcttcaggctggcaggcacgtattttgcagcatgagtgtgatcatttggatggaacactctatgtagataagatggttccaagaacattcagagctgttcaaaatttggacctgcctcttgctgaggggtgtccaaagcttggtgcccgct--aact-----ca-ttcttttgcatag-caatc-cagtccaaggatgcacgagaaatg-acgtc---ttgaaagctagtt------------------------------------------------------------------------------tctaaggcttc-------------------------aaagtaatagattttc---tgttt-ggca---------------------------------------atgcatcgcaaatacagttggca-----gcatcagaggtcatcgttcaaa----------t------------------------------ccttcttcgaatgaaatg-----------cagattttattctt----------------------------------------------ttttgggaattttaaa-aatttgggttttgagttgtatata-----------------------------------------------------------tactgcggagtaattcaa---------------------------------------------agaagta
>I23385_M169_Malvaceae_Ochroma_pyramidale_seq1
----------------------------------------------------------------------------------------------------------------------------------------------------------------------------------------------------------------------------------------------------------------------------------------------------------------------------------------------------------------------------------------------------------------------------------------------------------------------------------------------------------------------------------------------------------------------------------------------------------------------------------------------------------------------------------------------ttcagagcagttgtggagcgacatcttgatgttgaggtcacaggt-----------------------------------------------------ttgggttgtgatggccagcctattaaactagatgcttcaggctggcaggcacgcattttgcagcatgagtgtgatcatttggatggaaccctctatgtagataagatggttccaagaacattcagaactgttcaaaatttggacctgcctcttactgaggggtgtccaaagcttggtgcttgct--agct-----ca--ttttttacacac-aaatc-cagtccaagcatgcacaagaaatc-aaggc---ttaagagctagtt------------------------------------------------------------------------------tgcgaggcttc-------------------------gaagtaatagatttgt---aattt-ggta---------------------------------------acacctct------------------------------------------------------------------------------------------------------------------------------------------------------------------------------------------------------------------------------------------------------------------------------------------------------------------------------------------------------
>I23387_M178_Malvaceae_Malvaviscus_arboreus_seq1
-----------------------------------------------------------------------------------------------------------------------------------------------------------------------------------------------------------------------------------------------------------------------------------------------------------------------------------------------------------------------------------------------------------------------------------------------------------------------------------------------------------------------------------------------------------------------------------------------------------------------------------------------------------------------------------------------tcagagcagttgtggagcgacatctagatgtcraggtcacaggt-----------------------------------------------------ttgggtcgcgatggccagcctatcaaagttgatgcctcagggtggcaggcacgcatcttgcagcacgagtgtgatcatttagatggaacactctatgtagataagatgtttcaaagaacattcaggaccgttcaaaatttggacctgcctcttgctgaggggtgtccgaagcttggtccccgtt-aagat-----ca--ttttttacgcatgagcgc----------catgcagaataaatg-aaggc---ttagaacctagtt------------------------------------------------------------------------------tacgaggcttc-------------------------agagtaatagatttgg---tcttt-ggga---------------------------------------acacctctcac-tcaagttgata-----gcaatcaaagtcgtgtttgaggag-----------------------------------------ttctttgaatggagagc-------------astgyattaat----------------------------------------------ttctcggcataaaaa-------------tggtttgtattgt--------------------------------------------------------------------------------------------------------------------------tataatg
>I23388_M180_Malvaceae_Triumfetta_lappula_seq1
-----------------------------------------------------------------------------------------------------------------------------------------------------------------------------------------------------------------------------------------------------------------------------------------------------------------------------------------------------------------------------------------------------------------------------------------------------------------------------------------------------------------------------------------------------------------------------------------------------------------------------------------------------------------------------------------------------cwgtcgtggagcgacatcttgatgttgaggtcacaggg-----------------------------------------------------tttggtcgtgacrgtcagcctatcaaagtagatgcttcaggctggcaggcacgcattttgcagcatgagtgcgatcatttggatggaacactatatgtagataagatggttccaagaaccttcagaactgttcaaaatttggacctgcctcttkctgaggggtgtccaaagcttggtgcccggt-----------aa-ttcttttacacag-------------aggracacvchagaattg-agggcttcttgaaabctadgtt-----------------------------------------------------------------------------bgrargbyttd-------------------------radddddwwtwttdbh---hwttk-gdwwbk-----thyybhmhcyydrvmwtbbwhyyytdmmbdraaygwmwwkkykwttyrrttcark-----kcawkkswwywrkwywwkkytytkmtmgtryr-------------------------------agataattcaaagaaagtctctcgtagcacacaa---------------------------------------------------------------------------------------------------------------------------------------------------------------------------------------------------------------------------------
>I23391_M183_Malvaceae_Phymosia_umbellata_seq1
------------------------------------------------------------------------------------------------------------------------------------------------------------------------------------------------------------------------------------------------------------------------------------------------------------------------------------------------------------------------------------------------------------------------------------------------------------------------------------------------------------------------------------------------------------------------------------------------------------------------------------------------------------------------------------------------------agttgtggaacgacatcttgatgttgaggtcacaggt-----------------------------------------------------ttggatcgcaatggccagcctctyaaagtggatgcatcagggtggcaggcccgtatcytrcagcatgagtgtgatcatttggatggaacactctatgttgataagatggttaaaagaacattcagaactgttcaaaatttggacctgcctctcgctgaggggtgtcccaagctcggtgctcgtt--agct-----ca--tcttttacaccc-aactt----------catgcaaatgaaatg-aaggc---a--------------------------------------------------------------------------------------------------ttt-------------------------ggggtaatagatttgg---tgttt-ggta---------------------------------------gcm--cttcat-tgaayttgata-----gctatggaagttttgtatcaggag-----------------------------------------ttatttcaatggaaag-----------cagagtccattctt----------------------------------------------ttctcgc---------------------cgttttgtatact--accagac------------------------------------------------------------------------------------------------------------------------
>I23396_M019_Malvaceae_Allosidastrum_pyramidatum_seq1
--------------------------------------------------------------------------------------------------------------------------------------------------------------------------------------------------------------------------------------------------------------------------------------------------------------------------------------------------------------------------------------------------------------------------------------------------------------------------------------------------------------------------------------------------------------------------------------------------------------------------------------------------------------------------------------------------------------------------acgttgaggtcacaggt-----------------------------------------------------ttggatcgcaatggccagcctctcaaagtagatgccacagggtggcaggcacgtatcttgcagcacgagtgtgatcatttggatggaacactctatgtagataagatggttcaaagaacattcagaactgttcaaaatttggacctgcctcttgctgaggggtgtcccaagctcggtgcccgtt--agcc-----ca--ttttttacacac-aacgt----------catgcacaaaaaatg-aagga---ataaaacctagtt------------------------------------------------------------------------------tatgaggcttc-------------------------agattaatagatttgg---tgttt-ggta---------------------------------------gcatctctcat-tgattttgata-----gcaatggaagtcatgt-----------------------------------------------------------------------------agagtctattaat----------------------------------------------ttctcgacgtttaga---------ccgtcgttttgtatactacagcagat--taagggctggtttaatattgttgktkmkgttga-------------------------------------------------------------------------------------
>I23397_M020_Malvaceae_Melochia_betonicifolia_seq1
--------------------------------------------------------------------------------------------------------------------------------------------------------------------------------------------------------------------------------------------------------------------------------------------------------------------------------------------------------------------------------------------------------------------------------------------------------------------------------------------------------------------------------------------------------------------------------------------------------------------------------------------------------------------------------------------gattcagagcagttgtggaacgacatcttgatgttgaggtcacaggt-----------------------------------------------------ttgggtcgtgatggccagcctatcaaagtagaagcttcaggctggcaggctcgcatcttgcagcatgagtgtgatcatttggatggaactctctatgtagataagatggttcctagaacattcagaactgttcaaaatttggacctscctcttgctgaggggtgtccaaagcttggcgcccgct--agctcagctsa-ttcttttwcrcag-aaatt--agtccaaasatgctcaagaaatggaagac---ttgaaagttagtt------------------------------------------------------------------------------tataaggcttc-------------------------aatgtaatagatat----ctawtt-kdaa---------------------------------------awksskyykaaaawwdktkrhmv-----grmykgrvgbysrmbsybsaw------------------------------------------tyytyyttbrahmaaahy-----------ykrrkymawtymwt----------------------------------------------tymmsgsmwttwaaaaaaatttgggtgttgagttgtttatggacgcagat-------------------------------------------------------------------------------------------------------------------gaatc
>I23398_M021_Malvaceae_Sidastrum_micranthum_seq1
--------------------------------------------------------------------------------------------------------------------------------------------------------------------------------------------------------------------------------------------------------------------------------------------------------------------------------------------------------------------------------------------------------------------------------------------------------------------------------------------------------------------------------------------------------------------------------------------------------------------------------------------------------------------------------------------gattcagagcagttgtggaacggcatcttgatgttgaggtcacaggt-----------------------------------------------------ttgratcgcaatggccagcctcttaaagtagatgcctcagggtggcaggcacgtatcttgcagcacgagtgtgatcatttggatggaacactctatgtagataagatggttccaagaacattcagaactgttcaaaatttggacctgcctcttgctgaggggygtcccaagctcggtgcccgtt--agcc-----ca-tttttttacacac-aacgt----------mdtgcmcaagaaakv-aargc---htawwamwtdbty------------------------------------------------------------------------------whbrdkbhwhc-------------------------vgwydawtvrwktask---kbwkb-rgwwkm-------------------------------------------------------------------------------------------------------------------------------------------------------------------------------------------------------------------------------------------------------------------------------akskcwwkkwwmwtrwtrkcrwtgsrrktsawrwgkswkctataaagatcgtarwmwrsmrmrmykwtwa---------------rwwkcctgacaaaactgtttatgttttggtg
>I23399_M022_Malvaceae_Gaya_dominguensis_seq1
----------------------------------------------------------------------------------------------------------------------------------------------------------------------------------------------------------------------------------------------------------------------------------------------------------------------------------------------------------------------------------------------------------------------------------------------------------------------------------------------------------------------------------------------------------------------------------------------------------------------------------------------------------------------------------------------------------------------------gtagaggtcacaggt-----------------------------------------------------ttggatcgcaatggccagcctctcaaagtagatgcctcagggtggcaagcacgtatcttgcagcacgagtgtgatcatttggatggaacactctatgtggataagatggttcaaagaacattcagaactgttcaaaatttggacctgcctcttgctgaggggtgtcccaagctcggtgcccgtt--agcc-----ca--ttttttacgcac-aacgt----------catgcacaagaaatgaaaggc---a--------------------------------------------------------------------------------------------------tta-------------------------agagtaatagatttgg---tgtct-ggtt---------------------------------------gca--cctcat----------------------------------tcaggag-----------------------------------------ttatttcagtggaaag-----------ccgaatctattctt----------------------------------------------ttctcgtcattttta---------ccgtcgttttgtatack--agcagat--taggggctagtttgatgatgttgttgcggttgaaat--------------atgccctatgaagtcagtgtgatcaagcacaatgttaagaagctgacaaaactg----tgt----atg
>I28591_M023_Malvaceae_Neobuchia_paulinae_seq1
---------------------------------------------------------------------------------------------------------------------------------------------------------------------------------------------------------------------------------------------------------------------------------------------------------------------------------------------------------------------------------------------------------------aacgtacttgacaact----------------accaatcgtg-aggcacataaaggagttggtgatg--------------attttaaaatttcca---------------------------------------------gtagaacctag-----------------------gtgtgatgcttacacagc-cttaaatcat----ctcggattgtaa-tctcgta---tc-atcaccttgttgtcatttt---ac-agcgttgatggatttagagcagttgtggagcgacatcttgatgtcgaggtcacaggc-----------------------------------------------------ttgggtcgcgatggccagcctatcaaagtagatgcctcagggtggcaggcacgcattttgcagcatgagtgtaatcatttggatggaacactatatgtagataagatggttccaagaacattcagaactgttcaaaatttggacctgcctcttgctgaggggtgtccaaagcttggtgcctgct--agct-----ta--tttcttacactc-aaatc-cagtcctaggatgcacaagaaatg-aaggc---ttaaaagctagct------------------------------------------------------------------------------tatg------------------------------------------------------------------------------------------------------------------------------------------------------------------------------------------------------------------------------------------------------------------------------------------------------------------------------------------------------------------------------------------------------------------------------------------------------------------
>I28594_M025_Malvaceae_Herrania_nitida_seq1
--------------------------------------------------------------------------------------------------------------------------------------------------------------------------------------------------------aatagtataaaaattatttatg--------------------------------------------------------------------------------------------------------------------------------------gatggttacctctt--------------------------ttgaatgaacttgacaaa----------------------ttgtg-aggcacataaaagagttggttaa---------------ttcttaaaatttccg---------------------------------------------ttagaaccttg-----------------------acatgaaccttacaaagc-tttgaattat----ttctggttgtaa-tctcatg---tcctttacgttactgtgatttt---gc-agtgttgacggattcagagcagttgtggagcgacatcttgatgttgaggtcacaggt-----------------------------------------------------ttgggccgtgatggccagcctattaaagtagatgcttcaggctggcaggcacgtattttgcagcatgagtgtgatcatttggatggaacactctatgtagataagatggttccaagaacattcagaactgttcaaaatttggacctgcctcttgctgaggggtgtccaaagcttggtgcccgct--aact-----catttcttttgcatag-aaatc-cagtccaaggatgcacgagaaatg-acgtc---ttgaaagctagtt------------------------------------------------------------------------------tataaggcttc-------------------------aaagtaatagatttgc---tgttt-ggca---------------------------------------ctgcattgcaaatgcagttggca-----gcatcagagggcaacgtttaagtc----------------------------------------------------------------------------------------------------------------------------------------------------------------------------------------------------------------------------------------------------------------------------------------------------------
>I28595_M184_Malvaceae_Guazuma_ulmifolia_seq1
-------------------------------------------------------------------------------------------------------------------------------------------------------------------------------------------------------------tatgcaaattatttatg--------------------------------------------------------------------------------------------------------------------------------------gatggttacatctt--------------------------ttgaatgaacttgacaaatt--------------aacattttgtg-aggcacgtaaaagagttgtttaaa-------------tttcttaagtttgact---------------------------------------------tttgaactttg-----------------------acgtgatccttataaagc-tttaaattat----ttctggttgtaa-tctcatc---ttctttacctcattgtcatttt---gc-agtgtcgatggattcagagcagttgtggagcgacatcttgatgttgaggtcataggt-----------------------------------------------------ttgggtcgtgatggccagcctataaaagtagatgcttcaggctggcaggcacgtattttgcagcatgagtgtgatcatttggatggaacactctacgtagataagatagttccaagaacattcagaactgttcaaaatttggaccttcctcttgctgaggggtgtccaaagcttggtgcccgct--aact-----caattcttttacatac-aaatt-cagcccaaggatgtatgagaaatc-atcac---ttgaaagctagtt------------------------------------------------------------------------------tataaggcttc-------------------------gaagtaataggtttgc---tattt-ggta---------------------------------------atgcattgcaaatacagttggca-----gcattggaggtca---------------------------------------------------------------------------------------------------------------------------------------------------------------------------------------------------------------------------------------------------------------------------------------------------------------------
>I28596_M026_Malvaceae_Ruizia_cordata_seq1
--------------------------------------------------------------------------------------------------------------------------------------------------------------------------------------------------------------------ttttttcatg--------------------------------------------------------------------------------------------------------------------------------------gttggtcgtatctt------------------------------ttgaacctaattg-c----------------accaattggg-aagcacatataagagttatcaac--------------aactttaaaattcttca--------------------------------------------ttagaatattt-----------------------ccatgttgcttacagagcttttgaattat----ctccggttgtaa-tctcaca---accgactcttttctgtcgttct---gc-agtgttgatggattcagagcagttgtggagcgacatcttgatgtcgaggtcacaggt-----------------------------------------------------ttaggtcgtgatggaaaacctatcaaagtagatgcttcaggctggcaggcacgaatcttgcagcatgaatgtgatcatttggatggaacattgtatgtagataagatggttccaagaacattcagaacggttcagaatttggacctccctctcgccgaggggtgtccaaagcttggtccgcgct--agct-----ca------tgactcac-aaatt-tagtcgaagaatgcac-ggaaacg-gagaa---ttgagaactactt------------------------------------------------------------------------------tgtgatgcttc-------------------------aaagttgttgatcttt---tattt-ggta---------------------------------------acacatctcag-tggagtta------------------------------------------------------------------------------------------------------------------------------------------------------------------------------------------------------------------------------------------------------------------------------------------------------------------------------------------
>I28597_M027_Malvaceae_Melhania_velutina_seq1
ta---------------------------------------------------------------------------------------------------------------------------------------------------------------------------------------------------cctagtagtataaatttttgtcatg--------------------------------------------------------------------------------------------------------------------------------------gttggtcgtatgtt------------------------------ttcaacctgattg-c----------------accgattggg-aagcacatac---------------------------aactttaaatttcttca--------------------------------------------ttagaatattt-----------------------tcatgttgcttacagagcttttgaattat----ctccagttgtaa-tctcaga---accgactcttttctgtcattct---gc-agtgttgatggattcagagcagttgtggagcgacatcttgatgtcgaggtcacaggt-----------------------------------------------------tttggtcgtgatggcaaacctgtcaaagtagatgcttcgggttggcaggcacgaatcttgcagcatgaatgtgatcatttggatggaacattgtatgtagataagatggtcccaagaacattcagaacggttcaaaatttggacctccctctcgcagaggggtgtccgaagcttggtccgcgct--agct-----ca------tgacgcac-aaatt-tagtccaagaatgcac-ggaaaca-gagaa---tgagaaaaaaatt------------------------------------------------------------------------------catacttataaga------------------taaacaggatattgaacttag-ggtacct----agg------------------------------cc-----atatctgcaat-----------------ata-------------------------------------------------------------------------------------------------------------------------------------------------------------------------------------------------------------------------------------------------------------------------------------------------------------------------------
>I28598_M028_Malvaceae_Glyphaea_brevis_seq1
---------------------------------------------------------------------------------------------------------------------------------------------------------------------------------------------------------------------------------------------------------------------------------------------------------------------------------------------------------------------------------------------------------------------------------------------------attgag-aggcacataaataagttggtgat---------------actttaagatttcag---------------------------------------------ttagaaccttg----------------------attatgatccttgcaaagc-cttaaattat----ttctggttctaa-tctcatc---tcatttaccttactgccatttt---gcaagtgttgatggatttagagcagttgtggagcgacawcttcatgttgaggtcacaggt-----------------------------------------------------tttcgtcgtgatggccagcctatcaaagtagatgcttcaggctggcaggcacgcattttgcagcacgagtgtgatcatttggatggaacactatatgtagataagatggttccaagaacctttaggactgttcaaaatttggacctgcctcttgctgaggggtgtccaaagcttggtgcccggt--agc----------tcctctgcacag-aaatt-gagtcctagtatacactagaaatg-aaggc---ttcaaagctagtt------------------------------------------------------------------------------tattgaattactagtagattttttcggccaaaaaaataattaatagatttgc---cattt-ggt----------------------------------------atgcctcttaa-t-------------------------------------------------------------------------------------------------------------------------------------------------------------------------------------------------------------------------------------------------------------------------------------------------------------------------------------------------
>I28599_M029_Malvaceae_Desplatsia_dewevrei_seq1
---------------------------------------------------------------------------------------------------------------------------------------------------------------------------------------------------------------------atgcttatg--------------------------------------------------------------------------------------------------------------------------------------gatggttgcatctt---------------------------aaaaacaacttgacaata--------------------atcgtg-aggcaagtatatatgttggtgct---------------atttcargatttctg---------------------------------------------tcagaaccttg----------------------attatgatcctt-caaagc-tatagattat----tactggttttaa-tctcttc---tcatttaccttrctgccaattt---gt-agtgttgatggatttagagcagttgtagagcgacatcttgatgttgaggtcacaggt-----------------------------------------------------attggtcgtgacggtcaacctatcaaagtagatgcttcaggctggcaggcacgcattttgcagcatgagtgtgaccatttggaaggaacactttatgtagataagatggttccaagaaccttcagaactgttcaaaatttggacctgcctcttgctgagggttgtccaaagcttggtgcccggt--gac----------ytttttacacag-aaasc-gagtccaaggatrcactagaaatg-aaagc---ttgaaagctagct------------------------------------------------------------------------------tacttggcttt-------------------------gcagtagtagatctgc---tattt-ggta---------------------------------------gtgcttctcag-gccagttggca-----gcttcggaggatgtcaacctt-------------------------------------------------------------------------------------------------------------------------------------------------------------------------------------------------------------------------------------------------------------------------------------------------------------
>I28600_M146_Malvaceae_Mortoniodendron_guatemalense_seq1
------------------------------------------------------------------------------------------------------------------------------------------------------------------------------------------------------------------aaattatttatg--------------------------------------------------------------------------------------------------------------------------------------gatgcttgcatcat--------------------------ttgaaacaacttggtaatt----------------accaattgtg-aggcacataaaaaagttggtgaca--------------actttaaaatttcca---------------------------------------------ttagaaccttgtat------------------------gttgcttatagtgc-tttaaattat----ctctggttgtaa-tctcata---at-gattctgaactgtcattct---gc-agtgttgatggatttagagcagttgtggagcgacatcttgatgttgaggtctcaggt-----------------------------------------------------ttgggtcgtgatggtcagcctgtcaaactagatgcttcaggctggcaggcacgcattttgcagcacgagtgtgatcatttggatgggacgctctatgtagataagatggttccaagaacattcagaactgttcaaaatctggacctacctcttgctgaggggtgtccaaaacttggtgcccgct--agat-----ca--ttttttaaacac-aaatc-cagtccaaggatgcacaagcaatg-aaggt---tta--agctagtc------------------------------------------------------------------------------tgtgcgtcttc-------------------------gaagtagtagatttgt---tattt-ggta---------------------------------------acacctctca----------------------------------------------------------------------------------------------------------------------------------------------------------------------------------------------------------------------------------------------------------------------------------------------------------------------------------------------------
>I28601_M030_Malvaceae_Sparmannia_africana_seq1
------------------------------------------------------------------------------------------------------------------------------------------------------------------------------------------------------------------------------------------------------------------------------------------------------------------------------------------------------------------------gtagcgtctt---------------------------tttaagaaattgacgatt----------------accaactgtg-aggcacat-tataagttggtgat---------------atttcaagatttct----------------------------------------------ttaraacmttg----------------------attrtgatcctygmaaagc-cttaaaatat----ttctggttttag-tctcatc---tccttwaccttactgccatttt---gc-agtgtkgytgaatatagagcagttgtagagcgacatcttgatgttgargtyacaggt-----------------------------------------------------tttggycgtgatggccagcctatcaaagtagatgcttcaggytggcaggcacgcattttgcagcatgagtgtgatcatttggatggaacamtttatgtagataagatggttccaagaacattcagagttgttcaaaatttggacctgcctcttgcygaggggtgtcccaagcttggtgcccggt--agctg---cta-gctctttvcaaag-caatc-ragtccaaggatacactagaaayg-aaggc---tcgrgagctagtt------------------------------------------------------------------------------tataaggcttc-------------------------gaagtagtagatttyt-aacattttcaca-------------------------------------------------------------------tcatccgagattaattatgttctaatca------------------------------------------------------------------------------------------------------------------------------------------------------------------------------------------------------------------------------------------------------------------------------------------------------
>I28602_M031_Malvaceae_Mollia_sp_seq1
----------------------------------------------------------------------------------------------------------------------------------------------------------------------------------------------------------------------------------------------------------------------------------------------------------------------------------------------------------------------tggttgtgtctttaaaaaattattaaaaaataaaaataaaaaaaacacttgacaatt----------------acaaattgtg-atgcaggtatggaagttggtggt---------------atctcaagatttccg---------------------------------------------tcagaaacttg----------------------gttatg-tccttgcaaagc-tttagattat----ttctggtttgaa-tctgatc---tcgtttaccttactacca-ttt---gc-agyattgatggatttagagcagttgtggagcgacatcttgatgttgaggtcacaggt-----------------------------------------------------tttgatcgtgatggtcagcctattgaagtagatgcttcaggctggcaggcacgcattttgcagcatgagtgtgatcatttggatggaactctttatgtagataagatggttccaagaaccttcagaactgttcaaaatttggacctgcctcttgctgaggggtgtccaaagcttggtgctcagt--aac----------tcttt-acacaa-aatgt-gagtccaaggataca-tagaaatg-aagtt---ttgaaagctagtt------------------------------------------------------------------------------tatctgccttg-------------------------gaagtagtagatttgc---tattt-ggtaac--------------------------------tggtgatgcctcgcaa-tccagttg------------------------------------------------------------------------------------------------------------------------------------------------------------------------------------------------------------------------------------------------------------------------------------------------------------------------------------------
>I28603_M223_Malvaceae_Gossypium_hirsutum_seq1
------------------------------------------------------------------------------------------------------------------------------------------------------------------------------------------------------------------------------------------------------------------------------------------------------------------------------------------------------------------ctagtagttgcatctg--------------------------ktaaaagaactta----------------------accaattgtg-yrgcacgtaaaagagtagccgatg--------------gttttag------------------------------------------------------------------------------------tcaatgtgatgcttaggcagc-tttatatcat----ctgggaytgaag-yctcatgtt----gttaccttactgccatwtt---ac-agtgttgatggattcagagcagttgtggagcgacatcttgatgttgargtcacaggt-----------------------------------------------------ttcggtcrcgatggccagcctatcaaagtrgatgcctctgggtggcaagcacgtatactgcagcatgagtgtgatcatttggatggaacactgtatgtagataagatggttccaagaacattcagaactgttcaaaatctggatctgccrcttgctgaggggtgtccgaagcttggtgcccgtt--arct-----ca--tttttaacrc---aragc-ctgtccaagaatgcacaagmaakg-aaggc---ataacacctagttt----------------------------------------------------------------------------atatgaggctgc-------------------------agagtaatagatttgg---tgttt-ggta---------------------------------------acaccttctyattcaagttgatactatagcaatggaagtcatgcttgaggag-----------------------------------------tcctttgaatcgaaagcat-----ag---------------------------------------------------------------------------------------------------------------------------------------------------------------------------------------------------------------------------------------
>I28604_M032_Malvaceae_Entelea_arborescens_seq1
------------------------------------------------------------------------------------------------------------------------------------------------------------------------------------------------------------------------------------------------------------------------------------------------------------------------------------------------------------------------gtcgcgtctt---------------------------tttaagaacttgacgatt----------------accatcagtg-aggcacat-tataagttggtgat---------------atttcaagatttct----------------------------------------------ttagaaccttg----------------------attatgatccttgaaaakc-cwtaaaatat----ttctggttttag-tctcatct--ccttttaccttactgccatttt---gc-agtgttgmtvavyatagagcagttgtagagcgacatcttgatgttgaggtcacdggt-----------------------------------------------------tttggtcgtgatggccagcctatcaaagtagaygcttcaggctggcaggcacgcattttgcagcatgagtgtgatcatttggatggaacactttatgtagataagatggttccaagaacattcagarwtgttcaaaatttggacctgcctcttgctgwkgggtgtcccaagctyggtgcccgg------------ta-gctctttgcaaag-caatc-gagtycaaggrtacrctagaaatg-aaggc---tcgrgagctagtt------------------------------------------------------------------------------tataaggcttc-------------------------gaagtagtagattt----ctattt-ggta---------------------------------------actcctctcaa-ttcagttggca-----gcattggagatcgatctcggaat-----------------------------------------------------------------------------------------------------------------------------------------------------------------------------------------------------------------------------------------------------------------------------------------------------------
>I28605_M235_Malvaceae_Abutilon_sp_seq1
---------------------------------------------------------------------------------------------------------------------------------------------------------------------------------------------------------------------tcttgtttgc----------------------------------------------------------------------------------------------------------------------------------tccattgggagcaatta--------------------------ataaaataagttgacaact----------------accaattaat-aggcacataaacgagttg--------------------attttatgattttca---------------------------------------------gtagaacccta------------------------------------atagc-tttaaatcat----cacgtattgaag-tctcatg---tt-gtttccttactgtcatttt---gc-agtgttgatggattcagagcagttgtggaacgacatcttgatgttgaggtcacaggt-----------------------------------------------------ttggatcgcaatggccagcctctcaaagtggatgcatcagggtggcaggcacgtatcttgcagcatgagtgtgatcatttggatggaacactctatgtagataagatggttaaaagaacattcagaactgttcaaaatttggacctgcctctcgctgwggggtgtcccaagctcggtgcccgtt--agtc-----ca--ttttttacacac-aactt-ca---------tgcacaaaaaatg-aaggc---att-----------------------------------------------------------------------------------------------catc-------------------------agagtaatagatttgg---tgttg-ggta---------------------------------------gcacc--tcat-tgaatttgata-----gctacggaagttatgtatcaggagttct------------------------------------------------------------------------------------------------------------------------------------------------------------------------------------------------------------------------------------------------------------------------------------------------------
>I28606_M033_Malvaceae_Reevesia_formosana_seq1
----------------------------------------------------------------------------------------------------------------------------------------------------------------------------------------------------------------------------------------------------------------------------------------------------------------------------------------------------------------------------------------------------------------acaaacttgacattt---------------accaatttgtg-aggcacataaaagagttggtgacc--------------attttaaaatttctg---------------------------------------------ttagaaccttg-----------------------ccatgatgtttacagagc-tttaaattat----ctctggttgtaa-tctccta---tt-gttaccttactgtcatctt---gc-agtgtcgatggattcagagcagttgtggagcgacatcttgatgttgaggtcacaggc-----------------------------------------------------ttgggtcgtgatggccagcctattaaagtacatgcttcaggctggcaggcacgcattttgcagcatgagtgtgatcatttggatggaacgatctatgtagataagatggttcccagaacattcagaactgttcaaaatttggacctgcctcttgcggaggggtgtccgaagcttggtgcccgct--agct-----ca-ttgttttaargac-aaatc-carcccacggatgcacaagaaatw-aagact-tttaaaagctagtt------------------------------------------------------------------------------tatgaggcttc-------------------------aaattaatagatttgg---tatct-ggtt---------------------------------------acacctctcat-tctagttaaca---------------------------------------------------------------------------------------------------------------------------------------------------------------------------------------------------------------------------------------------------------------------------------------------------------------------------------------
>I28608_M035_Malvaceae_Hosfordia_alata_seq1
--------------------------------------------------------------------------------------------------------------------------------------------------------------------------------------------------------------------------------------------------------------------------------------------------------------------------------------------------------------------gatggttgcatctt--------------------------ttaatagaacttgacaact----------------tccagttgtt-aggcacataaaagaggtg--------------------atttaataattttca---------------------------------------------gtagaacccta------------------------------------atagc-tttaaatcat----catgtattgaag-tctcatg---tt-gtttcctttctgtcatttt---gc-agtgttgatggattcagagcagttgtggaacgacatcttgatgttgaggtcacaggt-----------------------------------------------------ttggatcgcaatggccagcctctcaaagtggatgcatcagggtggcaggcacgtatcttgcagcatgagtgtgatcatttggatggaacactctatgtggataagatggttaaaagaacattcagaactgttgaaaatttggacctgcctctcgctgaggggtgtcccaakctcggtgcccgtt--agyc-----ca--ttttttacasac-aactt-ca---------tgcacatgaaatg-aaggc---at--------------------------------------------------------------------------------------------------tc-------------------------ggagtaatagatttag---tgttt-ggta---------------------------------------g-------------------------------------------------------------------------------------------------------------------------------------------------------------------------------------------------------------------------------------------------------------------------------------------------------------------------------------------------------------
>I28609_M036_Malvaceae_Pentaplaris_davidsmithii_seq1
------------------------------------------------------------------------------------------------------------------------------------------------------------------------------------------aaaatagttttactagtagtat-aaaatcatttatg--------------------------------------------------------------------------------------------------------------------------------------gatgattgcatctt--------------------------ttgaaccaacttgatcat-------------------------------------------------------------------------------------------------------------------------------------------------------------------------ttatagagc-ttgaaattat----ctctggttgtga-tctcata---at-gattccttactgtcattct---gc-agtgttgatggattcagagcagcygtggagcgacatcttgatgttgaggtcacaggt-----------------------------------------------------ttgggttgtgatggccagcctattaaactagatgcrtcaggctggcaggcacgcattttgcagcatgagtgtgatcatttggatggaaccctctatgtagataagatggttccaagaacattcagaactgttcaaaatttggacctgcctcttgctgaggggtgtccaaagcttggtgcccgct--agct-----ca--ttttttacacac-aaatc-cagtccaagtatccacaagaaatg-aaggc---ttaagagctagtc------------------------------------------------------------------------------tgygaggctta-------------------------aaagtaatagatttgt---aattt-ggtt---------------------------------------aaacctcttat-ttgagt--------------------------------------------------------------------------------------------------------------------------------------------------------------------------------------------------------------------------------------------------------------------------------------------------------------------------------------------
>I28611_M062A_Malvaceae_Durio_zibethinus_seq1
------------------------------------------------------------------------------------------------------------------------------------------------------------------------------------------------------------------------------------------------------------------------------------------------------------------------------------------------------------------------gttgcaccgt---------------------------ttgaaccaactkataatt----------------accaattata-aggtgcacaaaagagtaggtgac---------------aatttaaaatttcaa---------------------------------------------tgcgaaccttg-----------------------acatgatgcttacagagc-tttaaattat----ctctggttgtaa-tcttgta---tctattaccttactgtcatatt---gc-agtgttgatggattcagagcagttgtggagcgacaacttgatgttgaagtcacaggt-----------------------------------------------------ttgggtcgtgatggccagcctatcaaagtcgatgcttcaggctggcaggctcgcattttgcagcatgaatgtgatcatttggatggaacactctatgtagataagatggtcccaagaacattcagaactgttcaaaatttggacctgcctcttgctgaggggtgtccacagcttggtacccgct--agcdt---c-----------------------cagtccaaagacgcacgagaaatg-aaggc----ttaaagctagtt------------------------------------------------------------------------------tatgaggcttc-------------------------aaagtaatagatatgg---tttct-ggtt---------------------------------------acacctctcat-tcaagttgaca-----gcattggaagtcagtgttcaaggagttccttg--------------------------------------------------------------------------------------------------------------------------------------------------------------------------------------------------------------------------------------------------------------------------------------------------
>I28613_M039_Malvaceae_Eriotheca_macrophylla_seq1
---------------------------------------------------------------------------------------------------------------------------------------------------------------------------------------------------------------------------att--------------------------------------------------------------------------------------------------------------------------------------gatggttgcatctt--------------------------ttaaaagaacttgacaact----------------accaatcgtg-agkyacataaaggagttggtgacg--------------attttaaaatttccg---------------------------------------------gtagaacatag-----------------------gcgtgatgcttacacagc-tttaaatgat----ctcrgattgtaa-tctcatr---tc-attaccttactgtmatttt---ac-agtgttgatggattyagagcagttgtggagcgacatcttgatgttgaggtcacaggt-----------------------------------------------------ttgggtcgcaatggccagcctatcaaagtagatgcctcagggtggcaggcacgcattttgcagcatgagtgtgatcatttggatggaacactgtatgtagataagatggttccaagaacattcagaahtgttcaaaatttggacctgcctcttgctgaggggtgtccaaagcttggtgcccght-aagct-----ta--twtcttayactc-awatc-cagtccaaggatgcacaagaaatg-aaggc---ktaaaagctagtt------------------------------------------------------------------------------tttgaggcttca------------------------aaagtartagatttgg---tattt-ggtt---------------------------------------acacctctcat-tcaagttgata-----gcaatggaattc----------------------------------------------------------------------------------------------------------------------------------------------------------------------------------------------------------------------------------------------------------------------------------------------------------------------
>I28614_M040_Malvaceae_Hydrogaster_trinervis_seq1
----------------------------------------------------------------------------------------------------------------------------------------------------------------------------------------------------------------attaaatgtatatg--------------------------------------------------------------------------------------------------------------------------------------gaykgttgtttcyt---------------------------gaagagatgttgacaatt---------------tgccaattgyg-gggctagtttataagttggtgct---------------atctcaakatttctg---------------------------------------------tcagaatcttg----------------------attatgatccttgcaatgchttttagcttt----ttctggtttgaa-tctcatc---tcatctachttaccaccatttt---gc-agtgttgatggatttagagctgtagtggagcgacatcttgatgttgaggtcacaggt-----------------------------------------------------tttggtcgtgatggtcagcctattaaagtagatgcttcaggctggcaggcacgcattttgcagcatgagtgtgatcatttggagggaacamtttatgttgataagatggttccaagaaccttcagaactgttcagaatttggatctgcctcttgctgagkggtgtcccaarcttggtgygtrgt--aac----------tcttttacacag-aaakc-gagtccaaggatacactagaaatg-aaggc---ctgaaahcttgcc------------------------------------------------------------------------------tatatggcctt-------------------------gaagtagtagatttgc---tatttggtta---------------------------------------atgcttctcaa-tccagttggca-----gcattggyggatgtcaaccttggaattat-------------------------------------tcwttgaacgaa-------------ttgcagtctattcat----------------------------------------------tccacggcactataa-------------aaatttgggattt---------------------------------------------------------------------------------------------------------------------------------
>I28616_M042_Malvaceae_Leptonichya_maranta_seq1
---------------------------------------------------------------------------------------------------------------------------------------------------------------------------------------------------------------------------------------------------------------------------------------------------------------------------------------------------------------------------------------------------------------aggggattttgaaattataa--------ccatgccaacaaaataggaaaacttaagttctcgatgctcttttcttggtgaagttttaagatgtctg---------------------------------------------ttagaatcttg-----------------------acatgacccttacaaagc-tgtatawtgt----ttctggtttcaa-tctcatc---tcacttaccttaatgtcatttt---gc-agtgttgatggattcagagctgtcgtggagcgacatcttgatgttgaggtcacaggt-----------------------------------------------------tttggtcgtgatgggaagcctatcaaagtagatgcttcaggctggcaggcacgcattttgcagcatgagtgtgatcatttggatggaacactctwtgtagataagatggttccaagaacattcagaattgttcaaaacttggatctccctcttgctgaggdgtgtccaaagcttggtgcccgct-aagca--------ttcttttatgcag-aaatc-cagt---------cacaagaaatt-aaggc---ttgaaagctagtt------------------------------------------------------------------------------tataagg----g--------------------------------------------------------------------------------------------atgcctctcag-tgcaattggcaggtcaacgttgg--------------------------------------------------------tkwtmkttgaatgaaagg-----------cagaatcta-----------------------------------------------------------------------------------------------------------------------------------------------------------------------------------------------------------------------------
>I28618_M044_Malvaceae_Pentace_laxiflora_seq1
--------------------------------------------------------------------------------------------------------------------------------------------------------------------------------------------------------------------------------------------------------------------------------------------------------------------------------------------------------------------gatggttacatctt--------------------------trgaagcracttggaaatt----------------accaaytgtg-aggcwtataaaagagtygrccrc--------------mactttaaaatttgga---------------------------------------------ttggaaccttg-----------------------tgatggtgtgtacagtcc-tttaaatcay----ctctggtcgaaa-tctcata--------ttccttwccatcattct---gc-agtgttgatggattcagagcagttgtggagcgacatcttgatgttgaggtcacaggt-----------------------------------------------------ttgggtcgtgatgghgagcctatcaaagtagatgcttcagggtggaaggcacgaattttgcagcaygagtgtgatcatttggatggaacgctctatgtggataagatggttccaagaacattcagaactgtcgawaacctggacctgcctcttgctgagggttgtycaaagcttggtgctygct--agyt--------cattttttdacac-tadtc-------------------aaadtg-aaggy---ttaagagctagtc------------------------------------------------------------------------------tgtgaggtttc-------------------------aaagtamtagayttgt---tattt-ggta---------------------------------------atagctctca--tbcggaagtca--ratgwtcctgcagttaact------------------------------------------------------------------------------------------------------------------------------------------------------------------------------------------------------------------------------------------------------------------------------------------------------------gaattg
>I28619_M045_Malvaceae_Phragmotheca_mammosa_seq1
--cttgtatgctc----------------------------ccatgagagaaaacaatattga---------------------------------------------------------------------------------------------------aactatcaaatgcttgatga-tctaagatagttttactggtagtat-aaaatcatttatg--------------------------------------------------------------------------------------------------------------------------------------gatgattgcatctt--------------------------ttgaaccaagttgatcak-------------------------------------------------------------------------------------------------------------------------------------------------------------------------ttacagagc-tttaaattat----ctctggttgtaa-tctcata---at-gattccttactgccattct---gc-agtgttgatggattcagagcagttgtggagcgacatcttgatgttgaggtcacaggc-----------------------------------------------------ttggggtctgatggccagcctattaaactagatgcttcaggctggcaggcacgcattttgcaacatgagtgtgaccatttggatggaaccctttatgtagataaaatggttccaagaacgttcagaactgttcaaaatttggacctgcctcttgctgaggggtgtccaaagcttggtgcccgct--agct-----ca--ttttttacacac-aaatc-cagtccaagtatgcgcaagaaatg-atggc---ttaagagctag---------------------------------------------------------------------------------------------------------------------------tagatttgt---tattt-ggta---------------------------------------acacctctcat-tcgagttgaca-----gcattgaagt------------------------------------------------------------------------------------------------------------------------------------------------------------------------------------------------------------------------------------------------------------------------------------------------------------------------
>I28620_M046_Malvaceae_Camptostemon_shultzii_seq1
-------------------------------------------------------------------------------------------------------------------------------------------------------------------------------------------------------------------------------------------------------------------------------------------------------------------------------------------------------------------------------------------------------------------------------------------------------------------------------------------------ttttgaaatttcta---------------------------------------------gtagaacccmg--------------------------tgrkgctwavacagc-tttaaatcat----cttggatagaag-tctcatg---tt-gttaccttyctgtmatttt---ac-agtgttgatggattcagagcagttgtggagcgacatcttgatgttgaggtcacaggt-----------------------------------------------------ttgggtcrcgatggycagcctmtcaaagtagayrcctcaggctggcaggcgcgtattttgcagcatgagtgtgatcatttggatggaacactttatgtagataagatggtttcaagaacattcagaactgttcaaaatctggacctgcctcttgctgaggggtgtccgaagcttggtg------------------------------------------------------------------------------------------------------------------------------------------------------------------------------------------------------------------------------------------------------------------------------------------------------------------------------------------------------------------------------------------------------------------------------------------------------------------------------------------------------------------------------------------------------------------------------------------------------------------------------------------
>I28621_M153_Malvaceae_Trichospermum_sp_seq1
-------------------------------------------------------------------------------------------------------------------------------------------------------------------------------------------------------tctgaaactattaaacgcttatg--------------------------------------------------------------------------------------------------------------------------------------gatgtatwtgtctt--------------------------gaaaaagaacttgacaatt----------------accgattgtt-aggcaagtatataagttggtact---------------atctcaagatttccg---------------------------------------------tcagaaacttg----------------------gttatgatccttgyaaagc-tctagattat----dtctggctttgactcwcdtc---tcatttaccttactacmdtttt---gc-agtgttgatggmtttagagcagttgtggagcgacatcttgatgttgaggtcacaggt-----------------------------------------------------tttggtcgtdanggtcagcctattaaagtagatgcttcdggctggcaggcahgcattttgcagcatgagtgtgancatttggatggaacactttatgtagataagatggttccaagaaccttcagaactgttcaaaatttggacctgcctcttgctgaggggtgtccaaakcttggtgctcggt--aac----------tctwhmacnmra-aanc--gagtccwaggatacrttagaaatg-aaggc---ttgaaagctagtt------------------------------------------------------------------------------catctgkctyy-------------------------gaagtagtagatttgm---tattt-ggtaat--------------------------------tgrtaatgcctcgcwa-tccarttggca-----gcattggaggatgtcaacc---------------------------------------------------------------------------------------------------------------------------------------------------------------------------------------------------------------------------------------------------------------------------------------------------------------
>I28623_M048_Malvaceae_Abroma_augusta_seq1
---------------------------------------------------------------------------------------------------------------------------------------------------------------------------------------------agtgttagtagagtgaagtaacatcattttgtt--------------------------------------------------------------------------------------------------------------------------------------agtaatagactgtt--------------------------tgaaatgtgctttattggttt------------ctataagacatc-agat---tagtttatctagttaga-------------attcgtgattcttttc---------------------------------------------ctgaaatttca---------------------------gatgccaaagtgca-gctgaatt------------tgacaa-tctcatc---tcatttaccataatttaatttt---gc-agtgttgatggattcagagcagttgtggagcggcatcttgatgttgaggtcacaggt-----------------------------------------------------ttgggtcgtgatggccagcctatcaaagtagatgcttcaggctggcaggcacgcattttgcagcatgaatgtgatcatttggatggaacactttatgtagataagatggttccaagaacattcagaactgttcaaaatttggacctgcctctcgctgacgggtgtcctaaactcggtgcccgct--aact-----ca-ttcctttacacag-aaatc-cagtccaatgatgcaccacttatc-aaggc---ttgaaagctagtt------------------------------------------------------------------------------tataaggcttc-------------------------gaagcaatagaattgc---cattt-agta---------------------------------------atgcctctcag-tacaattggca-----gcatcataggtggacgtc---------------------------------------------------------------------------ggaatt-------------------------------------------------------------------------------------------------------------------------------------------------------------------------------------------------------------------------------
>I28624_M049_Malvaceae_Corchoropsis_tomentosa_seq1
----------------------------------------------------------------------------------------------------------------------------------------------------------------------------------------------------------------------------------------------------------------------------------------------------------------------------------------------------------------------------------------------------------------ttggtattgttagtt----------------accaattggg-aggcacatataagagttatttgac-------------aactttaaaatttcca---------------------------------------------ttcgaaccttt-----------------------ccatgttgctgactgagc-tttgaattat----gtccggttgtaa-tctcataat----gattcctttatgtcattct---gc-agtgttgatggattcagagcagttgtggagcgacatcttgatcttgaggtcacaggt-----------------------------------------------------ttaggtcgtgatggccgacctatcaaagtagatgcctcaggatggcaggcacgaatcttgcagcatgaatgtgatcacttggatggaacgttgtacgtagataagatggttccaagaacattcagaacagttcaaaatttggaccttcctcttgctgaggggtgtccgaagcttggtccgggct--agct-----ca-tttggttacgcac-aaatc-tagtccaataatgcacaggaaacg-gagga---ttaagaactactt------------------------------------------------------------------------------tgtgaggcttc-------------------------aaagtagta-------------------------------------------------------------------------------------------------------------------------------------------------------------------------------------------------------------------------------------------------------------------------------------------------------------------------------------------------------------------------------------------------------------------------
>I28625_M193_Malvaceae_Apeiba_tibourbou_seq1
---------------------------------------------------------------g-------------------------------------------------------------------------------------------------aaactattaaatgcttggtgat------------------------------------------------------------------------------------------------------------------------------------------------------------------------cattcgatggttgcatctt--------------------------ttaaaagaaattgacaatt----------------accarttrtg-aggctcatagataagttggtsat---------------atttcaagatttct----------------------------------------------ttagaaccttg----------------------------atccttgcaaagc-cttaaaatat----ttctggttttkg-wctcwtc---thbtttaccttactgccrtttt---gc-agtgttgatggatttagagnagttgtagagcgacatcttgatgttdaggtcaccggdggcgtgckakaaaawgaaaakcatattskctagtgattatgakgmmccaattmtttggtcgtgatggccagccwatcaaagtagatgcttcaggctggcaggcacgcattttgcagcatgagtgtgatcatttggatggaacactttatgtagataagatggttccaagaaccttcagaactgttcaaaatttggasctgcctcttgctgargggtgtccchagcttggtgtccgrt-----------wg-ctytttwmmaars-mantb-ragtccaaggatacdctagaaatg-aagrc---tcgaaagctagtt------------------------------------------------------------------------------tataaggcttc-------------------------gaagtagtagatttgc---tattt-gtta---------------------------------------atgcccctcra-tcwagttggca-----gcattggagatcaatcttggaa------------------------------------------------------------------------------------------------------------------------------------------------------------------------------------------------------------------------------------------------------------------------------------------------------------
>I28626_M226_Malvaceae_Helicteres_guazumifolia_seq1
cccat--------------------------------------------------------------------------------------------------------------------------------------------------------------------------------------gagtagttttacctgtagtat-gaatttatttata--------------------------------------------------------------------------------------------------------------------------------------gatggttgttttttt----------------------------aaccagcttgac--------------------accaatttgatagtcaccgaaaagagttggtgac---------------aattttaaatttcca---------------------------------------------ttagaaccttg-----------------------ccatggtgtt-----------------------atgtggttgtaa-tctcatatt----ctcacagcactatcattttt--gc-agtgttgatggattcagagcagttgtggagcgacaacttgatgtcgaggtcacgggt-----------------------------------------------------ttgggacgtgatggccagcctatcaaagtagatgcttcaggctggcaggcacgcattttgcagcatgagtgtgaccacttggaaggaacactctatgtagataagatggttccaagaacatttagaactgtagaaaatttggatctgcctcttgctgaggggtgtcccaagcttggtgcccgct--agct-----ca-ttgtttcacac---aaatc-cagtacaaggatgcacaagaagcg-aaggct--taaaaagccaatt------------------------------------------------------------------------------tatgagactta-------------------------aaagtgatggtgttga---cattt-ggtg----------------------------------acaccacacctca------------------------------------------------------------------------------------------------------------------------------------------------------------------------------------------------------------------------------------------------------------------------------------------------------------------------------------------------------
>I28628_M051_Malvaceae_Werklea_horrida_seq1
-----------------------------------------------------------------------------------------------------------------------------------------------------------------------tcaaatgctmgata---tcagaatagtgttacttgtagcat-aaatttatttatg--------------------------------------------------------------------------------------------------------------------------------------gacgattgcatctt--------------------------ttaaacgaacctgacaacg----------------accaattgtg-agacacataaaagagttgctgat--------------------------------------------------------------------------------------------------------------------------------gttaaac---------------------------------attacctttctgtcgtttt---gc-agtgttgatggatttagagcagttgtggagcgacatctagatgtcgaggttacaggt-----------------------------------------------------ttgggtcgtgatggccagcctatcaaagtagacgcctcagggtggcaggcacgcatcttgcagcacgagtgtgatcatttagatggaacactctatgtagataagatggttccaagaacattcaggaccgttcaaaatttggatctacctcttgccgaggggtgtccgaagcttggtacccgttaaagct-----ca-tttttttacgcatgagcac----------catgcagaataaatg-aaggc---ttaaaaccgagtt------------------------------------------------------------------------------tacgaggcttcag---------------------------------------------------------------------------------------------------------------------------------------------------------------------------------------------------------------------------------------------------------------------------------------------------------------------------------------------------------------------------------------------------------------------------------------------------------
>I28629_M052_Malvaceae_Spirotheca_rosea_seq1
--------------------------------------------------------------------------------------------------------------------------------------------------------------------------------------------------------------------attatttatt--------------------------------------------------------------------------------------------------------------------------------------gatggttgaatgtt--------------------------ttaaacgaacttgacatct----------------accaaacatg-aggcacataaaggagtcggtgatg--------------attttaaaatttccc---------------------------------------------gtagaacctag-----------------------tcatggtgcctacacagc-tttaaatcat----ctcggattgtaa-tctcata---tc-attaccttactgtcgtttt---ac-agtgttgatggattcagagcagttgttgagcgacatcttgatgttgaggtcacaggt-----------------------------------------------------ttgggtcgcgatggccagcctatcaaagtagatgcctcagggtggcaggcacgcattttgcagcatgagtgtgatcatttggatggaacactgtatgtagataagatggttccaagaacattcagaactgttcaaaatttggacctgcctcttgctgagggttgtccaaagcttggggcccgct-aagct-----ca-tttttttacacac-aaatc-cagtcccaggatgcaaaataaatg-aaggc---ttca---------------------------------------------------------------------------------------------------------------------------aaagtcatagatttgg---tattt-tgta--------------------------------------gagacctctcat-tcctgttgacg-----gcaatggaatccaggat-----------------------------------------------------------------------------------------------------------------------------------------------------------------------------------------------------------------------------------------------------------------------------------------------------------------
>I28630_M053_Malvaceae_Huberodendron_swietenioides_seq1
------------------------------------------------------------------------------------------------------------------------------------------------------------------------------------------------------atattagtgt-aaaattatttatg--------------------------------------------------------------------------------------------------------------------------------------gatggttgcatctt--------------------------ttaaacgaactcagcaact----------------accaattgca-gggcacataaaagagttggtgatg--------------attttaaaatttcca---------------------------------------------dtagaacctrg-----------------------gcgagatgtttacaaagc-tttaratcat----ttcggattgtaa-tctcata---tc-gttaccttactgtcattttttctc-agtgttgatggattcagagcagttgtggagcgacatcttgatgttgaggtcacaggt-----------------------------------------------------ttggatcgctatggccagcctatcaaagtagatgcctcaggctggcaggcacggattttgcagcatgagtgtraccatttggagggaacactctatgtagacaagatggttccaagaacattcagaactgttcaaaatttggacytgcctcttgctgaggggtgtccaaagcttggtgcycgct--agct-----ca--kttgttacccac-aaatc-ctgtccwaggatgcacaagaaatg-aaggc---ttaaaagctagkt------------------------------------------------------------------------------tatgrggcttcaaat-------------------tcaaagtaatagatttgg---tattt-ggta---------------------------------------amacctckcat-tcaagttgata-----gcaatggragtcttgttcca-------------------------------------------------------------------------ggagtt-------------------------------------------------------------------------------------------------------------------------------------------------------------------------------------------------------------------------------
>I28631_M054_Malvaceae_Trochetiopsis_benjaminae_seq1
------------------------------------------------------------------------------------------------------------------------------------------------------------------------------------------------------------gtataaatttttgtcatg--------------------------------------------------------------------------------------------------------------------------------------gttggtcgtatgtt------------------------------ttcaacctgattg-c----------------accaattgggaaagcacatac---------------------------aactttaaatttcttca--------------------------------------------ttagaatattt-----------------------tcatgttgcttacagagcttttgaatyat----ctccagttgtaa-tctcaga---accgactcttttctgtcattct---gc-agtgttgatggattcagagcagttgtggagcgacatcttgatgtcgaggtcacaggt-----------------------------------------------------tttggtcgtgatggcaaacttatcaaagtagatgcttcgggctggcaggcacgaatcttgcagcatgaatgtgatcatttggatggaacattgtatgtagataagatggtcccaagaacattcagaacggttcaaaatttggacctccctctcgcagaggggtgtccgaagcttggtccgcgct--agct-----ca------tgamgcac-aaatt-tagtcgaagaatgcac-ggaatca-gagaa---tgagaaaaaaa-w------------------------------------------------------------------------------matmmtwmtwaka------------------wrawmarsatattgaacttag-ggtacctaggcagg------------------------------cc-----gtatgtgcagg-----------------atcattgtcgtcaaactgtaaa-----------------------------------------------ttcaa--------------------------------------------------------------------------------------------------------------------------------------------------------------------------------------------------------------------------------------------------------
>I28632_M055_Malvaceae_Eriolaena_candollei_seq1
------------------------------------------------------------------------------------------------------------------------------------------------------------------------------------------------------------------------------------------------------------------------------------------------------------------------------------------------------------------------------------------------------------------------------------------------------------aaacatataagagttatcaa---------------aactttaaaattcttca--------------------------------------------ttagaatattt-----------------------tcacgttgcttacagagcttttgaattat----caccggttgtaa-tctcaga---accaactcttttctgttattct---gc-agcgttgatggattcagagcagttgtggagcgacatcttgatgtcgaggtcacaggt-----------------------------------------------------ttaggtcgtgatggaaaacctatcaaagtagatgcttcgggctggcaggcacgaatcttgcagcatgaatgtgatcatttggatggaacattgtatgtagataagatggttccaagaacattcagaacggttcaaaatttggacctccctctcgccgaggggtgtccaaagcttggtccgcgct--agct-----ca------tgacgctc-aaatt-tagtcgaagaatatag-ggaaacg-gagaa---ttgagaac---------------------------------------------------------------------------------------------------------------------------------------------------------------------------------------------------------------------------------------------------------------------------------------------------------------------------------------------------------------------------------------------------------------------------------------------------------------------------------------------------------------------------------------------------------
>I28633_M056_Malvaceae_Adansonia_digitata_seq1
------------------------------------------catgagagaaaacaatattga---------------------------------------------------------------------------------------------------aactatcaaatgattgatgatctcagaatagttttcctrgtagtgt-aaaatcaataatg--------------------------------------------------------------------------------------------------------------------------------------aatgattgcatctt--------------------------ttaaaccaacttgatcatt-------------------------------------------------------------------------------------------------------------------------------------------------------------------------trtagagc-tttaaataat----ctctggttgcgg-tctkataat----gatcccttactgtcattct---gc-agtgttgacggattcagagcagttgtagagcgacatcttgaggttgaggtcacgggt-----------------------------------------------------ttgggtcgtgatdgccagcctattaaactagatgcttcaggctggcaggcncgcattttgcagcatgagtgygatcatttggatggaactctctatgtagataagatggttccaagaacattcagaactgttcaaaatttggacctscctcttgctgacgggtgccccaagcttggtgcccgct-aagct-----matttttttcacacac-aaatc-cagtcsaagtargmryaag-aatg-aaggc---ttaaaatctagtc--------------------------------------------------------------------------------------ttc-------------------------aaaataatagatttgt---------aataa----------------------------------attcagaagtattgaattcagccaata--actaccattatgatcatttca----------------------------------------------------------------------------------------------------------------------------------------------------------------------------------------------------------------------------------------------------------------------------------------------------------------
>I28636_M059_Malvaceae_Pterospermum_pierrei_seq1
---------------------------------------------------------------------------------------------------------------------------------------------------------------------------------------------------------------wtcttccttwrmrty--------------------------------------------------------------------------------------------------------------------------------------r--------------------------------------------------------------------------------------------------------ytkaa-------------amyyrtaaaatt-tctg--------------------------------------------ttagaactbagaa----------------catttccatgttgcttacaaagc-tttaaattat----ctchrgttgtaa-tctcatattggttsgttcytttttgtcattct---gc-agtgttgatggcttcagagcagttgtggagcgacatcttgatgttgaggtcacaggc-----------------------------------------------------ttaggtcgtgatggccaacctatcaaagtagatgcttcaggctggcaggcacgaatattgcagcatgaatgtgatcatttggatggaacgctgtatgtagatamgatgkttccaagaacattcagaactgttmaaaatttggacctccctcttgctgaggggtgtccaaagcttggtcctcgct--agct-----ca-ttttgtacaacac-haatc-cagtccaagaacgcgcaagaaatg-aagsa---tttaaagctagcc------------------------------------------------------------------------------tg--------------------------------------------------------------------------------------------------------------------------------------------------------------------------------------------------------------------------------------------------------------------------------------------------------------------------------------------------------------------------------------------------------------------------------------------------------------------
>I28637_M060_Malvaceae_Duboscia_vifidiflora_seq1
--------------------------------------------------------------------------------------------------------------------------------------------------------------------------------------------------------------cctaaaarcrtctatg--------------------------------------------------------------------------------------------------------------------------------------gatggttgcatctt---------------------------taaaagaacttgacaatt----------------accaattgtg-cagcaagtatataagttggtgct---------------atttcaagatttcca---------------------------------------------ttagaatcttg----------------------attatgatccttgcaaagc-tttagattat----atcttgttttaa-tctcatc---tc-cttgccttattaccatttt---gc-agtgttgatggatttagagcagttgtggagcgacatcttgatgttgaggtcacaggt-----------------------------------------------------tttggtcgtgatggtcagcctattaaagtagatgcttcgggctggcaggcacgcattttgcagcatgagtgtgatcatttggatggaacactttatgtagataagatggttccaagaaccttcagaactgttcaaaatttggacctgcctcttgctgagggttgtccgaagcttggtgtccggt--aac----------tccct-acacag-aaagc-gagtccaaggatacactagaaatg-aagtc---ttgcaagctagcg------------------------------------------------------------------------------tatatggcttc-------------------------gaagtagtagttttgc---tattt-gc---------------------------------------taatgcttctcaa-tccatttgaca-----gcattggaggatgtcaacc---------------------------------------------------------------------------------------------------------------------------------------------------------------------------------------------------------------------------------------------------------------------------------------------------------------
>I28640_M062B_Malvaceae_Diplodiscus_paniculatus_seq1
----------------------------------------------------------------------------------------------------------------------------------------------------------------------------------------------------------------------------------------------------------------------------------------------------------------------------------------------------------------------------------------------------------------------------------------------------ytgtg-aggcttataaaagartcksscam--------------aacyhywrmrtytrrw---------------------------------------------wcrrwrcytydatagcacaacggaattggtaamatrabsktgdgtnyagdgh-ttdaawtcat----ctctggtbgaad-tctcata--------ttccttaccatyattct---gc-agtgttgatggattcagagcagttgtggagcgacatcttgatgttgaggtcacaggt-----------------------------------------------------ttaggtcgtgatggcgagcctttcaaagtagatgcctcagggtggaaggcacgaattttgcagcatgagtgtgatcatttggatggaacrctctatgtggataagatggttccaagaacattcagaactgtcgaaaacctggacctgcctcttgcwgagggcwgtccarwgcttggtgs--------------------------tkmmam-yaawc-------------------arrrtg-aakgs---kymdgvacb------------------------------------------------------------------------------------------------------------------------agdgrtaawttcat---dattt-ggta---------------------------------------atagctcy------------------------------------------------------------------------------------------------------------------------------------------------------------------------------------------------------------------------------------------------------------------------------------------------------------------------------------------------------
>I28641_M063_Malvaceae_Brownlowia_peltata_seq1
-----------------------------------------------------------------------------------------------------------------------------------------------------------------------------------------------------------------aatcttttttttt--------------------------------------------------------------------------------------------------------------------------ttcggccmgtaagatggttacatctt--------------------------tagaagcaacttggaaatt----------------accaattgtg-aggcttatwaaagagtcggccac--------------aactttaaaatttgga---------------------------------------------ttggaaccttg-----------------------tgatggygtgtacagtgc-tttaaaycat----ctctggtcgaaa-tctcata--------ttccttaccvtcattbt---gc-agtgttgatggattcagagcagttgtggagcgacatcttgatgttgaggtcacaggt-----------------------------------------------------ttrggtcgtgatggygagcctatcaaagtwgatgcttcagggtggaaggcacgaattttgcagcaygagtvtgatcatttggatggracgctctatgtggataagatggttccaagaacattcagaactgtcgaaaacctggacctgccycttgctgagggttgtccaaagcttggtgcttgct--agtt-----ca--ttttttttacac-taatc-------------------aaaatg-aaggc---ttargagctagtc------------------------------------------------------------------------------wgtgaggtttc-------------------------aaagtaacagatttgt---tattt-ggta---------------------------------------atagctctctcattcggaagtca--aatgttcctgcggt-----------------------------------------------------------------------------------------------------------------------------------------------------------------------------------------------------------------------------------------------------------------------------------------------------------------------
>I28642_M064_Malvaceae_Burretiodendron_esquirolii_seq1
---------------------------------------------------------------------------------------------------------------------------------------------------------------------------------------------------------------------------------------------------------------------------------------------------------------------------------------------------------------------------------------------------------------------------------------------------------------------------------------------------------------------------------------------------------------------------------------------------ttgcttacaaaga-tttaaattat----ctctggttgtaa-tctatctcatcatggtttgtttttgtcattct---gc-agtgttgatggattcagagcagttgtggaacgacatcttgatgtcgaggtcacaggt-----------------------------------------------------ttaggtcgtgatggccaacctatcaaagtagatgcttcaggctggcaggcacgaatattgcagcacgaatgtgatcatttggatggaacattgtacgtagataagatggttccaagaacattcagaacggttcaaaatttggacctccctcttgctgatggttgtccgaagcttggtccctgct--agct-----c--taatgttacacac-aaatc-tagtccg-------------------------------------------------------------------------------------------------------------------------------------------------------------------------------------------------------------------------------------------------------------------------------------------------------------------------------------------------------------------------------------------------------------------------------------------------------------------------------------------------------------------------------------------------------------------------------------------
>I28643_M065_Malvaceae_Hermannia_flammea_seq1
--------------------------------------------------------------------------------------------------------------------------------------------------------------------------------------------------------------------------------------------------------------------------------------------------------------------------------------------------------------------agtagttaaactat--------------------------taaaaatagttttatgattccagaacatgacaagtgccaattgtg-aggcacataagtaa------------------------attttaataatttcct--------------------------------------------ttagacccttg-----------------------acaygatccttagaaaga-tttaaattat----ttctggttatat-------------------------gccatttt---gc-agtgttgatggatttagagctgttgtggagcgacaccttgaagtagaggtgacaggt-----------------------------------------------------ttgggtcgcgatggccaacctatcagagttgatgcttcaggctggcaggcacgcattttgcagcatgagtgtgatcatttggatggaacgctttatgtagataagatggttccaagaacattcagaactgttgaaaatttagacctgcctcttgctgaggggtgtccraagcttggtgctcggt-gagtca-------ttcatttacaaag-aaaat-caatcaaaggatgcacaagaaatg-aagcttc--------------------------------------------------------------------------------------------------rcttg-------------------------agaacaatagattttg--ttactt-ggta---------------------------------------atgccactgaa-tgcggttggca-----gcattggaagtca----------------------------------------------------------------------------------------------------------------------------------------------------------------------------------------------------------------------------------------------------------------------------------------------------------------agatt
>I28644_M066_Malvaceae_Thomasia_solanaceae_seq1
----------------------------------------------------------------------------------------------------------------------------------------------------------------------------------------------------------------------------------------------------------------------------------------------------------------------------------------------------------------------------------------------------------aaaaaaaaaaacatggacatttc------------atgcacgttgga-aaattaccagaggggtttttgaa---------------attataactatgcca---------------------------------------------acaaagtcggaggatctaaat---tctcctcgatgctcttttcttacaaagc-tttgaactgt----ttctggttgtaa-tctcatc---tcttttaccttactctcatttt---gc-agtgttgacggattcagagcagttgttgagcgacatctcgacgttgaggttacgggt-----------------------------------------------------ttgggtcgtagcggccagcctatcaaagtagatgcttcaggctggcaggcacgcattttgcagcatgagtgtgatcatttggatggaacgctctatgtagataagatggttccaagaacattcagaattgttcaaaatttggacttgccccttgctgaggggtgtccaaagcttggtgtctgct--gact-----ca-ttcttttacaaag-caatc-caatccaaggatgcacagataatc-aaggc---ttgaaagctagtt------------------------------------------------------------------------------tataaggcttc-------------------------aaagtaacagatttgc---tattt-ggta---------------------------------------atgcctttcca-gagagttggca-----gcattggaggtcgatgt---------------------------------------------------------------------------tagaattctt----------------------------------------------------------------------------------------------------------------------------------------------------------------------------------------------------------------------------
>I28645_M067_Malvaceae_Guichenotia_ledifolia_seq1
------------------------------------------------------------------------------------------------------------------------------------------------------------------------------------------------------------------------------------------------------------------------------------------------------------------------------------------------------------------------actattattc--------------------------agttccaaatatggacatttc------------atgcacgttgga-aaattaccagaggggttttgtgaa--------------ataataacaatgcca---------------------------------------------acaaaataggaggatctaaat---tctcctcattgctcttttcttacaaagc-tttgaactgt----ttctggttgtaa-tctcatc---tcttttaccttactgtcatttt---gc-agtgttgacggattcagagcagttgtggagcgacatctcgaggttgaggttacgggt-----------------------------------------------------ttgggtcgtaatggccagcctataaaagtagatgcttcaggctggcaggcacgcattttgcagcatgagtgtgatcatttggatggaacgctctatgtagataagatggttccaagaacattcagaactgttcaaaatttggacctgcctcttgctgaggggtgcccaaagcttggtgtctgct--gact-----ca-ttcttttacaaag-caatc-caatccaaggatgcacaaacaa--------------agagctagtt------------------------------------------------------------------------------tataaggcttc-------------------------aaggtaacagattttc---tattt-ggta---------------------------------------atgcctttcta-gagggt--------------------------------------------------------------------------------------------------------------------------------------------------------------------------------------------------------------------------------------------------------------------------------------------------------------------------------------------
>I28647_M069_Malvaceae_Cheirolaena_linearis_seq1
------------------------------------------------------------------------------------------------------------------------------------------------------------------------------------------------------cgtgtagtataaatttttttcatg--------------------------------------------------------------------------------------------------------------------------------------gttggtcgtatcct------------------------------ttgaacctgactg-c----------------gccaattggg-aagcacatataagagttatcaac--------------aactttaaaattcttca--------------------------------------------tcagaatattt-----------------------ccctgttgcttacagagcttttgaattat----ctccggttgtaa-tctcaga---actgactcttttctgtcgttct---gc-agtgttgatggattcagagctgttgtggagcgacatcttgatgtcgaggtcacaggc-----------------------------------------------------ttaggtcgtgatggcaaacctatcaaagtagatgcttcgggctggcaggcacgaatcttgcagcatgaatgtgatcatttggatggaacattgtatgtagataagatggtcccaagaacattcagaacagttcaaaatttggacctccctctcgccgagggctgtccaaagcttggtccgcgct--agct-----ca------tggcgctc-aaatt-tagtcgaagaatgcac-ggaaacg-gagaa---tgagaaaattt-t------------------------------------------------------------------------------catacttaccgga------------------tgaacattatattgaacttag-gatattc----aga------------------------------ct-----gtatgtgcaat-----------------atcattgccgtc----------------------------------------------------------------------------------------------------------------------------------------------------------------------------------------------------------------------------------------------------------------------------------------------------------------------
>I28648_M070_Malvaceae_Helmiopsiella_madagascariensis_seq1
----------------------------------------------------------------------------------------------------------------------------------------------------------------------------------------------------------------------------tg--------------------------------------------------------------------------------------------------------------------------------------gttggtcgtatctt------------------------------ttgaacctaattg-c----------------accaattggg-aagcacatataagagttatcaac--------------aactttaaaattcttcr--------------------------------------------tyagaatattt-----------------------ccatgttgctkacagagcttttgaattat----ctcyrgttrtaa-tctcaga---accractcttttctgthrttct---gc-agtgttgatggattcagagcagttgtggagcgacatcttgatgtcgaggtcacaggt-----------------------------------------------------ttaggtcgtgatggcaaacctatcaaagtaaatgcttcgggctggcaggcacgaatcttgcagcatgaatgtgatcatttggatggaacattgtatgtagataagatgcttccaagaacattcagaacggttcaaaatttggacctccctctcgccgaggggtgtccaaagcttggtccgcact--agct-----ca------tgacgcac-aaatt-tagtcgaagaatgcac-ggaaack-grgaa---ttgagaactactt------------------------------------------------------------------------------agtgattcttc-------------------------aaagttgttgatctgt---tattt-ggwa---------------------------------------acacatct------------------------------------------------------------------------------------------------------------------------------------------------------------------------------------------------------------------------------------------------------------------------------------------------------------------------------------------------------
>I28649_M071_Malvaceae_Goethalsia_meiantha_seq1
--------------------------------------------------------------------------------------------------------------------------------------------------------------------------------------------------------------taaaaaatcatctatg-----------------------------------------------------------------------------------------------------------------------------------------gatgttgtctt---------------------------taaaagaacttgacaatt----------------accaattgtg-cggcaagtgtataagttgctgct---------------atttcacgatttcct---------------------------------------------ttagaaccttg----------------------actatgatccttgcaaggc-tttagataat----ttctggttttaa-tctcatc---tc-tttaccttattaccatttt---gc-agtgttgatggatttagagcagttgtggagcgacatcttgatgttgaggtcacaggt-----------------------------------------------------tttggtcgtgatggtcagcctattaaagtagatgcttcaggttggcaggcgcgcattttgcaacatgagtgtgatcatttggaaggaacactttatgtagataagatggttccaagaaccttcagaactgttcaaaatttggatctgcctcttgccgaggggtgtccgaagctcggtgcccggt--aac----------tctttcacacag-aaagctgagtccaaggaaacactagaaatg-aagga---ttgaaagctagct------------------------------------------------------------------------------tatatggcttc-------------------------aaagtggcagatttg----tattt-ggta---------------------------------------atgcttctmaa-tccagtaggca-----gcattg----------------------------------------------------------------------------------------------------------------------------------------------------------------------------------------------------------------------------------------------------------------------------------------------------------------------------
>I28650_M072_Malvaceae_Clappertonia_ficifolia_seq1
---------------------------------------------------------------------------------------------------------------------------------------------------------------------------------gttg---tcaaaatagtttcattaattatat-aaaataacctatg--------------------------------------------------------------------------------------------------------------------------------------gacggttgtgtctt---------------------------tgaaagaacttgacatgt-----------------------------------atataagttggttct---------------atttcaagatttcct---------------------------------------------ttggaaacttc----------------------attatgatccttgcaaaac-cttggattactt--------ctttaa-tctcath---gt-gttaccttactgccatttt---ac-agtgttgatggattcagagcagttgtggagcgacatcttgatgttgaggtcacaggt-----------------------------------------------------tttggtcgtgacggtcagcctatcaaagttgatgcttcaggctggcaggcacgcattttgcagcatgagtgtgatcatttggacggaacactttatgtagataagatggttccaagaaccttcagaactgttcaaaatttggacctgcctcttgctgaggggtgtccaaagcttggtgcccggt--aac---------aattttaa------------aagtccaaggatacactagaaatg-aacgc---ttgaaagctagatt-----------------------------------------------------------------------------tggaaggcttt-------------------------caagtagtagatttgc---cattt-ggta---------------------------------------gtgcctctcag-tctggttggca-----gcaa------------------------------------------------------------------------------------------------------------------------------------------------------------------------------------------------------------------------------------------------------------------------------------------------------------------------------
>I28653_M168_Malvaceae_Theobroma_cacao_seq1
---------------------------------------------------------------------------------------------------------------------------------------------------------------------------------------------------------------------ttatttatg--------------------------------------------------------------------------------------------------------------------------------------gatggttacctctt--------------------------ttgaatgaagttgacaaa----------------------ttgtg-aggcacataaaagagttggctaaa-------------ttttttaaaatttctg---------------------------------------------ttagaaccttg-----------------------acatgttccttacaaagc-tttgaattat----ttctggttgtaa-tctcatc---tcctttaccttactgtgatttt---gc-agtgttgaaggattcagagcagttgtggagcgacatcttgatgttgaggtcacaggt-----------------------------------------------------ttgggtcgtgatggccagcctatcaaagtagatgcttcaggctggcaggcacgtattttgcagcatgagtgtgatcatttggatggaacactctatgtagataagatggttccaagaacattcagagctgttcaaaatttggacctgcctcttgctgaggggtgtccaaagcttggtgcccgct--aact-----ca-ttcttttgcatag-caatc-cagtccaaggatgcacgagaaatg-acgtc---ttgaaagctagtt------------------------------------------------------------------------------tctaaggcttc-------------------------aaagtaatagattttc---tgttt-ggca---------------------------------------atgcatcgcaaatacagttggca-----gcatcagaggtcatcgtt----------------------------------------------------------------------------------------------------------------------------------------------------------------------------------------------------------------------------------------------------------------------------------------------------------------
>I28654_M105_Malvaceae_Pachira_aquatica_seq1
-------------------------------------------------------------------------------------------------------------------------------------------------------------------------------------------------------------------------tcatt--------------------------------------------------------------------------------------------------------------------------------------gatggttgcttctt--------------------------ttaaaagaacttgacaact----------------accaatcgtg-aggcacataaaggtgttggtgacg--------------attttaaaatttccg---------------------------------------------gtagaacatag-----------------------gcgtgctgcttacacaac-tttaaatgat----ctcggattgtaa-tctcata---tc-attaccttactgtcatttt---ac-agtgttgatggattcagagcagttgtggagcgacatcttgatgttgaggtcacaggt-----------------------------------------------------ttgggtcgcaatggccagcctatcaaagtagatgcctcagggtggcaggcacgcattttgcagcatgagtgtgatcatttggatggaacactatatgtagataagatggttccaagaacattcagaactgttcaaaatttggacctgcctcttgctgaggggtgccmaaagcttggtgctagct-aagct-----tt--tttcttacactcaaaatc-cagtccaaggatgcmcaagaaatg-aaggc---ttaaaagctagtt------------------------------------------------------------------------------tttgaggcttca------------------------aaagtaatagattwgg---tattt-ggtc---------------------------------------acacctctcat-tcaag---------------------------------------------------------------------------------------------------------------------------------------------------------------------------------------------------------------------------------------------------------------------------------------------------------------------------------------------
>I28655_M148_Malvaceae_Robinsonella_mirandae_seq1
---------------------------------------------------------------------------------------------------------------------------------------------------------------------------------------------------------------------tagygtatg--------------------------------------------------------------------------------------------------------------------------------------grygrttkcwwctt--------------------------tyaaaataacttgacaact----------------atyrkttgtt-aggcmmktraaryarttr--------------------atwywgwaaytttcaaatgctagatctcggaacagtmgtgtatggatggttgcctcttttrwarwamcytr------------------------------------ayadc-tkymartyrttagacacrtatygaag-tctcatg---tt-gtttcsttactgthatttt---gc-agtrttgatggattcagagcagttgtggaacggcatcttgatgttgaggtcacaggt-----------------------------------------------------ttggatcgcaatggccagcctctcaaagtagatgcctcagggtggcaggcacgtatmhtgcagcacgagtgtgatcatttggatggaacactctdtvdadawnakdkkkttchaagaacattcagaactgttcaaaatttggacctgcctcttgcdgaggggtgtcccaagctcggtgcycgtt--agyc-----ca--ttttttacamac-aackt-ca---------tgcacaagaaatg-aasgc---ataraacctagtt------------------------------------------------------------------------------tatgakgcttc-------------------------agaktaatagatttgg---tgtty-ggta---------------------------------------gcayctatcat-ygaatttaata-----gctatggaagtyatgtatmwsgrgwgttc---------------------------------------tttcaatggaaag-----------cagagt--attctt----------------------------------------------ttctcg--------------------------------------------------------------------------------------------------------------------------------------------------------------------
>I28656_M002_Malvaceae_Tilia_americana_seq1
--------------------------------------------------------------------------------------------------------------------------------------------------------------------------------------------------------------------------------------------------------------------------------------------------------------------------------------------------------------------------tgcatctt--------------------------ttgaamcaacttagtaatt----------------accaattgtg-aggcacataaaagagttggtgaca--------------actttaaaattttcr---------------------------------------------wtagarccttgyat-------------------ggyryggtgcttacagagc-tttaartyat----ctctgrttgtaa-bttcata---at-gattccttactgtcgttct---gc-agtgttgatggattccgagcagttgttgagcgacatcttgatgttgaggtcacaggt-----------------------------------------------------ttgggtcgtgatggccaacctatcaaactagatgcttcaggctggcaggcacgcattttgcagcatgagtgtgatcatttggatggaacgctctatgtagataagatggttccaagaacattcaggactgttcaaaatttggacctgcctcttgctgaggggtgtccaaagcttggtgctcact--agca-----ca--ttttttacacac-aaatc-cagtccaaggatgcacaagaaatg-aaggc---ttaagagctagtc------------------------------------------------------------------------------tgkgaggcttc-------------------------aaagtagtagatttct---tattt-ggta---------------------------------------acacctctcat-tggagttgaca-----gc--------------------------------------------------------------------------------------------------------------------------------------------------------------------------------------------------------------------------------------------------------------------------------------------------------------------------------
>I28657_M180_Malvaceae_Triumfetta_lappula_seq1
---------------------------------------------------------twtyka---------------------------------------------------------------------------------------------------gaatattgaatgcttggtgttatcaaaattgttt---tattaattaatgtatgacctatg--------------------------------------------------------------------------------------------------------------------------------------gayagtggtgtctt---------------------------taaacgaact-----------------------------------tgacgcatatataagttggtgct---------------atttcaagatttcat---------------------------------------------ttggagacttc----------------------attatcatccttgcaaaac-cttggattattt--------ctttwa-tctcatcwt----gttaccttacygtcatttt---gc-agtgttgatggatttagagcwgtcgtggagcgacatcttgatgttgaggtcacaggg-----------------------------------------------------tttggtcgtgacrgtcagcctatcaaagtagatgcttcaggctggcaggcacgcattttgcagcatgagtgcgatcatttggatggaacactatatgtagataagatggttccaagaaccttcagaactgttcaaaatttggacctgcctcttkctgaggggtgtccaaagcttggtgcccggt-----------aa-ttcttttacacag-------------aggracacrcyagaattg-agggcttcttgaaakctadgtt-----------------------------------------------------------------------------tggaaggcttt-------------------------gaagtagtatatttgt---cattt-ggtacttaytgtctctcaaccttggaattcttccttgaacgaaatgkctwtttgattcagttcaag-----gc--------------------------------------------------------------------------------------------------------------------------------------------------------------------------------------------------------------------------------------------------------------------------------------------------------------------------------
>I9832_V002_Malvaceae_Luehea_speciosa_seq1
tcccccctctctctctttatgtcttactccttttatgaagttcttaaagaaaaaaggtatttgctgaatccaagttcatcttagtatacagccagaaaaggatcatgcttctgttgataaagttctcgaactgtagttacacgactttcttgatgtcataccaaacataggctgtttgaaatgtgctttattggtttctacaagacatcaaattagtttatctggtgagataagttattmtttrcctgaaatttcakrtgccaaagtgcaactgaatgtaacatctgagaaagccagtttccacttttttgtatgatgcaactgcaaaaacaataccgaaacttttaaatgcttatggtggttgcatcttt-------------------------ctaaaagaacctgacartt----------------accaattgtaaggcaaagtatactagtggatcct---------------atctcaagatttcca---------------------------------------------tcagaaacttg----------------------attatgatccttggaaagt-tctagattat----ttcrggttttaa-tctcatc---tcgtttaccttactaccatttt---gc-agtgttgatggatttagagcagttgtngagcgacatcttgatgttgaggtcacaggt-----------------------------------------------------tntggtbgtgatggtcagcctattaaagtngatgcntcagghtggcaggcacgcattttgcagcatgagtgtgatcatttggatggaacactttatgtagataagatggttccaagaaccttcagaactgttcaaaatttggabctgcctcttgctgaggggtgtccnaagcttggtgcccnrt--aach------------cttwnrcab-armrmbsarkychavgdwhmmmhhramatg-aaggc---ttraarsywrsctwwwhtkgbhttdraddddkdrnwttbbchwtkgdwawksytcyymahycmrktkgsmnswwtkgrdgrwkgycaaccttggaatthttc-tt-----------------ygaatraaatgctgagtctattcattttgcggca----------------------------------ctataaaaattcgagatttgagttgttt---atatattgcaaggtattcaaagaaagtctgtgttagcacacagtgctgcttatgctaaatttggtttgactttctatgggaagttta-----tttagaattcctttctaggtgctgagctgacacttctggcctccatattgtagcgttatcacttcttgacatcct------------ccgcgacttatatgttctaatcaataataatggagtgtttacagttgtttatactgtgataaactcattaccacttgttgctgcatgg---------------------------------------------------------
