# Supplementary material for: Localized Phylogenetic Discordance Among Nuclear Loci Due to Incomplete Lineage Sorting and Introgression in the Family of Cotton and Cacao (Malvaceae)
Source: Front Plant Sci. 2022 Apr 13;13:850521. doi: 10.3389/fpls.2022.850521 (PMC9043901; doi:10.3389/fpls.2022.850521)
Supplement: Supplementary file 1 [file Data_Sheet_1.ZIP › Alignments_v4/L51.fasta]

>I23352_M001_Malvaceae_Bombax_ceiba_seq1
----------------------------------------------------------------------------------------------------------------------------------------------------------------------------------------------------------------------------------------------------------------------------------------------------------------------------------------------------------------------------------------------------aatatactatkaggagcatgagaa------ggatagcgccgatcctccaaaaaatatccttatgattccaacaatatccgatgtgagcaccgtggaagagtggagagccgtcgctaaagacattttgggacgacctggtaaactcaattggcgtgccactattgttgattggcctgggttgggattctctagcaagccaaagatggattataacgtcgatgtcatggaaaatttcgttgtcgattttattaatcatataagttccacaggtgta-tacta-aaaccccc---t---cctt----tcttttta-cattg--ttttatct---------------------------------------------------------------------------------ttggcagctttg--------------------tttatttgatctgatg----------------cctttt-------catatgta-tata----------ttttaattgc---------tttgatttgatagttgctta--------tgattttgattg---------------aatgccat--ttcac-ct-tgttgtgcttattccta----------------------------------------------------------------------------------------------------------------------------------------------------------
>I23353_M002_Malvaceae_Tilia_americana_seq1
-------------------------------------------------------------------------------------------------------------------------------------------------------------------------------------------------------------------------------------------------------------------------------------------------------------------------------------------------------------------------------------------------------------------acatgagaa------ggagagcactgatcctccaaagaatatccttatgattccaacaatatctgatgtaagcactgtggaagagtggagagcagtagctaaagacattttggggcgatgtggtaaagtcaattggcgtgctactattgttgattggcctggtctggggcactctagcaggccaaagatggattatgatgctgatgtgatggaatcatttgtagtcgatttcattaacgagataagttctccaggtgtc-tact--aaaac------t---tttt----ttctttta-cattg---tttatca---------------------------------------------------------------------------------ctgttggttcta------------------------gttaatttgatg----------------cttttt-------catatgca-tat-----------ttttaattgc---------tttgatt-----gttatgga--------tgattttgcttg---------------aatgccatgatttga-ccttgttctgcttagcattgc---gtgtgttgatagtgaattccgtggagaga-------------------------------ggcttgggcaagtgcaggcttaaagaaatct---------------------------------------------------------ct
>I23354_M003_Malvaceae_Herissantia_crispa_seq1
---------------------------------------------------------------------------------------------------------------------------------------------------------------------------------------------------------------------------------------------------------------------------------------------------------------------------------------------------------agacaaattgttgggattggaagttcaaggataattcaattcggatatactatgaacaacatgagaa------tgaaagcggtgatcctccaaaagatatacttatgattccaacaatttctgatgtaagcactgtggaagagtggagagctgttgctaaagacattttgggacgatccggtaaactcaattggagagcaactattgttgattggcctgggttggggttttctagcaaacccaagctggattatgatgctgacgtgatggaaaatttcattgttgattttattaatgagataaaatccccaggtgga-tacac-aaaac----cgt---ttct----ttctttta-cattt-gttctttga------------------------------------------------------------------------------------ttgctttga------------------------atatgtttgatga-tttgcttgaatgg-c-tttt-------tacgttg--ttga--------gcttggcagtgc---------tcgtatta---tgttgttgaattgt--g---------------------------aatttcatgtctctt-tgatgttcttattccaattg----------------------------------------------------------------------------------------------------------------------------------------------------------
>I23355_M004_Malvaceae_Malva_arborea_seq1
---------------------------------------------------------------------------------------------------------------------------------------------------------------------------------------------------------------------------------------------------------------------------------------------------------------------------------------------------------agacaaatagttgggaatggaagttcaaggataatgcaattagtatatactatgaacagcatgagaa------tgaaagccgtgatcctccaaagaatttacttatgattccaacaatatctgatgtaagcactgtggaagaatggagagctgttgctaaagacattttgggacgatctagtcatcwcaattggcgagctactattgttgattggcctggattgggrttttctagcaaacccaagatggattatgatgctgatttcatggaaartttcattgttgattttattaatgagatgaacwccccaggtgaa-tactt-aaaac----cct---ttct----tttctatgttattcgaatttatgataatttcataagccacaataggtaaggttaaactaccaatgtagtttactaatc------------------------------ttattataactactctgatagtttcgatacggtttgtgtccgatga-----------cggaatctta-------catat--------------------------gc---------ttttgttga--tgatactcagaga----aagtattggtagaca-tttaata--------------------------------------------------------------------------------------------------------------------------------------------------------------------------------------------------
>I23356_M005_Malvaceae_Lavatera_assurgentiflora_seq1
---------------------------------------------------------------------------------------------------------------------------------------------------------------------------------------------------------------------------------------------------------------------------------------------------------------------------------------------------------agacaaatagttgggaatggaagttcaaggataatgcaattagtatttactatgaacagcatgagaa------tgaaagccgtgatcctccaaagaatttacttatgattccaacaatatctgatgtaagcactgtggaagaatggagagctgttgctaaagacattttgggacgatctagtcatcwcaattggcgagctactattgttgattggcctggattgggrttttctagcaaacccaagatggattatgatgctgatttcatggaaartttcattgttgattttattaatgagatgaacwccccaggtgaa-tactt-aaaac----cct---ttct----tttstatgttattcgaatttatgakaatttcataagccacaataggtaaggttaarctaccaatgtagttwactaatc------------------------------ttattataactactctgatartttsrwwmsgkttkkkkyysrwkga-----------cggaatctta-------catat--------------------------gc---------ttt--------------------------------------------------------------------------------------------------------------------------------------------------------------------------------------------------------------------------------------------------
>I23359_M008_Malvaceae_Althaea_officinalis_seq1
--------------------------------------------------------------------------------------------------------------------------------------------------------------------------------------------------------------------------------------------------------------------------------------------------------------------------------------------------------------------------------------------------------------gaacagcatgagaa------tgaaagcaatgatcctccgaaaaatatacttatgattccaacaatatctgatgtaagcactgtggaagagtggagagctgttgctaaagacattttgggaagatcgagtaatctcaattggcgagctactattgttgattggcctggattgggattttctagcaaacccaagatggattatgatgctgatgtcatggaaaaattcattgttgattttatcaatgagatgaactccccaggtggaatactt-aaaac----cct---ttct----ttt-tatgttattcggatt-----------------------------------------------------------------------------------------tgggtgtga------------------------------cttgtga---------------------------------------------------------------------------------------------------------------------------------------------------------------------------------------------------------------------------------------------------------------------------------------------------------------------------
>I23365_M014_Malvaceae_Callirhoe_bushii_seq1
----------------------------------------------------------------------------------------------------------------------------------------------------------------------------------------------------------------------------------------------------------------------------------------------------------------------------------------------------------------------------------------------------------------------------------------aaatgatcctccgaaaaatatacttatgattccaacaatatctgatgtaagcaccgtggaagagtggagagctgttgctaaaaacattttgggaagatcgagtaatctcaattggcgagctactattgttgattggtctggaatggggttttctagcaaacccaagatggattatggtgctgatgtcatggaaaagttcattgttgattttattaatgagatgaactccccagatggaatactt-aaaac----tct---ttct----ttg-tacgttattcggatt-----------------------------------------------------------------------------------------tgagtgtga--------------------gtgtaagatgctgatga-----------cggaatctta-------catttaat-taggagattacctgatccaaatga---------tttcttgaa--tgatatttggaga----aagttttg-----------------------------------------------------------------------------------------------------------------------------------------------------------------------------------------------------------------
>I23367_M016_Malvaceae_Kitaibelia_vitifolia_seq1
---------------------------------------------------------------------------------------------------------------------------------------------------------------------------------------------------------------------------------------------------------------------------------------------------------------------------------------------------------agacaaataattgggaatggaagttcaaggataatgcaattagtatatactatgaacagcatgagaa------tgaaagcagtgatccttcaaaaaatatacttatgattccaacaatatctgatgtaagcactgtggaagaatggagagctgttgctaaagacattttgggacgatctagtaatctcaattggcgagctactattgttgattggcctggattgggattttctagcaaacccaagatggattatgatgctgatgtcatggaaaawttcattgttgattttattaatgagrtgaactccccaggtrrawwmytt-aaamc----cct---tyyt----tyt-wwkwttattcggatt-----------------------------------------------------------------------------------------tgggtgtga---------------------------------atgt-----------crga----ta-------cdagtaat-taggakattacctgatccaaatgc---------tctcttgaa--t-atatttggaga----aatttttgctagaca-ttkarwyaskwksymwtmwmrywyrk-ywasawtykywywrmwrwtkwwa------------------------------m-----------------------wkwgaatgatttggtggttgtcggaggcggtcatgctgc-----------------------------------------------------cacaa
>I23368_M017_Malvaceae_Sterculia_apetala_seq1
-----------------------------------------------------------------------------------------------------------------------------------------------------------------------------------------------------------------------------------------------------------------------------------------------------------------------------------------------------------acaaaatgttgggaatggaagttcaaggatagtgcaattcatatatactatgaggagcatgaaat------ggagagcactgatcctccaaaggatatccttatgattccaacgatatctgatgtaagcactgttgaagagtggagagcagtggctaaagacattttgggacgatctggtaaagtcaattggcgcgctatcattgttgattggcctggtttgggatactctagcaggccaaagatggattatgacgctgatttaatggaaaagttcgtagtcgatttcattaacgagataagttctccaggtgac-tgct--aaaac----ttt---tatt----ttctttta-cattg---tttatca---------------------------------------------------------------------------------ttattggttcta------------------------gttaatttgatg----------------tcattt-------tgtatgca-tgg-----------ttctaactgc---------tttgctt-----cttgttga--------tgattttgcttg---------------aagagcttgtttaa--ctttgtt-----------------------------------------------------------------------------------------------------------------------------------------------------------------------
>I23370_M105_Malvaceae_Pachira_aquatica_seq1
------------------------------------------------------------------------------------------------------------------------------------------------------------------------------------------------------------------------------------------------------------------------------------------------------------------------------------------------------------------------------------------------ttcatatatactacgaggagcatgagaa------ggaaagtgctgatcctccaaaaaatatccttatgattccaacaatatccgatgtgagcaccgtggaagagtggagagccgtcgctaaagacattttgggacgacctggtaaactgaattggcgtaccattattgttgattggcctggattgggattctctagcaagccaaagatggattatgacgctgatgtgatggaaactttcgttgtcgattttattaatcagataagttccccaggtgta-tatta-aaaacccc---t---tctt----tcttttta-cattg--ttttctct---------------------------------------------------------------------------------ctggcagctttg--------------------tttatttgatttgatg----------------ctcttt-------catatgta-tagt----------ttgtaattgc---------tttgatttgattgttgttga--------tgattttgctt--------------------------------------------------------------------------------------------------------------------------------------------------------------------------------------------------------------
>I23371_M137_Malvaceae_Dombeya_wallichii_seq1
----------------------------------------------------------------------------------------------------------------------------------------------------------------------------------------------------------------------------------------------------------------------------------------------------------------------------------------------------------------ttgttgggaatggaagttcaaggataatgttattcatatatattctgagaagcacgagaa------ggagagcactgatcctccaatggatatccttatgrttccaacaatatcggatgtaagcacagtggcagaatggagagcagtagctaaagacatattgggtcgatccggtagaktcaattggcgtgctactattgttgattggcctggtttgggatactctwgcaggccaaagctggattatgatgctgatgtaatggaaaaattcatagtcgatttcattaatgaaataaa---cccaggtggc-tact--aaaac----cct---atttttt-ttctttta-cattg---cttataa---------------------------------------------------------------------------------tcactggttcta------------------------gttaatttgatg----------------tctttc-------catatgca-tag-----------tttykatttgtcttcgc--ctcaatt-----gttggtgatggactgatgattttgattg---------------aatagcatgatttga-ccttgttgtgcatagcattgcc--acacacacataatgcagttca---------------------------------------ggtccacttaggtt---------------------------------------------------------------------------t
>I23372_M140_Malvaceae_Chiranthodendron_pentadactylon_seq1
---------------------------------------------------------------------------------------------------------------------------------------------------------------------------------------------------------------------------------------------------------------------------------------------------------------------------------------------------------------attgttgggaatggaaattcaaagataatgtagttcatatatactatgaagagcatgagaa------ggagagcactgatccttcaaagaatatccttatgattccaacaatatctgatgtaagcactgttgaagagtggagagcagtagctaaagacattttgggacgatctggtaaagtcaattggcgtgcaactattgttgattggcctggtttgggatactctagcaggccaaagatggattatgatgttgatgtgatggaaaaattcgtagtcgatttcattaacgagataagttccccaggtggc-tact--gaaac----ctt---ct------ttctttta-cattg---tttagca---------------------------------------------------------------------------------ttgttggttcta------------------------gttagtttgatg----------------cttttt-------catataca-tag-----------ttttaattta---------tattgct-----ccgactct--------tcattttttttt---------------aattacctgtgtctt-aca-tatgtgtccgaccatat---tcggacatggtatgga--------------------------------------------gatatgatcat--------ccaaacccgtgtcata-------------------------------------------------------
>I23373_M141_Malvaceae_Quararibea_funebris_seq1
-----------------------------------------------------------------------------------------------------------------------------------------------------------------------------------------------------------------------------------------------------------------------------------------------------------------------------------------------------------acaaattgttgggaatggaagttcaaggataacgtaattcatatatactatgagaagcatgagaa------gcagagcactgatcctccaaaagatatacttatgattccaacaatatctgatgtaagcactgtggaagagtggcgagccgtagctaaagacattttgggacgatctggtaaagtcaattggcgagcaactattgttgattggcctggattgggatactctagcaagccaaagatggattatgatgctgatgtgatggaaaatttcgtagtcgattttattaatgagataagttccccaggtacc-----------------ct---ttct----gttttttaccattg---tttatct---------------------------------------------------------------------------------ttgcagcttt--------------------------gttagtttgatg----------------cttttcaaatgtatatatata-tagtt------t--ttttaattgc---------tttgatt-----gttgttga--------tgattttgcttg---------------aatggcat--tttac-ctt--ttgtgcttagcattgttc-gtgtgttgatagtg-------tggagcga-------------------------------ggcttggaaaagttcacgcttaaagaagtytctttaatgttcttattcctattgtgatttaggaatgctttcttctagtgtattttagct
>I23376_M145_Malvaceae_Heliocarpus_appendiculatus_seq1
-------------------------------------------------------------------------------------------------------------------------------------------------------------------------------------------------------------------------------------------------------------------------------------------------------------------------------------------------------------aaattcttgggaatggaagttcaaggataatttagttcatatatattatgaggagcatgagac------ggagaacaccgatcctccaaagaatatccttatgattccaacaatttctgatgtaagcactgtggaagagtggagggcagtggctaaagacattctgcaacgagccggtaaagtcaattggcgtgctactattgttgattggcctggtttaggatactcttccaggccaaagatagattataatgcggatgtcatggaaaaatttgtggtcgatttcattaacgggacgagcactccaggtggg-tctg--aaagt----tta---aaacct--tta---ta-tgttg---ttgatca---------------------------------------------------------------------------------ttgttgcttcta------------------------cttaatgtgatg----------------ctttta--------taatatg-cgc-----------ccttatttgctctt-gcattgtatat-----gttgatga--------tgaatttgtgga---------------ggttataatttt----ca---ttgtctatgaaaattt---ctttcgagactgtagtacacaaggctagattagacaattgtgagaagtgcaataatatgtggc---------------------------------------------------------------------------------------
>I23377_M148_Malvaceae_Robinsonella_mirandae_seq1
-----------------------------------------------------------------------------------------------------------------------------------------------------------------------------------------------------------------------------------------------------------------------------------------------------------------------------------------------------------acaaatttttgggactggaagttcaaggataatgcaattcggatatactatgaacagcatgagaa------tgaaagcagtgatcctccaaaaaatatacttatgattccaacaatttctgatgtaagcactgtggaagagtggagagctgttgctaaagacattctgggacgatctggtaaactcaattggagagcaactattgttgattggcctggattgggkttttctagcaaacccaaaatggattatgatgctgacgtgatggaaaatttcattgttgattttattaatgagataaaatccccaggtgga-tacat-aaaac----act---ctct----ttt----a-cattt-gttcttgga------------------------------------------------------------------------------------ttgccttga------------------------atgtgtttgatga-ttttcttgaatgg-c-tttt-------taccttg--ttga--------gcttagcattgc---------tcgtatta---tgttgttgaatcgt--g---------------------------aatttcatgtctctt-tgatgtttttattcccattgt---------------------------------------------------------------gatttaggaa-------------------------------------------------------------------------------t
>I23378_M150_Malvaceae_Ceiba_pentandra_seq1
--------------------------------------------------------------------------------------------------------------------------------------------------------------------------------------------------------------------------------------------------------------------------------------------------------------------------------------------------------------------------------------------------------tactatgaggagcatgagaa------ggatagcgctgatcctccaaaaaatatccttatgattccaacaatatccgatgtgagcaccgtggaagagtggagagctgtcgctaaagacattttgggacgacctggtaaacttaattggcgtgcgactattgttgattggcctgggttgggattctctagcaagccaaagatggattatagcgttgatgtcatggaaaatttcgttgtcgattttattaatcatataagttccccaggtgta-tacta-aaaccccc---t---tctt----tcttttta-cattgt-ttttatct---------------------------------------------------------------------------------ttggcagctttg--------------------tttatttgatctgatg----------------cctttt-------catatgt----------------------------------------------------------------------------------------------------------------------------------------------------------------------------------------------------------------------------------------------------------------------------------------
>I23383_M166_Malvaceae_Pseudobombax_ellipticum_seq1
---------------------------------------------------------------------------------------------------------------------------------------------------------------------------------------------------------------------------------------------------------------------------------------------------------------------------------------------------------agacaaattgttgggaatggaagtgcaagrataacgtaattcatatatactatgaggagcatgagaa------gaatagcgcagatcctccaagaaatatccttatgattccaacaatatccgatgtgagcaccgtggaagagtggagarccgtcgctaaagacattttgggacgacctggtaaactcaattggcgtgcgactattgttgattggcctggattgggattttctagcaagccaaagatggattatgatgctgatgtgatggaaaatttcgttgtcgattttattaatcagataagttccccaggtgya-tacta-aaaacccc---t---tctt----tcttttya-cattg--ttttatat---------------------------------------------------------------------------------ttggcagctttg--------------------tttatttgatctgatg----------------cttttt-------catatgta-tagt----------ttttaattgc---------tttgatttgattgttgttga--------tgattctgcttg---------------aatgccat--tttaa-ct-tcttgtgcttattcccac--------------------------------------------------------------------------------------------------------------------------------------------------------t
>I23385_M169_Malvaceae_Ochroma_pyramidale_seq1
-----------------------------------------------------------------------------------------------------------------------------------------------------------------------------------------------------------------------------------------------------------------------------------------------------------------------------------------------------------------tgttgggaatggaagttcaaggataatgtaattcatatatactatgaggagcatgagaa------gcagagcactgatcctccaaaaaatatccttatgattccaacaatatctgatgtaagcactgtggaagagtggagagctgtagctaaagacattttgggacgatctggtaaagtcaattggcgtgcaactattgttgattggcctggattgggatactctagcaagccaaagatggattatgatgctgatgcgatggaaaatttcgtagtcgattttattaatcagataagttccccaggtgga-tact--aaaac-----cc---ttct----ttctttta-cattg---tttatct---------------------------------------------------------------------------------ttgttggttct-------------------------gttagtttgatg----------------cttttt-------catatctg-tact----------ttttaattgc---------tttgatt-----gttgttga--------tgattttgcttg---------------aatggcatttta-------tcttgtgctcagcattgcgcctgttgttgatagtgaattccgtggagaga-------------------------------ggcttgcacaagtgcagg-----------------------------------------------------------------------c
>I23388_M180_Malvaceae_Triumfetta_lappula_seq1
---------------------------------------------------------------------------------------------------------------------------------------------------------------------------------------------------------------------------------------------------------------------------------------------------------------------------------------------------------agacaaattcttgggaatggaagttcaaggataatttagttcatatatattatgaggagcatgagac------ggagaacaccgatcctccaaagaatatccttatgattccaacaatttctgatgtaagcactgtggaagagtggagggcagtggctaaagacgttctgcaacgagccggtaaagtcaattggcgtgctactattgttgattggcctggtttaggatactcttccaggccaaagatagattataatgcggatgtcatggaaaaatttgtggtcgatttcattaacgggacgagcactccaggtg---------------------------------------------------------------------------------------------------------------------------------------------------------------------------------------------------------------------------------------------------------------------------------------------------------------------------------------------------------------------------------------------------------------------------------------------------------------------------------------------------------------------
>I23389_M181_Malvaceae_Pavonia_scheadiana_seq1
----------------------------------------------------------------------------------------------------------------------------------------------------------------------------------------------------------------------------------------------------------------------------------------------------------------------------------------------------------------------------------------------------tatatactacgaacagcatgagaa------tgaaagcagtgatcctcccaaaaatatacttatgattccaacaatatctgatgtaagcaccgtggaagtttggagagctgttgctaaagacattttgggacgatctggtaaactcaattggcgaactactattgttgattggcctggattgggattttctagcaaacccaagatggattatgatgctgatgtcatggaaaatttcattgttgattttattaatgagataaactccccaggtgga-tactt-aaaac----ctt---ttct----ttc-tatgttattcggatt-----------------------------------------------------------------------------------------tgggtgtgac-------------------gggtttgtgtctggtga-----------cggaatctta-------catttaat-taggatattacctgatccaaacgc---------tctagttaa--ttatactcagaga----aagtattgctagacattttaattaggtgacaatatagcttgt-taacaa------------------------------------------------------------------------------------------------------------------------------------------------------------------------
>I23390_M182_Malvaceae_Anoda_cristata_seq1
--------------------------------------------------------------------------------------------------------------------------------------------------------------------------------------------------------------------------------------------------------------------------------------------------------------------------------------------------------------------------------------------------------------gaacagcatgagaa------tgaaagcagtgatcctcccaaaaatatacttatgattccaacaatatctgatgtaagcaccgtggaagtttggagagctgttgctaaagacattttgggacgatctggtaaactcaattggcgaactactattgttgattggcctggattgggattttctagcaaacccaagatggattatgatgctgatgtcatggaaaatttcattgttgattttattaatgagataaactccccaggtgga-tactt-aaaac----ctt---ttct----ttc-tatgttattcggatt-----------------------------------------------------------------------------------------tgggtgtgac-------------------gggtttgtgtctggtga-----------cggaatctta-------catttaat-taggatattacctgatccaaacgc---------tctagttaa--ttatactcagaga----aagtattgctagacattttaattaggtgacaatatagcttgt-taacaatatttctgcaattgaaa------------------------------c-------------------------agaatgatttggtggtcttcggaggcggtca----------------------------------------------------------------
>I23391_M183_Malvaceae_Phymosia_umbellata_seq1
-----------------------------------------------------------------------------------------------------------------------------------------------------------------------------------------------------------------------------------------------------------------------------------------------------------------------------------------------------------------ttttgggactggaagtacaaggataatgcaattcggatatactatgaacagcatgagaa------tsaaagcagtgatcctccaaaaaatatacttatgattccaacaatttctgatgtaagcactgtggaagagtggagagckgttgccaaagacattttgggacgatcttgtgaactcaatttgagagcaactattgttgattggcctggattggggttttctagcaaacccaagctggattatgatgccgacgtaatggaaaatttcattgttgattttattaatgagacaaaatacccaggtgga-tacct-aaaac----cgt---ttat----ttcctcaa-cattttgttctttga------------------------------------------------------------------------------------ttgccttga------------------------aaatgtttgatga-tttgcttgaatgg-c-tttt-------tactttt--ttta--------gcttgccattgc---------tcgtatta---tgttgttgaatcgt--g---------------------------aatttcatgt----------------------------------------------------------------------------------------------------------------------------------------------------------------------------------gt
>I23393_M189_Malvaceae_Kearnemalvastrum_lacteum_seq1
------------------------------------------------------------------------------------------------------------------------------------------------------------------------------------------------------------------------------------------------------------------------------------------------------------------------------------------------------------caaatarttgggaatggaagttcaaggayaatgcaattagtatatactatgaacarcatgagaa------tgaaagcrgtgatcctcchaaaaatatacttatgattccaacaatatctgatgtaagcactgtggaagaatggagagctgttgctaaagacattttgggacgrtctrgtaaactcaattggcgagctactattgttrattggcctggattgggrttttctagcaadcymaagatggattatgatgctgatgtcatggaraadttcattgttgattttattaatgagatraactccmcaggtggaatacwt-aaaac----cct---ttct----tty-trtrtkwtwbksrkw-----------------------------------------------------------------------------------------tkwgkgkgwgwgtsksr-------kayrhgwktktgtbtctgatsr-----------bdrwmtyhya-------ywtwwwww-krrgatwwyhkbhvvcvmawshbc---------tcthgaaar--ddrkawwyrkasm----wwgttwwgctagaca-tataattaggaggcaatatagcttgt-taacaatttttctgcaattgaaa------------------------------c-----------------------agagaatgatttggtggtcgtcggaggcggt------------------------------------------------------------------
>I23394_M229_Malvaceae_Malvastrum_americanum_seq1
---------------------------------------------------------------------------------------------------------------------------------------------------------------------------------------------------------------------------------------------------------------------------------------------------------------------------------------------------------------atagttgggaatggaagttcaaggacaatgcaattagtatatactatgaacaacatgagaa------tgaaagcaatgatcctcctaaaaatatacttatgattccaacaatatctgatgtaagcactgtggaagagtggagagctgttgctcaagatattttggggagatcgagtaaactgaattggcgagctactatagttgattggcctggattggggttctctagcaaacccaagatggattatgatgctgatgccatggaaaaattccttgttgattttattaatgakatgaactccccaggtggaatactt-aaaac----cct---ttct----tttctatgttattcggatt-----------------------------------------------------------------------------------------tgggtgtga---------------------------------gtgt-----------cgga----ta-------cgagt-----------------------------------------------------------------------------------------------------------------------------------------------------------------------------------------------------------------------ttgtgtt------------------------------------------------------------
>I23395_M236_Malvaceae_Fuertesimalva_jacens_seq1
-------------------------------------------------------------------------------------------------------------------------------------------------------------------------------------------------------------------------------------------------------------------------------------------------------------------------------------------------------------aaatagttgggaatggaagttcaaggataatgcaattagtatatactatgaacagcatgagaa------tgaaagcagtgatcctccaaaaaatatacttatgattccaacaatatctgatgtaagcactgtggaagaatggagagctgttgctaaagacattttgggacgatctagtcatctcaattggcgagctactattgttgattggcctggattgggattttctagcaaacccaagatggattatgatgctgatttcatggaaagtttcattgttgattttattaatgagatgaactccccaggtgaa-tacttaaaaac----cct---ttct----tttgtatgttattcg----------aatttcataagccacaataggtaaggttaagctaccaatgtagttaactaatctgattaactaatgaatcagttcagtagttgttattataactactctgatagct-cgatacggtttgtgtccgatga-----------tggaatctta-------cat--------------------------------------------------------------------------------------------------------------------------------------------------------------------------------------------------------------------------------------------------------------------------------------------
>I23396_M019_Malvaceae_Allosidastrum_pyramidatum_seq1
---------------------------------------------------------------------------------------------------------------------------------------------------------------------------------------------------------------------------------------------------------------------------------------------------------------------------------------------------------------attgttgggactggaagttcaaggataatgcaattcggatatactatgaacagcatgagaa------tgagagcagtgatcctccaaaaaatatacttatgattcctacaatttctgatgtaagcactgtggaagagtggagagctgttgctaaagacattttgggacgatctggtaaactcaattggagagcaactattgttgattggcctggattggggttttctagcaaacccaagatggattatgatgctgacgtgatggaaaagttcattgttgattttattaatgagataaaatccccaggtgga-tacataaaaac----cct---ttct----atctttta-cattt-attctttga------------------------------------------------------------------------------------ttgccttga------------------------atgcgtttgatga-tttgcttgaatgg-cttttt-------taccttg--ttga--------gcttctcattgc---------tcgtatta---tgttgttgaatcgk--r---------------------------awttymwkkyyyytt-krwkktyytwwtycmaa-------------------------------------------------------------------------------------------------------------------------------------------------------------
>I23399_M022_Malvaceae_Gaya_dominguensis_seq1
-----------------------------------------------------------------------------------------------------------------------------------------------------------------------------------------------------------------------------------------------------------------------------------------------------------------------------------------------------------------------------------------------------atatactatgaacggcatgagaa------tgaaagcggtgatcctccaaaagatatacttatgattcctacaatttctgatgtaagcactgtggaagagtggagagctgttgctaaaaacattttgggacgatctggtaaactcaattggagagcaactattgttgattggcctgggttggggttttctagcaaacccaagctggattatgatgctgacgtgatggaaaatttcattgttgattttattaatgagataaaatccccaggtgga-tacac-aaaac----cct---ttct----ttctttta-cattt-gttctttga------------------------------------------------------------------------------------ttgccttga------------------------atgtgtt---------------------------------------------------------------------------------------------------------------------------------------------------------------------------------------------------------------------------------------------------------------------------------------------------------------------------------
>I28591_M023_Malvaceae_Neobuchia_paulinae_seq1
------------------------------------------------------------------------------------taa-atagtcgctctttact---------------------------------------tgaaattgggttcttttt-------------------ttttttttc---------------------------------ctggttaatctgggttagattatattcttgaatattt------------------------------------------------------------------gttt--aatcattcaatttcagacaaattcttgggaatggaagttcaaggataatgtaattcatatatactatgaggagcatgagaa------ggagagcgccgatcctccaagaaatatccttatgattccaacaatatccgatgtgagcaccgtggaagagtggagagccgtcgctaaagacattttggttcgacctggtaaacttaattggcgtgcgactattgttgattggcctgggttgggattctctagcaagccaaagatggattataacgttgacgttatggaaaatttcgttgtcgattttattaatcatataagttccccaggtgta-tactg-aaaccccc---t---tctt----tcttttta-cattg--ttttatct---------------------------------------------------------------------------------ttggcagctttg--------------------tttatttgatctgat-----------------ccttct-------cattttta-tatt----------ttttaattgc---------tttgatttgattgttgct-----------------------------------------------------------------------------------------------------------------------------------------------------------------------------------------------------------------------------------
>I28593_M024_Malvaceae_Carpodiptera_cubensis_seq1
-----------------------------------------------------------------------------------------------------------------------------------------------------------------------------------taatttttgg-----------------------------------------tctgggttagagtag-tcctgcaatatttgttt-aattttag-tttgtttacgatacctgttgtctcatat--------------------attctttt--aatct------ttcagacaaattgctgggaatggaaattcaaggataatgtacttaatatatactatgaggagcatgagagtgagatggtgagcactgatcctccaaaggatatccttatgattccaacaatatctgatgtaagcacagtggaagagtggagagcagtagctaaagacattttggaacgatctggtaaagtcaattggcgtgctactattgttgattggcctggtttggggtactctagtaagccaaagatggattatgatgctgatgtaatggaaaaattcgtagttgatttcatcaacgagataagttctccaggtggc-tact--aaaagc---cct-----------ttttttac-cattg---tttatca---------------------------------------------------------------------------------ttattsgtt-ta------------------------gttaatttgatg----------------ccttt---------atatgct-taa-----------ttttattcgc---------tttggtt-----gttgttga--------tgactttgcttg---------------aagagtattatttga-caccgttatgcaaagca-------------------------------------------------------------------------------------------------------------------------------------------------------------
>I28596_M026_Malvaceae_Ruizia_cordata_seq1
---------------------------------------------------------------------------ccactaaggtaaagacgttgctgtttcgt------------------tgaaaagattatggaaagttttaaacttggcraagttt----tcataattaaactgtaatttgtttt-----------------------------------------cctggggttgyttgggttcttcaatatttgttmaatsttaagctttgtttacagttctagttrtctcagtt--------------------aatttttt--gctcg------ttcagacaaattgttgggaatggaagttcaaggataatgttmttcatatataytctgagaagcacgagaa------ggagagcactgrtcctccaatggatatccttatgrttccaacaatatcggatgtaagyacagtggcagaatggagagcagyagctaaadacatattgggtcgatccggtagrktcaattggcgtgctactattgttgattggcctggtttgggatactctwgcaggccaaagctggattatgatgctgatgtaatggaaaaattcatwgtcgatttcattratgaaataaa---cccaggtggc-tact--aaaac----cctw-wttttttytytywttta-cattg---cttataa---------------------------------------------------------------------------------tcaytggttcta------------------------gttaatttgatg----------------tctttc-------catatgca-tag-----------ttttgatttgtcttygc--ctcwatt-----gttg------gactgatgrttttgattg---------------aatagcatgatttga-ccttgttgtgcttagcattg----------------------------------------------------------------------------------------------------------------------------------------------------------
>I28597_M027_Malvaceae_Melhania_velutina_seq1
---------------------------------------------------------agcaaaattctctcaaacccactaaggtaaaaccgttgctgtttcgt------------------tgaaaagattakgrwaagkkytraacttggc--agttt----tcataaytaarmtgkartttgtttt-----------------------------------------cctggagttgtttgggttcttcartatttgttcartgttwagctttgtttacagttctagttgtctcagtt--------------------aatttttt--gctcg------ttcagacaaattgttgggaatggaagttcaaggataatgttrttcatatatattctgagaagcacgagaa------ggagagcactgstcctccvatggatatccttatgrttccaacaatatcggatgtaagcacagtggcagaatggagagcagtagctaaagacatattgggtcgatccggtagaktcaattggcgtgctactattgttgattggcctggtttgggatactctagcaggccaaagctggattatgatgctgatgtaatggaaamattcatagtcgatttcattaatgaaatawa---cccaggtggc-tact--aaaac----cyt---wtttttttytctttta-yattg---vttataa---------------------------------------------------------------------------------tcactggttcta------------------------gttwatttrwtg----------------tmtttc-------cgta-------------------------------------------------------------------------------------------------------------------------------------------------------------------------------------------------------------------------------------------------------------------------------------------
>I28598_M028_Malvaceae_Glyphaea_brevis_seq1
----------------------------------------------------------------------------------------------------------------------------------------------taatacctggcaaaacttt----cataagtaaactgtaatttatgga-----------------------------------------tctgggttagatgggagtttccctttttttttt---tgtttg-tttgtttatatggctagtagtctcatat--------------------atattttaaaaatga------ttcagacaaattgttgggaatggaagttcaatgatattgtaagtcatatatactctgaggagcacgagaa------ggagagcactgatcctccaaaggatatccttatgattccaacaatatctgatgtaagcaccgtggaagagtggagagcagtggctaaagacattataggacgagctggtaaagtaaattggcgtgctactattgttgactggcccggtktgggatactctagcaggccaaagatggattatgatgctgatttaatggaaaaatttgtggttgatttcattaacaagataagctccccaggtggc-tact--aaaac--------------c---tttgtata------t-ccttgtgc---------------------------------------------------------------------------------ttgctgct----------------------------gcatatttgatgc---------------tttttt-------catatgcc-tactt-----ttacttttaattgc---------ttttctt-----gttgatta--------tgtttttacttg---------------aatggcatgatctgagccgwrttrmamktaraaktrs---kyatrtkaawrawgaatt---------------------------------------tgcggct-----------------------------------------------------------------------------------gac
>I28605_M235_Malvaceae_Abutilon_sp_seq1
-----------------------------------------------------------------------------------------aaaaaaatgttttct---------------------------------------ttaaattccctatttttc---ccagagttaaacc---------------------------------------------------------------------cttttttttatttcttt-gattttag-----------------------------------------------ttgattttat--gttca------ttcagacaaatcgttgggactggaagtacaaggataatgcaattcggatataccatgaacagcatgagaa------tggaagcagtgatcctccaaaagatatacttatgattccaacaatttctgatgtaagcaccgtggaagagtggagagctgttgctaaagacattttgggacgatctggtaaactcaactggagagcaactattgttgattggcctggattggggttttctagcaaacccaagctggattacgatgctgatgtgatggaaaatttcattgttgattttattaatgagataaaatccccaggtgga-tacct-aaaac----cct---ttct----ttcttcaa-catattgttctttga------------------------------------------------------------------------------------ttgccttga------------------------atgtgtttgatga-tttgcttgaatg--------------------------------------------------------------------------------------------------------------------------------------------------------------------------------------------------------------------------------------------------------------------------------------------------------------
>I28606_M033_Malvaceae_Reevesia_formosana_seq1
--------------------------------------------------------------------------------------------------------------------------------------------------------------------------------------------------------------------------------------------------tggtttcttcaatatttgttt-acttttag-tttgtttagattgccagttgtctgatatag--------------ttttttgttttt--aataa------ttcagacaaattgttgggaatggaaatttaaggataatgtaattcatatatactatgaggagcatgaaaa------ggaaagcactgaccctccaaagaatatccttatgattccaaccatatctgatgtaagcactgtggaagagtggagagcagtagccaaagacattttgggacgatcgggtaaagtcaattggcgtgcaactattgttgattggcctggtttgggatactctagcaggccaaagatggattatgatgcggatgtgatggaaaaatttgtagttgatttcattaacaagataagttccccaggtgcc-tact--aaaac----ctc---cttttt--tttttgta-cattg---tttatca---------------------------------------------------------------------------------ttgttggttctc------------------------gttagtttgatg----------------ctttta-------catatgta-tag-----------tcttaatggc---------tttgatt-----gttgttaa--------tgattttgctt--------------------------------------------------------------------------------------------------------------------------------------------------------------------------------------------------------------
>I28607_M034_Malvaceae_Mansonia_altissima_seq1
----------------------------------------------------------------------------------------aacttatctcgttaat------------------gaaatcaactacgaatttttccatcac-----atccgca---tcataatysawctktrgytyaytrgagtatcccaaaccaggccaatcaacaatagtagcacgccakytgrsyttaswykrtsktcyymaawttttgttt-acttttag-tctgtttttattgccagctgtttcatatagg-----------gttttttttttttg--aataa------ttcagacaaattgttgggaatggaaatttaaggatgacgtagttcatatatactatgaggagcatgagaa------ggaaaacactgacccttcaaagaatatccttatgattccaaccatatctgatgtaagcactgtggaagagtggagagtagtagccaaagacattttgggacgatcgagtaaggtcaactggcgtgctactattgttgattggcctggtttgggatactctagtaggccaaagatggattatgatgcggatgtgatggaaaaattcgtagttgatttcattaacgagataagttcttcaggtggc-cact--aaaac----ctt---ctttcg--gt----ta-caccg---tttttaa---------------------------------------------------------------------------------ttattgtttggc------------------------gttagtttgatg----------------ctttta-------cgtatgta-tag-----------tgttaattgc---------tttgatt-----tttgttga--------tgattttgcttg---------------aatggtatggtttga-------------------------------------------------------------------------------------------------------------------------------------------------------------------------------
>I28608_M035_Malvaceae_Hosfordia_alata_seq1
------------------------------------------------------------------------------------------------------ct---------------------------------------gtatactccctatttttc---ccagagttaaacc-----------------------------------------------------------------------tttgattatttcttt-gattttag-----------------------------------------------tttatttcat--gttca------ttcagacaaattgttgggactggaagtacaaggataatgcaattcggatatactatgaacagcatgagaa------tgaaagcagtgatcctccaaaaaatatacttatgattccaacaatttctgatgtaagcactgtggaagagtggagagcwgttgctaaagacattttgggacgatctggtaaactcaattkgagagcawctattgttgattggcctggattggggttttctagcaaacccaagctggattatgatgctgacgtgatggaaaatttcattgttgattttattaatgatataaaatcaccaggtgga-tacac-aaaac----cct---ttcc----ttcttcaa-cattttgttctttga------------------------------------------------------------------------------------ttgccttga------------------------atatgtttgatgagtttgcttgaatgg-cttttt-------ta---------------------------------------------------------------------------------------------------------------------------------------------------------------------------------------------------------------------------------------------------------------------------------------------
>I28609_M036_Malvaceae_Pentaplaris_davidsmithii_seq1
-------mwmagyttcctctgcttccctggatttctctacaccctcctctgtcattgaacaaaaaatcctcaaacccacaaaggtaaaaacgtccctgtttact---------------------------------------tgaaattgcaaaattttttttccataattaaacctttttt---------------------------------------------------------------ttggttgatatttgttt-aattttag-tttttttatg------------------------------------------------gatca------ttcagacaaattgttgggaatggaagttcaaggataatgtacttcatatatactatgaagagcatgagaa------tgaaagcactgatcctccaaaaaatatacttatgattccaacaatatctgatgtaagcactgtggaagagtggagagctgtggctaaagacattttgggacgatctggtaatgtcaattggcgagcaactattgttgattggcctggattggggttctctagcaagccaaagatggattatgatgctgatgtgatggaaaatttcgttgtcgattttattaataagataagttccccaggtgga-tacta-aaaac----cct---ttct----ttcttttaccattg---tttatcc---------------------------------------------------------------------------------ttgcaggttt--------------------------gttagtttgatg----------------cttttcakwtk-c---------tagga-------------------------------------------------------------------------------------------------------------------------------------------------------------------------------------------------------------------------------------------------------------------------------at
>I28610_M037_Malvaceae_Heritiera_littoralis_seq1
--------------------------------------------------------------------------------------------tcattgaacaaaaacccctccaacccactaaggyaagataatggaaagtcctaaacctggcaaattt--------tactataattgtaatttattga-----------------------------------------tctgcattagattgggtccttcaatctttgttt-aattttag-tttgtttacagtaccagttgtctcatat--------------------attatttt--catca------ttcagacacattgttgggaatggcagttcaaggataatgtaaatcatatatactatgaggagcatgagat------ggagagcactgatcctacaaaggatattcttatgattccaacaatatctgatgtaagcactgtggaagagtggagagcagtagctaaagacattttgggacgatctggtaaagtcaattggcgtgctatcattgttgattggcctggtttgggatactctagcaggccaaagatggattatgacgctgatgtaatggaaaagtttgtagtcgatttcattaacgagataagttctccaggtgac-tact--aaaac----cct---tttt----ttctttta-cattg---tttatca---------------------------------------------------------------------------------ttattggttcta------------------------gttaatttgatg----------------tctttt-------aatatgca-tag-----------ttctaattgc---------tttgact-----gttgttga--------tg-----------------------------------------------------------------------------------------------------------------------------------------------------------------------------------------------------------------------
>I28612_M038_Malvaceae_Brachichyton_bidwillii_seq1
-------------------------------------------------------------------------------------------------------------------------------------------------------------------------------------------------------------------------------------------------ttgtgtccttgaatatttgttt-atttttag-tttatttacagtaccagttgtctcatat--------------------attatttt--aatca------ttcagacaaattgttgggaatggaagttcaaggataatgcaattcatatatactatgaggagcatgagat------ggagagcactgctcctccaaaggatatccttatgattccaacaatatctgatgtaagcactgtggaagagtggagaacagtagccaaagacattttgggacgatctggtaaagtaaattggcgcgttatcattgttgattggcctggtttggggtactctagcaggccaaagatggattatgacgctgatgtaatggaaaagttcgtagtcgatttcattaacgagataagttctccaggtgac-tact--aaaac-----tt---tttt----ttctttta-cattg---tttatca---------------------------------------------------------------------------------ttattggttcta------------------------gttattttgatg----------------cctttt-------tatatgca-tgg-----------ttctaattgc---------tttgatt-----gatgttgg--------tgattttgctcg---------------aagagcatgtttga--ctttgtcgtgcttagcattgc---atgtactga---------------------------------------------------------------------------------------------------------------------------------------------
>I28613_M039_Malvaceae_Eriotheca_macrophylla_seq1
------------------------------attactctacaccctcctctgtcattgaaccaaaaaccctcaaacccactaaggtaa-atcgtctctctctact---------------------------------------tgaaattgggtttttttt-------------------tttctt---------------------------------------gttgatctgggttagattagattcttgaatwttt------------------------------------------------------------------gttt--aatcattcaatttcagacaaattgttgggaatggaagttcaaggataatgtaattcawatatactacgaggagcaygrgaa------ggaaagcgctgatcctccaaaaaawatccttatgattccaacaatmtccgatgtgagcaccgtggaagagtggagagccgttgctaaagacattttgggacgacctggtaaactcaattggcgtgccactattgttgattggcctggattgggattctctagcaagccaaagatggattatgacgctgatgtgatggaaaatttcgttgtcgattttattaatcagataagttccccaggtgta-tacta-aaaacccc---t---tctt----tcttttta-ctttg--ttttatct---------------------------------------------------------------------------------ctggcagctttg--------------------tttatttgatttgatg----------------ctcttt-------catatata-tagt----------ttgtaattgc---------tttgatttgattg----------------------------------------------------------------------------------------------------------------------------------------------------------------------------------------------------------------------------------------
>I28615_M041_Malvaceae_Pterygota_brasiliensis_seq1
----------------------------------------------------------------------------------------------------tatt------------------tggaaagatcatggaaagtcttaaacctggcaa-------------------------atttattga-----------------------------------------tctggattagattggytcyttcaatatttgttt-aattttag-tttgtttacagtagcagttgtctcatat-----------------------atatt--attta------tgcagacaaattgttgggaatggaagcttaaggataatgtagttcatttatactatgaggagcatgagac------ggaaagcactgatcctccaaaggatatccttatgattccaacgatatctgatgtaagcactgtggaagagtggagagcagtagctaaagacattttaggacgatctggtaaagtcaattggcgcgctatcattgttgattggcctggtttgggttactctagcaagccaaagatggattatgacgctgatgtaatggaaaagttcgtagtcgatttcattaacaagataagttctccaggtgac-cact--aaaac----ctt---tttttt--ttctttta-cattg---tttatca---------------------------------------------------------------------------------atattagttcta------------------------gttaagttgaag----------------tctttt-------tatatgca-tag-----------ttctaattac---------tttgatt-----gttgttgg--------tgattttg-----------------------acgtcatcaa--ctacctcattgttryyw-------------------------------------------------------------------------------------------------------------------------------------------------------------
>I28618_M044_Malvaceae_Pentace_laxiflora_seq1
-------------------------------------------------------------------------------------------------------t------------------tgaaaagatc-aggaaagttgtaaacttgtagtac-----------------------cttttttta-----------------------------------------tatgggttacagtgggtcttgcaatatatttttaaattttag-tttgtttacagtaccagttgtctcagta-------------------tgttctttt--cacct------ttcagataaattgttgggaatggaagttcaaggataatgttgttaatatatactatgaggagcatgggat------ggagagcactgaacctcaaaaggatatccttatgattccaacaatatctgatgtaagcactgtggaagagtggagagcagtagctaaagacattttgggtcgatctggtaaagtcaattggcgtgctactattgttgattggcctggtttgggttactctagcaagccaaagatggattatgatgctgatgtaatggaaaaattcgtggtcgatttcattaacgagataagctctccaggtggc-tact--aaaac----cca---tttt----------ta-catt----tttatca---------------------------------------------------------------------------------ttattagttcta------------------------gttaattcgatg----------------cctttt---------------------------------------------------------------tattga--------tgattttgcttg---------------aaaaacatgtctcga-cattgttgtgctaggcatcaa---atgttctgatagcgaattccgtagagagg-------------------------------ggtttggagaaaaaaaagcttaaattcctattgg--------------------------------------------------------
>I28619_M045_Malvaceae_Phragmotheca_mammosa_seq1
--------------------------------------------------------------------------------------aaaamrtcaywrtyywky---------------------------------------tkwrrytkgmwarakwwt---ccswayyyarrccwdtyrttgttrbwrwwgtt--------------------------gytgttgatctgggttagattggattcttggatatttgttt-aatttgag-tttgtttat-------------------------------------------------aatca------ttcagacggattgttgggaatggaagttcaaggataacgtaattcatatatactatgagaagcatgagaa------gcagagcactgatcctccaaaagatatacttatgattccaacaatatctgatgtaagcactgtggaagagtggcgagccgtagctaaagacattttgggacgatctggtaaagtcaactggcgagcaactattgttgattggcctggattgggatactctagcaagccaaagatggattatgatgctgatgtgatggaaaatttcgtagtcgattttattaatgagataagttccccaggtacc-----------------ct---ttct----gtcttttaccattg---tttatct---------------------------------------------------------------------------------ttgcagcttt--------------------------gttagtttgatg----------------cttttcaaa----tgtatgta-taaata----gtttttttaattgc---------tttgatt-----gttgttga--------tgattttgcttg---------------aatggcat--tttac-ctttgttgtgcttagcattgctc------------------------------------------------------------------------------------------------------------------------------------------------------g
>I28624_M049_Malvaceae_Corchoropsis_tomentosa_seq1
tgt-----------------------------------------------------------------------------------------------------------------------ataaagaattatggaaagttttaaacttggcaaagttt----tcataattaaactgtaatttgttaa-----------------------------------------tctggggttgattgggttcttcaatatttgttcaatttttag-tttgttcacagttctagttgtctcagtt--------------------attctcttttactct-----gttcagacaaattgttgggaatggaagttcaaggataatgttatacatgtatactatgagaagcacgagaa------ggagagcactgattctccaaaggatatccttatgattccaacaatatcggatgtaagcacagtggaagaatggagagcagtagctaaagacattttgggacgatctggtagagtcaattggcgtgctactattgttgattggcctggtttgggatactctagcagaccaaaattggattatgatgctgatgtaatggaaaaattcgtcgtcgatttcattaatgaaataaa---cccaggtggc-aact--aaaac----cct-----------ttttttta-cattg---cttataa---------------------------------------------------------------------------------ttattggttctg------------------------gttaatttgatg----------------tctttc-------catattca-tag-----------ttttaattgc-ctttgc--ctcaatt-----gttggtga--------tggttttgatwa---------------aakagcayrmtttga-ccttgttgtgcttagcattgc------------------------------------------------------------------------------------------------------------------------------------------------atgttgttt
>I28626_M226_Malvaceae_Helicteres_guazumifolia_seq1
------------------------------------------------------------------------------------------------------------------------------------------------------------------------------------------------------------------------------------------------------ttcttgaatatttgttt-acttttag-tttgtttttattgccatttgtctcatatatatatatatttttttttttttcttttg--aatga------ttcagacaaattgttgggaatggaaattcaaggataatgtagttcatatatactatgaggagcatgagaa------ggaaaatactggacctccaaagaatatccttatgattccaaccatatctgatgtaagcactgtggaagagtggagagtagtagccaaagacattttgggacgatcgagtaaggtcaattggcgtgcaactattgttgattggcctggtttgggatactctagcaggccaaagatggattatgacgccgatgtgatggaaaaattcgtagttgatttcattaacgagataagttccccaggtggc-tact--aaaac----ctt---cc------ttctttta-cattg---tttgtca---------------------------------------------------------------------------------ttgttggttctg------------------------gttagtatgatg----------------aattta-------tatatgta-tag-----------tcttaattgc---------tttgaat-----tccatggag------acagccttggata---------------agtgcaaggttaa---------------------------------------------------------------------------------------------------------------------------------------------------------------------------------
>I28629_M052_Malvaceae_Spirotheca_rosea_seq1
--------------------------------------------------------gaaccaaaaaccctcaaacccactaaggtaa-atcgtcgctctttact---------------------------------------tgagattggttttttttt-------------------ttttggtt-----------------------------------ttgttgatctgggttagattagatttttgaatatttgttt-aattttag--------------------------------------------------ttcgttt--aatcattaaatttcagacaaattgttgggaatggaagttcaaggataatgtaattcatatatactatgaggagcatgagaa------ggagagcgccgatcctccaagaaatatcctgatgattccaactatatcagacgtaagcaccgtggaagagtggagagccgtcgctaaagacattttaggacggcctggtaaactcaattggcgtgcgactattgttgattggcctggcttgggattctctagcaagccaaagatgaattatgacgttgatgtcatggaaaatttcgttgtcgattttattaatcatataagttccccgggtgta-tacca-aaaacccccctt---cttt----ctctttta-cattg--ttttatct---------------------------------------------------------------------------------ttggcagctttg--------------------tttccttgatctgatg----------------tttttt-------catatgtaatagt----------ttttaattgc---------ttttatttga-------------------------------------------------------------------------------------------------------------------------------------------------------------------------------------------------------------------------------------------
>I28630_M053_Malvaceae_Huberodendron_swietenioides_seq1
----------------------------------------------------------------------------------ggtaa-aatgtcactgtttact---------------------------------------tgaaattggaatttttttc--acgtaattgaacctatttttgttg-----------------------------------ttgttratctsggtttgattggattcttcaaaatttgttt-aattttag-tt-------------------------------------------------tgttt--aatca------ttcagacaaattgttgggaatggaagttcaagggtaatgtagttcatatatactatgaggagcatgagaa------ggagagcactgatcccccmaaaaatatccttatgattccaacgatatctgatgtaagcaccgtggaagagtggagagccgtcgctaaagacattttgggacgatctggtaaactcaattggcgtgcaactattgttgattggcctggattgggattctctrgcaagccaaagatggattatgatgccgatgtgatggaaaatttcgttgtcgatttcattaatcagataagttccccaggtgtg-tatgc-taaaaact---c---ttct----atctttta-cattg---ttcatct---------------------------------------------------------------------------------ttggcagctct-------------------------gttagtttgattt---------gatgctgctttt-------catgtcta-tagt----------ttttaactgc---------tttgatt-----gttgt------------------------------------------------------------------------------------------------------------------------------------------------------------------------------------------------------------------------------------
>I28631_M054_Malvaceae_Trochetiopsis_benjaminae_seq1
------------------------------------------------------------------------------------------cgttgctgtttcgt------------------tgaaaagattatggaaagttttaaacttggcracgttt----tcataahtaaactgtaatttgtttt-----------------------------------------cctggrgttgtttgggttcttcaatatttgttcavtgttwagctttgtttacrgttctagttgtctcagtt--------------------aatttttt--gctcg------ttcagacaaattgttgggaatggaagttcaaggataatgttdttcatatatattctgagaagcacgagaa------ggagagcactgbtcctccdatggatatccttatgrttccaacaatatcggatgtaagcacagtggcagaatggagagcagtagctaaagacatattgggtcgatccggtagaktcaattggcgtgctactattgttgattggcctggtttgggatactctagcaggccaaagctggattatgatgctgatgtaatggaaamattcatagtcgatttcwttaatgaaatawa---cccaggtggc-tact--aaaac----cbt---ttttttttntntttta-hattg---mttataa---------------------------------------------------------------------------------tcactggttcta------------------------gttwatttgwtg----------------tmtttc-------cryatgca-tag-----------ttttgatttgtctttgcctcttaatt-----gttggtgacggactgatggttttgattg---------------aatakcatgatttga-ccttgttgtgcttagcactgcc--acacacacacaat----------------------------------------------------------------------------------------------------------------------------------------t
>I28632_M055_Malvaceae_Eriolaena_candollei_seq1
--------------------------------------------------------------------------------------------------------------------------------------------------------------------------ttaaactgtaatttgkyty-----------------------------------------shtdrgbttgtttkgdttcttcaatatttgttcaatctt-agctttgtttacagttctdgttgtctyagtt--------------------aatttttt--kctcg------ttcagacaaattgttgggaatggaagttcaaggataatdttmttcatatatattcygagaagcacgagaa------rgagagcactgvtcctccartggawatccttatgrttccaacaayatcggatgtaagcacagtggcaraatggagagcmgyagctaaagacatattgggtcgatccggbagagtcaattggcgtgmtactattgttgattggcctggtttgggatactctagcaggccaaagctggattatgatgctgatgtaatggaaaaattcatagtcgatttcattaatgraataaa---cccaggtggc-tmht--aaaac----cyw---wttttttnagytttwh-bdtks---yttdtaa---------------------------------------------------------------------------------tcactggttcta------------------------gttaatttgatg----------------tctttc-------catacgca-tag-----------ttttgatttgtcttygcctctcaatt-----gttggtgatggactga-------------------------------------------------------------------------------------------------------------------------------------------------------------------------------------------------------------------------
>I28633_M056_Malvaceae_Adansonia_digitata_seq1
--------------------------------------------------------------------------------------------------------------------------------------------------aattagaaacttttt---ccataattgacctttttgttgttg-----------------------------------ttgttgctctgggttagattgggttcttcaatatttgttc-aattttag-tttgtttatctcg---------------------------------tattattttt--aatcattcaatttcagacaaattgttgggaatggaagttcaaggataatgtaattcatatatactatgrggagcatgagaa------agagagcgctgttcctccaaaaaatatccttatgattccaacaatatccgatgtgagcaccgtggaagagtggagagccgtckctaaagacattttgggacgacctggtagactcaattggcgtgccactattgttgattggcctgggttgggattctctagcaagccaaagatggattatgatgccgatgtgatggaaaatttcgttgtcgawtttattaatcagataagttccccaggtgta-tacta-aaaacccca--t---ctyt----tcttttta-cattg--ttttatct---------------------------------------------------------------------------------ttggcagcttt-------------------------gttagtttgattt--------ggatgc-tttttt-------catatgtg-tagt----------ttttaactcc---------tttgact-----gttgttga--------tgattttgcttttac----------ct-------------------tgttgtgtttwkbcctat------------------------------------------------------------tgtgatttaggatgctttctttccgaa-----------------------------------------------------------------a
>I28636_M059_Malvaceae_Pterospermum_pierrei_seq1
-----------------------------------------------------------------------------------------------------------------------------------------------------------------------------------------------------------------------------------------------------------------------------------tgtttacaattctatttgtctcagtt--------------------actatttt--acttg------ttcagacaaattgttgggaatggaagttcgaggataatgtaattcatgtatactctgagaagcacgagaa------ggagagcactgatcctccaaaggatatccttatgattccaacaatatctgatgtaagcaccgtggaagagtggagagcagtagctaaagacattttgggacgatctggtagagtcaattggcgtgctacaattgttgattggcctggtttgggatactctagcaggccaaagatggattatgatgctgatgtaatggaaaagttcgtggtcgatttsatyarcaagataagttccccaggtggc-tgct--gaaac----cat---tttt----ttctttag-cattg---cttataa---------------------------------------------------------------------------------ttattg----------------------------------------------------------------------------------------------------------------------------------------------------------------------------------------------------------------------------------------------------------------------------------------------------------------------------------------------------------------------
>I28638_M061_Malvaceae_Basiloxylon_brasiliensis_seq1
-----------------------------------------------------------------------------------------acgttactgtttagt------------------tggaaagatcatggaaagtcttaaacctggcaagtttt----ccctaattaaactgtaatttattgg-----------------------------------------tctggattagattgggtgcttcaatatttgttt-aattttag-tttgtttacagtaccagttgtctcatat-------------------aattattat--aatca------ttcagacaaaatgttgggaatggaagttcaaggataatgcaattaatatatactatgaggagcatgaaat------ggagagcactggtcctccaaaggatatccttatgattccaacgatatctgatgtaagcactgtggaagagtggagagcagtagctaaagacattttgggacgatctggtaaagtcaattggcgcgctatcattgttgattggcctggtttgggatactctagcaggccaaagatggattatgacgctgatttaatggaaaagttcgtagtcgatttcattaacgagataagttctccaggtgac-tact--aaaact---ttt---tttt----ttctttta-cattg---tttatca---------------------------------------------------------------------------------ttattggttcta------------------------gttaatttgatg----------------tcattt-------tatatgct-tgg-----------ttctaattgc---------tttgatt-----gttgttga--------tgattttgcttg---------------aagagcatgtttaa--ctttgttctgcttagcattgc---atgtgctgatagtgaattccttggagaa--------------------------------ggcttgg--------------------------------------------------------------------------------aca
>I28639_M249_Malvaceae_Gyranthera_amphibiolepis_seq1
--------------------------------------------------------gaaccaaaaacccttgaacccactaaggtaa-aacgtcactgtttact---------------------------------------tgaaattggaatttttttt--ccataattgaacctattttttgtt-----------------------------------gtgttgatctgggtttgatttgattgttcaaaatttgttt-aattttag-tt-------------------------------------------------tgttt--aatca------ttcagacaaattgttgggaatggaagttcaagggtaatgtaattcatatatactatgaggagcatgagaa------ggagagcactgatcctccaaaaaatatccttatgattccaacgatatctgatgtaagcaccgtggaagagtggagagccgtcgctaaagacattttgggacgatctggtaaactcaattggcgtgcaactattgttgattggcctggattgggattctctagcaagccaaagatggattatgatgctgatgtgatggaaaatttcgttgtcgatttcattaatcagataagttccccaggtgtg-tatac-taaagacc---c---ttct----ttctttta-cattg---tttatct---------------------------------------------------------------------------------ttggcagctct-------------------------gttagtttgattt------gctgctgctgctttt-------catatcta-tagt----------ttttaactgc---------tttgatt-----gttgttga--------tgattttgcttg---------------aacgccat--tttac-cc----------------------------------------------------------------------------------------------------------------------------------------------------------------------------
>I28640_M062B_Malvaceae_Diplodiscus_paniculatus_seq1
-------------------------------------------------------------waaayccctcgaacctactaaggtaa-aacgttactgtttgat------------------tgaaaagatc-tggaaagttgtaaacttgtt-tac-----------------------cttttttta-----------------------------------------tatgggttacagtgggtcttgcaatatattttt-aattttag-tttgtttacaggaccagttgtctcatta-------------------tgttctttt--caact------ttcagacaaatagttgggaatggaagttcaaggataatgttgttaatatatactatgaggagcatgggat------ggagagcactgaacctcaaaaggatatccttatgcttccaacaatatctgatgtaagcactgtggaagagtggagagcagtagctaaagacattttgggtcgatctggtaaagtcaattggcgtgctactattgttgattggcctggtttgggttactctagcaagccaaagttggattatgatgctgatgtaatggaaaaattcgtggtcgatttcattaaagagataagctctccaggtggc-tact--aaaac----cca---tttt----------ta-catt----tttatya---------------------------------------------------------------------------------wkattdsttcta------------------------gttaattggatg----------------cc-ttt---------------------------------------------------------------tattga--------trawt-------------------------------tstcgr-crwtkwtktratargcatyma----------------------cgtgmkg----------------------------------------------------------------------------------------------------------------------------
>I28641_M063_Malvaceae_Brownlowia_peltata_seq1
--------------------------------------------------------------------------------------------------------------------------------------------------rwctyyyrtac-----------------------cttttttta-----------------------------------------tatkggttacagtgggtctagcaatatatttttaaattttag-tttgtttacagtaccagttgtctcatta-------------------tgttctttt--cacct------ttcagacaaattgttgggaatggaagttcaaggataatgttgttaatatatactatgaggagcatgggat------ggagagcactgaacctcaaaaggatatccttatgattccaacaatatctgatgtaagcactgtggaagagtggagagccgtagctaaagacattttgggtcgatctggtaaagtcaattggcgtgctactattgttgattggcctggtttgggttactctagcaagccaaagatggattatgatgctgatgtaatggaaaaattcgtggtcgatttcattaacgagataagctctccaggtggc-tacta-aaaac----cca---tttt----------ta-catt----tttatca---------------------------------------------------------------------------------ttattggttcta------------------------gttaattcgatg----------------cctttt---------------------------------------------------------------tattka--------ttattttgcttg---------------acaaacatgtctcga-cattgttgtgctaggca-------------------------------------------------------------------------------------------------------------------------------------------------------------
>I28642_M064_Malvaceae_Burretiodendron_esquirolii_seq1
----------------------------------------------------------------------------------------a-----------------------------------------------------------------------------------------------------------------------------------------------tggggttgattggattcttcaatgtttgctc-aattttag-tttgtttggagttctagttgtctcagtt--------------------attctttt--actcg------ttcagacaaattgttgggaatggaarttcaaggataatgtaattcatatatactccgagaagyatgagaa------cgagagcactgatcctccgaaggatatccttatgattccaacaatatctgatgtaagcactgtggaagagtggagagcagtagctaaagacattttgggacgatctggtagagtcaattggcgtgctacaattgttgattggcctggtttggggtactctagcaggacaaagatggattatgatgctgatgtaatggaaaaattcgtagtcgatttcattaacgagatgagttccccaggtgga-tact--aaaat----ctt---tttttttattctttta-cacag---cttataa-------------------------------------------------------------------------------------tgtttata------------------------gttaatttgatg----------------tttgtc--------rtrtgca-tagt----------ttctacttgc---------cttga------------------------------------------------------------------------------------------------------------------------------------------------------------------------------------------------------------------------------------------------
>I28643_M065_Malvaceae_Hermannia_flammea_seq1
-------------------------------------------------------------------------------------------------------------------------------------------------------------------------------------------------------------------------------------------------------------atatatatat-atatatatattta--------------------------------------------tccttttt--aatca------ttcagacaaactgttgggaatggaagttcaaggatagtttagttcatatatactatgaggagcatgagaa------ggagagctctgttcctgcaaggaatatccttatgattccaacaatatctgatgtgagcaccgtggaagagtggagagcagtggctaaagacattatgggacgagatggtaaagtcaattggcgtgctactattgttgattggcctggtttgggatactctagcaggccaaagatcgattatgatgctgatgtgatggaaaaattcctagtcgattttattaaccagatgagctccccaggtgcc-tact--aaaac----cat---ttgct---tttttgtt-ttttt---ttttwaa---------------------------------------------------------------------------------wtwmcsggtctt------------------------attag-aagatg----------------atgttt-------catatgca-gag-----------ttttaattgcttt-----------tt-----agtgttcc--------ttcttttgcttg---------------cata------ttcaa-cgc--ttgtggttagccgttgc--ttgtgctgttactctg--------------------------------------------------------------------------------------------------------------------------------------
>I28644_M066_Malvaceae_Thomasia_solanaceae_seq1
-----------------------------------------------------------------------aaacccactaaggtaaaaagttaccactttagt------------------tgaaaacattgtggaaatctttaaacctggcaaactttt---tcattattactctgtgatttattga-----------------------------------------tctgggttagattggattcttcaatatttctttaaattttag-tttgtttatatcgctggtagtctcatagata----------------ttattttta--tatca------ttcagacaaactattgggaatggaagttcaaggataatgtaattcaaatatactatgaggagcatgagaa------ggagagcactgatcctccaaagaatatccttatgattccaacaatatctgatgtaagcactgtggaagagtggagagcagttgccaaagacattttgggacgagatggtaaagtcaattggcgtgctactattgttgattggcctggtttgggatactctagcaggccaaagatggattacgatgcggatgtaatggaaaaatttgtggtcgatttcattaaggagataagctccccaggtggc-tact--aaaac----cct---ttt-----ttctttta-cattg---tttatca---------------------------------------------------------------------------------ttcttggtctta------------------------gttga-ttgatg----------------cttttt-------catatgca-tag-----------tcttaattgc---------tatgatt-----gttgatga--------tgattttgattg---------------aatcccatatctgaa----ccttgttcttagcattgc---ttattttggtagtgaattctgtggcgaga-------------------------------ggctt------------------------------------------------------------------------------------g
>I28645_M067_Malvaceae_Guichenotia_ledifolia_seq1
-------------------------------------------------------------------------acccactaaggtaaaaagttaccacttcagt------------------tggaaacattgtggaaatctttaaacctggcaaactttt---tcattattactctgtgatttattga-----------------------------------------tctgggttagattggattcttcaacatttgtttaaattttag-tttgtttatatcgctggtagtctcatagata----------------ctattttta--tatca------ttcagacaaactattgggaatggaagttcaaggacaatgtaattcaaatatactatgaggagcatgagaa------ggagagcactgatcctccaaagaatatccttatgattccaacaatatctgatgtgagcactgtggaagagtggagagcagttgccaaagacattttgagacgagatggtaaagtcaattggcgtgctactattgttgattggcctggtttgggatactctagcaggccaaagatggattacgatgcggatgtaatggaaaattttgtagtcgatttcattaaggagataagctccccaggtggc-tact--aaaac----cct---tt------ttctttta-cattg---tttatca---------------------------------------------------------------------------------ttgttggtctta------------------------gttga-ttgatg----------------cttttt-------aatatgca-tag-----------tcttaattgc---------tacgatt-----gttgatga--------tgattttgattg---------------aatcccatatctgaa----ccttgttcttaggattgc---ttgtt-------------------------------------------------------------------------------------------------------------------------------------------------
>I28646_M068_Malvaceae_Helmiopsis_sp_seq1
-----------------------------------------------------------------------------------------acgttgctgtttcgt------------------tgaaaagattatggaaagttttaaacttggcraagttt----tcataatt-aactgtaattygtttt-----------------------------------------cctggggttgtttggsttcttcartatttgttmaatsttaagctttgtttacagttctagttrtctcagtt--------------------aattwttt--gctcg------ttcagacaaattgttgggaatggaagttcaaggataawgttmttcatatatattctgagaagcacgagaa------ggagagcactgstcctccaatggatatccthatgrttccaacaatatcggatgtaagcacagtggcagaatggagagcagtagctaaagacatattgggtcgatccggtagaktcaattggcgtgctactattgttgattggcctggtttgggatactctagcaggccaaagctggattatgatgctgatgtaatggaaaaattcatagtcgatttcattaatgaaataaa---cccaggtggs-tact--raaac----cct---wtttttttthhbttw-------------wwma---------------------------------------------------------------------------------thdytkrtwmtm------------------------rytrwttbkakk----------------thwtty-------srtatvyw-tms-----------wtwtgmwtwgtyttsgct---caatt-----gttagtgatggactgatgattttga----------------------------------------------------------------------------------------------------------------------------------------------------------------------------------------------------------------
>I28647_M069_Malvaceae_Cheirolaena_linearis_seq1
-----------------------------------------------------------------------------------------------------------------------------------------------------------------------taattaaactgtaatttgtttt-----------------------------------------cctggggttgtttgggttcttcaatatttgttcaatgttaagctttgtttacagttctagttgtctcggtt--------------------aatttttt--gctcg------ttcagacaaattgttgggaatgggagttcaaggacaatgttattcatatatattctgagaagcacgagaa------ggagagcactgctcctccaatggatatccttatggttcctacaatatcggatgtaagcacagtggcagaatggagagcagtagctaaaaacatattgggtcgatccggtagattcaattggcgtgctactattgttgattggcctggtttgggatactctagcaggccaaagctggattatgatgctgatgtaatggaaaaattcatagtcgatttcattaatgaaataaa---cccaggtggc-tact--aaaac----ccta--tttttttcttctttta-cattg---cttataa---------------------------------------------------------------------------------tcactggttcta------------------------gttaatttgata----------------tctttc-------catatgca-tag-----------ttttgatttgtctttgcctctcaatg-----gttggtgatggactgatggttttgattg---------------aatagcatgatttgg-ccttgt------------------------------------------------------------------------------------------------------------------------------------------------------------------------
>I28648_M070_Malvaceae_Helmiopsiella_madagascariensis_seq1
-----------------------------------------------------------------------------------------------------------------------------------------taggtttaaacttggcaaagttt----tcataattaaactgtaattygtttt-----------------------------------------cctggggttgtttgggttcttcaatwtttrttmaatsttaagctttktttacagttctagttrtctcagtt--------------------aatttttt--gctcg------ttcagacaaattgttgggaatggaagttcaaggataatgttmttmatatatattcygagaagcacgagar------ggaragcaytgstcctbcaatggatrtccttatgrttccaacaatatcggaygtaagcacagtggcagaatggagagcmgtagctaaagacatattgggtcgatccggtagabtcaattggcgtgckactattgttgattggcctggtttrggatactctagcaggccaaagctggattatgatgctgatgtaatggaaaaattcatagtcgatttcattaatgaaataaa---cccaggtkgc-tact--aaaac----cctatttttttttnttctttta-cattg---cttataa---------------------------------------------------------------------------------tcrytkgttcta------------------------gttaatttgatg----------------tctttc-------catawgca-tag-----------ttttgatttgtctttgcctctcaatt-----gttggtgatggactgatgatttcgattg---------------aatagcctaatttga-tggagg------------------------gaata-------------------------------------------------------------------------------------------------------------------------------------------
>I28652_M074_Malvaceae_Hildegardia_barteri_seq1
----------------------------------------------------------------------------------------------------tagt------------------tggaaagatcatgg-aagtcttgaacctggcaaaatttt---ccatgattaaactgt-ttttattgg-----------------------------------------tctggattagattgggtccttcaatatttgtct-aattttag-tttgtttacagtactagttgtctcattt--------------------attatttt--aatcc------ttcagacaaattgctgggagtggaagttcaaggataatgtaattcatatatactatgaggagcatgagat------ggagagcactgatcctccaaaggatatcctaatgattccaacaatatctgatgtaagcactgtggaagagtggagagcagtagctaaagacattctgggacgatctgacaaaatcaattggcgagctatcatagttgattggcctggtttgggatactctagcaggccaaagatagactatgacgctgatgtaatggaaaagttcatagtcgatttcattgatgagataagttctccaggtgac-tact--aat------ttt---tttt----ttcttttt-cattg---tttatta---------------------------------------------------------------------------------ttattggttcta------------------------gttaatttgatg----------------cctttt-------aatatgca-tag-----------ttctaattgc---------t----------------------------------------------------------------------------------------------------------------------------------------------------------------------------------------------------------------------------------------------------
>I28654_M105_Malvaceae_Pachira_aquatica_seq1
tttccatcaaagcttcatctgcttccctggattactctacaccctcctctgtcattgaaccaaaaaccctcaaacccactaaggtaa-atcgtctctctttact---------------------------------------tgatattgggtttttttt-------------------tttttttt-------------------------------------gttgatctgggttagattagattcttgaatattt------------------------------------------------------------------gttt--aatcattcaatttcagacaaattgttgggaatggaagttcaaggataatgcaattcawatatactacgaggagcatgagaa------ggaaagtgctgatcctccaaaaaatatccttatgattccaacaatatccgatgtgagcaccgtggaagagtggagagccgtcgctaaagacattttgggacgacctggtaaactgaattggcgtaccattattgttgattggcctggattgggattctctagcaagccaaagatggattatgacgctgatgtgatggaaactttcgttgtcgattttattaatcagataagttccccaggtgta-tayta-aaaacccc---t---tctt----tcttttta-cattg--ttttctct---------------------------------------------------------------------------------ctkgmagctttg--------------------tttatttgatttgatg----------------ctcttt-------catatg-----------------------------------------------------------------------------------------------------------------------------------------------------------------------------------------------------------------------------------------------------------------------------------------
>I28655_M148_Malvaceae_Robinsonella_mirandae_seq1
----------------------------------------------------------------------------------------------gatgtttact---------------------------------------tgaaattccatatttttc---ccagagttaaacc---------------------------------------------------------------------cttttttttatgtcttt-gattttag------------------------------------------------ttttttttt--gttca------ttcagacaaatttttgggactggaagttcaaggataatgcaattcggatatactatgaacagcatgagaa------tgaaagcagtgatcctccaaaaaatatacttatgattccaacaatttctgatgtaagcactgtggaagagtggagagctgttgctaaagacattctgggacgatctggtaaactcaattggagagcaactattgttgattggcctggattggggttttctagcaaacccaaaatggattatgatgctgacgtgatggaaaatttcattgttgattttattaatgagataaaatccccaggtgga-tacat-aaaac----act---ctct--------ttta-cattt-gttcttgga------------------------------------------------------------------------------------ttgccttga------------------------atgtgtttgatga-ttttcttgaatgg-c-tttt-------taccttg--ttga--------gcttagcattgc------------------------------------------------------------------------------------------------------------------------------------------------------------------------------------------------------------------------------------------------------------tc
>I28657_M180_Malvaceae_Triumfetta_lappula_seq1
---------------------------------------------------------------------------------------------------------------------------------------------------------------------------------------------------------------------------------------------------------------------------------------------------------atat----------------ata-tattttta--aatca------tgcagacaaattcttgggaatggaagttcaaggataatttagttcatatatattatgaggagcatgagac------ggagaacaccgatcctccaaagaatatccttatgattccaacaatttctgatgtaagcactgtggaagagtggagggcagtggctaaagacgttctgcaacgagccggtaaagtcaattggcgtgctactattgttgattggcctggtttaggatactcttccaggccaaagatagattataatgcggatgtcatggaaaaatttgtggtcgatttcattaacgggacgagcactccaggtggg-tcta--aaagt----tta---aaacct--tta---ta-tgttg---ttgatta---------------------------------------------------------------------------------ttgttgcttcta------------------------cttaatgtgatg----------------ctttta--------taatatg-cgc-----------ccttatttgctctt-gcattgcatat-----gttgatga--------tgaatttgtgga---------------ggttataa--------------------------------------------------------------------------------------------------------------------------------------------------------------------------------------
