# Supplementary material for: Localized Phylogenetic Discordance Among Nuclear Loci Due to Incomplete Lineage Sorting and Introgression in the Family of Cotton and Cacao (Malvaceae)
Source: Front Plant Sci. 2022 Apr 13;13:850521. doi: 10.3389/fpls.2022.850521 (PMC9043901; doi:10.3389/fpls.2022.850521)
Supplement: Supplementary file 1 [file Data_Sheet_1.ZIP › Alignments_v4/L88.fasta]

>I23352_M001_Malvaceae_Bombax_ceiba_seq1
-------------------------------------------------------------------------------------------------------------------------------------------------------------------------------------------------------------------------------------------------------------------------------------------------------------------------------------------------------------------------------------------------------------------------------------------------------------------------------------------------------------------------------------------------------------------------------------------------------------------------------------------------------------cgcatattrgaccaaaatattttagaaataggtttctaa---actttgtacgcctgagtt-----------ctgtcctgaataatgctgcggartcattctttaagagtgagattcgacggaggctatttgtgacagctgtactgcttgtaattagccgtgttggatatttcattcctctacctggattt-------gatagaaggttgatacctcaagattatcttagctttgcgtcagggtctgttggtaag-ttttkgaatctaa---aa-----------------g-araaa-ctggcaca------------------tttttgagccttttggag-ttc-------tttctgca------------------tttttgatctgtattgttaaataa--tttt----------------------gtc-------------gaagttaa-caaatgcatggctatcc-------------------------attttgcatttggtagatgacctgggtgatttctccgcggagcttaaactgtccttttttcagct-tggcatcagccctcagataattgcatctataattatgcaggttt--------------------------------------------------------------------------------------------------------------------------------------------------------------------------------------------------
>I23353_M002_Malvaceae_Tilia_americana_seq1
----------------------------------------------------------------------------------------------------------------------------------------------------------------------------------------------------------------------------------------------------------------------------------------------------------------------------------------------------------------------------------------------------------------------------------------------------------------------------------------------------------------------------------------------------------------------------------------------------------------------------------------------------------------atgttagaccaaaatattttagaaataggtttctaa---actttgtacgyctgawyt-----------ctgtcctgaataaygctgcggaatcattctttaagagtgagattcgacggaggctatttgtgacagctgtactgcttgtaattagtcgtgttggatatttcattcctctacctggattt-------gatagaaggttgatacctcaagattaccttagctttgtctcagggtctgttggtaag-ttaagtaatcta-------------------------------------------------------------------------------------------------------------------------------------------------------------------------------------------------------------------------------------------------------------------------------------------------------------------------------------------------------------------------------------------------------------------------------------------------------------------------------------------------------------------------------------------------------
>I23354_M003_Malvaceae_Herissantia_crispa_seq1
-----------------------------------------------------------------------------------------------------------------------------------------------------------------------------------------------------------------------------------------------------------------------------------------------------------------------------------------------------------------------------------------------------------------------------------------------------------------------------------------------------------------------------------------------------------------------------------------------------------------------------------------------------------ttctcatgttagaccaaaatattttagaaataggtttttaa---actttgtacggttgagtt-----------ctgtcctaaataatgccgcggaatcattctttaagagtgagattcgccggaggctattcgtgacagctgtactgcttgtaattagtcgtgttggatatttcatccctctacctggattt-------gatagaaggctgatacctcaagattatcttagctttgcctctggttctgttggtaag--tctgtaatctag---aa-----------------g-aaaaa-cttgcacc-----ctttt-tcattc-tttttaagctatttggat-ttt-------tatccgca-------------------tttttatttgtattattaattaa-ttttt--------------------------------------gtctgtaa-tcaatgtatgacctttt-------------------------atatttcttttggtagatgacctgggtgatttttctgcggagcttaaactgtccttttttcagct-tggtatc---------------------------------------------------------------------------------------------------------------------------------------------------------------------------------------------------------------------------------------
>I23355_M004_Malvaceae_Malva_arborea_seq1
----------------------------------------------------------------------------------------------------------------------------------------------------------------------------------------------------------------------------------------------------------------------------------------------------------------------------------------------------------------------------------------------------------------------------------------------------------------------------------------------------------------------------------------------------------------------------------------------------------------------------------------------------------cttcacgtgttggaccgaaatattttaggaataggtttctaa---actttgttaagttgagtt-----------ctgtcctgaataatgctgccgaatcgttctttaagagtgagattcggcggaggctttttgtaacagctgtactgcttgtaattagtcgggttggatatttcatccctctacctggattt-------gatagaaggttgatacctcaagattatcttagctttgtctctgggtctgttggtaagtttttgaaatctag---aa-----------------g-aaaaa-cttgcacc-----ctttt-ccattc-cttttaagctataaggag-ttt-------tatctgca------------------tattta---tctagaaataaatgy-ttttt--------------------------------------gtctawaa-ca--------------------------------------------------------------------------------------------------------------------------------------------------------------------------------------------------------------------------------------------------------------------------------------------------------------------------------------------------------
>I23356_M005_Malvaceae_Lavatera_assurgentiflora_seq1
-------------------------------------------------------------------------------------------------------------------------------------------------------------------------------------------------------------------------------------------------------------------------------------------------------------------------------------------------------------------------------------------------------------------------------------------------------------------------------------------------------------------------------------------------------------------------------------------------------------------------------------------------------------------------------------ggaataggtttctaa---actttgttaagttgagtt-----------ctgtcctgaataatkctgccgaatcgttctttaagagtgakattcggcggakgctttttgtaacagctgtactkcttgtaattagtcggkttggatatttcatccctctacctggattt-------gatagaakgttgatacctcaagattatcttagctttrtctctrggtctgttggtaaktttttkaaatctag---aa-----------------g-aaaaa-cttgcacc-----ctttt-ccattc-cttttaagctataaggag-ttt-------tatctgca------------------tattta---tctagaaataaatgy-ttttt--------------------------------------gtctataa-caattgtgttgcctatt-------------------------atttttcttttggtagatgacctgggtgatttctccgcggagcttaaactgtcattttttcagct-tggtatcagtcctcagatcattgc----------------------------------------------------------------------------------------------------------------------------------------------------------------------------------------------------------------------
>I23359_M008_Malvaceae_Althaea_officinalis_seq1
---------------------------------------------------------------------------------------------------------------------------------------------------------------------------------------------------------------------------------------------------------------------------------------------------------------------------------------------------------------------------------------------------------------------------------------------------------------------------------------------------------------------------------------------------------------------------------------------------------------------------------------------------------------------------aaatattttagaaataggtttctaa---acttcgttaagttgagtt-----------ctgtcctgaataatgctgcggaatcgttctttaagagtgagattcggcggaggctatttgtgacagctgtactgcttgtaattagtcgtgttgggtatttcatccctctacctggattt-------gatagaaggttgatgcctcaagattatcttagctttgtctctgggtctgttggtaag-ttctgttgc-------aa-------------------aaagg-attgaatttctt-ctgctggcattt-cttcaattctttgagcag-attacataagtaactgtgcagcatgacttct---cagttcattttgttattgttacgttg-catttgcatatcacctttatagtaacggtcgactgagcatcatcatagtaa-cagatttttgacatcttaggcgttaaccatgttccaaagataatttgctatatagttgtta---------------------------------------t----------------------------------------------------------------------------------------------------------------------------------------------------------------------------------------------------------------------------------------------------t
>I23360_M009_Malvaceae_Lagunaria_patersonia_seq1
---------------------------------------------------------------------------------------------------------------------------------------------------------------------------------------------------------------------------------------------------------------------------------------------------------------------------------------------------------------------------------------------------------------------------------------------------------------------------------------------------------------------------------------------------------------------------------------------------------------------------------------------------------acttcacatgttagacmaaawttttttagaaatwggtttctaa---actttgtgcggttgagtt-----------ctgtcctgaataatgctgcagaatctttctttaagagtgagattcggcggaggctatttgtgacagctttactwcttgtaattagtygwgttggatatttcatccctttacctggatkw-------kakarrrdkkwkaymycwmrrkwwtmtywkmkytktstctskgkststkkkkrwwwk----ytttatctag---aa-----------------g-aaaaa-cttgcatc-----agttt-tcattc-cttttaagctatagggag-ttt-------tatctgca----------------tttttgtattcaktmttgtwwatwamwwmwkt----------------------stk-------------gyytwtwa-ywwwtstktkgstwkwt-------------------------rwyytksktkwkktwkmtgmsswgsktrakytktcykykkwkcwkcatg---------------------------------------------------------------------------------------------------------------------------------------------------------------------------------------------------------------------------------------------------------------
>I23364_M013_Malvaceae_Grewia_sp_seq1
--------------------------------------------------------------------------------------------------------------------------------------------------------------------------------------------------------------------------------------------------------------------------------------------------------------------------------------------------------------------------------------------------------------------------------------------------------------------------------------g------------------------------------------------------------------------------------------------------------------------------------------------------------------aattcacacattagaccgaaatattttagaaataggtttctaa---actttgtacgcctgagtt-----------ctgtcctcaacaatgctgctgaatcattctttaagagtgagattagacgcaggctgtttgtgacagctgtactgctggtaataagccgtgttggatatttcattcctctccctgggttt-------gacagaaggttgatacctcaagattaccttacctttgtctcagggtctgttgg------------------------------------------------------------------------------taagctacttggac-att-------ttcctgcc------------------tttttttggtcaaactttagataa-atttt----------------------gtc-------------taacttaa-cgaatatatcgccattc-------------------------attttacttctgctagatgagcttggtgatttctctgcggagcttaaactgtccttttttcagct-tggtatcagtcctcagatagttgcatctat----------------------------------------------------------------------------------------------------------------------------------------------------------------------------------------------------------------
>I23365_M014_Malvaceae_Callirhoe_bushii_seq1
--------------------------------------------------------------------------------------------------------------------------------------------------------------------------------------------------------------------------------------------------------------------------------------------------------------------------------------------------------------------------------------------------------------------------------------------------------------------------------------g------------------------------------------------------------------------------------------------------------------------------------------------------------------agttcacttgctgggccgaaatattttagaawtaggtttctra---actttgtwaagytgagtt-----------ctgtyctgaataatgcygcggaatcgttctttaagagtgagattcggcggaggctatttgtaactgctgtdctgcttgtaattagtcgtgttggatatttcatccctctacctggattt-------gatagaaggttgatacctcaagattatcttagttttgtctctgggtctgttggtaag-ttctgcaatctag----------------------a-aaaaa-attgcacc-----ctttt-yhktymhtyyttwwkmwabwwgrwg-kwk-------twtywkyt------------------ttccttttc----------------ttttt-----------------------------------------------taaatttgtawtkktwktk----------------------wkwmttwgtctttgtctataatc------------------------------------------------------------------------------------------------------------------------------------------------------------------------------------------------------------------------------------------------------------------------------------------
>I23367_M016_Malvaceae_Kitaibelia_vitifolia_seq1
------------------------------------------------------------------------------------------------------------------------------------------------------------------------------------------------------------------------------------------------------------------------------------------------------------------------------------------------------------------------------------------------------------------------------------------------------------------------------------------------------------------------------------------------------------------------------------------------------------------------------------------------------------------gttggacsgaaatattttagaaataggtttctaa---actttgttaagttgagtt-----------ctgtcctgaataatgctgckgaatcgttctttaagagtgagattcggcggaggctwtttgtracagctgtactgcttgtaattagtcgtgttggatatttcatccctctacctggattt-------gatagaaggttgatrcctcaagattatcttagctttgtctctgggtctgttggtaag-ttctkttdvhvda---dg-----------------rvhwraa-yttbywcysbtbdbmdtt--------ctthhadkctwtdaggag-wtt-------whdbyrbhwa----------------ytbwbhdrbawdavhwybbadtty-dtybhddd--------------------------------------------hddrtdwskwbbcwwtt-------------------------ryhttdbydtwgkhabakdhyytbgdbrwhttwkstgtkdabcatgtwcydacrwwwdktbrkmw-wkktwtcwt-------------------------------------------------------------------------------------------------------------------------------------------------------------------------------------------------------------------------------------
>I23368_M017_Malvaceae_Sterculia_apetala_seq1
---------------------------------------------------------------------------------------------------------------------------------------------------------------------------------------------------------------------------------------------------------------------------------------------------------------------------------------------------------------------------------------------------------------------------------------------------------------------------------------------------------------------------------------------------------------------------------------------------------------------------------------------------------acgtcacatgttagaccaaaatatttcagaaataggtttctaa---actttgtacgccttagtt-----------ctgtcctgaacaatgctgcggaatcattctttaagagtgagattcgacgtaggctatttgtgacagctgtactgcttgtaattagtcgtgttggatatttcattcctctccctggtttt-------gatagaaggttgatacctcaagattaccttagttttgcctcaggttctgttggtaag-ttacgtaatctgt---aa-------------------gaaaa-cctgcatc-----tactt-ttatgt-tatttaagctatttgcag-tgt-------tctctgcc------------------tttatggtcagtattgtttagtaatttttt----------------------gtc-------------taagttaa-taaatctatggccatttcg-----------------------tttttgcttttcatagatgagctgggtgatttttct----------------------------------------------------------------------------------------------------------------------------------------------------------------------------------------------------------------------------------------------------------------------------
>I23369_M018_Malvaceae_Abelmoschus_esculentus_seq1
--------------------------------------------------------------------------------------------------------------------------------------------------------------------------------------------------------------------------------------------------------------------------------------------------------------------------------------------------------------------------------------------------------------------------------------------------------------------------------------g------------------------------------------------------------------------------------------------------------------------------------------------------------------acgtctcttggtagaccaaaatattttaaaaataggtttctaa---actttgtacggttgagtt-----------ctgtcctgaataatgctgcggaatcattctttaagagtgagattcggcggaggttatttgtgacagctgttcttcttgtaattagccgtgttggatatttcatccctctacctggattt-------gatagaaggttgatacctcaagattatcttagcttcgtctctgggtctgttggtaag-ttcagcaatctag---cc-----------------g-aacat-cttgcacc-----ctttt-tcat-t-catttaagctatatgaag-ttt-------tctcttca------------------tttatagtctgcattgttaattag-ctttt--------------------------------------gtctataa-caaatttgtgggctttt-------------------------attttgcttttggtagatgatctggkkrwtttttctgcggagcttaaactgtccctttttcagct-tggtatcagccctcag------------------------------------------------------------------------------------------------------------------------------------------------------------------------------------------------------------------------------
>I23370_M105_Malvaceae_Pachira_aquatica_seq1
-----------------------------------------------------------------------------------------------------------------------------------------------------------------------------------------------------------------------------------------------------------------------------------------------------------------------------------------------------------------------------------------------------------------------------------------------------------------------------------------------------------------------------------------------------------------------------------------------------------------------------------------------------------------------------atattttagaaataggtttctaa---actttgtacgtctgagtt-----------ctgtcctgaataatgctgcggaatcattctttaagagtgagattcgacggaggctatttgtgacagccgtattgcttgtaattagccgtgttggatatttcattcctctacctggattt-------gatagaaggttgatacctcaagattatcttagctttacatmrggkyykktkgkwark-tttkkwawyywaa---ar-------------------raaar-mykkymmm------------------awtttkrrscmwttkgrr-kty-------ykkyyksm------------------wttttkgkyykkwmykktwarkwa-wtttkky------------------------------------maarktwa-mmaawkkttkgscmwycm------------------------wtttkssktttkkwrrwkrmcykggkkrwttyyyykssgrrsyt--------------------------------------------------------------------------------------------------------------------------------------------------------------------------------------------------------------------------------------------------------------------
>I23371_M137_Malvaceae_Dombeya_wallichii_seq1
----------------------------------------------------------------------------------------------------------------------------------------------------------------------------------------------------------------------------------------------------------------------------------------------------------------------------------------------------------------------------------------------------------------------------------------------------------------------------------------------------------------------------------------------------------------------------------------------------------------------------------------------------------cattacatgttagaccaaaatattttagaaataggtttctaa---attttgtgcgcctgagtt-----------cagtcctgaacaatgccgcggagtcattttttaagagtgagattcgacggaggctatttgtgacagctgtactgcttataattagtcgtgttggatactttattcctctccctggtttt-------gatagaaggttgatacctcaagattatcttagctttgctgcaggatctgttggtaag-ttatggaatctgt---ag-----------------a-aaaa--cttgcatc-----tatat-ttacac-catttatgatatttgcag-tttt------t--tcatc------------------cttttggtcagtttagtttggtaa-ttttt----------------------gtc-------------tcattcga--aattttatggctattcg--------------------------------tttcatagatga--------------------------------------------------------------------------------------------------------------------------------------------------------------------------------------------------------------------------------------------------------------------------------------------
>I23372_M140_Malvaceae_Chiranthodendron_pentadactylon_seq1
-----------------------------------------------------------------------------------------------------------------------------------------------------------------------------------------------------------------------------------------------------------------------------------------------------------------------------------------------------------------------------------------------------------------------------------------------------------------------------------------------------------------------------------------------------------------------------------------------------------------------------------------------------------ttcacatgttagaccaaaatattttagaaataggtttctaa---actttgtacggctgagtt-----------ctgtcctgaataatgctgcggaatcattctttaagagtgagattcgacggaggctatttgtgacagctgtactgcttgtaattagtcgtgttggatatttcatccccctacctggattt-------gatagaaggttgatacctcaagattaccttagctttgtctcagggtctgttggtaag-ttctgtaatctaa---aa-----------------g-aaaat-tttgcacc-----ctttt-ttatgc-cttataagctttttagag-ttt-------tgtctgcg------------------tttttggtcagt-ttgttaaataa-ttttt----------------------gtc-------------taagttaa-caaatgtatggccattc-------------------------attttgcttttggtagatgacctgggtgatttttctgcggagcttaaactgtccttttttcaact-tggtatcagccct---------------------------------------------------------------------------------------------------------------------------------------------------------------------------------------------------------------------------------
>I23373_M141_Malvaceae_Quararibea_funebris_seq1
----------------------------------------------------------------------------------------------------------------------------------------------------------------------------------------------------------------------------------------------------------------------------------------------------------------------------------------------------------------------------------------------------------------------------------------------------------------------------------------------------------------------------------------------------------------------------------------------------------------------------------------------------------------------gaccaaaatattttagaaataggtttctaa---actttgtacggttgagtt-----------ctgttataaataatgctgcggaatcattctttaagagtgagattcggcggaggctattcgtgacagctgtactgcttgtaattagtcgtgttggatatttcatccctctacctggattt-------gatagaaggttgatacctcaagattaccttagctttgtctccgggtctgttggtaag-ttttgtaatctaa---aa-----------------g-gaaaa-ctttgaacc---cttttt-ttatgc-cttttaagctatatggtg-ttt-------tatctgcg------------------tttttagtaggtattattaaatar-ttttt----------------------gtc-------------ta---taa-caaacgtgtggccattc-------------------------attttgytgttggtagatgatctgggtgatttttctgcggagct--------------------------------------------------------------------------------------------------------------------------------------------------------------------------------------------------------------------------------------------------------------------
>I23374_M142_Malvaceae_Hampea_nutricia_seq1
-----------------------------------------------------------------------------------------------------------------------------------------------------------------------------------------------------------------------------------------------------------------------------------------------------------------------------------------------------------------------------------------------------------------------------------------------------------------------------------------------------------------------------------------------------------------------------------------------------------------------------------------------------------------tgttagaccaaaatattttagaaataggtttctag---attttctacggatgagtt-----------ctgtcctgaataatgctgcggaatcattctttaagagtgagattcggcggaggctctttgtgacagctgtacttcttgtaattagtcgtattggatatttcatccctctacctggattt-------gatagaaggttgataccgcaagactatcttagctttgcctctgggtcagttggtaag-ttctgtaatctac---aa-----------------g-aaaaa-cttgcacc-----ctttt-tatttc-cttttaagcga-----------------------------------------------------------------------------------------------------------------------------------------------------------------------------------------------------------------------------------------------------------------------------------------------------------------------------------------------------------------------------------------------------------------------------------------------------------------------------------
>I23376_M145_Malvaceae_Heliocarpus_appendiculatus_seq1
----------------------------------------------------------------------------------------------------------------------------------------------------------------------------------------------------------------------------------------------------------------------------------------------------------------------------------------------------------------------------------------------------------------------------------------------------------------------------------------------------------------------------------------------------------------------------------------------------------------------------------------------------------------------------aatactttagaaataggtttctgg---actttgtacgcctgagtt-----------ctgtcctgaacaatgctgcggaatcattcttcaagagtgagattagacgcaggctatttgtgacagctgtactgcttgtaattagccgtattggatatttcattcctctccttgggttt-------gatagaaggttgatacctcaagattaccttagctttgtctctggatctgtaggtgag-ttatataatctgt---ac-----------------a-aaaca-cttgcaca-----tagca-ttatgc-ta-ttgagttatttcgac-ctta----tctgcctttcaa-----------------------------------------actct----------------------atc-------------tgagttaa-caaatatacggccattc-------------------------atgttgcttatgctagatgagcttggcgatttttccgcggagcttaaactgtccttttttcagct-tggtattagccctcagataattgcatctatacttatgcaggtttgtaactttgctttggctatgt-----------------------------------------------------------------------------------------------------------------------------------------------------------------------------
>I23377_M148_Malvaceae_Robinsonella_mirandae_seq1
---------------------------------------------------------------------------------------------------------------------------------------------------------------------------------------------------------------------------------------------------------------------------------------------------------------------------------------------------------------------------------------------------------------------------------------------------------------------------------------------------------------------------------------------------------------------------------------------------------------------------------------------------------acttctcatgtyagaccaaaatattttagaaataggtttctwa---actttgtacggttgagtt-----------ctgtcctaaataatgctgcrgaatcattctttaagagtgagattcgacggaggctattcgtgacagcygtactgcttgtaattagtcgtgttggrtatttcatccctctaccyggattt-------gatagaaggctgatacctcaagattatcttagctttgcctctggttctgttggtaag-ttctgtartctag---aa-----------------g-aaaaa-cttrcacy-----ctttt-tymwty-ytyttwarsywwwwkgrr-ktt-------twwyyksm------------------wtttttwtktrtwwwwwwwwkwdw-tttkt----------------------------------------stktrw-mmmarkkkgkrmyyytt-------------------------wwwtttyytttgctagatgatctgggtgatttttctgcggagcttaaactgtccttttttcagct-tgg-------------------------------------------------------------------------------------------------------------------------------------------------------------------------------------------------------------------------------------------
>I23378_M150_Malvaceae_Ceiba_pentandra_seq1
--------------------------------------------------------------------------------------------------------------------------------------------------------------------------------------------------------------------------------------------------------------------------------------------------------------------------------------------------------------------------------------------------------------------------------------------------------------------------------------g------------------------------------------------------------------------------------------------------------------------------------------------------------------mmttcgcatgttagaccaaaatattttagaaataggtttctaa---actttgtacgcctgagtt-----------ctgtcctgaataatgctgcggaatcattctttaagagtgagattcgacgaaggctatttgtgacagctgtactgcttgtaattagtcgtgttggatatttcattcctctacctggattt-------gatagaaggttgatacctcaagattatcttagctttgcgkcagggtctgttggtaag-ttttggaatctaa---aa-----------------g-aaaaa-ccggcaca------------------tttttgagcmttttggag-ttc-------tttctgca------------------tttttggtctgtattgttaaataa--tttt----------------------gtc-------------gaagttaa-caaatgcatggctatcc-------------------------attttgcatttsgtagatgacctgggtgatttctctgcggagcttaaactgtccttttttcagct-tggcatcagcc-----------------------------------------------------------------------------------------------------------------------------------------------------------------------------------------------------------------------------------
>I23379_M160_Muntingiaceae_Muntingia_calabura_seq1
--------------------------------------------------------------------------------------------------------------------------------------------------------------------------------------------------------------------------------------------------------------------------------------------------------------------------------------------------------------------------------------------------------------------------------------------------------------------------------------------------------------------------------------------------------------------------------------------------------------------------------------------------------------------------taaaatgtttaaaaacagatttctaa---accttgtgcgcataagtt-----------ctgtccttaataatgctgcggaatcattcttcaagagtgaaattcgacggaggttatttgtgacggctgtactccttgttgtgagtcgtgttggatattttattcctcttcctggatat-------gatagaaggttgatacctgcagattatcttagctttgcctcgggatctgttggtaag-ttgtaaaa-------------------------------ata-cttgcctg-----t-----gaatgg-aactgcaactgtttggat-tca------------------gaaaaatgatgagaaattttgaaaaatgtttatgcttaa--tttt-----------------------------------------------gtgatatgtagtccttttt-----------------------ttttttttccbggvvvvvvawtkgggdddtttkggvvvvrvnbtwavnbbbbyyytttthnvnttkyrkyakymsycmkmwrat---------------------------------------------------------------------------------------------------------------------------------------------------------------------------------------------------------------------------a
>I23380_M161_Malvaceae_Hibiscus_tiliaceus_seq1
--------------------------------------------------------------------------------------------------------------------------------------------------------------------------------------------------------------------------------------------------------------------------------------------------------------------------------------------------------------------------------------------------------------------------------------------------------------------------------------g------------------------------------------------------------------------------------------------------------------------------------------------------------------acttcacgtgtyagaccaaaataytttagaaataggtttctaa---aytttgtacggttgagtt-----------ctgtcctgaataatgcyrcwgaatcattctttaagagtgagattcggcggaggytatttgtgacagctgtrcttctyrtaattagtcgtgttggatatttcatccctctacctggattt-------gatagaaggttgatacctcaagattatcttagcttygtctctggstctgttggtaag-ttctgtaatctag---aa-----------------s-aaaaw-cttgcacc-----ctttt-tcmtyc-cttttragctatakggag-ttt-------tgtcttca------------------tttatrgtcvgtattgttratwwa-ttttt--------------------------------------kcywwwam-maawttkktggyytttk-------------------------wtttksytttkgkwrrwkrwcykggkkawtttttctgcggagctt-------------------------------------------------------------------------------------------------------------------------------------------------------------------------------------------------------------------------------------------------------------------
>I23382_M163_Bixaceae_Cochlospermum_vitifolium_seq1
----------------------------------------------------------------------------------------------------------------------------------------------------------------------------------------------------------------------------------------------------------------------------------------------------------------------------------------------------------------------------------------------------------------------------------------------------------------------------------------------------------------------------------------------------------------------------------------------------------------------------------------------------------------------------aaatgtttaggaacagatttctga---actttgtaygcctaagtt-----------ctgtacttaacaatgcggcrgaatcattctttaagagtgagattcggagaagactatttgtgacagctgtattgcttgtaatcagccgtattggttatttcatcccattaccgggattt-------gatagaaggttrataccacaagattatcttagcttcgtctcagggtctgttggtaag-----------------aaaaaaacgattctaatc---aaatg-cttacatg-----gttac--------cctccargccattgaggg---------tttctttgcg-----------------tttccagttgaatactatgatgtgasatttt--------------------cagta-------------gagcttttctaaatatatacgctc---------------------------atgttgtttccagcggatgaactaggtgatttttccgcagagcttaagctgtcccttt------------------------------------------------------------------------------------------------------------------------------------------------------------------------------------------------------------------------------------------------------
>I23383_M166_Malvaceae_Pseudobombax_ellipticum_seq1
--------------------------------------------------------------------------------------------------------------------------------------------------------------------------------------------------------------------------------------------------------------------------------------------------------------------------------------------------------------------------------------------------------------------------------------------------------------------------------------------------------------------------------------------------------------------------------------------------------------------------------------------------------------acataatagaccaaaatattttagaaataggtttctaa---actttgtacgcctgagtt-----------ctgtcctgaataatgctgcggaatcattctttaagagtgagattcggcggaggctrtttgtgacagctttrctgcttgtaattagccgtgttggatatttcattcctctacctggattt-------gatagaaggttgatacctcaagattatcttagctttgcgtcagggtctgttggtaag-ttttgtaatctaa---aa-----------------g-aaaaa-ctggcata------------------cttttgagccttttggag-ttc-------tttctgcg------------------tgtttggtcagtattgttaaataa--tttt----------------------gtc-------------taagttaa-caaatgtatggctatcc-------------------------attttgcatttggtagatgacctgggtgatttcwmtgcggagcttaaactgtcctt--------------------------------------------------------------------------------------------------------------------------------------------------------------------------------------------------------------------------------------------------------
>I23384_M168_Malvaceae_Theobroma_cacao_seq1
----------------------------------------------------------------------------------------------------------------------------------------------------------------------------------------------------------------------------------------------------------------------------------------------------------------------------------------------------------------------------------------------------------------------------------------------------------------------------------------------------------------------------------------------------------------------------------------------------------------------------------------------------------ctctgcatgttagaccaaaatattttagaaataggtttctaa---actttgtacgcctgagtt-----------ctgtcctgaacaatgctgcggaatcattctttaagagtgagattcgacgtaggctatttgtgacagctgtactgctagtaattagtcgtgttggatattttattcctctccctggattt-------gatagaaggttgatacctcaagattaccttagctttgtttcaggatctgttggtaag-ttatgtaatct-----at-----------------t-caaaa-cttgcatg-----tattc-ttatgc-catttaagctatttgcag-ttt-------tgtctgtc------------------tttttttcttgtcagtataaataa--tttt----------------------gca-------------gaagttaa-caaatgtatggccattc-------------------------attttgcttttggtagatgagctgggcgacttttctgcggagcttaaactgtccttttttcagct-tggtatcagccctcagataattgcatccataattatgcaggtttgtaactctg-----------------------------------------------------------------------------------------------------------------------------------------------------------------------------------------
>I23385_M169_Malvaceae_Ochroma_pyramidale_seq1
--------------------------------------------------------------------------------------------------------------------------------------------------------------------------------------------------------------------------------------------------------------------------------------------------------------------------------------------------------------------------------------------------------------------------------------------------------------------------------------------------------------------------------------------------------------------------------------------------------------------------------------------------------------------------aaaatattttagaaataggtttctaa---actttgtacgcctgagtt-----------ctgtcctgaataatgctgcggaatcrttctttaagagtgagaktcgacggaggctatttgtgacagctgtactgcttgtaattagtcgtgttggatatttcattcctctacccggattt-------gatagaaggttgatacctcaagattaccttagctttgtctcagggtctgttggtaag-ttctgtaatctaa---aa-----------------g-aaaaa-ctgcaccc-------gtt-ttatga-ctgttaaggtatttggag-ttt-------tgtctgcg------------------tttttggtcagtattgttaaataa-ttttt----------------------gtc-------------taagttga-caaatgtatggccattc-------------------------attttgcttttggtagatgacctgggtgatttctcttcggagcttaaactgtccttttttcagct-t---------------------------------------------------------------------------------------------------------------------------------------------------------------------------------------------------------------------------------------------
>I23387_M178_Malvaceae_Malvaviscus_arboreus_seq1
-------------------------------------------------------------------------------------------------------------------------------------------------------------------------------------------------------------------------------------------------------------------------------------------------------------------------------------------------------------------------------------------------------------------------------------------------------------------------------------------------------------------------------------------------------------------------------------------------------------------------------------------------------------------------caaagtatttcagaaataggtttctaa---actttgtacggttgagtt-----------ctgtcctgaataatgctgcggaatcattctttaagagtgagattcggcggaggttatttgtgacagctgtacttcttgtaattagtcgtgttggatatttcatccctctacctggattt-------gatagaaggttgatacctcaagattatcttagcttcgtctctgggtctgttggtaag-ttctgtaatctag---aa-----------------gaaaaat-cttgcacc-----ctttt-tcatcc-cttttaagctatatggag-ttt-------tatcttca------------------tttatagtcagtattgttaattaa-ttttt--------------------------------------gtctttaa-caaatttgtgtgctttt-------------------------attttgcttttggtagatgatctgggtgatttttctgc--------------------------------------------------------------------------------------------------------------------------------------------------------------------------------------------------------------------------------------------------------------------------
>I23388_M180_Malvaceae_Triumfetta_lappula_seq1
--------------------------------------------------------------------------------------------------------------------------------------------------------------------------------------------------------------------------------------------------------------------------------------------------------------------------------------------------------------------------------------------------------------------------------------------------------------------------------------------------------------------------------------------------------------------------------------------------------------------------------------------------------------acgtgttagaccaaaatattttcgaaataggtttctgg---actttgtacgcctgagtt-----------ctgtcctgaataatgctgcggaatcattcttcaagagtgagattagacgcaggctatttgtgacagctgtactgcttgtaattagccgtattggatatttcattcctctccctgggttt-------gatagaaggttgatacctcaagattaccttagctttgtctctggatctgtaggtgag-ttatataatctgt---ac-----------------a-aaaca-cttgcaca-----tagca-ttatgc-ta-ttgagctatttcgac-ctta----tctgcctttcaa-----------------------------------------acttt----------------------atc-------------tgagttaa-caaatatacggccattc-------------------------atcttgcttatgctagatgagcttggcgatttttccg---------------------------------------------------------------------------------------------------------------------------------------------------------------------------------------------------------------------------------------------------------------------------
>I23389_M181_Malvaceae_Pavonia_scheadiana_seq1
---------------------------------------------------------------------------------------------------------------------------------------------------------------------------------------------------------------------------------------------------------------------------------------------------------------------------------------------------------------------------------------------------------------------------------------------------------------------------------------------------------------------------------------------------------------------------------------------------------------------------------------------------------agttcacgtgttggaycgaaatattttagaaataggtttctaa---actttgtkaagttgagtt-----------ctgtcctgaatratgctgcggaatcgttctttaagagtgagattcggcggaggctatttgtracwgctgtactgcttgtaattagtcgtgttggatatttcatccctctacctggattt-------gatagaaggttgatacctcaagattatcttagytttgtctctgggtctgttggtaag-ttctgcaatctag---aa-----------------raawaam-ytksmmcc-----ytttt-ymwtyc-yttttdadvywwdddgdd-ktt-------thwbydbh------------------tttthtwttyvtwbtdwwawhtdd-wwtkt--------------------------------------kwrtwwvh-chkdkkykdkvtcttwt-------------------------atttttcttttsktwgrtrrmytgggtgatttttctgcggagcttaaactgtccttttttcagct-tggtatcagccctcagatcattgcatctataa--------------------------------------------------------------------------------------------------------------------------------------------------------------------------------------------------------------
>I23390_M182_Malvaceae_Anoda_cristata_seq1
-----------------------------------------------------------------------------------------------------------------------------------------------------------------------------------------------------------------------------------------------------------------------------------------------------------------------------------------------------------------------------------------------------------------------------------------------------------------------------------------------------------------------------------------------------------------------------------------------------------------------------------------------------------ttcacgtgttggatcgaaatattttagaaataggtttctaa---actttgtkaagttgagtt-----------ctgtcctgaataatgctgcggaatcgttctttaagagtgagattcggcggaggctatttgtracwgctgtactgcttgtaattagtcgtgttggatatttcatccctctacctggattt-------gatagaaggttgatacctcaagattatcttagytttgtctctgggtctgttggtaag-ttctgcaatctag---aa-----------------aaataaa-cttgcacc-----ctttt-tmwtcc-tttttaagctatatggag-ttt-------tatctgca------------------ttttctatttgtactgttaactag-tattt--------------------------------------gtgtataa-ccgatgtgtggtctttt-------------------------atttttcttttggtagatgacctgggtgatttttctgcggagc---------------------------------------------------------------------------------------------------------------------------------------------------------------------------------------------------------------------------------------------------------------------
>I23391_M183_Malvaceae_Phymosia_umbellata_seq1
-----------------------------------------------------------------------------------------------------------------------------------------------------------------------------------------------------------------------------------------------------------------------------------------------------------------------------------------------------------------------------------------------------------------------------------------------------------------------------------------------------------------------------------------------------------------------------------------------------------------------------------------------------------ttctcatgttagaccaaattattttagaaataggtttctta---acyttgtacggttgagtt-----------ctgtyctaaataaygctgcrgaatcattctttaagagtgagattcgacggaggctattcgtgacagctgtaytgcttgtaattagtcgtgttggatatttcatccccctacctggattt-------gatagaaggctgatacctcaagattatcttagctttgcctctgggtctgttggtatg-ttatgtaatctag---ag-----------------g-aaaaa-cttgcacy-----tcttt-tattcy-tttttaagctttatggag-ttt-------tatctaca-------------------tttttaattgtgttgttaattaa-tattt----------------------gcctgt--------aagtctgtaa-ccaatgtgtgacatttt-------------------------atatgtcttttggtagatgacctaggtgatttttctgcggagcttaaactgt------------------------------------------------------------------------------------------------------------------------------------------------------------------------------------------------------------------------------------------------------------
>I23392_M187_Malvaceae_Ayenia_berlandieri_seq1
----------------------------------------------------------------------------------------------------------------------------------------------------------------------------------------------------------------------------------------------------------------------------------------------------------------------------------------atgc---------------------------------------------------------------------------------------------------------------------------------------------------------------------------------------------------------------------------------------------------------------------------------------------------------------------tgatggacmaaaatattttagaaataggtttctaa---actttgtacgcctgagtt-----------ctgtcctaaataatgctactgaatcattttttaagagtgagattcggcggaggctatttgttacagctgtactacttgtaattagtcgcattggatatttcatacccctccctggtttt-------gatagaaggttgatacctcaagattaccttagctttgcctccggttctgttggtaag----------------tac---------------------------------------------------aatttcagttatttgag--ttt-------tgtttgta-----------------ttccctttttagtattgtttaata--tattt----------------------gtc------------caaatttaa-caaat-----------------------------------------------------------------------------------------------------------------------------------------------------------------------------------------------------------------------------------------------------------------------------------------------------------------------------------------------------
>I23393_M189_Malvaceae_Kearnemalvastrum_lacteum_seq1
-------------------------------------------------------------------------------------------------------------------------------------------------------------------------------------------------------------------------------------------------------------------------------------------------------------------------------------------------------------------------------------------------------------------------------------------------------------------------------------------------------------------------------------------------------------------------------------------------------------------------------------------------------------cacgtgytggaccgaaatattttagaaataggtttctra---actttgtwaagytgagtt-----------ctgtcctsaataatgctgcggaatcgttctttaagagygagattcggcggaggctmtttgtracwgctgtactgcttgtaattagtcgkgttggatatttcatccctctacctggattt-------gatagaaggttgatacctcaagattatcttagctttgtctctgggtctgttggtaag-ttctgyawyywrr---ar-------------------aarad-wytksvmc-----cyttt-tymwty-cytttwwrmkmtatrkrg-wkt-------wwtmtsyr------------------ttyytwwtttstwttktwaattwg-tatykktmw---------------wtakyc----------wwtgtstabaa-ccaatgtgtggctttb--------------------------vtttdkbmbhtgrbhkrkkwyyykgskgakyttwmwsygkmsyttwwwywgtccttttttcagct-tggtatcagcc-----------------------------------------------------------------------------------------------------------------------------------------------------------------------------------------------------------------------------------
>I23394_M229_Malvaceae_Malvastrum_americanum_seq1
--------------------------------------------------------------------------------------------------------------------------------------------------------------------------------------------------------------------------------------------------------------------------------------------------------------------------------------------------------------------------------------------------------------------------------------------------------------------------------------g------------------------------------------------------------------------------------------------------------------------------------------------------------------ayttcacgtgttgkaccaaaatattttagaaataggtttctaa---acttygtaaagttgagtt-----------ctgtcctgaatartgctgcggaatcgttctttaagagtgagattcgycggaggctatttgtgacagctrtactgcttgtaattagtcgtgttggatatttcatccctctacctggattt-------gatagaaggttgatacctcaagattatcttagctttgtctctgggtctgttggtaag-ttctgtaatctag---ac-----------------g-aaaaa-cttgcacc-----ctttc-gcattcctttttaaactttatggag-ttt-------tatctgcc------------------ttttttg-----------------------------------------------------------------gtma-ccaatgtgtggccttgt-------------------------attttccttttggtagatgacctgggwgatttttctgcggagcttaaaatgtcctttttccagct-tggtatcagccctcagatcwtwgcatctataattatgcaggttagtaactttttct--------------------------------------------------------------------------------------------------------------------------------------------------------------------------------------
>I23395_M236_Malvaceae_Fuertesimalva_jacens_seq1
----------------------------------------------------------------------------------------------------------------------------------------------------------------------------------------------------------------------------------------------------------------------------------------------------------------------------------------------------------------------------------------------------------------------------------------------------------------------------------------------------------------------------------------------------------------------------------------------------------------------------------------------------------------gtgttggaccgaaatattttaggaataggtttctaa---actttgttaagttgagtt-----------ctgtcctgaataatgctgccgaatcgttctttaagagtgagattcggaggaggctttttgtaacagctgtactgcttgtaattagtcgggttggatatttcatccctctacctggattt-------gatagaaggttgatacctcaagattatcttagctttgtctccgggtctgttggtaagtttttgtgatttag---aa-----------------g-aaaaa-cgtgcacc-----ctttt-ccattc-cttttaagctataaggag-ttt-------tatctgca------------------tattta---tctagaaataaatgg-ttttt--------------------------------------gtctataa-caattgtgttgcctatt-------------------------atttttcttttggtagatgacctgggtgatttttctgcggagct--------------------------------------------------------------------------------------------------------------------------------------------------------------------------------------------------------------------------------------------------------------------
>I23396_M019_Malvaceae_Allosidastrum_pyramidatum_seq1
--------------------------------------------------------------------------------------------------------------------------------------------------------------------------------------------------------------------------------------------------------------------------------------------------------------------------------------------------------------------------------------------------------------------------------------------------------------------------------------g------------------------------------------------------------------------------------------------------------------------------------------------------------------acttctcatgttagaccaaaatattttagaaataggtttctta---actttgtacggttgagtt-----------ctgtcctaaataatgctgcggaatcattctttaagagtgagattcgacggaggctattcgtgacagctgtactgcttgttattagtcgtgttggatatttcatccctctacctggattt-------gatagaaggctgatacctcaagattatcttagctttgcctctggttctgttggtaag-ttctgtaatctag---aa-----------------g-aaaaa-cttgtacc-----ctttt-tcatta-tttttaagctatatggag-ctt-------tatctgca-------------------tttttatttgtattattaattaa-ttttt--------------------------------------ttctgtaa-ccaatgtgtgtcctttt-------------------------atatttcttttggtagatgacctgggtgatttttctgcggagcttaaactgtccttttttcagct-tggta-----------------------------------------------------------------------------------------------------------------------------------------------------------------------------------------------------------------------------------------
>I23397_M020_Malvaceae_Melochia_betonicifolia_seq1
---------------------------------------------------------------------------------------------------------------------------------------------------------------------------------------------------------------------------------------------------------------------------------------------------------------------------------------------------------------------------------------------------------------------------------------------------------------------------------------------------------------------------------------------------------------------------------------------------------------------------------------------------------atttcacccgttagaccaaaatattttagaaataggtttctga---actttgtacgcctgagtt-----------ctgtcctgaacaatgctgcggaatcgttctttaagagtgagattcgacggaggctattcgtgacagctgtattgcttgtaattagtcgtgttggatatttcattcctctacctggattt-------gatagaagattgatacctcaagattaccttagctttgcatcaggbtctgttggtaag-ttatgttctctaa---ac-------------------acaaa-cttgcctt-----cttta-ttaygc-catttaagctatttggag-ttt-------trtctacc------------------ttttctgtcagtggtttaaaatat-tttct--------------------------------------ttgagtaa-ctgatgtaatgctattc-------------------------atcttacttttggtagatgagctgggtgatttttctgctgagcttaagctgtcctttttccagct-tggtatcagcccycagataatagcatgtattattacgcatgtttatgcctctgttt-ggctatat-----------------------------------------------------------------------------------------------------------------------------------------------------------------------------
>I23398_M021_Malvaceae_Sidastrum_micranthum_seq1
---------------------------------------------------------------------------------------------------------------------------------------------------------------------------------------------------------------------------------------------------------------------------------------------------------------------------------------------------------------------------------------------------------------------------------------------------------------------------------------------------------------------------------------------------------------------------------------------------------------------------------------------------------------catgttagaccaaaacattttasaaayaggtttctag---accttgtacggttgagtt-----------ctgtcctaaataatgctgcagaatcattctttaagagtgagattcgacggaggctattcgtcacagctgtactgcttgtaattagtcgtgttggatatttcatccctctacctggattt-------gatagaaggctgatacctcaagattatcttagctttgcctctggttctgttggtaag-ttctgtaatctag---aa-----------------g-aaaaa-yttgcacc-----ctttc-tcattc-tttttaagctatatggag-ttc-------tatctgca-----------------------------tttcatttattaa-ttttt--------------------------------------gtctgtaa-ccaatgtgtgacctttt-------------------------atatttcttttgctagatgacctgggtgatttttctgcggagcttaaactgtctttttttcagct-tggta-----------------------------------------------------------------------------------------------------------------------------------------------------------------------------------------------------------------------------------------
>I23399_M022_Malvaceae_Gaya_dominguensis_seq1
---------------------------------------------------------------------------------------------------------------------------------------------------------------------------------------------------------------------------------------------------------------------------------------------------------------------------------------------------------------------------------------------------------------------------------------------------------------------------------------------------------------------------------------------------------------------------------------------------------------------------------------------------------acttctcatgttagaccaaaatattttagaaataggtttctta---actttgtacggttgagtt-----------ctgtcttaaataatgctgcggaatcattctttaagagtgagattcgacggaggctattcgtgacagctgtactgcttgtaattagtcgtgtgrgatatttcatccctctacctggattt-------gatagaaggctgatacctcaagattatcttagctttgcctctggttctgttggtaag-ttctgtaatctag---aa-----------------g-aaaaa-cttgcacc-----ctttt-tcattc-ttcctaagctatttggag-ttt-------tatctgta-------------------tttttattt-----------------------------------------------------------------------------------------------------------------------------------------------------------------------------------------------------------------------------------------------------------------------------------------------------------------------------------------------------------------------------------------------------------------------------
>I23366_M015_Malvaceae_Firmiana_simplex_seq1
------------------------------------------------------------------------------------------------------------------------------------------------------------------------------------------------------------------------------------------------------------------------------------------------------------------------------------------------------------------------------------------------------------------------------------------------------------------------------------------------------------------------------------------------------------------------------------------------------------------------------------------------------------tcacatgttagaycgagatatttcagaaataggttwctaa---actttgtacgccttagtt-----------ctgtcctgaacaatgctgcagaatcattctttaagagtgagattcgacgtaggctatatgtgacagctgtactgctcgtaattagtcgtgttggatatttcattcctcttcctggtttt-------gacagaaggttgatacctcaagattaccttagttttgcctcagggtctgttggtaag-ttatttaatctgt---ac-------------------aaaaa-cttgcatc----------------------------------------------------------------------------------------------------------------------------------------------------------------------------------------------------------------------------------------------------------------------------------------------------------------------------------------------------------------------------------------------------------------------------------------------------------------------------------------------------------------
>I28591_M023_Malvaceae_Neobuchia_paulinae_seq1
------------------------------------------------------------------------------------------------------------------------------------------------------------------------------------------------------------------------------------------------------------------------------acagaaaatggtctagcaactcttcggaccagcttcgaagtgaatatgtaaatgttgaat---catcg-------------------------------------------tcttcagagtctctaaatctggaagttgttccttcaagttcatgtgagggggtagatatttccaattacaatggttttaatagaattgag------------------------------------------------------------------------------------------------------------------------------------------------------------------acttcgcatattagaccaaaatattttagaaataggtttctaa---actttgtacgcctgagtt-----------ctgtcctgaataatgctgcggaatcattctttaagagtgagattcgacggaggctatttgtgacagctgtactgcttgtaattagccgtgttggatatttcgttcctctgcctggattt-------gatagaaggttgatacctcaagattatcttagctttgcgtcaggttctgttggtaag-ttttggaatctaa---aa-----------------g-aaaaa-ctggcaca-----tttt-------------ttagccttttggag-ttc-------tttctgca------------------tttttggtctgtattgttaaataa--tttt----------------------gtt-------------gaagttaa-caaatg----------------------------------------------------------------------------------------------------------------------------------------------------------------------------------------------------------------------------------------------------------------------------------------------------------------------------------------------------
>I28592_M188_Cytinaceae_Bdallophytum_americanum_seq1
---------------------------------------------------------------------------------------------------------------------------------------------------------------------------------------------------------------------------------------------------------------------------------------tgcctatcagtgcttcagaacagctccaaaatgactatataaaggcggagc---caaca-------------------------------------------tttcaaaagtctgctaatcttgaagtcctctcctcggaattgggggatggggtagatgctcttagcttgaatggtgttcataattttgag------------------------------------------------------------------------------------------------------------------------------------------------------------------actccacctagtgcacataaaatgtttagaaataggtttctag---accttatgcgcataagtt-----------cagtcctcaataatgctgctgaatcattctttaagagtgaaattcgccggaggttgtttgtgacagctgcactgcttgttgtgagtcgtgttggatatttcattcctctacctggatat-------gataggcggttgataccgcaaaattatcttagctttgtctcacaatctatgggtaag-ttatataattcta--cat-------------------gcatg-tttgcttg-----cgtta-gcatac-tatttgaattgttcatgg--------------------------------------------------------------tttttctgt----------------------------------------------------------------------------------------------------------------------------------------------------------------------------------------------------------------------------------------------------------------------------------------------------------------------------------------------------------------------------------------------------a
>I28593_M024_Malvaceae_Carpodiptera_cubensis_seq1
--------------------------------------------------------------------------------------------------------------------------------------------------------------------------------------------------------------------------------------------------------------------------------------------------------------cttcgaagtgactacataaacgtcgaat---catca-------------------------------------------tcctcagagtctctaaagcttgaaaattttccttcaagttcagatgagggggctgatagttccgattataatggtgttaatagcattgag------------------------------------------------------------------------------------------------------------------------------------------------------------------acttcaaatgttagaccaaaatattttagaaataggtttctaa---actttgtacgcctgaatt-----------ctgtcctgaataatgctgctgaatyattcttcaagagtgagattcgacgcaggttatttgtgacagctgtactgcttgtaattagtcgtgttggatatttcattcctctacctggatat-------gatagaaggttgattcctcaagattatcttagctttgcctcggggtctgttggtaag-mt----------------------------------------------acc-----ctttt-ttatac-catttaagctctttggag-ttt-------tgtctgcc------------------tttttggccagtattgttaaatga-ttttttt-----------------tctgtc-------------taagttaa-caaaattatggccattc-------------------------tt--------------------------------------------------------------------------------------------------------------------------------------------------------------------------------------------------------------------------------------------------------------------------------------------------------------
>I28594_M025_Malvaceae_Herrania_nitida_seq1
----------------------------------------------------------------------------------------------------------------------------------------------------------------------------------------------------------------------------------------------------tgga---tttttacggtcaagaacaaacagaaagtggtcaaccaattcttcagaccagcttcgaagtgactatatgaatgtcaagt---cca----------------------------------------------ccccagagtctctaaatcttgaagttattccttcaagatcggatgaggggtctgatgtttcaaattttaatggtgttaataacatcgac------------------------------------------------------------------------------------------------------------------------------------------------------------------actctgcatgttagaccaaaatattttagaaataggtttctaa---actttgtacgcctgagtt-----------ctgtcctgaacaatgctgcggaatcattctttaagagtgagattcgacgtaggctatttgtgacagctgtactgctagtaattagccgtgttggatattttattcctctccctggattt-------gatagaaggttgatacctcaagattaccttagctttgtttcagggtctgttggtaag-ttatgtaatctat---tc-----------------a-aaa---cttgcatg-----cattc-ttatgc-ca-ttaagctattttcgg-att-------tgtctgtcttt------------tttttttttgtcagta----taaataa--tttt----------------------gta-------------gaagttaa-caaatgtatggccattc-------------------------attttgct--------------------------------------------------------------------------------------------------------------------------------------------------------------------------------------------------------------------------------------------------------------------------------------------------------
>I28595_M184_Malvaceae_Guazuma_ulmifolia_seq1
-------------------------------------------------------------------------------------------------------------------------------------------------------------------------------------------------------------------------------------------------------------------------------------------aatcaattcatcagaccagcttcgaagtgacaatatgaatatcacgt---cgtca-------------------------------------------tcctcagagtctctaaattttgaggttattccttcaagatcgaatgaggggtcagatatttcaaatctcaatggtgttaataactttgac------------------------------------------------------------------------------------------------------------------------------------------------------------------actttgcatgttagaccaaaatattttagaaataggtttctaa---actttgtccgcttgagtt-----------ctgttctgaataatgctgcggaatcattctttaagagtgagattcggcggaggctatttgttacagctgtattgctagtaattagtcgtgttggatatttcattccacttcctggattt-------gatagaaggttgatacctcaagattaccttagctttgtttcagggtctgttggtaag-ttatgtagtctat---ac-----------------a-aaa---cttgaatg-----tgctt-ttattc-cattcaagctatttgcat-ttt-------tgtctgtt----------------tctcttttttcagtattatagaatat---------------------------tgta-------------gaagttaa-caaatgta--------------------------------------------------------------------------------------------------------------------------------------------------------------------------------------------------------------------------------------------------------------------------------------------------------------------------------------------------
>I28596_M026_Malvaceae_Ruizia_cordata_seq1
--------------------------------------------------------------------------------------------------------------------------------------------------------------------------------------------------------------------------------------------------------------------------------------------------------------------agtgactgtataaawgttgaatccacatca-------------------------------------------tcctcagagtctcttagtcttgatattcttccytctagttcagwtgakgkggcagatatwtccawtttcaatggtgttaatagcattgag------------------------------------------------------------------------------------------------------------------------------------------------------------------acattacrtgttagaccaaaatattttagaaataggtttmtaa---attttgtgcgcctgagtt-----------cagtcctgaamaatgccgcggagtcattttttaagagtgagattcgacgkaggctatttgtgacagctgtactgsttataattagtcgtgktggatactttattcctctccctggtttt-------gatagaaggttgatacctcaagattatcttagctttgccdcaggatctgttrgtaag-ttatggaatctgt---ag-----------------a-aaaa--cttgcacc-----tatat-ttacac-catttgtgatatttgctg-tttt------ty-ytgcc------------------yttttggtcagtttagtttggtaa-ttttt----------------------gtc-------------taat---------------------------------------------------------------------------------------------------------------------------------------------------------------------------------------------------------------------------------------------------------------------------------------------------------------------------------------------------------------
>I28597_M027_Malvaceae_Melhania_velutina_seq1
-----------------------------------------------------------------------------------------------------------------------------------------------------------------------------------------------------------------------------------------------------------------------------------------------------------------------gaccgtataaatgtcgaat---catca-------------------------------------------tcctcagagtctcttagtcttgatattsttccytmtagtycagatgagrkggmagatatttccawtttcartggtgttaatagcattgag------------------------------------------------------------------------------------------------------------------------------------------------------------------acattacrtgttmgaccaaaatattttagaaataggtttctaa---attttgtgcgcctgagtt-----------cagtmctgaacaatgccgcagaatcattttttaagagtgagattcgacggaggctatttgtgacagctgtactgcttataattagtcgtgttggatactttattcctctccctggtttt-------gatagaaggttgatacctcaagattatcttagctttgccgcaggatctgttggtaag-ttatggaatctgt---ag-----------------a-aaaa--cttgcacc-----tatat-ttacac-catttawgatgrtty-------------------------------------------------------------------------------------------------------------------------------------------------------------------------------------------------------------------------------------------------------------------------------------------------------------------------------------------------------------------------------------------------------------------------------------------------------------------------------
>I28598_M028_Malvaceae_Glyphaea_brevis_seq1
--------------------------------------------------------------------------------------------------------------------------------------------------------------------------------------------------------------------------------------------------------------------------------------------------------------------agtgactatctaaatatcgagt---cactg-------------------------------------------tcctcagagtctcgcaatcttgaagttgttccttcaaggtctgatgagggggcagatatttccaattttaatggtgttaataacagtgaa------------------------------------------------------------------------------------------------------------------------------------------------------------------gcttcacatgttagaccaaaatattttaaaaattggtttctaa---actttgtacggctgagtt-----------ctgtcctgaacaatgctgcggaatcattcttcaagagtgagattagacgcaggttatttgtgacagctgtattgcttgtaattagccgtgttggatatttcattccgctccctgggttt-------gatagaaggttgatacctcaagattaccttagctttgtctcaggatctgtaggtaag-ttagataatccat---aa-----------------a-aaca--cttgcgca-----cattg-ttattc-catttaagctatttggac-ctt-------tttctgcc------------------atcttagtcagt---gttaaacaa-acttt----------------------gtc-------------taagttaa-ca--------------------------------------------------------------------------------------------------------------------------------------------------------------------------------------------------------------------------------------------------------------------------------------------------------------------------------------------------------
>I28600_M146_Malvaceae_Mortoniodendron_guatemalense_seq1
------------------------------------------------------------------------------------------------------------------------------------------------------------------------------------------------------------------------------------------------------ga---tgtttccggtcaagaacaaacagaaaatggttgaggaattcttcagaccagcttcgaagtgactatataaatgtcaaat---caaca-------------------------------------------tcctcagagtctctaaatcttgaagttgttccttcgagttctgatgaggggttagatatttccaattataacagtgttaatagcattgag------------------------------------------------------------------------------------------------------------------------------------------------------------------acttctcatgtaagaccaaaatattttagaaataggtttctaa---actttgtacgcctgaatt-----------ctgtcctgagtaatgctgcggaatcattctttaagagtgagattcgaaggaggctatttgtgacagctgtactgcttgtaattagtcgtgttggatatttcattcctctacctggattt-------gatagaaggctgatacctcaagattaccttagctttgactcagggtctgttggtaag-ttatgtaatctat---ac-----------------a-aaat--cttgcccc-----catt-------------taagctatttggag-ttt-------tgtctgcc------------------tttttggtctgtatttttaaatga-cttyt----------------------gtc-------------caagttaa-taa-------------------------------------------------------------------------------------------------------------------------------------------------------------------------------------------------------------------------------------------------------------------------------------------------------------------------------------------------------
>I28601_M030_Malvaceae_Sparmannia_africana_seq1
----------------------------------------------------------------------------------------------------------------------------------------------------------------------------------------------------------------------------------------------------------------------------------------gttgaccaattcttcagaccagcttcgcagtgactatctaaatgtcgagt---taccg-------------------------------------------tcctcagagtctcktaaycttgaagttgttccttcaacatctgatcagggggcagatatttccaatattaatggtgttaatagcattgaa------------------------------------------------------------------------------------------------------------------------------------------------------------------gcttcacatgttattccaaaatattttagaaatagatttctaa---actttgtacgcttgagtt-----------ctgtcctgaacaatgctgcggaatcattcttcaagagtgagattagacgcaggctattygtgacagctgtactgcttgtaattagccgtgttggatatttcattcctctccctgggttt-------gatagaaggttgatacctcaagmttaccttagcttttcctcagggtctgttggtaag-ttttgtaatccat---aa-----------------a-aaaa--cttgcata------attt-ttatgc-ca-ttaagctatttgg---cct-------tttctgcc------------------attttggtcact---gttaaacaa-actta----------------------gtg-------------taagttaa-c---------------------------------------------------------------------------------------------------------------------------------------------------------------------------------------------------------------------------------------------------------------------------------------------------------------------------------------------------------
>I28603_M223_Malvaceae_Gossypium_hirsutum_seq1
--------------------------------------------------------------------------------------------------------------------------------------------------------------------------------------------------------------------------------------------------------------------------------cgcgaatggtctagcaattcgtctgatcagcttcgaagcgactatgtaaatgtcaaat---catca-------------------------------------------tcttcagagtctctaaacctggaagytgttccttcaagttcggatgatggggctgatatttccgattacaatgttgttaataacattgag------------------------------------------------------------------------------------------------------------------------------------------------------------------acttcacatrttagaccaaaatattttagaaataggtttctaa---attttgtacggttgagtt-----------ctgtcctgaataatgctgcggaatcattctttaagagtgagattcggaggaggctgtttgtgacagctrtacttcttgtaattagtcgtattggatatttcatccctctacctggmttt-------gatagaaggttgataccgcargrctatcttagctttgcctctgggtctgttggtaag-ttctgtaatctag---aa-----------------g-aaaaa-cttgcacc-----ctttt-cctttc-cttttaagctatatggag-ttt-------tatctgca------------------tttttgg--------------------------------------------------------------------------------------------------------------------------------------------------------------------------------------------------------------------------------------------------------------------------------------------------------------------------------------------------------------------------------------------------------------------------------
>I28604_M032_Malvaceae_Entelea_arborescens_seq1
------------------------------------------------------------------------------------------------------------------------------------------------------------------------------------------------------------------------------------------------------------------------------------aattgttgaccaattcttcagaccagcttcgcagtgactatctaaatgtcgagt---yacck-------------------------------------------tcctcagagtctcttaatcttgaagttgttccttcaacatctgatgagggggcagatatttccaatattaatggtgttaatagcattgaa------------------------------------------------------------------------------------------------------------------------------------------------------------------gcttcrcatgttagaccaaaatattttagaaatagatttctaa---actttgtacgcttgagtt-----------ctgtcctgaacaatgctgcggaatcattcttcaagagtgagattagacgcaggctatttgtgacagctgtactgcttgtaattagycgtgttggatatttcattcctctccctgggttt-------gatagaaggttgatrcctcaagattaccttagctttgtctcagggtctgttggtaag-ttawgtaatccat---aa-----------------a-aaaa--cttgcata------attk-ttatgc-ca-ttaagctatttgg---cct-------tttctgcc------------------gttttggtcact---gttaaacaa-actta----------------------gtg-------------tatgttaa-caaata----------------------------------------------------------------------------------------------------------------------------------------------------------------------------------------------------------------------------------------------------------------------------------------------------------------------------------------------------
>I28605_M235_Malvaceae_Abutilon_sp_seq1
-------------------------------------------------------------------------------------------------------------------------------------------------------------------------------------------------------------------------------------------------------------------------------------------gagcaattcatcagatcagcttcaaagtgactatgtaaatgtcaaat---catca-------------------------------------------tcttcagagtctctacaactggaagatgttccttcaagttcggatgatgtgaccgatatttccaattacaatgttgttaataacattgag------------------------------------------------------------------------------------------------------------------------------------------------------------------acttctcatgtcagaccaaaatattttagaaataggtttctta---agtttgtaaagttgagtt-----------ctgtcctaaataatgctgcggaattattctttaagagtgagattcgacggaggctatttgtgacagctgtactgcttataattagtcgtgttggatatttcatccccctacctggattt-------gatagaaggctgatacctcaagattatcttagctttgcctctggttctgttggtaag-ttatgtaatccag---aa-----------------g-aaaaa-tttgcacc-----ctttt-tcgttc-ttgttaagctatatggagtttt-------tatctgca-------------------tttttatttgtattgttaattaa-ttttt--------------------------------------gtctgtaa-ccaatgtgtgacctttt-------------------------atattta---------------------------------------------------------------------------------------------------------------------------------------------------------------------------------------------------------------------------------------------------------------------------------------------------------
>I28606_M033_Malvaceae_Reevesia_formosana_seq1
------------------------------------------------------------------------------------------------------------------------------------------------------------------------------------------------------------------------------------------------------------------------------------------------------------agcttcgaagtgactatataaatgttgaat---tatca-------------------------------------------tcctcagagtctctaaatctggaagttgctccttcaagttcagatgaggcggcagatatttctgattataatggtgttaatagcattgag------------------------------------------------------------------------------------------------------------------------------------------------------------------acttcacatgttagaccaaaatattttagaaataggtttttaa---actttgtacgcttcagtt-----------ctgtcctgaataatgctgcagaatcattctttaagagtgaaattcgacggaggctatttgtgacagctgcactgcttgtaattagtcgtgttggatatttcattcctctacctggattt-------gatagaaggttgataccgcaagattaccttagctttgtctcaggttctgttggtaag-ttttgtaatctat---aa-----------------g-aaaa-----tcacc-----cttgt-ttatgc-tgtttaatctatttggag-ttt-------tgtctgcg------------------tttttggtctgtattgttaaataa-tttta----------------------gtc-------------taag---------------------------------------------------------------------------------------------------------------------------------------------------------------------------------------------------------------------------------------------------------------------------------------------------------------------------------------------------------------
>I28607_M034_Malvaceae_Mansonia_altissima_seq1
--------------------------------------------------------------------------------------------------------------------------------------------------------------------------------------------------------------------------------------------cttccaaatgaa---tctttccattcaaaagcaagtcgaaaatggctgaaccattcttcaaaccagcttcaaagtggctatacaaatgtcgaat---caaca-------------------------------------------tcctcagagtcttcaaatcttgaaattgttccttcaagtgtggatgagggggcagatatttccaatataaatggtgttaataacattgag------------------------------------------------------------------------------------------------------------------------------------------------------------------ctttcacctgctagaccaaaatattttagaaataggtttctaa---acttcgtacgcctgagtt-----------ctgtcctgaacaatgctgcggaatcattctttaagagtgagatccggcggaggctatttgtgaccgctgtattgcttgtaattagccgtattggatatttcattcctctccctggtttc-------gatagaagattgatccctcaagattaccttagctttgccgctgggtctgttggtaag-ttatgtaatctat---ag-------------------aaaag-cttgctcc------tttt-ttgtgc-catttaagctatttgaagttgt-------tatgtgcc------------------tctttggtctgtat-----------tttct----------------------gta----------------------------------------------------------------attctt----------------------------------------------------------------------------------------------------------------------------------------------------------------------------------------------------------------------------------------------------------------------------------------------------------
>I28608_M035_Malvaceae_Hosfordia_alata_seq1
---------------------------------------------------------------------------------------------------------------------------------------------------------------------------------------------------------------------------------------------------------------------ctagaacgaaaggagaatggtcgagcaattcatcagaacagcttcagagtgactatgtaaatgtcaaat---catca-------------------------------------------tcttcagagtctctacaactggaagatgttccttcaagttcagatgacgtggccgatatttccaattacaatgttgttaataacattgag------------------------------------------------------------------------------------------------------------------------------------------------------------------acttctcatgttagaccaaaatattttagaaataggtttctta---actttgtacggttgagtt-----------ctgtcctaaataatgctgcggaatcattctttaagagtgagattcgacggaggctattcgtgacagctgtactgcttgtaattagtcgtgttggatatttcatccccctacctggattt-------gatagaaggctgatacctcaagattatcttagctttgcctctgggtctgttggtatg-ttctgtaatctag---ag-----------------g-aaaaa-cttgcacc-----ctttt-ttattcttttttaagctttatggag-ttt-------tatctaca--------------------ttttaattgtattgttaattaa-tattt--------------------------------------gcctgtaa-ccaatgtgtgacatttt-------------------------att-------------------------------------------------------------------------------------------------------------------------------------------------------------------------------------------------------------------------------------------------------------------------------------------------------------
>I28609_M036_Malvaceae_Pentaplaris_davidsmithii_seq1
---------------------------------------------------------------------------------------------------------------------------------------------------------------------------------------------------------------------------------------------------------------------cgagaacaaacagagaatggttgagcaattcttcagaccagcttcaaagtgactatgtaaatgtcaart---catca-------------------------------------------tcttcagagtctytaaatctggaagttgttmcttcaagttcagatgatgggacagatatttccaattacaatggtgttaatagcattgag------------------------------------------------------------------------------------------------------------------------------------------------------------------acttcayatgttagaccaaaatattttagaaataggtttctaa---actttgtacggttgagtt-----------ctgtcctgaataatgctgcggaatcattctttaagagtgagattcggcggaggttatttgtgacagctgtactgcttrtaattagtcgtgttggatatttcatbcctctacctggattt-------gatagaaggttgatacctcaagattaccttagctttgtctctgggtctgttggtaag-ttttgtaatctaa---aa-----------------g-aaaat-tttgtacc-----ttttttttattc-cttttaagctatatggtk-yttt-----ctttctkts------------------tttttggtcagtattgttaaataa-ttttt----------------------gtc-------------tataa--------------------------------------------------------------------------------------------------------------------------------------------------------------------------------------------------------------------------------------------------------------------------------------------------------------------------------------------------------------
>I28610_M037_Malvaceae_Heritiera_littoralis_seq1
-------------------------------------------------------------------------------------------------------------------------------------------------------------------------------------------------------------------------------------------------------------------------agcaaacagaaaagtgttaatcaattcttcagaccagcttcgaagtgactgtatgaatgttgaat---catca-------------------------------------------acttcagagtctctaaatcttgaagttgttccctcgaattcagatgagggggtggatatttccaattttaatggtgttaatagcatcgag------------------------------------------------------------------------------------------------------------------------------------------------------------------acgtcacatgttagaccaaaacattttagaaataggtttctaa---actttgtacgccttagtt-----------ctgtcctgaacaatgcagcagaatcattctttaagagtgagattcgacgtaggctatttgtgacagctgtactgcttgtaattagccgtgttggatatttcattcctctccctggtttt-------gatagaaggttgatacctcaagattaccttagttttgcctcggggtctgttggtaag-ttatgtaatctgt---ac-----------------a-aaaaa-attgcatc-----tattt-ttatgc-catttaagctatttgcag-ttt-------tctcttcc------------------tttatggtcagtattttttagtaa-ttttt----------------------gt---------------------------------------------------------------------------------------------------------------------------------------------------------------------------------------------------------------------------------------------------------------------------------------------------------------------------------------------------------------------------------
>I28612_M038_Malvaceae_Brachichyton_bidwillii_seq1
----------------------------------------------------------------------------------------------------------------------------------------------------------------------------------------------------------------------------------------------gcgaaataga---tctttacaatcaaaagcaaacagaaaagtattgatcaattcttcagatcagcttcgaagtgactatatgaatgttgaac---catca-------------------------------------------tcttcagagtctctaaatcttgaagttgttccctcaagttcagatgagggggcggatatttccaattttaatggtgttaatagcatcgag------------------------------------------------------------------------------------------------------------------------------------------------------------------acggcacatgttagaccaaaacaatttagaaataggtttctaa---actttgtacgccttagtt-----------ctgtcctgaacaatgctgcggaattattctttaagagtgagattcgacgtaggctatttgtgactgctgtactgcttgtaattagtcgtgttggatatttcattcctctccctggtttt-------gatagaaggttgatacctcaagattaccttagttttgcctcagggtctgttggtaag-ttatgaattctgt---aaa--------------aaa-aaaaa-cttgcatc-----tattt-ttatgc-catct-----------------------------------------------------------------------------------------------------------------------------------------------------------------------------------------------------------------------------------------------------------------------------------------------------------------------------------------------------------------------------------------------------------------------------------------------------------------------------------------
>I28613_M039_Malvaceae_Eriotheca_macrophylla_seq1
-----------------------------------------------------------------------------------------------------------------------------------------------------------------------------------------------------------------------------------------------------------------------------------------------------------------------------------gttgaat---cttca-------------------------------------------tcttcagagtatctaaatctggaagttgttccttcaagttcacgtgacggggtagatgtttccaattacaatggtgttaatagcattgaa------------------------------------------------------------------------------------------------------------------------------------------------------------------acttcacatattagaccaaaatattttagaaataggtttctaa---actttgtacgtctgagtt-----------ctgtcctgaataatgttgcggaatcattttttaagagtgagattcgacggaggctatttgtgacagccgtattgcttgtaattagccgtgttggatatttcattcctctacctggattt-------gatagaaggttgatacctcaagattatcttaactttgcgtcagggtctgttggtaag-ttttgtaatctag---aa-----------------g-aaaaa-ctggcaca-----cttt-------------tgagyyttttggag-ttc-------tgtctgcg------------------tttttgstcat----------------------------------------------------------------------------------------------------------------------------------------------------------------------------------------------------------------------------------------------------------------------------------------------------------------------------------------------------------------------------------------------------------------------------
>I28614_M040_Malvaceae_Hydrogaster_trinervis_seq1
------------------------------------------------------------------------------------------------------------------------------------------------------------------------------------------------------------------------------------gcttcatgctgccgaacaga---tatttacagtcaagaggcagaagaaaatggttgaccaattcttcagacgggcttcgtagtgactctataagtgttgrgt---cacca-------------------------------------------tcctcrgagtytctyratcttgatgttgttccttcwacatctgavragktggcakatatatccsattttratggtgttaatagcattgrg------------------------------------------------------------------------------------------------------------------------------------------------------------------acttcrcatgttagacctaaatattttagaaatwggtttctaa---actttgtacgcctgagtt-----------ctgtcctgaacaatgctgctgaatcattctttaagagtgagathagacgkaggttatthgtgacagctgtactrcttgtaataagccgtdttggatatttcattcctctycctgggttt-------gatmgaaggttgatrccycaagattaccttagctttgtctcagggtctgttggtaag----tgtaayctatt---------------------a-tamaa-atggcacwcmwyaywcattatwtgc-catttaagctacttgsrc-ctt-------ttkctgcy------------------ttttcggtcagt---gttaaataa-atttt----------------------ctc-------------taagttaa-caaatatatggccattc-------------------------at--------------------------------------------------------------------------------------------------------------------------------------------------------------------------------------------------------------------------------------------------------------------------------------------------------------
>I28615_M041_Malvaceae_Pterygota_brasiliensis_seq1
-------------------------------------------------------------------------------------------------------------------------------------------------------------------------------------------------------------------------------------------------------------------------------------------------------agaccagattcaaagtgactatataaatgtggaag---catca-------------------------------------------gcgtcagagtcactaaatcttgaagttgttccttcaagttcagatgtggtggcagatatgtccaattataatggtgttaatagcactgag------------------------------------------------------------------------------------------------------------------------------------------------------------------acttcacatgctagacgaaaatattttaaaaattggtttctaa---actttgcacgcctgaatg-----------ctgttctaaataatgctgcggaatcattctttaaaagtgagattcgacggaggctatttgtgacagctgtactgcttgtagttagtcgtgttggatatttcattcctctacctggattt-------gatagaaggttgatacctcaagattaccttagctttgtgtctgggtctgttggtaag-ttatgtaacctat---ac-----------------a-aaa---cgtgcacc-----ctttt-ttatgc-cattaaagctatttgggg-ttt-------tgtctgcc------------------t--------------------------------------------------------------------------------------------------------------------------------------------------------------------------------------------------------------------------------------------------------------------------------------------------------------------------------------------------------------------------------------------------------------------------------------
>I28616_M042_Malvaceae_Leptonichya_maranta_seq1
--------------------------------------------------------------------------------------------------------------------------------------------------------------------------------------------------------------------------------------tttgggctgccaaataga---tcttcaccatcaagwgcaaagagaaaatggttgactaattcttcagaccaacttcgaagtgactatataaatgtcgagt---cttca-------------------------------------------tcctctgagtctctaaatcttgaagttgttccttcaagatcagatgagggggtagatatttccaattttaatggtgttaatagcattgag------------------------------------------------------------------------------------------------------------------------------------------------------------------actttgcccattagaccaaaatgttttagaaataggtttctaa---actttgtacggctgagtt-----------ctgtmctgaacaatgctgcggaatcattctttaagagtgagattcgacggaggctatttgtgactgctgtactgcttgtaattagtcgtgttggatatttcatycctctccctggattt-------gatagaaggttgatacctcaagattaccttagctttgtctcagggtctgttggtaag-ttatgta--------------------------------------------------atta-taatgc-catttcagctatttggwg-ttt-------tgyctgcc------------------tttttggtcagttttgttaaatag--tttc----------------------ktc-------------taagttar-caaatgtatggccattc-------------------------atttttcttttggtagatgagctggg--------------------------------------------------------------------------------------------------------------------------------------------------------------------------------------------------------------------------------------------------------------------------------------
>I28618_M044_Malvaceae_Pentace_laxiflora_seq1
------------------------------------------------------------------------------------------------------------------------------------------------------------------------------------------------------------------------------tattccatgttcatgcttcaaataga---tgttc---------------tagaaaatggccgacgaattcatcagaccggcttcgaagtgactacataaacgtcgaat---catca-------------------------------------------tcctcagagtctctcaatcttgaaattgttccttcaagttcagatgagggggctgatagttccaattataatggtgttaacagtattgag------------------------------------------------------------------------------------------------------------------------------------------------------------------acctcaaatgttagaccaaaatattttagaaataggtttctaa---actttttacgcctgaatt-----------ctgtcctgaataatgctgctgaatctttcttcaagagtgagattcgacggaggttgtttgtgacagctgtattgcttgtaattagtcgtgttggatatttcattcctctgcctggatat-------gatagaaggttgatacctcaagattatcttagctttgcctcagggtctgttggtaag-ct----------------------------------------------acc-----ctttt-ctgtgc-catttaagctatttggag-ttt-------bttctgcc------------------tttttggccagtattgttaaatgg-ttttt----------------------gtc-------------tragttaa-caaaattatggctattc-------------------------tttttgctttttgtagatgatctgggtgat----------------------------------------------------------------------------------------------------------------------------------------------------------------------------------------------------------------------------------------------------------------------------------
>I28619_M045_Malvaceae_Phragmotheca_mammosa_seq1
--------------------------------------------------------------------------------------------------------------------------------------------------------------------------------------------------------------------------------------------------------------tcccagtcaagaacaaaccgagaatggtcgagcaattgttcagaccaacttcgaagtgactatttaaatgtcaaat---catca-------------------------------------------tcttcagagtctctaaatttggaagttgttccttctagttcagacgatggggcagatatttccaattacaatggtgttaatagcattgag------------------------------------------------------------------------------------------------------------------------------------------------------------------acttcacatgttagaccaaaatattttagaaataggtttctaa---actttgtacggttgagtt-----------ctgtcataaataatgctgcggaatcattctttaagagtgagattcggcggaggctattcgtgacagctgtactgcttgtaattagtcgtgttggatatttcatccctctacctggattt-------gatagaaggttgatacctcaagattaccttagctttgtctctgggtctgttggtaag-ttctgtaatctaa---aa-----------------g-aaaaactttgcatc-----ctttt-ttatgc-cttttaagctata-ggag-ttt-------tatctgcg------------------tttttggttggtattattaaataa-ttttt----------------------gtc-------------tataacaa-----------------------------------------------------------------------------------------------------------------------------------------------------------------------------------------------------------------------------------------------------------------------------------------------------------------------------------------------------------
>I28620_M046_Malvaceae_Camptostemon_shultzii_seq1
----------------------------------------------------------------------------------------------------------------------------------------------------------------------------------------------------------------------------------------------------------------------------------------------------------------------------tgtaaatgtcaaat---catca-------------------------------------------tcttcagagtctctaaatctggaagttgttccttcaagttcagatgatggggctgatatttccaattacaatgttgttaataacattgag------------------------------------------------------------------------------------------------------------------------------------------------------------------acttcacatgatagaccaaaatattttagaaataggtttctaa---aywttgtacggytkagtt-----------ctgtcytgaataatgctgcrgaatcattctttaagagtgagattcgdcggaggctatttgtgacagctgtactkcttgtaattagtcgtgttggatatttcatccctytacctggattt-------gatagaaggttgatacctcaagattaycttagctttgtctctgggtctgttggtaag-ttcttktatctag---aa-----------------g-aaaaa-cttgcacc-----ckttt-tyatttccttttaagctatakggar-ttt-------tgtctgca------------------tttttggttagtattgttaatg----tttt--------------------------------------gataataa-cc--------------------------------------------------------------------------------------------------------------------------------------------------------------------------------------------------------------------------------------------------------------------------------------------------------------------------------------------------------
>I28623_M048_Malvaceae_Abroma_augusta_seq1
------------------------------------------------------------------------------------------------------------------------------------------------------------------------------------------------------------------------------------------------------------------------------atagaaaatggtttgccaattcttcagaccagcttcgaagtgactatataaatgtcgagt---cttca-------------------------------------------tcctcagagcctctaaatctcgaagttgttccttcaagatcagatgagggggcagatatttccaattttaatggtattaatagcattgag------------------------------------------------------------------------------------------------------------------------------------------------------------------acttcgcctgttagaccgaaatattttagaaataggtttctaa---actttgtatgcctgagtt-----------ctgtcctgaacaatgccgcggaatcattctttaagagtgagattcgacggaggctattcgttacagctgtactgcttgtaattagtcgtgttggatatttcattcctctccctggatat-------gatagaaggttgatacctcaagattaccttagctttgtctcggggtctgttggtaag-ttatgtaatcttt---ac-----------------a-aaaa--cttgctga-----tatta-taatgt-cacttcagctaattggag-ttt-------tgtctgcc------------------tttttggtcagtattgttaaatat--ttta----------------------gtc-------------taagttaa-caaatgtat-------------------------------------------------------------------------------------------------------------------------------------------------------------------------------------------------------------------------------------------------------------------------------------------------------------------------------------------------
>I28624_M049_Malvaceae_Corchoropsis_tomentosa_seq1
-----------------------------------------------------------------------------------------------------------------------------------------------------------------------------------------------------------------------------------------gtgttgccaaataga---tctttacggtatagagaaagtggaaaatggttgatcaattcttcagaccagtttcgaagtgactgtataaatgttgaat---catca-------------------------------------------tcctcagagtctcttaatcttgatactgtttcttctagttcagatgtgggggcagatatttccaatttcaatggtgttaatagcattgag------------------------------------------------------------------------------------------------------------------------------------------------------------------acattacatgttagaccaaaatattttagaaataggtttctaa---attttgtacgcctgagtt-----------cagtcctgaaaaatgccgcagagtcattttttaagagtgagattcgacggaggctatttgtgactgctgtattgcttataattagtcgtgttggatactttattcctctccctggtttt-------gatagaaggttgatacctcaagattatcttagctttgcctcaggatctgttggtaag-ttatgtaatctat---tg-----------------a-aaaa--cttgcatc-----tatgt--------------------ttgcag-tttt------tttctgcc------------------tttttggtcaryttaryttkkkrm-ttttt----------------------gtc-------------taagctga--aattttatggctattca--------------------------------tttcatagatgagctgggkgwktttwstg---------------------------------------------------------------------------------------------------------------------------------------------------------------------------------------------------------------------------------------------------------------------------
>I28625_M193_Malvaceae_Apeiba_tibourbou_seq1
---------------------------------------------------------------------------------------------------------------------------------------------------------------------------------------------------------------------------------------------------------------------------------------tgctgaccaattcttcagaccacctccgcagtgactatctaaatgttgagt---cacca-------------------------------------------tcctccgagtctcttaatctggaagttgttccttcaatatctgatgagggggcagatatttccaatattaatggtgttaatagcagtgaa------------------------------------------------------------------------------------------------------------------------------------------------------------------gcttcacacgttagaccaaaatattttagaaatagatttctaa---actttgtacgcttgagtt-----------ctgtcctgaacaatgctgcagaatcattcttcaagagtgagattagacgcaggctatttgtgacaactgtactgcttgtaattagccgtgttggatatttcattcctcttcctgggttt-------gatagaaggttgatacctcaagattaccttagctttgcctcagggtctgttggtaag-ttatgtaatccaa---aa-----------------a-agaa--cttgcata-----cagtg-ttatgc-catttaagctatttgg---cct-------tttctgcc------------------attttgtttact---gttaaacaa-acttt----------------------gtg-------------taagttaa-caaatatattg-----------------------------------------------------------------------------------------------------------------------------------------------------------------------------------------------------------------------------------------------------------------------------------------------------------------------------------------------
>I28626_M226_Malvaceae_Helicteres_guazumifolia_seq1
--------------------------------------------------------------------------------------------------------------------------------------------------------------------------------------------------------------------------------------------------------------ttccattcaagagcaaatagaaaatggtcaagccattcttcagaccagcttcgaagtgactatataaatgttgaat---catca-------------------------------------------tcctcagagtctctaagtcttaaagttgttccttcaagcttggatgaggatgcagatatttccaattttaatggtgttaataacattgag------------------------------------------------------------------------------------------------------------------------------------------------------------------gtgtcacatgttagaccaaaatattttagaaataggtttctaa---actttgtacgtttgagtt-----------ctgtcctgaataatgctgcggaatcgttctttaagagtgagatccggcgaaggctatttgtgacagctgtattgcttgtaattagtcgtattggatattacattcctctccctggtttt-------gatagaaggttgatacctcaggattaccttagctttgcctcaggatctgttggtaag-ttatgttatctat---tg-----------------a-aag---cttgcc-------------ttgttt-catttaagctatttgaag-tat-------tctgtgcc------------------tctttggtcagtaattttctgtag-ttgtt----------------------gtc-------------taatttta-caaatgtatg------------------------------------------------------------------------------------------------------------------------------------------------------------------------------------------------------------------------------------------------------------------------------------------------------------------------------------------------
>I28628_M051_Malvaceae_Werklea_horrida_seq1
---------------------------------------------------------------------------------------------------------------------------------------------------------------------------------------------------------------------------------------------------------------------------caaaaagagaatggttgagmaattcttcmgatcagcttcgaagtkactatgtcaatgtygaat---catca-------------------------------------------tcttcagagtckctaaatctggaagttgttccttcaagttcagatgacggggctgttgtttccdattrcaatgttgttaataacatygag------------------------------------------------------------------------------------------------------------------------------------------------------------------acktcayghgttagdccaaaktwttttadaaataggtttctaa---actttgtacggttgagtt-----------ctgtcctgaayaatgctgcggaatyattctttaagagtgagattcggcggaggttatttgtgacagctgttcttcttgtaattagtcgtgttggatatttcatccctctacctggattt-------gatagaaggytgatacctcaagattatcttagcttcgtctctgggtctgtyggtaag-ttcwgtaatctag---aa-----------------r-aaaak-yttgsacc-----ccttt-tcaycc-cttttaagctatatggag-ttt-------tatcttca------------------tttatagtctgtattgttaattaa-ttttt--------------------------------------gtctataa-ca--------------------------------------------------------------------------------------------------------------------------------------------------------------------------------------------------------------------------------------------------------------------------------------------------------------------------------------------------------
>I28629_M052_Malvaceae_Spirotheca_rosea_seq1
------------------------------------------------------------------------------------------------------------------------------------------------------------------------------------------------------------------------------------------------------------------------------------------ygagcaactcttcagaccagcttcgaagtgaatatttaaatgttgaat---catcatcttcagcagca-------------------------------tcttcagcatctctaaatctggaagttgttccttcaagttcacatgagggggtagatatttccawttgcaatggttttaatagcattgag------------------------------------------------------------------------------------------------------------------------------------------------------------------acttcacatattagaccaaaatattttagaaataggtttctaa---acttcgtacgcctgagtt-----------ctgtcctgaataatgctgcggaatcattctttaagagtgagattcgacggaggctatttgtgacagctgtactgcttgtaattagccgtgttggatatttcattcctctacctggattt-------gatagaaggttgatacctcaagattatctaagctttgcgtcagggtctgtwggtaag-ttttggaatctaa---aa-----------------g-agaaa-ctggcaca-----cttt-------------tgagccttttggag-ttc-------tttctgca------------------tttttggtcagtattgttaaataa--tttt----------------------gtc-------------taagttaaccaaatgcatggctatcc-------------------------attttgcgtttc----------------------------------------------------------------------------------------------------------------------------------------------------------------------------------------------------------------------------------------------------------------------------------------------------
>I28630_M053_Malvaceae_Huberodendron_swietenioides_seq1
-------------------------------------------------------------------------------------------------------------------------------------------------------------------------------------------------------------------------------------------------------------------gtcaagaacaaaaagaaaatggtcgagcaactcttcagaccagattcgaagtgactatgtaaatgttgaat---cttca-------------------------------------------tcttcagagtctctaaatctggaagttgttccttcaaattcagatgagggggtagatatttccaattataatggtgttaatagcattgag------------------------------------------------------------------------------------------------------------------------------------------------------------------acttcacatattagacccaaatattttagaaataggtttctaa---actttgtgcgccttagtt-----------ctgttctgaataatgctgcggaatcattctttaagagtgagattcgacggaggctatttgtgacagctgtactgcttgtaattagtcgtgttggatatttcattcctctacctggattt-------gatagaaggttgatacctcaagattaccttagttttgtctcaggttctgtcggtaag-ttttgtaatctaa---aa-----------------a-------cttgcacc-----cttt--ttatga-cttttaagctatttggag-ttt-------tgtctgtg------------------ttttttgtcagtattattaaataa-ttttt----------------------atc-------------taagttaa-caaatgtatggccattc-------------------------attttgctttcgggagatga--------------------------------------------------------------------------------------------------------------------------------------------------------------------------------------------------------------------------------------------------------------------------------------------
>I28631_M054_Malvaceae_Trochetiopsis_benjaminae_seq1
---------------------------------------------------------------------------------------------------------------------------------------------------------------------------------------------------------------------------------------------------------------------------------------------------------accagtttcgaagtgaccgtataaatgtcgaat---catca-------------------------------------------tcctcagagtctcttagtcttgataktsttccttctagtccagatgagrkggmagatatttccawttycartggtgttaatagcattgag------------------------------------------------------------------------------------------------------------------------------------------------------------------acattacrtgtthgaccaaaatattttagaaataggtttctaa---attttgtgcgcctgagtt-----------cagtmctgaacaatgccgcagartcattttttaagagtgagattcgamggaggctatttgtgacagctryactgcttataattagtcgtgttggatactttattcctctccctggtttt-------gatagaaggttgatacctcaagattatcttagctttgccgcaggatctgttggtaag-ttatggaatctgt---ag-----------------a-aaaa--cttgcayc-----tatat-ttacac-catttatgatatttgcag-tttt------t--ctgcc------------------tttttggtcagtttagtttggtar-yw------------------------------------------------------------------------------------------------------------------------------------------------------------------------------------------------------------------------------------------------------------------------------------------------------------------------------------------------------------------------------------------------------------
>I28632_M055_Malvaceae_Eriolaena_candollei_seq1
-----------------------------------------------------------------------------------------------------------------------------------------------------------------------------------------------------------------------------------------------ccrmg------------------------------------------------wtyrgrywrwygtyyrcgtg---gtgtttatcttggatt--cattagctgtyrtgrsggtttgmymwsctwyaawybyyrwhtydyyrktnctcagagtctcttadtcttgataktsttccytctagttcaghtgakgkggvvgatatwtcsadtttyartggtgttaatrgsattgag------------------------------------------------------------------------------------------------------------------------------------------------------------------acvttacatgttagaccaaaayaytttagaaataggtttctaa---attttgtgcgcctgagtt-----------cagtcctgaacaatgcygcggagtcwttttttaagagtgagattcgacggaggctatttgtgacagctgtwctgcttataattagtcgtgttggatactttattcctctccctggtttt-------gatagaaggttgatacctcaagattatcttagctttgchgcaggatctgttggtaag-ttawggaatctgt---ag-----------------a-aaaa--cttgcatc-----tatat----------tttacgccattcatra-tttg------cattctgc------------------cttttggtcagtttagtttggtaa-ttttt----------------------gta-------------ac-----------------------------------------------------------------------------------------------------------------------------------------------------------------------------------------------------------------------------------------------------------------------------------------------------------------------------------------------------------------
>I28633_M056_Malvaceae_Adansonia_digitata_seq1
----------------------------------------------------------------------------------------------------------------------------------------------------------------------------------------------------------------------------------ccatttcttgctgccaaataga---tgtttccggtcaagaacaracaggaaatggtcgagcaactcttcagaccagcttcgaagtgactatgtaaatctcgaat---catca-------------------------------------------tcttcggagtctctaaatttggaagttgttcctacaagttcagatgagggrgaagatatttccaattataatggtgttaatagcattgag------------------------------------------------------------------------------------------------------------------------------------------------------------------acttcatatgttagaccaaaatattttaggaataggtttctaa---actttgtacgcmttagtt-----------ctgtcctgaataatgcagcggagtcattctttaaaagtgagattcgacggaggctagttgtgacagctgyactgcttgtaattagtcgtgttggatatttcattcctctacctggattt-------gatagaaggttgatacctcaagattaccttagctttgcctcaggttctgttggtaag-ttttgtaatttaa---ma-----------------a-------cttgcacc-----cttt--taatga-cttttaagctatttggtg-ttt-------tgtctgtg------------------tttttggtaagtattgttaaataa-ttttt----------------------atc-------------taagttaa-caaatgtatggccactc-------------------------attttgtttttggt--------------------------------------------------------------------------------------------------------------------------------------------------------------------------------------------------------------------------------------------------------------------------------------------------
>I28636_M059_Malvaceae_Pterospermum_pierrei_seq1
--------------------------------------------------------------------------------------------------------------------------------------------------------------------------------------------------------------------------------------------------------------------------------------------------------------------------------------------------------------------------------------------------------------------------------------------------------------------------------------------------------------------------------------------------------------------------------------------------------------------------------------------------------------------------------------aaacctrtytcwawrmtatywwswycrytkrarttggaaatatttgcysymyyrwryraactagmrgrawcakttttcaagagtgagattcggcggagactatttgtgacagctgtactgcttataattagtcgtgttggatrttttmttcywytybyyrgwtttttgtagckatarragkktgatwchwhrrvatywhytthrctttgcttcaggatctgttggtark-tyrbgkaatytmta-cat-------------------------ctttcatttt---------rywyytatytttatgkywtttg----ttct---------------------------------------------------------tattt--------------------------------------------------------------------------------------------------------------------------------------------------------------------------------------------------------------------------------------------------------------------------------------------------------------------------------------------------------------------------------------------------------g
>I28637_M060_Malvaceae_Duboscia_vifidiflora_seq1
----------------------------------------------------------------------------------------------------------------------------------------------------------------------------------------------------------------------------------------------------------------------------caacagaaaatggttgaccagatcttcagaccagcttcacagtgactatctaaatgttgagt---cacca-------------------------------------------tcctcagagtctcttgatcttgaacttgttccttcaaaatctgatgaggtggcagatatatccaattttaatggtgttgaacacattgag------------------------------------------------------------------------------------------------------------------------------------------------------------------acttcacatattagaccgaaatattttagaaataggtttctaa---actttttaaaactgagtt-----------ctgtcctgaacaatgctgcggaatcattcttcaagagtgagattagacgcaggctatttgtgaccactgtattgcttgtaattagccgtgttggatatttcatacctcttcctgggttt-------gatagaaggttgatacctgaagattaccttagctttgtctcagggtctgttggtaag-ttatataatttat---------------------ga-aaaaa-cttgcaca-----cattg-ttatgc-catttaacctatttggac-tct-------tttctccc------------------tctttggtcagt---tttaaataa-gtttt----------------------tt---------------------------------------------------------------------------------------------------------------------------------------------------------------------------------------------------------------------------------------------------------------------------------------------------------------------------------------------------------------------------------
>I28638_M061_Malvaceae_Basiloxylon_brasiliensis_seq1
------------------------------------------------------------------------------------------------------------------------------------------------------------------------------------------------------------------------------------------------------------cgttacaatcaagagaaaacagaaaagtattgatcaattcttcagaccagcttcgaggtgactatatgaatgtcgaat---catca-------------------------------------------tcttcggggtctctaaatcttgaagttgttccttcaagttcagatgagggggcagatatttccaattttaatggtgctaatagcgtcgag------------------------------------------------------------------------------------------------------------------------------------------------------------------acgtcacatgttagaccaaaatattttagaaataggtttctca---actttgtacgccttagtt-----------ctgtcctgaacaatgctgcggaatcattctttaagagtgagattcgacgtaggctatttgtgacagctgtactgcttgtaattagtcgtgttggatatttcattcctctccctggtttt-------gatagaaggttgatacctcaagattaccttagttttgcctcaggttctgttggtaag-ttatgtaatctgt---aa-------------------gaaaa-cttgcatc-----tactt-ttatgc-catttaagctatttgcag-tgt-------tctctgcc------------------tttatgggcagtatagtttagtaa-ttttt----------------------gtc-------------taagttaa-taaatctatggcc---------------------------------------------------------------------------------------------------------------------------------------------------------------------------------------------------------------------------------------------------------------------------------------------------------------------------------------------
>I28639_M249_Malvaceae_Gyranthera_amphibiolepis_seq1
-------------------------------------------------------------------------------------------------------------------------------------------------------------------------------------------------------------------------------------------gctgccaaataga---tgtttccagtcaagaacaaacagaaaatggtcgagcaactcttcagaccakcttcgaagtgactatataaatgttgaat---catca-------------------------------------------tcttcagagtctctaaatctggaagttgttccttcaagttcagatgagggagtagatatttccaattataatggtgttaatagcattgag------------------------------------------------------------------------------------------------------------------------------------------------------------------acttcacatattagaccaaaatattttaaaaataggtttctaa---actttgtacgccttagtt-----------ctgtcctgaataatgctgcggaatcattctttaagagtgagattcgacggaggctatttgtgacagctgtactgcttgtaattagtcgtgttggatatttcattcctctacctggattt-------gatagaaggttgatacctcaagattaccttagctttgtctcgggttctgttggtaag-ttttgtaatgtag---aa-----------------t-------cttgcatc-----cttt--ttatga-cttttaagctatttggag-ttt-------tgtctgtg------------------ttttttgttattattgttaaataa-ttttt----------------------atc-------------taagttaa-caaatgtattgccatta-------------------------attttgcttttgggag------------------------------------------------------------------------------------------------------------------------------------------------------------------------------------------------------------------------------------------------------------------------------------------------
>I28640_M062B_Malvaceae_Diplodiscus_paniculatus_seq1
--------------------------------------------------------------------------------------------------------------------------------------------------------------------------------------------------------------------------------------------------------------------------------------------------------------------------------------------------------------------------------------------------------------------------------------------ggggcctgatagttccaattataatggtgttaacagtattgag------------------------------------------------------------------------------------------------------------------------------------------------------------------acctcaaatgttagaccaaaatattttagaaataggtttctaa---actttgtgcgcctgaatt-----------ctgtcctgaataatgctgctgaatctttcttcaagagcgagattcgacggaggttgtttgtgacagctgtattgcttgtaattagtcgtgttggatatttcattcctctacctggatat-------gatagaaggttgatacctcaagattatcttagctttacctcagggtctgttggtaag-ct----------------------------------------------acc-----ct-----tatgc-catttaagctattttgag-ttt-------cttctgcc------------------tttttggccagtattgttaaatga-ttttt---------------------------------------------------------------------------------------------------------------------------------------------------------------------------------------------------------------------------------------------------------------------------------------------------------------------------------------------------------------------------------------------------------
>I28641_M063_Malvaceae_Brownlowia_peltata_seq1
----------------------------------------------------------------------------------------------------------------------------------------------------------------------------------------------------------------------------------------------------------------------------------------------------------------------------------------at---catca-------------------------------------------tcctcagagtctttaaatcttgaaattgttccttcaagttcagatgagggggctgatagttccaattataatggtgttaacagtattgag------------------------------------------------------------------------------------------------------------------------------------------------------------------acctcaaatgttagaccaaaatattttagaaataggtttctaa---actttgtacgcctgaatt-----------ctgtactgaataatgctgctgaatctttcttcaagagtgagattcgacggaggttgtttgtgacagctgtattgcttgtaattagtcgtgttggatatttcattcctctacctggatat-------gataggaggttgatacctcaagattatcttagctttgcctcagggtctgttggtaag-ct----------------------------------------------acc-----ctttt-ctatgc-catttaagctatttggag-ttt-------cttctgcc------------------tttttggccggtattgttaaatga-ttttt----------------------gtc-------------taarttaa-caaaattatggctattc-------------------------t---------------------------------------------------------------------------------------------------------------------------------------------------------------------------------------------------------------------------------------------------------------------------------------------------------------
>I28642_M064_Malvaceae_Burretiodendron_esquirolii_seq1
-----------------------------------------------------------------------------------------------------------------------------------------------------------------------------------------------------------------------------------------------------------------------------------------------------------------------------------------------------------------------------------------------------gcctgttaatcttgaaattgttccttctagctcagatgaaggtgcagatatttccaatttcaatggtgttaatagcattgag------------------------------------------------------------------------------------------------------------------------------------------------------------------acgttacatgttagaccgaaatattttagaaataggtttttaa---attttgtacgcctgagtt-----------ctgtcctgaacaatgctgcggagtcattttttaagagtgagattcgacggaggctatttgtgacagctatactgcttataattagtcgtcttggatattttattcctctccctggtttt-------gatagaaggttgatacctcaagattatcttagctttgccgcaggatctgtaggtaag-ttatggaatctat---ag-----------------a-aaaa--cttgcatc-----tcttt------------------------------------------------------------------------------------------------------------------------------------------------------------------------------------------------------------------------------------------------------------------------------------------------------------------------------------------------------------------------------------------------------------------------------------------------------------------------------------------------------
>I28643_M065_Malvaceae_Hermannia_flammea_seq1
----------------------------------------------------------------------------------------------------------------------------------------------------------------------------------------------------------------------------------------------------------------------aagagcaaacaaaaaatggttgarcaattcttctgatcagcttcraagtgactatacggatgttgagt---mgtca-------------------------------------------tcctcaaactctctamatmttgaagttgttycttcaaaatcagatgaggcgaccgatattgwcaatttaaatggtgttaagagcatggaa------------------------------------------------------------------------------------------------------------------------------------------------------------------actttaccagttagaccaaaatatttcagaaatagatttctag---actttatacggctgagtt-----------ctgtcctgracaatgctgckgaatcattctytaagagtgaaattcgacrgaggctatbtgtcacagctgtattgttagtaattartcgtgttggrtatttcattcctctayctggattt-------gatagaagattgatgcctcaagattaccttagmtttgytgcagggtctgttggtaag-ctatgttatctwwm-----------------------kwaag-cttgmtmt-----tawtw-tkttgw-mtwyttwyccmttwkgag-ttt-------tgtakyyc-------------------------------------------------------------------------------------kwwswrtmarwaamw-----------------------------------------------------------------------------------------------------------------------------------------------------------------------------------------------------------------------------------------------------------------------------------------------------------------------------------------------------
>I28644_M066_Malvaceae_Thomasia_solanaceae_seq1
-----------------------------------------------------------------------------------------------------------------------------------------------------------------------------------------------------------------------------------------------tcaagtaga---tctttaccatcaagagcaaacagaatatgttcgaccaattcttcagaccagcttcgaagtgactcaattaatgtcgagt---catca-------------------------------------------tcctcagaaactctacatcttgaagccgttcgtgcaagatcagatcaggggtcagatgttagcaattttaatggtgttaatagcattgag------------------------------------------------------------------------------------------------------------------------------------------------------------------acttcacccattagaccaaaatattttagaaataggtttctaa---actttgtacgcctgagtt-----------ctgtcctgaataatgctgcggaatcattctttaagagtgagattcgacggaggctattcgtgacagctgtattgcttataattagtcgtgttggatatttcattcctctccctggattc-------gatagaaggttgatacctcaagattaccttagctttgcttcagggtctgttggtaag-ttatttaacctgt---ac-----------------a-aaaa--ctcactc------------atatrc-catttaagccttttggag-ttt-------tgtgcgcc------------------ttttctgtcagtattgttaaatag-ttttt----------------------ctc-------------caagttaa-caaatgtatggccattc-------------------------attttgcttttg----------------------------------------------------------------------------------------------------------------------------------------------------------------------------------------------------------------------------------------------------------------------------------------------------
>I28645_M067_Malvaceae_Guichenotia_ledifolia_seq1
----------------------------------------------------------------------------------------------------------------------------------------------------------------------------------------------------------------------------tagaagtcattttgggctgtcaagtaga---tctttaccatcaagagcaaacagaatatgttcgaccaattcttcagaccagcttcgaagtgactcaattaatgtcgagt---catca-------------------------------------------tcctcagaaactctaaatcttgaagtcgttcgtgcaagatcagatcaggagtcagatgttagcaattttaatggtgttaatagcattgag------------------------------------------------------------------------------------------------------------------------------------------------------------------acttcacccattagaccaaaatattttagaaataggtttctaa---actttgtacgcctgagtt-----------ctgtcctgaataatgctgcggaatcattctttaagagtgagattcgacggaggctattcgtgacagctgtattgcttgtaattagtcgtgttggatatttcattcctctccctggattt-------gatagaaggttgatacctcaagattaccttagctttgcttcagggtctgttggtaag-ttatttaacctgt---ac-----------------a-aaaa--ctcactc------------atatgc-catttaagccttttggag-ttt-------tgtgtgcc------------------ttttctgttagtattgttaaatag-ttttt----------------------gtc-------------cgagttca-caaatgtatggccattc-------------------------attttgcttttggtagatgagctgggtgatttttct----------------------------------------------------------------------------------------------------------------------------------------------------------------------------------------------------------------------------------------------------------------------------
>I28646_M068_Malvaceae_Helmiopsis_sp_seq1
----------------------------------------------------------------------------------------------------------------------------------------------------------------------------------------------------------------------------------------------------------------------------------------------caattcttcagaccagtttcgaagtgactgtataaatgttgaat---catca-------------------------------------------tcctcwsagtctcttartcttgataktsttccytctagttcagatgaggkggcagatatttccawtttcaatggtkttaatwgcattgag------------------------------------------------------------------------------------------------------------------------------------------------------------------acattacatgttagaccaaaatattttagaaataggtttctaa---attttgtgcgcytgagtt-----------cagtcctgaacaatgcydcggagtyattttttaagagtgagattcgrcggaggctatttgtgacagctgtactgcttataattagtcgtrttggatactttattcctctccctggtttt-------gatagaaggttgatacctcaagattatcttagctttgccgcaggatctgttggtaag-ttatggaatctgt---ag-----------------a-aaaa--cttgcrhy-----tatat-ttacac-catttatgatatttgcag-ttt-------tttctgcc------------------tttttggtcagtctagtttggtaa-ttttt----------------------gcc-------------taattcga--aattttatg------------------------------------------------------------------------------------------------------------------------------------------------------------------------------------------------------------------------------------------------------------------------------------------------------------------------------------------------
>I28647_M069_Malvaceae_Cheirolaena_linearis_seq1
--------------------------------------------------------------------------------------------------------------------------------------------------------------------------------------------------------------------------------------------------------------------------------------------------------------------------------aatgttgaat---catca-------------------------------------------tcctcagagtctcttaatcttgatagtgttccctatagttcagatgagggggcagatatttccatttccaatksygtyrawrkcattgrgwcmttttcctcgttcgagaatctcctccmttcttccactctgtcccgmagagtaaytaggacaaattcagtmackktttcatgttcyaawtgaacactttmyatttttkatyatthyvaaaakakaagattttttttaccaaacatctgcggatccaatcacacgttacatgwtmgaccaaaatwtyttakaawwagddhwmkav---atyttkykcgmhhdakhh-----------cwktnchgaacaawgcckmkdhvtcattytthdagartsagawwbrwvrkdgkmtdkttkygamwgctntwcwdnttwbaattwgynnwkttggawwctkknttchtcthcytbrtttt-------katagwagkttkwtacytmwwkattatyttarmtktgcmrmaggwtctrttggtaak-ttatggawtctgt---ak-------------------aaaaa-cttkhhyc-----yhtht-ttwywc-batthmtkwwwtttgcag---------tttytytgcc-----------------tttyrtggtcagwwtagtttggtaa-tttttgtct----------------mattc----------------------gaaatttgttggctattyg-------------------------------tttgatagatgagctgggtgat---------------------------------------------------------------------------------------------------------------------------------------------------------------------------------------------------------------------------------------------------------------------------------t
>I28648_M070_Malvaceae_Helmiopsiella_madagascariensis_seq1
-----------------------------------------------------------------------------------------------------------------------------------------------------------------------------------------------------------------------------------------------------------tctttactatatagagtaggcaaaaaatggwtgatcaattcttcagaccagtttcgaagtgactgtataaatgttgaat---catca-------------------------------------------ycctcagagtctcttartcttgataktsttccytctagttcagatgaggkggmagawatttccawtttcartggtkttaatrgcattgag------------------------------------------------------------------------------------------------------------------------------------------------------------------acattacatgttagaccaaaatattttagaaataggttyctaa---attttgtgcgcctgagtt-----------cagtcctgaacaatgccryggagtcwttttttaagagtgagattcgacggaggctatttktgacagctgtwctgcttataattagtcgtgttggatactttattcctctccctggtttt-------gatagaaggttgatacctcaagattatcttagctttgccdcaggatctgttggtaag-ttatggaatctgt---ag-----------------a-aaaa--cttgcayc-----tatat-ttacac-catttatgatwtttgcag-tttt------ttyytgsc------------------yttttggtyagtttagtttggtaa-ttttt----------------------gtc-------------taatttga--aattt----------------------------------------------------------------------------------------------------------------------------------------------------------------------------------------------------------------------------------------------------------------------------------------------------------------------------------------------------
>I28649_M071_Malvaceae_Goethalsia_meiantha_seq1
------------------------------------------------------------------------------------------------------------------------------------------------------------------------------------------------------------------------------------------------caagcagatattttttacagtcaagagacaacaaaaaatggttgaccaaatcttcagatcagcttcacagtgactatctaaatgtcgagt---cactg-------------------------------------------tcctcggaatctcctaatcttgaacttgttccttcaagatctgatgaggtggcagatatatcccattttaatggtgttaatagcattgag------------------------------------------------------------------------------------------------------------------------------------------------------------------acttcgcatgttaggccgaaatattttagaaataggtttttaa---actttttacgactgagtt-----------ctgtcctgaacaatgctgcggaatcattctttaagagcgagattagacgcaggctatttgtgacagctgtattgcttgtaattagccgtgttggatatttcattcctctccctgggttt-------gatagaaggttgatacctgacgattaccttagttttgtctcagggtctgttggtaag-ttctatgatttat---------------------ga-aaaaa-cttg--ca-----gattg-ctatgc-catttaagctttttggac--ct-------tttcttcc------------------tttttggtcagg---ttttaataa-atttt----------------------gtc-------------tgag---------------------------------------------------------------------------------------------------------------------------------------------------------------------------------------------------------------------------------------------------------------------------------------------------------------------------------------------------------------
>I28650_M072_Malvaceae_Clappertonia_ficifolia_seq1
----------------------------------------------------------------------------------------------------------------------------------------------------------------------------------------------------------------------------------------------------------------------------aaatagaaaatggttgagcaattcttcagaccagcttcgcagtgactatctaaacgttgagt---caccg-------------------------------------------tcctcagagtctcttaatcttgatgttgtaccttcaagatctagtaagggggcagatatttccaattttaatggtattaatagcattgaa------------------------------------------------------------------------------------------------------------------------------------------------------------------gcttcacatgttagaccaaaatattttagaaataagtttctag---actttgtgcgcctgagtt-----------ctgtcctgaacaatgctgcggaatcattcttcaagagtgagatcagacgcaggctatttgtgacagctgtactgcttgtaattagccgtattggatatttcattcctctccctgggttt-------gatagaaggttgatacctcaagattaccttagctttgtctctggatctgtaggtaag-tttcataatctataaaaa-----------------a-aaaca-cgggcaaa-----cagcg-ttatgc-cg-ttgagctatttgaac-tttt----tctgccattcaa-----------------------------------------acttt----------------------atc-------------tatgttaa-caaatatatggccattc-------------------------atgttgcttatgctagatgagcttggtga-----------------------------------------------------------------------------------------------------------------------------------------------------------------------------------------------------------------------------------------------------------------------------------
>I28652_M074_Malvaceae_Hildegardia_barteri_seq1
----------------------------------------------------------------------------------------------------------------------------------------------------------------------------------------------------------------------------------------------------tagg---ttattttacgccaaagcaaacagaaaggtgttgatcaattcttcagaccmgcttcgaagtgactatatgaatgtcgaat---catca-------------------------------------------tcttcggagtctctaaatcttgaagttgttccttcaagttctgatgaggcagcggatatttccaattttaatggtgttaataccttcgag------------------------------------------------------------------------------------------------------------------------------------------------------------------acgtcacatgttagaccgagatatttcagaaataggtttctaa---actttgtacgccttagtt-----------ctgtcctgaacaatgctgcagaatcattctttaagagtgagattcgacggaggctatacrtgacagctgtattgcttgtaattagtcgtgttggatatttcattcctcttcctggtttt-------gacagaaggttgatacctcaagattaccttagttttgcctcaggttctgttggtaag-ttatttaatctgt---ac-------------------aaaaa-cttgcatg-----tattt-ttatgc-cagttaagctatttgcag-ttt-------tctctgca------------------tttatggtcagtattgtttggtaa-ttttt----------------------gtc-------------aaagttaa-aa--------------------------------------------------------------------------------------------------------------------------------------------------------------------------------------------------------------------------------------------------------------------------------------------------------------------------------------------------------
>I28653_M168_Malvaceae_Theobroma_cacao_seq1
------------------------------------------------------------------------------------------------------------------------------------------------------------------------------------------------------------------------------------------------------------ttttacagtcgagaacaaacagaaaatggttgaccaattcttcagaccagcttcgaagtgactatatgaatgtcaagt---cca----------------------------------------------cccccgagtctctaaatcttgaagttgttccttcaagatcggacgaggggtcagatgtttcaaattttaatggtgttaataacatcgac------------------------------------------------------------------------------------------------------------------------------------------------------------------actctgcatgttagaccaaaatattttagaaataggtttctaa---actttgtacgcctgagtt-----------ctgtcctgaacaatgctgcggaatcattctttaagagtgagattcgacgtaggctatttgtgacagctgtactgctagtaattagtcgtgttggatattttattcctctccctggattt-------gatagaaggttgatacctcaagattaccttagctttgtttcaggatctgttggtaag-ttatgtaatctat---tc-----------------a-aaa---cttgcatg-----tattc-ttatgc-catttaagctatttgcag-ttt-------tgtctgtc--t------------ttttttcttgtcagta----taaataa--tttt----------------------gca-------------gaagttaa-caaatgtatggccattc-------------------------attttgcttttggtagatga--------------------------------------------------------------------------------------------------------------------------------------------------------------------------------------------------------------------------------------------------------------------------------------------
>I28654_M105_Malvaceae_Pachira_aquatica_seq1
-----------------------------------------------------------------------------------------------------------------------------------------------------------------------------------------------------------------------------------------------------------------------------------aaatggtcgagcaactcttcggaccagcttcgaagtgactatgtaaacgtcgaat---cgtca-------------------------------------------tcttcagagtctctaaatctggaagttgttccttcaagttcrcatgacggggtagatatttccaattacaatggtgttaatagcatagag------------------------------------------------------------------------------------------------------------------------------------------------------------------acttcacatattagaccaaaatattttagaaataggtttctaa---actttgtacgtctgagtt-----------ctgtcctgaataatgctgcggaatcattctttaagagtgagattcgacggaggctatttgtgacagccgtattgcttgtaattagccgtgttggatatttcattcchctacctggattt-------gatagaaggttgatacctcaagattatcttagctttacatcagggtctgttggtaag-ttttgtaatctaa---aa-----------------g-aaaaa-ctgtcaca-----attt-------------tgagccatttggag-ttc-------tgtctgca------------------tttttggtctgtactgttaagtaa--tttt----------------------gtc-------------aaagttaa-caaatgtttggc----------------------------------------------------------------------------------------------------------------------------------------------------------------------------------------------------------------------------------------------------------------------------------------------------------------------------------------------
>I28655_M148_Malvaceae_Robinsonella_mirandae_seq1
------------------------------------------------------------------------------------------------------------------------------------------------------------------------------------------------------------------------------------------------------------------ggtcaagaacaaaaggagaatggtcgagcaattcatcagatcagcttcaaagtgaytatgtaaatgtcaaat---catca-------------------------------------------tcytcagagtctctacaactggaagatgttycttcaagttcggatgatgtggcygatatttccaattacaatgttgttaataacattgag------------------------------------------------------------------------------------------------------------------------------------------------------------------acttctcatgtyagaccaaaatattttagaaataggtttctwa---actttgtacggttgagtt-----------ctgtcctaaataatgctgcrgaatcattctttaagagtgagattcgacggaggctattcgtgacagcygtactgcttgtaattagtcgtgttggrtatttcatccctctacchggattt-------gatagaaggctgatacctcaagattatcttagctttgcctctggttctgttggtaag-ttctgtartytag---aa-----------------g-aaaaa-cttrcacy-----cyttt-tymwtyytyyttaagctatatggag-ttt-------tatctgca------------------ttttttatttgtataattaattra-ttttt--------------------------------------gtttgtaa--caatg----------------------------------------------------------------------------------------------------------------------------------------------------------------------------------------------------------------------------------------------------------------------------------------------------------------------------------------------------
>I28656_M002_Malvaceae_Tilia_americana_seq1
--------------------------------------------------------------------------------------------------------------------------------------------------------------------------------------------------------------------------------------------------aataga---tgtttccagtcaagaacaaacagaaaatggtygatgaattctccagaccagcttcgaagtgactatataaatgtygaat---yrtca-------------------------------------------tcmtcasagtctmtaaatsttgaagttgttccttcaagttckgatgmgggggcwgawatttccaattataatggtgwtaatmkcmttrag------------------------------------------------------------------------------------------------------------------------------------------------------------------mcttcacwtgttrraccaaaatattttagaaataggtttctaa---actttgtacgcctgaatt-----------ctgtcctgaataatgctgcggaatcattctttaagagtgagattcgacgraggctatttgtgacagctgtactgcttgtaattagtcgtgttggatatttcattcctctacctggmttt-------gatagaaggttgatacctcaagattaccttagctttgtckcagggtctgttggtaag-ttawgtaatctat---ac-----------------a-aaaa--yttgcacc-----ctttw-ttatkc-catttaagctatttrgag-ttt-------tgtctgcc------------------tttttggtcagtattgttaaatga-ttttt----------------------gty-------------twagwtaa-yaaaagtatggcyrytc-------------------------tttttgyttttggtagatgatctgggtgatt---------------------------------------------------------------------------------------------------------------------------------------------------------------------------------------------------------------------------------------------------------------------------------
>I28657_M180_Malvaceae_Triumfetta_lappula_seq1
--------------------------------------------------------------------------------------------------------------------------------------------------------------------------------------------------------------------------------------------------------------------------------------tggttgatgaattcttcagaccagcttcgcagtgactatctaaatgttgagt---caccg-------------------------------------------tcctcagagtctcttaatcttgatgttgttcctctaagatctggtgaggggggagatatttccaattttaatggtattaatagcattgaa------------------------------------------------------------------------------------------------------------------------------------------------------------------ggttcacgtgttagaccaaaatattttcgaaataggtttctgg---actttgtacgcctgagtt-----------ctgtcctgaataatgctgcggaatcattcttcaagagtgagattagacgcaggctatttgtgacagctgtactgcttgtaattagccgtattggatatttcattcctctccctgggttt-------gatagaaggttgatacctcaagattaccttagctttgtctctggatctgtaggtgag-ttatataatctgt---ac-----------------a-aaaca-cttgcaca-----tagca-ttatgc-ta-ttgagctatttcgac-ctta----tctgcctttcaa-----------------------------------------acttt----------------------atc-------------tgagttaa-caaatatacggccattc-------------------------atctt-----------------------------------------------------------------------------------------------------------------------------------------------------------------------------------------------------------------------------------------------------------------------------------------------------------
>I28658_M160_Muntingiaceae_Muntingia_calabura_seq1
--------------------------------------------------------------------------------------------------------------------------------------------------------------------------------------------------------------------------------------------------------------------------gcaagcaaaaaaatgtctattaattcttcagaacagctccagaatgactatacaaatgctgagc---cagcg-------------------------------------------tatgaaaggtcgctaaatcttgaagtcgttccacctgaatcaggtgatagggtagatgctctaagcatgaatggtgttcataactttgag------------------------------------------------------------------------------------------------------------------------------------------------------------------actccgcctgctgcaactaaaatgtttaaaaacagatttctaa---accttgtgcgcataagtt-----------ctgtccttaataatgctgcggaatcattcttcaagagtgaaattcgacggaggttatttgtgacggctgtactccttgttgtgagtcgtgttggatattttattcctcttcctggatat-------gatagaaggttgatacctgcagattatcttagctttgcctcgggatctgttggtaag-ttgtaaaa-------------------------------ata-cttgcctg-----t-----gaatgg-aactgcaactgtttggat-tca------------------gaaaaatgatgagaaattttgaaaaatgtttatgcttaa--tttt-----------------------------------------------gtgatatgtagtccttttt-----------------------ttttttttcctggcaga-----------------------------------------------------------------------------------------------------------------------------------------------------------------------------------------------------------------------------------------------------------------------------------------------
>I9832_V002_Malvaceae_Luehea_speciosa_seq1
acttcattcgctagataaaaggcagwrraaactttagtggttacttgtttaaacggaaagtcattmacagcttacyttctttgarttattttcagccatatctcaggcatttttwmtktaatttgattgcagatggacgyatggytcgtgacctrcatttttatcrtccactccaystyaaaccccatcatactctcaagatgaaattgkkraaccccagtagaagcyacttcatgctgccaaacagr---tctttacagtcamgakrcaacagaaaatggytgaccaattsttcagatcagcttcacagtgactatctaaatgttgagt---caccg-------------------------------------------tcctcagastctcttaatcwtgaagttrttccttcaasatctgatgmggtggcagatatatccaattttaatggtgttvatagcattgag------------------------------------------------------------------------------------------------------------------------------------------------------------------actymacrtgttagdccragatattttagaaatrggtttctra---actttgtdcgcckgagtt-----------ctgtcctgaacaabkctgctgaatcattctttaagagtgagattagacgcaggttatttgtgacagctgtactgcttgtartaagccgtvttggatatttcattcctctccctgggttt-------gatagaagghtgatacctcaagactaccttagctttgtcbcvgggtctgttggtaag----tktaatctat---tw-----------------a-araaa-agdgcaca-----catta-tcatnc-catttaagcthcytggac-ctt-------twhctycc------------------tcttt---ggycaktgttaaataa-attty----------------------rtm-------------taagttaa-yaaatwtatggccattc-------------------------attttgcttctgctagatgagcttggsgatttttctkcggagcttaaactgtccytttttcagct-yggtatcagccctcagataattgcatctataattatgcaggtttgtaacttttctttggccatctcacttttatttcaatgacatgattgtgtaactttcggtgtttgtcctttcttgctgtgtgtttaattatggcgccctttatgtgttgaagttcttgattgatgttgtggggttttgctaagttctttttagatggaatggttgtattcttttaagtattctttacaatatgaa
