# Supplementary material for: Localized Phylogenetic Discordance Among Nuclear Loci Due to Incomplete Lineage Sorting and Introgression in the Family of Cotton and Cacao (Malvaceae)
Source: Front Plant Sci. 2022 Apr 13;13:850521. doi: 10.3389/fpls.2022.850521 (PMC9043901; doi:10.3389/fpls.2022.850521)
Supplement: Supplementary file 1 [file Data_Sheet_1.ZIP › Alignments_v4/L30.fasta]

>I23353_M002_Malvaceae_Tilia_americana_seq1
------------------------------------------------------------------------------------------------------------------------------------------------------------------------------------------------------------------------------------------------------------------------------------------------------------------------------------------------------------------------------------------------------------------------------------------------------------------------------------------------------------------------------------------------------------------------------------------------------------------------------------------------------------------gttctaagtgatcatcatgaggttgttgctgatttggtacagrcaagttttctcttttctattcccatggatggccccatgtccttttccactcctcatstcttggtgcaatgggctctaagatttgaatttttcactactccaaagaatgtagactggacaaggt--------atgacgat--------gtsgtactgca---acc--------------------------------------------aaatcgtwct------------------------------ag--------------------------------------------------------------------------------------------------------------------------------------------------------------------------------------------------------------------------------------------------------------------------------------------------------------------------------------------------------------------------------------------------------------------------------------------------------------------------------------------------------------------------------------------------------------------------------------------------------------------------------------------------------------------------------------------------------------------------------------------------------------------------------------------------------------------------------------------
>I23354_M003_Malvaceae_Herissantia_crispa_seq1
----------------------------------------------------------------------------------------------------------------------------------------------------------------------------------------------------------------------------------------------------------------------------------------------------------------------------------------------------------------------------------------------------------------------------------------------------------------------------------------------------------------------------------------------------------------------------------------------------------------------------------------------------------------aggtccagagtgatcatcatgaggttgttgctgatttggtacagtcaagttttctcttttctattcccatggatggtcccatgtcattttccactccccatgtctcagtgcagtgggttctaagatttgaatttttcactaccccaaagcatttagactggacaaggt--------acggccat--------gtggtgctgca---ata--------------------------------------------ga---at--t------------------------------agc-tta-----tc-aaaagagttcattac-ta---------------------atgg---------------tcgaagatt--------------------------atcaaatg----------------------gctgtatgcttgtaagc---t--------------------------at--gcat------a----tgctattgatccc-----------------------cctagaattttacaatactccgttaaagtactagcaataagaattgataatccttgaat--------------tttgtttttgtttttaatgaatttatggta-acttt-----------------------cccg------------------------------------------------------------------------------------------------------------------------------------------------------------------------------------------------------------------------------------------------------------------------------------------------------------------------------------------------------------------------------------------------------------------------------------------------------
>I23355_M004_Malvaceae_Malva_arborea_seq1
----------------------------------------------------------------------------------------------------------------------------------------------------------------------------------------------------------------------------------------------------------------------------------------------------------------------------------------------------------------------------------------------------------------------------------------------------------------------------------------------------------------------------------------------------------------------------------------------------------------------------------------------------------------------aaagtgattatcatgaggttgttgctgatttggtacagtcaagttttctcttttctattcccatggatggtcccatgtcgttttccactcctcatgtctcagtgcaatgggttctaagatttgaatttttcactactccgaagcatgtagactggacaaggt--------atgaccat--------gctgtactgca---ata--------------------------------------------ga---attct------------------------------agc-tta-----tcaaaagagactggctgc-aa---------------------aaaat----ttcatagctatttacaatg----------ctcggataaag-tattaccaaaaagaagtgataatcctagaaccttttctt-aactttttaac--ga--------------------------atatacggc-----a----actttccagcaact-------------------gggtatatacagttgtgatc--------------------caaa-----------------------------------------------------------------------------------------------------------------------------------------------------------------------------------------------------------------------------------------------------------------------------------------------------------------------------------------------------------------------------------------------------------------------------------------------------------------------------------------------------------------------------------------------------
>I23356_M005_Malvaceae_Lavatera_assurgentiflora_seq1
---------------------------------------------------------------------------------------------------------------------------------------------------------------------------------------------------------------------------------------------------------------------------------------------------------------------------------------------------------------------------------------------------------------------------------------------------------------------------------------------------------------------------------------------------------------------------------------------------------------------------------------------------------------------caaagtgattatcatgaggttgttgctgatttggtacagtcaagttttctcttttctattcccatggatggtcccatgtcgttttccactcctcatgtctcagtgcaatgggttctaagatttgaatttttcactactccgaagcatgtagactggacaaggt--------atgaccat--------gctgtactgca---ata--------------------------------------------ga---attct------------------------------agc-tta-----tcaaaagagactggctgc-aa---------------------aaaat----ttcatagctatttacaatg----------ctcggataaag-tattaccaaaaagaagtgataatcctagaaccttttctt-aactttttaac--ga--------------------------atatacggc-----a----actttccagcaact-------------------gggtatatacagttgtgatc--------------------ccaaaa-------------aaa------tactatcctacttttagatggtttt----------------------------------------------------------------------------------------------------------------------------------------------------------------------------------------------------------------------------------------------------------------------------------------------------------------------------------------------------------------------------------------------------------------------------------------------------------------------------------------------------
>I23359_M008_Malvaceae_Althaea_officinalis_seq1
---------------------------------------------------------------------------------------------------------------------------------------------------------------------------------------------------------------------------------------------------------------------------------------------------------------------------------------------------------------------------------------------------------------------------------------------------------------------------------------------------------------------------------------------------------------------------------------------------------------------------------------------------------------------caaagtgatyatcatgaggttgttgctgatttggtacagtcaagctttctcttttctattcccatggatggtcccatgtcgttttccactcctcatgtctcagtgcagtgggttctaagatttgaatttttcactactccaaagaatgtagactggacaaggt--------atgaccat--------gtggtactgca---ata--------------------------------------------aa---attct------------------------------agc-ttatcaattcaaaagagactggctgcata---------------------ttttt----ttcatagctatttacaa----------caatctgataaag---------------------------------------------------------------------------------------------------------------------------------------------------------------------------------------------------------------------------------------------------------------------------------------------------------------------------------------------------------------------------------------------------------------------------------------------------------------------------------------------------------------------------------------------------------------------------------------------------------------------------------------------------------------------------------------------------------------------------------------
>I23360_M009_Malvaceae_Lagunaria_patersonia_seq1
------------------------------------------------------------------------------------------------------------------------------------------------------------------------------------------------------------------------------------------------------------------------------------------------------------------------------------------------------------------------------------------------------------------------------------------------------------------------------------------------------------------------------------------------------------------------------------------------------------------------------------------------------------------gttcagagtgatcatcatgaggttgttgctgatttgatacagacaagttttctcttttctattcccatggatggtcccatgtcattttccactcccmacgtctcggtgcagtrggttctargatttgaatttttcactacmscaaagratgtrgactggacaaggt--------atgaccat--------gtggtattgca---ata--------------------------------------------gaattat---------------------------------agc-tta-----tc-aaaagagt--gttac-aa---------------------atggt---------------cgaagatt--------------------------atcaaatg----------------------gttgtaggcttgcgagc---c--------------------------atttacat------a----tgctattaatacccctaactg--cggcttatatctatttagagtactccaaca---------------------aagaattgacgatcct--aga------------tttttttccctccacttttaatggaattatggcaactt---------------------------------------------------------------------------------------------------------------------------------------------------------------------------------------------------------------------------------------------------------------------------------------------------------------------------------------------------------------------------------------------------------------------------------------------------------------------------------
>I23364_M013_Malvaceae_Grewia_sp_seq1
----------------------------------------------------------------------------------------------------------------------------------------------------------------------------------------------------------------------------------------------------------------------------------------------------------------------------------------------------------------------------------------------------------------------------------------------------------------------------------------------------------------------------------------------------------------------------------------------------------------------------------------------------------------aggttcagagcgatcatcatgaagttgttgctgatttggtacagacaagttttctcttctctattcccatggatggcccaatgaccttttccaccactcatgtctctgtgcaatgggctctaagatttgaatttttcactactccaaagaatgtagactggagaaggt--------atgacaat--------gtgccactacaaccaca--------------------------------------------aa-ttttcc--------------------------------------------------acatttgttgc-ta---------------------atggt----tcacttgacattgaagatc--------------------------gtcaaaag----------------------gttgtatacttgtg-ac---t--------------------------atattcat-----------------------------------------------tctcttctgtggccatg---------------------------------------ataaccatccc-------tttgttgcatcagtttgaaaatgttatacaagagc-----------------------acttatacttagacttagaagtga------------------------------------------------------------------------------------------------------------------------------------------------------------------------------------------------------------------------------------------------------------------------------------------------------ctagtgagatgtcttagatataatctttt-----------------------------------------------------------------------------------------------
>I23367_M016_Malvaceae_Kitaibelia_vitifolia_seq1
-----------------------------------------------------------------------------------------------------------------------------------------------------------------------------------------------------------------------------------------------------------------------------------------------------------------------------------------------------------------------------------------------------------------------------------------------------------------------------------------------------------------------------------------------------------------------------------------------------------------------------------------------------------------ggttcaaagtgatyatcatgaggttgttgctgatttggtacagtcaagttttctcttttctattcccatggatggtcccatgtcgttttccactcctcatgtctcagtgcagtgggttctaagatttgaatttttcactactccaaagmatgtagactggacaaggt--------atgaccat--------gcggtactgca---ata--------------------------------------------ga---attct------------------------------agc-tta-----tcaaaagagagtggctgc-aa---------------------atttt----ttcatagct---------------------------------------------aagtgataatcctagaactttttcgt-aactttttaac--ga--------------------------atgtacggc-----a----actttccagcaact-------------------gggtatatacagttgtaatc--------------------caaaaa-------------aaa------tactatcctatttttagatggttctaatatgatttgt----------------------------------------------------------------------------------------------------------------------------------------------------------------------------------------------------------------------------------------------------------------------------------------------------------------------------------------------------------------------------------------------------------------------------------------------------------------------------------------
>I23368_M017_Malvaceae_Sterculia_apetala_seq1
-------------------------------------------------------------------------------------------------------------------------------------------------------------------------------------------------------------------------------------------------------------------------------------------------------------------------------------------------------------------------------------------------------------------------------------------------------------------------------------------------------------------------------------------------------------------------------------------------------------------------------------------------------------------ttcaaagtgatcatcatgaggttgttgctgatttggtacagacaagttttctcttttctattccaatggatggacccatgtctttttccactccttatgtctcggtgcaatgggcgttaagatttgaatttttcacaactccaaagaatgtagactggacaaggt--------atgaccat--------gtggtactgca---acc--------------------------------------------aaattattcc------------------------------agc-tta-----tc-aaaagagtttgttac-ca---------------------atggt----tcgttccacattgaa-att--------------------------gtcaacag----------------------attgtatgcttgtgggct-at--------------------------atatgcat------a----tactattaatacc-----------------------tctttgctgtggcagca---------------------------------------aaa--------------tttattcatgtctttttagaatactgca--------------------------------acatggtattagcaaaaaaggagcgaatttatg----------------------------------------------------------------------------------------------------------------------------------------------------------------------------------------------------------------------------------------------------------------------------------------------------aactttttaataaaactat-------------------------------------------------------------------------------------------------
>I23369_M018_Malvaceae_Abelmoschus_esculentus_seq1
------------------------------------------------------------------------------------------------------------------------------------------------------------------------------------------------------------------------------------------------------------------------------------------------------------------------------------------------------------------------------------------------------------------------------------------------------------------------------------------------------------------------------------------------------------------------------------------------------------------------------------------------------------------gtccagagtgatcatcacgaggttgttgctgatttagtacagacaggttttcttttttctattcccatggatggtcccatgtcgttttccactccacatgtctcagtgcagtgggttctaagatttgaattcttcactactccaaagaatgtagactggacaaggt--------atgaccat--------gtggtactcca---ata--------------------------------------------ga---gttct------------------------------agc-tta-----tt-aaaagagtttattac-ta---------------------ttga------------------ctgwty--------------------------ktmaatwk----------------------gwtkymwgmtwkkarsa---tcctcttttaatagaaggtagagacaaatgtgaat------g----ggttcttcctataac----------agtgctcgcacctctgtccggaactccagccggtgtccgttcacggagcagg---------------aaa--------------ccttt------ctccttagaacccatatggaa----------------------------tcatagt--------------------------------------------------------------------------------------------------------------------------------------------------------------------------------------------------------------------------------------------------------------------------------------------------------------------------------------------------------------------------------------------------------------------------------------------------
>I23370_M105_Malvaceae_Pachira_aquatica_seq1
----------------------------------------------------------------------------------------------------------------------------------------------------------------------------------------------------------------------------------------------------------------------------------------------------------------------------------------------------------------------------------------------------------------------------------------------------------------------------------------------------------------------------------------------------------------------------------------------------------------------------------------------------------------------agagtgatcatcatgaggttgttgctgatttggtacagacgagttttctcttttctattcccatggatggtcccatgtcgttctccactcctcatgtctcggtgcaatgggctctaagatttgaatttttcactactccaaagaatgtagactggacaaggt--------atgaccat--------ctggtactgca---atc--------------------------------------------gaatcgttct------------------------------agc-tta-----tc-aaaagaatttgttac-ta---------------------atggt----tcgctttgcattgrcgatt--------------------------gtcaaatg----------------------gttgtatgcttgtgagc---t--------------------------atttgcata-----a----agattttaatacc-----------------------tcataactgt-gcagca---------------------------------------aaa--------------tttttcttaccatttttagaatactgcc--------------------------------ccacagtattagcaaaaagaggcggtaat----------------------------------------------------------------------------------------------------------------------------------------------------------------------------------------------------------------------------------------------------------------------------------------------------------------------------------------------------------------------------------------------------------------------------
>I23371_M137_Malvaceae_Dombeya_wallichii_seq1
----------------------------------------------------------------------------------------------------------------------------------------------------------------------------------------------------------------------------------------------------------------------------------------------------------------------------------------------------------------------------------------------------------------------------------------------------------------------------------------------------------------------------------------------------------------------------------------------------------------------------------------------------------------aggttcagagtgatcatcatgaggttgttgctgatttggttcagactagttttcttttttctattcccatggatggccccatgtccttttccactcctcatgtatctgtgcagtgggctctaagatttgaattttttactactccaaagaacgtagactggacaaggt--------atgaccat--------gtggtactgcaggcata-----------------------------------------------tcattct------------------------------atcttta-----gc-aaaagagtgtgtttc-ta---------------------atagt----ttacttggtatcaaagatt--------------------------gataaaga----------------------gttgtatggttgtggga---t--------------------------atatacat------a----tcctattaatagtta----------------atacctctctgcagtggcagca---------------------------------------aaa--------------aatgttcatatcgttttagaatactgca--------------------------------acatggaattagtaaaacaagaagcaaatgatcctata--------------------------------------------------------------------------------------------------------------------------------------------------------------------------------------------------------------------------------------------------------------------------------------attttcactagctttttgataaa------------------------------------------------------------------------------------------------------
>I23372_M140_Malvaceae_Chiranthodendron_pentadactylon_seq1
--------------------------------------------------------------------------------------------------------------------------------------------------------------------------------------------------------------------------------------------------------------------------------------------------------------------------------------------------------------------------------------------------------------------------------------------------------------------------------------------------------------------------------------------------------------------------------------------------------------------------------------------------------------------tcaaagtgatcatcatgaggttgttgctgatttggtacagacaagttttctcttttctattcccatggatggccccatgtccttttccactcctcatgtctcggtgcaatgggctctaagatttgaatttttcaccactctgaagaatgtagactggacaaggt--------atgaccat--------ttggtactgca---acc--------------------------------------------aaatcgttct------------------------------agcttta-----tc-aaaagagtttgttac-ta---------------------atggt----tcacttgacattgaagatt--------------------------gtcaaaag----------------------gttgtatgcttgtgggc---t--------------------------atatgcat------a----gactattaatacc-----------------------tctttgctgtgcctgca---------------------------------------aaa--------------ttttttcacatcttyttagtactgcgactagacctg-----------------------ctcatggccgggccaagctgctgc----------------------------------------------------------------------------------------------------------------------------------------------------------------------------------------------------------------------------------------------------------------------------------------------------------------------------------------------------------------------------------------------------------------------------------
>I23373_M141_Malvaceae_Quararibea_funebris_seq1
---------------------------------------------------------------------------------------------------------------------------------------------------------------------------------------------------------------------------------------------------------------------------------------------------------------------------------------------------------------------------------------------------------------------------------------------------------------------------------------------------------------------------------------------------------------------------------------------------------------------------------------------------------------------cagagcgatcatcatgaagttgttgctgatttggtacagacgagttttctcttttctattcccatggatggtcccatgtcgttttccactcctcatgtmtcggtgcaatgggctttaagatttgaattttttactactccaaagaatgtygactggaaaaggt--------atgaccat--------gtggtactgca---ata--------------------------------------------gaatcgttct------------------------------agc-ttat-------caaagagtttgttac-ta---------------------atgyt----tcacgttgcawtgrg-------------------------------------------------------------------------------ct--------------------------atatgcat------a----tgctgttaatacc-----------------------tcttaactgtggcagca---------------------------------------aaa--------------atttytcatatctttttagaatactgca--------------------------------acayggtattagcaagaaaagaagcgataacccwagaa--------------------------------------------------------------------------------------------------------------------------------------------------------------------------------------------------------------------------------------------------------------------------------------aattttcttaacttcttaacaaaattatgatagcc---------------------------------------------------------ttccagcaactggttatatactat-----atac
>I23376_M145_Malvaceae_Heliocarpus_appendiculatus_seq1
----------------------------------------------------------------------------------------------------------------------------------------------------------------------------------------------------------------------------------------------------------------------------------------------------------------------------------------------------------------------------------------------------------------------------------------------------------------------------------------------------------------------------------------------------------------------------------------------------------------------------------------------------------------------agagtgatcatcatgaagttgttgctgatttggtacagacaagttttctcttttctattcccatggatggccccatgtccttctccactcctcatgtctccgtgcaatggtctctaagatttgaatttttcactactccaaagaatgtagactggamaaggt--------aygacaat--------gtgctactrcaaccaca--------------------------------------------aw-wtttyyw------------------------------tby-tww-----wa-aaaarrwtwkktgby-wa---------------------hkrwt----ymh-csrccytkrarrwtk--------------------------kymaaarg----------------------ktkkwwksytktycmah---k--------------------------kkstymwt-----------------------------------------------mtmytbwtwwmwmwwwa---------------------------------------wrwktgtymgyamwytt-attaactcttgatgttggcagcacakwwwswmmac-----------------------ctttcagtattaa------------------------------------------------------------------------------------------------------------------------------------------------------------------------------------------------------------------------------------------------------------------------------------------------------------------tggttagaaacactgaatcta------------------------------------------------------------------------------------------------------
>I23377_M148_Malvaceae_Robinsonella_mirandae_seq1
--------------------------------------------------------------------------------------------------------------------------------------------------------------------------------------------------------------------------------------------------------------------------------------------------------------------------------------------------------------------------------------------------------------------------------------------------------------------------------------------------------------------------------------------------------------------------------------------------------------------------------------------------------------------ccagagtgatcatcatgaggttgttgctgatttggtacagtcaagttttctcttttctattcccatggatggtcccatgtcattttccactcctcatgtctcagtgcagtgggttctaagatttgaatttttcactaccccaaagcatgtagactggacaaggt--------acgaccat--------gtggtactgca---ata--------------------------------------------ga---attct------------------------------agc-tta-----tc-gaaagagttcattac-ta---------------------atag---------------tcgaagatt--------------------------atcaagtg----------------------gctgtatkcttgtaagc---t--------------------------at--gcat------a----tgct--------a-----------------------cacgagaatttacaatactccattaaagtattagtaaaaagaatcgataatcyyarwrw--------------wwtkwtkrwrwytttmmtgaaattatggta-acttt-----------------------ccagcaaycmsyawrwamarwysyamymaawttgtag-------------------------------------------------------------------------------------------------------------------------------------------------------------------------------------------------------------------------------------------------------------------------------------------------atatttttaatatgatttgtctgtt-------------------------------------------------------------------------------------------
>I23378_M150_Malvaceae_Ceiba_pentandra_seq1
----------------------------------------------------------------------------------------------------------------------------------------------------------------------------------------------------------------------------------------------------------------------------------------------------------------------------------------------------------------------------------------------------------------------------------------------------------------------------------------------------------------------------------------------------------------------------------------------------------------------------------------------------------------aggttcagagtgatcatcatgaggttgttgctgatttggtacagacwagttttctcttttctattcccatggatggtcccatgtcgttctccactcctcatgtctctgtccagtgggctttaagatttgaatttttcactaccccaaagaatgtagactggacaaggt--------atgaccat--------ctggtacaaca---att--------------------------------------------gaatcgttct------------------------------agc-tta-----tc-gaaagagtttgttac-ta---------------------atggt----tcgctttgcattgacgatt--------------------------gtcaaatg----------------------gttgtatgcttgtgagc---t--------------------------atatgcata-----a----tgcttttaattcc-----------------------tcttgactgtggcagca---------------------------------------aaa--------------tcttttcatatcttttcagaataatgtg--------------------------------ccacagtattagcaaaaggaagcgataatcctggaa----------------------------------------------------------------------------------------------------------------------------------------------------------------------------------------------------------------------------------------------------------------------------------------aattttctcaactttttaatgaaattatgataacc---------------------------------------------------------ttccagcaactgggt------------------
>I23383_M166_Malvaceae_Pseudobombax_ellipticum_seq1
-------------------------------------------------------------------------------------------------------------------------------------------------------------------------------------------------------------------------------------------------------------------------------------------------------------------------------------------------------------------------------------------------------------------------------------------------------------------------------------------------------------------------------------------------------------------------------------------------------------------------------------------------------------------------gcgatcatcatgaggttgttgctgatttggtacagacgagttttctcttttctattcccatggatggtcccatgtcgttctccactcctcatgtctcagtccaatgggctttaagatttgaatttttcactaccccaaagaatgtagactggacaaggt--------atgaccat--------c---tacagca---aac--------------------------------------------gaattgttct------------------------------aac-tta-----tc-taaagagtttgttac-ta---------------------atggt----tcgctttgcattgacaatt--------------------------gtcaaatg----------------------gttttatgcttgtgagc---t--------------------------atatgcatg-----a----tgcttttaattcc-----------------------tcttaactgtggcagca---------------------------------------aaa--------------tc-------------------------------------------------------------------------------------------------------------------------------------------------------------------------------------------------------------------------------------------------------------------------------------------------------------------------------------------------------------------------------------------------------------------------------------------------------------------------------------------------------------------
>I23384_M168_Malvaceae_Theobroma_cacao_seq1
-----------------------------------------------------------------------------------------------------------------------------------------------------------------------------------------------------------------------------------------------------------------------------------------------------------------------------------------------------------------------------------------------------------------------------------------------------------------------------------------------------------------------------------------------------------------------------------------------------------------------------------------------------------------ggttcagagtgatcatcatgaagttgttgctgatttggtacagacaagttttcttttttctattcccatggatggccccatgtccttttccactcctcatgtctctgtgcaatgggctctaagatttgaatttttcactactccaaagaatgtagactgggcaaggt--------atgaccat--------gtggtactacaaccaca--------------------------------------------gaatcattct------------------------------agc-tta-----gc-gaaagaatttgttgc-ta---------------------atggtta-ttcacttgacattgaagatt--------------------------gtc---------------------------attgtatgcttgtgggc---t--------------------------atatgcat------a----tactcttactacc-----------------------tctttgatgtggcagcc---------------------------------------------------------aagttcatacctttttagaataatgctag------------------------------acacagcattaaacaaaagaagctaataattca-----------------------------------------------------------------------------------------------------------------------------------------------------------------------------------------------------------------------------------------------------------------------------------------agattttttttaactatttaatgaaatta--------------------------------------------------------------------------------------------------
>I23385_M169_Malvaceae_Ochroma_pyramidale_seq1
-------------------------------------------------------------------------------------------------------------------------------------------------------------------------------------------------------------------------------------------------------------------------------------------------------------------------------------------------------------------------------------------------------------------------------------------------------------------------------------------------------------------------------------------------------------------------------------------------------------------------------------------------------------------ttcagagtgatcatcatgaggttgttgctgatttggtacagacaagttttctyttttctrttcccatggatggycccatgtcbttttcyastcctcatgtctckgtgcaaygggctctaagatttgaatttttcactactccaaagaatgtagactggacaaggt--------atgaccat--------gtggtactgca---aym--------------------------------------------daatcgttct------------------------------agc-ttw-----hy-maaarrdnttkkthh-hw---------------------adkgk----thmhtkgsmwykrarrwtk--------------------------kymaaad-----------------------gktkbawkshtkkkrgs---y--------------------------whhwksmw------w----wwvcawtwawwmc-----------------------yyyttgttgtggcagca---------------------------------------aaa--------------atttttcmwwwyyytttwrrawwmykcg--------------------------------acatggtactggcaaaaaa----------------------------------------------------------------------------------------------------------------------------------------------------------------------------------------------------------------------------------------------------------------------------------------------------------gaagcgaaaaatccaaa-----------------------------------------------------------------------------------------------------------
>I23387_M178_Malvaceae_Malvaviscus_arboreus_seq1
---------------------------------------------------------------------------------------------------------------------------------------------------------------------------------------------------------------------------------------------------------------------------------------------------------------------------------------------------------------------------------------------------------------------------------------------------------------------------------------------------------------------------------------------------------------------------------------------------------------------------------------------------------------------------------cacgaggttgwtgctgatttagtacagacaggttttcttttttctattcccatggatggtcccatgtctttttccaccccgcatgtctcggtgcagtgggttctaagatttgaattcttcactactccaaagaaattagactggacaaggt--------atgactct--------gtggtactcca---ata--------------------------------------------ga---gttct------------------------------agc-tta-----tg-aaaagagtttattac-ta---------------------attgt--------------caacgaatt--------------------------atcaaatg----------------------gttgtatgcttgtaaga---t--------------------------atatgcac------a----tactatcaatac-----------------------cccttaactgtaa--caaatcgataatcct---------aga---------------ata--------------tttttcttaacctttttaaaagatatttataa----------------------------ttatgat--------------------------------------------------------------------------------------------------------------------------------------------------------------------------------------------------------------------------------------------------------------------------------------------------------------------------------------------------------------------------------------------------------------------------------------------------
>I23388_M180_Malvaceae_Triumfetta_lappula_seq1
----------------------------------------------------------------------------------------------------------------------------------------------------------------------------------------------------------------------------------------------------------------------------------------------------------------------------------------------------------------------------------------------------------------------------------------------------------------------------------------------------------------------------------------------------------------------------------------------------------------------------------------------------------------aggttcagagtgatcatcatgaagttgttgctgatttggtacagacmagttttctcttttctattcccatggatggccccatgtccttctccactcctcatgtctccgtgcaatggtctctaagatttgaatttttcactactccaaagaatgtagactggacaaggt--------atgacaat--------gtgctwctacaaccaca--------------------------------------------aa-attttct------------------------------atc-tta-----ta-aaaaakatatgttgc-ta---------------------atgat----tca-ccgaccttgaagatt--------------------------gtcaaaag----------------------gttgtatgcttgtccaa---t--------------------------gtgttcat-----------------------------------------------attctgatttaaaaaaa---------------------------------------aaagtgttcgtactctt-attaactcttgatgttggcagcaaattttgtaaac-----------------------ctttcagtattaa------------------------------------------------------------------------------------------------------------------------------------------------------------------------------------------------------------------------------------------------------------------------------------------------------------------tggttagaaacactgaatc--------------------------------------------------------------------------------------------------------
>I23389_M181_Malvaceae_Pavonia_scheadiana_seq1
----------------------------------------------------------------------------------------------------------------------------------------------------------------------------------------------------------------------------------------------------------------------------------------------------------------------------------------------------------------------------------------------------------------------------------------------------------------------------------------------------------------------------------------------------------------------------------------------------------------------------------------------------------------------aaagtgatcatcatgaggttgttgctgatttggtacagtcaagctttctcttttcyattcccatggatggtcccatgtcrttttccactcctcrtgtctcagtgcagtgggttctaagatttgaatttttcactactccaaagaatgtagactggacaaggt--------atgaccat--------gtggtactgca---ata--------------------------------------------ga---attct------------------------------agc-ttg-----tcaaaatagagtggctgtaaa---------------------aaaat----ttcatagttatttaaaatta----aagttattcgaaaaag-tattagcaaaaaaattttataatcctggaactttttctt-aattttttaat--ga--------------------------atttatggc-----a----actttccagcaact-------------------ggttatatacagttgcaatc--------------------caaaaa-------------aaa-------actatcctatgtgtagatatttttaatatgatttg-----------------------------------------------------------------------------------------------------------------------------------------------------------------------------------------------------------------------------------------------------------------------------------------------------------------------------------------------------------------------------------------------------------------------------------------------------------------------------------------
>I23390_M182_Malvaceae_Anoda_cristata_seq1
------------------------------------------------------------------------------------------------------------------------------------------------------------------------------------------------------------------------------------------------------------------------------------------------------------------------------------------------------------------------------------------------------------------------------------------------------------------------------------------------------------------------------------------------------------------------------------------------------------------------------------------------------------------------agtgatcatcatgaggttgttgctgatttggtacagtcaagctttctcttttctattcccatggatggtcccatgtcgttttccactcctcatgtctcagtgcagtgggttctaagatttgaatttttcactactccaaagaatgtagactggacaaggt--------atgaccat--------gtggtactgca---ata--------------------------------------------ga---attct------------------------------agc-ttatcaattcaaaagagactggctgcata---------------------atttt----ttcatagctatttacaa----------cavtccgataaag-tattagaaaaag-aactgataatcctagaactttttctt-aattttttaac--ga--------------------------atttagggc-----a----actttccagcaact-------------------aggtatatataattgcaatt--------------------caaaaa-------------aaa------tactatcctatttgtagat----------------------------------------------------------------------------------------------------------------------------------------------------------------------------------------------------------------------------------------------------------------------------------------------------------------------------------------------------------------------------------------------------------------------------------------------------------------------------------------------------------
>I23391_M183_Malvaceae_Phymosia_umbellata_seq1
----------------------------------------------------------------------------------------------------------------------------------------------------------------------------------------------------------------------------------------------------------------------------------------------------------------------------------------------------------------------------------------------------------------------------------------------------------------------------------------------------------------------------------------------------------------------------------------------------------------------------------------------------------------------------------------ttgttgctgatttgatacagtcragttttctcttttctattcccatggatggtcccatgtcattttycactcctcaygtctcrgtgcagtgggttctaagatttgaatttttcactaccccaaaggatgtagactggacaaggt--------acgaccat--------rtggtactgca---atag-----------------------------------a------------attct------------------------------agc-tta-----tc-aaacgagttcatyat-ta---------------------atggt---------------cgaagattatcaaacstttt----------tgttgycawwywtaatt-----------------ktksttmakwtwkgwkcakmy--------------------------wykwkyrky----------mkmwkktagwrrmarrtrsrrryrrrtgcgagtgggttcttcctataacagtg--------------------cacgcaactccatca---ggaa---------ctcaatctgcccgtgcac--------------------------------------------------------------------------------------------------------------------------------------------------------------------------------------------------------------------------------------------------------------------------------------------------------------------------------------------------------------------------------------------------------------------------------------------------------------------------------------------------------
>I23392_M187_Malvaceae_Ayenia_berlandieri_seq1
----------------------------------------------------------------------------------------------------------------------------------------------------------------------------------------------------------------------------------------------------------------------------------------------------------------------------------------------------------------------------------------------------------------------------------------------------------------------------------------------------------------------------------------------------------------------------------------------------------------------------------------------------------------aggttcagagtgatcatcatgaagtggttgcagatttggtacagacaagttttctcttttctattcccatggatggccccatgtccttttcgactcctcatgtctctgtgcaatgggctctaaaatttgaatttttcaccactcctaagaatgttgactggacaaggt--------atgacctt--------gtgctactagcctactccaa-------------------------------------ccacaaatgacttt------------------------------agc-ttatcaag---aaaacaatttgtttc-tatgctc-----atagaagcttaatagctattcgcaatggtattgaaatttattaca----------------ccctacaaaagaaa--------------------ggtgtagaagggttaaat-tt-----------------------ggaataataat------agacgaccttttagcataaaa--ggagtacgtgtaaaagaattttcctcaaaaaactg----------------ggtatagtcagtctgaatttt-gagag--------tcctccacttttacatgcttttg---------------------------------------------------------------------------------------------------------------------------------------------------------------------------------------------------------------------------------------------------------------------------------------------------------------------------------------------------------------------------------------------------------------------------------------------------------------------------------------------------
>I23393_M189_Malvaceae_Kearnemalvastrum_lacteum_seq1
----------------------------------------------------------------------------------------------------------------------------------------------------------------------------------------------------------------------------------------------------------------------------------------------------------------------------------------------------------------------------------------------------------------------------------------------------------------------------------------------------------------------------------------------------------------------------------------------------------------------------------------------------------------aggttcaaagtgatcatcatgaggttgttgctgatttggtacagtcaagytttctcttttctattcccatggatggtcccatgtcgttttccactcctcatgtctcagtgcagtgggttctaagatttgaatttttcactactccaaagaatgtagactagacaaggt--------atgaccat--------gtggtactgca---ata--------------------------------------------ga---attct------------------------------agc-tta-----tcaaatgagactggctgc-aa---------------------aaaat----ttcatagcaatttgcaa----------tactccgataaag-tattagcaaaaagaattaataatcctcgaactttttctt-aactttttaac--ga--------------------------atttatggc-----a----acttttaa------------------------------------------aac--------------------taagga-------------aaa-------------ctcagcttaggctgatttaatggt----------------------------------------------------------------------------------------------------------------------------------------------------------------------------------------------------------------------------------------------------------------------------------------------------------------------------------------------------------------------------------------------------------------------------------------------------------------------------------------------
>I23394_M229_Malvaceae_Malvastrum_americanum_seq1
----------------------------------------------------------------------------------------------------------------------------------------------------------------------------------------------------------------------------------------------------------------------------------------------------------------------------------------------------------------------------------------------------------------------------------------------------------------------------------------------------------------------------------------------------------------------------------------------------------------------------------------------------------------aggttcaaagtgatcatcatgaggttgttgctgatttggtacagtcaagctttctcttttctattcccatggatggtcccatgtcattttccactcctaatgtctcagtgcaatgggttctaagatttgaatttttcactactccaaagaatgtagactggacaaggt--------atgaccat--------gtggtaccgta---ata--------------------------------------------aa---attct------------------------------agc-ttatcaattcaaaagagactggctgcata---------------------atttt----ttcatagctatttacaa----------caatctgataaag-tattagcaaaaagaatcgataatcctagaactttttcttaaattttttaac--ga--------------------------atttatggc-----a----actttacagcaamy-------------------kg-----kwwwawtksmawy--------------------cmaaaa-------------aaw------wmywwycywwttkgtagatatttttaata------------------------------------------------------------------------------------------------------------------------------------------------------------------------------------------------------------------------------------------------------------------------------------------------------------------------------------------------------------------------------------------------------------------------------------------------------------------------------------------------
>I23395_M236_Malvaceae_Fuertesimalva_jacens_seq1
----------------------------------------------------------------------------------------------------------------------------------------------------------------------------------------------------------------------------------------------------------------------------------------------------------------------------------------------------------------------------------------------------------------------------------------------------------------------------------------------------------------------------------------------------------------------------------------------------------------------------------------------------------------aggttcaaagtgattatcatgakgttgttgctgatttggtacagtcaagttttctcttttctattcccatggatggtcccatgtcgttttccactcctcatgtctcagtgcaatgggttctaagatttgaatttttcactactccaaagcatgtagactggacaaggt--------atgaccat--------gcggtactgca---ata--------------------------------------------ga---attct------------------------------agc-tta-----tcaaaagagactggctgc-aa---------------------aaaat----ttcatagctatttacaata----------ctcggataaag-tattaccaaaaagaagtgataatcctagaaccttttctt-aactttttaac--ga--------------------------atatatggc-----a----actttccagcaact-------------------gggtatatacagttgtgatc--------------------caaaaa-------------aaa-----ttactatcctacttttagatggtt------------------------------------------------------------------------------------------------------------------------------------------------------------------------------------------------------------------------------------------------------------------------------------------------------------------------------------------------------------------------------------------------------------------------------------------------------------------------------------------------------
>I23396_M019_Malvaceae_Allosidastrum_pyramidatum_seq1
----------------------------------------------------------------------------------------------------------------------------------------------------------------------------------------------------------------------------------------------------------------------------------------------------------------------------------------------------------------------------------------------------------------------------------------------------------------------------------------------------------------------------------------------------------------------------------------------------------------------------------------------------------------aggtccagagtgatcatcatgaggttgttgctgatttggtacagtcaagttttctcttttctattcccatggatggtcccatgtcattttccactcctcatgtctcagtacagtgggttctaagatttgaatttttcactaccccaaagcacatagactggacaaggt--------atgactat--------gtggtactgca---ata--------------------------------------------ga---attct------------------------------agc-tta-----tc-aaaagagttcattac-ta---------------------atgg---------------tcgaagatt--------------------------atcaaatg----------------------gtcgtttgcttgtaagc---t--------------------------tt---------------------------------------------------------------------------------------------------------------------------------------------------------------------------------------------------------------------------------------------------------------------------------------------------------------------------------------------------------------------------------------------------------------------------------------------------------------------------------------------------------------------------------------------------------------------------------------------------------------------------------------------------
>I23397_M020_Malvaceae_Melochia_betonicifolia_seq1
----------------------------------------------------------------------------------------------------------------------------------------------------------------------------------------------------------------------------------------------------------------------------------------------------------------------------------------------------------------------------------------------------------------------------------------------------------------------------------------------------------------------------------------------------------------------------------------------------------------------------------------------------------------aggtccagagtgatcaccatgaagttgttgctgatttggtacagtcaagctttctcttttctattcccatggatggcccaatgtccttttccacacctcatgtctctgtgcagtgggctctaagatttgaatttttcactactccaaagaatgtagactggacaaggt--------atgatcat--------gtgctactaaa----------------------------------------------ccgcaaaacattct------------------------------agc-cta-----tc-agcagaactt-ttgc-ta---------------------atggt----tcactcaatattgatgatg--------------------------gtgaaar-----------------------tttgtatatttgtgggc---t--------------------------aatttcct------a----tamtttaaataact----------------------cctttgctgtggcgcta------------------------------------------------------aatttggtcataccttttatttargagacggaaatactagatctaaaataatccaatccagatttctttattagcaaaaaagaagtaaacaatccaagaa---------------------------------------------------------------------------------------------------------------------------------------------------------------------------------------------------------------------------------------------------------------------------------------------------------------------------------------------------------------------------------------------------------------tttt
>I23398_M021_Malvaceae_Sidastrum_micranthum_seq1
---------------------------------------------------------------------------------------------------------------------------------------------------------------------------------------------------------------------------------------------------------------------------------------------------------------------------------------------------------------------------------------------------------------------------------------------------------------------------------------------------------------------------------------------------------------------------------------------------------------------------------------------------------------------cagagtgatcatcatgaggttgttgctgatttggtacagtcaagttttctcttttctattcccatggatggtcccatgtcattttccactcctcatgtctcggtgcagtgggttctaagatttgaatttttcactaccccaaagcatgtagactggacaaggt--------acgaccat--------gttgtactacw---ata--------------------------------------------gaattcctwtgcttctgcggytatgatgaaaatctygtgtaaa-tta-----tt-atctaaatctgaaat---agc------------attcaaatttt----tgactcagaacttgaaata---------tttctgctctagctgttgccaaatataatt-----------------gttcttaattttggttcagat--------------------------atgagcatc----------ctcttttagtagaaggtagagacaaatgcgagtgggttcttcccataacagtg--------------------cacgcaccttcgtcc---ggaa---------ctcaatctgcccgtgcac--------------------------------------------------------------------------------------------------------------------------------------------------------------------------------------------------------------------------------------------------------------------------------------------------------------------------------------------------------------------------------------------------------------------------------------------------------------------------------------------------------
>I28591_M023_Malvaceae_Neobuchia_paulinae_seq1
--------------------------------------------------------------------------------------------------------------------------------------------------------------------------------------------------------------------------------------------------------------------------------------------------------------------------------------------------------------------------------------------------------------------ttatctgtatctggctt----------agaagttttaaactgtttc-----------------ttttatga-------------------------tgc-gat-----tttgaacctatac-----ga-----tgtaagataataaacctaatgt--------tttttttttccttacatattc-----agacagttatagtaa--tctttt---ct----attgatttttcttgtaggttcagagtgatcaccatgaggttgttgctgatttggtacagacgagttttctcttttctattcccacggatggtcccatgtcattctccactctgcatgtctcggtccaatgggctttaagatttgaatttttcactaccccaaagaatgtagactggacaaggt--------atgaccat--------ctggtacaaca---atc--------------------------------------------gaatcgttct------------------------------agc-tta-----tc-gaaagagtttgtt------------------------------------------------------------------------------------------------------------------------------------------------------------------------------------------------------------------------------------------------------------------------------------------------------------------------------------------------------------------------------------------------------------------------------------------------------------------------------------------------------------------------------------------------------------------------------------------------------------------------------------------------------------------------------------------------------------------------------------------------------------------------------------------------------------------
>I28593_M024_Malvaceae_Carpodiptera_cubensis_seq1
---------------------------------------------------------------------------------------------------------------------------------------------------------------------------------------------------------------------------------------------------------------------------------------------------------------------------------------------------------------------------------aacrtr--------traycwtttt------tacttgcatctgtaccaggctt----------agaagtttcaaactgtttc-----------------ttttatga-------------------------tgc-ttt-----tttggacctctac-----ga-----cttgagataagaaatctaa-------------tgttgttctgcacattta-------gat-gttatagtaa--tcttgt---t-----attgatttttcttgcagattcagagcgatcatcatgaggttgttgctgatttggtacrgacaagttttctcttttctattcccatggatggtcccatgtccttttccactcctcatgtctcagtgcaatgggttctaagatttgaatttttcactactccgaagaatgtagactggacaaggt--------atgattat--------gtagtattgca---gta--------------------------------------------gaattgttct------------------------------agc-tta-----tc-aaaatagtgtgttac-ta---------------------atagt----tcacttggcattgaagatt--------------------------gtcaaatg----------------------ggtgtatgcttgtgggg---t--------------------------gtgtgcat------a----tgtttttaactcc-----------------------tgtttgctgtggcagca---------------------------------------aat--------------ttt-ttcgtgcctttttagaacac---------------------------------------------------------------------------------------------------------------------------------------------------------------------------------------------------------------------------------------------------------------------------------------------------------------------------------------------------------------------------------------------------------------------------------------------------------------------------------------------
>I28594_M025_Malvaceae_Herrania_nitida_seq1
-------------------------------------------------------------------------------------------------------------------------------------------------------------------------------------------------------------------------------------------------------------------------------------------------------------------------------------------------------ttcgccatctgattgc---ttttgcctgggtacaactgtgcaagcatttcacataacacacttatctatgtctggttt----------ataagtttctaactgtttc-----------------ttttagga-------------------------tgtgttt-----ttttaacctctag-----ga-----ctcaagataggaa------------------------------acattta-------gac-attataataa--ttctgt---tt----attgattttttttttaggttcagagtgatcatcatgaagttgttgctgatttggtacagtcaagttttcttttttctattcccatggatggccccatgtccttttccactcctcatgtctctgtgcaatgggctctaagatttgaatttctcactaccccaaagaatgtagactgggcaaggt--------atgaccat--------gtggtactacaaccaca--------------------------------------------gaatcattct------------------------------agc-tta-----gg-agaagaagttgttgc-ta---------------------atggtta-ttcacttgacattgcagatt--------------------------gcc---------------------------attgtatgcttgtgggc---t--------------------------atatgcat------a----tactcttaatacc-----------------------tctttgatgtggcagca---------------------------------------aag------------------ttcatacgtttttagaataatgctag------------------------------acaca----------------------------------------------------------------------------------------------------------------------------------------------------------------------------------------------------------------------------------------------------------------------------------------------------------------------------------------------------------------------------------------------------------------------------------------------------
>I28595_M184_Malvaceae_Guazuma_ulmifolia_seq1
--------------------------------------------------------------------------------------------------------------------------------------------------------------------------------------------------------------------------------------------------------------------------------------------------------------------------------------------------------------------------------------------------------------ayaaatgtatttatatctggctc----------aaagatttatarcttyttt-----------------ctgtaaggatryttmtttatttatttatttatttat-ttt-----ttttcacttctac-----aa-----gtcaagataggaaaca-------------------------------tta-------gac-gttatagtaa-----tgt---tt----attgatttttsttataggttcagagtgatcatcatgaagttgtggccgatttgttacagacaagttttcttttttctattcctatggatggccccatgtccttttctactcctcatgtctctgtgcaatgggctctaagatttgaatttttcactactccaaagaatgtagacyggacaaggt--------atgaccat--------ttggtactacacccaca--------------------------------------------aaatgattcg------------------------------agc-cta-----gc-aaaagaatttgttgc-ta---------------------atgatta-ttcacctgacattgaagatt--------------------------gtc---------------------------atcgtatgcttgtgggc---t--------------------------atatgcat------a----tattcttaatacc-----------------------tctttgttgtcgcagc----------------------aag------------------------------------ttcatacctttttagcataatkctag------------------------------acacagcgttaa---------------------------------------------------------------------------------------------------------------------------------------------------------------------------------------------------------------------------------------------------------------------------------------------------------------------------------------------------------------------------------------------------------------------------------------------
>I28596_M026_Malvaceae_Ruizia_cordata_seq1
--------------------------------------------------------------------------------------------------------------------------------------------------------------------------------------------------------------------------------------------------------------------------------------------------------------------------------------------------------------------ctttcactctatctagcta----------------------agtgcacaaattcatgatctgtatkcttgc-aaaygacamctctggcagcttt----------tgttatttcttaayaagt----------------------------------tctaggttkctagaatcyga----ttaccaaataaggcattaay--------------ytttttttgcagarttw-------gvw-swkataatamaattttgt---tt----atttggtkttc-yataggttcaaagwgatcatcatgaggttgttkcygatttggttcaracwagttttcttttttctattcccatggatggccccatgtccttttccactcctcatgtatctgtgcartgggctctaagatttgaatttyttacyactccaaagaahgtagactggacaaggt--------atgaccat--------gtggtactgsaagcata-----------------------------------------------tcattct------------------------------atcttta-----gc-aaaagagtgtgtttc-ta---------------------atrgt----ttacttggtgtcaaagatt--------------------------gwtaragr----------------------gttgtatggttgtggga---t--------------------------ataaacata----------tcctattartagtta----------------atacctctctgcagtggcagca---------------------------------------aaa--------------aatgttcatatttttt-----------------------------------------------------------------------------------------------------------------------------------------------------------------------------------------------------------------------------------------------------------------------------------------------------------------------------------------------------------------------------------------------------------------------------------------------------------------------------------------------------
>I28597_M027_Malvaceae_Melhania_velutina_seq1
--------------------------------------------------------------------------------------------------------------------------------------------------------------------------------------------------------------------------------------------------------------------------------------------------------------------------------------------------------------------------------------------------------------------------------------------taatgacacctctggcagcttt----------tgttatttcttaataagt----------------------------------tctaggtttctagaatctca----ttaccaaataaggcattaac-------------gttttttttgcacagttg-------gat-gttacaataaacttttgt---tt----atttggttttc-tataggttcaaagtgatcatcatgaggttgttgctgatttgattcagactagttttcttttttctattcccatggatggtcccatgtccttttccactcctcatgtatctgtgcagtgggctctaagatttgaattttgtactactccgaagaacgtagactggacaaggt--------atgaccat--------gtggtactgcaagcata-----------------------------------------------tcattct------------------------------atcttta-----ga-armwryr------------------------------------------------------------------------------------------------------------------------------------------------------------------------------------------------------------------------------------------------------------------------------------------------------------------------------------------------------------------------------------------------------------------------------------------------------------------------------------------------------------------------------------------------------------------------------------------------------------------------------------------------------------------------------------------------------------------------------------------------------------------------------------------------------------------------
>I28598_M028_Malvaceae_Glyphaea_brevis_seq1
----------------------------------------------------------------------------------------------------------------------------------------------------------------------------------------------------------------------------------------------------------------------------------------------------------------------------------------------------------------------ctagtttttttaaaatg-------aaaatgaaaatggaaaatatgggcatttgtgttccat------------aaaattatgtaactgtttc-----------------ctctaggatg---------------------------att-----tttgaacctctag-----ga-----ctcaagat--gaaatctaa-----------tattttttcctgcacattta-------tat-gttata-taa--ttatgt---tt----actaatttttcttgtaggttcagagtgatcattacgaagttgttgctgatttggtacagacaagttttctcttttctattcccatggatggccccatgtccttttccacccctcatgtctcagtgcaatgggctctacgatttgaatttttcactactccaaagaatgcagactggacaaggt--------atgacaat--------gtgctaccacaa--gca--------------------------------------------caaatatttt------------------------------atc-taa-----tcaataagaatttgctgc-ta---------------------atggt----tcacttgacattgaagatt--------------------------gttggaag----------------------gttgtatacttgtgggc---t--------------------------gtgtttata-----a----tcttattaac--------------------------tctttgctgtggcagca---------------------------------------aaa---------------tttgtcatacctttcattagaatggtta----------------------------------------------------------------------------------------------------------------------------------------------------------------------------------------------------------------------------------------------------------------------------------------------------------------------------------------------------------------------------------------------------------------------------------------------------------------------------------------
>I28599_M029_Malvaceae_Desplatsia_dewevrei_seq1
-----------------------------------------------------------------------------------------------------------------------------------------------------------------------------------------------------------------------------------------------------------------------------------------------------------------------------------------------------------------------------------------------caggcatttcgtggaacacaaataaccatatcttatatctggct---tagaagttttgaactgtttc-----------------ttctaggatk---------------------------att-----tttgaacctctag-----ga-----ctcaagatgagaaatctaa------------aattttctctgcacattta-------agc-gttatggtaa--ttttgt---tt----attaatttttcttgcaggttcagagtgatcatcatgaagtygttgctgatttggtacagacaagttttcttttttctattcccatggatggccccatgtctttttccactcctcacgtctctgtgcaatgggctctaagatttgaatttttcacaactccaaagaatgtagactggaaaaggt--------atgacaat--------gtgctactacaacaaca--------------------------------------------aa-ttacttc------------------------------att-gtg-----tt-gaaagaatttgttgc-ta---------------------atggt----tcacttgacattgaagatc--------------------------gtcaaaag----------------------gctgtatacttgtgagc---t--------------------------atattcat-----------------------------------------------aatattctgtggctatg---------------------------------------acaacaatcccgtgttwatttgttgcatcaatttgaaa------------------------------------------------------------------------------------------------------------------------------------------------------------------------------------------------------------------------------------------------------------------------------------------------------------------------------------------------------------------------------------------------------------------------------------------------------------------------------------------------
>I28600_M146_Malvaceae_Mortoniodendron_guatemalense_seq1
----------------------------------------------------------------------------------------------------------------------------------------------------------------------------------------------------------------------------------------------------------------------------------------------------------------------------------------------agcattgc--------------------tttggccatggta--------aaagcatttcatagaatacacatatctatatctggttt----------tgaagtttctaactgttac-----------------ttttatga-------------------------tac-tt------tttgaacctatac-----aa-----ctcaagataagaagcctaa-------------tgtttttctgcacattta-------gac-attataataa--tcttgt---tt----attgattttttgtgtaggttcagagtgatcatcatgaagttgttgctgatttggtacaaactagttttctcttttctattcccatggatggtcccatgtccttttccactccttgtgtctcagtgcagtgggctctaagatttgaatttttcactactccaaagaatgtagactggacaaggt--------atgaccat--------gtggt-----------------------------------------------------------------t------------------------------agg-tta-----tc-aaaagaaattgttac-ta---------------------atggt----tcacttggcattgaagatt--------------------------gtcaaatg----------------------attgtatgcttgtttgc---t--------------------------acatgcat------a----agctattaatacc-----------------------tctttgctatgacagca---------------------------------------aag--------------ttttttaataccattttataatactgca--------------------------------acacagttt------------------------------------------------------------------------------------------------------------------------------------------------------------------------------------------------------------------------------------------------------------------------------------------------------------------------------------------------------------------------------------------------------------------------------------------------
>I28601_M030_Malvaceae_Sparmannia_africana_seq1
----------------------------------------------------------------------------------------------------------------------------------------------------------------------------------------------------------------------------------------------------------------------------------------------------------------------------------------------------------------------------------------------aaacgtttactgtgggtcagaamrtwytaywttwymtat-------------------------------------------ctggcctagaa-----------------------------------gttttggacttccag-----ga-----ctcaagttgacaaatttaa------------tatttttgctgcacatttrtacattatat-tatagagtaa--ttttgtt--tt----twwawhbttbcktgtaggttcaaagtgatcatcatgaagttgttgctgatttggtacagacaagttttctcttttctattcccatggayggccccatgtccttttccacccctcatgtctctgtgcaatgggttctaagatttgaatttttcaccactccaaagaatgtagactggacaaggt--------atgacaat--------atgctaataca---acca-------------------------------------------maaatgttct------------------------------atc-ttw-----wymaaarrawttkkttgc-ta---------------------atggt----tcgcttgatgttgaagatt--------------------------gtcaaaa-----------------------gttgtatatttgtgagc---t--------------------------atattcat------a---ttcttatcgtc--------------------------tcttttttgtggcagca---------------------------------------aaa---------------tctgttatagctttcactagaa----------------------------------------------------------------------------------------------------------------------------------------------------------------------------------------------------------------------------------------------------------------------------------------------------------------------------------------------------------------------------------------------------------------------------------------------------------------------------------------------
>I28602_M031_Malvaceae_Mollia_sp_seq1
--------------------------------------------------------------------------------------------------------------------------------------------------------------------------------------------------------------------------------------------------------------------------------------------------------------------------------------------------------------------------------tagaaya--agcatgcaggcatttcatggaacacag--ttgtyyattttatatctgkct---tagaagttttgadctrttad-----------------ttctaggatt---------------------------att-----tttgwacctctag-----ga-----ctcaagctaagarawctaa------------tattttctctgcacattta-------tgc-attvtrgtaa--ttttgt---tt----ttcaatttttcttgtaggttcagagtgatcatcatgaagttgttgctgatttggtacagacaagttttctcttttctattcccatggatggccccatgtccttttccaccnctcatgtctctgtgcagtggghtctaagatttgaatttttcackactccaaagaatgtagactggaaaaggt--------atgacaay--------kcgvyactacaaccaca--------------------------------------------aa-ttttycc------------------------------wtc-tta-----tc-raragaacttgttgc-ta---------------------attgt----tcacttgacattgaagatt--------------------------gtcaaaag----------------------gttgtatacttgtgyrc---t--------------------------atatccat-----------------------------------------------wcyttyyg-tggctatg---------------------------------------ataaaaatcccatgttk-attgttgcatsaaattgaaaatgtt-------------------------------------------------------------------------------------------------------------------------------------------------------------------------------------------------------------------------------------------------------------------------------------------------------------------------------------------------------------------------------------------------------------------------------------------------------------------------------------------
>I28604_M032_Malvaceae_Entelea_arborescens_seq1
s-----------------------------------------------------------------------------------------------------------------------------------------------------------------------------------------------------------------gkamyayg---------------------------------------------------------------------------------------------------------------------------------------atctttagtcattcctgagacaa-agtgtatagttatctcacggaacacacatatctacatattatatattata------------------------------------tctggcctagaw-----------------------------------gttktgaactwccag-----ra-----ctcaagwtgacaaatttaa------------trtttttgctgcacatttatacat------tatagagtaa--ttttgt---tt----tttaatctttcttgtaggttcaaagtgatcatcatgaagttgttgctgatttggtacagacaagttttctcttttctattcccatggatggscccatgtccttttccaccccycatgtctctgtgcaatgggttctaagatttgaatttttcaccactccwaagaatgtagactggacaaggt--------atgacaat--------atgctaataca---acca-------------------------------------------caaatgttct------------------------------atc-wta-----tc-aaaagaatttgttgc-ta---------------------atggt----tcgcttgatkttgaagatt--------------------------gtcaaaar----------------------gtwgtatatttgtgagc---t--------------------------atattcat------a---ttcttatcgac--------------------------tcttttttgtgacagca---------------------------------------aaa---------------tktswyakagctttc-------------------------------------------------------------------------------------------------------------------------------------------------------------------------------------------------------------------------------------------------------------------------------------------------------------------------------------------------------------------------------------------------------------------------------------------------------------------------------------------------actw
>I28605_M235_Malvaceae_Abutilon_sp_seq1
-----------------------------------------------------------------------------------------------------------------------------------------------------------------------------------------------------------------------------------------------------------------------------------------------------------------------------------------------------------------------------------------------------------atctaaaatagaaataaaatgaatttggg------agtaaaataatggtttttca-----------------aattatgg-------------------------tcc-tta-----tattgttagtcat-----aa-----ttccatttacataagcgtt----------------gcttttgtctggctat-----gagcattgcttagaa--tattgt---tt----attgaactttcttgtaggtccagagtgatcatcacgaggttgttgctgatttggtacagtcaagttttctcttttctattcccatggatggtcccatgtcattttccactcctcatgtctcagtgcagtgggttctaagatttgaatttttcactaccccaaagcatgtagactggacaaggt--------acgaccat--------gtggtactgaa---ata--------------------------------------------ga---attct------------------------------atc-tta-----tc-aaaagatttcattat-aa---------------------atgg---------------tcgaagatt--------------------------atcaaatg----------------------gctgtatgcttgtaagc---t--------------------------at--gcat------a----ggctattaata-c-----------------------ccctaaaatttacaataccccgtta---------------------------------------------------------------------------------------------------------------------------------------------------------------------------------------------------------------------------------------------------------------------------------------------------------------------------------------------------------------------------------------------------------------------------------------------------------------------------------------------------------------------------------------------------------------------
>I28606_M033_Malvaceae_Reevesia_formosana_seq1
------------------------------------------------------------------------------------------------------------------------------------------------------------------------------------------------------------------------------------------------------------------------------------------------------------------------------------------------------------------------------------------------------ttcatatgataaacatatttgtatctggctt----------agaagtttcaaactgtttc-----------------ttttatga-------------------------tgc-ttt-----tttgaatctctag-----ga-----cacaagataaggaacctaa-------------tgtttttctgcacattta-------gaa-gttatagtaa--tcttgt---tt----atggatttttcttgtaggttcagagcgatcatcatgaggttgttgctgatttggtacagacaagttttctcttttctattcctatggatggtcccatgtccttttccactcctcatgtctcggtgcaatgggctttaagatttgaatttttcactactccaaagaatgtagactggaaaaggtatggaataatagccat--------gtggtactgcaactaca--------------------------------------------gaatcgttct------------------------------aat------------aag---------------------------------------------tcatttggcattgaatatg--------------------------------------------------------gttttatgcttgtgagc---t--------------------------atatcacac-----c----ttttcataatact--------------------gtgacacagtaatagcaaaa---------------------aag---------------ang-----------------------------------------------------------------------------------------------------------------------------------------------------------------------------------------------------------------------------------------------------------------------------------------------------------------------------------------------------------------------------------------------------------------------------------------------------------------------------------------------------------------------------------
>I28608_M035_Malvaceae_Hosfordia_alata_seq1
---------------------------------------------------------------------------------------------------------------------------------------------------------------------------------------------------------------------------------------------------------------------------------------------------------------------------------------------------------------------ttttttatggttgaataa--------aaccattcctctactcaaaatagaaataaaatgaatttggg------agtaaaatattggtttttca-----------------atttatgg-------------------------tcc-ttg-----tattgttagtcat-----aa-----ttctatttacrtragcatt----------------gcttttgtctggctaa-----gagcattgvthagaa--tattgt---tt----attgaactttcttgtaggtccagagtgatcatcatgaggttgttgctgatttgatacagtcaagttttctcttttctattcccatggatggtcccatgtcmttttccactcctcakgtctcagtgcagtgggttctaagatttgaattyttcactaccccraagcwtgtagactggacaaggt--------acgaccat--------gtggtactgc------------------------------------------------------------w------------------------------agc-tta-----tc-aaaagagttcattac-aa---------------------atgt---------------tcgaagatta---------------------taaaatcaaatg----------------------gmtgtatscttgtaagc---t--------------------------at--gcat------a----kgctrttaata-c-----------------------ccctaraatttacaatattccg------------------------------------------------------------------------------------------------------------------------------------------------------------------------------------------------------------------------------------------------------------------------------------------------------------------------------------------------------------------------------------------------------------------------------------------------------------------------------------------------------------------------------------------------------------------------
>I28609_M036_Malvaceae_Pentaplaris_davidsmithii_seq1
-----------------------------------------------------------------------------------------------------------------------------------------------------------------------------------------------------------------------------------------------------------------------------------------------------------------------------------------------------c--------------------ttttgcctgggta--------cgagcattgcgtagaacacac-agtctataycwggctt----------agaagtttcaaactgtttc-----------------ttttgtga-------------------------tgc-ttt-----tttgaacctctac-----gg-----ctcaagataagaaacctaattttt-----ttttttttttttgcatattga-------gacagttgtagtaa--tattgt---tt----attgatttttcttgtaggttcagagcgatcatcatgaggttgttgctgatttggtacagacaagttttctcttttctattcccatggatggtcccatgacgttttccactcctcatgtctcagtgcaatgggctctaagatttgaatttttcactactccaaagaatgtagactggacaaggt--------atgatcat--------gtggtactgca---ata--------------------------------------------gag---ttct------------------------------agc-tta-----tc-aaaagagtttgttac-ta---------------------atgg---------------tcgaagatt--------------------------gtcaaatg----------------------gttatatgcttgtgagc---t--------------------------atatgcat------a----tgctat----------------------------------------------------------------------------------------------------------------------------------------------------------------------------------------------------------------------------------------------------------------------------------------------------------------------------------------------------------------------------------------------------------------------------------------------------------------------------------------------------------------------------------------------------------------------------------------------------------------------------
>I28610_M037_Malvaceae_Heritiera_littoralis_seq1
-------------------------------------------------------------------------------------------------------------------------------------------------------------------------------------------------------------------------------------------------------------tctttgagaa---------------------------------------------------------------------tgagcattgtttttaccacctgattgc---tttttccttggga--------caagcatttcatataaaaggc--atctgtatctggctt----------ataag--------tgtttc-----------------ttttagga-------------------------ttc-ttt-----tttgaacttctag-----ga-----ctcaaga---------------------------tttttctgcacggtta-------gat-gttatagtaa--tcttgt---tt----attgatttttcttgtaggttcaaagtgatcatcatgaggttgttgctgatttggtacagacaagttttctcttttctattccaatggatggccccatgtccttttccactcctcatgtctcggtgcaatgggccctaagatttgaatttttcactactccaaagaatgtagactggacaaggt--------atgaccatg-------ttggtactgaa---acc--------------------------------------------aaattgttct------------------------------agcttta-----tc-aaaggagtttgtcac-ta---------------------atatt----tcattcggcatcgaagatt--------------------------gtcaacag----------------------attatatgcgtgtggac---t--------------------------gtat----------a----tgctattcatatc-----------------------tctttgctgtggca--------------------------------------------------------------------------------------------------------------------------------------------------------------------------------------------------------------------------------------------------------------------------------------------------------------------------------------------------------------------------------------------------------------------------------------------------------------------------------------------------------------------------------------------------------------------------------
>I28611_M062A_Malvaceae_Durio_zibethinus_seq1
----------------------------------------------------------------------------------------------------------------------------------------------------------------------------------------------------------------------------------------------------------------------------------------------------------------------------------------------------gc--------------------ttgtgcccgggta--------caagcatttcctataataaatstgtgtttttttggctt----------ttaagttacaaactgtttc-----------------ttttakga-------------------------tgc-ttt-----twtkwarctttag-----ga-----agcaagataagaaacctaa-------------trtthttctrmacagtta-------gay-ghyatwgtaa--tchtgt---tt----attsatttttcttgtaggttcaragygatcatcatgaggttgttgctgatttgrtacagacaagttttctcttttctattcccatggatggccccatgtccttttccactcctcatgtctyggtgcaatgggctctaagatttgaatttttcactactccaaagaatgtagaytggacaaggt--------atgasyaw--------gtggtactgcw---acc--------------------------------------------aaatyrttct------------------------------agcyyta-----tc-yaaagagtttgttay-ta---------------------atgrt----tcacttggcatygkagatt--------------------------gtcaamaggtttt----atgtcaaaa---tgttktatgyttgtgggy---t--------------------------atatgcat------a----tactattawtacyc-------------------ttatctttgctgtggcagca---------------------------------------aaw--------------ttt-ttcatatc---------------------------------------------------------------------------------------------------------------------------------------------------------------------------------------------------------------------------------------------------------------------------------------------------------------------------------------------------------------------------------------------------------------------------------------------------------------------------------------------------------
>I28612_M038_Malvaceae_Brachichyton_bidwillii_seq1
-----------------------------------------------------------------------------------------------------------------------------------------------------------------------------------------------------------------------------------------------------------------------------------------------------------------------------------------------------------------------------------------------------------------------tatttatctggctt----------ataatttttaaactgtttc-----------------ttttagga-------------------------tgc-ttt-----tttgaacctgtag-----ga-----ctcaaggtgaga----------------------tttttctgcaaagtta-------gat-gttatagtaa--tcttgt---tt----attgatttttcttataggttcaaagtgatcatcatgaggttgttgctgatttggtacagacatgttttctcttttctattccaatggatggtcccatgtccttttccactccccatgtcttggtgcaatgggctctaagatttgaatttttcacaactccaaagaatgtagactggacaaggt--------atgactgt--------gtggtaytgaa---acc--------------------------------------------gaatcgttct------------------------------agcttta-----tc-aaaagagtttgttac-ta---------------------atggt----tcattcggcattgaagatt--------------------------atcaacag----------------------attgtatggttgtgggcc-at--------------------------atatggat------a----tactgttaata-----------------------------------------------------------------------------------------------------------------------------------------------------------------------------------------------------------------------------------------------------------------------------------------------------------------------------------------------------------------------------------------------------------------------------------------------------------------------------------------------------------------------------------------------------------------------------------------------------------------------
>I28613_M039_Malvaceae_Eriotheca_macrophylla_seq1
--------------------------------------------------------------------------------------------------------------------------------------------------------------------------------------------------------------------------------------------------------------------------------------------------------------------------------------------------------------------------------ctgggta--------caagcattgcatataagccacttatctgtatctggctt----------agaagtttcaaamtgtttc-----------------ttttatga-------------------------tgc-tt------tttgaacctctat-----ga-----ttcaatacaaaaaacctaatg----------ttttttttttgcatattta-------gacaggtatagtaa--tcatgt---tt----attgatttttcttgtaggttcagagtgatcatcatgaggttgttgctgatttggtacagacgagttttctcttttctattcccatggatggtcccatgtcrttctccactcctcgtgtctcggtgcaatgggctctaagatttgaatttttcactactccaaagaatgtagactggacaaggt--------atgaccat--------ctggtattgcg---atc--------------------------------------------gaatcgttct------------------------------agc-tta-----tc-aaaagaatttgttac-ta---------------------atggt----tcgctttgcattgacgatt--------------------------gtcaaatg----------------------gttgtatgcttgtgagc---t--------------------------atatgcata-----a----tgattttaata-----------------------------------------------------------------------------------------------------------------------------------------------------------------------------------------------------------------------------------------------------------------------------------------------------------------------------------------------------------------------------------------------------------------------------------------------------------------------------------------------------------------------------------------------------------------------------------------------------------------------
>I28615_M041_Malvaceae_Pterygota_brasiliensis_seq1
---------------------------------------------------------------------------------------------------------------------------------------------------------------------------------------------------------------------------------------------------------------------------------------------------------------------------------------------------------------------------------------------------------------------tatctttatgcagctt----------agaagcttcgaactgtttc-----------------ttttatga-------------------------tgc-t-------tttgaacttttat-----ga-----ttcaagataagaaacctaa-------------tgtttttctgcacgttta-------gtt-gttatagtaa--tcttgt---tt----cttgatttttcgcataggttcaaagtgatcattatgaggttgttgctgatttggtacaaacaagttttctcttttctattcccatggatggtcccatgtccttttccactccccatgtctcggtgcaatgggctctaagatttgaatttttcactactccaaagaatgtagactggacaaggt--------atgaccgt--------gtggtagtgca---ata--------------------------------------------taattgttct------------------------------agc-gtt-----tc-aaaagagtttgttgc-ta---------------------atggt----tgacttggtaatgaagatt--------------------------gtcaaatg----------------------ttcatatgcttgcaggc---t--------------------------atacgcat------a----tgctattaatacc-----------------------catttgctgtggcatca---------------------------------------aaa--------------ttttttcatacttttag----------------------------------------------------------------------------------------------------------------------------------------------------------------------------------------------------------------------------------------------------------------------------------------------------------------------------------------------------------------------------------------------------------------------------------------------------------------------------------------------------
>I28618_M044_Malvaceae_Pentace_laxiflora_seq1
---------------------------------------------------------------------------------------------------------------------------------------------------------------------------------------------------------------------------------------------------------------------------------------------------------------------------------------------------------tagcagaagcct-----tctgctctgagta--------cgaccttttt------gacaggcatctgtatcaggctt----------agaagtttcaaactgtct------------------ttttatga-------------------------tgc-ttt-----tttggacctctac-----tg-----ctcgagataagaaacataa-------------tgtttttctacaca-ttg-------gat-gttataataa--tctcgt---t-----attgatttttcttacaggttcagagtgatcatcatgaggttgttgctgatttggtacagacaagttttctcttttccattcccatggatggcccgatgtccttttccactcctcatgtctcggtgcaatgggctctaagatttgaatttttcactactccaaggaacatagactggacaaggt--------atgaccat--------gcagtattgca---gta--------------------------------------------gaattgttct------------------------------agc-tta-----tc-aaaagagtttgttac-ta---------------------atagt----taacttggcattggagatt--------------------------gtcaaatg----------------------gtcaaatgcttgtggga---t--------------------------ttgttcat------a----tgctattaatacc-----------------------tgtttgctgtggcatta---------------------------------------aaa--------------gtt-ttcatgcctttttagaatactgag-------a-----------------------tccat-----------------------------------------------------------------------------------------------------------------------------------------------------------------------------------------------------------------------------------------------------------------------------------------------------------------------------------------------------------------------------------------------------------------------------------------------------
>I28619_M045_Malvaceae_Phragmotheca_mammosa_seq1
------------------------------------------------------------------------------------------------------------------------------------------------------------------------------------------------------------------------------------------------------------------------------------------------------------------------------------------------------------------------------------------------------tgtagattaaactcgattacatacttggtct--------------gttttggcctgcatgaa---------------acccatgatattta-------------------tgt-tttctagctctcactttttgttgttaga---tgcacacattcacgcacttgaatgctcggaaagtgacacatttgcatattta-------gacagttatggtaa--tctttt---tt----attgatttttcttgtaggttcagagtgatcatcatgaagttgttgctgatttggtacagacgagttttctcttttctattcccatggatggtcccatgtcgttttccactcctcatgtctcagtgcaatgggctctaagatttgaatttttcavtactccaaagaatgtcgactggaaaaggt--------atgaccat--------gtggtactgca---ata--------------------------------------------gaatcgttct------------------------------agc-tta-----tc-aaaagagtttgttac-ta---------------------atggt----tcacgttgcattgaagatt--------------------------gtcaaatg----------------------gttttatgcttgtgagc---t--------------------------atatgcat------a----tgctgttaatacc-----------------------tcttaactgtggcagca---------------------------------------aaa--------------ttttttcatatc---------------------------------------------------------------------------------------------------------------------------------------------------------------------------------------------------------------------------------------------------------------------------------------------------------------------------------------------------------------------------------------------------------------------------------------------------------------------------------------------------------
>I28620_M046_Malvaceae_Camptostemon_shultzii_seq1
---------------------------------------------------------------------------------------------------------------------------------------------------------------------------------------------------------------------------------------------------------------------------------------------------------------------------------------------------------------------------------------------------------------------------------------------------------------------------------------------------------------------------------------------------------------------------------------------------------------------------------------------------ttattgttcttgtaggttcagagtgatcttcatgaggttgttgctaatttggtacagacaagttttctcttttctattcccatggatggtcccatgtcgttttcc---cctcatgtctyggtgcagtgggttctaagatttgaattcttcactactccaaagaatgtagactggacaaggt--------atgrccat--------gtggtactgca---ata--------------------------------------------ga---gttct------------------------------agc-tta-----tc-aaaagagtttattac-ta---------------------tgg----------------tcgaatatt--------------------------atcaaatg----------------------gttgtatgcttataagc---t--------------------------atatgcat------a----tgctattaatacc-----------------------cctcaactgtggc------------------------------------------------------------------crtatctatt-----------------------------------------------------------------------------------------------------------------------------------------------------------------------------------------------------------------------------------------------------------------------------------------------------------------------------------------------------------------------------------------------------------------------------------------------------------------------------------------------------
>I28621_M153_Malvaceae_Trichospermum_sp_seq1
---------------------------------------------------------------------------------------------------------------------------------------------------------------------------------------------------------------------------------------------------------------------------------------------------------------------------------------------agtcat-----------------tct---gtttctgagaata--agcatgcaggcgtttcatggaacac------rtacattttatatctggat---tagaakttttgaactgtttc-----------------ttctgcgatg---------------------------att-----tttgaacttctag-----ga-----ctvaagctgagaaatctaa------------tattttctctgcayttttw-------tkc-attatagtaa--ttttst---tt----attaatttttcttrtaggttcagagtgatcatcatgaagtwgttgctgatttggtacagacaagttttctcttttctattcccatggatggccccatgtccttttccacccctcatgtctctgtgcagtgggctctaagatttgaatttttcactactccaaagaatgtagactggaaaaggt--------atgaykhk--------gcgctactacaachaca--------------------------------------------aawtttttcc------------------------------atc-tya-----ty-raaagwactkgttgc-ta---------------------atttt----tyd-atkacattgaagatt--------------------------gtcyaaag----------------------gttgtaaacttrtgcgc---t--------------------------atwttcat-----------------------------------------------actcttcgatggctatg---------------------------------------ataaaaatcccatgttraattgttkcatcaatttgaaaatgttatacaataa----------------------------------------------------------------------------------------------------------------------------------------------------------------------------------------------------------------------------------------------------------------------------------------------------------------------------------------------------------------------------------------------------------------------------------------------------------------------------------
>I28623_M048_Malvaceae_Abroma_augusta_seq1
--------------------------------------------------------------------------------------------------------------------------------------------------------------------------------------------------------------------------------------------------------------------------------------------------------------------------------------------------------------------------------ccgggta--------caagcatttcatataatacacttatctatatctggaat----------agaagttttcaactgtttc-----------------tcttagga-------------------------tgctttttttttttggaacctctag-----ta-----ctcaagataagaaatctaa-------------tgtttttatagagattta-------gat-tttgtggtaa--ttttgt---tg----attgatttttcttgtaggttcagagtgatcatcatgaagttgttgctgatttggtacagacaagttttctcttttctattcccatggatggccccatgtccttttcgactcctcatgtctctgtgcaatgggctctaagatttgaatttttcactactcctaagaatgtagactggacaaggt--------atgaccgt--------gtgctactaca---accac------------------------------------------aaatcattct------------------------------cgc-tta-----tcaaaaagaatttgttgc-ta---------------------attgt----tcagttgacattgaagatt--------------------------gtcaaaag----------------------tttatatacttgggggc---t--------------------------atgttcat------a----tactcctaataac-----------------------tctttgctgtggcagcg---------------------------------------aaa---------------tttgtcattccctttagtagaaatgtgta--------------------------------------------------------------------------------------------------------------------------------------------------------------------------------------------------------------------------------------------------------------------------------------------------------------------------------------------------------------------------------------------------------------------------------------------------g------------------------------------
>I28624_M049_Malvaceae_Corchoropsis_tomentosa_seq1
-------------------------------------------------------------------------------------------------------------------------------------------------------------------------------------------------------------------------------------------------------------------------------------------------------------------------------------------ttaatgttttct-----------agctttcactctatctagcta----------------------cgtgcacaaattcattatctgtatgcttgc-aaatgacacctctggcaacact----------tgttatttgttaacaagt----------------------------------tctaggttgctagaatctga----ttaccaaataaggccttaat--------------gtttatttgcacaacta-------gat-gttatagtaa--ttttgt---tt----atttggttttc-tataggttcaaagtgatcatcatgaggttgttgctgatttgattcagacaagctttcttttctctattcccatggatggccccatgtccttttccactcctcatgtatcagtgcaatgggttctaagatttgaattttttactactccaaagaatgtagactggacaaggt--------atgaccat--------gtggtactgcaagcata-----------------------------------------------tcattct------------------------------atctttc-----ac-aaaggagtgtgcttc-tgt--------------tttcttatggt----tcacttggcgtcaaagatt--------------------------gttagaga----------------------attgt--------------------------------------------------------------------------------------------------------------------------------------------------------------------------atttttcatattgttttataata----------------------------------------------------------------------------------------------------------------------------------------------------------------------------------------------------------------------------------------------------------------------------------------------------------------------------------------------------------------------------------------------------------------------------------------------------------------------------------------------
>I28628_M051_Malvaceae_Werklea_horrida_seq1
y---------------------------------------------------------------------------------------------------------------------------------------------------------------------------------------------------------------------------------------------------------------------------------------------------------------------------------------tmtttyatcgtaatg----------agaattcgcttttgtccagata--------ygagcattacgcagawtwcam-twtktgtatccaactt----------wgaagtttcaaactgttwtc-----------------------------------------------------ttt-----tstgaacctctat-----gact--------gataaaagacctaa------------tccytttcctrcataatatc----takacwgctatakyaa--tattat--------ggwttattgttcttgtaggtccagagtgatcatcacgaggttgttgctgatttagtacagacaggttttcttttttcwatycccatggayggtcccatgtcgttttccactcckcrtgtctyggtgcagtgggtwctaagatttgaattcttcactactccaaagaatgtagactggacaaggt--------atgttcat--------gtggtactcca---ata--------------------------------------------ga---gttcc------------------------------agc-tta-----tc-aaaagagtttattac-ta---------------------------------------attgaagatt--------------------------accaaatg----------------------gttgtatgcttgtaaga---t--------------------------atatgcat------a----tactatccatacc-----------------------ccttaaccgtaacaaat-------------------------------------cgata-----------------------------------------------------------------------------------------------------------------------------------------------------------------------------------------------------------------------------------------------------------------------------------------------------------------------------------------------------------------------------------------------------------------------------------------------------------------------------------------------------------------------------------
>I28629_M052_Malvaceae_Spirotheca_rosea_seq1
------------------------------------------------------------------------------------------------------------------------------------------------------------------------------------------------------------------------------------------------------------------------------------------------------------------------------------------------atttgc--------------------ttttgcctgtgta--------caagcattgcgtataatacacttatccatatct-gctt----------agaagtttcaaactgtttc-----------------ttttgtga-------------------------ttc-att-----tttgcacctctac-----ga-----ttcaatataagaaacataatg----------ttttttttccgcatattttt-----attcagttataataa--tcttgt---tt----attgatttttcttgtaggttcagagtgatcatcatgaggttgttgctgatttgatacagacgagttttctcttttccattcccatggatggtcccatgtcgttctccacccctcacgtctcggtccaatgggctctaagatttgaatttttcactaccccaaagaatgtagactggacaaggt--------atgaccat--------ctggtactgct---gtc--------------------------------------------aaatcgttct-----------------------------aagc-tta-----tc-gaaagagtttattac-ta---------------------atgct----tcactttgcattgacgatt--------------------------gtcaaatg----------------------tttgtatgcttgtgagc---t--------------------------atatgctt------a----tgcttttaattcc-----------------------tcgtaactgtggcagca---------------------------------------aaa--------------tct-----------tttaaaatactgcg-------------------------------cccacagtatt-----------------------------------------------------------------------------------------------------------------------------------------------------------------------------------------------------------------------------------------------------------------------------------------------------------------------------------------------------------------------------------------------------------------------------------------------
>I28630_M053_Malvaceae_Huberodendron_swietenioides_seq1
----------------------------------------------------------------------------------------------------------------------------------------------------------------------------------------------------------------------------------------------------------------------------------------------------------------------------------------------agcattgc--------------------ttttgcctggata--------caagcattgcatagaatacac-tatctgtatctggctt----------agaaatttcagactgttta-----------------ttttctga-------------------------tgc-ctt-----tttgaacctctata---cga-----cttaggacaagaaacctaa------------tgctttttctgcatattta-------ggcagttatagtaa--cattgt---tt----attgatttttcttgtaggttcagagtgatcatcacgaggttgttgctgatttggtacagacaagttttctcttttctattcccatggatggtcccatgtcattttgcactcctcatgtctcggtgcaatggactctaagatttgaatttttcactactccgaagaatgtagactgtacaaggtat-----aataaccat--------gtggtactgcc---ata--------------------------------------------gaatctttct------------------------------agc-tta-----ac-aaaggagtttgttgc-ta---------------------acggt----tcactttgcattgaagatt--------------------------gtcaaatg----------------------gttatatgcttgtgagc---t--------------------------ataagcat------a----tactattaatacc-----------------------tcttaactgtagcagca---------------------------------------aaa--------------ttttttcatttctttt-----------------------------------------------------------------------------------------------------------------------------------------------------------------------------------------------------------------------------------------------------------------------------------------------------------------------------------------------------------------------------------------------------------------------------------------------------------------------------------------------------
>I28631_M054_Malvaceae_Trochetiopsis_benjaminae_seq1
----------------------------------------------------------------------------------------------------------------------------------------------------------------------------------------------------------------------------------------------------------------------------------------------------------------------------------------------------tct-----------agttatcatgctatctaccta----------------------agtgcacagattcatgatctgtatgcttgc-taatgacacctctggcagcttt----------tgttatttcttaataagt----------------------------------tctaggtttctagaatctca----ttaccaaataaggcattaac-------------gttttttttgcacagttg-------gat-gttataataaacttttgt---tt----atttggttttc-tataggttcaaagtgatcatcatgaggttgttgctgatttgattcagactagttttcttttttctattcccatggatggtcccatgtccttttccactcctcatgtatctgtgcagtgggctctaagatttgaattttgtactactccgaagaacgtagactggacaaggt--------atgaccat--------gtggtactgcaagcata-----------------------------------------------tcattct------------------------------atcttta-----gc-aaaagtgt--gtttc-ta---------------------ataat----ttacttggcgttaaagatt--------------------------gattaagt----------------------gttgtatggttgtggga---t--------------------------atatatatatatatatatmtcctattaatagtta----------------atacctctctgctgtggcagca---------------------------------------aaa--------------aatggtc--------------------------------------------------------------------------------------------------------------------------------------------------------------------------------------------------------------------------------------------------------------------------------------------------------------------------------------------------------------------------------------------------------------------------------------------------------------------------------------------------------------
>I28632_M055_Malvaceae_Eriolaena_candollei_seq1
---------------------------------------------------------------------------------------------------------------------------------------------------------------------------------------------------------------------------------------------------------------------------------------------------------------------------------------------------------------------------------------------------------------------------------------------------------ggcagcttt----------tgttatttcttaataagt----------------------------------tctaggtttcywrratctga----ttaccaaataaggcattaacgyttt------tttttttttttgcacagtta-------gat-gttataataaa-ttttgt---tt----atttggttttc-tataggttcaaagtgatcatcatgaggttgttgctgatttggttcagactagttttcttttttctattcccatggatggycccatgtccttttccactcctcatgtatctgtgcagtgggctctaagatttgaattttttactactccaaagaacgtagactggacaaggt--------atgaccat--------gtgktactgcaagcata-----------------------------------------------tcattct------------------------------atcttta-----gc-aaaagagtgtgtttc-wa---------------------atagt----ttacttggtgtcaaagatt--------------------------gataaata----------------------gttgkrwggkwrtrrra---c--------------------------akmyacaatccc-------acctttt---------------------------cctttctgt---------------------------------------------------------------------------------------------------------------------------------------------------------------------------------------------------------------------------------------------------------------------------------------------------------------------------------------------------------------------------------------------------------------------------------------------------------------------------------------------------------------------------------------------------------------------------------------
>I28633_M056_Malvaceae_Adansonia_digitata_seq1
------------------------------------------------------------------------------------------------------------------------------------------------------------------------------------------------------------------------------------------------------------------------------------------------------------------------------------------------------------------------------------------------------------------------------------t----------agaagtttcaaactgtttttttttttttttttttttttttatga-------------------------tgc-tt------tttaaacctctaa-----ga-----ttcaagataagaaacctgatgtt-------tttttttmtctgcgtattta-------gacggttatggtaa--tttcgt---tt----attgatatttcttgtaggttcagagtgatcatcatgaggttgttgctgatttggtacagacgagttttctcttttctattcccmtggatggtcccatgtcattctccactcctcatgtctcggtgcaatgggctytaagatttgaatttttcactactccaaagaatgtagactggacaaggt--------atgcccat--------ctggtactgka---ttc--------------------------------------------gaattgwttt------------------------------agc-tta-----t---gmagagytcrttac-ta---------------------atggt----tcactttgcattgacgatt--------------------------gtcaaata----------------------gttgtatgcttgtgagc---t--------------------------atatgcat------a----tggttttaatacc-----------------------tctaaactgtggcagca---------------------------------------aaa--------------ttttttcatatc---------------------------------------------------------------------------------------------------------------------------------------------------------------------------------------------------------------------------------------------------------------------------------------------------------------------------------------------------------------------------------------------------------------------------------------------------------------------------------------------------------
>I28635_M058_Malvaceae_Byttneria_aculeata_seq1
a-----------------------------------------------------------------------------------------------------------------------------------------------------------------------------------------------------------------------------------------------------------------------------------------------------------------------------------------------------------------------aattttgtttcacta-------------------------aaatgaatttagaggtgaagtatt------gattgaattctaagtgtttg--------------attctttaagttatgattc----------------ttgatctt-----tttgtccttccat----------ttatgaggatgagcatttctttaccg------tttgttttagtgaatagtttta-----aat-gttatgttaatatacttc---tta--agcattcwtttcttataggttcagagtgatcatcatgaagtggttgcagatttggtacagacaagttttctcttttctattcccatggatggccccatgtctttttcgactcctcacgtctctgtgcaatgggctctaaaatttgaatttttcactactcctaagaatgttgactggacaaggt--------atggcctg--------gtgctactagcckaatacaa-------------------------------------ccccaaatcatttt------------------------------aac-tta-----tcaaaaaga-----------------aaaaaaaawdkttttwawddt----tcactttacactgaagcttg------------------------------------------------------------------ggaaaa----------------------------gaattttcttcaaa--aaacatgctttggatatgat-------------------------------------------------------------------------------------------ctatacgcaaaaatgtttt-----------------------------------------------------------------------------------------------------------------------------------------------------------------------------------------------------------------------------------------------------------------------------------------------------------------------------------------------------------------------------------------------------------------------------------------------------------------------------------------------------
>I28636_M059_Malvaceae_Pterospermum_pierrei_seq1
-------------------------------------------------------------------------------------------------------------------------------------------------------------------------------------------------------------------------------------------------------------------------------------------------------------------------------------------------------------------------------------------------------------------------------------------------------------------------------------------------------------------------------------acctctac-----ga-----ctcaagataagaagcctaatg--------------ttttttgcayattta-------gac-gtwatggyrr--kykktt---ky----atkgatttttgttgtaggttcagagtgattatcatgaggttgttgctgatttggtacagacaagttttcttttttctattcccatggatggttcaatgtccttttccactcctcatgtctcggtgcaatgggctctaagatttgaatttttcactactccaaagtatgtagacttgacaaggt--------atggccat--------attgtactgca---att--------------------------------------------ggattgttct------------------------------agc-tta-----cc-aaatgagattcttac-t---------------------------------------------------------------------------tagcaattga---------------------attgt---------------t--------------------------atagct-----------------------------------------------------------------------------------------------------------------------------------------------------------------------------------------------------------------------------------------------------------------------------------------------------------------------------------------------------------------------------------------------------------------------------------------------------------------------------------------------------------------------------------------------------------------------------------------------------------------------------------------------
>I28637_M060_Malvaceae_Duboscia_vifidiflora_seq1
-------------------------------------------------------------------------------------------------------------------------------------------------------------------------------------------------------------------------------------------------------------------------------------------------------------------------------------------------------------------------------------ta--agcatacagtcatttcatggaacaagcatatctatatcttatatctggtt--aaagaagttttgcactgtttc-----------------ttctagga-g---------------------------att-----tttgaacctctag-----ga-----ctcaagatgagaaatctaa------------tattttcactgcatattta-------tgt-gttatagtaa--ttttgt---ta----attaatttttcttgtaggttcagagtgatcatcatgaagttgttgctgatttggtacagacaagttttctcttttctattcccatggatggccccatgtccttttccacccctcatgtctctgtgcaatgggctctaagatttgaatttttcaccactccaaagaatgtagactggacaaggt--------atgataat--------gtgctactgcaaccaca--------------------------------------------aa-a-tttct------------------------------ata-tta-----tc-gaaagaatttgttgc-ta---------------------atggt----tcacttgacactgaagatc--------------------------gtcaaaag----------------------gttgtatgcttgtgtgc---t--------------------------atattcat-----------------------------------------------actcttctgt-gctatg---------------------------------------ataa-aatcccatg------------------------------------------------------------------------------------------------------------------------------------------------------------------------------------------------------------------------------------------------------------------------------------------------------------------------------------------------------------------------------------------------------------------------------------------------------------------------------------------------------------------------
>I28638_M061_Malvaceae_Basiloxylon_brasiliensis_seq1
----------------------------------------------------------------------------------------------------------------------------------------------------------------------------------------------------------------------------------------------------------------------------------------------------------------------------------------------tcgatagcttgagtagcttgattttgagttcagctcggcaa--------aaatcgaatcaagttctggttttcttcgagttgagcccg--------agtaacttgcaagcaccaat-----------------gt---------------------------------a-tca-----tttacatccct--------a-----cacaagatgaga-----------------------ttttttgcacggtta-------gat-gttatagtaa--tcttgt---tt----attgatttttcttgtaggttcaaagtgatcatcatgaggttgttgctgatttggtacagacaagttttctcttttctattccaatggatggtcccatgtctttttccactcctcatgtctcggtgcaatgggctctaagatttgaatttttcactactccaaagaatgtagactggacaaggt--------atgaccat--------gtggtactgca---acc--------------------------------------------aaattgttct------------------------------agc-tta-----tc-aaaagagtttgttac-ta---------------------atgat----tcgttccacattgaagatt--------------------------gtcaacag----------------------attgtatgcttgtgggct-at--------------------------atatgcat------a----tactattaatacc-----------------------tctttgctgtggcagca---------------------------------------aaa--------------tttattcatgtctttttagaattmtgca-----------------------------------------------------------------------------------------------------------------------------------------------------------------------------------------------------------------------------------------------------------------------------------------------------------------------------------------------------------------------------------------------------------------------------------------------------------------------------------------
>I28639_M249_Malvaceae_Gyranthera_amphibiolepis_seq1
-------------------------------------------------------------------------------------------------------------------------------------------------------------------------------------------------------------------------------------------------------------tttctgagaa---------------------------------------------------------------------tgagcattgc--------------------ttttgcctggata--------caagcattggatagaatacac-tatctgtatctggctt----------agaagtttcagactgtttc-----------------ttttatga-------------------------tac-ttt-----tttgaacctctat-----ga-----ctcaagataagaaacctaa------------tgttttttctgcatattta-------gacagttatagtaa--ccttgt---tt----attgattttccttgtaggttcagagtgatcatcacgaggttgttgctgatttggtacagacaagttttctcttttctattcccatggatggtcccatgtcgttttccactcctcatgtctcagtgcaatgggctctaagatttgaatttttcactactccgaagaatgtagactggacaaggt--------atgaccat--------gtggtaccaca---ata--------------------------------------------gagtcattct------------------------------agc-tta-----tc-aaaagagtgtgttac-ta---------------------acggt----tcactttgcattgaagatt--------------------------gtcaaatg----------------------gttttatgcttgtgagc---t--------------------------atatgcrt------t----tactattaatacc-----------------------tcttaactgtggcagaa---------------------------------------aaw--------------ttttttcatatctttttagaatactgcg--------------------------------acaca----------------------------------------------------------------------------------------------------------------------------------------------------------------------------------------------------------------------------------------------------------------------------------------------------------------------------------------------------------------------------------------------------------------------------------------------------
>I28640_M062B_Malvaceae_Diplodiscus_paniculatus_seq1
-----------------------------------------------------------------------------------------------------------------------------------------------------------------------------------------------------------------------------------------------------------------------------------------------------------------------------------------------------------------------------------------------------------------------------------------------------------ctgtyt------------------ytytmtsa-------------------------yrc-kyw-----yttggacctgtac-----tg-----ctcaagataagaaacataa-------------tgtttttctacaca-ttg-------gat-gttatagtaa--tcttgt---t-----attgatttttcttacaggttcagagcgatcatcatgaggttgttgctgatttggtacagacaagttttctctgttctattcccatggatggccccatgtccttttccactcctcatgtctcggtgcaatgggctctaagatttgaatttttmactactycaaggaacgtagattdgacaakry--------atgaccat--------gcagtattgca---ghd--------------------------------------------gaatvvytct------------------------------tba-gba-----bc-catagagwtystym-----------------------------------------------------------------------------------------------------------------------------------------------------------------------------------------------------------------------------------------------------------------------------------------------------------------------------------------------------------------------------------------------------------------------------------------------------------------------------------------------------------------------------------------------------------------------------------------------------------------------------------------------------------------------------------------------------------------------------------------------------------------------------------------------------------------
>I28641_M063_Malvaceae_Brownlowia_peltata_seq1
-------------------------------------------------------------------------------------------------------------------------------------------------------------------------------------------------------------------------------------------------------------------------------------------------------------------------------------------------cctacctgtagcagaagcct-----tgtgctctgagta--------cgaccttttt------gacatgcatctgtatcaggctt----------agaagtttcagactgttt------------------ttttgtga-------------------------tgc-ttt-----tttggacctctac-----tg-----ctcgagataagaaacat-a-------------tgtttttctacaca-ttg-------gtt-gttatagtaa--tctcgt---t-----attgatttttcttacaggttcagagcgatcatcatgaggttgttgctgatttggtacagacaagttttctcttttctattcccatggatggccccatgtccttttccactcctcatgtctcggtgcaatgggctctaagatttgaatttttcactactccaaggaacgtagactggacaaggt--------atgrccat--------gcagtattgca---gta--------------------------------------------gaatcgttct------------------------------ags-tta-----tc-aaaatagtttgttac-ta---------------------atagt----taacttggcattgaagatt--------------------------gtcaaatg----------------------gtcgaatgcttgtgggg---t--------------------------ttgttcat------a----tgctattaatacc-----------------------tgtttgctgtggcatta---------------------------------------aaa--------------tt-------------------------------------------------------------------------------------------------------------------------------------------------------------------------------------------------------------------------------------------------------------------------------------------------------------------------------------------------------------------------------------------------------------------------------------------------------------------------------------------------------------------
>I28642_M064_Malvaceae_Burretiodendron_esquirolii_seq1
--------------------------------------------------------------------------------------------------------------------------------------------------------------------------------------------------------------------------------------------------------------------------------------------------------------------------------------------------------------------------------------------------------------------------------------------------------------------------------------------------------------------ata-ttt-----tttaaacctctaa-------------------taagaagccttg-----------tttttttccccctgcattta-------gat-gttagagtaa--tcttgt---tt----attgatcttttttgtaggttcaaagtgatcatcatgaggttgttgctgatttggtacagacaagttttctcttttctattcctatggatggtcccatctccttttccactcctcatgtttcagttcaatgggctctaagatttgaatttttcactactccaaagaatgtggactggacaaggtatg----aatgaccgt--------ttagtactgca---att--------------------------------------------gaattgttct------------------------------agc-tta-----tc-aaatgagyy----------------------------------------------------------------------------------------------------------------------------------------------------------------------------------------------------------------------------------------------------------------------------------------------------------------------------------------------------------------------------------------------------------------------------------------------------------------------------------------------------------------------------------------------------------------------------------------------------------------------------------------------------------------------------------------------------------------------------------------------------------------------------------------------------------------------
>I28643_M065_Malvaceae_Hermannia_flammea_seq1
----------------------------------------------------------------------------------------------------------------------------------------------------------------------------------------------------------------------------------------------------------------------------------------------------------------------------------------------------------------------------------------------------------tataatacacatagctatatctggctt----------aaaagcttcaaaytgtttt-----------------gtttagga-------------------------tgc-ttt-----tctgaacatctag-----ga-----ctcaagataaggaamctaa-------------tattttyccacacatttayg-----ggt-tatatgatga--t-------att---tattgatytcttttttaggttcaaagtgatcatcatgaagtcgttgctgacttggtacagacaagctttctcttttctattcccatggatggccccatgtccttttccactcctcatgtctcggtgcaatgggctctaagatttgaatttttcaccactccaaagaatgtagactggacaaggt--------atgatcaagttgtaaacttsaactacaacaacw--------------------------------------------aaatcattyt------------------------------agc-tta-----tc-aaatgaatttgttat---------------------------------------rhcwytkaayawt--------------------------ktcwaaargwwgyrtaaatc---armtrtttywstatamctctcaacc-tt-------taat---------------atatttatg-----a------------------------------------------------------------------------------------------------aaa----cactcctgcaayttgktatrcmttwwwrcaat-----------------------------------------------------------------------------------------------------------------------------------------------------------------------------------------------------------------------------------------------------------------------------------------------------------------------------------------------------------------------------------------------------------------------------------------------------------------------------------------------
>I28644_M066_Malvaceae_Thomasia_solanaceae_seq1
-----------------------------------------------------------------------------------------------------------------------------------------------------------------------------------------------------------------------------------------------------------------------------------------------------------------------------------------------------------------------------wgymtraatg-----rkraaarsrykwmaywtarkrcrsskrkcwatytctsshyy----------mgamryytcarmcykyyhcwcact------------atytargt------------------------ttgc-yttk-wgktttyadhmwcwvt-----ggaamctyhyragahwadaaahckam-------------krtttkthhahmcwtyta-------gav-mttawagdra--nthych---ht----rywaatmwtttnykhaggttcagagtgatcatcatgaagttgttgctgacktggtacagacaagttttctcttttctattcccatggatggccccatgtccttttccactcctcatgtctctgttcaatgggttctaagatttgaatttttcactactcccaagaatgtdgactgghcvakgk--------rtgavcat--------vytsttttamwrcmabkkawwbahmmwaawartgagtggkttmktcctmckmmtgkgacytsarybrycck------------------------------wrc-tyr-----dm-awragaawyygttky-yw---------------------wtggagc-ccttgttgacattgaagatt--------------------------gccaaaag----------------------gttgtgtgcttgtgggc---t--------------------------atattcgta-----t----gctctttaataag-----------------------tctctgctgtggcagca---------------------------------------aaa---------------tttgtcatatctttt------------------gt-----------------------tagacagtgtgtagaa------------------------------------------------------------------------------------------------------------------------------------------------------------------------------------------------------------------------------------------------------------------------------------------------------------------------------------------------------------------------------------------------------------------------------------------
>I28645_M067_Malvaceae_Guichenotia_ledifolia_seq1
---------------------------------------------------------------------------------------------------------------------------------------------------------------------------------------------------------------------------------------------------------------------------------------------------------------------------------------------------------------------------------------------taaaagcatttcacacaatacacggatctatttctggttt----------agaagttgcaaactgtttc-----------------atttaggg------------------------cttt-ttt-----ttttaacatctag-----ga-----ctcaagataagaaacctga-------------tgtttttctacacattta-------gac-attatagtaa--ttctct---tt----gttaatcttttttgtaggttcagagtgatcatcatgaagttgttgccgacttggtacagacaagttttctcttttctattcccatggatggccccatgtccttttccactcctcatgtctctgttcaatgggttctacgatttgaatttttcactactcccaagaatgtagactggacaaggt--------atgtccac--------gttgttttacaaccacg--------------------------------------------gaatcatcct------------------------------agc-tta-----tc-aaaagaatttgttgc-ta---------------------atg---------gttgacattgaagatt--------------------------gcgaaaag----------------------gttgtgtgcttgtgggc---t--------------------------atattcata-----t----gctctttaataag-----------------------tctctgctgtggcagca---------------------------------------aag---------------tttgtcatatctttt------------------gt-----------------------tagacagtttgt----------------------------------------------------------------------------------------------------------------------------------------------------------------------------------------------------------------------------------------------------------------------------------------------------------------------------------------------------------------------------------------------------------------------------------------------
>I28647_M069_Malvaceae_Cheirolaena_linearis_seq1
--------------------------------------------------------------------------------------------------------------------------------------------------------------------------------------------------------------------------------------------------------------------------------------------------------------------------------------------------------------------------ctctatctaccta----------------------agtgcacaatttcgtgatctatatgcttgcaaaatggcacttccggcagcttt----------tgttatttcttaataagt----------------------------------tctaggtttctagaatctga----ttactaaataaggc--------------------gtttttttgcacagtta-------gat-gtcataataaaattttgt---tt----attt-gttttc-tataggttcaaagtgatcatcatgaggttgttgctgatctggttcagactagttttcttttttctattcccatggatggtcccatgtcctttttcactcctcatgtatctgtgcagtgggctctaagatttgaattttttactactccaaagaatgtagactggacaaggt--------atgaccat--------gtggtactgcaagcata-----------------------------------------------tcattct------------------------------atcttta-----gt-aaaagtgtgggtttc-ta---------------------aaaat----ttacttggcgtc---gatt--------------------------gat--aga----------------------gttgtatggttgtggga---t--------------------------atatacata----------tcctattaatagtta----------------atacctctctgctgtggcagca---------------------------------------aaa--------------aatgttcttatctttttaga-------------------------------------------------------------------------------------------------------------------------------------------------------------------------------------------------------------------------------------------------------------------------------------------------------------------------------------------------------------------------------------------------------------------------------------------------------------------------------------------------
>I28648_M070_Malvaceae_Helmiopsiella_madagascariensis_seq1
--------------------------------------------------------------------------------------------------------------------------------------------------------------------------------------------------------------------------------------------------------------------------------------------------------------------------------------------------------------------------------------------------------------------aaattcatgatctgtatgcttgc-aaatgacacctctggcagcttt----------tgttttttcttaataagt----------------------------------tctaggtttctagaatctga----ttaccaaataaggcattaac--------------ctttttttgcacagtta-------gat-gttataataaaatwttgt---tt----atttggttttc-twtaggttcaaagtgatcatcatgaggttgttgctgatttggttcagactagttttcttttttctattcccatggatggtcccatgtccttttccactcchcatgtatctgtgcagtgggctctaagatttgaattttttactactccaaagaacgtagactggacaaggt--------atgaccat--------r------tgcaagcaka-----------------------------------------------tcattct------------------------------atcttta-----gc-aaaagagtgtgtttc-ta---------------------atagt----ttacttsrcgtcaaagatt--------------------------gatacaga----------------------gttgtatggttgtggka---t--------------------------atatacata----------tcctattaatagtta----------------atacctctctgctgtggcagca---------------------------------------aaa--------------aatgttcatatcgttttagrr------------------------------------------------------------------------------------------------------------------------------------------------------------------------------------------------------------------------------------------------------------------------------------------------------------------------------------------------------------------------------------------------------------------------------------------------------------------------------------------------
>I28649_M071_Malvaceae_Goethalsia_meiantha_seq1
----------------------------------------------------------------------------------------------------------------------------------------------------------------------------------------------------------------------------------------------------------------------------------------------------------------------------------------------------------------------------------------------------------tggaacacacatatctatgtcttatatctggtt---tagaagttttgaactatttc-----------------ttctagaatg---------------------------att-----tttcaacctctag-----ga-----ctcaagatgagaaatctaa------------tattttctctgcacattta-------tgt-gttatagtaa--ctttgc---tt----attaatttttcttgtaggttcagagtgatcatcatgaagttgttgctgatttggtacagacaagttttctcttttctgttcccatggatggccccatgtccttttccacccctcatgtctccgtccaatgggctctaagatttgaattttttaccactccaaagaatgtggattggacaaggt--------atgataat--------gtgctactacaaccaca--------------------------------------------aa-attttct------------------------------ata-tta-----tc-aaaagaatttgttgc-ta---------------------atggt----tcacttgacactgaagatt--------------------------gtcaaaag----------------------gtagtatgcttgtgcac---t--------------------------atattcat-----------------------------------------------actcttctgt-gctatg---------------------------------------ataa-aatcccatgtta-attgttgca-----------------------------------------------------------------------------------------------------------------------------------------------------------------------------------------------------------------------------------------------------------------------------------------------------------------------------------------------------------------------------------------------------------------------------------------------------------------------------------------------------------
>I28652_M074_Malvaceae_Hildegardia_barteri_seq1
----------------------------------------------------------------------------------------------------------------------------------------------------------------------------------------------------------------------------------------------------------------------a---------------------------------------------------------------------tgagccttgtttttaccatctgattgc---gttttcctgggga--------cgggcatttcatacaaaacacttatctgtatctggctta-----------------taaactatttc-----------------ttttagga-------------------------tgc-tct-----tttgaacctctag-----ga-----ctca---------------------------tgatttttctgcacggtta-------gat-gttgtagtaa--tctttt---ttattgattgatttttcatgtaggttcaaagcgatcatcatgaggttgttgctgatttggtacagacaagttttctcttttccgttccaatggatggacctatgtccttttcaactcctcatgtctcggtgcaatgggctctaagatttgaatttttcactactccaaagaatgtagactggacaaggt--------atgaccat--------gtggtactgca---acc--------------------------------------------aaattgttct------------------------------agcttta-----tc-cgaagagtttgctac-ta---------------------atggt----tcgttcggctttgaagatt--------------------------gtccatag----------------------attgtatgcttgtgggct-at--------------------------atatgctt------a----taatattaatacc-----------------------cctttgctctggcagca---------------------------------------aaa--------------tttattcatgtctttt-agattactgca--------------------------------acacggtatcagc--------------------------------------------------------------------------------------------------------------------------------------------------------------------------------------------------------------------------------------------------------------------------------------------------------------------------------------------------------------------------------------------------------------------------------------------
>I28653_M168_Malvaceae_Theobroma_cacao_seq1
-------------------------------------------------------------------------------------------------------------------------------------------------------------------------------------------------------------------------------------------------------------------------------------------------------------------------------------------------------ttcgccatctgattgc---ttttgcctgggtacaactgtacaagcatttcacataacacacttatctatgtctggttt----------ataagtttctaactgtttc-----------------tttttgga-------------------------tgt-ttt-----ttttaacctctag-----ga-----cccaagataggaa------------------------------acattta-------gac-attatagtaa--ttctgt---tt----attgatttttcttttaggttcagagtgatcatcatgaagttgttgctgatttggtacagacaagttttcttttttctattcccatggatggccccatgtccttttccactcctcatgtctctgtgcaatgggctctaagatttgaatttttcactactccaaagaatgtagactgggcaaggt--------atgaccat--------gtggtactacaaccaca--------------------------------------------gaatcattct------------------------------agc-tta-----gc-gaaagaatttgttgc-ta---------------------atggtta-ttcacttgacattgaagatt--------------------------gtc---------------------------attgtatgcttgtgggc---t--------------------------atatgcat------a----tactcttactacc-----------------------tctttgatgtggcagcc---------------------------------------aag------------------ttcatacctttttagaataatgctag------------------------------ac-------------------------------------------------------------------------------------------------------------------------------------------------------------------------------------------------------------------------------------------------------------------------------------------------------------------------------------------------------------------------------------------------------------------------------------------------------
>I28654_M105_Malvaceae_Pachira_aquatica_seq1
-------------------------------------------------------------------------------------------------------------------------------------------------------------------------------------------------------------------------------------------------------------------aaat---------------------------------------------------------------------gagcatttgc--------------------tttggcctgggta--------caagcat----tagaagccacttatccgtatctggctt----------agaagtttcaaactttttc-----------------ttttatga-------------------------tgc-tt------tttgaacctctat-----ga-----ttcaatacaagaaacctaa------------tttcttttctgcctattta-------gacaggtatagtaa--tcatgt---tt----attgatttttcttgtaggttcagagtgatcatcatgaggttgttgctgatttggtacagacgagttttctcttttctattcccatggatggtcccatgtcgttctccactcctcatgtctcggtgcaatgggctctaagatttgaatttttcactactccaaagaatgtagactggacaaggt--------atgaccat--------ctggtactgca---atc--------------------------------------------gaatcgttct------------------------------agc-tta-----tc-aaaagaatttgttac-ta---------------------atggt----tcgctttgcattgacgatt--------------------------gtcaaatg----------------------gttgtatgcttgtgagc---t--------------------------atttgcata-----a----agattttaatacc-----------------------tcataactgt-gcagca---------------------------------------aaa--------------tttttcttaccatttttagaatactgcc--------------------------------ccac-----------------------------------------------------------------------------------------------------------------------------------------------------------------------------------------------------------------------------------------------------------------------------------------------------------------------------------------------------------------------------------------------------------------------------------------------------
>I28655_M148_Malvaceae_Robinsonella_mirandae_seq1
------------------------------------------------------------------------------------------------------------------------------------------------------------------------------------------------------------------------------------------------------------------------------------------------------------------------------------------------------------------------aaagcacatcgatwa--------arccmttyytwtrsktwraatagaaataaaatgaatttggg------agtaaagtmatggtttttca-----------------aattatgg-------------------------tcc-tta-----wattgytagtcat-----ta-----ttctatttaaataascatt----------------gsttttgtccggctaa-----gagcattgcttagaa--tattgt---tt----attgaacwttcttgtaggtccagagtgatcatcatgaggttgttgctgatttggtacagtcaagttttctcttttctattcccatggatggtcccatgtcattttccactcctcatgtctcagtgcagtgggttctaagatttgaatttttcactaccccraagcatgtagactggacaaggt--------acgaccat--------gtsgtactgca---ata--------------------------------------------ga---attct------------------------------agy-tta-----tc-raaagagtkcattac-ta---------------------atrg---------------tygaagatt--------------------------wkcawrtg----------------------gctgtatgcttgtaagc---t--------------------------at--kyat------w----wryd--------m-----------------------cmckagaatttacratactccrttaaagtattagyaaaaagaattgataatcctagaat--------------tttgtktwagtttttaatga-------------------------------------------------------------------------------------------------------------------------------------------------------------------------------------------------------------------------------------------------------------------------------------------------------------------------------------------------------------------------------------------------------------------------------------------------------------------------------------------------
>I28656_M002_Malvaceae_Tilia_americana_seq1
t-----------------------------------------------------------------------------------------------------------------------------------------------------------------------------------------------------------------------------------------------------------------------------------------------------------------------------------------------gattgc--------------------ttttacctgggta--------caagcatttcawwytgtagacgtatctg-atctggctt----------ataartttcraacwkytty-----------------ttttagra-------------------------tgm-ttt-----tttgaacctytwg-----ga-----ctcaagataagaaacctaa-------------tgtttttctgcacagtta-------gat-gttatagtaa--tcttgt---tt----attdatttctyttgtaggttcwaagtgatcatcatgaggttgttgctgatttggtrcagacaagttttctcttttctattccsatggatggccccatgtccttttccactcctcatgtctydgtgcaatgggctctaagatttgaatttttcacyactccaaagaatgtagactggacaaggt--------atgacbatgtkgt--rgtggtactgca---acc--------------------------------------------aaatcgttct------------------------------agcttta-----tc-aaaagagtttgttac-ta---------------------wtkgt----tyacttggcaktgaagatt--------------------------gtcraaag----------------------gttgtatgcttgtggrc---t--------------------------atatgcat------a----tactattaatacc-----------------------tctttgcygtggcatwa---------------------------------------www--------------tttttccatatccttttaaaatact--------------------------------------------------------------------------------------------------------------------------------------------------------------------------------------------------------------------------------------------------------------------------------------------------------------------------------------------------------------------------------------------------------------------------------------------------------------------------------------------
>I28657_M180_Malvaceae_Triumfetta_lappula_seq1
--------------------------------------------------------------------------------------------------------------------------------------------------------------------------------------------------------------------------------------------------------------------------------------------------------------------------------------------tagtcat-----------------tct---gtttcttagaata--agcatacaggca-gtcatggaactcaattatctatatcatacatttggct---tagaagttttgaattgtttc-----------------ttttagtgtg---------------------------att-----tttaaagctctag-----ga-----cacaagattcaaaatctaa------------tattttcgctgcacatcta-------tat-gytatagtaa--twttttttrtt----attaatttttctttcaggttcaragtgatcatcatgaagttgttgctgatttggtacagacaagttttctcttttctattcccatggatggccccatgtccttctccactcctcatgtctccgtgcaatggtctctaagatttgaatttttcactactccaaagaatgtagactggavaaggt--------atgacaat--------gtgstactrcaaccaca--------------------------------------------aa-dttttct------------------------------atc-tta-----ta-aaaaagatwtgttgc-ta---------------------atgat----tca-ccgaccttgaagatt--------------------------gtcmaaag----------------------gttgtatgcttgtccaa---t--------------------------gtgttcat-----------------------------------------------wytctkatttaaaaaaa---------------------------------------aaaststtyrtry-------------------ttggcagcaw--------------------------------------------------------------------------------------------------------------------------------------------------------------------------------------------------------------------------------------------------------------------------------------------------------------------------------------------------------------------------------------------------------------------------------------------------------------------------------------------
>I9832_V002_Malvaceae_Luehea_speciosa_seq1
caactagctgcatgagcacattcatgtacttgtatgcttggatcgtgacacctttgcaaatgctcgttacttgtgaagaagttctgggttgctagaatcctttatctttttctctcttttcctgtttagttgtttttcttcctgttgcagattgtgttcattatcccgagataattttccttttgggttttgctcttgcatactccaaaagtactatgattgaatctgttttatgcttagtaaaaacatttccttttcaataaatacaaactaagaattaaaatgaatttaggagggagataataatcgaatattgaagtggttgattctttaaatcatcatccttagatctttagtct---gtttttgggaata--agcatacaagcatttcatggaacacacatatctatatcttatatctggtt---tagaagttttgaactgtttc-----------------ttctaggatg---------------------------att-----tttgaacctctak-----ga-----ctcaagatgrdaaatctaa------------watcttctctgcacatttr-------tgc-gttayagtaa--ttttgt---tt----attaa-ttnwbttgcaggttcagagtgatcatcvcgaagttgttgctgatttggtacavacaagttttctcttttctattcccatggatggccccatgtccttttccacbcctcatgtctcdgtgcaatgggctctnagatttgaatttttcacwactccaaagaatgtagactggacaaggt--------atgataat--------gtghnahwhyavmmhca--------------------------------------------ch-yttttvt------------------------------ata-tta-----tc-aaaagaatttgttgc-ta---------------------atggt----tcacttgacgctgaagatt--------------------------gtcaaaag----------------------gttgtatdctkgtdygc---t--------------------------atattcat-----------------------------------------------acacttctgt-gctatg---------------------------------------atra-aatcccwtgttaa-ttgttgcatcagtttgaaaatatcatataagaga-----------------------gcttatgctttgacttagaagtgagakggcttakahataatctattcakagttttayttwaaactagaagattttcctttagcaakccaatataattgttaagctgtgctamracttgattttcaaattcagatatgagcatcctcttttaatagaaggtagagacaaaagtgagtgggttcttcctataactgtgcatgcaccaccacctggaactccggctgcccgtacmcggaatgagaaacctytytctttggagcccttgtgggttcgtagttaaaggtaatttgtaccaattttgttaacggctgaatttctgtaataatatattcttgttggattcatgaaataccaactgaataacttacttgttttgttactactgtttgaaggcacatacagcttgcaatgccagtgaggaattatgtgtaactaagcagtc
