# Supplementary material for: Localized Phylogenetic Discordance Among Nuclear Loci Due to Incomplete Lineage Sorting and Introgression in the Family of Cotton and Cacao (Malvaceae)
Source: Front Plant Sci. 2022 Apr 13;13:850521. doi: 10.3389/fpls.2022.850521 (PMC9043901; doi:10.3389/fpls.2022.850521)
Supplement: Supplementary file 1 [file Data_Sheet_1.ZIP › Alignments_v4/L75.fasta]

>I23352_M001_Malvaceae_Bombax_ceiba_seq1
----------------------------------------------------------------------------------------------------------------------------------------------------------------------------------------------------------------------------------------------------------------------------------------cagcaacaatgagaaaagaaattcaggacctcaggacaaatgccaggatatttcagctgagcaagtgcaytgcttgcacttttacmcttgacctacctgctgtccacttcatgtgtatgcactcatttcatmagcgytgcyttggtgataatgaaaaggaatgccctgagtgtgctccagagtacagrtctgtaatggaaatgaagagaagcttggaamagaattcaaaagatcaagatcgattcttccaacaagtaaagagctcaaaggacgggttttctgtaattgctgaatattttgggaagggggtcattagcaaaactaggabtgatcccacaggaactgttvgatccgacagcatctcttccagcagtggcttctgaattt-tcttgattgttgtaatttgtaagtgttct----------t-ccttaagcatttctcttc----tttttcattgaattac-------aaggtygatgttgt-----------------ttggaatcataatgactagtggtaaaat-agaatcagtgt-gggatcttggctgtgt----------------------------------------------------------------------------------------------
>I23354_M003_Malvaceae_Herissantia_crispa_seq1
--------------------------------------------------------------------------------------------------------------------------------------------------------------------------------------------------------------------------------------------------------------------------------------cacaacggcaatgagaaaagaaattcaggaccttaggacaaatgccaggatctttcagctgagcaagtgcactgcttgcacttttacccttgacctacctgctgtccacttcatgtgtatgcactcatttcaccagcgctgccttggtgataatgaaaaggaatgccctgagtgtgctccagagtatagatctgtgatggaaatgaagagaagcttggaacagaactcaaaagatcaagatcggttcttccaacaagtcaagagcgcaaaggatggtttttccgtaattgctgaatattttggaaagggggtcattagcaaaactagcaatggcccaacaggaactgctaaatctgacagtatctcttccagcagtggcttctaaattt-tcttgattgtttttatttgtgagtgttct----------t-ccttgagcattttcttct----tttttattgaatttgc-------aaggtcaatatttt-----------------ctggaatcacgatgactaccggtaaaat-agag----------------ggccttgtttgg-ggcactagc-ccgtgtgtaattttgaca-------------------------------------------------------------
>I23355_M004_Malvaceae_Malva_arborea_seq1
----------------------------------------------------------------------------------------------------------------------------------------------------------------------------------------------------------------------------------------------------------------------------------------------caatgagaaaagaaaytcaggaccttaggacaaatgccaggatatttcagctgagcaagtgcactgcttgcacttttacccttgatttacctgctgtccacttyatgtgtatgcactcatttcatcagcgctgccttggwgataatgaaaaggaatgccctgagtgtgctccagagtacagatctgbwatggaartgaagagaagcttggaacagaactcaaargatcaagatcgattcttccaacaagtcaagagctcaaakgacggattttchgtaattgctgaatattttgggaaaggrvtcattagcaaaactagtaatggtccaacaggaacygctagatctgacrgcatctcttccagcagtggcttctgaattt-tctttattcttttcgtgtgtgagtgttcttc--------c-ttttaagtgttcctcttc----tttttcattgaattgc-------aaggtctatgttttt---------------attggaatcacacttactagctttaaaat-agagttggcgt-gagatcagggtttttttttgtggcactagc-ccatgcataatcttgaca-gaccaattgctcctttttc-----------------------------------------
>I23356_M005_Malvaceae_Lavatera_assurgentiflora_seq1
-----------------------------------------------------------------------------------------------------------------------------------------------------------------------------------------------------------------------------------------------------------------------------------------------aatgagaaaagaaactcaggatcttagaacaaatgccaggatatttcagctgagcaagtgcactgcttgcacttttacccttgatttacctgctgtccacttyatgtgtatgcactcatttcatcagcgctgccttggwgataatgaaaaggaatgccctgagtgtgctccagagtacagatctgywatggaartgaagagaagcttggaacagaactcaaargatcaagatcgattcttccaacaagtcaagagctcaaakgacggattttcygtaattgctgaatattttgggaaaggdrtcattagcaaaactagtaatggtccaacaggaacygctagatctgacdgcatctcttccagcagtggcttctgaattt-tcttkaytmttttcdtktgtgartgttct----------t-ccttwarwgtktyymtyh----yytttywhwkwrhwky-------vmrrkswmtrtktwt---------------wtwkkaahcacavwywywagykktaaaat-aragttggcgt-gagatcagggttttgtttgt-ggcactagc-ccamgcat-----------------------------------------------------------------------
>I23359_M008_Malvaceae_Althaea_officinalis_seq1
---------------------------------------------------------------------------------------------------------------------------------------------------------------------------------------------------------------------------------------------------------------------------------------acaacggcaatgagaaaagaaattcaggaccttagracaaatgcsaggatatttcagctgagcaagtgcaytgcttgcacttttacccttgatttacctgcygtscacttcatgtgtatgcactcatttcatcagcgctgccttggtgataatgaaaaggaatgccctgagtgtsytccagagtayaratctgtartggaaatgaagagaagcttggaacagaactcwaargatcaagatcgattcttccaacaagtcaagagctcaaaggacggattttcygtaattgytgaatattttgggaaaggrrtcattagcaaaacyagbaatggtccaacasgaactgctaratctgacagcatctcttccagcagtggcttctgaattt-tcttgattcttttcgyktsygagtgttct----------t-ccttaagtgtttctcttc----tttttcattgaattgc-------aaggtcwrtgttttt---------------attggaatyacagtgactagckttaaaat-agagtcggcgt-gggatcagggctttgtttgg-ggcactagc-ccataatt-----------------------------------------------------------------------
>I23360_M009_Malvaceae_Lagunaria_patersonia_seq1
-------------------------------------------------------------------------------------------------------------------------------------------------------------------------------------------------------------------------------------------------------------------------------------------------tgagaaaagaaattcaggaccttaggacaaatgccagaatatttcagctgagcaagtgcactgcttgcacttttactcttgacctacctgctgtccatttcatgtgtatgcactcatttcatcagcgttgccttggtgataatgaaaaggaatgccctgagtgtgctccagagtacagatctgtaatggaaatgaagagaagcttggagcagaattcaaaagatcaagatcgattcttccaacaagtcaagagctcaaaggacgggttttccgtaattgctgaatattttgggaagggggtcattagcaaaactagtactgtttccacaggaactgctagatctgacagcatctcttccagcagtggcttctgaattt-tcttgattgttgtaatttgtaagtgttct----------t-ccttgagcatctctcttc----tttttcattgaatggc-------aaggtcaatattgt-----------------ttggaatcataatgactagcagtaaaat-agagtcagtgtggggatcatggtttt------------------------------------------------------------------------------------------------
>I23361_M010_Malvaceae_Allyogyne_huegelli_seq1
--------------------------------------------------------------------------------------------------------------------------------------------------------------------------------------------------------------------------------------------------------------------------------------------------------agaaattcaggaccttaggacaaatgctaggatatttcagctgagcaagtgcactgcttgcacttttacccttgacctacctgctgttcacttcatgtgtatgcactcatttcatcagcgctgccttggtgataatgaaaaggaatgtcctgagtgtgctccagagtacagatctgtaatggaaatgaagagaagcctggaacagaattcaagagatcaagatcgattcttccaacaagtcaagagctcaaaggacagattttctgtaattgctgaatattttgggaaggggatcattagcaaaactagtaatggtccgacaggaactgctagaactgacggcatctcttccagcagtggcttttgaattt-tcttgatc--------------------------------------------------------------------------------------------------------------------------------------------------------------------------------------------------------------------------------------------------------------------
>I23363_M012_Malvaceae_Napaea_dioica_seq1
-----------------------------------------------------------------------------------------------------------------------------------------------------------------------------------------------------------------------------------------------------------------------------------------------aatgagaaaagaaattcaggaccttaggacaaatgccaggatatttcagctgagcaagtgcactgcttgcacttttacccttgatttacctgctgtccacttcatgtgtatgcactcatttcatcarcgctgccttggtgataatgaaaaggaatgccctgagtgtgctccagagtacagatctgtaatggaaatgaagagaagtttggaacagaactcaaaggatcaagatcgattcttccaacaagtcaagagctcaaaggacggattttccgtaattgctgaatattttgggaaaggggtcattagcaaaactagtaatggtacaacaggaactgctagatctgatagcatctcttccagcagcggcttctgaattt-tcttcactattttcatttgtgagtgttct----------t-cctcgagtgtttctcttc----tttttcattgaattgc-------aaggtgaatgtttat---------------at------------------------------------------------------------------------------------------------------------------------------------------------------
>I23364_M013_Malvaceae_Grewia_sp_seq1
-------------------------------------------------------------------------------------------------------------------------------------------------------------------------------------------------------------------------------------------------------------------------------------agacattgactatgagaaaagaaattcaggaccttaggacaaatgccaggatatttcagctgagcaagtgcactgcttgcacttttacccttgayctccctgctgtccacttcatgtgtatgcactcatttcatcaacgttgccttggtgataatgaaaaggaatgccccgagtgtgctcccgagtacagatctgtaatggaaatgaagagaagcttggaacagaattcaaaagatcaagatcgattcttccaacaggtcaagagctcgaaggatgggttttctgtaattgctgagtattttgggaaagggctcattagcaaaacgagtaatggttccacagggaatgttggatctggcagcacctcatccagcagtgccttctaaattg-tgttgattgttgtaacttgttagtgttct----------t-tcttaagcattttcctca----ttgttgattgcactgc-------aaggtcaatgattt------------------tggaactacaatgacctgcggtaaaat-agagagg-----tggatcatagctttgattgg-ggcagtaac-ccgtgtataattttgatg-gaccaatagtcctttttc-----------------------------------------c
>I23365_M014_Malvaceae_Callirhoe_bushii_seq1
--------------------------------------------------------------------------------------------------------------------------------------------------------------------------------------------------------------------------------------------------------------------------------------------agcaatgaraaaagaaattcaggaccttaggacaaatgccaggatatttcagctgagcaagtgcactgcttgcacttttacccttgatttacctgctrtccacttcatgtgtatgcactcrtttcatcagcghtgccttggtgataatgaaaaggartgccctgagtgkgctccagagtacagatctgtaatggaaatgaagagaagcttggaacwgaactcaaaggatcaagatcgattcttycaacaagtbaaragctcwaaggacggattttcygtaattgctgaatattttgggaaaggggtcatyagcaaaactagyaatggtvcmamaggaacygctasatctgacagcatctcttccagcagyggcttctgaattt-tcttcactattttcatttgtgagtgttct----------t-cctygagtgtttctcttc----tttttckttgaattgc-------aagndraddgtttdt---------------attggwwdvahhvhvrbkrvydrkdgdwt-aaa-----------------------------------------------------------------------------------------------------------------------
>I23368_M017_Malvaceae_Sterculia_apetala_seq1
-------------------------------------------------------------------------------------------------------------------------------------------------------------------------------------------------------------------------------------------------------------------------------------------------------aagaaattcaggaccttaggactaatgccaggatatttcagctgagcaagtgcactgcttgcacttttacacttgatctacctgctgtccacttcctgtgtatgcactcatttcatcaatgttgccttggtgataatgaaaaggaatgccctgagtgtgctcctgagtaccgatctgtaatggaaatgaagagaagcttggaacagaattcaaaagatcaagatcgattcttccaacaagtcaagagctcaaaggacgggttttctgtaattgctgaatattttgggaaggggatcattagcaaaactagtaatggtcccacaggaactgttagatccgg---------ttccagaagtggcttctgaattt------cttgatatcatttgcgggcgccct----------t-ccttatgcatttctctcc----ttgttcattgcattgcaacttgcaaggtcaatgatgg-----------------tcggaaccacaatgactggtggtaaaac-aaagtgagact-gggatcatggctttgtttgg-ggcactagc---tcttgtaattttgaca-gaccaatagtt------------------------------------------------t
>I23370_M105_Malvaceae_Pachira_aquatica_seq1
--------------------------------------------------------------------------------------------------------------------------------------------------------------------------------------------------------------------------------------------------------------------------------------------aacaatgagaaaagaaattcaggaccttaggacaaatgccaggatatttcagctgagcaagtgcactgcttgcacttttacccttgacctacctgctktccacttcatgtgtatgcactcatttcatcagcgctgccttggtgataatgagaaggaatgccctgagtgtgcaccagagtacagatctgtaatggaaatgaagagaagcttggagcagaattcaaaagatcaagatcgattcttccaacaagtcaagaactcaaaggacgggttttctgtaattgctgaatattttgggaagggggtcattagcaaaactagtaatggtcccacaggaacagttagatccgatagcattggttccaccagtggcttctgaattt-tcttgaktgttgtaatttgtaagtg---------------------------------------------------------------------------------------------------------------------------------------------------------------------------------------------------------------------------------------------------
>I23371_M137_Malvaceae_Dombeya_wallichii_seq1
--------------------------------------------------------------------------------------------------------------------------------------------------------------------------------------------------------------------------------------------------------------------------------------cactctgwccatgagaaaagaaattcaggaccttaggamaaatgccagratatttcagctgagcaagtgcactgcttgcacttttacccttgacctacctgctgtccacttcatgtgtatgcaytcrtttcatcaacgttgccttggbgataaygaaaaagaatgccchgagtgtgctcctgagtacagatctgtaayggaaatgaagagaagcttggaacagaattcaaaagaccaagatagattcttccaacaagtyaagagvbhmaargrhkggkthybvgbbrhtksbbrawhdktybggvangggrwhmwtwrbmaaamywrsvahdgnthnrhbggddvyddthddwchbdsmdsvmchyhthhaycmvnddvythydvahtt-tdhnddhdkttddwawttbnhankkbyyh----------t-yybtwavvhwttnhhbyh----ybddhhawyhhvttnc-------ahddthhdtdbtbdt---------------ttkdddhhnaddanndnhbdtnvdaahav-agagtg------ggrddhwwbgctttgtttgg-ggcaccaac------------------------------------------------------------------------ccaat--g
>I23372_M140_Malvaceae_Chiranthodendron_pentadactylon_seq1
--------------------------------------------------------------------------------------------------------------------------------------------------------------------------------------------------------------------------------------------------------------------------------------cgcattgactatgagaaaagaaattcaggaccttaggacaaatgccaggatatttcagctaagcaagtgcactgcttgcacttttacccttgacctacctgctgtccatttcatgtgtatgcactcatttcatcaacgttgccttggtgataatgaaaaggaatgccctgagtgtgctcctgagtacagatctataatggaaatgaagagaagcttggaacagaattcagaatatcaagatcaattcttccaacaagtcaagagctcaaaggatggtttttcggtgattgctgaatattttggaaagggggtcattagcaaaactagtaatggtgccacaggaactgttagatctggcagcacctcttccagaactggtttctgaattt-tcttgattgttataatttgcaagtgttct----------t-ccttaagcatatctctcc----ttatacattgcattgc-------aaggtcaatgttgt------------------------------------------------------------------------------------------------------------------------------------------------------------------------
>I23374_M142_Malvaceae_Hampea_nutricia_seq1
------------------------------------------------------------------------------------------------------------------------------------------------------------------------------------------------------------------------------------------------------------------------------------------------atgagaaaagaaattcaggaccttaggacaaatgccaggatatttcagctgagcaagtgcactgcttgcacttttacccttgacctacctgctgtccacttcatgtgtatgcactcatttcatcagcgttgccttggtgataatgaaaaggaatgccctgagtgtgcaccagagtacagatctgtaatggaaatgaaaagaagcttggaacagaattcaaaagatcaagatcgattcttccaacaagtcaagagctcaaaggatggattttccgtgattgctgaatattttgggaagggggtcattagtaaaactagtgatggttccacaggaactgctagatcagacagagtctctgccagcagtggcttctgaattt-tcttg---gttgtaatttgtaagtgtttt----------t-ccttaagcatttctcttc----ttctccattgaattgc-------aaggtcaatattgt-----------------gcagaagcacaaagactagcggtaaatt---agtctatgt-gggatcatggctttgtttgg-ggcacta----------------------------------------------------------------------------------
>I23377_M148_Malvaceae_Robinsonella_mirandae_seq1
----------------------------------------------------------------------------------------------------------------------------------------------------------------------------------------------------------------------------------------------------------------------------------------caacggcwatgagaaaagaaatycasgaccttaggacaaatgccaggatctttcagctgagcaagtgcacwgcttgcacttttacccttgacctacctgctgtccacttcatgtgtatgcactcattycaccagcgctgccttggtgataatgaaaaggaatgccctgagtgtgctccagagtatagatctgtgatggaaatgaagagaagcttggaacagaactcaaaagatcaagatcgattcttccaacaagtmaagagcgcaaaggacgggttttccgtaattgctgaatattttgggaagggggtcattagcaaaactagtwatggtccaacaggaactgctagatctgayagcatctcttccvgcagtggcttctgaattt-tcttgattcttttcattwgtgagtgttct----------t-mmkyrwkymtytyyyttm----ttkwwwwkyrarktsm-------rwgktywmtgkwwt-----------------cwygawkmsyarygryw-arwkwrarwy-mgwgtskgwky-rkgrtywygkytkkgkymmk-rgcmckwgy-mmktkygwmattttgatw-gmwsmwttkcycwwty----------------ggatggttgttcag-------------a
>I23378_M150_Malvaceae_Ceiba_pentandra_seq1
--------------------------------------------------------------------------------------------------------------------------------------------------------------------------------------------------------------------------------------------------------------------------------------cacagcaacaatgagaaaagaaattcaggacctcaggacaaatgccaggatatttcagctgagcaagtgcactgcttgcacttttacccttgacctacctgctgtccacttcatgtgtatgcactcatttcatcagcgctgccttggtgataatgaaaaggaatgccctgagtgtgctccagagtacagatctgtaatggaaatgaagagaagcttggaacagaattcaaaagatcaagatcgattcttccaacaagtaaagagctcaaaggacgggttttctgtaattgctgaatattttgggaagggggtcattagcaaaactaggactgatccygcaggaactgttagatccgacagcatctcttccagcagtggcttctgaattt-tcttgattgttgtaatttgtaagtgttct---------------taagcatttctcttc----tttttcattgaattac-------aaggtcgatgttgt-----------------ttggaatcagaatgactagtggtaaaat-agagtcagtgt-gggatcttggctgtgtttgg-ggcactagc-ccatttataattttgacaagaccaattgctcctttttccaat-------------------------------------
>I23383_M166_Malvaceae_Pseudobombax_ellipticum_seq1
---------------------------------------------------------------------------------------------------------------------------------------------------------------------------------------------------------------------------------------------------------------------------------------acagcaacaatgagaaaagaaattcaggaccttaggacaaatgccaggatatttcagctgagcaagtgcactgcttgcacttttacccttgacctacctgctgtccacttcatgtgtatgcactcatttcatcagcgctgccttggtgataatgaaaaggaatgccctgagtgtgctccagagtaccgatctgtaatggaaatgaagagaagcttggaacagaattcaaaagatcaagatcgattcttccaacaagtcaagagctcaaaggacgggttttctgtaattgctgaatattttgggaagggggtcattagcaaaactargaatgatcccacgggaactgttagatccgayggcatctcttccagcagtggcttctgaattt-tcttgattgttgtwatttkkwarsbktyy----------t-ycytwarsmwttyyyyty----yttttymwtkrawtkv------margktkrwtktkkt-----------------tkgrawymmmawkrmywrkkgkwaaaww-rrrkymrkkrd-ggrwyytkgsyttkkttkgg-gsmmywrsc-cmwttwwwattttkrmsa-rrmcmawtksyycytttcccaatt-------ggactggttgttcagatgg---tgag--a
>I23384_M168_Malvaceae_Theobroma_cacao_seq1
--------------------------------------------------------------------------------------------------------------------------------------------------------------------------------------------------------------------------------------------------------------------------------------cacattgacgatgagaaaagaaattgaggaccttaggacaaatgccaggatatttcagctgagcaagtgcactgcttgcacttttacccttgacctcccagctgtccacttcatgtgtatgcactcatttcatcaacgttgccttggtgataatgaaaaggaatgccctgagtgtgctcctgagtacagatctgtaatggaaatgaagagaagcttggaacagaattcaaaagatcaagatcgattcttccaactagttaagagctcgaaggacgggttttctgtaattgctgagtattttggaaagggggtcattagcaaaactagtaatggtcccacaggaactgttagatctggaagcacttattccagcagtggcttctaaattt-tgttggttgttgtaatttgtaagtgtttt------------ttctttgcatttctctcc----tcgttctttgcatttc-------tgggtcaatgttgt-----------------tttgaatcaccgtgactggtggttaaat-agagtgagacg-gggatcacagctttgttga--ggcacctgc-ccttgtataattttgatg-gaccaatagttccttttcccaatt-------ggattagctgttcaatgg----------t
>I23385_M169_Malvaceae_Ochroma_pyramidale_seq1
-----------------------------------------------------------------------------------------------------------------------------------------------------------------------------------------------------------------------------------------------------------------------------------------aatgacwatgagaaaagaaattcaggaccttaggacaaatgccaggatatttcagctgagcaagtgcactgcttgcacttttacccttgacctacctgctgtccacttcatgtgtatgcactcrtttcaycarcgytgccttggtgataatgaraaggaatgccctgagtgtgctccdgagtacagatctrtaatggaaatgaagagaagcytggaacagaattcaaaagatcaagatcgattcttccaacamgtcaagarctcaaaggayggkttttckgtrrttgctgaatattttggdaagggggtcattagcaaaactagtaatggtsccacaggaactgttagatctgrcagcayctcttccagcastggyttctgarttt-tcttgatkgttgtaatttgtaagtgttct----------t-ccttaagcatwtctctym----ttwttcawtgmattgc-------amrgtcartgttgt-----------------ttggaatcacaatgactagtggtaaagt-agagtcgctgt-gggatcatggctttgtttgg-ggcactagc-cc-----------------------------------------------------------------------------
>I23388_M180_Malvaceae_Triumfetta_lappula_seq1
----------------------------------------------------------------------------------------------------------------------------------------------------------------------------------------------------------------------------------------------------------------------------------------caacggcaatgagaaaagaaattcaggaccttaggacaaatgccaggatatttcagctgagcaagtgcactgcttgcacttttacccttgatttacctgcyrtccacttcatgtgtatgcactcatttcatcagcgttgccttggtgataatgaaaaggaatgccctgagtgtgctccagagtacagatctrtratggaaatgaagagaagcttggaacagaactcaaaggatcaagatcgattcttccaacaagtcaagagctcaaaggacggattttccgtaattgctgaatattttgggaaaggggtcattagcaaaactagtaatggtccaacaggaattgctagatctgacagcatctcttccagcagtggcttctgaattt-tcttggttcttttcgtttgtgagtgttct----------t-ccttaggtgtttctcttc----tttttcattgaattgc-------aagg-------tttc---------------gttggaatcacagtgactagtgttaaaat-agagtcg-------------------------------------------------------------------------------------------------------------------
>I23389_M181_Malvaceae_Pavonia_scheadiana_seq1
---------------------------------------------------------------------------------------------------------------------------------------------------------------------------------------------------------------------------------------------------------------------------------------acaacggcaatgagaaaagaaattcaggaccttaggacaaatgcsaggatatttcagctgagcaagtgcactgcttgcacttttacccttgatttacctgcyrtccacttcatgtgtatgcactcatttcatcagcgytgccttggtgataatgaaaaggaatgccctgagtgtgctccagagtacagatctrtratggaaatgaagagaagcttggaacagaactcaaaggatcaagatcgattcttccaacaagtcaagagctcaaaggacggattttccgtaattgctgaatattttgggaarggggtcattagcaaaactagtaatggtccaacaggaaytgctagatctgacagcatctcttccagcagtggcttctgaattt-tcttgrttcttttcgtttgtgagtgttct----------t-cctyargtgtttctcttc----tttttcattgaattgc-------aaggtcaatgttttt---------------attgaaatcacagtgactagcattaaaat-agagtcggtgk-ggrwymrggsyttkkttkss-gsc--------------------------------------------------------------------------------------
>I23390_M182_Malvaceae_Anoda_cristata_seq1
----------------------------------------------------------------------------------------------------------------------------------------------------------------------------------------------------------------------------------------------------------------------------------------------caatgagaaaagaaattcaggaccttaggacaaatgcgaggatatttcagctgagcaagtgcactgcttgcacttttacccttgatttacctgcyrtccacttcatgtgtatgcactcatttcatcagcgytgccttggtgataatgaaaaggaatgccctgagtgtgctccagagtacagatctrtratggaaatgaagagaagcttggaacagaactcaaaggatcaagatcgattcttccaacaagtcaagagctcaaaggacggattttccgtaattgctgaatattttgggaarggggtcattagcaaaactagtaatggtccaacaggaaytgctagatctgacagcatctcttccagcagtggcttctgaattt-tcttgrttcttttcgtttgtgagtgttct----------t-cctyargtgtttctcttc----tttttcattgaattgc-------aagg-------tttc---------------gttggaatcacagtgactagtgttaaaat-agagtc--------------------------------------------------------------------------------------------------------------------
>I23391_M183_Malvaceae_Phymosia_umbellata_seq1
----------------------------------------------------------------------------------------------------------------------------------------------------------------------------------------------------------------------------------------------------------------------------------------caacgactatgagaaaagaaattcaggaccttagaacaaatgcsaggatctttcagctgagcaagtgcactgcttgcacttttaccctwgacctacctgctgtccacttcatgtgtatgcactcrtttcaccagcgctgccttggtgataatgaaaaggaatgccctgagtgtgctccagagtatagatcwgtgatggaaatgaagagamgcttggaacagaactcaaaagatcaagatcgrttcttccaacaagtcaagagygcaaaggacgggttttccgtaattgctgaatattttgggaagggggtcattagcaaaactagtaatvgcccwrcmggaactgctagatcwgacarcatctcttcvagyagtgrcttctratttt-tcttgatwhttttcatttgtgagtgttct----------t-ccttaagcatttcwcttc----yttttwwttrwwwyry-------ahvgtswakrtyattagtttttttttttttgtcaagttcgwrwwrswwkctatggtactgtcagtggttta----------------------ggcgccagcacaaggtgtg--tttggca----------------------------------------------------gctaat--t
>I23393_M189_Malvaceae_Kearnemalvastrum_lacteum_seq1
--------------------------------------------------------------------------------------------------------------------------------------------------------------------------------------------------------------------------------------------------------------------------------------cacaacggcaatgagaaaagaaattcaggaccttaggacaaatgcsaggatatttcagctgagcaagtgcactgcttgcacttttacccttgatttacctgctgtccacttcatgtgtatgcactcatttcatcagcgctgccttggtgataatgaaaaggaatgcccygagtgtgmtccagagtacagatctgtaatggaaatgaagagaagcttggaacagaactcaaaggatcaagatcgattcttccaacaagtcaagagctcaaaggacggattttccgtaattgctgaatattttgggaaaggggtcattagcaaaactagtaatggtccaacaggaactgctagatctgacagcatctcttccagcagtggcttctgaattt-tcttgattcttttcgtttgbgagtsttct----------t-ccttragtgtttctcttc----tttttcattgaattkc-------aaggtcartgttttw---------------wtkgrawymmmakkrmywrssktwaaaat-agagtcagcgt-gsgatcagggctttgtttg-------------------------------------------------------------------------------------------
>I23394_M229_Malvaceae_Malvastrum_americanum_seq1
-------------------------------------------------------------------------------------------------------------------------------------------------------------------------------------------------------------------------------------------------------------------------------------acacaacggcaatgagaaaagaaattcaggaccttaggacaaatgccaggatatttcagctgagcaagtgcactgcttgcacttttacccttgatttacctgctgtccacttcatgtgtatgcactcatttcatcagcgttgccttggtgataatgagaaggaatgccctgaatgtgctccagartacagatctgtaatggaaatgaagagaagcttggaacagaattcaaaggatcaagatcgattcttccaacaagtyaagagctcaaaggayggattttcygtaattgctgaatattttgggaarggggtcattagcaaaagtggtaatggttcaacaggaagtgctrgatctgacagyatctcttccagcagtggcttctgaattt-tcttgattcttttygtttgtgagtgttct---------------taagtgtttctcttc----tttttcattgaattcc-------aaggtcaatgttttt---------------attgraatcacagtgactagcgttaaaat-agagtcagtgt-gagatcagggctttgtttg--ggcactagc-ycatgcgt-----------------------------------------------------------------------
>I23395_M236_Malvaceae_Fuertesimalva_jacens_seq1
-------------------------------------------------------------------------------------------------------------------------------------------------------------------------------------------------------------------------------------------------------------------------------------------cagcaatgagaaaagaaaytcaggaycttaggacaaatgccaggatatttcagctgagcaagtgcactgcttgcacttttacccttgatttacctgctgtccacttcatgtgtatgcactcatttcatcagcgctgccttggtgataatgaaaaggaatgccctgagtgtgctccagagtacagatctgtwatggaartgaagagaagcttggaacagaactcaaargatsaagatcgattcttccaacaagtcaagagctcaaakgacggattttccgtaattgctgaatattttgggaaaggrrtcattagcaaaactagtaatggtccaacaggaactgctagatctgacrgcatctcttccagcagtggcttctgaattt-tcttkwytmttttcgtktgtgartgttct----------t-ccttwwrhgtktyymthw----yytttywywkwrwwky-------rhrrkswmtrtktwtwt-------------wkkrrmmwcaswyyywmkwrmwwtarrry-rgwgtkggcgt-gagatywkgkttkkgkytst-------acc-ccgtgcgtaatctt-----------------------------------------------------------------
>I23396_M019_Malvaceae_Allosidastrum_pyramidatum_seq1
---------------------------------------------------------------------------------------------------------------------------------------------------------------------------------------------------------------------------------------------------------------------------------------acaacggcaatgagaaaagaaattcaggaccttaggacaaatgccaggatctttcagctgagcaagtgcactgcttgcacttttacccttgacctacctgctgtccacttcatgtgtatgcactcatttcaccagcgctgccttggtgataatgaaaaggaatgccctgagtgtgctccggagtacagatctgtgatggaaatgaagagaagcttggaacagaactcaaaagatcaagatcgattcttccaacaagtcaagagcgcaaaggacgggttttccgtaattgctgaatattttgggaagggggtccttagcaaaaccagtaatggtccaacaggaactcctagatctgacagcatgtcttccagcagtggcttctgaatta-tcttgattcttttcatttgtgagtgtact----------t-ccttaagcatttctcttcg--tttttttattgaattgc-------aaggtcaatgttat-----------------ctggaatcacgatgactagcggtaaatt---agtccgtgt-gggatcatggatttgtttgg-ggcactagctctgtgtgtaattttgaca-gaacaatcgctccttt--------------------------------------------
>I23397_M020_Malvaceae_Melochia_betonicifolia_seq1
---------------------------------------------------------------------------------------------------------------------------------------------------------------------------------------------------------------------------------------------------------------------------------------acaatgacaatgagaaaagaaatccaggaccttaggacaaatgccaggatctttcagctgagcaagtgcactgcttgcacttttacccttgacctccctgctgtccacttcatgtgtatgcactcgtttcatcaacgttgcctcggtgataatgaaaaggaatgccctgagtgtgctcctgagtacagatcagtaatggagatgaagagaagcttggaacagaattcaaaagatcaagatcgattcttccaacaagttaagagctcaaaggatggcttttctgtgattgctgagtattttgggaagggggtcattagcaaaactactaatggtcctacaggagctgttagatctggcagcacctcttccaccagtggtttctgaatat-tgtttattgttgtaattcttaagcgttct----------t-tcccaaagcaatatctcc----tcattcattgcactgg-------aaggccaatgtttt-----------------tcagaatcacaatgaccagtgataaaat-agagagg-----aggatcatggctttgttgg--ggcagtatc-ccatgtacaatttcgaca-aaccagtaattcctttttccaaagtggagcaaaatcagttctatggagagaattaatttt
>I23398_M021_Malvaceae_Sidastrum_micranthum_seq1
---------------------------------------------------------------------------------------------------------------------------------------------------------------------------------------------------------------------------------------------------------------------------------------------------------------------cttaggacaaatgccaggatctttcagctgagtaagtgcactgcttgcacttttacccttgacctacctgctgtccacttcatgtgtatgcactcatttcaccagcgctgccttggtgataatgaaaaggaatgccctgagtgtgctccagagtatagatctgtgatggaaatgaagagaagcttggaacaraactcaaaagatcaagatcgattcttccaacaagtcaagagcgcaaaggacgggttttcygtaattgctgaatattttgggaagggggtcattagcaaaactactaatggtccaacaggaactgctagatctgacagcatctcttccagcagtggcttctgaatttctcttgattcttttcattaatgagtgttct----------tcctttgagcatttcccctc----ttttttattgaattgc-------aaggtcaatgtttt-----------------cttgaatcacgatgactagcggtgacat-agagtccgtgt-gggatcatgactttgttcag-ggcactagc-ccgtgtgtaatt-------------------------------------------------------------------
>I23399_M022_Malvaceae_Gaya_dominguensis_seq1
---------------------------------------------------------------------------------------------------------------------------------------------------------------------------------------------------------------------------------------------------------------------------------------------------------------caggaccttaggacaaatgccaggatctttcagctgagcaagtgcactgcttgcacttttacccttgacctacctgctgtccacttcatgtgtatgcactcatttcaccagcgctgcctcggtgataatgaaaaggaatgccctgagtgtgctccagagtatagatccgtgatggaaatgaagagaagcttggaacagaactcaaaagatcaagatcgattcttccaacaagtcaagagcgcaaaggacggtttttccgtaatcgctgaatattttgggaagggggtcattagcaaaaccagcaatggtccaacaggaactgctagatcagacagcatctcttccagcagtggcttctaaattt-tcttgattgttttcatttgtgagtgttct----------t-ccttaagcattttcttc-----ttttttattgaattgc-------aaggtcaatgtttt-----------------ctggaatcacgatgaat--------------------------------------------------------------------------------------------------a-----g-----------------------------
>I23366_M015_Malvaceae_Firmiana_simplex_seq1
---------------------------------------------------------------------------------------------------------------------------------------------------------------------------------------------------------------------------------------------------------------------------------------acattgactatgagaaaagaaattcaggaccttaggacaaatgccaggatatttcagctgagcaagtgcactgcttgcacttttacacttgatctacctgctgtccacttcatgtgtatgcactcatttcatcaacgttgccttggtgataahgaaaaggaatgccctgagtgtgctccwgartacagatctgtaatggaaatgaagaraagcttggaacagaattcraaagatcaagatcrattcttccaamaagtmaagagctcaaaggayggbttttcrgtaattgctgaatattttgggaagggggtcattagcaaaacdrdyadkkkkthyawbrrawmtrctagatctggcagcacatcttctaccagtggcttctgaattt-ttgtgattgtt----------------------------t-ccttaagcacttcgctcc----ttgttcattgccattg-------gccattggtggagcaa---------------------------------------------------------------------------------------------------------------------------------------------------------------------a
>I28591_M023_Malvaceae_Neobuchia_paulinae_seq1
-------------------------------------------------------------------------------------------------------tgacatgtggaatttttttt----------------------------------tttttt--------------ttamataaatacaaaagctatgttca--------------------------tgcttttttttttctttaattcaacatgtctttgaattgcgcaggaggacacagcaacaatgagaaaagaaattcaggacctcaggacaaatgccaggatatttcagctgagcaagtgcactgcttgcacttttacgcttgacctacctgctgtccacttcatgtgtatgcactcatttcatcagcgctgccttggtgataatgaaaaggaatgccctgagtgtgctccagagtacaggtctgtaatggaaatgaagagaagcttggaacagaattcaaaagatcaagatcgattcttccaacaagtaaagagctcaaaggacgggttttctgtaattgctgaatattttgggaagggggtcattagcaaaactaggactgaccccacaggaactgttagatccgacagcatctcttccagcagtggcttctgaattt-tcttgattgttgtaatttgtaa------------------------------------------------------------------------------------------------------------------------------------------------------------------------------------------------------------------------------------------------------
>I28594_M025_Malvaceae_Herrania_nitida_seq1
---------------------------------------cttatacaaca------------taaaatttgtccatttctttccaaaatgatttaagccatgaagaaagatggattttttttt-------------------ttaatgctttgaaa-ttttcc----gtgataatcatatctcaagtacaagaactatgttcaatcactgt------------------tctttatttttctttttaattcaaggagtctttgaattgcacaggaagacacattgacgatgagaaaagaaattgaggaccttaggacaaatgccaggatatttcagctgagcaagtgcactgcttgcacttttacccttgacctcccagctgtccacttcatgtgtatgcactcatttcatcaacgttgccttggtgataatgaaaaggaatgccctgagtgtgctcctgagtacagatctgtaatggaaatgaagagaagcttggaacagaattcaaaagatcaagatcgattcttccaactagttaagagctcgaaggatgggttttctgtaattgctgagtattttgggaagggggtcattagcaaaactagtaatggttccacaggaactgttagatctggcagcacctcttccagcagtggcttctgaattt-tgttgattgttgtaatttttaagtgttct----------t-tctgaagcatttctctcc----tcgttctttgcattgc-------taggtcaatgttgt-----------------tttgcatcaccatgactggtggttaat--agagtgaga-----------------------------------------------------------------------------------------------------------------
>I28595_M184_Malvaceae_Guazuma_ulmifolia_seq1
---------------------------------ataa-gcttttacaaca------------taaagtttgtccatatctttccaaaatgatttaagccatgaagaaagtttgatttttttttttttt-------------gttaatgctttgaga-ttttcc----aggatagtcatatctcaagtacaagaaccatgttcagtcactgt------------------tttttctttttctttttaacgcaaagagtctttaaattgtacaggaagacacattgactatgagaaaagaaatcgaggaccttaggacaaatgccaggatatttcagctaagcaagtgcactgcttgcacttttacccttgaccttccagctgtccacttcatgtgtatgcactcatttcatcaacgttgccttggtgataatgaaaaggaatgccctgagtgtgctcctgagtacagatctgtaatggaaatgaagagaagcttggaacagaattccaaagatcaagatcggttcttccaattagtcaagagctcgaaggatgggttttctgtaatagctgagtattttgggaagggggtcattagcaaaactagtaatggtccctcagctactaacagatctggcagcacctcttccagcagtgggttctgaattt-tgttgattgttgtaatttgtgagtgctct----------c-tctgaagcatttcgctcc----tcgatctttgcattgc-------aagccgaatgtggt-----------------ttgga--------------------------------------------------------------------------------------------------------------------------------------------------
>I28597_M027_Malvaceae_Melhania_velutina_seq1
-------------------------------------------------------------------------------tttcttcarcaatttca-tcttagtgaagtaaggattttttg-----------------------aatgctttgaaa--tttcc-------atgataatataccaagtacaacaact-----------------------------------------ttgctctctcattttatgaatctttcaactgcacaggaagayrctcwgacmatgagaaaagaaattcaggaccttaggacaaatgccagratatttcagctgagcaagtgcactgcttgcacttttacccttgacctacctgctgtccacttcatgtgtatgcactcrtttcatcaacgttgccttggwgataaygaaaaagaatgccccgagtgtgctcctgagtayagatctgtartggaaatgaagagaagcttggaacagaattcaaaagaccaagatagrttcttccaacaagtcaagarctcaaargatgggttctcrgtgattgctgaatatttygggaaggggatcattagcaaaactagcaatggttcgatgggarhtgttasatcygryagcaccwcttcaaccagtrgcttctgawwty-wattgattgttgtmmytwktaartgttct----------t-ccttatgcatttctc--------------------------------------------------------------------------------------------------------------------------------------------------------------------------------------------------------------------
>I28598_M028_Malvaceae_Glyphaea_brevis_seq1
------------------------------------acgagcttacaacaa---------cattaaatttgtccatttgtttcctcaatgatttaagtcatgatgaaagatggatttttt-------------------------atgcttcgaaa-tttgcc----atgatgatcatttctcaagtacaacaactatattcaatcaccgttat--------------ttctttgtttccttttttaatt---ggagtctttcaattgcacaggaagagacgctgactatgagaaaagaaattcaggaccttaggacaaatgccaggatatttcagctgagcaagtgcactgcttgcacttttacccttgacctccctgctgtccacttcatgtgtatgcactcatttcatcaacgttgccttggtgataatgaaaaggaatgccctgagtgtgctcctgaatacagatctgtgatggaaatgaagagaagcttggaacagaattcaaaagatcaagatcgattcttccaacaagtcaagagctcgaaggatgggttttctgttattgctgagtacttcgggaagggggtcattagcaaaactagtaatggacccacagggagtgtttgatctagcagcacctcttccagcagtggcttctgaattt-tgttgattgttgcggcttgcaagtgttct----------t-tcgtaagcattttgcccc---cttgttctttgcattgc-------aaggtcaatgatgt-----------------ttggattcgca--------------------------------------------------------------------------------------------------------------------------------------------
>I28599_M029_Malvaceae_Desplatsia_dewevrei_seq1
---------------------------------------------------------caaaataaaatttgtccatttgtttcctaaatggtttcagtcatgataaaaaatgaattttttt---------------------ttaatgccttgaaa-tttgcc----atgataatcatttctctagtataagaactatgttaaagcagtgttctt-----------tctttttttttcccttttttaatttaaggagtctttgaattgcacaggatgagacattaactatgagaaaagaaattcaggaccttaggacaaatgccaggatattccagctgagcaagtgcactgcttgtacttttacccttgacctccctgctgtccacttcatgtgtatgcactcatttcatcaacgttgccttggtgataatgagaaggaatgtcctgagtgtgctcctgagtacagatctgtaatggaaatgaagagaagcttggaacagaattcaaaagatcaagatcgattcttccaacaagtcaagagctcaaaggatgggttttctataattgctgagtattttgggaagggggtcattagcaaaacgagtaatggtcccacaggggctgttggatctggcagcgcctcttccagcagtgccttctaaattg-tgttgattgttgtaacttgttagtgttct----------t-tcttaagtattttcctcc----ttgttcattgcactgc--------aagtcaatgatgttgg-------------a-------------------------------------------------------------------------------------------------------------------------------------------------------
>I28600_M146_Malvaceae_Mortoniodendron_guatemalense_seq1
--------------------------------------------------------rtaagctaaaatttgtccatttcttccctgaatgatgtcagcttcaatgaaatatggatcttttt------------------------atgctttgaaa-ttttcc----atgataatcatttctcaagtacaagaactatgttcratcactgctc---------------tttcttycttttctttttaattcaatgagtctttgaattgcacaggaagacacatctactatgagaaaagaaattcaggaccttaggacaaacgccaggatatttcagctgagcaagtgcactgcttgcacttttacbcttgacctacctgcagtccacttcatgtgtatgcactcatttcatcaacgctgccttggtgataahgaaaaggattgtcctgagtgtgctcccgagtacagatctgtaatggaaatgaagagaagcttggaacagaaytcaaaagagcaagatcaattcttccaacaagtcaagagctcaaaggatgggttttyggtaattgctgaatattttgggaagggggtcattagcaaaactagtaatggccccatgggaactgtwagatytgg---------ttccagcagtggcttctgaattt--------------------------------------ctt-ccttargtatttctttcc----ttgttcattgcattgcaacttgcaagatcaatgatgt-----------------tcgcaaccacaa------------------------------------------------------------------------------------------------------------------------------------------t
>I28601_M030_Malvaceae_Sparmannia_africana_seq1
-------------------------------------------------------------atatctactatctattaaatcagtaaagaattcatatttgagtggcataccatgtcatt-------------------------cttccttgtgaagctcac----aagcttat-atttctcaagtagaagaactgtgttcaatbactattct--------------ttctttatttccytttttaattcaaggaryctttgaattgcacaggaagactcattgactatgagaaaagaaattcaggatcttmggacaaatgccaggatatttcagctgagcaagtgcactgcttgcacttttacgcttgacctccctgcagtccacttcatgtgtatgcactcatttcatcagcgttgccttggtgataatgaaaaggaatgccctgagtgtgctcctgagtacakatctgtaatggaaatgaagagaagcttggaacaaaattcaaaagatcaagatcgattcttccaacaagtcaagagctcaaaggatgggttttctgtaattgccgagtatttcgggaaggggctcattagcaaaactagtaatggtcccacakggactgttagatctagcagcacctcctccagcagtggcttctaaattt-tgttgattgttgtaacttgtaagtgttct----------t-tcttaagcattttcctcc----ttgttcattgcattgc-------aaggttaattatgt------------------------------------------------------------------------------------------------------------------------------------------------------------------------
>I28602_M031_Malvaceae_Mollia_sp_seq1
-------------------------------ttatta-tcttttatgata------------------ttatctattaaaccagtaaagaattcatayttgagtrscataccatgccattcta--------------------------cttgaaa-tttgcy----gtgataatcatttctcaagtacaagaactrtgttcaattagtgttay--------------ttctttgytttrtttwthaatttaaggagwttttgaattkcacaggatgagacattgacaatgagaaaagaaattcaggaccttaggacaaahgccaggatatttcagctgagcaagtgcactgcttgcacttttacccttgacctccctgctgtccacttcatgtgtatgcactcatttcatcaacgttgccttggtgahaatgaaaaggaatgccctgagtgtvctcccgagtacagatctgtaatggaaatgaagagaagcttggaacagaattcaaaagatcaagatcgattcttccaacaagtnaagagctcaaaggatggkttckctgtaattgccgagtattttgggaagggggtcatyagcaaaacgagtaatggtyccwcagggactgttgaatcyndyagcacctcttcyagcagtgccttctgatbtg-trttgmttgttrtaacttgttagtgttct----------t-tcttragcattgtcctcc----tcgttcatttcattgc-------aaggtcaatgatst------------------tggaaccacaatgrcctgtgrtaaaat-agagagagg---aggatcatattttctt---------------------------------------------------------------------------------------------t
>I28603_M223_Malvaceae_Gossypium_hirsutum_seq1
--------------aatgcaaaaggtaacgtttactg-ccctttttgataaa------------------atccatttgttttctcaattgtttcagctttgatgaaatatggattttttcc--------------------------ccataaaa-tttgcc----atgatagtcatac----------aaaatyatgtt---------------------------ttttgagcatttttttttaattcartkagtctttggabtgcacaggaagacacaatggcaatgagaaaagaaattcaggaccttaggacaaaygccaggatatttcagctgagcaagtgcactgcttgcacttttacccttgacctacctgctgtgcayttcatgtgtatgcactcatttcatcagcgttgccttggtgataatgaaaaggaatgccctgagtgtgctccagagtacagatctgtaatggaaatgaaaagaagcttggaacagaattcaaaagatcaagatcaattcttccaacaagtcaagagctcaaaggatggattttccgtgattgctgaatattttggraagggggtcattagtaaaackagtaatggttccacaggaactgctagatcagacmgcrtctcttccagcagtggcttctgattt--tcttgattgttgtaatttgtaagtgttct----------t-ccttaagcatgtctcttc----ttttccattgaattgc-------aag-----------------------------------------------------------------------------------------------------------------------------------------------------------------------------------
>I28604_M032_Malvaceae_Entelea_arborescens_seq1
-----------------------------attattca-gtttctttgatagaaaatgattcatatctattatctattaaaccagtaaagaattcatatttgagtggcataccatgtcatt-------------------------cttccttgtgaagctcac----aagcttat-atttytcaagtagaagaactgtgttcaatcactrttct--------------ttctttgtttccctttttaattcaaggagtctttgaattgcacaggaagacacattgactatgagaaawgaaattcaggatcttaggacaaatgccaggatatttcagctgagcaagtgcactgcttgcacttttacccttgacctccctgcagtccacttcatgtgtatgcactcatttcatcagcgytgccttggtgataatgaaaaggaatgccctgagtgtkctcccgagtacaratctgtaatggaaatgargagaagcttggaacaaaattcaaaagatcaagatcgattcttccaacaagtcaggagctcaaaggatgggttttctgtaattgccgagtatttcgggaagggggtcattagcaaaactagtaatggtcccacaggsactgttagatctggcagcacctcctccagcagtggcttctaaattt-tgttgatygttgtaacttgtaagtgttct----------t-tcttaagcattttcctcc----ttgttcattgcattgc-------aaggtcaattatgt-----------------ccggaatcacaatgacctatggtataat-agagtgagagg-gggatca-------------------------------------------------------------------------------------------------------
>I28605_M235_Malvaceae_Abutilon_sp_seq1
-----------------------------------------cttcagacac-------ttttgatggacaatccatttgtttccc------atcctgctttgatgaaatttggcaattt--------------------------ttgctatgaaatttttcc----atgatagtcatttcacaaatacagaa-ctatgttcgattgat-------------------------ttctctttttctaatttaacgagtctttgaattgtacaggaagacacaacggcaatgagaaaagaaattcaggaccttaggacaaatgccaggatatttcagctgagcaagtgcactgcttgcacttttacccttgatctacctgctgtccacttcatgtgtatgcactcatttcaccagcgttgtcttggtgataatgaaaaggaatgccctgagtgtgctccagagtatagatctgtgatggaaatgaaaagaagcttggaacagaactcgaaagatcaagatcgattcttccaacaagtcaagagcgcaaaggacgggttttctgtaattgctgaatattttgggaagggggtcattagcaaaactagtaatggcccagcaggaactgctagatctgacagcatctcttccagcagtggcttctgatttt-tcttgattcttttcatttgt--gtgttct----------t-ccttaagcatttctcttc----tttttcattgaattgc-------aaggtcaatgtttt-----------------ctgg---------------------------------------------------------------------------------------------------------------------------------------------------
>I28606_M033_Malvaceae_Reevesia_formosana_seq1
-------------------------------------------------------------------------------------------------------------------------------------------------------tgaaa-ttagccatctatgataatcatatttcaagtagaagaactatgttcaatcactgttctttctt-------tccttttttttttttttttaaatccaat--gtctttgaattgcacaggaagacacatcgactatgagaaaagaaattcaggaccttaggacaaatkcgaggatatttcagctgagcaagtgcactgcttgcacttttacccttgacctacctgctgtccacttcatgtgtatgcactcatttcatcaacgttgcctcggtgacaatgaaaaggaatgccccgagtgtgctcccgagtacagatctgtaatggaaatgaagagaagcttggaacagaattcaaaagatcaagatcgatttttccaacaagtcaagagctcaaaagatgggttttcagtgattgctgaatattttggaaaggggatcataagcaaaactagtaatggttcctcaggaactgttagatctggcagcacctcttccagcactggcttctgaattt-tcttgattgttgt-atttgtaagttttct----------t-ccttaagcatatct---------------------------------------------------------------------------------------------------------------------------------------------------------------------------------------------------------------------
>I28608_M035_Malvaceae_Hosfordia_alata_seq1
taata---attcaaagctgccatactgcaataggtaatgttcttcagacac-------ttttgatggacaatmyatttgtttcct------ttcctgctttgatgaaatttggc-awtt--------------------------ttgccatgaaa-ttttcc----atratagtcatttcgcraatacaaaa-ctatgttcgatcgat-------------------------ttctctttttctaatttaatgagtctttgaattgcacaggaagacacaacggcaatgagaaaagaaattcaggaccttagaacaaatgccaggatctttcagctgagcaagtgcactgcttgcacttttacccttgacctacctgctgtccacttcatgtgtatgcactcatttcaccagcgctgccttggtgataatgaaaaggaatgccctgagtgtgctccagagtatagatctgtgatggaaatraagagargcttggaacagaactcaaaagatcaagatcgattcttccaacaagtcaagagcgcaaaggacgggttttccgtaattgctgaatattttgggaagggggtyattagcaaaactagtaatggcccwrcaggaactgctagatckgacagcatctcttccagcagtggyttctratttt-tcttgattcttttcatttgtgagtgttct----------t-ccttgagcatttctcttc----ttttttattacat-at-------ggtgtagatcatt-------------------------------------------------------------------------------------------------------------------------------------------------------------------------
>I28609_M036_Malvaceae_Pentaplaris_davidsmithii_seq1
--------------------------------------------------------------gaaa----atccatttgtttcctcaatgatttcagctttggtgaagtatgg----------------------------------atttttttt-tttgcc----atgataattgtttctcaaatacaaaaactatgttcaattgatt----------------------ttgtttctttttgtaattcaatgagtctttgaattgcacaggaagacacaayggcaatgagaaaagaaattcaggaccttaggacaaatgccaggatatttcagctgagcaagtgcactgcttgcacttttacccttgacctacctgctgtccacttcatgtgtatgcattcatttcatcagcgctgccttggtgataatgaraaggaatgccctgagtgtgctccagagtacagatctgtaatggaaacgaagagaagcttggaacaaaattctaaagatcaagatcgattcttccaacaagtcaagagctcaaaggacgggttttctgtaattgctgaatattttgggaagggggtcattagcaaaactagtaatggtccgacaggaactgttagatctgacagcatctcttccagcagtggcttctgaattt-tcttgattgttgtaa-ttgtaagtgttcttcc---ttaat-ccttaagcatttctctta----tttttcattgaattgc-------taggtcaatgttgt-----------------ttggaatcacaatgaat--------------------------------------------------------------------------------------------------------------------------------------
>I28612_M038_Malvaceae_Brachichyton_bidwillii_seq1
----------------------------------------ttatacaaca-----------taaaaatttraccattt-------------------------------------------------------------------cttacctgaaa-tttgct-------atgatcatttctcaagtacaagaactatgttcaatcactctttc--------------ttthtttttttmccyttaaattcwwtgagtctttgahwtgcacaggaagacacrwtgactatgagaaaagaaattcaggamcttaggacaaatgccaggatatttcagctgagcaagtgcactgcttgcacttttacmcttgayctacctgctgtccacttcatgtgtatgcactcatttcatcaacgttgccttggtgataaygaaaaggaatgccctgagtgtgctcctgagtacagatctgtaatggaaatgaaganaagcttggaacagaattcaaaagatcaagatcgattcttccarmaagtkaagagctcaarggangggttttcdgtrattgctgaatattttgggaagggrrtcrttagcaaaactagyaatggthccwmrgdaactkytagatctggywscasmwstkscwbcagtggcttctgaattt-tcwtgattgttgtaayttgtaagtgytct----------t-ccttaagcatttatctcc----ttgttcatygcattgcammttgcawggtcamygtatat-k-------------tttgrrakyrsrat------------------------------------------------------------------------------------------------------------------------------------------
>I28613_M039_Malvaceae_Eriotheca_macrophylla_seq1
--------------------------------------------------------------------------atttatttcctcaatgatttcagctttgatgacatggaatttt----------------------------ttttttttttt-tttgca----atgataatcrtttctcaaatacaaaagctgtgttcaatcacta----------------------tttttcttttctttaattcaacgagtctttgaattgtgcaggaagacacagcaacaatgagaaaagaaattcaggaccttaggacaaatgccaggatatttcagctgagcaagtgcactgcttgcacttttacccttgacctacctgctgtccacttcatgtgtatgcactcatttcatcagcgctgccttggtgataatgagaaggaatgccctgagtgtgcaccagagtacagatctgtaatggaaatgaagagaagcttggagcagaattcaaaagatcaagatcgattcttccaacaagtsaagagctcaaaggacgggttttctgtaattgctgaatattttgggaagggggtcattagcaaaactagtaatggtcccacaggaacagttggatccgatagcattggttccagcagtggcttctgaattt-tcttgattgttgtaatttgtaagtgttct----------t-ctttaagcatttctcttc----tttttcattgaattgc-------aaggtcaatgttgt-----------------ttggaatcacaatgactagtggtaaaa----------------------------------------------------------------------------------------------------------------------------
>I28615_M041_Malvaceae_Pterygota_brasiliensis_seq1
--------------------------------------------------------------cawrattkgryta-------------------------------------------------------------------wwwywwtyctgaaa-tttgct-------atgacgatttctcaaatacaggaactatattcaatcactgttctt-----------tcctctgttttgttttctgaaattcaatgagtctttgacttgcacaggaagacacgttgactatgagaaacgaaattcaggaccttaggacaaatgccaggatatttcagctgagcaagtgcactgcttgcacttttacacttgatctacctgccgtacacttcatgtgtatgcactcatttcatcaacgttgccttggtgataacgaaaaggaatgcccagaatgtgctcctgagtacagatctgtaatggaaatgaagagaagtttggaacagaattcaaaagatcaagatcgattcttccaacaagtgaagagctccaaggatgggttttcggtaattgctgaatattttgggaagggggtcattagcaaaactagtgatggtcccacgggaactgttagatctgg---------ttccagcagtggcttctgaattt-kcwtgmktwttgtaatttgtaagctccct----------t-ccttttg----------------------------------------------------------------------------------------------------------------------------------------------------------------------------------------------------------------------------
>I28616_M042_Malvaceae_Leptonichya_maranta_seq1
-----------------------------------------------------------------------------tctttcctcaatgattatagtcgtgatgaaagatgggaaatcat---------------------tttatgctttgaaa-tttgcc----atgataatcatttytcaagtacaagaactatgttcaatcactattctttctttcttcctttcttttcttttctttttttaattcaaggagtctttgaattgcacaggaagacacagtaactatgagaaaagaaattcwggaccttaggacraatgcyaggatatttcagctgagcaagtgcactgcttgcacttttacccttgacctccctgctgtacacttcatgtgtatgcactcatttcatcaacgttgtcttggtgataaygaaaaggaatgtcctgagtgtgctccagaatacagatctgtaatggaaatgaagagaagcttggaacagaattcaaaagatcaagatcgattcttccaacaagtaaagagctcgaaggacgggttttctgtaattgctgagtattttgggaagggggtcattagcaaaacgagtaatggtcccaygggagctgttagatctgccagcacctcttccagcagtggcttctgaattt-agttgattgttgtaatgcgtaagtgttct----------tcccttaagcatttttctcs----ktswtcatttcattgc-------aaggtcaatgatgt-----------------tcggaatca----------------------------------------------------------------------------------------------------------------------------------------------
>I28619_M045_Malvaceae_Phragmotheca_mammosa_seq1
----------tgccctttgcatcattgattttactca-gtttctttgatg------------gaaa----attcatttgtttcctcaatgatttcagctttgatgaaatatgg----------------------------------atttttttt-ttggcc----atgataatcatttctcaaatacaaaaactatgttcaatcgctg----------------------tt-tttcttttttcaattcaatgagtctttgaattgcacaggaagacacaacggcaatgagaaaagaaattcaggaccttaggacaaatgccaggatatttcagctgagcaagtgcactgcttgcacttttacccttgacctacctgcagtccacttcatgtgtatgcactcatttcatcagcgctgccttggtgataatgaaaaggaatgccctgagtgtgctcctgagtacagatctgtaatggaaatgaagagaagcttggaacagaattcaaaagatcaagatcgattcttccaacaagtcaagagctcaaaggacgggttttctgtaattgctgaatattttgggaagggggtcattagcaaaactagtaatggtcccacaggaactgctagatctgacagcatctcttccagcagtggcttctgaattt-tcttgattgttgtaatttttaagtgttct----------t-ccttaagcatttctcttc----tttttcattgaattgc-------taggtcaatgttgc-----------------ttggaatcacaatgactagcgttaaaat-g-------------------------------------------------------------------------------------------------------------------------
>I28621_M153_Malvaceae_Trichospermum_sp_seq1
-----------------------------------------------------atggattgttttaattaattcagtttctttgataaagat----------------gacwaatatcttttatgatataaaccagtgaagaattcatatttgaaa-tttgccatg-aatataatcatttctcaagtacaagaactatgttcaattmgtgttat--------------ttctttgttttgttttttaatttaaggagtctttgaattgcacaggatgagacattgacaatgagaaaagaaattcaggaccttaggacaaatgccaggatatttcagctgagcaagtgcactgcctgcacttttacccttgacctcccagctgtccacttcatgtgtatgcactcgtttcatcaacgttgcctnggtgataatgaaaaggaatghcctgagtgtgctcccgagtacagatccgtaatggaaatnaagagaagcttggaacagaattcaaaagatcaggatcgattcttccamcaagtcaagagctcaaaggatgggttttctgtaathgchgagtattttgggaagggggtcattagcaaaacgagtaatggttccacagggactgttggatccgacabcacctcttccwgtagtgccttctgaattg-tgttgaytgttgtaacttgttagttgttwgtgttcttctt-ycttaagcattgtcctcctcgatcgttcattgcattgc-------aaggtcaatggtgt------------------wggaaccacaatgacctgtgg--------------------------------------------------------------------------------------------------------------------------------t
>I28623_M048_Malvaceae_Abroma_augusta_seq1
-------------------------ttaagctcataa-gcttatagtaca------------taaaattt-ttcatttctttcctcaagtatttaagctgtgatgaaagatggaaaatttg---------------------tttatgctttgaaa-tttgcc----atgataatcatttctcaagtacaagaactactctctctctct-------------------ctctctcttgattttttataattcaaggccctttgaattgcacaggaagacacagtgactatgagaaaagaaattcaggaccttaggacaaatgccaggatatttcagctgagcaagtgcactgcttgcacttttactcttgacctccctgctgtacacttcatgtgtatgcactcatttcatcaacgttgccttggtgataatgaaaaggaatgccctgagtgtgctcccgaatacagatctgtaatggaaatgaagagaagcttggaacagaattcaaaagatcaagatcgattcttccaacaagtcaagagctcgaaagacgggttttctgtaattgctgagtattttgggaagggggtcattagtaaaactagtaatggtcccacaggagctgttagatctggcagcacctcttccagcagtggcttctgaattt-tgttgattgttttaacttgtaagtgttct----------ttccttaagcatttttttcc----ttggtcatttcattgc------aaaggtcaatgatgt-----------------ttggaatcgc---------------------------------------------------------------------------------------------------------------------------------------------
>I28624_M049_Malvaceae_Corchoropsis_tomentosa_seq1
------------------tgggatgtgaaactcataa-gcttatacaaca------------taaaatatgtccagtt-ctatctcatcaatttcagcttcagtgaagtatggatttttt----------------------tgaatgctttaaaa--ttgcc----atgataatcatttctcaaatacaaaaaac------------------------------------tatgttctccctctaattttataaatctttcaattgcacaggaagacactctgaccatgagaaaagaaattcaggaccttaggacaaatgccaggatatttcagctgagcaagtgcactgcttgcacttttacccttgacctacctgctgtccacttcatgtgtatgcactcatttcatcaacgttgccttggtgataacgaaaaagaatgccctgagtgtgctcctgagtacagatctgtaatggaaatgaagagaagcttggaacagaattcaaaagaccaagatagatttttccaacaagtcaagagctcaaaggatgggttctcggtgattgctgaatattttgggaaggggatcattagcaaaactagcaatggttcgatgggaaatgttagatctggcagcacctcttcaaccagtggcttctgaattt-tattgattgttgtaatttgtaagtgttct----------t-ccttaagcatttctcttt----ttgttcatcac--------------------------------------------------------------------------------------------------------------------------------------------------------------------------------------------------
>I28626_M226_Malvaceae_Helicteres_guazumifolia_seq1
---------------------------------------ctcttccgatctt----tcattgtgaagcttattt-----------------tttgtgcttcaaagaaataatggatttttctt-------------------ttcatgccttgaaa-tttgcc----atgaaaattatttttcaattacaagagctgagttcaatcactgttcttt----------ccttttttttccccctttttaattcaattagtctttggattgcacaggaagacacattggcaatgagaaaagaaattcaggacctcagaacaaatgccaggatatttcagctgagcaagtgcactgcttgcacttttacccttgacctaccagctgttcacttcatgtgtatgcattcgtttcatcaacgttgccttggtgataatgaaaaggaatgccctgagtgtgctcctgaatacagatctgtaatggaaatgaagagaagcttggaacagaattcaaaagatcaagatcgattcttccaacaagtcaagagctcaaaggatgggttttctgtggttgcagaatattttgggaagggggtcattagcaaaactagtaatgtttccacgggaactgttagatctgatggcacctcttccagcagtggcttctaaattt-tcttcattattcttatttgcaagtgttct----------t-ccttgaacatatctctac----ttgttcaktgcattgc-------caggtcattgttgt-----------------tcggatactcaattaatggtcggtaaa----------------------------------------------------------------------------------------------------------------------------
>I28629_M052_Malvaceae_Spirotheca_rosea_seq1
---------------------tttgtgaagctcataa-gcttatagaaca------------taaagtttgtccatttatttcctcaatgatttcagctttgatgacatatggatttttatta-------------------ttattattattttc-tttgcc----atgataatcatttctcaaatacaaaagctatgttca--tgcta----------------------tttttcttttctttaattcaatg---------------caggaagacacagcgacgatgagaaaagaaattcaggaccttaggacaaatgccaggatatttcaactgagcaagtgcactgcttgcacttttacccttgacctacctgctgtccacttcatgtgtatgcactcatttcatcagcgctgccttggtgataatgaaaaggaatgccctgaatgtgctccagagtacagatctgtaatggaaatgaagagaagcctggaacagaattcaaaagatcaagatcgattcttccaacaagtcaagagctcaaaggacggcttttctgtaattgctgaatattttgggaagggggtcattagcaaaactaggaatgatcccgcaggaactgtcagatccgacagcatctcttccagcagtggcttctgaattt-tcttgattgttgtaatttgtaagtgttct----------t-ccttgagcatttctcttc----tttttcattgaattac-------aaggttgatgttgt-----------------ttggaatcacaatgac---------------------------------------------------------------------------------------------------------------------------------------
>I28630_M053_Malvaceae_Huberodendron_swietenioides_seq1
tggcataccatacaattcttcgttgtgaagctcataa-gcttawacaaca------------taaagtttgtccatttatttcctcgatgatttcagctttgatgacatatgr------------------------------------atttgtt-tttgtc----rtgataatcatttctcaaatacaaaaactdtgttcaatcctt-----------------------ttcawttttttttcaattcaacgagtctttgaattgcacaggaagacacaacaacaatgagaaaagaaattcaggaccttaggacaaacgccaggatatttcagctgagcaagtgcactgcttgcacttttacccttgacctacctgctgtccatttcatgtgtatgcactcatttcatcagcgctgccttggtgataatgaaaaggaatgccctgagtgtgctccagagtacagatctgtaatggaaatgaagagaagcttggaacagaattcaaaagatcaagatcgattcttccaacaagtcaagagctcgaaggacgggttttctgtaattgctgaatattttgggaagggggtcattagcaaaactagtdatggtcccacaggaacggttagatccgacagcatttcttccagcagtggcttctgaattt-tcttgattgttgtaatttgttagtgttct----------t-ccttwagca-ttctcttc----tttttcattgaattgc-------gaagt--------------------------ttggaatcgcaatgaaa-----------tagagtcagtgt-gggatcatagctttgtttgggggcactagc-cca----------------------------------------------------------------------------
>I28633_M056_Malvaceae_Adansonia_digitata_seq1
--------------------------gaagctcataa-gcttatacaaca------------taaagtttgtccatttgtttcctcaatgatctcagctttgattaaatatggtttt----------------------------ttttttttttt-ttggca----attataatcgtttctcaaatacaaaaactatgttcattcgcta----------------------tttttcttttctttaattcaacgagtctttgaattgtgcaggaagacacagcgacaatgagaaaagaaattcaggaccttaggacaaatgccaggatatttcagctgagcaantgcactgcttgcacttttacccttgacctacctgctgtccacttcatgtgtatgcactcatttcatcagcgctgccttggtgataatgaaaaggaatgccctgagtgtgctccrgagtaccgatccgtaatggaaatgaagagaagtttggaacagaactcgaaggaccaagatcgattcttccaacaagtcaagagctcaaaggatgggttttctgtaattgctgaatattttgggaagggggtcattagcaaaactaggaatggtcccacaggaactgttagatccgayrgtatctcttccagcagtggcttctgaactt-tcttgattgttgtaatttgtaagtgttct----------t-ccttaggcatttcgcttc----tttttcattgaattgc-------aaggwcagtgttgw-----------------ttggaaccacaatgactagtggtgaaat-agagtcattac-cagatctc------------------------------------------------------------------------------------------------------
>I28635_M058_Malvaceae_Byttneria_aculeata_seq1
--------------------------------------------------------------atgaaatttctcttttctttcctcaataattcaatgaataaagaaaagttctgtagcatgataattt------------atcttttctttggaa-tttgcc----awgataattgt-tctgtagcatgcgaattatgctcaatcactattct----------------------ttctttttttaattcaaggagattttgaatttcacaggaagacacagtgactatgagaaaagaaattcaagacctccggacaaatgccagaatatttcagctgagcaagtgcactgcttgcacttttacccttgaccttccagctgtacacttcatgtgtatgcactcatttcatcaacgttgccttggtgataatgaaaaggaatgccctgagtgtgctcctgaatacagatctgtgatggaagtgaagagaagcttggagcagaattcaaaagatcaagatcgattttttcaacaagtcaagagctccaaggatgggttttctgtaattgccgagtattttgggaagggaatcattagcaaaactagtaatgggcccactggggcggttagatctggcagtgcctcttccagcattgacttctgaattt---------------------------------------ttgcctca----------------ctgtgtcattttacagc-------aaggtcgatgmtgt-----------------ttggaatcacaatgacagattgagaggc---------------------------------------------------------------gatca------------------------------------------------------t
>I28636_M059_Malvaceae_Pterospermum_pierrei_seq1
--------------------------------------------------------------------------atttctttcttcaataattttagcttcagtgaagtatgaaattttt----------------------tgaatgctttaaaa--ttgcc----atgataattgcttctcaagtacaagaactatgttcaatcactgt--------------------tctctctccctctctaattcaataagtctttgaattgcacaggaagacactttgacaatgagaaaagaaattcaggaccttaggacgaatgccaggatatttcagctaagcaagtgcactgcttgcacttttacccttgacctacctgctgtccatttcatgtgtatgcactcttttcatcaacgctgccttggtgataatgaaaaagaatgccctgagtgtgctcctgagtacagatctgttatggaaatgaagagaagcttggaacagaattcgaaagatcaagatcgattcttccaacaagtcaagagctcaaaggatgggttctcagtgattgctgaatattttgggaaggggatcattagcaaaactagcgatggctccaaggaaactgttagatctggcagysyctccycmwctwkkgstkkctrratkk-watwdmyymttttaatttgymagtgttct----------t-ccttaagcatttctcttc----ttgttcwtca---------------------------------------------------------------------------------------------------------------------------------------------------------------------------------------------------
>I28637_M060_Malvaceae_Duboscia_vifidiflora_seq1
-----------------------------------------------------------------aatttgtccattt-tttcctcaattatttcagtcatgatgagatggacattttctt------------------------ttgctctgaaa-ttttcc----ataataatcatttctcaagtacaagaactatcttaaatcacttttct--------------ttctttgtttccttttttaattgaaggagtctttgaattgcgcaggatgacacattgactatgagaaaagaaattcaggaccttagaacaaatgccaggatatttcagctgagcaagtgcactgcttgtacttttacccttgacctccctgctgtccacttcatgtgtatgcactcatttcatcaacgttgccttggtgataatgaaaaggaatgccctgagtgtgctccagagtacagatctgtaatggaaatgaagagaagcttggaacagaattcaaaagatcaagatcgattcttccaacaagtcaagagctcgaaggatgggttttctgtaattgctgagtatttcggaaagggggtcattagcaaaacgagtaatggtcccacagggactgttggatctggcagcacttctaccggcagtgccttctaagttg-tgttgattgtggtaacttgttagtgttct----------t-tcttaaggattttcctcc----ttgttca---cattgc-------aagg--attgatgt-----------------ttcaaatcacaatgacctgtggtaaaat-agagaga-------------------------------------------------------------------------------------------------------------------
>I28639_M249_Malvaceae_Gyranthera_amphibiolepis_seq1
------------------------------ctcataa-gcttatac-cca------------taaagtttgtccatttatttcctcaatgatttcagctttgatgacatatgg------------------------------------atttgtt-tttgcc----atgataatcatttctcaaatacaaaaactacgttcaatccc------------------------ttttttttttttttaattcaacgagtctttgaattgcacaggaagacacaacaacaatgagaaaagaaattcaggaccttaggacaaacgccaggatatttcagctgagcaagtgcactgcttgcacttttacccttgacctacctgctgtccatttcatgtgtatgcactcatttcatcagcgctgccttggtgataatgaaaaggaatgccctgagtgtgctccagagtacagatctgtaatggaaatgaagagaagcttggaacagaattcaaaggatcaagatcgattcttccaacaagtcaakagctcgaaggatgggttttctgtaattgctgaatattttgggaaggggatcattagcaaaactagtaatggtcccacaggaacagttagatccgacagcatctcttccagcagtggcttctgaattt-tcttgattgttgtaatttgtaagtgttct----------t-ccttaagcatttctcttc----tttttcattgaattgc-------gaggttaatgttgt-----------------ttgg---------------------------------------------------------------------------------------------------------------------------------------------------
>I28640_M062B_Malvaceae_Diplodiscus_paniculatus_seq1
---------------------------------------------------------------------------------------------------------------ggatttttgt------------------------atgctttaaaa-ttttcc----acggtaatcatttctcaagtacaagaactatgttcaattactgttcct-------------ctctctctctctcttttaagttctatggg---ttgaaytgcacaggaagacacattgacgatgagaaaagagattcaggaccttaggacaaatgccaggatatttcagctgagcaagtgcactgcttgcacttttacccttgatctacctgctgtccacttcatgtgtatgcactcatttcatcaacgttgccttggtgataatgaaaaggaatgccctgagtgtgctcctgaatacagatccgtaatggaaatgaagagaagtttggaacagaattcaaaagatcaagatcgattcttccaacaagtcaagagctcaaaggatgggttttcggtgattgccgaatattttgggaaggggatbattdgcaaaactagcaatggttccactgggacttttagatctggcagcacctcttcmammaswrs----------------------------------------------------------------------------------------------------------------------------------------------------------------------------------------------------------------------------------------------------------------------------------------
>I28642_M064_Malvaceae_Burretiodendron_esquirolii_seq1
-------------------------------------------------------------------------------------------------------------------------------------------------------------------------------catttcttaaatacaagaactatgttcaatcactgtt----------------ctctctctctctctctctaattcyatgagtctttgaattgcacaggaagacactttgacaatgagaaaagaaattcaagaccttaggacgaatgcwaggatatttcagctgagcaagtgcactgcttgcacttttacccttgacctacctgctgtccatttcatgtgtatgcactcttttcatcaacgttgccttggbgataatgaaaaagaatgccctgagtgtgctcctgagtacagatctgtaatggaaatgaagagaarcttggaacagaattcaaaagatcaagatcgattcttccaacaagtmaagarctcaaaggatgggttctcrgtgatagctgaatattttgggaaggggatcattagcaaaactagcaacggttccatgggaactgttagatctggaaacacctcttcaactagtggcttctgaa--------------------------------------------------------------------------------------------------------------------------------------------------------------------------------------------------------------------------------------------------------------------------------
>I28649_M071_Malvaceae_Goethalsia_meiantha_seq1
---------------------------------------------------------------------------ttttttcctcaaatgatttcagccatgatgaaagatggactttttt------------------------atgctttgaaa-ttttcc----atgatagtgatttctcaagtacaagaactatgttaaattactattct--------------ttctttgtttccctttttaattggaggagtctttgaattgcacaggatgaaacattgactatgagaaaagaaattcaggaccttaggacaaatgccaggatatttcagctaagcaagtgcactgcttgcacttttacccttgacctccctgctgtccacttcatgtgtatgcactcatttcatcaacattgccttggtgataatgaaaaggaatgccctgagtgtgctccggagtacagatctgtaatggaaacgaagagaagcttggaacagaattcgaacgatcaagaccgattcttccaacaagtcaagagctcgaaggatgggttttctgtaattgctgagtatttcggaaagggggtcattagcaaaacgagtaatggtcccacagggactgttggatctggcagcacttcttccagcagtgccttctaaattg-tgttgattgtggtaacttgttagtgttct----------t-tcttaaggattttcctcc----ctgttcattgtatggc-------aagg--attgatgt-----------------ttcaaatcacaataacctgcg----------------------------------------------------------------------------------------------------------------------------------
>I28653_M168_Malvaceae_Theobroma_cacao_seq1
--------------------------------catta-acttacacaaca------------taaaatttgtccatttctttccaaaatgattgaagccgtgaagaaagatggatttttttttt------------------ttaatgctttgaaa-ttttcc----atgataatcatatcgcaagtacaagaactatgttcaatcactgt------------------tctttatttttcattttaattcaaggagtctctgaattgcacaggaagacacattgacgatgagaaaagaaattgaggaccttaggacaaatgccaggatatttcagctgagcaagtgcactgcttgcacttttacccttgacctcccagctgtccacttcatgtgtatgcactcatttcatcaacgttgccttggtgataatgaaaaggaatgccctgagtgtgctcctgagtacagatctgtaatggaaatgaagagaagcttggaacagaattcaaaagatcaagatcgattcttccaactagttaagagctcgaaggacgggttttctgtaattgctgagtattttggaaagggggtcattagcaaaactagtaatggtcccacaggaactgttagatctggaagcacttattccagcagtggcttctaaattt-tgttggttgttgtaatttgtaagtgtttt----------t-tct-ttgcatttctctcc----tcgttctttgcatttc-------tgggtcaatgttgt-----------------tttgaatcaccgtgactggtggttaaat-agagtgagacg-gggat---------------------------------------------------------------------------------------------------------
>I28654_M105_Malvaceae_Pachira_aquatica_seq1
--------------------------------------gcttatacaaca------------taaagtttgtccatttatttcctcaatgatttcagctttgatgacatggaa---------------------------------tttttttttt-tttgca----atgataatcatttctcaaatacaaaagctatgttcaatcacta----------------------tttttcttttccttaattcaacgagtctttgaattgtgcaggaagacacagcaacaatgagaaaagaaattcaggaccttaggacaaatgccaggatatttcagctgagcaagtgcactgcttgcacttttacccttgacctacctgctgtccacttcatgtgtatgcactcatttcatcagcgctgccttggtgataatgagaaggaatgccctgagtgtgcaccagagtacagatctgtaatggaaatgaagagaagcttggagcagaattcaaaagatcaagatcgattcttccaacaagtcaagaactcaaaggacgggttttctgtaattgctgaatattttgggaagggggtcattagcaaaactagtaatggtcccacaggaacagttagatccgatagcattggttccaccagyggcttctgaattt-tcttgattgttgtaatttgtaagtgttct----------t-ctttaagcatttctcttc----tttttcattgagttgc-------aaggtcaatg----------------------------------------------------------------------------------------------------------------------------------------------------------------------------
>I28655_M148_Malvaceae_Robinsonella_mirandae_seq1
---------ttcaaagccgccatagtgcaataggtaa-tgttttctgcyat-------tttttatggacaagccatttgtttcct------ttcyygctttgatraaatwtggcwwtty--------------------------ttghcatgaar-ttttcc----aygatagtyatttcrcaaatwcaaaa-ytatgttygatygatt----------------------tctcttctttttctaatttaatgagtctttgaattgcacaggaagacacaacggcdatgagaaaagaaatycasgaccttaggacaaatgccaggatctttcagctgagcaagtgcacdgcttgcacttttacccttgacctacctgctgtccacttcatgtgtatgcactcatthcaccagcgctgccttggtgataatgaaaaggaatgccctgagtgtgctccagagtatagatctgtgatggaaatgaagagaagcttggaacagaactcaaaagatcaagatcgattcttccaacaagtmaagagcgcaaaggacgggttttccgtaattgctgaatattttgggaagggggtcattagcaaaactagtwatggtccaacaggaactgctagatctgayagcatctcttccrgcagtggcttctgaattt-tcttgattcttttcattwgtgagtgttct----------t-ccttgagcatttcccttc----ttttaaattgaattgc-------aaggtcaatgtttt-----------------cttgaatcrcratgactagt-----------------------------------------------------------------------------------------------------------------------------------
