# Supplementary material for: Localized Phylogenetic Discordance Among Nuclear Loci Due to Incomplete Lineage Sorting and Introgression in the Family of Cotton and Cacao (Malvaceae)
Source: Front Plant Sci. 2022 Apr 13;13:850521. doi: 10.3389/fpls.2022.850521 (PMC9043901; doi:10.3389/fpls.2022.850521)
Supplement: Supplementary file 1 [file Data_Sheet_1.ZIP › Alignments_v4/L197.fasta]

>I23352_M001_Malvaceae_Bombax_ceiba_seq1
------------------------------------------------------------------------------------------------------------------------------------------------------------------------------------------------------------------------------------------------------------------------------------------------------------------------------------------------------ttgg-ttttctgcctagaaatgttgmaaaatgggtttctccgttatgggatatgggattttttgaattccatggttatgtatatcgtgaagaagcccttacagmttcatttga-gggaaacaacaagaaagtacagttgatactgcatgtttcacaggcatggtatttctgcta-tttatttgagatgctatcatgttataa-agc--------------------ttgttgt----agtca--------------------------------tagatgctatct-------------------cttcagatttttaa------------------------tgaacctattt-taagcatatgatg-----------------------------------------tgttgatttgaacaggggccaag-atttttagatatg----------tcaaaactgatgcaagctcaaaatattgctgcgttttgctc----------------------------------------------------------------------------------------------------------------------------------
>I23354_M003_Malvaceae_Herissantia_crispa_seq1
---------------------------------------------------------------------------------------------------------------------------------------------------------------------------------------------------------------------------------------------------------------------------------------------------------------------------------------------------------g-ttttcttcctagaaatattgcaacatgggtttctccactctgggatatgggattttttgaattccatggatatttatatcgtgaagaagcccttacagccacatttga-gggaaacaacaagaaagttcaattgatactgcatgtgtcacaggcatggtatttctgcta-tttattcgagatgctgtcatgctatac-agc--------------------ttgtggt-----atca--------------------------------tagatggtatct-------------------gttctgatttctaa------------------------tgaagctacat-aaagcatatcaag-----------------------------------------ttttggtttgtacaggggccaag-gtttttagatatg----------tcaaaaatgatgcatgatcaaaatattgctgcattatgctctct------------------------------------------------tattgcttcag---ttcagaggtgtacaggcctttggcgacttcaagaggt----------------------------
>I23355_M004_Malvaceae_Malva_arborea_seq1
-------------------------------------------------------------------------------------------------------------------------------------------------------------------------------------------------------------------------------------------------------------------------------------------------------------------------------------------------------tgg-ttttctgcctagaaatatctcaacatgggtttctccattatgggatttgggattttttaaattccatggatacatatatcgtgaagaagcccttacagctacatttga-gggaaacaccaagaaagtacagttgatactgcatgtgtcacaggcatgatatttctgytactttatttgagatgctatcatgttatac-agc--------------------ttatggt-----atca--------------------------------tagatggtatct-------------------gttctgatttctaa------------------------tgaagctacat-aaagcatattgtg-----------------------------------------ttttgatttgtacaggggccaag-gttttcagatatg----------tcaaaaacgacgcaagatcaaaatattgctgcattatgctctct------------------------------------------------cattgcttcag---ttcagaggtgtacaggcctctggc-----------------------------------------
>I23360_M009_Malvaceae_Lagunaria_patersonia_seq1
-------------------------------------------------------------------------------------------------------------------------------------------------------------------------------------------------------------------------------------------------------------------------------------------------------------------------------------------------------tgg-ttttctgcctagaaatgtcgcaaaatgggtttctccattatgggatatgggattttttgaattccatggatatgtatagcgtgaagaagcccttacagctacatttga-gggaaacaagaagaaagtacagttgatactctatgggtcacaggcatggtatttctgcta-tttatttgagatgcaatcatgctatac-agc--------------------ttgtggt-----atca--------------------------------tagatggtatct-------------------gttctaatttctaa------------------------tgaagctattt-aaagcatgccatg---------------------------------------tctttttatttctacaggggccaag-gtttttagatatg----------tcaaaagggatgcaagatcaaaatattgctgcactatgctctct------------------------------------------------cattgcttcag---ttcagaggtgttcaggcc-----------------------------------------------
>I23364_M013_Malvaceae_Grewia_sp_seq1
-----------------------------------------------------------------------------------------------------------------------------------------------------------------------------------------------------------------------------------------------------------------------------------------------------------------------------------------------------cttgg-ttttcttcctagagatgttgcaaaatgggtttctccattatgggatatgggattctttgatttccatggatatgtgtatcgtggagaagcccttacagctacttttgg-gggaaacaacaagaaagtacagttgatacttcatgtgtctcaggcatggtatttctgcta-cttctttgggatgttatcatgttacat-agc--------------------ttgtggct---aactg--------------------------------aatatgctatgt-------------------cttcacttctttaa------------------------tgaacctattt-aaagcataaaatg-----------------------------------------tgttgattttttcagggaccaaa-attttcagatatg----------tcaaaactgctgcaagctccaaatattgttgcattaagctctct------------------------------------------------cattgcttccg---ttcagagatgttctggcctctggcgacttcaagcggtaacgagattagtggcttctatatttgat
>I23369_M018_Malvaceae_Abelmoschus_esculentus_seq1
-------------------------------------------------------------------------------------------------------------------------------------------------------------------------------------------------------------------------------------------------------------------------------------------------------------------------------------------------------tgg-ttttctacctagaaatgttgcaaaatgggtttctccattatgggatatgggattttttgaattccatggatatatatatcgagaggaagcccttacagctacatttgc-gagaaacagcaagaaagtgcacctgatactgcatgtgtcacaggcatggtatttctgcta-tttatttgagatgctgtcttgttatac-agc--------------------ttgtggt-----atca--------------------------------tagatggtatct-------------------gttctgatttccaa------------------------tgaagctgttt-aaagccaatcatg-----------------------------------------ttttgatttc----------------------------------------------------------------------------------------------------------------------------------------------------------------------------------------------------------------
>I23370_M105_Malvaceae_Pachira_aquatica_seq1
------------------------------------------------------------------------------------------------------------------------------------------------------------------------------------------------------------------------------------------------------------------------------------------------------------------------------------------------------ttgg-ttttctgcctagaaatgttgcaaaatgggtttctccattatgggatatgggattttttgaattccatggatatgtatatcgtgaagaagcccttacagctgcttttga-gggaaacaataagaaagtacagttgatactgcatgtgtcacaggcacggtatttttg-ta-tttatttgagatgctatcatgttataa-agc--------------------ttgcggt----aatca--------------------------------taaatgctacct-------------------gttcagatttctaa------------------------tgaacctattt-aaagcatatgatg-----------------------------------------tgttgatttgtacagggaccaag-atttttagttatg----------tcaaaactgatgcaagctcaaaatgttgctgcattttgctttct------------------------------------------------cattgcttcag---tg---------------------------------------------------------------
>I23374_M142_Malvaceae_Hampea_nutricia_seq1
-------------------------------------------------------------------------------------------------------------------------------------------------------------------------------------------------------------------------------------------------------------------------------------------------------------------------------------------------------------ttctgccgcagaatgtcgcaaaatgggtttctccattatgggatattggattttttgaatttcatggatatttatgtcgtgaagaagcccttacagctacaattgg-tgggaacaacaagaaagtacagttgatactgcatgtgttacaggcatggtattttggcta-tttatttgagatggtatcatgttatat-agc--------------------ttgt-------------------------------------------------------------------------------------------------------------------------------------------------------------------------------------------------------------------------------------------------------------------------------------------------------------------------------------------------------------------------------------------------------------
>I23377_M148_Malvaceae_Robinsonella_mirandae_seq1
------------------------------------------------------------------------------------------------------------------------------------------------------------------------------------------------------------------------------------------------------------------------------------------------------------------------------------------------------------tttcttcctagaaatattgcaacatgggtttctccattatgggatatgggattttttgaaytccatggatatgtatatcgtgargaagyccttacagccacatttga-gggaaacaacaagaaagtacagttgatactgcatgtgtcacaggcatggtatttctgcya-tttattcgagatgctgtcatgttatac-ars--------------------ttgtggt-----atca--------------------------------tagatggtatyk-------------------kkkywkmwtwswwr------------------------kkawsykwymt-rawkyhtrwyrhr-----------------------------------------kytwsrtwwrkmmwrksgyswwk-kkktttrkayakg----------ksmmaarkkwtkyarrwwyrwmawawwkswkgcaagataaawmt------------------------------------------------wwwksykymwk---ttcagaggtgtatgggcctctggc-----------------------------------------
>I23378_M150_Malvaceae_Ceiba_pentandra_seq1
-----------------------------------------------------------------------------------------------------------------------------------------------------------------------------------------------------------------------------------------------------------------------------------------------------------------------------------------------------------ttttctgcctagaaatgttgcaaaatgggtttctccattatgggatatgggattttttgaattccatggatatgtatatcgtgaagaagcccttacagcttcgtttga-gggaaacaacaagaaagtacagttgatactgcatgtttcacaggcatggtatttctgtga-tttatttgagatgctatcatgttataa-ggc--------------------ttgttgt----aatca--------------------------------tagatgctatct-------------------cttcagatttttaa------------------------tgaac---------------------------------------------------------------------------------------------------------------------------------------------------------------------------------------------------------------------------------------------------------------------------------------
>I23379_M160_Muntingiaceae_Muntingia_calabura_seq1
-----------------------------------------------------------------------------------------------------------------------------------------------------------------------------------------------------------------------------------------------------------------------------------------------------------------------------------------------------cttgg-ttttctgccgagaaaagttgcaaaatgggtttctccattgtgggatatgggattctttgaattccatgggtatgtgtaccgtgatgaagcacttgcaactgcttttgg-ggga---aacaagaaggtgcagttggtactgcatgtatcacaggcatggtgtctttagtg-tttagctcaacattagttacatttcac-agt--------------------ttaaaattt--gatca--------------------------------tcaatgctgctt-------------------ttagaaattttaaaa-----------------------------------tcagtgtagggtgacacaagat--------------------------------tttttctttctccaggggcccca-cttttcagaaatg----------ctaagcaggatgcagcatgaacacgttgttgcattatgctctct------------------------------------------------aattgcttcaa---ttcagagacccacaggcctctggcgacttca-------------------------------gga
>I23380_M161_Malvaceae_Hibiscus_tiliaceus_seq1
--------------------------------------------------------------------------------------------------------------------------------------------------------------------------------------------------------------------------------------------------------------------------------------------------------------------------------------------------------------tctgcctagagatgttgcaaaatgggtttcgccattatgggatatgggaatttttgaattccatggatatatatatcgtgaagaagcccttacagctacatttga-gggaagcagcaagaaagtacagttgatactgcatgtgtttcaggcatgatatttctgcta-tttatttgagatgctgtcttgttaaac-agc--------------------ttgtggtaccgtatca--------------------------------tagatggtatct-------------------gttctgatttccac------------------------tgaagctattt-aaagcccgtcatg-----------------------------------------ttttgatttctacagggggcaag-ttttttagatatg----------tc-------------------------------------------------------------------------------------------------------------------------------------------------------------------------
>I23381_M162_Bixaceae_Bixa_orellana_seq1
-----------------------------------------------------------------------------------------------------------------------------------------------------------------------------------------------------------------------------------------------------------------------------------------------------------------------------------------------------cttgg-ttttctgcctagaaatgttgcaaaatgggtttctccattgtgggatatgggattctttgtgttctttggatatgtatatcgtgaagaagccctcgcatccgccttcgg-aggaaacaacaagagagtacaaatgatgctacatgtgttacagg-----------------tttatttgatct-ttgtaatcttata--agc--------------------ctgtggctt--aataat-------------------------------caaatactagct-------------------gtttatatttttcaga---------------------ttgagtatatat-aaaggatatgata------------------------------------------tttgatttgttcagggaccatg-cttttcagatata----------tcaaagatgatgcgacctgaacatattgttgcattatcctatct------------------------------------------------cattgcttcag------------------------------------------------------------------tg
>I23382_M163_Bixaceae_Cochlospermum_vitifolium_seq1
-----------------------------------------------------------------------------------------------------------------------------------------------------------------------------------------------------------------------------------------------------------------------------------------------------------------------------------------------------cttgg-ttttctacctagaaatgttgcgaaatgggtatctccattgtgggatatgggattttttgtcttctctgggtatgtgcatcgtgaagaagcccttgcagctgccgtcgg-aggaaacaacaggaaagcacaagtgataatgcatgtatctcaggcatggtatttctgcta-ttcatttgattttatagtcag-------agt--------------------ttgtagctt--awtcaa-------------------------------caaatgctagct-------------------gtttagtttttggaa-----------------------tgggcatat---aaaggatatgaca------------------------------------------ttgaatttgtgcaggggccgtg-cttctcagatttg----------tcaaagatgatgcgacctccattcgttgtggcattatgctcgct------------------------------------------------cattgcttcag---ttcagaggtgtttaggtctcaatcgtctccaagaggtaccgaaa------------------ata
>I23383_M166_Malvaceae_Pseudobombax_ellipticum_seq1
------------------------------------------------------------------------------------------------------------------------------------------------------------------------------------------------------------------------------------------------------------------------------------------------------------------------------------------------------ttgg-ttttctgcctagaaatgttgcaaagtgggtttctccattatgggatatgggattttttgaattccatggatatgtgtatcgtgaagaagcccttacagctacttttga-gggaaacaacaagaaagtccagttgatactgcatgtgtcacaggcatggtatttctgcta-tttagttgagatgctatcattttataa-agc--------------------ttgtggt----aatca--------------------------------tagatgctatct-------------------gttcagatatttaa------------------------tgaacctattt-aaagcatatgatg-----------------------------------------tgttgatttgtatagggaccaag-attttta-------------------------------------------------------------------------------------------------------------------------------------------------------------------------------------------
>I23384_M168_Malvaceae_Theobroma_cacao_seq1
-----------------------------------------------------------------------------------------------------------------------------------------------------------------------------------------------------------------------------------------------------------------------------------------------------------------------------------------------------cttgg-ttttcttcctagaaatgtcgctaaatgggtttctccattatgggatatgggattctttgaattccatggatatgtgtatcgtgaagaagcccttacagctacttttgg-gggaaacaacaagaaagtacagttggtactgcatgtgtcacaggca-ggtatttttgcta-tttagttgatatgttatgatgttattc-agc--------------------ttgtggct---aatcat-------------------------------tcaacgttatct-------------------gttcagatttttag------------------------tgaacctattt-aatgcatataatg-----------------------------------------tgttgatttgtgcagggaccaag-gttttttgatttg----------tcaaaactgatgcaagctcaaaatattgttgcattatgctctct------------------------------------------------cattgcttcag---ttcagaggtgtacaggcctctggcgacttcaggaggtaaggaaatgattgacttcaataatt--t
>I23387_M178_Malvaceae_Malvaviscus_arboreus_seq1
---------------------------------------------------------------------------------------------------------------------------------------------------------------------------------------------------------------------------------------------------------------------------------------------------------------------------------------------------------g-ttttctgcctagaaatgttgcaaaatgggtttctccattatgggatatgggattttttgaattccatggatatatatatcgtgaagaagcccttacagctacatttga-gggaaacagcaagaaagtgcagctcatactgcatgtgtcacaggcatggtatttctgcta-tttatttgagatgctgtcttgttatac-agc--------------------ttgtggt-----atca--------------------------------trgatggtatct-------------------gttctgattttcaa------------------------tgaagctattt-aaagccgatcata-----------------------------------------ttatgatttctacaggggccaag-tttttt--------------------------------------------------------------------------------------------------------------------------------------------------------------------------------------------
>I23392_M187_Malvaceae_Ayenia_berlandieri_seq1
--------------------------------------------------------------------------------------------------------------------------------------------------------------------------------------------------------------------------------------------------------------------------------------------------------------------------------------------------------gg-ttttcttccaagaaatgttgcaaaatgggtttctccattatgggatatgggattctttgaattccatggatatgtgtatcgtgaagaagcccttacagccacttttgg-gggaaacaacaaaaaagtacaattgctactgcatgtattacaggtatggtatttatacta-tttatataccattttatgg-------------------------------------------attca--------------------------------tcaatgctatgtttggtagaggtgaaagagggtttggactatggagg---------------------gagaagctactt---------------------------------tcttttcc--------tctttttcttcatgtttacaaagggaaat-----tgggtaatg----------gaaggaaattgggtggmtsmawwymttkytsywyymtkcymwyt------------------------------------------------maktkcwwmaggaattaggag---------------------------------------------------------g
>I23393_M189_Malvaceae_Kearnemalvastrum_lacteum_seq1
-----------------------------------------------------------------------------------------------------------------------------------------------------------------------------------------------------------------------------------------------------------------------------------------------------------------------------------------------------cttgg-ttttctgcctagaaatrtygcaacatgggtttctccattrtgggatatgggattttttgaattccatggatatatatatcgtgaagaagcycttacagctacatttga-gggaaacaccaagaaagtacagttgatactgcatgtgtcacaggcatggtatttctgtta-tttatttgagatgctatcatgttatac-agc--------------------ttgtggt-----atca--------------------------------tagatggtatct-------------------gttctgatttctaa------------------------tgaagctacat-aaagcgtatcttg-----------------------------------------ttttgatttgtacaggggccaag-gtttttagatacg----------tcaaaaatgatgcaagatcaaaatattgctgcattatgctctct------------------------------------------------cattgcttcag---ttcagaggtgtacaggcctctggcgactycatga-------------------------------
>I23396_M019_Malvaceae_Allosidastrum_pyramidatum_seq1
-----------------------------------------------------------------------------------------------------------------------------------------------------------------------------------------------------------------------------------------------------------------------------------------------------------------------------------------------------cttgg-ttttgttcccagaaatattgcaacatgggtttctccattatgggatatgggattttttgaattccatggatatgtatatcgtgaagaagcccttacagccacatttga-gggaaacaacaagaaagtacagttgatactgcatgtgtcacaggcatggtatttctgcta-tttattcgagatgctgccatgttgtac-agc--------------------ttgtggt-----atca--------------------------------tagatagtatct-------------------gttctgatttctaa------------------------tgaagctacat-aaagcatatcgtg-----------------------------------------ttttggtttgtacaggggccaag-gtttttagatatg----------tcaaaaatgatgcaagatcaaaatattgctgcattatgctctct------------------------------------------------cattgcttcag---ttcagaggtgtacaggcckctggcga---------------------------------------
>I23398_M021_Malvaceae_Sidastrum_micranthum_seq1
-------------------------------------------------------------------------------------------------------------------------------------------------------------------------------------------------------------------------------------------------------------------------------------------------------------------------------------------------------------ttcttcctagaaatattgcwacatgggtttctccattatgggatatgggattttttgaattcyatggatatgtatatcgtgaagaagtccttacagccacatttga-gggaaacaacaagaaagtacagttgatactgcatgtgtcacaggcatggtatttctgcta-tttatttgagatgctatcatgttatac-akc--------------------ttgt-gt-----atca--------------------------------taggtggtatct-------------------gttaggatttttga------------------------tgaagctacat-tgagcatatcgtg-----------------------------------------ttttggtttgtacaggggccaag-gtttttagatatg----------tcaaaaatgattcaagatcaaaatattgctgcattatgctctct------------------------------------------------cattgcttcag---ttcagaggtgtasaggcctttggcgacttcaagaggtaacgtaacgaac---------------t
>I23399_M022_Malvaceae_Gaya_dominguensis_seq1
-------------------------------------------------------------------------------------------------------------------------------------------------------------------------------------------------------------------------------------------------------------------------------------------------------------------------------------------------------------------ctagaaatattgcaacatgggtttctccattatgggatatgggattttttgaattccacggatatttatatcgtgaagaagcccttacagccacatttga-gggaaacaacaagaaagtacagttgatactgcatgtgtcacaggcatggtatttctgcta-tttattcgagatgctgtcatgttatac-agc--------------------ttgtggt-----ttt--------------------------------------------------------------------------------------------------------------------------------------------------------------------------------------------------------------------------------------------------------------------------------------------------------------------------------------------------------------------------------------------------
>I28591_M023_Malvaceae_Neobuchia_paulinae_seq1
--------------------------------------------------ttgtatttttttttt-tttaaactttgaatttcttcttagtg------accaccacattggatttg-tataatt----gttattgtggtttaaggttaagg-aggccatttgttgctaatgc----------ctgtttccccttatta---------------------------------------------------------------------------------------------------------t-gtttct-t-ttatggctagcg-tagattgcattcaacttgg-ttttctgcctagaaatgttgcaaaatgggtttctccattatgggatatgggattttttgaattccatggatatgtatatcgtgaagaagcccttacagcttcgtttga-gggaaaaaacaagaaagtacagttgatactgcatgtttcacaggcatggtatttctgcta-tttctttgagatgctgtcatgttataa-agc--------------------ttgttgt----aatca--------------------------------tggacgctatct-------------------cttcagatttttaa------------------------tgaacctattt-taag----------------------------------------------------------------------------------------------------------------------------------------------------------------------------------------------------------------------------------------------------------------------------
>I28593_M024_Malvaceae_Carpodiptera_cubensis_seq1
----------------------------------------------------------------------------------------------------------------------------------tgttacgacttaaggttaagg--agcaatttgatgctactgc-----------ctttttccttaatgga----------tacta-tgttatgagttggaattcttattgcttttagcta-tg--------tggtgaatta--------------------------ttggaatt-tttttt-tttttttgctagca-tagattgcattcaacttgg-ttttctgcctagaaatgtcgcaaaatgggtttctccattatgggatatgggattttttgaattccatggatatgtatatcgtgaagaagcccttacagctacgtttgg-aggaaacaacaagaaagtacagttgatactacatgtgtcacaggcatggtatttctgcta-tttatttgagatgttattatgccatac-agc--------------------ttgtggct---aatcat-------------------------------taaatgtta-------------------------cacaattttaa------------------------tgaacctaggt-aaagcatatcatg-----------------------------------------cgttgatttctgcagggaccaag-ttt-----------------------------------------------------------------------------------------------------------------------------------------------------------------------------------------------
>I28594_M025_Malvaceae_Herrania_nitida_seq1
---------------------------------------------------------------------------------------------------------------------------t----gttgttatggtttaaggttaagg--accca-ttgatattgatgc----------cttttcccctttaatagataa---------ta-tcttataagttggaactcttcttgcttttagcta-cg--------gtgacaatc--------------------------------atgtttttcc-cttttttgctagca-tagattggattcaacttgg-ttttcttcctagaaatgtcgctaaatgggtttctccattatgggatatgggattctttgaattccatggatatgtgtatcgcgaagaagcccttacagctacttttgg-gggaaacaccaagaaagtacagttggtactgcatgtgttacaggca-agtattcctgcta-ttttgttgatacgttatgatgttattc-agc--------------------ttgtggct---aatcat-------------------------------taaatgttgtct-------------------gttcggatttttag------------------------tgaacctattt-aatgcatataatg-----------------------------------------tgttgatttgtgcagggaccaag-gttttttgatttt----------tcaaaactgatgcaagctcagaata--------------------------------------------------------------------------------------------------------------------------------------------------
>I28595_M184_Malvaceae_Guazuma_ulmifolia_seq1
----------------------------------------ttcgttgtgataaag---------------------------ctttttaatg------g-cattgtcatgaattgattaaaact----gttgttatggtttaaggtcatgg--agccg-ttgatgttgatg-----------cttttttccattaatagataa---------ta-tcttataagttggaagtcttattgcttttagcta-gt--------ttgacaatt--------------------------------atg-tttcct-ttgttttgctagca-tagactgcattcaacttgg-ttttattcctagaaatgtcgttaaatgggtttctccattatgggacatgggattctttgaattccatggatatgtgtatcgtgaagaagccattgcagctacttttgg-ggaaaacagcaagaaagtacagttggtactgcatgtgtcacaggcatggtatttctgcta-tagagttgatatgttatgatgttattc-agc--------------------ttgtagct---gatcat-------------------------------gaaatgctatct-------------------gttctga-ttttag------------------------tgaacgtatct-aatgcatata--g-----------------------------------------tgttgatttatgcagggaccaag-gttttttgatatg----------tcaaagctgatgcaagctcaaaatattgttgc-------------------------------------------------------------------------------------------------------------------------------------------
>I28596_M026_Malvaceae_Ruizia_cordata_seq1
-------------------------------------------------------------------------------------------------------------agatttk-taaaat-----tttgttttgatttaagg---------------------yaatgc-----------cttttctctttagtggatgt---------ta-tgtta------------cttcttgcttttaacta----------tkggggaatt--------------------------------atr-ttttcy-ytttgtggctagca-cagattgcattcagcttggtttttctgcctagaagtgttgcaaaatgggtttctccattatgggatgtgggattytttkawttccatggatatttrtatcgtgaagaggcccttacggctacttttgg-gggaagcaacaagaaagtacagttgatacttcatgtgtcacaggcatggyatttctgcta-tttatttcagatgtgwtcatgctwkac-agtataca---------------ttgttgcy---aatcat-------------------------------tgaaagatattt-------------------cttcatatttttaa------------------------tgaacctgttt-aacgcatttcatc-----------------------------------------tgtcgatttgtgcagggaccaag---------------------------------------------------------------------------------------------------------------------------------------------------------------------------------------------------
>I28597_M027_Malvaceae_Melhania_velutina_seq1
------------------------------------------------------------------------------------------------------------------kr-taa--------tttttttttatttaagg---------------------taatgc-----------cttttctctctagtggatgt---------ta-tgtta------------cttcttgctttcaacta----------tgggggaa-t--------------------------------ata-ttttct-ttttgtggctagca-cagattgcattcagcttgg-ttttctgcctagaagtgttgcaaaatgggtttctccattatgggatgtgggattctttgaattccatggatatttatatcgtgaagatgcccttacggctacttttgg-gggaagcaacaagaaaatacagttgatacttcatgtgtcacaggcacggtatttctgcta-tttatttcagaggt-ttcatgctttacaaatataca---------------ytgttryt---aayywyswttgcagagacaaatcacaaactagggaaataartgmwaytw-------------------ctycwkattttkaa------------------------tgaw----------------------------------------------------------------------------------------------------------------------------------------------------------------------------------------------------------------------------------------------------------------------------------------
>I28598_M028_Malvaceae_Glyphaea_brevis_seq1
-------------------------------------------------------------------------------------------------------tctcatggattta-taaaact----gttgctagggtttcaggttaagg--agtcacttgatgttgatgt----------ctttttcccatga-----------------ta-tgttataagttgta---cttcttgcttttatttg-tg--------atgacaact--------------------------------atg-ttttct-ttttgttgcttgca-tagattgcattcaacttgg-ttttctgcctagagatgttgcaaaatgggtttctccattatgggatatgggattctttgaattccatggacatgtgtatcgtgaagatgcccttacggctacttttgg-gagaaacaacaagaaagtacagttgatattgcatgtattacaggcatggtattt-----------ttcaggatgttatcatgttttac-agc--------------------ttgtgaat---agttg--------------------------------aaaatcctatct-------------------gttcatatttttaa------------------------tgtgcctatttaaaagcttaaaatg-----------------------------------------tgttgatttgagcag-----------------------------------------------------------------------------------------------------------------------------------------------------------------------------------------------------------
>I28599_M029_Malvaceae_Desplatsia_dewevrei_seq1
----------------------------------------------------------------------------------------------------cattcttatggcttta-taaaact----atttttaaggtttaaggttaagg--agctatttgatgttaatgc----------cttttacacctaaatagataa---------ta-tgttataagtagga---cttctggcttctatttg-tg--------atgacaact--------------------------------atg-ttttcc-ttttgttgc------tagattgcattcaacttgg-ttttctgcctagagatgttgcaaaatgggtttctccattatgggatatgggattctttgaattccatggatatgtgtaccgtgaagaagcccttacaggtacttttgg-gggaaacaacaagaaagtacaattgatacttcatgtgttacaggcatggtatttctgcta-tttctatgggatgttatcacgtttcag-agc--------------------tcgttgct---aatta--------------------------------aaaatgcaatct-------------------gttcatatctttaa------------------------tgaacctattt-aaagcataaaata-----------------------------------------tgttgatttgttcagggaccaaa-attttcagata---------------------------------------------------------------------------------------------------------------------------------------------------------------------------------------
>I28600_M146_Malvaceae_Mortoniodendron_guatemalense_seq1
----------------------------------------------------------------------------------------agtg------aacatcmttgtggatttg-tatamtt----gttgttatggtttaaggttaagg--agcaatttgatgctaatgc-----------cttttctccttaatagatta---------ta-tgttatgagttggaagtcttcttgcttttagcta-tg--------ttgacaatt--------------------------------atg-ttttct-ttttgtgactagca-tagagtgcattcaacttgg-ttttctgcctagaaatgtcgcaaaatgggtttctccactatgggatatgggattcttagaattccatggatatgtatatcgtgaagaaatccttaaagctacttttgg-gggaaacaacaagaaagtacagttgatactgcatgtgtcacaggcatggtatttctgcta-tttatttgagatgttatcaagttatac-agc--------------------ttgtggct---aatcat-------------------------------taaatgctatct-------------------gttcagatttttaa------------------------tg---------------atatcatg-----------------------------------------tgttgatttgtgcagggaccaag-ttttttagatttg----------tcaaaaacgatgcaagctcaaaatattgctgcattatgctc----------------------------------------------------------------------------------------------------------------------------------
>I28601_M030_Malvaceae_Sparmannia_africana_seq1
------------------------------------------------------------------------ctcatagtgaagctttaatg------tacattctcatggattta-aaaaact----gttgttaggattcaaggttaagg--agccatttga-gttaatgc-----------cttttcccctaaatagataa---------tattcttataagttgga---cttcttgcttatagttg-tg--------atgacaact--------------------------------atg-ttttttcttttgttgctagta-tagattgcattcaacttgg-ttttctgcctagagatgttgcaaaatgggtttctccattatgggatatgggatgctttgaattccgtggatrtgtggatcgtgaagaagcccttacagctacttttgg-gggaaacagcaagaaagtacagttgatactgcatgtgtctcaggcatggtatttttgcta-tttatttgggatgttattatgttttgc-agc--------------------ttgtgat----aatt---------------------------------aaaatgctatct-------------------gttcacatttttaa------------------------tgaacatattt-aaaacataaaatg-----------------------------------------agttga-ttgtgcagggaccaaa-ttttttagatatg----------tcaa-----------------------------------------------------------------------------------------------------------------------------------------------------------------------
>I28602_M031_Malvaceae_Mollia_sp_seq1
----------------------------------------------------------------------------tcatgaagctttaatt------tgcattctmawsraawya-wratact----attgttaaggtttaaggttaagg--agctacttgatgttaatgc----------cttttacctctaa--------------------aattagaagtcgta---cttcttgcttctagttg-tg--------atgacaact--------------------------------atg-tttacc-ttttgttgc------tagattgcattcaacttgg-ttttctgcccagagatgttgcaaaatgggtttctccattatgggatatgggattctttgaattccatggatatgtgtatcgtgaagaagcacttacggctacttttgk-gggcaacaacaagaaagtacagttgatactgcatgtgtcacaggcttggtatttctgcta-tttctttgggatgttatcatgttacac-aga--------------------ttgtggct---aattaa-------------------------------aaaatgcaatct-------------------cttcacatctttaa------------------------tgaacctattt-aaagcataaaatt-----------------------------------------tgttgatwtgtgcagggactgaa-attttcagacgtg----------tcaaaaacgttgcag------------------------------------------------------------------------------------------------------------------------------------------------------------
>I28606_M033_Malvaceae_Reevesia_formosana_seq1
----------------------------------------------------------------------------------------------------------------------------------------------------agg--agcgctatgatg-taatgc----------ccttttgacgttaatggataa---------ta-tattataagttggaagtcttcttgcttttaacta-agatgacaaattgacaatt--------------------------------atg-ttttct-ttttgtggttagca-tagattgcattcaacttgg-ttttttgcctagaaatgtcgcaaaatgggtttctccattgtgggatatggggttctttgaattccatggatatgtgtatcgtgaagaagcccttacagctacttttgg-gggaaacaacatgagagtacagttgatactgcatgtgtcacaggcatgatatttatgcta-tttatttgagatgttatcatgttatac-agc--------------------ttgtggct---aatcat-------------------------------taaatgctatct-------------------gttcagatttttaa------------------------tgaacctattt-aaagcatatcatg-----------------------------------------tgttgatttgtgcagggaccaaa-gtttttagatatg----------tcaaaaat-------------------------------------------------------------------------------------------------------------------------------------------------------------------
>I28607_M034_Malvaceae_Mansonia_altissima_seq1
--------------------------------------------------------------------------------------------------------------------------------------atggtttaagttaaagg--agccctttgatgctaatgc----------ccttttgacgtgaatggataa---------tt-tattataatttggaactgttcttgcttttaacta-caatgacaaattgacattt--------------------------------atg-tttccc-ttttgtggttagca-cagattgcattcaacttgg-ttttctgcctagaagtgttgcagagtgggtttctccattatgggatatgggtttctttgaatttcttggatatgtgtatcgtgaagaagcccttacagctacttttgt-gggaaacagcatgaaagtacagttgatactacatgtgtcacaggcatggtatttctgcca-tttttttgagatgttatgatgttatac-aac--------------------ttg--gct---aatcat-------------------------------tcaatgct-tca-------------------gttcagatttttaa------------------------taaacctattt-aaagcatat-atg-----------------------------------------ttttgatttgtgcagggaccaaa-gttttttgatttg----------tyaaaaatgacacaagctaaaaatatt------------------------------------------------------------------------------------------------------------------------------------------------
>I28608_M035_Malvaceae_Hosfordia_alata_seq1
---------------------------------------------------------------------------------------tagtgaccacaaccacaatcatggatttg-tatgatt----gttgttacaattcgaggttaagg-cggccacctgttgctgatgc----------ctttttccccttattt---------------------------------------------------------------------------------------------------------t-gtttct-tgttgtggctagta-cagaatgcattcaacttgg-ttttcttcctagaaatattgcaacatgggtttctccattatgggataagggattttttgaattccatggatatttatatcgtgaagaagcccttacagccacatttga-gggaaacaacaagaaagtacagttgatgctgcatgtgtcacaggcatggtatttctgcta-tttattcgagatgctgtcatgttatac-agc--------------------ttgtggt-----atca--------------------------------tagatgttatct-------------------gttctgatttctaa------------------------tgaagctacat-aaagcatatcatg-----------------------------------------ttttgttttgtacaggggccgag-gtttttagat----------------------------------------------------------------------------------------------------------------------------------------------------------------------------------------
>I28609_M036_Malvaceae_Pentaplaris_davidsmithii_seq1
-------gat----------------------------------ttaaggtttaaggtttatgttttgttgactttgaatttcatcttagtg------accaccatcatggatttg-tataatt----gttgttatggctaagattaagga--ggccatttgctgctaatgc----------ctttttcccct----------------------tattat------------------------------------------------------------------------------------gtttct-tgttgtggctagca-tagattgcattcaactcgg-ttttctgcctagaaatgtcgcaaaatgggtttctccattatgggatatgggattttttgaattccatggatatttatatcgtgaagaagcccttacagctacttttgg-gggaaacaacaagaaagtwcagttgatcctgcatgtgtcacaggcatggtatttctgcta-------ttagatgctatcatgttgtac-agc--------------------ttgtggt----aatsa--------------------------------tagatgctatca-------------------gttctgatttctaa------------------------tgaacttattt-aaagcatatcttg-----------------------------------------tgttgatttgtacaggggccaag-ttttttagatatg----------tcaaaaatgat----------------------------------------------------------------------------------------------------------------------------------------------------------------
>I28612_M038_Malvaceae_Brachichyton_bidwillii_seq1
-----------------------------------------------------------------------------------------ttg------accatcatcgtggctttg-taaaatt----gttgttatggt------------------------------------------------------------------------------atatgagttagaagtcttcttgcctttagcta-tg--------tgagcaatt--------------------------------atg-ttttct-ttttgtggctagca-tagattgcattcaacttgg-ttttctgcctagaaatgttgcaaaatgggtttctcctttatgggatatgggattttttgaattccatggatatgtatatcgtgaagaagccctttcagctacttttgg-agga---aacaagaaagtacagttgatactacatgtgtcacaggcatggtatttctgcta-tttrttttagat-------------ac-agc--------------------ctrtggct---aatcat-------------------------------tagatgctatct-------------------gttcagatttttaa------------------------tgaacctagtt-aaagcatatcatg-----------------------------------------tgttgatttgtgcagggaccaag-ctttttagatatg----------tcaaaaacaatgcaagatcaaaatattgctgcattatgc------------------------------------------------------------------------------------------------------------------------------------
>I28613_M039_Malvaceae_Eriotheca_macrophylla_seq1
-----------------------------------cattgtttactgagttttggtattttttt-----ttactttcaatttcttcttagtg------accaccaccttggatatg-tat-att----gttgttaacgtttaaggttaagg-aggccatttgttgctaatgc----------ctttttccctttatta-----------------------------------------------------------------------------------------------------------tgtttc-ttttgtggctagca-tagattgcattcaacttgg-ttttytgcctagaaatgttgcaaaatgggtttctccaytatgggatatgggattttttgaattccatggatatgtatatcgtgaagaagcccttacagctacttttga-gggaaacaacaagaaagtacagttgatactgcatgtgtcacaggcacggtatttttg-ta-tttatttgagatgctatcatgttataa-agc--------------------ttgyggt----aatca--------------------------------tagatgcttcct-------------------gttcagatttctaa------------------------tgaacctattt-aaagcatatgatg-----------------------------------------tgttgattt-----------------------------------------------------------------------------------------------------------------------------------------------------------------------------------------------------------------
>I28614_M040_Malvaceae_Hydrogaster_trinervis_seq1
---------------------------------------------------------------------------------aagctwtaatg------tgmaww------------------ct----mttrggcaggtttaaggttaakg--rgmtatttgatgttaatrc----------yttttwcccctaaakagstra---------ta-tgttataagttgga---cttcttgcttctagttg-tg--------atgacaact--------------------------------atg-ttttct-ttttgttkc------tagattgcattcaacttgk-ttttctsyctasagatgttgcwaaatgggtttctccattatgggatatgrgattctttgaatthyatggatatgtdtatygtgaagaagcccttacagstacttttggkggraaacaacaagaawgtacagttgatactgcatgtgtyacaggcatggtatttctgctr-tttctttgggacgttatcwtgtttcwc-agc--------------------ttgtgkct---aattaa--------------------------------aaatgcaatct-------------------gttcacatcyttac------------------------tgaacctattt-aaagcataaamtr-----------------------------------------tgttgattkgtgcagggaccaaa-attttcwgawrtg----------tcaaaaacactgcaagctcataatagca-----------------------------------------------------------------------------------------------------------------------------------------------
>I28615_M041_Malvaceae_Pterygota_brasiliensis_seq1
-------------------------------------------------------------------------------------------------------sawmatggttttg-waawayt----rytr-tatggtttaaggttwagc--agtaatttgatgctaatat--------------------------------------------gttatgagttggaagttgtcttgcttttagcta-tg--------cgaacaatt--------------------------------atg-ttttca-ttatgtggctagca-cagattggattcaacttgg-ttttctgcccagaaatgtcgcaaaatgggtttctcctttatgggatatgggattctttgaattccatggatatgtatattgtgaagaagcccttacagctacttttgg-ggga---aacaagaaagtacagttgatactgcatgtctcacaggcatggtatttctgcta-tttattttagat-------------ac-agc--------------------ttgtggct---aattat-------------------------------tgaatgctacct-------------------gttcagatttttaa------------------------tgaacctattt-aaagcatatcatg-----------------------------------------tgtygrsttgtscakggmysarg-atttttagatatg----------tcmwr----------------------------------------------------------------------------------------------------------------------------------------------------------------------
>I28616_M042_Malvaceae_Leptonichya_maranta_seq1
-----------------------------------------------------------------------------------------------------------------------------------------------------gt--acccatttgatgttaatgc----------attttcccctttaatagataa---------ta-tgttataagttggaactcttcttgcttttagcta-ca--------atgacactt--------------------------------ata-ttttcc-ttttgttgctagcg-tagattgcgttcaacttgg-ttttcttcctagaaatgttgcaaaatgggtttctcctttatgggatatgggattctttgaattccatggatatgtgtatcgtgaagaagcccttacagctacttttgg-gggaaacaacaagatagtacaattgataatgcatgtatcacaggcatgatwtttctgcta-tttatttgatatgttatgatgttt------c--------------------ttgtggtt---aatca--------------------------------ttagtgctgtgt-------------------ttggtag--gggaa------------------------agaaggaaggaaagggtgtggaagg------------------------------------------------------aaaaactatt-ttctttccctctttt--cgttcatttgtta--------------------------------------------------------------------------------------------------------------------------------------------------------------------
>I28618_M044_Malvaceae_Pentace_laxiflora_seq1
----------------------------------------------------------------------------------------------------------catgaatttg-tataatt----gttgttatgatttaaggttaagg--agcaatttgatgctaatgc-----------------ctttaatggaataa---------ta-tattatgagttggaattattcttacttttagcta-tg--------tggtcaatt--------------------------------atg-ttttct-ttttatggctagca-tagattgcattcagcttgg-ttttctgcctagaaatgtcgcaaaatgggtttctccattatgggatatgggattctttgaattccatggatatgtatatcgtgaagaagcccttacagctactttcgg-gggaaacaacaagaaagtacagttgatactgcatgtgtcacaggcatggtatttctgcta-gttatttaagatgttattattccatac-agc--------------------tattggat---tatca--------------------------------ttaatgctctct-------------------tttcacaattttca--------------------------------------------------------------------------------------------------tctgtagggaccaag-tttttttgatttg----------tcaaaaacaatgcaagctcaaactattgctgcattgtgctctct------------------------------------------------aattgcttc---------------------------------------------------------------------a
>I28619_M045_Malvaceae_Phragmotheca_mammosa_seq1
ccttgtggatttggcagttatgttgctaatgtttcccttatttactgagatttggtatttttgt-----tgactttgattt-------------------catcttcatgtatttg-tataatt----gttgttactgtttaaggtta----aggccatttgttgctaatgc----------ctttttccccttatta---------------------------------------------------------------------------------------------------------t-gtttct-tgctgtggctagca-tagattgcattcaacttgg-ttttctgcctagaattgtcgcaaaatgggtttctccattatgggatatgggattttttgaattccatggatatgtatatcgtgaagaagtccttacagctacttttgg-gggaaacaacaagaaagtacagttgatactgcatgtgtcacaggcatggtatttctgcta-tttatttgagatgccatcatgttatac-tgc--------------------ttgtggt----aatca--------------------------------tagatgctatct-------------------gttctgatttctaa------------------------tgaacctattt-aaagcatgt--cg-----------------------------------------tgttgatttgtacaggggccaag-ttttttagatatg----------tcaaaaatgatgcaagcccaaaatattgctgcattatgct-----------------------------------------------------------------------------------------------------------------------------------
>I28620_M046_Malvaceae_Camptostemon_shultzii_seq1
------------------------------------------------------------wtgk-----tgayattgaatttca------tgtacgagatggagggswwggatttg-tatgatt----gttgttacagtttgaggttaagg-cggccatttgttgctaatgc-----------cttttccgtttattg---------------------------------------------------------------------------------------------------------t-gtttct-tgttgtggctagca-tagattgyrttcaacttgg-ttttctgcctagaaatgtyrcaaaatgggtttctccwttatgggatatgggattttttgaattycatggatatgtatatcgtgaagaagcycttacawctacwtttgr-gggaaacaacaagaaagtacagttgatactgcatgtgtcacaggcatggtatttctgcta-tttatttgagatgctatcctgttatac-agc--------------------ttgtggt-----atca--------------------------------tagatgstrtct-------------------sttctgayttctwa------------------------tgaagctrttt-aawgcayrtmatg-----------------------------------------ttttgatttgtacaggggccmag-ttttttagatatg----------tcaaaaatgatgcaagatcaaaatattg-----------------------------------------------------------------------------------------------------------------------------------------------
>I28621_M153_Malvaceae_Trichospermum_sp_seq1
--------------------------------------------gtatgtttgtggcctttgatt----ttcttcatcatgaagctttaayg------tgcattttcatggaatta-taatatt----atcattaaggttyaagg--------------ttaatgwtratgc----------mttttacttctaaatagataa---------ka-tgtcataagttgta---attcttrcttctagttg-tg--------atgacaabt--------------------------------atg-ttttct-ttttgttgc------tagattgcattcaacttgg-tttcctrcctagagatgttgcaaagtgggtttctccattatgggmtatgggattctttgaattccatggdtrtgtgtatcgtgaagaagcccttacdgctachtttgg-ggga---aacnagaaagtacagttgatactgcatgtgtcacaggcatggtatttstgcaa-httttttgggatattatcatgttacac-agc--------------------ttgtagct---aatta--------------------------------aaaatgmaatct-------------------gttcacatctttaa------------------------tkaacctatyt-drrgsawamaakaaagtacagttgatactgcatgtgtcacaggcatggtatttvtgyarmtttktysrgrkayyawmatkttacacagcttgt--agctaattaaaaatgaaatctgttcacatcttta----attaacctatytrrrgsawamaagmarrtayrkywrawacwsyryrwgyymcarryatrgtatttctgcaaattttttgggatattatcatgttacacagctt---------------------------gtagctaat
>I28623_M048_Malvaceae_Abroma_augusta_seq1
---------------------------------------------------------------------------------------taatg------gacattatcatggatttt-taaaat-----gttgttatggtttaaggttaagt--acttatttgatgttaatgc----------ctttttttccttaatagatag---------ta-tgttataagttggaactctttttgcttttagcta-ca--------atgacaatt--------------------------------atg-ttttct-tcttgttgctagaa-tagattgcattcaacttgg-ttttcttcctagaaatgttgcaaaatgggtttccccattatgggatatgggattctttgaattccatggatatgtgtatcgtgaagaagcccttacagctactttagg-ggga---aacaagaaagtacaattgatactgcttgtgtcacaggcatggtatttctgcca-tttatttcatatgttatgatcatttag-aac--------------------ttgtggct---aatca--------------------------------tcaatgttatgt-------------------ttggtaggagggaa------------------------agaaagaaggabagagtgtggaagg-------------------------------------------------------aaaactact-ttctttccctctttt--cctttgttaagg---------------------------------------------------------------------------------------------------------------------------------------------------------------------
>I28624_M049_Malvaceae_Corchoropsis_tomentosa_seq1
-----------------------------------------------------------------------------------------gtg---------accataatggatttg-taaaatt-----ttgttatgatttatggttaagg--agcaatttgataccaatgc-----------ttttcctctttagtggatga---------ta-tgttacgatttgggaatcttctagcttttaacta-tg---------gggcaatt--------------------------------atg-ttttct-ttttgtggctagcg-cagattgcgttcagcttgg-ttttttgcctagaagtgtcgcaaaatgggtttctccattatgggatatgggattctttgatttccatggatttttatatcgtgaagaggcccttacagctacttttgg-gggaagcaacaagaaagtacagttgatacttcatttgtcacaggcatggtatttctgcta-tttatttcaaatgttatcatgttatac-agc--------------------ttgttgat---aatcat-------------------------------tcaatgctcttc-------------------------atatttaa------------------------tgaacctgttt-aacacaaatcatg--------------------------------------------tgtcttgtgcagggaccacg-ttttttagatatg----------tcaaaaacgatgcaagatgaaaawm--------------------------------------------------------------------------------------------------------------------------------------------------
>I28625_M193_Malvaceae_Apeiba_tibourbou_seq1
---------------------------------------------------------------------------------------------------gcattctcawgkattta-tgaaact----gtttttagggttcaaggttaagg--agccatttgatgttaatgc-----------cttttcycctaaatarataa---------ta-tgttataagttgga---cttcttgcttttarctg-cg--------atgacaact--------------------------------atg-ttttttcttttgttgctwgca-tagattkcattcmacttgg-ttttbtgcctagagatgttgcaaaatgggtttcthcattgtgggatatgggatactttgaattccatrgatatgtgaatcgtgaagaagctcttacagctacttttgg-ggsaaacaacaagaaattacagttgatactgcatgtgtcacaggcatggtatttctgcta-tttatttgggatgt--kcatgttttgc-agc--------------------ttgtggat---aatta--------------------------------aaaatgctatct-------------------gttcacatttttaa------------------------tgagcctattt-aaaacataaaatg-----------------------------------------agttgatttgtgcagggaccaaa-ttttttggatatg----------tcaaaaacgctgcaagcttcaaatattgttgcatt----------------------------------------------------------------------------------------------------------------------------------------
>I28626_M226_Malvaceae_Helicteres_guazumifolia_seq1
------------------------------------------------------------------------gtttagatttcttcatagtg------accatcagcatggatttg-taaaata----tttgttatggtttaagg--------agccctttgatggtaatgc----------ccttttgtcgttaatggataa---------ta-tattacaagttggaagttt------------------------------cattt--------------------------------atg-ttttcc-ttttgtggttagca-cagattgcattcaacttgg-ttttctgcctagaagtgttgcagagtgggtttctccattatgggatatgggattctttgaatttcatggatatgtgtatagtgaagaggcccttacagctacttttga-gggaaacagcatgaaagtacagttgatactgcatgtgtcacaggcatggtatttctgcta-tttgtttgagatgttatgatgttatac-agc--------------------ttgtggct---aatcat-------------------------------taaatgctatkg-------------------gtacagatttttaa------------------------tcaacctattt-aaagcatat-atg-----------------------------------------tgttggtttgtgcagggaccaaa-gttttcagacttg----------tcaaaaatgacgcaa------------------------------------------------------------------------------------------------------------------------------------------------------------
>I28628_M051_Malvaceae_Werklea_horrida_seq1
-------------------------ttaatatttcccttgttcactgagatttgatatttttgt-----cgamttttcattttatcttagtg------gccaccatcatgaatttg-tatagttgttagttgttacagtttgaggttaagg-cagccagttgtttttaatgct--------tttttttccctctgtta---------------------------------------------------------------------------------------------------------t-gtttct-tgttgtggctggca-tagattgcatccaacttgg-ttttctgcctagaaatgttgcaaaatgggtttctccattatgggatatgggattttttgaattccatggatatatatatcgtgaagaagcccttacagctacatttga-gggaaacagcaagaaagtgcagctaatactgcatgtgtcacaggcatggtatttctgcca-tttatttgagatgctgtcttgttatac-agc--------------------ttgtggt-----atca--------------------------------tagatggtatct-------------------gttctgatttccaa------------------------tgaagctattt-aaagccgatcatg-----------------------------------------ttttgattt-----------------------------------------------------------------------------------------------------------------------------------------------------------------------------------------------------------------
>I28629_M052_Malvaceae_Spirotheca_rosea_seq1
------------------------------------tttgtttaccgagatttggcattttttt----------------tttactttagtg------accactgccattgatttg-tataatt----gtttttatggtttaaggtttagg-gggccatttgttgctaatgc-------------cttccccatatta-----------------------------------------------------------------------------------------------------------tgtttc-ttttgtggctagca-tagattgcattcaacttgg-ttttctgcctagaaatgttgcaaactgggtttctccattatgggatatgggattttttgaattccatgggtatgtgtatcgtgaagaagcccgcacagctacttttga-gggaaacaccaagaaagtacagttgttactgcatgtgtcacaggcatggtatttctgcta-tttatttgagatgctatcgtgttataa-agc--------------------ttgtggt----aatca--------------------------------tagatgctatct-------------------gtttagaattttag------------------------tgaacctatat-aaagcatatgatg-----------------------------------------tgttgatttgtacag-----------------------------------------------------------------------------------------------------------------------------------------------------------------------------------------------------------
>I28630_M053_Malvaceae_Huberodendron_swietenioides_seq1
--------------aagttatattgctaacatttccgttgtttactgagatttggtattttt-------tgactttgaatttcttcttagtg------accaccatcatggatttg-tataatt----gttgttatggtttaaggttaagg-aggccatttgttgctaatgc----------cttgttccctttgt-------------------------------------------------------------------------------------------------------------gtttct-ttttgtggctagca-tagattgcattcagcttgg-ttttctgcctagaaatgttgcaaaatgggtttctccattatgggatatgggattttttgaattccatggatatgtatatcttgaagaagcccttacagctacttttga-gggaaacaacaagaaagtacagttgatactgcatgtgtcacaggcatggtatttctgcta-tttatttgagaggctatcatgttatac-agt--------------------ttttggt----aatca--------------------------------tagatgctatct-------------------gctcagatttctaa------------------------tgaacctattt-aaagcatatgatg-----------------------------------------tgttgatttgtacagggaccaag-atttttagatatg----------tcaaagct-------------------------------------------------------------------------------------------------------------------------------------------------------------------
>I28631_M054_Malvaceae_Trochetiopsis_benjaminae_seq1
-------------------------------------------------------------taat----ggttttcttaaaagcccaaagtg---------atcattatggatttg-taa--------tttttttttatttaagg---------------------taatgc-----------cttttctctctagtggatkt---------ta-tgtta------------cttcttgttttcaacca----------tgggggaa-t--------------------------------ata-ttttct-ttttgtggctagca-cagattgcattcagcttgg-ttttctgcctagaagtgttgcaaaatgggtttctccattatgggatgtgggattctttgaattccatggatatttatatcgtgaagatgcccttacggctacttttgg-gggaagcaacaagaaagtacagttgatacttcatgtgtcacaggcacggtatttctgcta-tttatttccgaggt-ttcatgctttac-aatataca---------------ttgttgct---aatcat-------------------------------tgaatgctattt-------------------cttcatatttttaa------------------------tgaacctgttt-aacgcatttcatc-----------------------------------------tgttgacttgtgyaggggcccag-ttttt---------------------------------------------------------------------------------------------------------------------------------------------------------------------------------------------
>I28632_M055_Malvaceae_Eriolaena_candollei_seq1
-------------------------------------------------------------attk----gwyyttttrrtcatg-------------------------gawtttr-wwwwwt-----tttwttttgatttaagg---------------------daatgc-----------cttttctctttagtggatgt---------ta-tgtta------------cttcttgcttttaacwa----------tgggggaatt--------------------------------atr-ttttct-ytttgtggctagca-cagattgcattcagcttgg-ttttctgcctagragtgttgcaaaatgggtttctccattatgggatgtgggattctttgawttccatggatatttatatcgtgaagakgcncttahggctacttttgg-gggaagcaacaagaaagtacagttgatacttcatgtktcacaggcatggyatttctgcta-tttatttcagatgtkatcatgctdtac-agtataca---------------ttgytgcc---aatcat-------------------------------tgaaagatattt-------------------cttcatatttttag------------------------tgaacctgttt-aahgcatttcawc-----------------------------------------tgtcgatttgtgcagggaccaag-ttttttagatatg----------tcaaaaatgatgcatgctgaaagtattactgc-----------------------------------------------------------------------------------------------------------------------------------------ct
>I28633_M056_Malvaceae_Adansonia_digitata_seq1
----------------------------acatttcccttgtttactgagatttttttttcttttt-ttgtaattttgaatttcttcatagtg------accatcgccatggatttg-tataatt----gttgttackgtttaaggttaagg-aggccatttgttgctaatgc----------cttttaccccttgttt---------------------------------------------------------------------------------------------------------t-gtttct-t-ttgtggctagca-tagattgcattcaacttgg-ttttctgcctagaaatgttgcaaaatgggtttctccattatgggatatgggactttttgaattccatggatatgtatatcgtgaagaagcccttacagctacttttga-gggaaacaacaagaaastacagttgatactgcatgtgtcacaggcatggtatttctgcta-tttatttgagatgctatcttgttatac-agc--------------------tagcagt----aatca--------------------------------tagatgctatct-------------------gttcagatttctaa------------------------tgaacctattt-aaagtgtatgatg-----------------------------------------tgttgatttgtacagggaccaag-atttttagatatg----------tcaaaattgatgcaagctcaaaatgttgctgcattttgctctct------------------------------------------------c------------------------------------------------------------------------------
>I28635_M058_Malvaceae_Byttneria_aculeata_seq1
------------------------------------------------------------------------------------------------------------------------------------------------------------tattatatgttggcactcggtagttactcttgcttttagttacatggt-----agtca------------------ttctttgcttttatcta-taatgac-aagtgacaact--------------------------------atg-ttttct-tcttgttgctagca-tagattgcatgcaacttgg-ttttcttcctaggaatgttgcaaaatgggtttctccattatgggacatgggattcttcgagttccatggatatgtgtatcgcgaagaagcccttacagccacttttgg-gggaaacaaccaaaaagtacagttggtactgcatgtatcgcaggtctggtatatatgcta-tttact----atgttatgat--------agc--------------------ttgtaact---attcg--------------------------------tcaatgctatatttggtatgaggggaagaaggtttggattttgaatttctgactttggactatggagggggaaactactt---------------------------------tctttccc--------tcttttccttcatttttggtaagggaaggaaattgggtggatg-----------------------------------------------------------------------------------------------------------------------------------------------------------------------------------ca
>I28637_M060_Malvaceae_Duboscia_vifidiflora_seq1
-------------------------------------------------------------------------------tgaagctttaatg------tgcattctcatagatttg-taacact----gttgttaaggtttaaggttaagg--agccatttaatgttaatgc----------cttttacccctaaatagatga------tagta-tgttataagttgga---ctacttgcttctagttgttg--------atgacaatt--------------------------------atg-ttttct-ttttattgc------tagattgcattcaacttgg-ttttctgcctagacatgttgcaaagtgggtttctccattatgggatatgggattctttgaattccatggatatgtgtaccgtgaagaagcccttactgctactttagg-gggaaacaacaagaaaatacagttgatactgcatgtgtcacaggcatggtatttctgcta-tttatttgggatgttatcatgtttcac-agc--------------------ttgtgact---aatta--------------------------------aaattgctatct-------------------gttcacatctttaa------------------------tgaacctattt-aaagcataa-atg-----------------------------------------tgttgatttgtgcagggaccaaa-attttcakatatg----------tcaaaaatgct----------------------------------------------------------------------------------------------------------------------------------------------------------------
>I28640_M062B_Malvaceae_Diplodiscus_paniculatus_seq1
------------------------------------------------------------------------------------------------------------------------------------ttttagtctagccataaaaacaaccgtctaa----attaa----------cgataatatgttatat-----------------tgttatgagttggaattattcttgcttttagcta-tg--------tggtcaatt--------------------------------atg-ttttct-ttttatggctagca-tagattgcattcagcttgg-ttttctgcctagaaatgtcgcaaaatgggtttctccgttatgggatatgggattctttgaattccatggatatgtatatcgtgaagaagcccttacagctactttcgg-gggaaacaacaagaaagtacagttgatactgcatgtgtcacaggcatggtatttctgcta-gttatttgggatgttattatgccatac-agc--------------------tattggat---aa----------------------------------------------------------------------------------------------------------------------------------------------------------------------------------------------------------------------------------------------------------------------------------------------------------------------------------------------------------------------------------------------------
>I28641_M063_Malvaceae_Brownlowia_peltata_seq1
--------------------------------------------------------------------------------------------------------------------------tt----gttgttatgatttaaggttaagg--agcaattagatgctaatgc-----------------ctttaatagwataa---------ta-trttatgagttggaattattcttgcttttrgcta-tg--------tggtcaatt--------------------------------atg-ttttct-ttttatggctagca-tagattgcattcagcttgg-ttttctgcctagaaatgtygcaaaatgggtttctccattatgggatatgggattctttgaattccabggatatgtatatcrtgaagaagcccttacagctactttcgg-gggaaacaacargaaagtacagttgatactgcatgtgtcacaggcayggtatttctgctr-gttatttragatgttattatgccatac-agc--------------------tattggat---watca--------------------------------tcaatgctctc--------------------tttcacaattttca--------------------------------------------------------------------------------------------------tctgtagggrccaag-tttttttgctatgttttaacatttcagaagaattattaagttaaactttcgttgc-------------------------------------------------------------------------------------------------------------------------------------------
>I28643_M065_Malvaceae_Hermannia_flammea_seq1
------------------------------------------------------------------gaatttcttcaggcaaaacattaatg------tacatcatcgtggatttg-taaatct----gatgttatagtttaagtcg------agccatttggtgttaatag---------------------------------------ataatgttc--aattagaactcttcttgctctttaccttta------tgatgacagtt--------------------------------aag-tttact-ttttgttgctagca-tagattgcattcaacttgg-ttttcttcctagaagtgttgcgaaatgggtttctccattatgggatatgggattctttgagttccatggatatktgtatcgtgaagaggcccttactgctacctttgg-tggaaacaacaaaaaagtacaattgatactgcatgtgtcacaggcatggtattcttgcta-tttgtttgagatgttctgatgtt-tac-agc--------------------ttgtggct---tatcat-------------------------------tcaatgctctg----------------------------tttaat------------------------gcatcctattt-aaagcatacagta-----------------------------------------ttttaataaatgcagggaccgag-gttctcagatatg----------tcgaaaacaatgcaag-----------------------------------------------------------------------------------------------------------------------------------------------------------
>I28644_M066_Malvaceae_Thomasia_solanaceae_seq1
--------------------------------------------------------------------tttcttcctattgaagctttaacg------gacatcgtcgtggatttg-taaaact----gttgttatgttttaaggttaagg--agctatttggtgtcaatgc----------cttttcccccttaaaagc---------------tatgtttattcagaactcttcttgcttttagtta-ca--------aggacagtt--------------------------------atg-ttttct-ttttgttgctgtca-tagattgcattcaactcgg-ttttcttcctagaaatgtcgcaaaatgggtttctccattatgggatatgggattctttgaattccatggatatgtgtatcgtgaagaagcccttacagctacttttgg-gggaaacaacaagaaagtacagttgatactgcatgtgtcacaggcatggtatttctgcta-tttatttgatatgttatgatgttatac-agc--------------------ttgtggct---aatcat-------------------------------taaatgctatct-------------------gttcagatttttaa------------------------tgtacctattt-aaagcgtacaatg-----------------------------------------tgttga-ttgtgcaggggccaag-gtttttagatatg----------tcaaaaacgatgcatgctcgaaa----------------------------------------------------------------------------------------------------------------------------------------------------
>I28645_M067_Malvaceae_Guichenotia_ledifolia_seq1
-------------------------------------------------------------------------------tgaagctttaacg------gacatcgtcgtggatttg-taaaact----gttgttatgttttaaggttaagg--agccatttggtgtcaatgc----------cttttcccccttaaaaga---------------tatgtttattcggaactcttcttgcttttagtta-ca--------aggacagtt--------------------------------atg-ttttct-ttttgttgctggca-tagattgcattcaacttgg-ttttcttcctagaaatgttgcaaaatgggtttctccattatgggatatgggattctttgaattccatggatatgtgtatcgtgaagaagcccttacagctacttttgg-gggaaacaacaagaaagtacagttgatactgcatgtgtcacaggcatggtatttctgcta-tttatttgatatgttatgatgttatac-agc--------------------ttgtggct---aatc-----------------------------------aatgctatct-------------------gttcagatttttaa------------------------tgtacctgttt-aaagcgtacaatg-----------------------------------------tgttga-ttgtgcagggaccaag-gtttttagatatg----------tcaaaaacgatgcatgctcgaaatattattgcattatgctctc--------------------------------------------------------------------------------------------------------------------------------
>I28646_M068_Malvaceae_Helmiopsis_sp_seq1
--------------------------------------------------tttggtatttttgtt----gaccttttaattccttcaaagtg---------atcatcatggatttg-taaaa------tttgttttgatttaagg---------------------caatgc-----------cttttctctttagtggatgt---------ta-tgtta------------cttcdtgcttttaacta----------tgggggaatt--------------------------------atr-ttttct-ytttgtggctagca-cagattgcattcagcttgg-ttttctgyctagaagtgttgcaaaatgggtttctccrttatgggatgtgggattctttgawttccatggatatttrtatcgtgaakaggyccttasggvtacttttgg-gggaagcaacaagaaagtacagttgatacttcatgtgtcacaggcayggyatttctgcta-tttatktcrgatgtgwtcatgctwkay-agyakaca---------------ttgttgcy---aatcat-------------------------------tgaawgmtattt-------------------cttcatatttttaa------------------------tgaacctgttt-aacgcatttcatc-----------------------------------------tgtcgatttgtgcagggaccaagtttttttagatatg----------tcaaaaatgatgtgt------------------------------------------------------------------------------------------------------------------------------------------------------------
>I28647_M069_Malvaceae_Cheirolaena_linearis_seq1
-----------------------------------------------agatttggaatttttgtt----gaccttttaattccttcaaagtg---------atcatcatggatttg-ta---------tttttttttatttaagg---------------------taatgc-----------cttttctcttttgtggatgt---------ta-tgtta------------cttcttgcttttaacta----------tgggggaa-t--------------------------------ata-ttttct-ttttgtggctagca-cagattgcattcagcttgg-ttttctacctagaagtgttgcaaaatgggtttctccattatgggatgttggattctttgaattccatggatatttatatcgtgaagagacccttacggctacttttgg-gggaagcaacaagaaagtacagttgatacttcatgtgtcacaggcatggtatttctgcta-tttatttcagatgt-ttcatgatttac-agtataca---------------ttgttgct---aatcat-------------------------------tgaattatattt-------------------ctacatatttttaa------------------------cga--------------atttcatc-----------------------------------------tgtcgatttgtgcagggaccaag-ttttttagata---------------------------------------------------------------------------------------------------------------------------------------------------------------------------------------
>I28648_M070_Malvaceae_Helmiopsiella_madagascariensis_seq1
-------------------------------------------------------tatttttgtt----gaccttttaattccttcaaagtg---------atcatcatggatttg-taaaat-----tttgttttgatttaagg---------------------caatgc-----------cttgtctctttagtggatgt---------ta-tgtta------------cttcttgcttttaacta----------tgggggaatt--------------------------------ata-ttttcc-ttttgtggctagca-cagattgcattcagcttgg-ttttctgcctagaagtgttgcaaaatgggtttctccattatgggatgtgggattctttgaattccatggatatttatatcgtgaagaggcccttacagctacttttgg-gggaagcaacaagaaagtacagttgatacttcatgtgtcacaggcatggtatttctgcta-tttatttcagatgt-ttcatgcttgac-agtataca---------------ttgttkct---aatcat-------------------------------tgaatgctattt-------------------cttcatatttttaa------------------------tgaacctgttt-aacgcatttcatc-----------------------------------------tgtcgatttgtgcagggaccaag-ttttttagatatg----------tcaaaaatgatgcat------------------------------------------------------------------------------------------------------------------------------------------------------------
>I28649_M071_Malvaceae_Goethalsia_meiantha_seq1
--------------------------------------------------------------------------------------------------------------------------ct----gttgttaaggtttaaggttaagg--agccatttgatgttaatgc----------cttttacccctaaatagataa------tggta-tgttacaagttga----cttcttgctttaagttgttt--------atgataact--------------------------------atg-ttttct-ttttgttgc------tagattgcattcaacttgg-ttttctgcctagagatgttgcaaaatgggtttcttcattatgggatatgggattctttgaattccatggatatgtgtaccgtgaagaagcccttacggctacatttgg-gggaaacaacaagaaagtacagttgatactgcatgtgtcacaggcatggtatttctgcta-tttctctgggatgttatcatgtt-cac-agc--------------------ttgtggct---aatta--------------------------------aaaatgcaatct-------------------gttcacatctttag------------------------tgaacctatta-aaaacatcaaatg-----------------------------------------agttgattt-tgcagggaccaaa-attttttgatatg----------tca------------------------------------------------------------------------------------------------------------------------------------------------------------------------
>I28650_M072_Malvaceae_Clappertonia_ficifolia_seq1
------------------------------------------------------------------------------------------------------------------------aact----ataattagggtttaaggttaagg--agccatttgatgttaatgc----------ctttttccattaaatagataa---------ca-tgctataagttgga---gttcttggttttagttg-tg--------atgacaact--------------------------------atg--tttct-ttttgttgctggca-tagattgcattcaacttgg-ttttctgcctagagaggttgcaaaatgggtttctccattatgggatatgggattctttgaattccatggatatgtgtatcgtgaagaaatccttgcagctacttttgg-gggaaacaacaagaaagtacagttgatactgcatgtgtcacaggcatggtatttctgcta-tttctttgggatgttatcatgttttac-tgc--------------------ttgtggat---aattaaaaatgc-------------------------gaaatgctatct-------------------gttcacatttttaa------------------------tgaacttaatt-aaagcataaaatc-----------------------------------------tgttgatttgtgcaggggccaaa-ttttttagatatg----------tcaaaaatg------------------------------------------------------------------------------------------------------------------------------------------------------------------
>I28652_M074_Malvaceae_Hildegardia_barteri_seq1
---------------------------------------------------------gttttgt-----tgactcttaatttcttcatagtc------accatcatcatggctttg-taaaatt----gttgttatggtttaaggttaagg--agtaatttgatgtgaacaa--------------------------------------------gttatgagttggaagtcttcttgcttttagc---tg--------tgaacaatc--------------------------------atg-ttttcc-ttttgtggctagca-tagattgcattcaacttgg-ttttctgcctagaaatgtcgcaaaatgggtttctcctttatgggatatgagattctttgaattccatggatatttatatcgtgaagaagccctttcagctacttttgg-gggt---aacaagaaagtacagttgatgctacatgtgtcacaggcatggtatttctgctg-tttattttagat-------------ac-agt--------------------ttgtggca---aatcat-------------------------------taaatgctagct-------------------gttcagattttgaa------------------------tgaacctattt-aaagcatatcatg-----------------------------------------tgttgatttatgcaggggcccag-ctttttagatatg----------tcaaaaacaatgcaagatcaaaatattgctgcattatgc------------------------------------------------------------------------------------------------------------------------------------
>I28653_M168_Malvaceae_Theobroma_cacao_seq1
-----------------------------------------------tggtgaag---------------------------cattttagcg------gacatcatcatggattttttaaaact----gttgttatggtttaaggttaagg--accca-ttggtattgatgc----------ctttttccctttaattgataa---------ta-tcttataagttggaactcttcttgcttttagcta-ca--------atgacaatt--------------------------------atgtttttct-ttttttggctagca-tagattgcattcaacttgg-ttttcttcctagaaatgtcgctaaatgggtttctccattatgggatatgggattctttgaattccatggatatgtgtatcgtgaagaagcccttacagctacttttgg-gggaaacaacaagaaagtacagttggtactgcatgtgtcacaggca-ggtatttttgcta-tttagttgatatgttatgatgttattc-agc--------------------ttgtggct---aatcat-------------------------------tcaacgttatct-------------------gttcagatttttag------------------------tgaacctattt-aatgcatataatg-----------------------------------------tgttgatttgtgcagggaccaag-gttttttgatttg----------tcaaaactgatgcaagctcaaaatattgttgcattatgc------------------------------------------------------------------------------------------------------------------------------------
>I28654_M105_Malvaceae_Pachira_aquatica_seq1
-----------tagaagttatgttgctaacatttatgttgtttaatgagttttggtattttttt----tttactttgaatttcctcttagtg------accaccaccttggatatg-tat-att----attgttatggtttaaggttaagg-aggccatttgttgctaatgt----------ctttttccccttatta-----------------------------------------------------------------------------------------------------------tgtttc-ttttgtggctagca-tagattgcattcaacttgg-ttttctgcctagaaatgttgcaaaatgggtttctccattatgggatatgggattttttgaattccatggatatgtatatcgtgaagaagcccttacagctgcttttga-gggaaacaataagaaagtacagttgatactgcatgtgtcacaggcacggtatttttg-ta-tttatttgagatgctatcatgttataa-agc--------------------ttgcggt----aatca--------------------------------taaatgctacct-------------------gttcagatttctaa------------------------tgaacctattt-aaagcatatgatg-----------------------------------------tgttgatttgtacagggac-------------------------------------------------------------------------------------------------------------------------------------------------------------------------------------------------------
>I28655_M148_Malvaceae_Robinsonella_mirandae_seq1
-----------------------------------cattgtttactgagatttggtattttkk------tgattttgaatttcattgtagtgaccacaaccacaatcatggatttg-tatgatt----gttgttacaattcgaggttaagr-crrccachtrttgctaatgc----------ytdttyccccttattc---------------------------------------------------------------------------------------------------------t-gtttct-tgttgtggctagcg-cagaatgcattcaacttgg-ttttcttyctagaaatattgcaacatgggtttctccattatgggatatgggattttttgaabtccatggatatgtatatcgtgargaagyccttacagccacatttga-gggaaacaacaagaaagtacagttgatactgcatgtgtcacaggcatggtatttctgcya-tttattcgagatgctgtcatgttatac-arsttgtggtatcatagatggtattgtggt-----atca--------------------------------tagatggtatct-------------------gttctgatttytra------------------------tgmagctacat-aaagcatatcrtg-----------------------------------------ttttggtttgtacaggggccaag-gtttttagatatg----------tcaa-----------------------------------------------------------------------------------------------------------------------------------------------------------------------
>I28656_M002_Malvaceae_Tilia_americana_seq1
----------------------------------------------------------------------------------cttcatagtg------accatcatcgtggatttg-taaaatt----gttgttatggtttaaggttaakg--agcaatttgatdctaatgc-----------cttttctycttaatagataa---------ta-tgwtatgasttggaagtcttcttgcttttagcta-yg--------tggacaatt--------------------------------atg-ttttct-ttttgtggctagca-tagattgcattcaacttgg-ttttctgcctagaaatgtckcaaaatgggtttctccattatgggatatgggrttctttgaattccatggatatgtatatmgtgaagaagcccttrcagctacttttgg-grgaaacaacaagaaagtacagttratactgcatgtgtcacaggcatgmtatttctgcta-tttatttgagatgttatcrtgttatac-agc--------------------ttgtsgct---aatmat-------------------------------taaatgctatct-------------------gttcakatttttaa------------------------tgaacctattt-aaagcatatcytg-----------------------------------------tgttgatttgtgcagggaccaag-ttttttagatatg----------tcaaaaacaatgcaagctcaaaatattgctgcattatgctc----------------------------------------------------------------------------------------------------------------------------------
>I28658_M160_Muntingiaceae_Muntingia_calabura_seq1
--------------------------------------------------------------------------------------------------------------------------------ttagttttggtatagcgttg-----gactattttataattgcag----------ctctccctgatgcatgaatattgtgcacaacattggcataacatgca----tttttactgttaatctatg-------tgtaataattgaaattcgtaattgtattagctgcacctatatatt-ttttatcttttgttccttttaccagattacgttcagcttgg-ttttctgccgagaaaagttgcaaaatgggtttctccattgtgggatatgggattctttgaattccatgggtatgtgtaccgtgatgaagcacttgcaactgcttttgg-ggga---aacaagaaggtgcagttggtactgcatgtatcacaggcatggtgtctttagtg-tttagctcaacattagttacatttcac-agt--------------------ttaaaattt--gatca--------------------------------tcaatgctgctt-------------------ttagaaattttaaaa-----------------------------------tcagtgtagggtgacacaagat--------------------------------tttttctttctccaggggcccca-cttttcagaaatg----------ctaagcaggatgcagcatgaacac--------------------------------------------------------------------------------------------------------------------------------------------------g
