# Supplementary material for: Localized Phylogenetic Discordance Among Nuclear Loci Due to Incomplete Lineage Sorting and Introgression in the Family of Cotton and Cacao (Malvaceae)
Source: Front Plant Sci. 2022 Apr 13;13:850521. doi: 10.3389/fpls.2022.850521 (PMC9043901; doi:10.3389/fpls.2022.850521)
Supplement: Supplementary file 1 [file Data_Sheet_1.ZIP › Alignments_v4/L213.fasta]

>I23352_M001_Malvaceae_Bombax_ceiba_seq1
---------------------------------------------------------------------------------------------------------------------------------------------------------------------------------------------------------------------------------------------------------------------------------------------------------------agccaagttattcgttggcttcacgaggaagctcttatggtgggaataaaaacaaaccgcgattttctgtgcttgacttttgagctagaacagggggagaccgttagcctggttgcccatgtggacccggaagacatccaaggcggcatctcctggtggttagtgatggaagatggatttgcagaggattggaaacttcaagtggacatgtatgatggtacatccgagtacagaaagtttttgggtcatttaaacttggatgtattatactcaacattgatggacttggttagcttgtgtggtggaggtggaaaccactgagcctctcaaagt---tttcatcaacaat-ccat-cccattcaac--cgg---tttttatac----ttaaatcaaca--ttacatgtaatattagct-------cctgaa---tgat----caggctagt------aatttcagtct-ttggttctctactcgcc--------------------------------------------------------------agctat----aatcgagtactttagct-tattgacttgttacaggtttttgagggtacagcaacttcgaggttaagacttattattatatatttttt-------------gttaatggat
>I23353_M002_Malvaceae_Tilia_americana_seq1
-----------------------------------------------------------------------------------------------------------------------------------------------------------------------------------------------------------------------------------------------------------------------------------------------------------------------------ttggcttcacgasgaagctcttatggtgggaataaaaacaaatygtgattttctgtgcttgacttttgarctagaacagggrgagactgttagcctkgtggcccaygtgdacccagaagacattcaaggykgcatctcttggtggttagtgatggargatggatttgcaghggattggaaacttcaaatggacaygtatgayggtgcatcygagtatagaaagtttttggggcatttatctttggatgtattatactcaacattgatggacttggttagcttgtgc------ggtggaaaccattgaacctgca-taag---tttcttcaacatt-tcat-cccattcaag--tgg---tttatatac----tcaaatcaaca--ttacatgtaatattagtt-------ccggta---tgat----catgcaaat------aatttcratct-ttggttccctttactaata----------gatgacttga--------------------------------attctactaattgcattgattgttgtaaatgggcg-------------------------------------------gttggataagaattactgatgattgtt-----------------------
>I23354_M003_Malvaceae_Herissantia_crispa_seq1
--------------------------------------------------------------------------------------------------------------------------------------------------------------------------------------------------------------------------------------------------------------------------------------------------------------------------------------------agctctcatggtgggaataaaaacaaaccgagattttctgagcttaactttcgagctagaacagggggagactgttagcctggtggcccatgttgacccagaagacactcaaggcggcatttcttggtggctagtgatggaagatggatttgcagaggattggaaacttcaaatggaaatgtatgatggttcatcggagcatagaaagtttttgggtcatttaaatttggatgtattatactcaacattgatggacttggttagcttatgcgatggaggtggaaaccactgatcctatt-gaag---tttcatcaacatt-ccat-cccattcaagtgtgg---tttctgtas----tcg----------atacatttaaaattagtt-------gctgta---tgat----gacccaagt------aatatcagtct-tcggctctctactcttatg----------tttgatattt---------------------------------tcctgccagcttactggactagagtagtttagcgttattggcttgttacagc-------------agcagcttagag--ttaattttaaggttgca----------------------------ggc
>I23355_M004_Malvaceae_Malva_arborea_seq1
------------------------------------------------------------------------------------------------------------------------------------------------------------------------------------------------------------------------------------------------------------------------------------------------------------gcaagccaagttatacgttggctttatgaggaagctcttatggtgggaataaaaacaaaccaagattttctgagcttgacatttgagctagaacagggggagactgttagcctggtggcccatgtcgacccagaagacactmgrggtggcatctcatggtggttagtaatggaagatggatttgcagaggattggaaacttcagatggaaatgtatgatggtacatcagagcatagaaagtttttgggtcatttaaatttggatgtattrtactcaacaktgatggacttggttagcttatgcgatggaggtggaaaccactgatmctatt-aaag---tttgatcarcatt-tcat-cccattcatgtgcga---tatatacac----tcgaatcagcg--atacattt-aaattagtt-------gctgta---tgat----catacaagt------aatttcagtct-ttggttctttagtctat-g----------ctcgatattt---------------------------------tctcgtcactttattggagtagagtactttagct---------------------------------------------------------------------------------------------
>I23356_M005_Malvaceae_Lavatera_assurgentiflora_seq1
------------------------------------------------------------------------------------------------------------------------------------------------------------------------------------------------------------------------------------------------------------------------------------------------------------gcaagccaagttatacgttggctttatgaggaagctcttatggtgggaataaaaacaaaccaagattttctgagcttgacatttgagctagaacagggggagactgttagcctggtggcccatgtcgacccagaagacactcgaggtggcatctcatggtggttagtaatggaagatggatttgcagaggattggaaacttcagatggaaatgtatgatggtacatcagagcatagaaagtttttgggtcatttaaatttggatgtattatactcaacagtgatggacttggttagcttatgcgatggaggtggaaaccactgatcctatt-aaag---tttgatcaacatt-tcat-cccattcatgtgcga---tatatacac----tttaatcagtgatatacattt-aaattagtt-------gctgta---tgat----catacaagt------aatttcastyt-kkkkytytwkwstmtry-k----------ckcgatattt---------------------------------tctcgccactttactggaataga--------------------------------------------------------------------------------------------------------
>I23359_M008_Malvaceae_Althaea_officinalis_seq1
-----------------------------------------------------------------------------------------------------------------------------------------------------------------------------------------------------------------------------------------------------------------------------------------------------------tgcaagccaagttatacgttggctttaygaggaagctcttactgtaggaataaaaacaaaccgagattttctgagcttgacatttgagctagaacagggkgagactgttagcctggtggcycatgttgacccagaagacactcaaggtggcatctcatggtggttagtaatggaagatggatttgcagaggattggaaacttcagatggaaatgtatgatggtwcatcagagcatagaaagtttttgggtcatttaaatttggatgtattatactcaacattgatggacttggttagcttatgcgatggaggkggaaaccactgatcctatt-aamg---tttgatcaacatt-ccwt-cccattcatgtgsga---ttwhtatac----tcgaatcagcg--atacattt-aaattagtt-------gctgta---tdat----catacaagt------aatttcagtct-ttggttmtytacyyywwkg----------tttgatattt---------------------------------tcttgccag----------------------------------------------------------------------------------------------------------------------
>I23360_M009_Malvaceae_Lagunaria_patersonia_seq1
--------------------------------------------------------------------------------------------------------------------------------------------------------------------------------------------------------------------------------------------------------------------------------------------------------------------agttatttgctggcttcacgaggaagctcttacggttggaataaaaacaaaccgtgatttcctgtgcttgacttttgagcttgaacagggggagactgttagtctggtggctcatgtgaacccggaagacattaagggcggcatctcttggtggttagtgacagaagttggttttgcagaggattggaaacttcaaatggatacgtatgatggtgcatctgagtacagaaagtttctggggcatttarctktggatgtrttrtrckccaccttgatggacttggttagcttgtgcggtggaggccgaaaccactgagcctgtt-aggtt----------------tyat-tccattcaag--tgg---ttcgtgtac---------------------------------------------------gaac--------------------------------------------------------------------------------------------------------------------------------------------------------------------------------------------------------------------------------------
>I23363_M012_Malvaceae_Napaea_dioica_seq1
-------------------------------------------------------------------------------------------------------------------------------------------------------------------------------------------------------------------------------------------------------------------------------------------------------------------------------------------------------------------------gmgattttctgagcttgacatttgagctagaacarrgggaractgttagcctggtggcccatgtcgacccrgaagacactcgaggtggcatctcrtggtggttagtaatggaagatggatttgcmgaggattggaaacttcagatggaaatgtatgatggtacatcagagcatagaaagtttttgggtcatttaaatttggatgtattatactcaacattgatggacttggttagcttatgcgatggaggtggaarccactgatcctatt-aaag---tttgatcaacatt-ccat-cccattcatgtgcga---tttcwacac----tcgaatcagcg--atacattt-aaattagtt-------gctgta---tgat----cacgcaagt------aatttc-------------------------------------------------------------------------------------------------------------------------------------------------------------------------------------------------------------
>I23364_M013_Malvaceae_Grewia_sp_seq1
-------------------------------------------------------------------------------------------------------------------------------------------------------------------------------------------------------------------------------------------------------------------------------------------------------------caagccaagttattcgctggcttcatgaggaagctcttacggttggaataaaaacaaatcgtgatttcttgtgcttgacttttgagctagaacagggggagactgttagcctggtggcccatgtggacccagatgacatccaaggctgcatctcttggtggttagtgatggaagatggatttgccgaggattggaaacttcaaatggacatgtctactggtgcatctgagtatcgaaagttcttggggcatttatctttggaggttttatactcgacactgatggacttggtcagcttgtgtggtggaggtggaaatcattgagctcgga-aaat---cttcttaagcatt--cat-tcatttcgaa--tgg---tttctatac----ccagaaaagat--ttacatgtaccatcagta-------actata---taac----catgctagt------aattgcattcg-ttgattccctacagaaata----------gatcacttag-------------------------------aactctactaattgcttagattgttgtaaatgggca-------------------------------------------gttgaaattrawttaatgacgatycttcttgatggtrtgrtgatyatcat
>I23365_M014_Malvaceae_Callirhoe_bushii_seq1
-------------------------------------------------------------------------------------------------------------------------------------------------------------------------------------------------------------------------------------------------------------------------------------------------------------caagccaagttatacgttggctttatgaggaagctcttatggtgggaataaaaacaaaccgagattttctgagcttgacatttgagctagaacagggggagactgttagcctggtggcccatgtcgacccagaagacactcgaggtggcatctcatggtggttagtaatggaagatggatttgcagaggattggaaacttcakatggaaatgtatgatggtacatcagaghatagaaagtttttgggtcatttaaatttggatgtattatactcdacattgatggacttggttagcttatgcgatggaggtggaaaccactgatcctatt-aaag---tttgatcaacatt-ccat-cccattcatgtgyrw---wtwcwmmhy----ysvahyhdrhd--mwwyhwky-wmartarww-------acwsta---wsww----wwyrywakt------aattttagtct-ttggtt-------------------------------------------------------------------------------------------------------------------------------------------------------------------------------------------------
>I23367_M016_Malvaceae_Kitaibelia_vitifolia_seq1
--------------------------------------------------------------------------------------------------------------------------------------------------------------------------------------------------------------------------------------------------------------------------------------------------------------aagccaagttatacgttggctttatgaggaagctcttatggtgggaataaaaacaaaccgagattttctgagcttgacatttgagctagaacagggggagactgttagcctggtggcycatgtygacccagaagacactcraggtggcatctcatggtggttagtratggaagatggatttgcagaggattggaaacttcagatggaaatgtatgatggtacatcagagcatagaaagtttttgggtcatttaaatttggatgtattatactcaacattgatggacttggttagcttatgcgatggaggtggaaaccrctgatcctatt-aaag---tttgatcaacatt-ccat-cccattcatgtgsga---twtytayac----tygaatsrgcg--atacattt-aaattagtt-------gctgtr---tgat----catacaagt------aatttcagtct-ttggttctttactctat-g----------cttgatattt---------------------------------tctcgccagcttactggaatagagtac----------------------------------------------------------------------------------------------------
>I23368_M017_Malvaceae_Sterculia_apetala_seq1
-----------------------------------------------------------------------------------------------------------------------------------------------------------------------------------------------------------------------------------------------------------------------------------------------------------tgcaagccaagtwattcgttggcttcacgaggaggcccttatggtgggaataaaaacaaatcgtgattttctgtgcttgacttttgagctagaacagggagaaactattagcctggtggcccatgttgacccagaagacattcaaggctgcatctcttggtggttggtgatggaagatggatttgcagaggattggaaacttcagatggacatgtatgacggtgcatctgagtacagaaagtttttggggcatttatcattggatgtattatactcaacattgatggacttggttagcttgtgcggtggaggtggaaaccattgaggctgca-taag---tctcttcaacatt-tcat-cccattcaag--tgg---tttctatac----tcaaatcaaca--ttacatgtaatgttagtt-------ctggta---tgat----catgctagt------aatttccatct-ttatttccctttactaata----------gatggcttga--------------------------------attctactaattgcatagattggtgt------------------------------------------------------------------------------------------------------
>I23369_M018_Malvaceae_Abelmoschus_esculentus_seq1
-----------------------------------------------------------------------------------------------------------------------------------------------------------------------------------------------------------------------------------------------------------------------------------------------------------tgcaagccaagtaatttgctggcttcacgaagaagctcttgcggtgggaataaaaacgaaccgtgatttcctgtgcttgacatttgagctagaacagggggagactgttagtctggttgcccatgtgaacccagaagacattaaaggcggcatctcttggtggttagtaatggaagacggttttgctgaggattggaaacttcaaatggacatgcatgacggtgcatccgagtacagaaagtttctggggcatttaactttggatgtattatactccaccttgatggacttggttagcttgtgcggtggaggacgaaaccactgagcccatt-tcatt----------------tcatccccactcgaa--cag---ttcctaatacaacccaagtcaacat-ccgcatgctaaatgggtt-------cttgta---tgat----ttagcaagtaa----aatttcactct-ctagtcgcttagtttgtaa--aatgggcagttggtgttagaattaatgatgatggtgaatggagtgttccttttcaaccatcgtcattagatctgcccacgtgtgaatggagtcttcctctccacac-----------------------------------------------------------------------g
>I23370_M105_Malvaceae_Pachira_aquatica_seq1
-------------------------------------------------------------------------------------------------------------------------------------------------------------------------------------------------------------------------------------------------------------------------------------------------------------------------ttcggtggcttcacgaggaagctcttatggtgggaataaaaacgaatcgtgattttctgtgcttgacttttgagctagaacagggggagaccgttagcctggtggcgcatgtggacccggaagacatccaaggcggcatctcctggtggttagtgatggaagatggatttgcagaggattggaaacttcaaatggacatttatgatggtacatccgagtatagaaagtttttgggtcatttaaatttggatgtattatactcaacattgatggacttggttagcttgtgcggtggaggtggaaaccactgaggctgtc-aatt---ttgcatcaacatt-ccatccccattcaac--tgg---tttttatac----ttgaatcaaca--ttacatgtaatattagct-------cctgaa---tgtt----caggctagt------aatttcactct-ttggttctctacttgttg-----------ttcgatcttt---------------------------------tctcgc-------------------------------------------------------------------------------------------------------------------------
>I23372_M140_Malvaceae_Chiranthodendron_pentadactylon_seq1
-------------------------------------------------------------------------------------------------------------------------------------------------------------------------------------------------------------------------------------------------------------------------------------------------------------caagccaagttattygttggcttcacgaggaagctcttacrgtgggaataaaaacaaatcgagattttctgtgcttgacttttgagctagaacagggggagactgttagcytggtsgcccaygtggacccagaagacattmaaggcggcatctcttggtggttagtgatggaagatggwtttgcagaggattggaaactwcaaatggacatgtatgatggtrcatcygartryagraagtttttgggkcatttaactttggatrtattatactcaacattgatggacttggttagcttgtgcggtggaggcggaaaccactgagcctgtt-aagtt----------------tcat-cccattcaag--tgg---tttctataa----tctaatcaaca--tgacatgtcatattagtt-------cctgtg---tgat----catgcacgt------aatttcattct-ttggttcccttcacctatgttattcggactctggtgtgagtgttg-----gatacagatatgttcaattttttttcaagattttcatgtatttggagggtcttggaagatcatattcccatatccatgtccggatat--------------------------------------------gcgtcggacacgggtgtt
>I23373_M141_Malvaceae_Quararibea_funebris_seq1
------------------------------------------------------------------------------------------------------------------------------------------------------------------------------------------------------------------------------------------------------------------------------------------------------------gcaagccaagttattagttggcttcacgaggaagctcttatggtgggaataaaaacaaatcgtgaatttctgtgcttgacgtttgagctagaacagggtgagactgttagcctggttgcccatgtggacccagaagacatccaaggcggcatctcttggtggttattratggaagatggatttgcagaggactggaaagttcaaatggacatgcatgatggtacatccgagtatagaaagtttttgggtcatttaaatttggatgtattatactcaacattgatggacttggttagcttgtgcggtggaggtggaaaccactgagcctgtt-aatg---tttcatcaacatt-ccat-cccgttcaag--ctg---tttctatac----ttgaatcaacg--ttacgtgtaat-ttagtt-------gcttta---tgat----catgcaagt------aattttagtct-ttggttctctactctat-----------gtttgatcttt---------------------------------tctcgccagctac-tggaatagagtactttagct-tattgatttgttacagg--tttgaggttacagcagcttagag--ttgattttaaggttgcaggttcctc-----------------------
>I23376_M145_Malvaceae_Heliocarpus_appendiculatus_seq1
-------------------------------------------------------------------------------------------------------------------------------------------------------------------------------------------------------------------------------------------------------------------------------------------------------------caagccaakttattcgctggcttcacgaggaagctcttacagtgggaattaaaacaactcgtgagtttttgtgyttgacttttgagctagaacagggggagackgttagcctagtggcccatgtggacccagaagacgytcarggctgcatctcttggtggttagtgatggaagatggatttgcagaggattggaaacttcaaatggacatgtctgctggtgtatctgagtatcgaaagtttttggggcatttatctttggatgtcttatactcgacactgatggacttggttagcttgactggtggaagcggaaaccattgagccggca-haag---tttyttaagcatt--cat-cccatccaaa--tgg---kttctatcc----tcagataaaca--ttacatgtaatattagttgctacttactata---tgak----catgymmrw------waywmmwwkwd-dykswkwmsmaywcwamta----------attrcwyagawk-----------------------------awykywamtrrkyrswtrrawtwgaattaatgatgattgtt--------------gttgatggtgatgctgaattgagtgatcaattaggtggaatcaagatcaacaat----------tgtcgttttc
>I23377_M148_Malvaceae_Robinsonella_mirandae_seq1
------------------------------------------------------------------------------------------------------------------------------------------------------------------------------------------------------------------------------------------------------------------------------------------------------------gcaagccaagttattcgttggcttcatgaggaagctcttatggtrggaataaaaacaaaccgagattttctgagcttaactttygagctagaacagggggagactgttagcctggtggcmcrtgttgacccwgaagacactcaaggcggcatttcttggtggttagtgatggaagatggatttgcagaggattggaaacttcaaatggaaatgtatgatggtwcatcggagcatagaaagtttttgggtcatttaaatttggatgtattatactcaacattgatggacttggttagcytatgcgatggaggkggaaaccactgatcctatt-raag---tttcakyaacatt-cyat-cccattcaagtgtkk---kwtswwkmm----wvk----------awwywywk-wcktyrgtt-------vcykwm---tsww----krtkyrakw------wwttyywgycw-kckkwwykswmywswrt-r----------ytttakmttt---------------------------------wytsrcywgytwmmkgkkykaggwtacwktagctkwmtkrwmttrwtaywks--twrgwkrkkrymrcaksttmrwk-tyraatttsagstttat--------------------------------
>I23378_M150_Malvaceae_Ceiba_pentandra_seq1
-----------------------------------------------------------------------------------------------------------------------------------------------------------------------------------------------------------------------------------------------------------------------------------------------------------tgcaagccaagttattcgttggcttcacgaggaagctcttatggtgggaataaaaacaaatcgagattttctgtgcttgacttttgagttagaacagggggagaccgttagcctggttgcccatgtggacccggaagacatccaaggcggcatctcctggtggttagtgatggaagatggatttgcagaggattggaaacttcaaatggacatgtatgatggtacatccgagtacagaaagtttttgggtcatttaaacttggatgtattatactcaacattgatggacttggttggcttgtgtggtggaggtggaaaccactgagcctatc-aagt---tttcatctacaat-ccat-cccattcaac--tgg---tttttatac----ttgaatcaaca--ttacatgtaatattagct-------cctgaa---tgat----cmggctagt------aatttcagtct-ttggttctctaggcgttg-----------ttcgttgttt---------------------------------tttcgccagctat----aatcgagtactttagct-tattgacttgttgcacgtttttgagggtatagcagctttgaggttaagatttattatt----------------------------------
>I23380_M161_Malvaceae_Hibiscus_tiliaceus_seq1
------------------------------------------------------------------------------------------------------------------------------------------------------------------------------------------------------------------------------------------------------------------------------------------------------------gcaagccaagtaatttgctggcttcaysaagaagctcttacggtgggaatwaaaacgaatcgtgatttcctrtgcttgacatttgrgctagaacagggggaractgttagtctggttgcccatgtgaacccagaagacattaaaggyggcatctcktggtggttrgtaatggaagacggtwttgcagaggaytggaaacttcaaatggacatgcatgayggtgcatccgagtacagaaagtttctggggcatttaactttggatgtattatactccaccttgatggacttggttagcttgtgcggtggaggccgaaaccactgaccccgtt-tcgtg----------------tcatccccattcgaa--tgg---ttcctaattcgatcggaatcaaca--ccgcatgttgaatgggtt-------cctgta---tgatttagttagcaagt------aatttcactct-cg-------cttagctagt----------------------------------------------------tttcaaccaccatcatcagatctgtccattttttttgttttcgtttttctctccacg---------------------------------------------------------aggtgtttgtttga
>I23383_M166_Malvaceae_Pseudobombax_ellipticum_seq1
-------------------------------------------------------------------------------------------------------------------------------------------------------------------------------------------------------------------------------------------------------------------------------------------------------------------aagttattcgttggcttcatgaggaagctcttatggtgggaataaaaacaaatcgcgattttctgtgcttgacttttgagctagaacagggggagaccgttagcctggttgcccatgtggacccggaagacatccaaggcggcatctcctggtggttagtgatggaagatggatttgcagaggattggaaacttcgaatggacatgtatgatggtacatccgagtatagaaagtttttaggtcatttaaatttggatgtattatactcaacattgatggacttggttagcttgtgcggtggaggtggaaaccactgagcctgtc-aagt---tttcatcaacatt-ccat-cccattcaac--tgg---tttttatact---ttgaatcaaca--ttacatgtaatattagct-------cccgta---tgat----caggctagt------aatttcagtct-ttggttctctacgcattg-----------ttcgatgttt---------------------------------tctcaccagatactc-gaatcgagtaatttagct-tactgacttgtt--------------------------------------------------------------------------------
>I23384_M168_Malvaceae_Theobroma_cacao_seq1
-------------------------------------------------------------------------------------------------------------------------------------------------------------------------------------------------------------------------------------------------------------------------------------------------------------caagccaagttaytcgttggcttcatgaggaagctctcatggtgggaataaaaacaaatcgtgattttctgtgcttgacttttgagctagaacagggggagactgttagcctggtggcccatgtggacccagaagacattcaaggctgcatctcttggtggttagtgatggaagatggatttgcagaggattggaaacttcaaatggacatgtctgatggtgcatccgagtatagaaagtttttggggcatttatctttggacgtgttatactcaacattaatggacttggttagcttgtgcggtggaggtggaaaccattgagcctgca-taag---tttcttctacatt-tcat-cccgttcaag--tgg---ttcctatac----gcaaatcaaca--ttacttgtaatattagtt-------cctgta---tgat----catgaaagt------aatttcactct-ttggttctctttactaata----------gatgacttaaaa-----------------------------aattttactaattgcatggattgttgtaaatgggca-------------------------------------------gctggataacaattgatgattgttgttgatggtgac----gatgatgaac
>I23385_M169_Malvaceae_Ochroma_pyramidale_seq1
---------------------------------------------------------------------------------------------------------------------------------------------------------------------------------------------------------------------------------------------------------------------------------------------------------------------------------------------gctcttatggtgggaataaaaacaaatcgtgattttctctgcttgacttttgagctagaacagggggagactgttagcctggtggcccatgtggatcctgaagacatccaaggcggcatctcttggtggttagtgatggaagatggatttgcagaggattggaaacttcaaatggacatgtatgacggtacatccgagtatagaaagtttttgggtcatttaactttggatgtattatactcaacattgatggacttggttagtttgtgcggtggaggtggaaaccattgagcctgttttaag---tttcatcaacatt-ctat-cccattcaac--tgg---tttctgtac----tcgaatcaaca--ttacatgtaatattagtt-------cccgaa---tgat----caggcaagt------aattttagtcc-ttggttctctacgcgttg-----------tttgatcttt---------------------------------tctcg--------------------------------------------------------------------------------------------------------------------------
>I23387_M178_Malvaceae_Malvaviscus_arboreus_seq1
------------------------------------------------------------------------------------------------------------------------------------------------------------------------------------------------------------------------------------------------------------------------------------------------------------gcaagccaagtaatttgctggcttcacgaagaagctcttacagtgggaataaaagcgaatcgtgatttcctgtgcttgacatttgagctagaacagggggagactgttagtctggttgcccatgtgaacccagaagacattaaaggcggcatctcttggtggttagtaatggaagacggttttgcagaggattggaaacttcaaatggacatgcatgacggtgcatccgagtaccgaaagtttctggggcatctaacgttggatgtattatactcaaccttgatggacttggttagcttgtgtggtggaggccgaaaccattgagcccgtt-ttgtt----------------tcat---------------------------------------------ccgcatgtcgaatgggtt-------cttgta---tgat----ttagcaagt------aatctcacact-c------------------------------------------------------------------------------------------------------------------------------------------------------------------------------------------------------
>I23388_M180_Malvaceae_Triumfetta_lappula_seq1
--------------------------------------------------------------------------------------------------------------------------------------------------------------------------------------------------------------------------------------------------------------------------------------------------------------aagccaagttattcgctggcttcacgaggaagctcttacagtgggaattaaaacaactcgtgagtttttgtgcttgacttttgagctagaacagggggagackgttagcctagtggcccatgtggacccagaagacgttcarggctgcatctcttggtggttagtgatggaagatggatttgcagaggattggaaacttcaaatggacatgtctgctggtgtatctgagtatcgaaagtttttggggcatttatctttggatgtcttatactcgacactgatggacttggttagcttgactggtggaagcggaaaccattgagccggca-caag---tttyttaagcatt--cwt-cccatccaaa--tgg---tttctatcc----tcagataaaca--ttacatgtawtattagttgctacttactata---tgat----catsmarkw------awtycmwttkk-tkgkttyccmwwmmaawwattact------------------------------------------------------------------------------------------------------------------------------------------------------------------------------c
>I23389_M181_Malvaceae_Pavonia_scheadiana_seq1
-----------------------------------------------------------------------------------------------------------------------------------------------------------------------------------------------------------------------------------------------------------------------------------------------------------cgcgagccargttatacgttggctttatgaggaagctcttatggtgggaataaaaacaaaccgarattttctgagcttgacatttgagctagaacagggggagactgttagcctggtgrcccatgtygacccrgargacactcraggtggcatctcatggtggttagtaatggaagatggatttgcagaggattggaaacttcagatggaaatgtatgatggwacatcagagcatagraagtttttgggtcatttaaatttggmtgtattatactcaacatygatggacttggttagcttatgcgayggargtggaaaccactgatcctatt-aaag---tttgatcaacatt-ccat-cccattcatgtgcga---tttctahac----tcgaatcagcg--atahattt-aaattagtt------ksykkww---krwy----mwwmmargt------aatttcagtc---------------------------------------------------------------------------------------------------------------------------------------------------------------------------------------------------------
>I23390_M182_Malvaceae_Anoda_cristata_seq1
-------------------------------------------------------------------------------------------------------------------------------------------------------------------------------------------------------------------------------------------------------------------------------------------------------------caagccaagttatacgttggctttatgaggaagctcttatggtgggaatwaaaacaaaccgagattttctgagcttgacatttgagctagaacagggggagactgttagcctggtggcccatgtygacccagaagacactcraggtggcatctcatggtggttagtaatggaagatggatttgcagaggattggaaacttcagatggaaatgtatgatggtacatcagagcatagaaagtttttgggtcatttaaatttggatgtattatactcaacatygatggacttggttagcttatgcgayggargtggaaaccactgatcctatt-aaag---tttgatcaacatt-ccat-cccattcatgtgcga---tttctatac----tcgaatcagcg--atayattt-aaattagtt-------gctgta---tgat----catacaagt------aatttcagtct-ttggttctctactcaat-g----------cttgatat------------------------------------------------------------------------------------------------------------------------------------------------------------------
>I23393_M189_Malvaceae_Kearnemalvastrum_lacteum_seq1
----------------------------------------------------------------------------------------------------------------------------------------------------------------------------------------------------------------------------------------------------------------------------------------------------------------gccaagttatacgttggctttatgaggaagctcttatggtgggaataaaaacraaccgagattttctgagcttgacatttgagctagaacagggggagactgttagcctggtggcycatgtygacccagaagacactcraggtggcatctcatggtggttagtaatggaagatggatttgcagaggattggaaacttcagatggaaatgtatgatggtacatcagagcatagaaagtttttgggtcayttaaatttggatgtattatactcaacattgatggacttggttagcttatgcgatggaggtggaaaccactgatcctatt-aaas---tttgatcaacatt-ccat-cccattcatgtgcga---tttctatac----tcgaatcagct--atacattt-aaattagtt-------gctsta---tgat----catrcaagt------aatttcagtct-ttggttmtctactctat-g----------yttgatattt---------------------------------tctygccagcttacyggaatmgaktwctktagctttattgacttg----------------------------------------------------------------------------------
>I23394_M229_Malvaceae_Malvastrum_americanum_seq1
------------------------------------------------------------------------------------------------------------------------------------------------------------------------------------------------------------------------------------------------------------------------------------------------------------gcaagccaagttatacgttggctttatgaggaagctcttatggtgggaataaaaacaaaccgagattttctgagcttgacatttgagytagawcagggggagactgttagcctggtggcccatgtcgacccrgaagacactcgaggtggmatctcatggtggttagtaatggaagatggatttgccgaggattggaaacttcagatggatatgtatgatggaacatcagagcataggaagtttttgggtcatttaaatttggatgtactatactcaacattgatggacttggttagcttatgcgatggaggtggaaaccgctgatcctaattagag---tttgatcaacatt-ccat-cccattcatgtgcga---tttctatac----ttgaatcagcg--atacattt-aaattagtt-------gatgca---tgat----cataaaagt------aatttc-------------------------------------------------------------------------------------------------------------------------------------------------------------------------------------------------------------
>I23395_M236_Malvaceae_Fuertesimalva_jacens_seq1
-----------------------------------------------------------------------------------------------------------------------------------------------------------------------------------------------------------------------------------------------------------------------------------------------------------tgcaagccaagttatacgttggctttatgaggaagctcttatggtgggaataaaaacaaaccaagattttctgagcttgacatttgagctagaayagggggagactgttagcctggtggcccatgtcgaccccgaagacactcgaggtggcatctcatggtggttagtaatggaagatggatttgcagaggattggaaacttcagatggaaatgtatgatggtacatcagagcatagaaagtttttgggtcatttaaatttggatgtattgtactcaacattgatggacttggttagcttatgcgatggaggtggaaaccactgatcctatt-aaag---tttgatcaacatt-tcat-tccattcatgtgcga---tatatacac----tcgaatcaatg--atacattt-aaattagtt-------g--------------------------------------------------------------------------------------------------------------------------------------------------------------------------------------------------------------------------------------------------
>I23396_M019_Malvaceae_Allosidastrum_pyramidatum_seq1
-------------------------------------------------------------------------------------------------------------------------------------------------------------------------------------------------------------------------------------------------------------------------------------------------------------caagccaagttattcgttggcttcatgaggaagctcttatggtgggaataaaaacaaaccgagattttctgagcttaactttcgagctagaacagggggagactgttagcctggtggctcatgttgacccagaagacactcaaggcggcatttcttggtggttagtgatggaagatggatttgcagaggattggaaacttcaaatggaaatgtatgatggtacatcagagcatagaaagtttttgggtcatttgaatttggatgtattatactcaacattgatggacttggttagcttatgcaatggaggtggaaaccactgatcctatt-aaag---tttcatcaacatt-caat-cccattcaagtgcgg---tttctatac----tcg----------atacattt-acgttagta-------gctgta---tgat----gatgcaagt------aatttcagtct-tcggttctctactctatct----------tttgatattt----------------------------------------------------------------------------------------------------------------------------------------------------------------
>I23398_M021_Malvaceae_Sidastrum_micranthum_seq1
-------------------------------------------------------------------------------------------------------------------------------------------------------------------------------------------------------------------------------------------------------------------------------------------------------------------------------------------aagctcttatggtgggaataaaaacaaaccgagattttctgagcctaactttcgagctagaacagggggagactgttagcctggttgctcatgttgacyctgaagacactcaaggcggcatttcttggtggttagtkatggaagatggatttgcagaggattggaaacttcaaatggaaatgtatgatggcacatcggagcatagaaagtttttgggtcatttaaatttggatgtattatactcaacattgatggacttggttagcttatgcgatggaggtggaaaccactgatcctatt-aaag---ttttaactacatc-ctat-cccattcaagtgtgg---cttctatac----tsa----------atacattt-acgctagtt-------gctcta---tgat----gatgcaagt------aatttcagtct-tcggttctctgctctatgt----------tktkwtrwtw---------------------------------tyyymycascwkmytrswskaskrkrgtwkwkywkywttrw--------------------------------------------------------------------------------------
>I23399_M022_Malvaceae_Gaya_dominguensis_seq1
---------------------------------------------------------------------------------------------------------------------------------------------------------------------------------------------------------------------------------------------------------------------------------------------------------------------------------------------------------------------aaccgagattttctgagcttaactttcgagctagaacagggggagactgttagcctagtggcccatgttgacccagaagacactcaaggcggcatatcttggtggttagtgatggaagatggatttgcagaggattggaaacttcaaatggaaatgtatgatggctcatcggagcatagaaagtttttgggtcatttaaatttggatgtattatactcaacattgatggacttggttagcttatgcgatggaggtggaaaccactgatcccatt-gaag---tttcatcaacatt-ccat-cccaatcaagtgtgg---tttctgtac----tcg----------ctacattt-aaatcagtt-------gctgta---tgat----gatgcaagt------ag-----------------------------------------------------------------------------------------------------------------------------------------------------------------------------------------------------------------
>I23366_M015_Malvaceae_Firmiana_simplex_seq1
-----------------------------------------------------------------------------------------------------------------------------------------------------------------------------------------------------------------------------------------------------------------------------------------------------------------ccaagtaattcggtggcttcacgaggatgcccttatggtggggataaaaacaaatcgtgattttctgtgcttgacttttgagctagaacagggagaatctattagcctggtggcccatgtggacccagaagacattcaaggttgcatctcttggtggttagtgatggaagatggatttgcagaggattggaaacttcagatggacatgtatgacggtgcatctgagtacagaaagtttttggggcatttatctttggatgtattatactcaacattgatggacttggttagcttgtgcggtggaggtggaaaccattgagcctgca-taag---tttcttcaacttt-tcat-cccattcaag--tgc---tttctata----------------------------------------------------------------------------------------------------------------------------------------------------------------------------------------------------------------------------------------------------------------------------------------------
>I28591_M023_Malvaceae_Neobuchia_paulinae_seq1
--------------------taac--------tgtgaattta-acttttgttat--------------------ttggtgggttt-gatgt-aaactct-gtgcggttatttt-gtcttgtt---tactcaga-ctcctctggtt--gtttgattag-ataatgcatgcatgttgatgcctagata-----ttttgctga-----------------------------------------------taka-gtcct--------tatcgacacgtc--attaactct-ggctacaggttgcaagccaagttattcgttggcttcacgaggaagctcttatggtgggaataaaaacaaaccgcgattttctgtgcttgacttttgagctagaacagggggagaccgttagcctggttgcccatgtggatccggaagacatccaaggcggcatctcctggtggttagtgatggaagatggatttgcagaggattggaaacttcaaacggacatgtatgatggtacatccgagtacagaaagtttttgggtcatttaaacttggatgtattatactcaacgttgatggacttggttagcttgtgtggtggaggtggaaaccactgagcctctc-aagt---tttcatcaacaat-ccat-cccattcaac--tgg---tttttatac----ttgaatcaaca--ttacatgtaatattagct-------cctgaa---tgat----caggctagt------a------------------------------------------------------------------------------------------------------------------------------------------------------------------------------------------------------------------
>I28593_M024_Malvaceae_Carpodiptera_cubensis_seq1
-----------------aattaactatgaatttttctactaa-acttttgttat--------------------ttggtgggtt------a-aaagtgt-atgctgttatttc-atcatgct---tgca--ca-tccccccggag--gtgtgattag-aaaaggcatgtatatgcacgtctaagta-----ttttgctta-----------------------------------------------tataagttcctttatgt-aatttacatgtc--attgactct-ggctgcaggctgcaagccaagtaattcgatggcttcacgaggaagctcttatggtgggaataaaaacaaatcgtgattttctgtgcttgacctttgagctagaacaaggggagactgttagcttggtggcccatgtggacccagaagacattccaggttgcatctcttggtggttagtaatggaagatggatttgcagaggattggaaacttcaaatggacatgtatgacgctgcatctgagtatagaaagtttttggggcatttatcattggatgtactgtactcaacattgatggacttggttagcttgtgcgggggacgtggaaaccattgagcttgca-taag---tttcttcaacatt-tcat-cgcattcaag--tgg---tttatatac----tcaaatcaaca--ttacatgtaatattagtt-------ctggta---tgat----catgcaagt------aatttcgatct-tcggttctcattact----------------------------------------------------------------------------------------------------------------------------------------------------------------------------------------
>I28594_M025_Malvaceae_Herrania_nitida_seq1
--------------------------tgaatttgtccattta-acttttgttat--------------------ttggcgagttt-agcgt-aggctgt-atgctactattca-atcttgtt---tactcaca-ttcttcttgag--gtgtgagcag-aagatgcttgtatgtgcacatttaggta-----ttttactgg-----------------------------------------------tata-gtccttccatgt-gattgacatgtc----tgactct-ggctacaggttgcaagccaagttattcgttggcttcatgaggaagctctaatggtgggaataaaaacaaatcgtgattttctgtgcttgacttttgagctagaacagggggagactgttagcctggtggcccatgtggacccagaagacactcaaggctgcatctcttggtggttagtgatggaagatggatttgcagaggattggaaacttcaaatggacatgtctgatggtgcatctgagtacagaaagtttttggggcatttatctttggacgtgttatactcaacattaatggacctggttagcttgtgcggtggaggtggaaaccattgagcctgca-taag---tttcttcaacatt-tcat-cccattcagg--tgg---ttcgtatac----gcaagtcaaca--ttacttgtaatattagtt-------cctgta---tgat----caggaaagc------aatttcattct-ttggttccctttactaata----------gatgacttgaaa-----------------------------tattttaccaattgcgtagattgttt-------------------------------------------------------------------------------------------------------
>I28595_M184_Malvaceae_Guazuma_ulmifolia_seq1
------------------------------tttgtctatata-acttttgttat--------------------ttggtaggttttaatgt-aggctgt-atgctgttattccaatcttgtt---taccgaca-ttcttctggac--gtgtg--tag-gagataaatgcatgtggatgtctagata-----ttttgctga-----------------------------------------------tata-ctccttccatgt-gattgacatttt----tgactct-ggttacaggtcgcaagccaagttatccgttggcttcatgaggaagctcttatggtgggcataaaaacdaatcgtgattttctgtgcttgacttttgagctagaacagggggagactgttagcctggtggctcatgtggaccctgaagacattcaaggctgcatctcttggtggttagtgatggaagatgggtttgcagaggattggaaacttcaaatggacatgtctgagggtgcatctgagtatagaaagtttttggggcatttatctttggatgtgttatactcaacgttaatggacttggttagcttgtgyggc---ggtggaaaccattaagcctaca-taag---tttcttcaacatg-tcat--ccattcaag--tgg---ttcctatcc----tcaaawcaaca--ttacatgtaatactagtt-------gctgta---tgat----catgaaagt------aatttcattct-tgggycccctttactaata----------gatgacttaa--------------------------------attttactaattgcatggattgttgtaaatgagca---------------------------------------------------------------------------------------------
>I28598_M028_Malvaceae_Glyphaea_brevis_seq1
-----------rtaatcacagaagtatgaatttgtctactga-tcttctgctat--------------------gtggtgggttg--atgt-gggcttt-ttgctgttagtgc-ttatt-------cctcact-ttcttctgcag--ttgtggttag-aaaatatgtgtatttgcatatctggata-----ttttcctga-----------------------------------------------tata-gaacttc------------aatgtc--attgactct-ggctacaggctgcaagccaagttattcactggcttcacaaggaagctcttacggtgggaattaaaacaaatcgtgattttttgtgcttgacttttgagctagaacagggggagactgttagcctagtggcccatgtggacccagaagactttcaaggctgcatctcttggtggttagtgatggaaaatggatttgcagaggattggaaacttcaaatggacatgtctggaggcgcatctgagtatcgaaagtttttggggcatttatctttggatgtcttatactcaacattgatggacttggttagcttgtctggtggaggtggaaaccattgagcaagca-tgataagtttcttaagcatt-caat-cckattcaaa--act---tttcyat--------------------tacmtrtmatattaatt-------actata---tgct----cgtgcaagt-------------------aatttacaacaatttgaa----------attgccattt-------------------------------gacaatacaaattg---aaatttaca-----------------------------------------acaagatgacgcattaaacm------------------------------------------
>I28599_M029_Malvaceae_Desplatsia_dewevrei_seq1
--------------------------------tgcctactga-actactgctac--------------------ttgctgggtta----gt-tagctgt-ttgctgttagtgt-ctatt-------cctcaat-ctgttctggag--gcatgattaa-aaaatgcactagt---tatctatagctg-----ttttgctga-----------------------------------------------tcta-ctccttc------------catgtt--atggactat-ggatacaggtcgcaagccaagttattcactggcttcacgaggaagctcttacggtgggaataaaaacaaatcgtgattttttgtgcttgacttttgagctagaacagggggagactgttagcctggtggcccacgtggacccagaagacatccagggctgcatctcttggtggttggtgatggaagatggatttgcagaggattggaaacttcaaatggacatgtctgccggtgcatctgagtatcgaaagtttttggggtatttatctttggaggtcttatactcaactctgatggacttggttagcttgt---gtggaggtggaaaccattgagctgaca-taat---cttcttaagcatt--cat-tcaagtcaaa--tgg---tttccgtat----ccaaataaaaa--ttacatgtaacattagtt-------actata---ttat----catgcaagt------aattgctttcg-kyrcttkmkttgcttccta------------------------------------------------------------------------------------------------------------------------------------------------------------------------------------
>I28600_M146_Malvaceae_Mortoniodendron_guatemalense_seq1
------------------------tttgaatttttctattta-actttgattat--------------------ttggtgggtt--------aaagatt-atgcttttatttt-atcatgtt---tact--ca-ttcctctgaag--gtgtgattag-aaaatggatgtatgtgcaagtctagata-----ttctactga-----------------------------------------------tata-gtccttccttgt-aattgacatgtc--attgactct-ggctacaggttgcaagccaagtaattcgttggcttcacgaggaagctctaatggtgggaataaaaacaaatcatgattttctgtgcttgacttttgagctagaacagggggagactgttagcttggtggcccatgtggacccagaagacattgaaggctgcatctcttggtggttagtgatggaagatggatttgcagaggattggaaacttcaaatggaaatgtatgacggtgcatctgaatatagaaagtttttrgggcatttatctttggatgtattatactcaacattgatggacttggttagcttgtgcggtggaggtggaaaycrttgagcctgca-taaa---tttcttyaacatt-ttatccccattcaag--tgg---tttctattc----gcaaatcaaca--ttacatgtaatattggtt-------ctggta---tgat----catgcatgt------aatttcgatct-ttggttccctttactaata----------cttgacttgaat--------------------------------------------------------------------------------------------------------------------------------------------------------------
>I28601_M030_Malvaceae_Sparmannia_africana_seq1
ataactct---------------rtrtgaatttgtctactga-acttctgctat--------------------ttggtctgttt--acgt-aggctgt-ttgctgttaktgg-ttatt-------cctcact-ttattctggag--gtgtgattag-aaaatgcaygaatttgcatatttagata-----ttttgctga-----------------------------------------------tata-dtccttc--------------------attgactct-ggctacaggtagcaagccaagttattcgctggcttcacgaggaagctcttgcagtgggaataaaaacgaatcgtgattttttgtgcttgacttttgagctagaacagggggaaactgttagcctagtrgcccatgtggaccctgaagacattcaaggstgcatctcttggtggttagtgatggaagatggatttgcagaggattggaaacttcaaatggacatgtctgcyggygcatctgagtatcgaaagtttttggggcatttatctttggatrtcttatactcdacattaatggacttggttagcttgtgtggtggaggtggaaaccattgaacyggca-taag---tttattaagmatc-catc-twagttcgaa--tgg---tttctatgc----tcaaataaaca--ctacatktaatattrctw-------acyrta---tgat----catgctagt------aatatcattcg-atcgtt-------------------------------------------------------------------------------------------------------------------------------------------------------------------------------------------------
>I28604_M032_Malvaceae_Entelea_arborescens_seq1
---------------------aagtgtgaatttgtctactga-acttctgctat--------------------ttggygtgttt--acrt-aggctgt-ttgctgttagtgc-ttatt-------cctcact-ttattctggag--ghgtgattag-aaaatgcaygaatttgcatatttagata-----htttgctga-----------------------------------------------tata-gtccttc--------------------attgactct-ggctacagrtagcaagccaagttattcgctggcttcacgaggaagctcttgcagtgggaataaaaacaaatcgtgattttttgtgcttgacttttgagctagaacagggggaaactgttagcctagtrgcccatgtggaccctgaagacattcaaggctgcatctcttggtgghtagtgatggaagatggatttgcagaggattggaaacttcaaatggacatgtctgccggtgcatctgagtatcgraagttttkggggcatttatctttggatgtcttatactcaacattaatggacttggttagcytgtgtggtggaggtggaaaccattgaactggca-taag---tttattaagcatc-caat-ctaattygaa--tgg---tttctatgc----tcaaataaaca--agacatgtaatattgctt-------aycata---tgat----cgtgctagt------aatatca------------------------------------------------------------------------------------------------------------------------------------------------------------------------------------------------------------
>I28605_M235_Malvaceae_Abutilon_sp_seq1
------------------------ttgcataatcacgaatta-acttttgtttt--------------------ttggtgggttt-attgt-tgactct-atgctgttatttt-gtcttgtt---tactcgcg-tacctctcgaa--gtgtgaacag-aacatgcatgca--atcaggagtagata-----ttttgttta-----------------------------------------------tata-atccg--------tactgacatgtc--attgactct-ggctgcaggttgcaagccaagttattcgttggcttcatgaggaagctcttacggtgggaataaaaccaaaccgagattttctgagcttaactttcgagctagaacagggggagactgttagcctggtggcccatgttgacccagaagacactcaaggcggcatttcttggtggttagtgatggaagatggattcgcaggggattggaaacttcaaatggaaatgcatgatggttcatcggagcatagaaagtttttgggtcatttaaatttggatgtattatactcaacattgatggacttggttagcttatgcgatggaggtggaaaccactgagcctact-gaag---tttcatcaacatt-ccat-accattcaagtgtgg---tttctgtac----tcg----------atacattt-aaattagtc-------gctgta---cgat--------------------------------------------------------------------------------------------------------------------------------------------------------------------------------------------------------------------------------------
>I28606_M033_Malvaceae_Reevesia_formosana_seq1
---------------------------------------------------tat--------------------ttggtgggttt-aatgt-agactgt-ttgctgttatttc-atcttgtt---tactcaca-atcctctgaag--gtgtgattagaaaaatgcatatctgttcatgtctagata-----ttttgctga-----------------------------------------------tacg-gtccttccattt-aattgacatgtc--attgactct-ggctacaggtagcaagccaagttatccgttggcttcatgaggaagctcttatggtgggaataaaaacaaatcgtgattttctgtgcttgacttttgagctagaacagggagagactgttagcctggtggctcacgtggacccagaagacattcgaggcggcatctcttggtggttagtgatggaagatggatttgcagaggattggaaaattcaaatggacatgtatgatggtgcatccgagtatagaaagtttttagggcatttaactttggatgtattatactcaacattgatggacttggttagcttgtgcggtggaggtggaaaccactgagcctgta-aaag---tttcatcaacatt-tcat-cccattcaag--ggga-acttctatac----tcaaatcaaca--ttacatttaatattagtt-------cctgtat-ttgat----catgcgagt------aatttcattct-ttggttccctttcctaata----------att-----------------------------------------------------------------------------------------------------------------------------------------------------------------------
>I28607_M034_Malvaceae_Mansonia_altissima_seq1
------------------------------------------------------------------------------------------------------------------------------------------------------------------------------------------------------------------------------------------------------gtata-attgtaacatat-acctaacatgtc--agtgattct-ggctacaggttgcaagccaagttatttgttggcttcacgaggaagctctaatggtgggaataaaaaccagttgtgatttcctgtgcttgacttttgagctagaacagggagagactgttagcctgatggcccatgtggacccagaagacattcacggtggcatctcttggtggttagtgatggaagatggatttgcagaggattggaaacttcaaatggacatgtgtgatgggtcatctgagtatargaagtttttgggacatttaaatttgaatgtattatactcaacattgatggacttggttagcttgtgcggtggaggtggaaaccactgagcctgtc----------------atgtt-tcat-ccctttgaat--tggg--tttctatac----tcaaatcaaaattttacatgttatattactt-------tttgca---cgat----catgca---------aactttcatcc-ttggttcccttcactagta----------gaagagtttt--------------------------------ttttttttggtt-------------------------------------------------------------------------------------------------------------------t
>I28608_M035_Malvaceae_Hosfordia_alata_seq1
-----------------------------------------------------------------------------gtggkttt-attgt-tgactc---tgctgttatttt-gtcttgtt---tactcrca-tacctctcgaa--gtgtgaacag-aaaatgcatgca--atcatgagtagata-----ttttgttta-----------------------------------------------tata-atccg--------tattgacatrtc--attgactyt-ggctgcaggttgcaagccaagttattmdttggcttcatgaggaagctcttatggtgggaataaaaacaaaccgagagtttctgagcttaactttcgagctagaacakggggagactgttagcctggtggcccatgttgayccagaagacactcaaggcggcatttcttggtggttagtgatggaagatggattykcagaggattggaaacttcaaatggaaawgtatgatggttcrtcrgagcatagaaagtttttgggtcatataaatttggatgtattatacgcaacattgatggatttggttagcttatgcgatggaggtggaagccactgatcctaat-gaag---tttcatcaacatt-ccat-accattcaagtgtgg---tttctgtac----tcg--------------------------------------------------------------------------------------------------------------------------------------------------------------------------------------------------------------------------------------------------------------------------------------
>I28609_M036_Malvaceae_Pentaplaris_davidsmithii_seq1
-----------------------------------------------------t--------------------ttggtgggttt-aatgt-agatttt-atgcttttatttt-gtcttgtt---tactcaca-ttcctctggaa--gtgtgattag-aaaatgtgtgcatgttcatgtctagata-----tcttgctga-----------------------------------------------tgta-atcct--------tactgacatgtc--attgactct-ggctataggttgcaagccaagttgtttgttggcttcatgaggaagcccttatggtgggaataaaaacaaatcgagattttctgtgcttgacttttgagctagaacagggggagactgttagcctggtggcccatgtggacccagaagacattcaaggcggcatctcttggtggttggtgatggaagatggatttgcagaggattggaaactccaaatggaaatgtatgatggtacatccgagtctagaaagtttttgggtcatttaaatttggatgtattatactcaacattgatggacttggttagcttgtgcggtggtggtggaaaccactgatcctatt-aaag---tttcatccacatt-ccat-cccatttaagc-tcg---gttctatac----tcgtatcagca--ttacatttaat-----------------------------------------------------------------------------------------------------------------------------------------------------------------------------------------------------------------------------------------------------------------
>I28610_M037_Malvaceae_Heritiera_littoralis_seq1
---------------------taccctgagagtgtttactta-ga--ttgaagtgattagacaataatgaggaggaggtgcatc------a-gcttaaa-atgctgttagttt-atcatgtt---tact--ca-tttctctggag--gtgtgattag-aaaatggatttatgtgtac-actagata-----ttctgctga-----------------------------------------------tata-gtccttccaagt-aattgacacgtc--attggttct-ggctacaggttgcaagccaagtaattcgttggcttcacgaggaagcccttatggtgggaataaaaacaaatcgggattttctgtgcttgacttttgagctagaacagggagaaactgttagcctggtggcccatgtcgacccagaagacattcaaggctccatctcttggtggttagtgatggaagatggatttgcagatgattggaaacttcagatggacatgtatgacggtgcatctgagtacagaaagtttttggggcctttatctttggatgtattatactcaactttgatggacttggttagcttatgcagtggaggtggaaaccattgagtttgca-caag---tttcctcagcatt-tcat-cccattcaag--tgg---tttctatac----gtaaattaacg--ttacatgtaatgttagtt-------ccggta---tgat----catgcaagt------aatttcgatt---------------------------------------------------------------------------------------------------------------------------------------------------------------------------------------------------------
>I28611_M062A_Malvaceae_Durio_zibethinus_seq1
---------------------------gaatttttctattta-acttgttattt--------------------ttggtgggttt-------agactat-atgctgttatttc-atcatgtt---tact--ca-ttcctctggag--gtgtgattag-aaaatggatgtatgtgcacgtctagata-----ttctgctga-----------------------------------------------tata-gtccttccttgt-aattgacatgtc--cttgactcc-ggttacaggttgcaagccaagtaattcgttggcttcacgaggaagctcttatggtgggaataaaaacaaatcgtgattttctgtgcttgacttttgagctagaacagggggatacggttagcctggtggcacatgtggacccagaagacattcaaggatgcatctcttggtggttagtgatggaagatggatttgcagaggattggaaacttcaaatggacatgtatgacggtgcatctgagtatcgaaagtttttggggcatttatcgttggatgtattatacwcaacgttgatggacttggttagcttgtgcggtggaggtggaaaccattgagcctgcg-taag---tttctttaacatt-tctt-cgcattcaac--tgg---ttttcataa----tcaaatcaaca--tcacatgtaatattactt-------ctggaa---tgat----taggcaagt------aatttcgatct-ttgg---------------------------------------------------------------------------------------------------------------------------------------------------------------------------------------------------
>I28612_M038_Malvaceae_Brachichyton_bidwillii_seq1
----------------------------------------ta-ac--ttgttat--------------------ttggtgggtt------t-aaactgt-atgctgttatttc-atcatgtt---tact--ca-ttcctctgaag--gtgtgattag-aaaatggatgtatgtgcatgacttgata-----ttctgctga-----------------------------------------------tatg-gtccttccatgt-aattgacatgtc--attgactct-ggctacaggttgcaagccaagtgattcgttggcttcacgaggaagcccttatggtgggagtaaaaacaaatcgtgattttctgtgcttgacttttgagctagagcagggagaaattgttagcctggtggcccatgtggacccagaagacattcaaggctgcatctcttggtggttagtgatggaagatggatttgcagaggattggaaacttcagatggacatgtatgacggtgcgtccgagtacagaaagtttttggggcatttatctttggatgtattatactcaacattaatggacttggttagcttgtgcggtggaggtggaaaccattgagcctgca-taaa---tttcttcaatgct-tcat-cccattcaag--tgg---tttctattc----tcaaatcaaca--tcacatgtaatgttagtt-------ttggta---tgat----catgcaagt------a---ttgatct-ttggttcc-----------------------------------------------------------------------------------------------------------------------------------------------------------------------------------------------
>I28613_M039_Malvaceae_Eriotheca_macrophylla_seq1
--------------------------------------------cttctgttat--------------------ttggtgggttt-gatgt-aaactgt-ctgctgttatttt-gtctagtt---gactcaca----ctctgggt--gtttgattag-ataatgcatacatgttgatgtctagata-----ttttgctga-----------------------------------------------tata-gtcct--------gattggcatgtc--atctactct-ggctacaggttgcaagccaagttattcgttggcttcacgaggaagctcttatggtgggaataaaaacaaatcgygattttctttgcttgacttttgagctagaacagggggagaccgttagcctggtggcgcatgtggaccsagaagacagccaaggcggcatctcctggtggttagtgatggaagatggatttgcagaggattggaaacttcaaatggacatgtatgatggtacatccgagyatagaaagtttttgggtcatttaaatttggatgtattatactcaacattgatggacttggttagcttgtgcggtggaggtggaaaccactgagcctgtc-aatt---ttgcatcaacatt-ccat-cccattcaac--tgg---tttttattc----ttgaatcaaca--ttacttgtaatattagct-------cctgaa---tgat----caggctagt------aatttcagtct-tcggttctctacgtgtt--------------------------------------------------------------------------------------------------------------------------------------------------------------------------------------
>I28614_M040_Malvaceae_Hydrogaster_trinervis_seq1
---------aattcatcatgaaagtctgaatttgcctgctgc-acttgtgctat--------------------ttgcggggtta----gt-aggctgg-ttgctgttagtgc-gtatt-------cctcatt-ctgttacagat--atgtgattag-aaaatgcacatatttgcatatctagtta-----gtttgctga-----------------------------------------------ttta-ctccttc------------catatt--attgactat-ggctacaggttgcaagccaagttattcgctggcttcatgaagaagctcttacggtgggaataaaaacaaatcgtgattttttgtgcttgacttttgagctagaacagggggagactgttagcctagtggcccatgtggacccagaagacattcagggctgcatctcttggtggttagtgatggaagatggatttgcggaggattggaaacttcaaatggacatgtctgccggtgcatctgagtatcgaaagttcttggggcatttatctttggaggtcttatactcaacactgatggacttggttagcttgtgtagtgaaggtggaaaccattgagccggcg-taat---cttcttaagcatt--cat-ttaattcaaa--tgg---tttctgtat----cccgatatgcct--------taacaccagtt-------gccatt---tgat----catgcaagt------gcttgcattcc-tttgttccctacacaaata----------gatcacttag-------------------------------aactccactaattacatagat----------------------------------------------------------------------------------------------------atattaga
>I28615_M041_Malvaceae_Pterygota_brasiliensis_seq1
----------------------------aatttttctattta-ac--ttgttat--------------------ttggtttgtt------t-aaaatgt-atgctgttatttc-atcatatt---tact--ta-tttctttgaag--gtgtgattag-aaaatagatgtatgtgtacgaatagata-----ttctgctga-----------------------------------------------tata-gtccttccatgt-aattgacatgtc--attgactct-ggctacaggtggcaagccaagtaattcgttggcttcacgaggaagcccttatggtgggaataaaaacaaatcgtgattttctgtgcttgacttttgagctagaacaaggagaaactgttagcctggtggcccatgtggacccggaagacattcaaggctgcatctcttggtggttagtgatggaagatggatttgcagaggattggaaacttcagatggatatgtatgacggtgcatcggagtacagaaagtttttggggcatttatctttggatgtattatactcaacattgatggacttggttagcttgtgcggtggaggtggaaaccattgagcctgca-taagt--ttttttcgacatc-tcat-gccattcaag--tgc---tttctatac----tcaaaccaatg--ytr-rgatrrtrytrttt-------cttat--------------tgtgraw------amk----------------------------------------------------------------------------------------------------------------------------------------------------------------------------------------------------------------
>I28616_M042_Malvaceae_Leptonichya_maranta_seq1
----------------------------aatttgtc--ttta-acttttgttat--------------------ttgttgggttt-agctt-aggcatt-atgctactattca-atcttgtk---tactctya-ttcttctrgag--ttgtgattag-aagatccatgtatgtgcatgcctagatt-----ttttgctga-----------------------------------------------tatg-tttattccatgt-aattgacatgtc--attgactct-ggctacaggttgcaagccaagtgattcgttggcttcacgaggaagctcttatggtgggaataaaaacaaatcgtgattttctgtgcttgacttttgagctagaacagggtgagactgttagtctagtggcccatgtggatccagaagacattcgaggctgcatttcttggtggttagtgatggaagatggatttgcagaggattggaaacttcaaatggacatgtctgatggtgcgtctgagtatagaaagtttttggggcatttctctttggatgtkttatactcaacattgatggacttggttagcttgtgtggtggaggtggaaaccattgagcctgca-taag---tttcttcgacatt-tcat-cctgttcaag--tggcttcttctatay----tcaaatcaaca--ttacatgtaatatcactt-------ccagta---tgaa----tgtatgatc------atgcatgwatg-tatgatcatgcaagtaat-------------------------------------------------------------------------------------------------------------------------------------------------------------------------------------
>I28618_M044_Malvaceae_Pentace_laxiflora_seq1
--------------------------------------ttca-acttttgttat--------------------ttggtgggtt------t-aaaatgt-atgctgttatttc-atcatgtt---tact--cg-ttcccctggag--gtgtgattag-aaaagggatatatgtgcatgtctaaata-----ttgtgctga-----------------------------------------------tataagtccatccatgt-aattgacgtgtc--attgactct-ggctacaggctgcaagccaggtaattcgttggcttcacgaggaagctcttaccatgggaataaaaacgaatcgtgattttctatgcttgacctttgagctagaacaaggagagactgttagcttggtggcccatgtggaccccgaagacgttcgaggttgcatctcttggtggttagtaatggaagatggatttgctgaggattggaaacttcaaatggacatgaatgacagtgcatctgagtatagaaagtttttggggcatttatcattggatgtactgtactcaatgttgatggacttggttagcttgtgtggtggaggtggaaaccattgagcctgca-taag---tctcttcctcatt-tcgt-cccattcaag--cgg---tttctatgc----ccaaatcaaca--ttacatgtaatattagtt-------ctggta---tgat----cgaacaagt------aattccaatct-ttgattctcattactaata----------gattacttg-----------------------------------------------------------------------------------------------------------------------------------------------------------------
>I28619_M045_Malvaceae_Phragmotheca_mammosa_seq1
-------------------ttaactgtgaatttgtgtaatta-acttttgttat--------------------ttggtgggttt-gatgtaagaccgt-atgctgttatttt-gtctcgtt---tactcaca-ttcctctggac--ctgtgattag-aaaatgcatgcatgttcatgtct--ata-----ttttgctga-----------------------------------------------taca-gtcct--------tgttgacatgtc--attgactct-ggctacaggttgcaagccaagttattcgttggcttcacgaggaagctcttatggtgggaataaaaacaaatcgtgattttctgtgcttgacttttgagctagaacagggggagachgttagcctggtcgcccatgtggacccagaagacatccaaggcggcatctcttggtggttagtgatggaagatggatttgcagaggactggaaacttcaattggacatgtatgatggtacatccgagtatagaaagtttttgggtcatttaaatttggatgtattatactcaacattgatggacttggttagcttgtgcggtggaggtggaaaccastgagcctgtt-aatg---tttcatcaacayt-ccat-cctgttcaag--ygg---tttctatac----tcaaatcaacg--ttacgtgtaat-ttagtt-------gctgta---tgat----catgcaagt------aatttcagtct-ttggttctctactctatgt------------------------------------------------------------------------------------------------------------------------------------------------------------------------------------
>I28620_M046_Malvaceae_Camptostemon_shultzii_seq1
-------------------------------------------------------------------------------------------------------------------------------------------------------------------------------------------------------------------------------------------------------------------------------------------acttt-ggctacaggttgcaagccaagttattcgttggcttcatgaggaagctcttatggttggaataaaaacaaatcgagaatttctgagcttgacttttgagctagaacagggggagactgttagcttggtggcccatgtggatccagaagacactcaaggcggcatctcttggtggttagtaatggaagatggatttgcagaggattggaaacttcaaatggaaatgtacgatggtacatccgagtatagaaagtttttgggtcatttaaatatggatatattatactcaacattkrtkgacktggttagcctgtgcgatakargtgrrrryyacyrdyybdkkk-dwmy---thhyhdydwhrtt-yhra-ttcat-------------------------------------------------------------------------------------------------------------------------------------------------------------------------------------------------------------------------------------------------------------------------------------------------------------------
>I28623_M048_Malvaceae_Abroma_augusta_seq1
---------------------------------------------------------------------------tggtgggctt-agcat-aggcttt-attctgttaattt-gtcttgtt---tactcaca-ttcttctcaag--ttgggattag-aagatgcatgtatgtgcatgcctacata-----ttttgctga-----------------------------------------------tattagtcattccatgt-aattgccatgtc--attgactct-ggctacaggtagcaagccaagtgattcgttggctacatgaggaagctcttatggtgggaataaaaacaactcgtgattttctgtgcttgacttttgagctagaacagggggagactgttagcctagtggcccatgtggaccccgaagacattcagggctgcatctcttggtggttagtgatggaagatggatttgcagaggattggaaacttcaaatggacatgtctgatggtgcatccgagtatagaaagtttttggggcatttatctttggatgtattatactcaacattgatggacttggttagcttgtgtggtggaggtggaaaccattgagtttgca-taag---tttattcaacatt-tctt-cccattcaag--tgg---ttactatac----tcagaacagca--ttatatgtaatatcagtt-------cctgta---tgat----catgcaagt------aatttcattcttttggttccctttatgaata----------gataa---------------------------------------------------------------------------------------------------------------------------------------------------------------------
>I28624_M049_Malvaceae_Corchoropsis_tomentosa_seq1
--------------------------------------------cttctgtttt--------------------ttggtgggttt-aatct-----tgt-atcctgtcatttc-atcatgtt----actcatg------cctgat--gtgtgattat-aacttgaatgcatgtgcatgtctagata-----ttctgctgat---------------------------------------------ataga-gtccttccatgt-aattgacatgtc--attggctct-ggctacaggctgcaagccaagtaattagctggcttcacgaggaagctcttatggtgggaataaaaacgaatcgggattttctgtgcttgactttcgagctagaacagggagagactgctagtctgttagcccatgtggacccagaagatattcaaggatgcatctcttggtggttagtgatggaagatggatttgcagaggattggaaacttcaaatcgacatgtatgatggtgcatctgagtatagaaagttcttggggcatttatcattggacgtgttatactcaacgttgatggacttggttagtttgtgcagtggaggtggaagccattgagcctgcg-taaa---tttctccaatgtt-tcat-cccattcaaa--cgg---tttctatac----tcgtatcaact--ttacatgtaatattactt-------ctgttattatgat----catgcaagt------aattt-------tcggcccccttaaccgata----------gatgagttgaat--------------------------------------------------------------------------------------------------------------------------------------------------------------
>I28625_M193_Malvaceae_Apeiba_tibourbou_seq1
agttttcttgcatattcryrcaagtg-gaatttgyctactga-acttctgctac--------------------tykgtgtkttt--atgt-rggctgt-ttgytgttagtgc-ttatt-------cctcrct-ttrttctggag--gyrtgattag-aaaatgcaygaatttgcatatttagata-----ttttgctga-----------------------------------------------tata-gttcttc------------catgtc--attgactct-ggttacaggtagcaaghcaagttattcgctggctycacgaggaggctcttacrgtgggaataaavacaaatcgtgattttttgtgcttgacttttgagctagaacagggggagamtgttagcctagtggcccatgtggaccctgaagacattcaaggttgcatctcttggtggttagtgatggaagatggatttgcagaggattggaaacttcaaatggacatgtctgcnggtgcatmtgagtahcgaaagtttttggggcatttatctttggatgtcttatactcgacattaatggacttggttagcttgtctggtggaggtggaaaccattgagctggcd-taag---tttcttaagaatc--cat-ctrwttcgaa--tgg---tttstatgy----tcaaat-aaca--ctacgtgtcatatttgtt-------kmwawa---tgak----cayackrtagagcrkaaywkcakywr-wtmgtttsmkawagaaawrrtwaw-----gwagayagaaga-------------------------cacagaytttac---------------------------------------------------------------------------------------------------------------gtggaawamy
>I28626_M226_Malvaceae_Helicteres_guazumifolia_seq1
---------------------------------------------------------------------------tgttgcgctt-aatgt-acrctatcatgctgttatttt-atcttgtt---tactcgca-ttcctctgg---tgtgtgattag-aaaatgaaggtctattcatgtctagatg-----ttttgctaa-----------------------------------------------tata-atcctaccattt-acctgacaagtt--attgattct-ggctacaggttgcaagccaagttattcgttggcttcacgaggaagctctaatggtgggaataaaaaccaatcgtgacttcctgtgcttgactttkgagctggaacagggggagactgttagcctggtggcccatgtggaccccgaagacattcacggcggcatctcttggtggttagtgatggaagatggatttgctgaggattggaaacttcaaatggacatgtatgatggtgcttctgagtatagaaagtttttgggacatttaaatttgaatgtattatactcaacattgatggacttggttagcttgtgcagtggaggtggaaaccactgagcctgtt-aatgt--ttctatcaacatt-tcat-ccctttcaag--tggg--tttctata-----tcaaatcaacat-ttacatgttatattactc------------------------cctgcaaat------aacttcattct-ttggttcccttcaatactt--------------------------------------------------------------------------------------------------------------------------------------------------------------------------------agat
>I28628_M051_Malvaceae_Werklea_horrida_seq1
------------------------------------------------------------------------------------------------------------------rtgttctt---tattcgtg-gtcctctagag--gtgtgattag-aaaatgcacatgtttcctttgccawytgcmaatttttgctga-----------------------------------------------tatr-gtccttccgtgcaaattgacrcrttgaattgactctgggytacaggttgcaagccaagtwatttgctggcttcacgaagaagctcttacrgtgggaataaaarcgaaycgtgatttyctgtgcttgacatttgagctagaacagggggagactgttagtctgrttgcccatgtgaacccagaagacataaaaggtggcatctcttggtggttagtaatggaagacggttttgcagaggattggaaacttcaaatggacatgcatgacggtgcatccgagtaccgaaagtttctggggcatctaacgctggatgtattatactcaaccttgatggacttggttagcttgtgtggtggaggacgaaaccactgagcccgtt-ttgtt----------------tcac---------------------------------------------acccgtgtcgaatggatt-------cctgta---tgat----ttagcaagt------aatctcactct-cgcttaatctgtaaaatgg-------gcagttgggtttagaattaatgatgatggtgaatg------------------------------------------------------------------------------------------------------------------------------------------
>I28629_M052_Malvaceae_Spirotheca_rosea_seq1
--------------acgaattaactgtgactttgtgcaatta-acttttgttat--------------------ttggtgggttt-gatgt-aaactgt-atgctgttttttt-gtcttgtt---tactcaca-cacctctggat--gtttgattag-ataatgcatgcatgttgatgtctagata-------------------------------------------------------------------tcct--------tattgacatgtc--atcaactct-ggctacaggttgcaagccaagttattcgttggcttcacgaggaagctcttatggtgggaataaaaacaaatcgtgattttctgtgcttgacttttgagctagaacagggggagaccgttagcttagttgctcatgtggatccggaagacatccaaggtggcatctcctggtggttagtgatggaagatggatttgcagaggattggaaacttcaaatggacatgtatgatggtacatccgagtatagaaagtttttaggtcatttaaatttggatgtattatactcaacattgatggacttggttagtttgtgcggtggaggtggaaaccactgagcctgtc-aagt---tttcatcaacatt-ccat-cccattcaac--tgg---tttttatac----ttgaatgaaca--tt---tgtaatatcagct-------tctgaa---tgat----caggctagt------agtttcaatct-gtggttctctacgcatttt---------gattgatcattg-------------------------------c-------------------------------------------------------------------------------------------------------------------------------
>I28630_M053_Malvaceae_Huberodendron_swietenioides_seq1
--------------aagaattaactgtgaatttatgtaatta-acttttgttat--------------------tyggtgggttt-gatgt-agagtgt-atgctgttatttt-gtcttgtt---taytcgyaattcctctggag--gtttgattca-aaaatgcattttagctcatgtctagata-----tttggctga-----------------------------------------------tgta-gtcct--------tattgacatgtc--gttgactct-ggctacaggttgcaagccaagttgttcgttggcttcacgaggaagctcttatggtgggaataaaaacaaatcgtgattttctctgcttgacttttgagctagaacagggggagactgttagcctggtggcccatgtggacccagaagacttccaaggcggaatctcttggtggttagtgatggaagatggatttgcagaggattggaagcttcaaatggacatgtatgayggwacatccgaatatagaaagtttttgggtcatttaaatttggatgtattataytcaacwttgatggacttggttagcttgtgcggtggargtggaaghcactgagcctgtc-aag----ttccatcaacactyccat-cccattcaas--tgg---tttctatrc----ttgaatcaaca--ttacatgtcctattagcg-------cctgaa---tgat----caggcaagt------aatttcagttt-ttggttctc----------------------------------------------------------------------------------------------------------------------------------------------------------------------------------------------
>I28633_M056_Malvaceae_Adansonia_digitata_seq1
-------------------------gtgaatttttgtaatta-acttctgttat--------------------taggtgggttt-gatgt-aaactt--atgcygttatttt-gtctttct---tactcacg-ttcctctggat--gtttgattag-ataatgcatgcatgttkwtgtcaagata-----ttttggtga-----------------------------------------------tata-gtcct--------tattgacatgtt--attgactct-ggcthcaggttgcaagccaagttattcghtggctttacgaggaagctcttgtggtgggaataaaaacaaatcgtgattttctatgcttracttttgagctcgaacagggggagdccgttagcctggtggctcatgtggacccagaagacrtccaagghggcatctcctggtggttagtgatggaagatggatttgcagaggattggaaacttcaaatggacatgtatgatggtacatccgagtatagaaagtttttgggtcacttaaatttgratgtattatactcaacgctgatggacttggttagcttgtacggtggagkcagaaaccactgagcctgtc-aagt---ttcatyramattc-ccat-cccattcaag--tggg--tttctatac----ttgaatytaca--ttacatgtaatattagct-------cctgaa---tgat----caggcaagt------aatttcagcct-ttggtttctscacatgttrttc---------------------------------------------------------------------------------------------------------------------------------------------------------------------------------
>I28636_M059_Malvaceae_Pterospermum_pierrei_seq1
-------------------------------------------------------------------------------------------------------------------------------------------------------------------------------------------------------------------------------------------------------tata-ttccttgcatgt-aattcacatgta--attgactct-ggctacaggctgcaagccaagtaattagctggcttcacgaggaagctctgatggtgggaataaaaacaaatcgggattttctgtgcctgacttttgagctagaacagggggagactgttagtctggtggcccatgtggacccagaagaccttcaaggatgcatctcttggtggttagtgatggaagatggatttgcagaggattggaaacttcaaatggacatgtatgatggtgcatccgagtatagaaagtttttggggcatttatcattggatgtattatactcaacattgatggacttggttagtttgtgcggtggaggtggaagccattgagtctgcg-taaa---tttcttctatatt-tcat-ttcatccca-----------ttcaagt----actcatcaaat--ttacatgtaatattagtt-------c--------tgat----catgcaagt------aatgg-------g------------------------------------------------------------------------------------------------------------------------------------------------------------------------------------------------------
>I28637_M060_Malvaceae_Duboscia_vifidiflora_seq1
-----------ataatcacaaaagtatgaatttacctactga-acttctgctat--------------------ttgctgggtta---cgg-attctgt-ttgctgctagtgc-ctatt-------cctcact-ctgttttggag--gtgtgattag--aaatgctcatatttgcgtatctaaata-----ttttactga-----------------------------------------------ttta-gtccttc------------cctgtt--attgactat-ggctacaggttgcaagccaagttattcgctggcttcacgaggaggctcttacagtgggaataaatgcaaatcgtgattttttgtgcttgacttttgagctagaacagggggagactgttagcctggtggcccatgtggacccagaagacattcagggctgcatctcttggtggttagtgatggaagatggatttgcagaggattggaaacttcaaatggacatgtctactggtgcatccgagtatcgaaagtttttggggcatttatctttggagatcttatactcaacactgatggacttggttagcttgtgtggtggaggtggaaacctttgagcctgca-taat---cttcttaagcatt--cgc-ccaattcaaa--tgg---tttctacac----tcaaattagca--ttacatgtaatattagca-------tacata---tgat----ggtgttcgt-------------------tggttccatatacaaatg----------gatgatgtat-------------------------------aactctactaattgcgtagattgttgtaaatgggca-------------------------------------------------------------------------------------gttaaaat
>I28638_M061_Malvaceae_Basiloxylon_brasiliensis_seq1
--------------tgaattagactgtgaattcttctattta-ac--ttgttat--------------------ttggtgggtt------t-aaactgt-atgctgttatttc-atcatgtt---tact--ca-ttcctctggag--gtgtgattag-aaaatggatgtatgtgtatgactagata-----ttctgctga-----------------------------------------------tata-gtccttccatgt-aattgacatgtc--attgacgct-ggctacaggttgcaagccaagtaattcgttggcttcacgaggaagcccttatggtgggaataaaaacaaatcgtgattttctgtgcttgacttttgagctagaacagggagaaactgttagcctggtggcccatgttgacccagaagacattcaaggctgcatctcttggtggttagtgatggaagatggatttgcagaggattggaaacttcagatggacatgtatgacggtgcatctgagtacagaaagtttttggggcatttatctttggatgtattatactcaacattgatggacttggttagcttgtgcggtggaggtggaaaccattgaggctgca-taag---tctcttcaacatt-tcat-cccattcaag--tgg---tttctatac----tcaaatcaaca--ttacatgtaatgttagtt-------ctggta---tgat----catgctagt------gatttccatct-ttatttccctttactaata----------gatggcttga--------------------------------attctactawttgcatagattggtgtaatg--------------------------------------------------------------------------------------------------
>I28639_M249_Malvaceae_Gyranthera_amphibiolepis_seq1
ca-------taatcaaaaactaactgtgaatttgtgtaatta-acttttgttat--------------------ttggtgggttt-gatgt-agactgt-atgctgttatttt-gtcttgtt---tactcacaattcctctggag--gtttgattca-aaaatgcattttagttcatgtctagata-----ttttactga-----------------------------------------------tgta-gtcct--------tattaacatgtc--gttgactct-ggctacaggttgcaagccaagttgttcgttggcttcatgaggaagctcttatggtgggaataaaaacaaatcgtgattttctatgcttgacttttgagctagaacagggggaaactgttagcctggtggcccatgtggacccagaagatatccaaggcggcatctcttggtggttagtgatggaagatggatttgcagaggattggaagcttcaaatggacatgtatgatggtacatccgaatatagaaagtttttgggtcatttaaatttggatgtattatactcaacattgatggacttggttagcttgtgcggtggaggtggaaaccactgagtctgtc-aag----ttccatcaacattcccat-cccattaaac--tgt---tttctatac----ttgaatcaaca--ttgcatgtaatattagct-------tctgaa---tgat----caggcaagt------aatttcagtct-ttggttctctacgcgtt-c----------ttgcatcttt---------------------------------tctcaccagttacct-gaatcgagta-----------------------------------------------------------------------------------------------------
>I28640_M062B_Malvaceae_Diplodiscus_paniculatus_seq1
-------------------------------------------------------------------------------------------------------------------------------------------------------------------ggatatacgtgcatgtctaaatg-----ttgtgctga-----------------------------------------------tataagtccttccatgt-aattgacgtgtc--attgactct-ggctacaggctgcaagccaggtaattcgttggcttcacgaggaagctcttactgtgggaataaaaacgaatcgtgattttctatgcttgacctttgagctagaacaaggagagactgttagcttggtggcccatgtggaccccgaagacattcgaggttgcatctcttggtggttagtaatggaagatggatttgcagaggattggaaacttcaaatggacatgtatgatggtgcatctgagtatagaaagttcttggggcatttatcattggatgtactgtactcaacggtgatggacttggttagcttgtgtggaggtggtggaaaccatkkrgsctkya-kaak---yytcwc---------------------------------------------------------------------------------------------------gaaacaagg------tgtgc--------------------------------------------------------------------------------------------------------------------------------------------------------------------------------------------------------------
>I28641_M063_Malvaceae_Brownlowia_peltata_seq1
-----------------------------------------------------------------------------------t------t-aaaatgt-atgctgtcatttt-atcatgtt---tact--ca-ttcccctggag--gtgtgattag-aaaagtgatatatgtgcatgtctaaata-----ttgtgctga-----------------------------------------------tatatgtccttccatgc-aattgacgtgtc--attgactct-gggtacaggctgcaagccaggtaattcgttggcttcacgaggaagctcttactgtgggaataaaaacgaaycgtgattttctatgcttgacctttgagctagaacaaggagagactgttagcttggtggcccatgtggaccccgaagacgttcaaggttgcatctcttggtggttagtgatggaagatggatttgctgaggattggaaacttcaaatggacatgtatgacggtgcatcccagtatagaaagtttttggggcatttatcattggatgtactgtactcaacgttgatggacttggttagcttgtgtggcggaggtggaaacctttgagcctgca-taag---tttcttcctcatt-tcat-cccattcgag--cgg---tttctatac----tcaaatcaaca--ttacatgtaatattagtt-------ccggta---tgat----catacaagt------aattccgatct-ttgattctcattactaata----------gattacttga--------------------------------atttggctaattgcatagattgttgt------------------------------------------------------------------------------------------------------
>I28642_M064_Malvaceae_Burretiodendron_esquirolii_seq1
--------------------------------------------------------------------------------------------------------------------------------------------------------------------------------------------------------------------------------------------------------------------------------------------------------------------------------------------------taccatgggaataaaaacgaatcgtgattttctatgcttgacctttgagctagaacaaggagagactgttagcttggtggcccatgtggaccccgaagacgttcgaggttgcatctcttggtggttagtaatggaagatggatttgctgaggattggaaacttcaaatggacatgaatgacagtgcatctgagtatagaaagtttttggggcatttatcattggatgtactgtactcaatgttgatggacttggttagcttgtgtggtggaggtggaaaccatt------------------------------------------------------------------------------------------------------------------------------------------------------------------------------------------------------------------------------------------------------------------------------------------------------------------------------------------------------------
>I28643_M065_Malvaceae_Hermannia_flammea_seq1
t-----------------------------tttctcttctaa-acataaataaaa------------taagttgttcttgtgtct-cacat-agcctgt-atgatgttaattt-gtctgttt----agacaaa-ttcttctggag----------------------gtgtgtgcatgtctagata-----ttttgctga-----------------------------------------------tata-gttcttc------------catttc--tttga--------tataggttgcaagccaagttattcgttggcttcacgaggaagcccttatggtgggaataaaaacgaaccgtgattttctgtgcttgacttttgagctagaacaaggggagactgttagtctggtggcccatgtggacccagaagacactcaaggctgcatctcttggtggttagtgatggaagatggatttgcagtggattggaaacttcaaatggaaatgtccgacggagcatccgagtatcggaagtttttgggacatttatctttggatgttttatactcaacattgatggacttggttagcttgtgcggcggaggtggaaaccattgaacctgca-taag---tatgtttaacatt-tcat-cccgcataag--agg---tttttatac----acaaatcaacg--ctacatgtaatcttagtt-------cttgta---tgat----cat-------------------------------------------------------------------------------------------------------------------------------------------------------------------------------------------------------------------------------
>I28644_M066_Malvaceae_Thomasia_solanaceae_seq1
-----------------------------------------------------------------------------------------------------------tatttt-atcttgtt---tactatcg-ttcttctggag--gactggtctg-aagatgcatgaatgcacatgtctagata-----ttttgctgatataccccttccaygtaattgagatgtcattgactctggcttrctgatata-gtccttccatgt-aattgacatgtc--attgactct-ggctacaggttgcaagccaagtaattcgctggcttcatgaagaagctcttatggtgggaataaaaacaaatcgtgattttctgtgcttgacttttgagctagaacagggggagvctgttagcctggtggcccatgtggacccagaagacattcgaggctgcatctcttggtggttagtgatggaagatggatttgcagaggattggaaacttcaaatggacatgtctgatggtgcatctgagtatcgaaagtttttggggcatttatctttggatgttttatactcaacattgatggacttggttagcttatgyggagggggtggaaaccattgagcctgca-taag---tttcttctgcatt-tcac-tccatgcaag--cag---tttvtttat----gcaaatcaaca--ttacatgtaatatttgtt-------cttyta---tggt----catgcaagt------agtttcattct-ttggttmactttactaata----------gatggcttga--------------------------------attcta--------------------------------------------------------------------------------------------------------------------------
>I28645_M067_Malvaceae_Guichenotia_ledifolia_seq1
-------------------------------------------acttttgttgt--------------------ttggtgggttc-aacat-gggctat-gtgctgttatttt-atcttgtt---tattatca-ttcttctggag--gactggtttg-aagatgcatgaatgcacatgtctagata-----ttttgctgatatagcccttccatgtaattgasatgtmattgactmwkkmttgctratata-gtccttccatgt-aattgacatgtc--attgactct-ggctacaggttgcaagccaagtaattcgctggcttcatgaagaagctcttatggtgggaataaaaacaaatcgcgatttcctgtgcttgacctttgagctagaacaaggggagaccgttagcctggtagcccacgtggacccagaagacattcgaggctgcatttcttggtggttagtgatggaagatggatttgcagaggattggaaacttcaaatggacatgtctgatggtgcatctgagtatcgaaagtttttggggcatttatctttggatgttttatactccacattgatggacttggttagcttgtgcggagagggtggaaaccattgagcctgca-taaag--tttcttctacgtt-tcacccccacgcaag--cag---tttctttac----gcaaatcaaca--ttactcgtaatatttgtt-------cttgta---tgat----catgcaagt------agcttcattct-ttggttcactttactaata----------gatggcw-------------------------------------------------------------------------------------------------------------------------------------------------------------------
>I28646_M068_Malvaceae_Helmiopsis_sp_seq1
--------------atcataaattgctggatttttctgtata-acttatgttat--------------------ttggtgggttt-aatct-----tgt-atgytgttatttc-atcatgtt----actcatg------cctgak--gtgtgattwt-aactygartrcatgtgcatgtctagata-----ttctgctga-----------------------------------------------tata-gcccttccatgt-aattgacatgtc--attrgctsw-tgctacaggctgcaagccaagtaattagctggcttyaygaggaagctcttatggtrggaataaaaacdaatyggrattttctgtgcctgacttttgagctagaacaggggragactgttagtctggtagcccatgtggacccagaagacattcaaggatgcatctcttggtggttavtgatggaagahggattygcagaggattggaaacttcaaatggacatgtatgatggtgcrtytgagtatagaaagttcttggggcatttatcattggatgtattatactcgacgttgatggacttggttggtttgtgcggtggaggtggaaaccattgagcctgcr-ttaa---wkccttttcaata-tcat-cccattcaaa--tgk---tttctatmctct------tcaact--ttacatgtaatattacta-------ctgcta---tgat----catgcaagt------aattc-------taggtcccctttacaagta----------gatgacatga--------------------------------attctactaatttcat------------------------------------------------------------------------------------------------------tttcatagat
>I28649_M071_Malvaceae_Goethalsia_meiantha_seq1
---------------tcacaggagtatgaatttacctactga-acttctgctat--------------------ttgctgggtta---tga-aggctgg-ttgctgttgttgc-ctata-------cctcact-ctgttttggag--gcatgactag--aaatact-atatttgcatatctagata-----ttttgctga-----------------------------------------------tt---gtccttc------------catgkt--atcgachat-ggctacaggttgcaagccaagttattcgctggcttcatgaggaggctcttacggtgggaatgaaagcatatcgtgattttttgtgcttgacttttgagctagaacagggggagactgttagcctggtggcccatgtggacccagaagacattcagggctgcatctcttggtggttagtgatggaagatggatttgcagaggattggaaacttcaattggacatgtctactggttcatctgagtatcgaaagtttttggggcatttatctttggaggtcttatactcaacactgatggacttggttagcttgtgtggtggaggtggaaaccattgagcctgca-taat---cttcttaag-att--cac-tcaattcaaa--tgg---tttctatac----tcaaataagca--ttacatgtaatattagtt-------aacatc---tggt----catgttcgt-------------------tggttccgtatataaatg----------gatgatgtag-------------------------------aactctactaattgcatagattg----------------------------------------------------------------------------------------------------------
>I28652_M074_Malvaceae_Hildegardia_barteri_seq1
c------------acgaattaaactctgaatt-ttctattta-ac--ttgttat--------------------ttggt-agtt------t-aaattgt-atgctgttatttc-atcatgtt---tatg--ca-ttcctctgaag--gtgtgattag-aaaatggatgtatgtgtacaaatagata-----ttctgctga-----------------------------------------------tata-gtccttccatga-aattgacatgtc--attgactct-ggctacaggttgcaagccaagtaattcggtggcttcacgaggaagcccttatggtgggaataaaaacaaatcgtgattttctgtgcttgacttttgagctagaacagggagaatctgttagcctggtggcccatgtggacccagaagacattcagggttgcatctcttggtggttagtgatggaagatggatttgcagaggattggaagcttcagatggacatgtatgacggtgcatctgagtacagaaagtttttggggcatttatctttggatgtattatactcaacattgatggacttggttagcttgtgcggtggagttggaaaccattgagcctgcg-taag---tttcttcgacatt-tcat-ccaattcaag--tgc---tttctatac----tcaaatcaaca--ttacatgtattgttaatt-------ctggta---tgat----cgcacatgt------aatttcggtca-ttggttctctttactaata----------gatgactcga--------------------------------attctactaatcgcatagattgttgtaaatggg-----------------------------------------------------------------------------------------------
>I28653_M168_Malvaceae_Theobroma_cacao_seq1
----------------taagtaactgtgaatttgtctattta-acttttgttat--------------------ttggcgagttt-agtgt-aggctgt-atgctgctgttca-atcttgtt---tactcaca-ttcttcttgag--gtgtgatcag-aagatgcatgtatttgcttgtttaggta-----ttttactgg-----------------------------------------------tata-gtccttccatgt-gattgacacgtc----tgactct-ggctacaggttgcaagccaagttattcgttggcttcatgaggaagctctcatggtgggaataaaaacaaatcgtgattttctgtgcttgacttttgagctagaacagggggagactgttagcctggtggcccatgtggacccagaagacattcaaggctgcatctcttggtggttagtgatggaagatggatttgcagaggattggaaacttcaaatggacatgtctgatggtgcatccgagtatagaaagtttttggggcatttatctttggacgtgttatactcaacattaatggacttggttagcttgtgcggtggaggtggaaaccattgagcctgca-taag---tttcttctacatt-tcat-cccgttcaag--tgg---ttcctatac----gcaaatcaaca--ttacttgtaatattagtt-------cctgta---tgat----catgaaagt------aatttcactct-ttggttctctttactaata----------gatgacttaaaa-----------------------------aattttactaattgcatggatt-----------------------------------------------------------------------------------------------------------
>I28654_M105_Malvaceae_Pachira_aquatica_seq1
cg-------taatcatgaattaactgtgaatttttgtaatta-acttttgttat--------------------ttggtgggttt-gatgt-aaactgt-ctgctgttatttt-gtcttgtt---tactcaca----ctctgggt--gtttgattag-ataatgcatacatgttgatgtctagata-----ttttgctga-----------------------------------------------tata-gtcct--------tattgaaatgtc--atctgctct-ggctacaggttgcaagccaagttattcggtggcttcacgaggaagctcttatggtgggaataaaaacgaatcgtgattttctgtgcttgacttttgagctagaacagggggagaccgttagcctggtggcgcatgtggacccggaagacatccaaggcggcatctcctggtggttagtgatggaagatggatttgcagaggattggaaacttcaaatggacatttatgatggtacatccgagtatagaaagtttttgggtcatttaaatttggatgtattatactcaacattgatggacttggttagcttgtgcggtggaggtggaaaccactgaggctgtc-aatt---ttgcatcaacatt-ccatccccattcaac--tgg---tttttatac----ttgaatcaaca--ttacatgtaatattagmt-------cctgaa---tgtt----caggctagt------aatttcactct-tt-----------------------------------------------------------------------------------------------------------------------------------------------------------------------------------------------------
>I28655_M148_Malvaceae_Robinsonella_mirandae_seq1
----------aatcaagttttttgttgcataatcmskaatta-acttttgtttt--------------------ttggtgggttt-attgt-tgaytcy-atgctkttatttt-gtcttgtt---tactcgca-tacctctcgaa--gtgtgatyag-aaaatgcatgyatrttcatgactakata-----ttttgttta-----------------------------------------------tata-atycr--------yattgacatgtc--attgactct-grctkcaggttgcaagccaagttattcgttggcttcatgaggaagctcttatggtvggaataaaaacaaaccgagattttctgagcttaactttygagctagaacagggggagactgttagcctggtggcmcvtgttgacccwgaagacactcaaggcggcatttcttggtggttagtgatggaagatggatttgcagaggattggaaacttcaaatggaaatgtatgatggtwcatcggagcatagaaagtttttgggtcatttaaatttggatgtattatactcaacattgatggacttggttagcytatgcgatggaggkggaaaccactgatcctatt-raag---tttcakyaacatt-cyat-cccattcaagtgtgg---tttctatac----tcg----------atacattt-----------------actgtt---tgat----gatgcaagt------aatttcagtct-tcggttccctactc-----------------------------------------------------------------------------------------------------------------------------------------------------------------------------------------
>I28657_M180_Malvaceae_Triumfetta_lappula_seq1
---------------tgacaaaagcktgaatttgtctactaatccttctgctrt--------------------ttgatgggttt---agt-aagctgt-ttgctgttagtgc-ttattagttattcctccat-ttmttatggargagtgtgattagaaaattgcaagtgtttgcatatytagata-----ttttgstgatg--------------------------------------------------gtctttc------------catgtc--attgrctst-gtctacaggctgcaagccaagttattcgctggcttcacgaggaagctcttacagtgggaattaaaacaactcgtgagtttttgtgcttgacttttgagctagaacagggggagackgttagcctagtggccbatgtgraccmagaagacgttcarggctgcatctcttggtggttagtgatggaagatggatttgcagaggattggaaacttcaaatggacatgtctgctggtgtatctgagtatcgaaagtttttggggcatttatctttggatgtcttatactcgacabtgatggacttggttagcttgactggtggaagcrgaaaccattgagccggca-yaar---tttyttaagcatt--cwt-cccatccaaa--tgg---tttctatcc----tcagataamma--ttacatgtaatattagttgctacttastata---tgat----catgcaagt------aattccatttg-ttggtttcccatacaaataattac-------------------------------------------------------------------------------------------------------------------------------------------------------------------------------
