# Supplementary material for: Localized Phylogenetic Discordance Among Nuclear Loci Due to Incomplete Lineage Sorting and Introgression in the Family of Cotton and Cacao (Malvaceae)
Source: Front Plant Sci. 2022 Apr 13;13:850521. doi: 10.3389/fpls.2022.850521 (PMC9043901; doi:10.3389/fpls.2022.850521)
Supplement: Supplementary file 1 [file Data_Sheet_1.ZIP › Alignments_v4/L256.fasta]

>I28591_M023_Malvaceae_Neobuchia_paulinae_seq1
--------------------------------------------------------------------------------------------------------------------------------------------------------------------------------------------------------------------------------------------------------------------------------------------------------------------------------------------------------------------------------------------------------------------------------------------------------------------------------------------------------------------attggggtttc--------------------------tcttgagatcaa-----------------------------------ttatgtccatattaatag-t---ta-attc-atgttgttttt------------ctt-----atttta---cggtat--------------ttt-------------ttt-tattgaaa-cgtgagagctctg-----catggcagagta-------------------------------aagatgcagaagt--aatgttgaagcttggcagcactccagataaacgagagcagtatcggttgatgcgagatgcaatggaaaaaaggtttatccgcgtcactcgcggctcaatcgtgggtggagttcgacttggaatgtttaccgctggattctacggtttgcagaacttgttggctgaaaaacggggtgtccttgacgtattcaatgttgttggtgctggttcggcaactgctgcagtctttggtctaataag-------taataattcatacctta-tg-aaactaa--tttttaaaaactgcaatc-attttcct--------atgagt---------------------------------------------------------------------------------------------------------------------------------------------------------------------------------------------------------------------------------------------------------------------------------------------------------------------------------------------------------------------------------------------------------------------------------------------------------------------------------------------------------------------------------------------
>I28592_M188_Cytinaceae_Bdallophytum_americanum_seq1
--------------------------------------------------------------------------------------------------------------------------------------------------------------------------------------------------------------------------------------------------------------------------------------------------------------------------------------------------------------------------------------agaattatctgcttgggagctccctttctccattgcatttcttaa--ttgt-tggcaggtgaa-tggggatggacatgaatactttatgacaggt--t--------------------------ccccttgtgttyt-------------------------------------------------------------------------kcattaggccatggaaag-t---ta-atgaaatatagttatttt----------catcaatgattttcg--ccataactt----------------------------------------gtggggatttctccaaygcttggcagagta-------------------------------aagatgcagaagt--ggtgttaaagcttggcagcaccccggacaagcgtgagcagtatcggctgatgagagatgccatggaaaaacggtttatccgagtcactcgtggatcaatagtgggcggcgttcgtcttgggatgtttacagctgcattctttggtttacaaaattttctggctgagaggaggggtgtgtatgatgtcytcaatatcgttggagctggttcagcaactgctgcaacatttggcctcataag-------taataatacgcaattcc-ttcaatctctttctctaaatgaatttt----agtttttg--------agcagtgctccca-------------------------------------------------------------------------------------------------------------------------------------------------------------------------------------------------------------------------------------------------------------------------------------------------------------------------------------------------------------------------------------------------------------------------------------------------------------------------------------------------------------------------------------c
>I28593_M024_Malvaceae_Carpodiptera_cubensis_seq1
--------------------------------------------------------------------------------------------------------------------------------------------------------------------------------------------------------------------------------------------------------------------------------------------------------------------------------------------------------------------------------------------------------------------------------------------------ca--tgtgattgc--------cctctttttctt----c-aaagctgc-c-tt-cttaatgt---ttatt-gtgtttt--------------------------tcttgggatcaa-----------------------------------ttatgtccattttaatag-t---ta-gttc-atgtggttatt------------cta-----gtttta---tggttt---------tttttttt-------------tta-aattgaaa-cgtgggagttct-------atggcagagca-------------------------------aagatgcagaagt--aatgttgaagcttggtagcactccagataaaagagagcaatataggttgatgcgagatgcgatggagaaaaggtttatccgagtcactcgtggttcaattgtgggtggagtccgacttggaatgttcactgctggattctatggtttacaaaatttgttggctgagaaacgaggtgtccatgatgtattcaatgttgttggagctggttcagcaactgctgcagcctttggcctaattag-------taataatcctttcctta-tg-aaac---------------------tc-attgtcct--------aagggttttagca-------tagtta-ctaatctc-------tactgttaatttc-t--------------------ttcatat-ttgaaa-ttggaatattggaaactgaa------------------------------------------------------------gtatgatata--------tcagtctcttctgcatttaact-tcttccttt-----------------------------tctctat------------------------------------------t-tgttgat----------------------------------------------------------------------------------------------------------------------------------------------------------atatgt--------------------------------------------------------------
>I28594_M025_Malvaceae_Herrania_nitida_seq1
-------------------------------------------------------------------------------------------------------------------------------------------------------------------------------------------------------------------------------------------------------------------------------------------------------------------------------------------------------------atggcggcca---ttacagtcc--tgcaattgtttgcct---------------------------ttga-------ttgca-atca--tgtgattgc-----ctgcccttctttctt----c-aatgttgt---tttgttaatgt---tgatc-gcgtatc------------------------------aa-----------------------------------------ttatgtccatattaatag-t---ta-actt-atgtggttgttt-----------c-------attcaa---tggta-tt----------------------------ttt-aattgaaa-cttgcaagttct-------ttggcagagca-------------------------------aagatgcagaagt--aatgttgaagcttggcagcactccagataaacgggaacaatatcggttgatgcgagatgcaatggaaaaaaggtttatccgagtcacacgtggctcaatagttggtggagttcgtcttggaatgttcactgctgcattctgtggtatgcaaaatttgttatctgagaaacggggtgtccatgatgtcttcaatgttgctggagctggttcagccactgctgcagcctttggtctaattag-------taataattcataccttt-tg-aaactgg--cttttggaatttgcaatc-aatttccc--------aagggttctagca-------ttgcta-gtaatgtg-------aatgatcaacttc-t--------------------ttcatag-ttgaaa-ttggaaccttgaatagagaagaaggat---agaa----------------------------------------------ggataacata--------tcagtctcttctgtat-------------------------------------------------------------------------------------------------------------------------------------------------------------------------------------------------------------------------------------------------------------------------------------------------------------------------------------
>I28595_M184_Malvaceae_Guazuma_ulmifolia_seq1
gtat-------------------------------------------------------------------------------------------------------------------------------------------------------------------------------------------------------------------------------------------------------------------------------------------------------------------tgtttgta--------------------------attgatgggggctc--attacagtcc--tgcaattgtttgcct---------------------------ttga-------ttgca-atca--tgtgatcgc--------cscttctctctt----c-aatgtggc-c-tttgttaatgt---ttgtt-gggtatc------------------------------aa-----------------------------------------tcatgtccatattaataa-t---ta-acttggtgtggttgttt-----------at------gttttc--------------------------t------------ttt-tattgaaa-cttgggagttct-------ttggcagagca-------------------------------aagatgcagaagt--gatgttgaagcttggtagcactccagataaacgggagcagtatcggttgatgcgagatgcaatggaaaaaaggtttatccgagtcactcgtggctcaatagttggtggagttcgtcttggaatgttcaccgcttcattctacggtttacaagatttgtttgctgagaaacggggtgtccatgatgtcttcaatgtagttggagctggttcagccactgctgccgcctttggtctaattag-------taataattcataccttt-tg-aaactgg--cttttggaaattgcaatc-aattacct--------aagggttctagca-------ttgcta-ataatctc-------tacgatcaactta-t-------------------------------------------------------------------------------------------------------------------------------------tatattttttttgattatatgt-----------------------------------------------------------------------------------------------------------------------------------------------------------------------------------------------------------------------------------------------------------------agtgcctggatctcttcaatggcgtgcaaggaatgtagcactagg---------------t-
>I28596_M026_Malvaceae_Ruizia_cordata_seq1
-------------------------------------------------------------------------------------------------------------------------------------------------------------------------------------------------------------------------------------------------------------------------------------------------------------------------------------------------------------------------------------------------------------------------------wkry-------wragmtgtyr--taytakkry--------ccywrykktcyy----s-arawyaamcy---------------kykkw-rrscytcytcccatgt-----------------ayaawarawmaa-----------------------------------ttatgycctggttaatag-t---ta-attc-atgtagtttttw-----------ctt-----matgta---ttryatt-t---------tttttc------------ttt-tattgaaa-crtgggasktct-------tttgcagagca-------------------------------aagatgcagaagt--tatgttgaavcttggcagcactccagataaacgagagcagtatcggttgatgcgtgatghgatggaraawaggtttatccgagtcactcgtggctcaattgtgggtggggttcgacttggaatgttcactgctggrttctghggcttacaraatttgttggctgagaaabggggtgtscatgacdtattcaatgttgttggagctggttcagcaactgctgcggcctttggtctaattag-------taataaatyrtctccta-tg-aaactga--tkwttagaatttacaatcaaatttccy--------aaggggcctagca-------tagtta-ctaayctc-------ttcgatcaactta-t--------------------ttcgtaattta------------------------------------------------------------------------------------------------------t-agtcttttctgtatttaact-tgttccttt-----------------------------tcaytat------------------------------------------t-ttctgata---------------------------------------------------------------------------------------------------------------------------------------------------------atatgtagtgc---------------------------------------------------------
>I28597_M027_Malvaceae_Melhania_velutina_seq1
--------------------------------------------------------------------------------------------------------------------------------------------------------------------------------------------------------------------------------------------------------------------------------------------------------------------------------------------------------------------------------wwcy-gagmattgkttkykw---------------------------tkgm-------twasacgtyr--taytakkry--------cctwactttcyygagac-aaaaymmysc---------------tyyyr-kgywtcw---------------------------maawawaw--r-----------------------------------ttatgkmctggttaatag-t---wa-attc-atgtagtttttw-----------ctt-----matgta---ttktattat---------wttttc------------ttt-tattgaaa-catgggasttct-------tttgcagagca-------------------------------aagatgcagaagt--tatgttgaadcttggbagcactccagataaamgagarcagtatcgkttgatgcgygatgcdatggagaaaaggtttatccgagtcactcgtggctcaattgtgggtggggttcgacttggaatgttcactgctggattctgtggcttacaaartttgttggctgagaaacggggtgtvcatgacgtattcaatgttgttggagctggttcagcaactgctgcggcctttggtctaattag-------taatamatyatctccta-tg-aaactga--tgtttrgawktwacamtcaaaattcct--------aaggggcctagaa-------tagtta-ctaatctc-------ttcgatcaactta-t--------------------ttcgtaattta------------------------------------------------------------------------------------------------------t-agtcttttctgtatttaact-tgttccttt-----------------------------tcattat------------------------------------------t-ttctggta---------------------------------------------------------------------------------------------------------------------------------------------------------atacatagtgcctgggtctcttcag-------------------------------------------
>I28598_M028_Malvaceae_Glyphaea_brevis_seq1
------------------------------------------------------------------------------------------------------------------------------------------------------------------------------------------------------------------------------------------------------------------------------------------------------------------------------------------------------------------------------agttct-cggaattgttttctt---------------------------ttga-------ttgca-ataa--tgtgattgg--------cgcctctttctt----c-aagctgcc---tttcattatat---tcat----------------------------------------------------------------------------------acatgtccatattcat---------------------ttatct-----------c-------gttcaa---cagtattt---------------c------------ttt-cattgaaa-cttgcga-ttct-------ttggcagagca-------------------------------aagatgcagaagt--aatgttgaagcttggcagcactccagataaacgtgagcagtatcggttgatgcgagatgcaatggaaaaaaggtttatccgagtcacccgtggctcaatagttggtggagttcgtcttggaatgttcactgccgcattctatggtttacaaaatttgttagcagagaaacggggtgtccatgatgtcttcaatgttgttggagcgggttcagccactgctgcaacctttggtctaattag-------taataattcatacctta-ta-aaacttg--cttttcgaaatggcatta-a--ttcct--------aatggttct--ca-------tagcta-gttatctg-------tcctatcaacttc-a--------------------ttcacag-ttaaaagtttgcaccttgaatatagaag-----------aa----------------------------------------------gggtaatata--------tctg--tctcgtgtatttactt-tct---------------------------------------------------------------------------------------------------------------------------------------------------------------------------------------------------------------------------------------------------------------------------------------------------------------------------
>I28599_M029_Malvaceae_Desplatsia_dewevrei_seq1
-------------------------------------------------------------------------------------------------------------------------------------------------------------------------------------------------------------------------------------------------------------------------------------------------------------------------------------------------------------ataatggtca---ttgtagttc--tggaattgtttgctt---------------------------ttga-------ttgca-gtga--tgtgattgg--------cccttccttctt----c-aagctgcc---attgataatgt---ttgtt-ggatatc------------------------------aa-----------------------------------------atatgtccgtattagt----------agtt-atgtggatatct-----------c-------attcaa---tagtagtt---------------c------------ttt-cattgaaa-cttgtaagttct-------ttggcagagca-------------------------------aagatgcagaagt--aatgttgaagcttggcagcactccagataaacgggagcagtatcggttgatgcgagatgcaatggagaaaaggtttatccgagtcactcgtggctccatagttggtggagttcgtcttgggatgttcactgctgcattctatggtttacaaaatttgttagctaagaaacggggtgtccatgatgtcttcaatgttgttggagctggttcagccactgctgcagcctttggtctaatttg-------taataatccatacctta-tc-aaacttg--ctttttgaaattgcaatc-aattttct--------aatggctct--ca-------tagcta-attatctt-------tacaat---cttc-g--------------------ttcatag-ttgata-tctgaaacttgattattgaag-----------aa----------------------------------------------gggtaacaca--------tttgtctctcctgtattaactc-tcttccttt-----------------------------attc------------------------------------------------------------------------------------------------------------------------------------------------------------------------------------------------------------------------------------------------------------------------------------
>I28600_M146_Malvaceae_Mortoniodendron_guatemalense_seq1
------------------------------------------------------------------------------------------------------------------------------------------------------------------------------------------------------------------------------------------------------------------------------------------------------------------------------------------------------------------------------------------------------------------------------------------------rtgat------ttgc--------cctttctttctt----c-aaagtcgc-k-tttkttaatgt---ttatt-gagtttv--------------------------tcttgacatcaa-----------------------------------ttatatccatattaatag-t---ta-attc-atatgcttatt------------ctt-----attcta---tggtatttt------------ttt------------tttttattgaaa-catgggagttct-------ttggcagagca-------------------------------aagatgcagaagt--aatgttgaagcttggcagcactccagataaacgggagcagtatcggttgatgcgcgatgcgatggaaaaaaggtttatccgagtcactcgtggctcaattgtgggtggagttcgacttggaatgttcactgctggattctgcagtttacaaaatttgttggctgagaaacggggtgtccatgatgtattcaatgttgttggagctggttcagcaactgctgcagcctttggtctaattag-------taatatatcatacctta-tg-attttgatttttataagggttaaggtc----------------------------------------------------------------------------------------------taaacag-------------------------------------aagaa----------------------------------------------ggataatcta--------tcagtctcttctgcatttaact-tctaccttt-----------------------------tcgttat------------------------------------------t-cgttgat----------------------------------------------------------------------------------------------------------------------------------------------------------atatgcagtgcctgggtcttttcaatggcgtgcaaggaatgtggtgctaggttcagttcttggagckk
>I28601_M030_Malvaceae_Sparmannia_africana_seq1
-----------------------------------------------------------------------------------------------------------------------------------------------------------------------------------------------------------------------------------------------------------------------------------------------------------------------------------------------------------------------------kartttttacgaattgtttgctt---------------------------ttga-------ttgca-ttaa--tgtgattgg--------ccctcctttctc----c-aagctgcc---tttgataatgt---ttatc-gggtatc------------------------------ga-----------------------------------------atatttccatattaacag-t---ta-atgg-atgtggttatct-----------t-------tttcaa---ccgtatttg--------------a------------ttt-cattgaaa-cttgtgagttct-------ttggcagagca-------------------------------aagatgcagaagt--aatgctgaagcttggcagcactccagataaacgggagcagcaycggttgatgcgagatgcaatggagaaaaggtttctccgagtcactcgtggctcaatagttggtggagttcgcattggaatgttcactgctgcatactctaatttacaaaatttgttacttgagaaacgggrtgtccatgatgtgttcaatgttgttggagctggttcagccactgctgcagcctttggtctaattag-------taataactcacacctta-tg-gaacttg--c-tttggaatttacgatc-aatttcct--------aagggttct--ca-------tagcta-gttttcta-------tactatcaacttc-t--------------------ttyatag-ttgaaa-ttcgaaccttggattagaaccttggattagaaca----------------------------------------------aggtaatatt--------tctgtctctcctgtatttactt-tctt--------------------------------------------------------------------------------------------------------------------------------------------------------------------------------------------------------------------------------------------------------------------------------------------------------------------------
>I28602_M031_Malvaceae_Mollia_sp_seq1
-------------------------------------------------------------------------------------------------------------------------------------------------------------------------------------------------------------------------------------------------------------------------------------------------------------------------------------gtgattg---------------caatgatggcca---ttgtaattc--tggaattgttwgctt---------------------------ttga-------ttgca-atga--tsygatygs--------cccttctttctt----c-ragctgcc---tthgatmatgt---tcatt-gggtakc------------------------------ga-----------------------------------------twatgtccacatttatttgt---ta-attt-atgyggttayct-----------c-------attcaa---cwgtagtt---------------c------------ttt-cstkaaaa-cttgwgagtt-t-------ttggcagagca-------------------------------aagatgcagaagt--aatgttgaagctyggcagcactccagataaacgagagcagtatcggttgatgcgagatgcaatggaaaaaaggtttatccgagtcactcgtggctccatagttggtggagttcgtcttgggatdttcactgctgcattctatggtttacaaaatctgttngcwgagaaacggggtgtccatgatgtcttcaatgttgtgggagcyggttcagccactgctgcagccthtggtctaatttg-------taataatccatacctta-tc-aaacttg--cttactgaaatwgcaatc-aattttct--------aacagcygt--ca-------tagctr-gttgtct----------gaac---mttc-g--------------------tgcatgg-ttraaa-tctgaaccttgaatattgaag-----------aa----------------------------------------------gggtaatata--------ttygtctcycmtgtattaactc-tattcgtct-----------------------------attca------------------------------------------------ttgat----------------------------------------------------------------------------------------------------------------------------------------------------------aaat----------------------------------------------------------------
>I28603_M223_Malvaceae_Gossypium_hirsutum_seq1
----------------------------------------------------------------------------------------------------------------------------------------------------------------------------------------------------------------------------------------------------------------------------------------------------------------------------------------------------------------------------------------------------------------------------------g-------ttgca-atca--tgtgattgc--------cctttcttcctt----c-aaagctgc-c-tttgttyatgw---ttatt-gggtttc--------------------------ttttgagatcaa-----------------------------------ttatgtccatattaatgg-t---ta-attc-atgtgcytatt------------ctt-----attctg---ctgtgt--------------ttt-------------ttt-tattgaaa-cgttggaattct-------ttggtagagca-------------------------------aagatgcagaagt--aatgttgaagcttggcagcactccagataaacgagagcagtatcggttgatgcgmgatgcaatggaaaaaaggtttatccgagtcactcgtggctcaattgtaggtggaattcgacttggaatgttcactgctgggttytatggtttacagaatttgttggctgagaaacgaggtgtccatgatgtattcaatgttgttggcgctggttcagcaactgctkcagcctttggtctaattag-------taataattcatacctaa-tt-aaact-a--tctttagaakttgcaaga-attttcct--------atgagttctagcw-------tag----ttaatctc-------tatcaccaacttc-t--------------------ttcacaa-ttgaaa-ttggaaccttggtaacagaa-----------caaa--------------------------------------------tggataatata--------tcatcctcatctgtat-------------------------------------------------------------------------------------------------------------------------------------------------------------------------------------------------------------------------------------------------------------------------------------------------------------------------------------
>I28604_M032_Malvaceae_Entelea_arborescens_seq1
------------------------------------------------------------------------------------------------------------------------------------------------------------------------------------------------------------------------------------------------------------------------------------------------------------------------------------------------------------------------cattatagttcttaggaattgtttgctt---------------------------ttga-------ttgca-ataa--tstgattgg--------ccstcytttcty----c-aasctgcc-tttttkataatgt---ttatt-gggtaty------------------------------ga-----------------------------------------atatttccatattaacag-t---ta-aytg-atgtggttatct-----------c-------ttycaa---cagtattt---------------m------------ttt-cattgaaa-cttgtgagttct-------ttggcagagca-------------------------------aagatgcagaagt--aatgttgaagcttggcagcactccagataaacgggagcagyatcggttgatgcgagatgcaatggagaaaaggtttctccgagtcactcgtggctcaatwgttggtggagttcgccttggaatgttcactgctgcrtthtatggtttacaaahthtgttagctgagaaacggggtgtccatgatgtgttcaatgttgttggagctggttcagcmactgctgcarcctttggtctaattag-------taataaytcatacctta-ts-raacttg--cwtttggaaatcgcaatc-artttcct--------rwgggttct--ca-------tagcta-gttatctg-------tactatcaacttc-t--------------------ttcatag-ttgaaa-tthgaaccttggattagaac------------aa----------------------------------------------gggtaatatt--------tttgtctctcctgtatttactt-tcttacctt-----------------------------tcttttt------------------------------------------t-cattgat----------------------------------------------------------------------------------------------------------------------------------------------------------atatgtagtgcctg------------------------------------------------------
>I28605_M235_Malvaceae_Abutilon_sp_seq1
tt------------------------------------------------------------------------------------------------------------------------------------------------------------------------------------------------------------------------------------------------------------------------------------------------------------------------------------------------tgtgtacacaatggaggtct----ttamtgtcct-ggcgattgttttctt-----------------------ttatgtat-------ttgca-atca--tgtgattgc--------cttttgtttatg----y--------------------------ttatt-gggcttc--------------------------tttttagat------------------------------------------------------ag-t---ta-atcc-atgtgtttatc------------cgt-----tttgta---caatgttc----------------------------ttt-tattgaaa-catgggaattct-------ttggtagagca-------------------------------aagatgcagaagt--aatgttgaagcttggcagcactccggataaacgagagcaatatcggttgatgagagatgcgatggaaaaaaggtttatcagagtcactcgtggctcaattgtaggcggagttcgacttggaatgttcactgctggwttmtgtggtttacagaatttgttggctgagaaacggggtgtacacgatgtattyaatgtcgttggcgctggttcggctactgcagcagcctttggtctaattag-------taataattcttacctta-tt-aaactar--tttttagagattgttatc-gtttacct--------ttgagttccagct-ag-----------ttaatctc-------t-taatcaacttc-t--------------------ttcacag-tt------------------------------------------------------------------------------------------------------------------------------------------------------------------------------------------------------------------------------------------------------------------------------------------------------------------------------------------------------------------------------------------------------------------------------------------------------------
>I28606_M033_Malvaceae_Reevesia_formosana_seq1
----------------------------------------------------------------------------------------------------------------------------------------------------------------------------------------------------------------------------------------------------------------------------------------------------------------------------------------------------------------------------------------------------------------------------------------------a-gtca--tgtgattgc--------cctttctttctt----t-aaagcagc-c-tttgttaatgt---ttgtt-gggttta--------------------------tcttgagatcaa-----------------------------------ttatgtccatattaatag-t---ta-cttc-atgtggttagt------------ctt-----atttta---tgata---------------ttt-------------ttt-tattgatg-catgggagttct-------ttggcagagca-------------------------------aagatgcagaagt--aatgttgaaacttggcagtactccagataaaagggagcagtatcggttgatgcgagatgcaatggagaaaaggtttatccgagtcactcgtggctcaattgttggtggagttcgtcttggaatgttcactgctgcattctatggtttacaaaatttgttggctgagcaacggggtgtccatgatgtattcaatgttgttggagctggttcagcaactgctgcagcctttggtttaattag-------taataattcatacctta-tc-aaackga--gttttagaaattgcaatc-atttcct---------aagggttccagca-------tagtt--ctaatctc-------taccattaatt---t--------------------ttcatag-ttgaaa-tt-----------ttcagaa-----------gag----------------------------------------------ggataattta--------tcagtctcttctgtatttaact-tcttccttt-----------------------------tcttta----------------------------------------------------------------------------------------------------------------------------------------------------------------------------------------------------------------------------------------------------------------------------------
>I28607_M034_Malvaceae_Mansonia_altissima_seq1
------------------------------------------------------------------------------------------------------------------------------------------------------------------------------------------------------------------------------------------------------------------------------------------------------------------------------------------------------------------------------------------------gctt---------------------------ttga-------ttgct-atca--tgttattgc--------cctttctttcttaa----atggcaat-t-tttgttaatgt---ttatt-gggtttc--------------------------tcttgatgtaaa-----------------------------------ttatgtccatactaatac-t---taaattg-atgtgtcatttt------------------tattcaa---tggtagtcc--------------t------------tcttaattgaaa-catgggagttct-------ttggcagagca-------------------------------aagatgcagaagt--tgtgttgaagcttggcagcactccagataaacgggagcagtatcgattgatgcgagatgcaatggagaaaagttttatccgaattacccgtggctcaattgttggtggagttcggcttggaatgtttactgctgcattctacagtttacaaaacttgttggctgaaaaacggaatgttcatgatgtattcaatgttgtgggagctggttcagcaactgccgcagcatttggtctcatttg-------taagaattcatacctta-ca-agactga--gttttagaagttacagtc-attttccaa------aggggcttctattg-------tagtta-ctaatmtc-------tatcaccgactta-t--------------------ttcatag-ttggaa-ctgggatcttggataatgaa------------------------------------------------------------ggattatata--------tcaatc-----------------------------------------------------------------------------------------------------------------------------------------------------------------------------------------------------------------------------------------------------------------------------------------------------------------------------------------------
>I28608_M035_Malvaceae_Hosfordia_alata_seq1
---------------------------------------------------------------------------------------------------------------------------------------------------------------------------------------------------------------------------------------------------------------------------------------------------------------------------------------------------gcacgaaccttcctrrtyt----ktacastyyy-gacaattgttttctt-----------------------ttatgtat-------ttgca-aaca--tgtgattgc--------cctttgtttatg----t--------------------------ttatt-gggtttc--------------------------ktttgagat------------------------------------------------------ag-t---ta-atcc-atgtgtttatt------------hgt-----attgta---mgatgttc----------------------------ttt-tattgaaa-crtgggaattcw-------ttggtagagca-------------------------------aagatgcagaagt--aatgttgaagcttggcagcactccggataaamgagagcaatatcggttgatgagagatgcgatggaaaaaaggttyatcagagtcactcgtggctcaattgtaggcggagttcgacttggaatgttcactgctggattctgtggtttacaraatttgttggctgagaaacgsggtgtacacgatgtattcaatgtcgttggcgctggttcagctactgcagcagcctttggtctaattag-------taataattcttacctta-tt-aaactaa--tttttagagattgctatc-atttcyct--------ttgagttcyagct-ag-----------ttaatctc-------tatwatcaacttc-t--------------------wttammg-ttsram-ttgkamstktataaaagaga-----------------------------------------------------------------------------------------------------------------------------------------------------------------------------------------------------------------------------------------------------------------------------------------------------------------------------------------------------------------------------------------------------------------------------------
>I28609_M036_Malvaceae_Pentaplaris_davidsmithii_seq1
----------------------------------------------------------------------------------------------------------------------------------------------------------------------------------------------------------------------------------------------------------------------------------------------------------------------------------------------------------------------------actgtcct-ggsaattgtttgctt---------------------------ttag-------gtaca-atya--tktkmttgc--------cctttctttctt----c-aamrcygc-c-tttgttaatgt---ttatt-gggttty--------------------------byhtkagawyma-----------------------------------atatgtccatattartag-t---ta-attc-rtgtggttatt------------ctt-----attttd---tggta---------------ttt-------------ttt-tattgaaa-vatgggarttct-------ttggtagagca-------------------------------aagatgcagaagt--aatgttgaarcttggcagcactccagataaacgagdgcagyatcggttgatgcgagatgcaatggaaaaaaggtttatccragtcactygtggctcaattgthggtggagttcgwctyggaatgttcactgctgsattctaygntttacagaayttgttggctgagaaacggggtgtccatgatgtattcaatgttgttggvgctggttcagcaactgctgcagcctttggtctaattag-------taataattcatacctta-tg-aaactda--kttttagaaattrcaatc-rttttycta------aakgrgttctagca-------tagttacttaatctc-------trybatccacdtc-t--------------------ttcayrg-ttgaaa-ttrgaacctyrgawacagaa-----------caa----------------------------------------------rgataatatt--------tcatcctcatctgtatttaact-tctttcttt-----------------------------tct-------------------------------------------------------------------------------------------------------------------------------------------------------------------------------------------------------------------------------------------------------------------------------------
>I28610_M037_Malvaceae_Heritiera_littoralis_seq1
-------------------------------------------------------------------------------------------------------------------------------------------------------------------------------------------------------------------------------------------------------------------------------------------------------------------------------------------------------------------------------gtcct-gagaattgttttctt---------------------------ttga-------ttaca-atca--tgtgattgc--------cctttctttctt----c-aaagctgc-c-tttgttaatgt---ttatt-gggtttc--------------------------tctagagatcaa-----------------------------------ttatgtttatattagtag-t---ta-attc-atgtggttatt------------cat-----attcta---tggtgat-----------------------------ttt-tattgtaa-catgggagttct-------ttggcagagca-------------------------------aagatgcagaagt--aatgttgaagcttggaagcactccagataaacgggagcagtatcggttgatgcgagatgcgatggaaaaaaggtttatccgtgtcactcgtggctcaattgttggtggagttcgacttggaatgttcactgctggattctactgtttacaaaacttattcgctgagaaacggggtgtccatgatgtattcaatgttgttggagctggttcagctactgctgcggcctttggtctaattag-------taataattcatacatta-tg-aaactga--tttttgga-----------------------------------tggca-------tagtta-ctaatttc-------tatcatcaacttc-t--------------------ttcgtag-tcgaaa-ttggaaccttgaaaacaaag-----------taa----------------------------------------------ggataataaa--------tcagtcccttctgtatttaact-tcttccttt-----------------------------tctttat------------------------------------------t-tgttgat----------------------------------------------------------------------------------------------------------------------------------------------------------at------------------------------------------------------------------
>I28611_M062A_Malvaceae_Durio_zibethinus_seq1
--------------------------------------------------------------------------------------------------------------------------------------------------------------------------------------------------------------------------------------------------------------------------------------------------------------------------------------------------------------------cg----ttacagtcct-ggaaattgtttgctt---------------------------ttga-------ttaca-atca--tgatattgc--------cctttccgccct-------------------tgctaatgt---tcatt-gggtttg--------------------------tcttgagatcaa-----------------------------------ttatgtccatmtttatag-t---ca-attc-atgtggttatt------------gtt-----attcag---tattatt-----------------------------ttt-tattgaaa-catgggagtact-------ttggcagagca-------------------------------aagatgcagaagt--aatgttgaagcttggcagcactccagataaacgggagcagtatcggttgatgcgagatgcaatggaaaaaaggtttctccgagtcactcgtggctcaattgttggtggagttcgcctaggaatgttcactgctgcattctgtggtttacaaaatttgttggctgagaaacggggtgtccatgatgtattcaatgttgttggagctggttcagcaactgctgcaacctttggtctaattag-------taataattcatacctta-tg-aaactga--tttttacaaattgcaatc-attttcct--------aagggttctagca-------tagtt--ctaatctc-------taccatcaacgtc-t--------------------ttcatag-ttgaaa-tt----------------------------------------------------------------------------------------------------------------------------------------------------------------------------------------------------------------tgttgac----------------------------------------------------------------------------------------------------------------------------------------------------------atatgtagtgcctggatctcttcaatggcgtgcaaggaacgtggtgctgggttcagttctcggagcag
>I28612_M038_Malvaceae_Brachichyton_bidwillii_seq1
----------------------------------------------------------------------------------------------------------------------------------------------------------------------------------------------------------------------------------------------------------------------------------------------------------------------------------------------------------------------------------------------------------------------------------------------------------------------------------------------------tttcttaattt---ttatt-gggtttc--------------------------tctacagatcaa-----------------------------------ttatgtttatattaattg-t---ta-attc-atgtggttatt------------ctt-----attctg---tggtaattttatttttattctttatttatttatttattt-atttttaa-catgggagttct-------ttggcagagca-------------------------------aagatgcagaagt--tatgttgaagcttggcagcactccagataaacgggagcagtatcggttgatgagagatgcgatggaaaaaaggtttatcmgagtcactcgtggctcaattgtgggtggaattcgacttggaaygttcactgctggattctacrgtttacaaaatttgttggctgagaaacggggtgtccatgatgtattcaatgttgytggagctggttcagctactgctgcagcctttggtctaattag-------taataattcatacctta-tg-aaactga--tttttaga-----------------------------------tggca-------tagtta-ctaatttc-------tgtcatcaacttc-t--------------------ttcawag-ttgaaa-ttggaaccttgaaaagaaaa-----------taa----------------------------------------------ggataataaa--------tcagtcgcttc------------------------------------------------------------------------------------------------------------------------------------------------------------------------------------------------------------------------------------------------------------------------------------------------------------------------------------------
>I28613_M039_Malvaceae_Eriotheca_macrophylla_seq1
-----------------------------------------------------------------------------------------------------------------------------------------------------------------------------------------------------------------------------------------------------------------------------------------------------------------------------------------------------------------------------cagtcct-ggcaayygyttgctt---------------------------ttak-------ttaca-atca--tgtgcttkc--------cctttctttctt----y-aaagctgc-m-ktygttaatrt---ttattggggtytc--------------------------tcttgakatcra-----------------------------------ttrtgtccatattaatag-t---ta-attc-atgttkttaww------------ttt-----attkta---cgktat--------------wtt-------------ttt-tattgaaa-cvtgrgaghtcta-----cwtggcagagha-------------------------------aagatgcagaagt--aatgttgaagcttggcagcactccagataaacgagagcagtatcggttgatgcgagatgcgatggavaaaaggtttatccgagtcactygtggmtcaatygtgggtggagttcgacttggaatgttbactgctggwttctaygghttacaaaayttgttggctgagaaacggggtgtccahgahgtaytyaatgttgttggygcyggttcrgcaacygctgcagcctttggtctaatyag-------taataattcatrcctya-yr-aaactaatkttthdrraaattgcdatc-attttcct--------rtgagttctagca-------tagttacktmmtcty-------ywsyatcaacttyyt--------------------ttsmywk-wtgaaa-ttagaacattagaaacagaa-----------caa----------------------------------------------kywtwatwtr--------tcrrymt----------------------------------------------------------------------------------------------------------------------------------------------------------------------------------------------------------------------------------------------------------------------------------------------------------------------------------------------
>I28614_M040_Malvaceae_Hydrogaster_trinervis_seq1
----------------------------------------------------------------------------------------------------------------------------------------------------------------------------------------------------------------------------------------------------------------------------------------------------------------------------------------rktg---------------caaaaagsrtyr---twgtagttc--tggaattgtttgctt---------------------------ttga-------ttgca-atgg--tstgattgr--------ccmttctttctt----c-amrctgtc---yttgatmatgt---ttatk-ggrtatc------------------------------ra-----------------------------------------statgwcyataytaatag-t---tg-atym-atgyggttvtnt-----------c-------rttcaa---cagtagtt---------------m------------ttt-cattgaaa-cttgtgagttct-------ttggcagagca-------------------------------aagatgcdgaagt--aatgttgaaghttggcagcactccwgataavcgkgagcagtatcggttgatgcgagatgcaatggaaaaaaggtttatyhdagtcactcgtggctcnatagttggtggwgthcgtctngggatgttcactrctgcattctatggtttacaaaatttgttdgctgwgaaacdgggtgttcatgaygtcttcaatgttgttggagctggttctgccactgctgcagcctttggtctaatttg-------taataatkcatwcctya-tc-aaacttg--ctttctgaawttkymatymrattttct--------aacvgctyt--ca-------tagcta-gkwwtctk-------tacyrtcaacttc-r--------------------wtcatrg-ttgaaa-tctgaaccttgaatatwgaag-----------aa----------------------------------------------gggtaatawa--------tttgtctcthccrtattaactt-tcttccttt-----------------------------scwtta----------------------------------------------------------------------------------------------------------------------------------------------------------------------------------------------------------------------------------------------------------------------------------
>I28615_M041_Malvaceae_Pterygota_brasiliensis_seq1
--------------------------------------------------------------------------------------------------------------------------------------------------------------------------------------------------------------------------------------------------------------------------------------------------------------------------------------------------------------------------------------------------------------------------------tgt-------ttaca-acct--cay---------------mtyyytwtytt----c-aaagctgc-c-tttattaatgt---ttctt-tggtttc--------------------------tcttgagataaa-----------------------------------ttatgtccatattaatag-t---ga-attc-atgtcgttatt------------ctt-----attcta---tggttc--------------ttt-------------att-tattataa-catgggatttct-------ttggcagagta-------------------------------aagatgcagaagt--aatgttgaagcttggcagcactccagataaacgggagcagtatcggttgatgcgagatgcgatggaaaaaaggtttatccaagtcacacatggctcaattgtgggtggagttcgacttggaatgttcactgctggattctacggtttacaaaatttattggctgagaagcggggtgtccatgatgtattcaatgttgttggagctggttcagctaccgctgcagcctttggtctaatcag-------taataaatcattcctta-tg-aaactga--tttttaga-----------------------------------tggcatagttactagtta-ctaatttc-------tatcatcaacttc-t--------------------ttcatag-ttggaa-ttggaaccttgaaaacaaaa-----------gga----------------------------------------------ggata-taaa--------tctgtctcttttttatttaact-tcttccttt-----------------------------tctttct------------------------------------------t-tgctgat----------------------------------------------------------------------------------------------------------------------------------------------------------atgcgtagtg----------------------------------------------------------
>I28616_M042_Malvaceae_Leptonichya_maranta_seq1
--------------------------------------------------------------------------------------------------------------------------------------------------------------------------------------------------------------------------------------------------------------------------------------------------------------------------------------------------------------------tcg---ttacwgtctg-gggaattgtttgctt---------------------------ttga-------ttgca-ataa--tgcgattgc--------cccttctttctc----c-aataccgc-c-tttgttrtwgt---ttatt-gggtgtc------------------------------aa-----------------------------------------ttatgtccatattaatar-t---ka-attc-attyrgttattt-----------c-------attcac---tggtrtttt--------------c------------trt-tattgaaa-cattggvgttct-------ttggcagagca-------------------------------aagatgcagaagt--aatgttgaagcttggcagcavtccagataaacgggagcartatcggttgatgcgagatgctatggaaaaaaggtttatycgagtcactcgtggctcaatagttgvtggagttcgtcttggaatgttcactgcmgcrttctatggtttacaaaatttgttagctgagaaacraggygtccatgatgtcttcaaygtygttggagctggttcagccactgctgcaacctttggyctaattag-------taataaytcataccttt-tg-aaaytgg--cttttgraaactgcaatc-attttcct--------aaggg--ctagma-------ktgcta-ataatctc-------kacrrtcaacttc-t--------------------ttcatag-ttgaaa-ttgcaacctttaatagaga-----------agaa----------------------------------------------ggataatata--------tctgtcttttctgtatttaact-tcttccttt-----------------------------tctgtat------------------------------------------t-tg-----------------------------------------------------------------------------------------------------------------------------------------------------------------------------------------------------------------------------------
>I28617_M043_Neuradaceae_Neurada_procumbens_seq1
--------------------------------------------------------------------------------------------------------------------------------------------------------------------------------------------------------------------------------------------------------------------------------------------------------------------------------------------------------------------------------------tgtatcacttgctt---------------------------ttta------ctttcatacat-------------------ctcttcggttttgt--t-gagataaactactccacaattttttttttttaaatttc-------------------t----------ga-------------------------ttta------------ctctgttcagtttg-----t-----------attttattttta-------------------attcaa---ttgtatttg-------------------------------a---------------------------ttggcagagca-------------------------------aagatgcagaagt--gatgttgaagcttgggagcacagcagataagcgtgagcagtatcgactgatgagagatgctatggagaaaaggtttatcagagtcactcgtggttcaatagttggtggagttcgacttggaatgttcacagccacattttgtggtctacaaaatctgttagctgagaaacggggtgtgcatgacgtcttcaatgttgttggagctggttcagccactgctgcggcctttggtcttattag-------taatgatc-------------aaactgactttttgaataatttaa----agtttctt--------agcatcttttgca------atagtca-ataatctc-------tatcttaatcttcat----------------------------ttgaatttgattaaaagtaatgcagaa-----------gaaa---------------------------------------------ggataaacaagttagagttttgtatcttttatgtttta--------------------------------------------------------------------------------------------------------------------------------------------------------------------------------------------------------------------------------------------------------------------------------------------------------------------------------a
>I28618_M044_Malvaceae_Pentace_laxiflora_seq1
-------------------------------------------------------------------------------------------------------------------------------------------------------------------------------------------------------------------------------------------------------------------------------------------------------------------------------------------------------------------------------------------tttttgctt---------------------------ttta-------ttaca-atca--tgtgattgc--------actatttttctt----c-aaagctgc-c-ttccttaatgt---ttatt-gtgtttt--------------------------tcttgagatcaa-----------------------------------ttatgtcc-----aatgg-t---ta-attc-atggggttatt------------ctt-----gttctt---tgg--------------tatttt-------------ttt-aattgaaa-tgtgggcggcat-------atggcagagca-------------------------------aagatgcagaagt--aatgttgaagcttggcagcactccagataaacgagagcaatataggttgatgcgagatgcgatggagaaaaggtttattcgagtcactcgtggctcaattgtgggtggagttcgacttggaatgttcactgctggattctatggtttacaaaatttgttggctgagaagcggggtgtccatgatgtattcaatgttgttggagctggttcagcaactgctgcagcctttggtctaattag-------taataatccatacctta-tg-aaactca--tattttgaaatttcagtc-attttcct--------aatggttttagca-------tagtta-ctaatatc-------taccatcaacttc-tttcatattttaactttttttttcatat-ttgaaa-ttggaatattggaaactgaa------------------------------------------------------------gtataatata--------tcagtctctt-------------------------------------------------------------------------------------------------------------------------------------------------------------------------------------------------------------------------------------------------------------------------------------------------------------------------------------------
>I28619_M045_Malvaceae_Phragmotheca_mammosa_seq1
----------------------------------------------------------------------------------------------------------------------------------------------------------------------------------------------------------------------------------------------------------------------------------------------------------------------------------------------------------------------------------------------------------------------------------a-------ttacc-atca--tgttattgc--------cctttatttctt----c-aacaccgc-c-tttgttaatgt---ttattgggttttc--------------------------tcttagaatc-a-----------------------------------ttaggtccatgttaatag-t---ta-attc-atgtggttatt------------ctt-----attcta---tggytt---------tttttttt-------------ttt-ttttdaaa-catgggagttct-------ttggcagagca-------------------------------aagatgcagaagt--aatgttgaaacttggcagcactccagataaacgagagcagtatcggttgatgcgagatgcaatggaaaaaaggtttatccgagtcactcgtggctcaattgttggtggagttcgtcttggaatgttcactgctgcattctatggtttacaaaacttgttggctgagaaacggggtgtccatgatgtattcaatgttgttggagctggttcagcaactgctgcagcctttggtctaattag-------taataattcatacctta-tg-aaactga--gttttagaaattgcaatc-atttttctaa-----gggggtttctggca-------ttgttac-----------------------------t--------------------gatatag-ttgaaa-ttagaaccacgc-------------------cgaa---------------------------------------------ggataatgta--------tcagtttcttctgtatttaact-t-----------------------------------------------------------------------------------------------------------------------------------------------------------------------------------------------------------------------------------------------------------------------------------------------------------------------------
>I28620_M046_Malvaceae_Camptostemon_shultzii_seq1
--------------------------------------------------------------------------------------------------------------------------------------------------------------------------------------------------------------------------------------------------------------------------------------------------------------------------------------------------------rsktraawwtarwt----ktywvtydav-ryhhattdttttvttdt---------------------aahacbab-------ttgcr-wtya--krygattry---------ytwtcttthtt----t-maagvdbc-t-bttgtttawrt---ttatk-rrgtwts--------------------------wthtgdgattag-----------------------------------ttatgtycwtatbaatdg-t---ta-attc-atgtggttatt------------ctt-----att--------------------------ctt-------------ttt-tattgaaa-ctcgggaattct-------ttggtagagca-------------------------------aagatgcagwagt--aatgttgaagcttggcagcactccagataaackagagcagtatcgrttgatgcgagatgcratggaaaaaaggtttatccragtcactcgtrgctcaattgtaggtggrgttcgactyggaatgttcactgcyggattctatggtttacagaatttgttggctgagaaacgrggtgtccatgatgtattcaatgtyrttggtgctggttcagcaactgctgcagcctttggtctaattag-------taataattcatacctta-tt-aaactaa--tttttagaaattgcaa-c-attttcct--------atgmgttctrgca-------tagtta----atctc-------tatcatcaact----------------------------------------------------------------------------------------------------------------------------------------------------------------------------------------------------------------------------------------------------------------------------------------------------------------------------------------------------------------------------------------------------------------------------------------------------------------------------------------------
>I28621_M153_Malvaceae_Trichospermum_sp_seq1
-------------------------------------------------------------------------------------------------------------------------------------------------------------------------------------------------------------------------------------------------------------------------------------------------------------------------tttgaatgtgatataa---------------------------------attgtatatc-tggaatcgtttgctt---------------------------ttga-------ttgcy-atga--tktggttgg--------cccttctttctt------caagttnc-c-tttgttaatgt---ttatt-ggrtatc------------------------------ga-----------------------------------------ttttgtccatattaatga----ata-attc-atgttgttctct-----------c-------attcag---cagtagttc---------------------------ttt-cattgama-cttbtgagttct-------ttggcagagca-------------------------------aagatgcagaagt--aatgttdaagcttggcagcactccagataaacgggagcagtnwmkhnnnnnbnbnkmnnmnhdnknbnnnnbbnnnvnmvbhkwvhvdhkdnkmkmvhdhknnnddkkhdbnmdnvnndbdnnbnnvwvdkmhkvndwmbndkddnkwmnhhnddnbndnnvbgagaancggggtgtccatgatgtcttcaatgttgttggagctggttcagccactgctgcagcctttggtctaatttg-------taataatccatacctta-th-gaacttgc-gyttcagaaattgcadtc-atttttct--------tatggctct--ca-------tggcta-gttatctt-------taccatcaacttc---------------------gytcatag-ttcaaa-tctgaamcttkwatattgaa-----------gaa----------------------------------------------gggtaatmtc--------tttgtctctcctttattaactc-tcttccttt-----------------------------yctttat------------------------------------------t-cgtykat----------------------------------------------------------------------------------------------------------------------------------------------------------atat----------------------------------------------------------------
>I28623_M048_Malvaceae_Abroma_augusta_seq1
--------------------------------------------------------------------------------------------------------------------------------------------------------------------------------------------------------------------------------------------------------------------------------------------------------------------------------------------------------------tggatgtca---ttacagtact-tggaattgtttgctt---------------------------ttga-------tccca-atca--cgggattgc--------cccttctttctt----c-aatgcagc---tttgttgatgt---ttatt-gggtgtc------------------------------ag-----------------------------------------ttatgtccatattaatag-t---ta-attc-attgggttattt-----------c-------attcac---cggtatttt---------------------------tat-tattgaaa-cttgggagttct-------ttggcagagca-------------------------------aagatgcagaagt--aatgttgaagcttggcagcactccagataaacgggagcagtatcggttgatgcgagatgcaatggagaaaaggtttatccgagtcactcgtggctctatagttggtggagttcgtcttggaatgttcactgctgcattctatggtttacaaaatttgttagctgagaaacgaggtgtccatgatgtcttcaatgttgttggagctggttcagccactgctgctacctttggtctaattag-------taataactcataccttt-tg-aaactgg--cttttggaaattgcaatc-aatttcct--------aaaagttctagca-------ctgcta-ataatctc-------tacaatcaacttc-t--------------------ttcatag-ttgaaa-ttacaaccttgaattgaaag------------aa----------------------------------------------ggataatata--------tcagtcttttcagtattaactt-ctttctt-------------------------------tcwttat------------------------------------------t-tgttgat----------------------------------------------------------------------------------------------------------------------------------------------------------atatgtagt-----------------------------------------------------------
>I28624_M049_Malvaceae_Corchoropsis_tomentosa_seq1
-----------------------------------------------------------------------------------------------------------------------------------------------------------------------------------------------------------------------------------------------------------------------------------------------------------------------------------------------------------------------------cttttct-gcgaattgttttctc---------------------------ttga-------ttaca-atca--tg-aattgc--------ccttactttctt----c-aaaacaac-c--------------tttttt-gggtttc--------------------------tcaagagatgaa-----------------------------------ttatgttctggttaatag-t---ta-attc-atgtagttttt------------ctt-----aatgta---ttgtatttt---------------------------ttt-tattgaaa-tattggagttct-------tttgcagagca-------------------------------aagatgcagaagt--aatgttgaagcttggcagcactccagataaacgagagcagtatcggttgatgcgtgatgcgatggagaaaaggtttatccgagtcactcgtggctcaattgtgggtggggttcgacttggaatgttcactgctggattctgtggcttacaaaatttgttggctgagaaaaggggtgtccatgatgtgttcaatgttgtcggagctggttcagcaactgctgcagcctttgggctaatcag-------ttataacttgtccctta-tg-aaactga--agtttagcatttacaatc-aatttcct--------atggggtctagca-------tagtta-ctaatctc-------ttccataaactta-t--------------------tttgtaatttg------------------------------------------------------------------------------------------------------tcggtcttttctgtatttaact-tgttccttt-----------------------------ctattat------------------------------------------t-ykcwkat----------------------------------------------------------------------------------------------------------------------------------------------------------atatgtagtgcctgggtc--------------------------------------------------
>I28625_M193_Malvaceae_Apeiba_tibourbou_seq1
------------------------------------------------------------------------------------------------------------------------------------------------------------------------------------------------------------------------------------------------------------------------------------------------------------gagttga-aaatgtttgaa-----tgtgatat---------------aaatggaggtcg---ttatagttct-cagaattggct-------------------------------tttg-------atgca-atac--tttaatcgg--------mcctttattctt------caagttrc-c-tttgataatgtttattatt-gggtatv------------------------------va-----------------------------------------ywatktcyataataacrg-t---ta-agtk-atgtggttatct-----------m-------attcaa---hrgtatytc---------------------------ttt-cattgaaa-cttgtgagttch-------ttggcagagca-------------------------------aagatgcagaagt--aatgttgaagcthggcagcactccagataaacgggagcagbatcggttgatgcgagatgcaatggagaaaaggtttatmcgagtcactcgtggctcaatagttggtggagttcgtcttggaatgttcahggctgcattctatggtttacaaaatttgttagctgagaaacggggtgthcatgatgtgdtnaatgttgttggagctggttcagccactgckgbagnctttggtctaatdtg-------taatarhccatacctta-tg-amrstkky-cttttcdaatttgcaatc------------------------------------------------------------------aacttc-t--------------------ttaatag-ttgaaa-ttcraatyttggattagaac------------aa----------------------------------------------ggatavyrtr--------tatgtctctcctgtattkactt-tcttacttt-----------------------------ycttttt------------------------------------------t-battgat----------------------------------------------------------------------------------------------------------------------------------------------------------atacgcagtgcccgggtctcttcaatggcgtgcaagaaatgtaa------------------------
>I28626_M226_Malvaceae_Helicteres_guazumifolia_seq1
------------------------------------------------------------------------------------------------------------------------------------------------------------------------------------------------------------------------------------------------------------------------------------------------------------------------------------------------------------------------ggtttaagttt--gggaaatgtttgctt---------------------------ttaa-------ttgct-attatgttatatttc--------cctttctttctaa-----aatgccat-t-tttgtttatgt---ttatt-gggtttc--------------------------tcttgagataaa-----------------------------------ttatgtccatattaatag-t---taagttg-atgtgacattcg------------------tattcaa---cagtatttc--------------t------------ttttaattgaaa-catgggatttct-------ttggcagagca-------------------------------aagatgcagaagt--agtgttgaagcttggcagcactccagataaaagggagcagtatcggttgatgcgagatgcaatggagaaaaggtttctccgaattacccatggctcaattgttggtggagttcgtcttggaatgtttactgctgcattctatggtttacaaaacttgttggctgaaaaacggaatgtgcatgatgtatacaatgttgttggagctggttcagcaactgctgcagcctttggtctcatttg-------taagaattcatacctta-ca-aaactga--gttttagaaattacaatc-attttcctaga----aggggcttctattg-------tagtta-ctaatctc-------taccatcaactt-----------------------tttatag-ttggaa-tttggatcttgtatatagaa------------------------------------------------------------ggattatata--------tcagtctctggtgtgtttaa---------------------------------------------------------------------------------------------------------------------------------------------------------------------------------------------------------------------------------------------------------------------------------------------------------------------------------
>I28628_M051_Malvaceae_Werklea_horrida_seq1
--------------------------------------------------------------------------------------------------------------------------------------------------------------------------------------------------------------------------------------------------------------------------------------------------------------------------------------------------------------------------------------------------------------------------------------------wca-------krwrgktkm--------gctttkkwmctk----y-raasykgskc-ayagccactg----tcattggagtgtt--------------------------tgcggg-------------------------catg------------ttatatggaggtagwwag-k---wa-kyts-mtgyttywgtts-----------tw------aktytw---yrwtkktwt-------------w-----------------wawwdaaa-ctykksaattyk-------wtgywwdrgyagttgtaagaatgtatgaatgtgatataatttrwratrcarwrgw--datkytrwrgyttrgcagcactccggataaacgagagcagtatcgattgatgcgagatgcaatggaaaaaaggtttatccgagtcactcgtggctcaattgtaggtggaattcgacttggaatgttcactgcgggattctatggtttacagaatttgttggctgagaaacggggtgtccgtgacgtattcaatgttgttggtgctggttctgcaactgctgcaacctttggtctacttag-------taataatccatacctta-ct-aaattca-----------------atc-atttcccc--------ataagttccaatatac-----------ttgacctc-------tatcattaacttc-t--------------------ttttcaa-ttgaaa-ttggaaccttggaaacagaa--c---------aa----------------------------------------------ggataatata-----------tactcttttgta--------------------------------------------------------------------------------------------------------------------------------------------------------------------------------------------------------------------------------------------------------------------------------------------------------------------------------------
>I28629_M052_Malvaceae_Spirotheca_rosea_seq1
-------------------------------------------------------------------------------------------------------------------------------------------------------------------------------------------------------------------------------------------------------------------------------------------------------------------------------------------------------------------------------------gcaaattgtttgctt---------------------------ttag-------ttaca-atca--tgtgattgc--------cctttctttctt----c-aaagctgc-c-tttgttaatgt---ttattggggtttc--------------------------ttttgaaatcaa-----------------------------------ttatgtccatattaatag-t---ta-attc-atgttgttatt------------ctt-----atttta---tggta----------------tt-------------ttt-tattgaaa-cgtgagagctcta-----catggcagagta-------------------------------aagatgcagaagt--aatgttgaagcttggcagcactccagataaacgagagcagtatcggttgatgcgagatgcgatggaaaaaaggtttatccgggtcactcgtggctcaattgtgggtggagttcgacttggaatgtttactgctggattctatggtttacagaatttgttggctgaaaaacggggtgtccatgacgtattcaatgttgttggtgctggttcggcaactgctgcagtgtttggtctaattag-------taataattcatacctta-tg-aaactaa--tttttagacactgcaatc-atttgcct--------atgagttctagca-------tggttacttaatctc-------taccatcaacttctt--------------------ttgacagtttgaaa-ttagagccttggaaa----------------------------------------------------------------------------------------------------------------------------------------------------------------------------------------------------------------------------------------------------------------------------------------------------------------------------------------------------------------------------------------------------------------------------------------
>I28630_M053_Malvaceae_Huberodendron_swietenioides_seq1
------------------------------------------------------------------------------------------------------------------------------------------------------------------------------------------------------------------------------------------------------------------------------------------------------------------------------------------------------------------------------------------------------------------------------------------------------gttgattac--------cctttctttctt----caaaagctgc-cttttgttaatgt---ttatg-gggtttc--------------------------tcttgagatcaa-----------------------------------ttatgtccatattaatag-t---ta-attc-atgtggttact------------ctt----aattcta---tgctacggt-----atttttttt-------------ttt-tattgaaaccatgggagttcta-----tatggcagagca-------------------------------aagatgctgaagt--aatgttgaagcttggcagcactccagataaacgagagcagtatcggttgatgcgagatgcgatggaaaaaaggtttatccgagtcactcgtggctcgahcgtgggtggagttcgacttggaatgtttactgctggattctacggtttacaaaacttgttggctgagaaacggggtgtccatgatgtattcaatgttgttggtgctggttcagcaactgctgcagcctttggtctaattag-------taataattcataccttactg-aaactaa--tttctagaaattgcgatc-attttcct--------atgagttctagcg-------tagttacttaatctc-------taccatcaacttc-t--------------------ttgacag-ttgaaa-ttggaaccttggaaacaaaa----------ccaa----------------------------------------------ggataatata--------tcagcttcttctgtatttaact-tcttccttt-----------------------------tctt------------------------------------------------------------------------------------------------------------------------------------------------------------------------------------------------------------------------------------------------------------------------------------
>I28631_M054_Malvaceae_Trochetiopsis_benjaminae_seq1
----------------------------------------------------------------------------------------------------------------------------------------------------------------------------------------------------------------------------------------------------------------------------------------------------------------------------------------------------------------------c--mttrsttktct-gagaattgttktmyt---------------------------wkga-------tymya-gtyr--tmyyrwkkc--------cmwwmcttkcty----c-mawrtaac-c---------------mtttt-kggcktc--------------------------tcaawarawmar-----------------------------------ttatgkmcyggttaatag-t---wa-attc-atgtagttttta-----------btt-----matkta---ttgtattat---------tttttc------------ttt-tattgaaa-catgggasttct-------tttgcagagca-------------------------------aagatgcagaagt--tatgttgaadcttggyagcactccagataaavgagarcagtatcgdttgatgcghgatgcnatggagaaaaggtttatccgagtcactcgtggctcaattgtgggtggggttcgacttggaatgttcactgctggattctgtggcttacaaartttgttggctgagaaacggggtgtvcatgacgtattyaatgttgttggagctggttcagcaactgctgcggcctttggtctaattag-------taatamatyatctccta-tg-aaactgw--tgtttrgamktwacamtcaaawtkcct--------aaggggcctagma-------tagtta-ctaayctct------ttcmatcractta-t--------------------ttwrtrattta------------------------------------------------------------------------------------------------------tcagtctttyctgtatttaact-tgttccttt-----------------------------tcattat------------------------------------------t-tkctgdta---------------------------------------------------------------------------------------------------------------------------------------------------------atacgtagtgcctggrtctcttcagtkgckcgcaag--------------------------------
>I28632_M055_Malvaceae_Eriolaena_candollei_seq1
----------------------------------------------------------------------------------------------------------------------------------------------------------------------------------------------------------------------------------------------------------------------------------------------------------------------------------------------------------------------------------------------------------------------------------a-------tadrrbhtnr--hhy------------------------------k-rrnwtvty-h--------------dywgmy-sgrbwyy-----vhdn---------------mkywbddwnyhkar-----------------------------------dhdtkkyytdvktmwwdg-t---ta-attc-atgtagttytttktttkrwwkttctt-----aatgta---ttgtatw--------tttyttttc------------ttt-tathgaaa-catgrgasttct-------tttgcagagca-------------------------------aagatgcagaagt--tatgytgaarcttggcagcactccagataaacgagagcagtaycggttgatgcgtgatgcgatggagaaaaggtttatchgagtcachcgtggctcaattgtgggtggggttcgacttggaatgttcactgctggattctgyggcttacadaatwtgttggctgagaaacggggtgtvcatgacgtattcaatkttgttggagctgbttcdgcaactgctgyggcctwtggtctaattag-------taataaatyatctccta-tgaaaactka--tgtttagaatttacaatc-arwttycyh-------arggrvcctagca-------tagttv-ctaabctc-------ttcbatydactta-t--------------------ttcatrrttta------------------------------------------------------------------------------------------------------k-hstyttwtswrtabt------------------------------------------------------------------------------------------------------------------------------------------------------------------------------------------------------------------------------------------------------------------------------------------------------------------------------------
>I28633_M056_Malvaceae_Adansonia_digitata_seq1
---------------------------------------------------------------------------------------------------------------------------------------------------------------------------------------------------------------------------------------------------------------------------------------------------------------------------------------------------------------------t----ttacagtcct-ggcaaywgtttgctt---------------------------ttag-------ttaaa-atca--tgygattgc--------cctttctttcct----c-aaagctgc-c-tttgttaatgttyattgttggggtttc--------------------------tcttgagatcaa-----------------------------------ttatgtcyatrgtaatag-t---ta-attc-atgttrttatt------------ctt-----atttca---cagta---------------twt-------------tct-tattgaaa-cgtgagagttctw-----catggcagagca-------------------------------aagatgcagaggt--aatgttgaagcttggcagcactccagataaacgagagcagtatmggytgatgcgagatgcvatggaaaaaagatttatccgagtcactcgaggctcaatcgtgggtggagttcgacttggaatgtttactgctggattctatggtctacaaaacttgttrgctgagaaacgkggtgtccatgatgtattcaaydttgttggtgctggttcggcaactgctgcagcctttggtctaattag-------taataattcattcctta-tg-aaactaat-tttttagaaattgcaatc-attttcct--------gtgagttctagca-------tagttagttaatctc-------taccatcaacttctt--------------------ttgacag-ttaaaa-ttagaaccttggaaacagaa-----------caa----------------------------------------------caataatatat-------ttaacytcytttgtatttaact-tcttccttt-----------------------------ttcttta------------------------------------------tttgtcgat----------------------------------------------------------------------------------------------------------------------------------------------------------att-----------------------------------------------------------------
>I28635_M058_Malvaceae_Byttneria_aculeata_seq1
------------------------------------------------------------------------------------------------------------------------------------------------------------------------------------------------------------------------------------------------------------------------------------------------------------------------------------------------------------------------aatttaagtact-ggaaattgtttgctttta-----------------------------------tccca-atca--agaacttgc--------ctcgtctttctc----c------------tttgttattgt---ttgtt-gggtgtc------------------------------aa-----------------------------------------tcatgtccgtagtag----t---taaattcgttttgtttattt-----------c-------attcttg--tgatttt-----------------------------tat-tattgtaa-cttttgagtcct-------ttgccagagta-------------------------------aagatgcagaagt--catgttgaagcttggcagtacaccagataaaagggagcaatataggttaatgcgagatgcaatggagaaaaggtttatccgagttactcgtggctcaatagttggtggagttcgtcttggaatgtttactgccgcattctctggtttacaaaatttgttagctgagaaacgaggtgtccatgatgtgttcaatgttgttggagctggttcagcaacagctgcaacattcggtctaattag-------taataattcatactttt-ta---------aatttcctgattagcaatc-aatttctt--------aaggattttgtca------ttggcta-ataacttt-------tatgatcaacttc-t--------------------ttcatag-ttgaaa-ttgataacttgagaagagaa--t---------aa----------------------------------------------ggatcatata--------tcagtttcttttgtatctaact-ttttcttct-----------------------------t---------------------------------------------------------------------------------------------------------------------------------------------------------------------------------------------------------------------------------------------------------------------------------------
>I28636_M059_Malvaceae_Pterospermum_pierrei_seq1
------------------------------------------------------------------------------------------------------------------------------------------------------------------------------------------------------------------------------------------------------------------------------------------------------------------------------------------------------------------------------------------------------------------------------------------------------------------------------------------------------------------ttgtt-tggtttc--------------------------tcaagaaatcaa-----------------------------------ttatgtccaagttaatag-t---ta-attt-atgtagttttt------------ctt-----aatgta---cggtactt----------------------------ttt-tattgaat-catgggagttct-------tttgcagagca-------------------------------aagatgcagaagt--aatgttgaagcttggcagcactccagataaacgagagcagtatcgcttgatgcgtgatgcgatggagaaaaggtttatccgagtcactcgtggctcaattgtgggtggagttcgacttggaatgttcactgctggattctacggtttacaaaatttgttggctgagaaacggggtgtacatgacgtatacaatgttgttggagctgggtcagcaactgcagcagcctttggtctaattag-------taataattcatttctta-tg-aaactga--tatttagatattacaatc-aatctcct--------aagggttctaaca-------tagtaa-ctaa--------------------------------------------------------------------------------------------------------------------------------------------------------------------------------------------------------------------------------------------------------------------------------------------------------------------------------------------------------------------------------------------------------------------------------------------------------------------------------------------------------------------
>I28637_M060_Malvaceae_Duboscia_vifidiflora_seq1
--------------------------------------------------------------------------------------------------------------------------------------------------------------------------------------------------------------------------------------------------------------------------------------------------------------------------------------tgattg---------------caaaaatggtcattgttgtacttc--ttggattgtttactt---------------------------ttaa-------ttgca-atga--tgtgattgg--------tccttctttctt----c-aagccacc---tttgataatgt---ttatt-gcgaatt------------------------------ga-----------------------------------------tgatatccgtattaatat-t---ta-attc-atgtgtttatct-----------c-------attcaa---cagtagtt---------------c------------ttt-cattgaaa-cttttgagtttt-------ttggcagagca-------------------------------aagatgcagaact--gatgttaaagcttggcagcactccagataaacgggagcagtatcgattgatgcgagatgcaatggaaaaaaggtttatccgtgtcactcgtggctccatagttggtggagttcgtcttgggatgtttactgctgcattctgtggtttacaaaatttgttagctgagaaacggggtgtccatgatgtcttcaatgttgttggagctggttcggccactgctgcaggctttggtctaattag-------taataatccatacccta-tc-aaacttg--ctttttgaaattgcaatc-aattttct--------aacagttct--ca-------tagcta-gatatctg-------tactatcaacttc-t-----------------------atag-ctgaaa-cctaaaccttgaatattgaag-----------ga----------------------------------------------gggtaatata--------tctgtctctcctgtatttactt-tcttccttt-----------------------------cctttat------------------------------------------t-ggttgat----------------------------------------------------------------------------------------------------------------------------------------------------------atat----------------------------------------------------------------
>I28638_M061_Malvaceae_Basiloxylon_brasiliensis_seq1
-------------------------------------------------------------------------------------------------------------------------------------------------------------------------------------------------------------------------------------------------------------------------------------------------------------------------------------------------------------------------------gtcct-gggaattgttttctt---------------------------ttta-------ttacg-atca--tgtgattgc--------cttttctttctt----c-aaagctgt-c-tttattaatgt---ttact-gggtttc--------------------------tctagagatcaa-----------------------------------ttatgtttatattaatag-t---ta-attc-atgtggttatt------------ctt-----tttcct---tgttaat-----------------------------ttt-tattgtaa-catgggagttct-------ttggcagagca-------------------------------aagatgcagaagt--aatgttgaagcttggcagcactccagataaacgggagcagtatcggttgatgcgagatgcgatggagaaaaggtttatycgagtcactcgtggctcaattgtgggtggagttcgacttggaatgttcactgctggattctacggtttacaaaatttattggctgagaaacggggtgtccatgacgtattcaatgttgctggagctggttcagctactgctgcggcctttggtctaattag-------taataattcattcctta-tg-aaactga--cttttaga-----------------------------------tggca-------tagtta-ctaattta-------tatcat---cttc-c--------------------ttcataa-tcgaaa-ttggtaccttgaaaacaaaa-----------taa----------------------------------------------ggataataaa--------tcagtctcttctgtatttaact-ttgcccctc-----------------------------tctttat------------------------------------------t-tgttgat----------------------------------------------------------------------------------------------------------------------------------------------------------atatgtagtgcctgggtctcttc---------------------------------------------
>I28639_M249_Malvaceae_Gyranthera_amphibiolepis_seq1
--------------------------------------------------------------------------------------------------------------------------------------------------------------------------------------------------------------------------------------------------------------------------------------------------------------------------------------------------------------------------------------------------tt---------------------------ttag-------ttaca-atcat-gttgattgc--------cctttctttctt----caaaagctgc-c-tttgttattgt---ttattggggtttc--------------------------tcttgggatcaa-----------------------------------ttatgtccttattaatag-t---ta-attc-gtgtggctatt------------ctt-----attcta---cactacggt-----a-----ttt-------------ttt-tattgaaaccatgggagttcta-----tattgcagagca-------------------------------aagatgctgaagt--aatgttgaagcttggcagcactccagataaacgagagcagtatcggttgatgcgagatgcgatggaaaaaaggtttatccgagtcactcatggctcgattgtgggtggagttcgacttggaatgtttactgctggattctattgtttacaaaacttgttggctgagaaacggggtgtctatgatgyattcaatgttgttggtgctggctcagcaactgctgcagcctttggtctaattag-------taataattcataccttactg-aaactag--tttttagaaattgcctgc-attttcct--------atgagttctagca-------tagtagcataatctc-------taccaccaacttc-t--------------------ttgacag-ttgaaa-ttkaaaccttggaaacaaaa-----------caa----------------------------------------------ggataatata--------tcagcatcttctgtatttaact-tcttctttt-----------------------------tctttaa------------------------------------------a--------------------------------------------------------------------------------------------------------------------------------------------------------------------------------------------------------------------------------------
>I28640_M062B_Malvaceae_Diplodiscus_paniculatus_seq1
------------------------------------------------------------------------------------------------------------------------------------------------------------------------------------------------------------------------------------------------------------------------------------------------------------------------------------------------------------------------------------------------------------------------------------------------------------------------------------------------c-c-ttccttaatgt---ttatt-gtgtttt--------------------------tyttgagatcaa-----------------------------------ttatgtcc-----aatgg-t---ta-attc-atggggttatt------------ctt-----gttctg---tgg--------------tatttt-------------ttt-aattgaaa-tgtgggcggtat-------atggcagagca-------------------------------aagatgcagaagt--aatgttgaagcttggcagcactccagataaaagagagcaatataggttgatgcgagatgcgatggagaaaaggtttatccgagtcactcgtggctcaattgtgggtggagttcgacttggaatgttcactgyyggattctatggtttacaaaatttgttggctgagaagcggggtgtccatgatgtattcaatgttgttggagctggttcagcaactgctgcagcctttggtctaattag-------taataatccatacctta-tg-aaactca--tattttgaaatttcagtc-attttctt--------aagggttttagca-------tagtta-ctaatatc-------taccatcaacttc-t------------------------------------------------------------------------------------------------------------------------------------------------------------------------------------------------------------------------------------------------------------------------------------------------------------------------------------------------------------------------------------------------------------------------------------------------------------------------------------------
>I28641_M063_Malvaceae_Brownlowia_peltata_seq1
------------------------------------------------------------------------------------------------------------------------------------------------------------------------------------------------------------------------------------------------------------------------------------------------------------------------------------------------------------------------------------------------------------------------------------------ttaca-atca--tgtgattgc--------cctatttttctt----c-taagctgc-c-ttccttaatgt---ttatt-gtgtttt--------------------------tcttgagatcaa-----------------------------------ttatgtcc-----gatgg-t---ta-attc-atggggttatt------------ctt-----gttctg---tggt-----------tatttttt-------------ttt-aattgaaa-tg-gggcggtat-------atggcagagca-------------------------------aagatgcagaagt--aatgttgaagcttggcagcactccagataaaagagagcaatataggttgatgcgggatgcaatggagaaaaggtttatccgagtcactcgtggctcaattgtgggtggagttcgacttggaatgttcactgctggattctacggtttacaaaatttgttggctgagaagcggggtgtccatgatgtattcaatgttgttggagctggttcagcaactgctgcagcctttggtctaattag-------taataatccatacctta-tg-aaactca--tattttgaaatttcagtc-attttcct--------ca-ggttttagaa-------taatta-ctaatatc-------taccatcaacttc-t--------------------ttcatat-ttgaaa-ttggaatattggaaacagaa------------------------------------------------------------gtataataaa--------tcagtctc---------------------------------------------------------------------------------------------------------------------------------------------------------------------------------------------------------------------------------------------------------------------------------------------------------------------------------------------
>I28642_M064_Malvaceae_Burretiodendron_esquirolii_seq1
-------------------------------------------------------------------------------------------------------------------------------------------------------------------------------------------------------------------------------------------------------------------------------------------------------------------------------------------------------------------------------------------------------------------------------------------------tca--tgtgattgy--------cctyrctttcct----c-aaagctac-c--------------tttgtt-gggtttc--------------------------tcaagagatcaa-----------------------------------ttatgtctgggttaatar-t---ta-attc-atgtcrttttt------------tmt-------------------------------------------------------------------ggagttct-------ttkgcagagca-------------------------------aaratgcggaagt--aatgttgaagcttggcarcactccagataaacgaragcagtatcggttgatrcgtgatrcratggaraaraggtttatccgagtcactcgtggctcaawtrtgggtgsagttygacttggaatgttcaccdctggattctacrgtttacaaaatttrttggctgagaaaygaggygtccatgatgtattcaatgytgttggagctggttcagcaaccgctgcagcctttggtctaattagtaataactaataattcatyccwta-tg-aaactaa--tgtttagaaattgcaatc-aatcc--------------------------------------------------------------------------------------------------------------------------------------------------------------------------------------------------------------------------------------------------------------------------------------------------------------------------------------------------------------------------------------------------------------------------------------------------------------------------------------------------------------------------------------------------------------
>I28643_M065_Malvaceae_Hermannia_flammea_seq1
------------------------------------------------------------------------------------------------------------------------------------------------------------------------------------------------------------------------------------------------------------------------------------aaaacctttattttggttcatggggtgttg-----tgttykagtgtgatatat-------aaattttaaattaattgaggtca---tcactgtatt-cagaattgtttgctt---------------------------ttga-------ttgta-accg--tgggattgt--------tccatattcttt------gatgctgt-----------------ttgtt-gggtatca--------------------------------------------------------------------------------------------------------------------------------------gttcac-------------------------------------------tgctaaaa-attgggtgttct-------ttggcagagca-------------------------------aagatgcagaagt--tatgttaaagcttggcagcacaccagataaaagggagcagtatcgtttgatgcgagatgcaatggaaaaaaggtttatccgagtyactcgtggctcaatagttggtggggttcgtcttggaatgttcactgctgcattctatggtttacaaaatttgttagctgagaaacggggtgttcatgatgtattcaatattgttggagctgggtcagccactgctgcaggctttggtctaattag-------taagaattcacacccta-t--gaactga--cttgtcgaaattgcaat--attttcct--------gagggtttaagga-------tagcta-atgatatct--------ttctaaacttc-t--------------------ttgatag-ttaaaa-ttggaaccttgaatgttgaa-----------gaa----------------------------------------------ggatagtgta----------taagtcttctgtttttaact-tgtttattt----------------------------------------------------------------------------att-tgttgct-----------------------------------------------------------------------------------------------------------------------------------------------------------------------------------------------------------------------------a
>I28644_M066_Malvaceae_Thomasia_solanaceae_seq1
--------------------------------------------------------------------------------------------------------------------------------------------------------------------------------------------------------------------------------------------------------------------------------------------------------------------------------------------------------------------tcat---tacaatact-gggaattgtttgctt---------------------------tcga-------ttgca-atca--tgggattgc--------ccattccttgat----c-aatgctgc-cttt-gttaatgt---ttatt-ggg--------------------------------------------------------------------------------tgttcatattaatag-ttacta-attc-atttggtaattt-----------c-------atttag---tggaatttt--------------t------------tat-tattaaaa-cttgggagttct-------ttggcagagca-------------------------------aagatgcagaagt--aatgttgaagcttggcagcactccagataaacgggagcagtatcgtttgatgcgggatgcgatggaaaaaaggtttatccgagtcactcgtggctcaattgttggtggagttcgtcttggaatgtttactgctgcattctatggtttacaaaatttgttagccgagaaacggggtgtccatgatgtcttcaatgttgttggagctggctcagccactgctgcagcctttggtctaattag-------taatgatccatacctta-tg-aaactggc-ttttggaaatttgcaatc-aatctcct--------aagggttcttgca-------tagcta-at--catc-------tatggttaacatt----------------------ttagtgc-ctgggt-ctcctcaatggcgtgcaagg-----------------------------------------------------------aatgtggtgct--------gggttcagttctgggagcagctgtatgtttcc-----------------------------ctcttgg------------------------------------------t-aa-----------------------------------------------------------------------------------------------------------------------------------------------------------------------------------------------------------------------------------
>I28645_M067_Malvaceae_Guichenotia_ledifolia_seq1
--------------------------------------------------------------------------------------------------------------------------------------------------------------------------------------------------------------------------------------------------------------------------------------------------------------------------------------------------------------attgwgycay--atawrrwayt-grrmaywrtttkgyw---------------------------awgaaatagccywcyw-ryyr--tgggattgc--------ccmttcyktsat----c-aatgctgc-ctttyktwamkkt---ttatt-gggtatc------------------------------aa-----------------------------------------ttatgtymrtvttwatag-t---ta-awtc-atttggtwattt-----------c-------atthagagtkgvwatwtt--------------t------------yat-tattdaam-ytkgggagttct-------ktggcagagca-------------------------------aagatgcagaagtamaatghtnaagcttggcagcactcvagataaacgggagcagtatcgdttgatgcgdgatgchatggaaaaaaggtttatcvgagtcachcgtggctcaatngttggtggagttcgdcttggaatgtttactgctgcattctatggtntacaaaatttgttagctgagaaacggggtgtccatgatgtcttcaatgttgtnggagctggttcagcnactgctgcagcctttggtbtaattag-------taatdattcatrcctta-tg-aaactggg-tthtggaaayttgcaatc-drtctcct--------aagggthcttgca-------tagcta-ayaacmtc-------tatgrtwaacatt---------------------mttmrtrb-ytgraw-ytcmwmmmtkgmrtrsarrr-----------------------------------------------------------rrkktrrtryy--------ksrttcwsttctgkrwkyarctgtatgtttcc-----------------------------ywyttgk------------------------------------------t-rattga-------------------------------------------------------------------------------------------------------------------------------------------------------------------------------------------------------------------------------
>I28646_M068_Malvaceae_Helmiopsis_sp_seq1
--------------------------------------------------------------------------------------------------------------------------------------------------------------------------------------------------------------------------------------------------------------------------------------------------------------------------------------------------------------------------------------------gttttctt---------------------------ttga-------ttaca-gtca--tattattgy--------ccttactttctt----c-mrwatmac-c--------------tttttt-gggcttc--------------------------tcaatarawwaa-----------------------------------ttatgtcctggttaatar-t---ta-attc-atgtagtttttw-----------ctt-----matgta---ttgtatttt--------ttttttc------------ttt-tattgaaa-catgggabttct-------tttgcagagca-------------------------------aagatgcagaagt--tatgttgaarcttggcagcmytccagataaacgagascagtatcggttgatgcgtgatgcgatgganaaaaggtttatccgagtcactcgtggctcaattgtgggtggggttcgacttggaatgttcastgctggattctgyggcdtacaraatttgttggctgagaaacggggtgtscatgacgtattcaatgttgttggagctggttcagcaactgctgcggcctttggyctaattag-------taataaatcatctcctr-tg-aaactga--kkhttagaatttamaatc-arwtttcc--------wargggscyagca-------tagtta-cwaatctc-------ttcgatcaactta-t--------------------ttcrtrrttta------------------------------------------------------------------------------------------------------tcggtcttttctgtatttaact-tgtttcttt-----------------------------tcactat------------------------------------------t-ttctgat----------------------------------------------------------------------------------------------------------------------------------------------------------atgtgtagtgcctgggtctcttcagtggcgtgcaaggaatgtggtactaggttcagttcttgga----
>I28647_M069_Malvaceae_Cheirolaena_linearis_seq1
------------------------------------------------------------------------------------------------------------------------------------------------------------------------------------------------------------------------------------------------------------------------------------------------------------------------------------------------------------------------------------------------tctt---------------------------ttga-------ttaca-gtca--tattgtttc--------ccttactwtsyt----y-aaracrwy-k---------------wwctwggrrcctagtts----------------------tcmmkagatcaaacagcagaaacctagctaccatgtatcaaaaaackttatgycctggttaatag-t---aa-atyc-atgtagtttttw-----------htt-----hwtrdw---ktvtwyt--------wtttttttc------------ttt-tahtgaaa-catgagabttct-------tttgcagagca-------------------------------aagatgcagaagt--tatgttgaarcttggcagcactccagataaacgagagcagtatcggttgatgcgtgatgcgatggagaaaaggtttatccgagtcwctmgcggctcaattgtgggtggggttcgacttggaatgtthactgctggattctgyggcttacaaaatttgttggctgadaadcggggtgtscatgahgtattcaatgttgttggagctggttcagcaactgctgcdgcctttggtctaattag-------taatdaatcatmtcctm-tg-aaactga--tgtttagamtttacaatc-aawttycy--------wakggbmctarym-------tmkttr-mtmahcth-------wtyymwtraytta-t--------------------tctatggttta------------------------------------------------------------------------------------------------------ttrgtcttctcwgtatttaact-tgttccttt-----------------------------tcattat------------------------------------------t-tkctgata---------------------------------------------------------------------------------------------------------------------------------------------------------rtrtgtagtgcctgggtctct-----------------------------------------------
>I28648_M070_Malvaceae_Helmiopsiella_madagascariensis_seq1
------------------------------------------------------------------------------------------------------------------------------------------------------------------------------------------------------------------------------------------------------------------------------------------------------------------------------------------------------------------------------------------ttggttgtga---------------------------tggc-------tarraywktk--twctwtkwt--------mttagtggtccc----g-ggatcaaacc---------------gcggw-aayysymctyycatgtatcaaaawaatkkctwctcaawakatmaa-----------------------------------ttatrtcctggttaatag-t---ta-attc-atgtagttywtw-----------ctt-----vatgta---ttgtatttt---------tttttc------------ttt-tathgaaa-catgggasttct-------tttgcagarca-------------------------------aagatgcagaagt--tatgttgaadcttggcagcactccagataaacgagagcagtahcggttgatgcgtgatgcgatggagaaaaggttyrtmcragtcactmgtkgctcaattgtgggtggggttcgacttggaatgttcactgctggattctgyggcttacadaatwtgttggctgagaaacggggtgtvcatgacgtattcaatgttgttggagctggttcagcaactgctgcggcctttggtctaattag-------taataaatcatctccta-tg-aaactga--tgtttagaatttacaatcarwtttcch--------aagggvcctagca-------tagttr-ctaayctc-------ttcsatyractta-t--------------------ttcatrdttta------------------------------------------------------------------------------------------------------tcagtcttttmtgtatttaact-tgttccttt-----------------------------tcattat------------------------------------------t-tgctgat----------------------------------------------------------------------------------------------------------------------------------------------------------atrtgyagtgcctgggtctcttca--------------------------------------------
>I28649_M071_Malvaceae_Goethalsia_meiantha_seq1
tt-----------------------------------------------------------------------------------------------------------------------------------------------------------------------------------------------------------------------------------------------------------------------------------------------------------------------------------------------------------------------------------gccaatggtttgaat---------------------------gtgatataaa-ttgtatataa--tgtgattgtgataacagtgcttctttctt----c-aagccacc---tttgataatgt---ttatt-gggtatt------------------------------ga-----------------------------------------ttatgtccatagtaatag-t---ta-atac-atgtggttatct-----------c-------attcaa---tagtattc----------------------------ttt-cattgaaa-cttgtgagttct-------ttggcagagca-------------------------------aagatgcagaagt--aatgttgaagcttggcagcactccagataaacgggagcagtaccggttgatgcgcgatgcaatggaaaagaggtttatccgagtcactcgtggctcaatagttggtggagttcgtctggggatgttcactgctgcattctatggtttacaaaatttgttagctgagaaacggggcgttcatgatgtcttcaatgttgttggagctggttcggccactgctgcagcctttggtctaattag-------taataatccatacctta-tc-aaacttg--ctttttgaaattgcaatc-aagtttctaat-----------------------------------------------tattctcaacatc-t--------------------gtcatag-ttgaaa-cccaaacctta---------------------------------------------------------------------atatcgtaga--------ggagtctctgccgtattaactt-tcttcctttcctttccttt-------------------cctttat------------------------------------------t-ggttgata-----------------------------------------------------------------------------------------------------------------------------------------------------------------------------------------------------------------------------
>I28650_M072_Malvaceae_Clappertonia_ficifolia_seq1
-------------------------------------------------------------------------------------------------------------------------------------------------------------------------------------------------------------------------------------------------------------------------------------------------------------------------tttgaatgtgttgaatgtg---------------tgatatagtttg---tatggttgct-aggaattgtttgctt---------------------------ttaa-------ttgca-atag--------------------cctttaacctt------caagctgc-c-tttgacaatgt---ttatt-g-------------------------------------a-----------------------------------------gtatgtctrcattaacag-t---cagactg-atgtggttctca-----------c----------------------------------------------------ttt-cattaaaa-cttgtgagttct-------ttggcagagca-------------------------------aagatgcagaagt--gatgttgaagcttggcagcacaccagataaacgggagcagtatcggttgatgcgagatgcaatggagaaaaggtttatccgagtcactcgtggctcaatagttggtggggttcgtcttggaatgttcactgctgcattctatggtttacaaaatttgttagccgaraaacggggtgtccatgatgtcttcaatgtagttggagccggttcagccactgctgcagcttttggcctaatttg-------taacaattcctgcctta-ta-aaccttg--cttttggaaattgcaacc-gatttcct--------aagggttctgata-----gctagtt-------------------------------------------------------------------------------------------------------------------------------------------------------aatata--------tmtgtctctccagtttgtattt-tcttacttt-----------------------------tcttttt------------------------------------------t-cgtttgt----------------------------------------------------------------------------------------------------------------------------------------------------------atatgtagtgccagggtctcttcaatggcg--------------------------------------
>I28652_M074_Malvaceae_Hildegardia_barteri_seq1
-------------------------------------------------------------------------------------------------------------------------------------------------------------------------------------------------------------------------------------------------------------------------------------------------------------------------------------------------------------------------------gtcct-gggaattgttttctt---------------------------ttga-------ttaca-agcg--tgtgattgc--------gttctctttctt----c-aaagctgc-c-tttgttgatgt---ttatt-gggtttc--------------------------tctttagatcaa-----------------------------------ttatgtccatattaattg-t---ta-attc-atgtgggtgtc------------ctt-----attctg---tagtaat-----------------------------ttt-tattgtaa-catgggagttct-------ttggcagagca-------------------------------aggatgcagaagt--aatgttgaagcttggcagcactccggataaacgggagcaatatcggttgatgcgagatgcgatggaaaaaaggtttatccgagtcactcgtggctctattgtgggtggagttcgacttggaatgttcactgctggattctatggtttacaaaatttattggctgagaaacggggtgtacatgatgtattcaatgttgttggagctggttcagctactgctgcagcctttggtctaattag-------taataatccataccttc-tg-aaactta--tttttaga-----------------------------------tggca-------tagtta-ctaacttg-------tatcatcaacttc-t--------------------ttcatag-ttgaaa-ttggaaccttgaaaacaaaa-----------taa----------------------------------------------ggatagtaaa--------tcagtctcttctgtatttaacc-tcttccttt-----------------------------tctttct------------------------------------------t-tgttaac----------------------------------------------------------------------------------------------------------------------------------------------------------atatgtagt-----------------------------------------------------------
>I28653_M168_Malvaceae_Theobroma_cacao_seq1
--------------------------------------------------------------------------------------------------------------------------------------------------------------------------------------------------------------------------------------------------------------------------------------------------------------------------------------------------------------tgggggc-----ttacagtcc--tgcaattgtttgccc---------------------------ttgc-------ttgca-gtca--tgtgattgc-----ctgcccttctttctt----c-aacgttgt-c-tttgttaatgt---ttatt-gcatatc------------------------------aa-----------------------------------------ttatgtccatattaatag-t---ta-actc-atgtggttgttt-----------c-------attcga---tggtattt----------------------------ttt-gattgaaa-cttgcgagttct-------ttggcagagca-------------------------------aagatgcagaagt--aatgttgaagcttggcagcactccagataaacgggaacaatatcggttgatgcgagatgcaatggaaaaaaggtttatccgggtcacacgtggctcaatagttggtggagttcgtcttggaatgttcactgctgcattctgtggtatacaaaatttgttagctgagaaacggtgtgtccatgatgtcttcaatgttgttggagctggttcagccactgctgcatcctttggtctaattag-------taataattcataccttt-tg-aaactgg--ctttgggaatttgcaatc-aattttct--------aagggttctagca-------ttgcta-ataatctc-------aatgatcaacttc-t--------------------ttcatag-ttgaaa-ttggaactttgaatagagaagaacaat---agaa----------------------------------------------ggataatata--------tcagtctcttcttta--------------------------------------------------------------------------------------------------------------------------------------------------------------------------------------------------------------------------------------------------------------------------------------------------------------------------------------
>I28654_M105_Malvaceae_Pachira_aquatica_seq1
-----------------------------------------------------------------------------------------------------------------------------------------------------------------------------------------------------------------------------------------------------------------------------------------------------------------------------------------------------------------ggtgt----ttacagtcct-ggcaactgcttgctt---------------------------ttag-------ttaca-atca--tgtcattgc--------cctttctttctt----c-aatgctgc-c-tttgttaatgt---ttattggggtttc--------------------------tcttgagatcaa-----------------------------------ttgtgtccatattaatag-t---ta-attc-atgttgttatt------------ctt-----atttta---cgtta----------------gt-------------ttt-tattgaaa-cgtgagagctcta-----catggcagagta-------------------------------aagatgcagaagt--gatgttgaagcttggcagcactccagataaacgagagcagtatcggttgatgcgagatgcgatggaaaaaaggtttatccgagtcactcgtggctctatcgtgggtggagttcgacttggaatgtttactgctggtttctacggtttacaaaacttgttggctgagaaacggggtgtccatgacrtattcaatgttgttggtgctggttcggcaactgctgcagcctttggtctaattag-------taataattcatacctta-tg-aaactaat-tttttagaaattgcaatc-attttcct--------ttgagttctagca-------tagttacttaatctc-------taccatcaacttctt--------------------ttgacag-ttgaaa-ttagaaccttagaaacagaa-----------aaa----------------------------------------------tcataatata--------tcagcctctamcgtatttaa---------------------------------------------------------------------------------------------------------------------------------------------------------------------------------------------------------------------------------------------------------------------------------------------------------------------------------
>I28655_M148_Malvaceae_Robinsonella_mirandae_seq1
-----------------------------------------------------------------------------------------------------------------------------------------------------------------------------------------------------------------------------------------------------------------------------------------------------------------------------------------------------------gcaakarkkyt----twacwgtsat-rsmawttgtgtacataatg----------------gaggtyttyat-------ttgca-atca--tstgattgc--------cctttgtttatr----t--------------------------ttatt-gggtttc--------------------------ttttgagatcaa-----------------------------------ttatgtccatattaayag-t---ta-atcc-rcrtghttatt------------ygt-----rttbta---cratgttc----------------------------ttt-tattgaaa-catgggaattct-------ttsgtagagca-------------------------------aagatgcagaagt--ratgttgaagcttggcagcactccgnataaacgagagcaatatcggttgatgagagatgcgatggaaaaaagrtttatcagagtcactcgtggctcaattgtagghggagttcgacttggaatgttcactgcbggattctgtggtttacagaatttgttggctgagaaacggggtgtacaygatgtattcaatgtygttgghgctggttcagctactgcagcarcctttggtctaattag-------tadtaattcttacctta-tt-waactaa--tttytagaaattgcaatc-atttccct--------ttgagttcwagct-ws-----------tkrawctc-------tgtaatcaatttc-t--------------------ttcgcag-ttgaaa-ttggaactttataaaacaga----------acaa----------------------------------------------gaataatata--------tcatctttatctgttttgagct-ccttcctt----------------------------------------------------------------------------------------------------------------------------------------------------------------------------------------------------------------------------------------------------------------------------------------------------------------------
>I28656_M002_Malvaceae_Tilia_americana_seq1
---------------------------------------------------------------------------------------------------------------------------------------------------------------------------------------------------------------------------------------------------------------------------------------------------------------------------------------------------------------------------tacagtcct-tggaatyrktyrmyt---------------------------ttga-------ttaca-atma--tgtgattgc--------cctttcttwctt----c-aamryyrc-y-tttgttaatgt---ttattgggctttc--------------------------tcttgagatcaa-----------------------------------ttatgtmcatattratag-t---ta-attc-atrtgrttawt------------mtt-----attcwa---mrrtatyt----------------------------ttd-tattgaaa-catbkgagttct-------ttggcagagca-------------------------------aagatgcagaagh--vatgttgaadcttggcagcactccagataaaygbgagcagtatcrgntgatgcgagatgcratggaahaaaggtttatycdagthactcgtggcycaattgtkggtggagttcgactyggaatgttcactgctrvdttctrhggtttacaaaayttkttggctgagaaacggggwgtccatgatgtaktcaatgttghtgkwkvtvkwtcagcamcwgmtsmwgmmtttggtctaattag-------taatrawtcwtaccyta-tg-awwytra--yttttagaaatygvrats-adktymywaaaaccccttrkrytmtagca-------ywkttr-yydatstsgctcttgtahyatvavmyty-t--------------------tdyvwak-ttgaaa-ttggaacyttggatatarva-----------gaa----------------------------------------------ggataatata--------tcagyytcwwttgwwtktaast-tmtttskt---------------------------------------------------------------------------------ytytgata-----------------------------------------------------------------------------------------------------------------------------------------------------------------------------------------------------------------------------
>I28657_M180_Malvaceae_Triumfetta_lappula_seq1
-------------------------------------------------------------------------------------------------------------------------------------------------------------------------------------------------------------------------------------------------------------------------------c-----------------------------------------cttgaa---------------------ttttgttcaaagggagttt--------------ccaaattgtttgctt---------------------------ttga-------ttgca-atag--tcagattgc--------cccatttttctt------caagctgc-c-tttgataatgt---ttatc-ggktatc------------------------------aa-----------------------------------------gtstgtgtacattaacag-t---ta-awkg-atgtggttatca-----------c----------------------------------------------------ttt-cattgaaa-cttgtgagttct-------ttggcagagca-------------------------------aagatgcagaagt--gatgttgaagcttggcagcactccagataaacgggagcagtatcggttgatgcgagatgcaatggagaagaggtttatccgagtcactcgtggctctatagttggtggggttcgtcttggaatgtthactgctkcattctttggtttacaaaatttgttagcdgagaaaaggggtgtccatgatgtcttcaacgtcrttggagctggttcagccactgctgcaacttttggcctaatttg-------taataattcctamctta-tt-aaacttg--cttttagaaactgcatay-aatttccc--------tagggttct---------tatggcta-gttttctk-------tattatyaacttc-c--------------------ttcatrg-ttgaaa----------------------------------------------------------------------------wtttygaaccttgtg--------tatgtctctcctggttgtgtttctcttacttt-----------------------------tctttat---------------------------------------------------------------------------------------------------------------------------------------------------------------------------------------------------------------------------------------------------------------------------------
>I28658_M160_Muntingiaceae_Muntingia_calabura_seq1
tttctc--------------------------------------------------------------------------------------------------------------------------------------------------------------------------------------------------------------------------------------------------------------------------------------------------------------------------------------------------------------------ttagcttgcg-cagcaatagcagtctgtagacacttgtgtgtgcatgt-tgttttaa--ctgt-ccataggtga--------tgccaa---aagctttctttgatgc--tgggagttatcc---------------tcgtttaagtt---------------------------------------------------------------------------ctatttctccatcgg-----------------tctagttattt----------------gttatttac---tggcggcta--------------------------------actgg---tttggggcttctccatcgcttggcagagta-------------------------------aagatgcagaagt--gatgttaaagcttggcagcactccagataagcgtgagcagcatcggttgatgagagatgccatggaaaaacggtttattcgagtcagtcgtggttcgataattggtggtattcgtcttggaatgtttactgctggattctgtggtttacagaatctgctggctgagaaacggggtgtgcatgatgtcttgaatgttgttggagctggttcagctactgctgcgacatttggtctgataag-------taatgattcacacctca-tggagccttttctcttttatcattgaa----aatg-ttg--------aggggctttcata-------ttgcta-ataatccc------actccctccttttaat----------------------------ttgaag-tatgaacctccaacgcca--------------------------------------------------------------tggtaacaca------------------ttctgctta-tg----------------------------------------------------------------------------------------t------------------------------------------------------------------------------------------------------------------------------------------------------------------atgt-cagtgcctgggtctcttcaatggcgagcaaggaa---------------------------tg
>I9832_V002_Malvaceae_Luehea_speciosa_seq1
ttatatatatgtgaaaaaaactgtagctagctkgacttgttttattacttgttagcgtgaattcgcttgatatatgatgaattttatgcagaatctattagcatattgcatagctaagttgctatgttctaactacagttttgtgaatcagcgaacgcaaaaattagctgggactgtaaactggggcacrgckacwstcattggagtgtttgcaggcatgttatatggaggyagcaaggaagctgctgcttcagttgtaagctttttgtttctgtaaaatccttgaatttggtttaaatggagttaccaaatgtttgattctgatataatttgtgtataatctgattgcaacaacgtca---ttgtagttct-cgaaattgtttgctt---------------------------ttga-------ttgca-acga--tgtggttgg--------cccttctttctt------caagctgc-a-tttgataatgt---ttctt-gggtatt------------------------------ga-----------------------------------------atatgtccatattaatag-t---ta-attc-atgtggttatct-----------c-------abtcaa---ndgtagtb----------------------------ytt-bnhtdgaa-vntnkdndntnh-------ttbgbvnndnnv------------------------------aannbnnnvdard-nanndtdnadnntngnvvnnnnncvnvnwaannggndvnvndnhngntddnnnbvdnnnnvahdgdaaaaavgnttddncnnnnnnnnhvnbgnnbnnnndntngdbgvnntncgtctngggatgttcactgctbcattctatggtytacaaaatttgttagctgagaaacgggghgtccatgatgtcttcaatgttgctggagctggttcagccacygctgcagcctttggtctaatttg-------taataatccatasctta-tc-aaacktg--ctttdtgaaattgcaatc-aattttct--------aatggctct--ca-------tagtta-tctgtctcta----atgtacttactttcttcc----tttccttttctgtattcattgatatatatgtagtgcctggctctctwcaatggcgtgcaagaaatgtaatgctgggttcagttctrggtgcagctgtrtgtttccctmttggtaattga--------tytgcaccttctatactcatttatcttgaattaacagcgattggttgtctccaaaatgcactctttkkdwavrsykbbhsvwdwnktgacaggwtggatccacttgaagct-ygtagakaaagcaaatgaaggkaatatggctgctaaagatccaggacaaagaggggaagcaaagggcggtattggggctgccattgacaggcttgaagaaaacctgaacaaatagaaccaaataatctggataggataaattttcatggatagagaagacaatatacagcacttgctt------------------ggaacttggcggt--------------------
