# Supplementary material for: Localized Phylogenetic Discordance Among Nuclear Loci Due to Incomplete Lineage Sorting and Introgression in the Family of Cotton and Cacao (Malvaceae)
Source: Front Plant Sci. 2022 Apr 13;13:850521. doi: 10.3389/fpls.2022.850521 (PMC9043901; doi:10.3389/fpls.2022.850521)
Supplement: Supplementary file 1 [file Data_Sheet_1.ZIP › Alignments_v4/L112.fasta]

>I23352_M001_Malvaceae_Bombax_ceiba_seq1
----------------------------------------------------------------------------------------------------------------------------------------------------------------------------------------------------------------------------------------------------------------------------------------------------------------------------------------------------------------------------------------------------------------------------------------------------------------------------------------------------------------------------------------------------------------------------------------------------------------------------------------------------gcatcatgggccattgtcactgccagttg---aagc---a---gatgatgttcttctgagagtagattttgttagagaggtcgatgctttgctacaagaggttcgatccgaac-----aaaatgaagcacaaaacat------------agaagggcttgatccaggatctgttgcggtcagattgaaggaacaggagaagaaac-gaaccatacaccaagttgaaactctgctagacttagccattaatt--------tgaagtggtag-g-------------------------------------------------------------------------------------------------------------------ctgattgtttg-----gggtt---------aaagag---------------------aaaaaaagt-------------------------------catccagtttt---c---------------tc----------------------tcgtcagcttcgccatatt-t-gtcagattttggttt--------------------------ggaagatccag---------------------------ttg-taaca---------------------gtaactggatata-------------------------------------------gcagttgtagttt---------------caggagtgtatagt--------atgtaggttacaaagaatttata--------------aatggaat-----------------ttatcaatg---------------gaagtatattagagtgctcgg---gaaa------tgggt---gtagaggtgttcat-----------------------------
>I23353_M002_Malvaceae_Tilia_americana_seq1
------------------------------------------------------------------------------------------------------------------------------------------------------------------------------------------------------------------------------------------------------------------------------------------------------------------------------------------------------------------------------------------------------------------------------------------------------------------------------------------------------------------------------------------------------------------------------------------------------------------------------------------------------atcacgggccattgtcgctgccaatag---aagc---t---gatgatattcttctaaaagtagattttgtaagagaggtcaatgctttgctacaagaggttcgatctgaac-----aaaatgaagcacaaaacat------------agaagggcttgatccagaatctgttgcagtaagattgaaggaacaggagaagaaac-aaacaatacatcaagttgaaactctgctaaacttggccattaatt--------tgaagtggtag-ctatag---------------------------tttttttttcac-------------------------------------ctttttgggcgaagaggg---a--------g--cctgattgttgg-----gggtt---------caggag-----------------------aaaaarg-------------------------------smwyc-------------------------------------------------------------------------------------------------------------------------------------------------------------------------------------------------------------------------------------------------------------------------------------------------------------------------------------------------------------------------------------------------------------------------------------------------------------------------
>I23354_M003_Malvaceae_Herissantia_crispa_seq1
----------------------------------------------------------------------------------------------------------------------------------------------------------------------------------------------------------------------------------------------------------------------------------------------------------------------------------------------------------------------------------------------------------------------------------------------------------------------------------------------------------------------------------------------------------------------------------------------------------------------------------------------------------------------------agctg---aagc---c---gatgatattcttctsagagtagatttcattagagaagttgatgctttactrcaagaggtwcgatcygaac-----aaaacgaagaagaaagcgt------------agaagggtttgatccagaatctgttgcagtaagattaaaggaacaggagaagaaac-gaaccatacgccaagtcgaagctctgttagacttggcggttaatt--------tgaaatggtag-ctgtag---------------------------ttt------------gg-------------------------------------------aagatcc--aa-------tg----taacttgtagc--------t------------------------------------ggatata-g-------------------------------catttgtagta-------------------tcaaaga---------------gttta----------tatatagt------atgtaggtta-------------------------caaagaattttatagrtt---------------------ata-tgtat-------------gaactgaatcagagaactatgaag---aaaragwaaattcgaaatc-------------gaaaagctcggtcgcttgcttgccatgt-----ctggagtttctttc----ttgttcatcattgac----------------------------------------------------------------------------------------------------------------------------------------------------------------
>I23355_M004_Malvaceae_Malva_arborea_seq1
----------------------------------------------------------------------------------------------------------------------------------------------------------------------------------------------------------------------------------------------------------------------------------------------------------------------------------------------------------------------------------------------------------------------------------------------------------------------------------------------------------------------------------------------------------------------------------------------------------------------------------------------------------cgggccattgtcactgccagccg---aagc---c---gatgatattcttctcagagtagatttcgtaagagaagttgatgctttgctacaagaggttcgacctgacc-----aaaacgaagtggaaagcat------------agaaggatttgatccagaatctgttgcagtaagattaaaggaacaggagaagcaac-gaactatacgccaagttgaaactctgttagacttagccattaatt--------tgaaatggtag-ctatag---------------------------ttt------------gg-------------------------------------------aagatgc--aa-------tg----gaacttgtaac-----------------------------------------------------------------------------------------tgtagct-------------------tcaaaa--------------------g----------tatatagt------atgtaggtta-------------------------caaagaatg-tatacaatg----------------aagcata-t-----------------------------ttgacaataaag--------------------------------------acgttcatgtg-ccgattgagc-tt-----ttcgaataatt---------------------aaactaataaaac----------------------------------ctcaggtata-----------tccaccaagctgtttgagtcggggg---atca-------------------------------------------------------------
>I23356_M005_Malvaceae_Lavatera_assurgentiflora_seq1
------------------------------------------------------------------------------------------------------------------------------------------------------------------------------------------------------------------------------------------------------------------------------------------------------------------------------------------------------------------------------------------------------------------------------------------------------------------------------------------------------------------------------------------------------------------------------------------------------------------------------------------------------------------------tgccagycg---aagc---c---gatgatattcttctcagagtagatttcgtaagagaagttgatgctttgctacaagaggttcgacctgacc-----aaaacgaagtggaaagcat------------agaaggatttgatccagaatctgttgcagtaagattaaaggaacaggagaagcaac-gaactatacgccaagttgaaactctgttagacttagccattaatt--------tgaaatggtag-ctatag---------------------------ttt------------gg-------------------------------------------aagatgc--aa-------tg----gaacttgtaac-----------------------------------------------------------------------------------------tgtagct-------------------tcaaaa--------------------g----------tatatagt------atgtaggtta-------------------------caaagaatg-tatacaatg----------------aagcata-t-----------------------------ttgacaataaag--------------------------------------acgttcatgtg-ccgattgagc-tt-----ttcgaataatt---------------------aaactaataaaac----------------------------------ctcagg------------------------------------------------------------------------------------------------------------
>I23357_M006_Sphaerosepalaceae_Rhopalocarpus_longipetiolatus_seq1
---------------------------------------------------------------------------------------------------------------------------------------------------------------------------------------------------------------------------------------------------------------------------------------------------------------------------------------------------------------------------------------------------------------------------------------------------------------------------------------------------------------------------------------------------------------------------------------------------------------------------------------------------------aagggccacttcgaccaccacttg---aagc---c---gatgatgcacttctgagaatagattttgttagagaggttgatgctttgctacaagaggttcgatctgaac-----aaattgaagcacaargtac------------agcagggcttgatcctgagtcggttgcaagtagattgaagcaacaggagaaacaaa-gaaccatacgccaagttgaagctctactagatctagccattaatt--------tgargtggtag-ccaaaa--------------------------gttgttctctact-----------------------------------------tgacgcaaagaaga---a--------g--catggttgcagg----------------------------------------------ggaaagaat----------------cgg------------catcca-catc-------------------tc----------------------gcaccaa-tttcgcaggtt---tgttaacagagtttt-----------------------------atgctgaacatcagggat----------tggtgatacg-tataa---------------------ggtatttggcttgtgt-----------------------------------taggagttattgtaacgtttagataat-------------------------------------------------------------------------------------------------------------------------------------------------------------------------------------------------------
>I23359_M008_Malvaceae_Althaea_officinalis_seq1
---------------------------------------------------------------------------------------------------------------------------------------------------------------------------------------------------------------------------------------------------------------------------------------------------------------------------------------------------------------------------------------------------------------------------------------------------------------------------------------------------------------------------------------------------------------------------------------------------------------------------------------------------------------cattgtcactaccagctg---aagc---c---gatgatattcttctcagagtagatttcgtaagagaagtcgatgctttgctacaagaggttcgatccgaac-----aaaacgaagcagaaagcat------------agaagggtttgatccagaatctgttgcagtaagattgaaggaacaggagaagcagc-gaaccatacgccaagttgaaactctgttagacttggccattaatt--------tgaaatggtag-ctatag---------------------------ttt------------gg-------------------------------------------aagatgc--ta-------tg----aaacttgtaactg--tagct-------------------------------------gaaata-g-------------------------------catttgtagtt-------------------tcaaga--------------------g--------tatatatagt------gtgtaggtta-------------------------caaagaatg-tatacaatg----------------aagcata-t-----------------------------ttgactgtaaag--------------------------------------atgttcatgcatccgattgagctt------ttcraatattttat----tttttcatataaaagaattgatgaa----------------------------------------------------------------------ctgaatcagtgttc-atcattagaatgaaaaaggaa-----------------------------actttaaaaataa--
>I23360_M009_Malvaceae_Lagunaria_patersonia_seq1
----------------------------------------------------------------------------------------------------------------------------------------------------------------------------------------------------------------------------------------------------------------------------------------------------------------------------------------------------------------------------------------------------------------------------------------------------------------------------------------------------------------------------------------------------------------------------------------------------------------------------------------------------------------attgtcactgccagctg---aagc---c---gatgatgttcttctgagagtagatttcgtaagagaggtcgatgctttgctacaagaggttcgatctgaac-----aaaatgaagcacaaagcat------------agaagggcttgatccagaatctgttgcagtaagattgaaggaacaggagaagaaac-gaaccatacgccaagttgaaactctgctagacttggccattaatt--------tgaaatggtag-ccattt-------------------------agttcatgattcaaataaataaaaac-----------------------------tatgatgaaaaaga---a----------------------------aaatgg--------aaagaa--------------------aaaaaaaatg-------------------------------ggataaatagt----------------aa---------------------------------------------t-gtca----------------------------------------------------------------------------------------------------------------------------------------------------------------------------------------------------------------------------------------------------------------------------------------------------------------------------------------------------------------------------------------------
>I23364_M013_Malvaceae_Grewia_sp_seq1
----------------------------------------------------------------------------------------------------------------------------------------------------------------------------------------------------------------------------------------------------------------------------------------------------------------------------------------------------------------------------------------------------------------------------------------------------------------------------------------------------------------------------------------------------------------------------------------------------------------------------------------------------gcatcatgggcctttgccactgcctcttg---aagc---t---gatgatgttcttttgagagtggatttcgcaagagaggttaatgctctgctacaagaggtacgagctgaac-----aaactgaagcacaaagctt------------tgaagggcttgacccagaatctgtcgcagtaaaattgaaggaacaggagaagaaaa-gaaccatacgccaaattgaaagtctgctagacttggccattaatt--------tgaagtggtag-nattaatttccccttccahttgvaaagntgaagtttwccttttttt---------------------------------------------------------------------tttttttttwdv----svrdttww----tkdaarraaaammhtwwtttyhhttwwtkdarraaamhbdawwwwhmvvvhtkbbtkbcytkdaa---amcmhhhargktt-------------------tyhhdtkt----------------ttbbttwttkdhmmawwwwwwyyhhmmawdkwaaamy-----------------------waaagaagatttactactggtgta---------------------caaagtt------------------ttcaatcaagaaaatgag---------------------------------------------------------------------------------------------------------------------------------------------------------------------------------------------------------------------------------------------------------ggga------a
>I23365_M014_Malvaceae_Callirhoe_bushii_seq1
---------------------------------------------------------------------------------------------------------------------------------------------------------------------------------------------------------------------------------------------------------------------------------------------------------------------------------------------------------------------------------------------------------------------------------------------------------------------------------------------------------------------------------------------------------------------------------------------------------------------------------------------------------------------------------------------------acattcttctgagagtagatttcgtaagagaagtggatgctttgctacaagaggttcgatccgacc-----aaaacgaagcagaaaacat------------agaagggtttgatccagaatctgttgcagtaagattgaaggaacaagagaagcaac-gaaccatacgccacgttgaaactctgttagacctggccattaatt--------tgaaatggtag----------------------------------------------------------------------------------------------------------------------------------------ct------------------------------------aaaaata-g-------------------------------catttgtagct-------------------tcaaga--------------------g----------tatatag----------------------------------------------------------------------------------------------------------------------------------------------------------------------------------------------------------------------------------------------------------------------------------------------------------------------------------------------------------------------------------------------------
>I23367_M016_Malvaceae_Kitaibelia_vitifolia_seq1
-------------------------------------------------------------------------------------------------------------------------------------------------------------------------------------------------------------------------------------------------------------------------------------------------------------------------------------------------------------------------------------------------------------------------------------------------------------------------------------------------------------------------------------------------------------------------------------------------------------------------------------------------------------------gtcactaccagctg---aagc---c---gatgatattcttctcagggtagatttcgtaagagaagtcgrtgctttgctacmagaggttcgatccgaac-----aaaacgaagcagaaagcat------------agaagggtttgatccagaatctgttgcagtaagattgaaggaacaggagaagcagc-gamcmwwmsscmarktkraamyyykktwrrmytkgscmwtwawtt--------kraawkgkwrs-ywwwrk---------------------------ttt------------gg-------------------------------------------aagatgc--ta-------tg----aaacttgtaachg--tagct-------------------------------------gaaata-g-------------------------------catttgtagtt-------------------tcaaga--------------------g----------tatatagt------atgtaggtta-------------------------caaagwawg-tatacaatg----------------aagcata-t-----------------------------ttgactgtaaag--------------------------------------atgttcawgywtyysrw--------------------------------------------------------------------------------------------------------------------------------------------------------------------------------------------------------------
>I23368_M017_Malvaceae_Sterculia_apetala_seq1
----------------------------------------------------------------------------------------------------------------------------------------------------------------------------------------------------------------------------------------------------------------------------------------------------------------------------------------------------------------------------------------------------------------------------------------------------------------------------------------------------------------------------------------------------------------------------------------------------------------------------------------------------------aggaccattgtcactgccacctg---aagc---t---gatgatgttcttctaagagtagattttgtargagaagtcgatgctttgctacaagaggttcgatctgaac-----aaaatgaagcaaaaagcgt------------tgaagggcttgatccagaatctgttgcagtaagattgaaggaacaggagaagaaac-gaacaatacaccaagttgaaactctgcttgacttagccatcaatt--------tgaagtggtag-ctatag---------------------------tattttc--------------------tttctttcttttttttttttttttttttkksbrmrkrggk---w--------t--tykkwttgttgg--------------------------------------------------------------------------------------------------------------------------------------------------------------------------------------------------------------------------------------------------------------------------------------------------------------------------------------------------------------------------------------------------------------------------------------------------------------------------------------------------------------------------------------------------------------------
>I23369_M018_Malvaceae_Abelmoschus_esculentus_seq1
-------------------------------------------------------------------------------------------------------------------------------------------------------------------------------------------------------------------------------------------------------------------------------------------------------------------------------------------------------------------------------------------------------------------------------------------------------------------------------------------------------------------------------------------------------------------------------------------------------------------------------------------------------------gcmattatcactgccagcyg---aagc---y---gatgatgttcttctgagagtagatttcataagagaggttgatgctttgctacaagaggttcgatccgarc-----aaaaygaagcrgaaagcrt------------craaggaytygatccagaatctgttgcrgtaaaattgawggaacaggagaagaaac-gaaccatwcrrcaagktgaarcwcwgctggacttggccattaatt--------tgaaatggtag-ctatag--ttac------------------gggctcttcttcaac----------------------------------------------------------------------aatacttgttag-----agttt---------ggaaaat-------------------cggatgaagc---------ctgtaactgtagctagatgtagcatttgtggtt-------------------tcaaga------------------gtaaatattactgcatgatccaatcgaaaccccaggc------------------------tagcatggttgaacaaaacta--------------gaaaccca---------------------------aggcttgattttgaaa--------------------------------------ccgcccttttga-------------------------------------------------------------------------------------------------------------------------------------------------------------------------------------------------------------------
>I23370_M105_Malvaceae_Pachira_aquatica_seq1
--------------------------------------------------------------------------------------------------------------------------------------------------------------------------------------------------------------------------------------------------------------------------------------------------------------------------------------------------------------------------------------------------------------------------------------------------------------------------------------------------------------------------------------------------------------------------------------------------------------------------------------------------------cgtgggccattgtcactgccagttg---aagc---a---gatgatgttcttctgagagtagattttgttagagaggtcgatgctttgctgcaagaggttcgatccgaac-----aaaacgaagcacaaaacat------------agaagggcttgatccagaatctgttgcagtaagattgaaggaacaggagaagaaac-gagccatacgccaagttgaaactctgctagacttagccattaatt--------tgaagtggtag-g-------------------------------------------------------------------------------------------------------------------ccgattttttg-----gggtt---------aagagg----------------------aaaaaatc-------------------------------catccagtttt---c---------------tc----------------------tcgtcagcttcggcatatt-t-gtcagattctgtttt--------------------------ggaagatccaatg------------------------------aaca---------------------gtaactggatata-------------------------------------------gcatttgtagttt---------------caggagtatatggt--------acgtaggttataaa---------------------------gaat-----------------ttataaatg---------------gaattatgtttgagtgc--------------------------------------------------------------------
>I23371_M137_Malvaceae_Dombeya_wallichii_seq1
-------------------------------------------------------------------------------------------------------------------------------------------------------------------------------------------------------------------------------------------------------------------------------------------------------------------------------------------------------------------------------------------------------------------------------------------------------------------------------------------------------------------------------------------------------------------------------------------------------------------------------------------------------tcaagggccattgtcgcttccagttg---aagc---t---gatgatgttcttctgagagtagattttgtaagagaggtagatgctttgctacaagaggttcgatctgaac-----aaaatgaagcacagagcat------------agaagggcttgatccasaatctgttgcagtaagattgaaggaacaagagaagaaac-aaacaatamgmcaagttgaaactctgctagacctagccattaatt--------tgaagtggtag-c----t---------------------------tttttwtytytt-----------------------------------------tkkkgtsmsrrgrg-----------kg--ysyswkwktkkw-----grgkwwt-----wkwgrraa--------------------aararaaarr-------------------------------------------------------------------------------------srymymymagctgcatatt-t-atcagattttggtaa---------------------------------------------------------gatataccta-taaacttgtac------agaaaatttagggtgggaaatgtgtt--kaaacactatttatgca--------------gctgaagtttatgtatttc--------------ataagaacgttaattaat-----------------------------------------------------------------------------------------------------------------------------------------------------------------------aa-acaa--
>I23372_M140_Malvaceae_Chiranthodendron_pentadactylon_seq1
------------------------------------------------------------------------------------------------------------------------------------------------------------------------------------------------------------------------------------------------------------------------------------------------------------------------------------------------------------------------------------------------------------------------------------------------------------------------------------------------------------------------------------------------------------------------------------------------------------------------------------------------------------------------------ttg---aagctgat---gatgatgttcttctgagagtagattttgtaagagaggtggatgctttgctacaagaggttcgatctgaac-----aaaatgaagcacaaagcat------------agaagggcttgatccagaatctgttgcagtaagattgaaggaacaggagaagaaac-gagccatacaccaagttgaaactctgctagacttagccattaatt--------tgaagtggtag-gtatag-------------------------------------------------------------------------------------------------------------cctgattgttgg-----gggtt---------caggag----------------------aaaaaaag-------------------------------catccagtttt---c---------------tg----------------------tcgtcagcttctgcatatt-t-atctgattttgg--------------------------------------------------------------------------------------------------------------------------------------------------------------------------------------------------------------------------------------------------------------------------------------------------------------------------------------------------------------------------------------
>I23374_M142_Malvaceae_Hampea_nutricia_seq1
-----------------------------------------------------------------------------------------------------------------------------------------------------------------------------------------------------------------------------------------------------------------------------------------------------------------------------------------------------------------------------------------------------------------------------------------------------------------------------------------------------------------------------------------------------------------------------------------------------------------------------------------------------------------------ctaccagctg---aagc---c---agtgatgttctcctacgagtagatttcataagagaggttgatgctttgctacaagaggttcgatccaaac-----aaaatgaagcacaaaccac------------agatgggcttgatccagaatctgttgcagtcaaattgaaggaatgtgagaggaaac-aaaccatacgccaagtcgaaactctgctggatttagccattaact--------tacaatggtaa-ctatag---------------------------ttt-------------------------------------------------------------------a-------ag--attaagagaggg----------------a--aaaaaa--------------------aaaacaaagc-------------------------------catcccctttt------------------ttc----------------------tcatctgcttcgacatgtt-a-gtttgattttgtttt--------------------------ggaagaaccaatga---------------------aacttg-taact---------------------gtaactggatata-------------------------------------------gcatctgtagttt---------------caagagta-----------------------------------------------------------------------------------------------------------------------------------------------------------------------------------------
>I23377_M148_Malvaceae_Robinsonella_mirandae_seq1
------------------------------------------------------------------------------------------------------------------------------------------------------------------------------------------------------------------------------------------------------------------------------------------------------------------------------------------------------------------------------------------------------------------------------------------------------------------------------------------------------------------------------------------------------------------------------------------------------------------------------------------------------------------tgtcgctgccagctg---aagc---c---gatgatattcttctgagagtagattttgttagagaagttgatgctttactacaagaggtacgatctgaac-----aaaacgaagaacaaagcac------------agaatggtttgatccagaatctgttgcagtaagattaaaggaacaggagaagaaac-gaaccataagccaagtcgaaactctgttagatttggccgttaatt--------tgaaatggtag-ctacag---------------------------ttt------------gg-------------------------------------------aagatcc--aa-------tg----taacttgtagc--------t------------------------------------gggtata-g-------------------------------catttgtagtt-------------------ttaaga--------------------g----------tatataat------atgtaggtta-------------------------caaagaattttatacattg----------------atacata-tgaat-------------gaactaaatcagaaaactatgaag---aaaatgaaaattagaaat------------------------------------------------------------------------------------------------------------------------------------------------------------------------------------------------------------------------------------------------
>I23378_M150_Malvaceae_Ceiba_pentandra_seq1
----------------------------------------------------------------------------------------------------------------------------------------------------------------------------------------------------------------------------------------------------------------------------------------------------------------------------------------------------------------------------------------------------------------------------------------------------------------------------------------------------------------------------------------------------------------------------------------------------------------------------------------------------gcatcatgggccattgtcactgccagtag---aagc---a---gatgatgttcttctgagagtagattttgttmgagaggtcgatgctttgctacaagaggttcgatccgaac-----aaaatgaagcacaaaacat------------agaagggcttgatccaggatctgttgcagtcagattgaaggaacaggaaaagaaac-raaccatacaccaagttgaaactctgctagacttagccgttaatt--------tgaagtggtag-gc------------------------------------------------------------------------------------------------------------------ctgattgtttg-----gggtt---------aaagag----------------------aaaaaagt-------------------------------catccagtttt---c---------------ac----------------------tcgtcagcttagccatatt-t-gtcagattttggttt--------------------------ggaagatccagtga---------------------aacttg-taacg---------------------gtaactggatata-------------------------------------------gcagttgtagttt---------------caggagtatatagt--------atgtaggttacaaa---------------------------ggac-----------------ttatcaatg---------------gaagtatattagaaggctcgg---gaaa------tsggt---gtagaggtgttcataga---tcagattaggctttgaatatttt
>I23380_M161_Malvaceae_Hibiscus_tiliaceus_seq1
-----------------------------------------------------------------------------------------------------------------------------------------------------------------------------------------------------------------------------------------------------------------------------------------------------------------------------------------------------------------------------------------------------------------------------------------------------------------------------------------------------------------------------------------------------------------------------------------------------------------------------------------------------------gggccaytgtcactgccagctg---aagc---c---gatgatgttcttytgagagtagatttcataagagaggtcgatgctttgctacaagaggttcgatccgaac-----aaaatgaagcagaaagygt------------cgawgggcttgatccagaatctgttgcrgtaaaattgaaggaacaggaraagaaac-gaaccatacgacaagttgaaactctgctagacttggccatyaayt--------tgaaatwgtag-ctayag----------------------ttrgggktyyksmwymw----------------------------------------------------------a-----------ywtrttwgwkrk-----yrgttms---------------------------------mmrrwkmmgm---------ykrwrmcyg-------------takyykkwksy--------wrrwmkwrsmwty----------------------ktagtttcattagtatataggtaacaaattctcaaaa--------------------------aaaaaaaamahtgdagkg-------------anvaagavta-twwdw--------------------hmhwrwwgmrywtrwrat-------------------------------------------------------------------------------------------------------------------------------------------------------------------------------------------------------------------------gtttcat------------------------------------
>I23381_M162_Bixaceae_Bixa_orellana_seq1
----------------------------------------------------------------------------------------------------------------------------------------------------------------------------------------------------------------------------------------------------------------------------------------------------------------------------------------------------------------------------------------------------------------------------------------------------------------------------------------------------------------------------------------------------------------------------------------------------------------------------------------------------------tgggccactgccaccaccacctg---aagc---t---gatgatgttcttctgagggtagactttgttcgtgaggttgatgccttgctacaagaggttcgatctgaac-----aaactgaatcacaaagtat------------agatgggtttgatcctgaagcagttgcgagcagattgaagaaacaggagaagcagc-gcgccatacgccaagttgaagctctgctagacctagccattagtt--------tgaagtggtag-ccacgt---------------------------tagttatgc-tt-----------------------------------------ggtgttgaagcaag---a----------------tggtcag----------------------------------------------gggaagatt----------------tgg------------catccagtctg-------------------tg----------------------ctgtcaa-ttttgcagttt---ggttaatatagaattgaaccaagagaattgtaatttgtgttaagcgatttgttgtaatttgc----------agggaatttg-tatat---------------------ggaatcatgtatc------------------------------------------ttttttttttttttata-------------------------------------------------------------------------------------------------------------------------------------------------------------------------------------------------------------
>I23382_M163_Bixaceae_Cochlospermum_vitifolium_seq1
------------------------------------------------------------------------------------------------------------------------------------------------------------------------------------------------------------------------------------------------------------------------------------------------------------------------------------------------------------------------------------------------------------------------------------------------------------------------------------------------------------------------------------------------------------------------------------------------------------------------------------------------------------------tgcgaccatcatttg---aagc---t---gaagatcctcttctgagggtagattttgttcgggaggtygatgccttgctacaagaggttcgatctgaac-----aaaatgaagcacaaagtac------------agaaggacttgaccctgaagcagttgcgagtaaattgaagcaacaggagaagcagc-gcaccatacgccaagttgaagcgcttctagatctagccattaatt--------tgaagtggtag-ctacga---------------------------gcttcctctatt-----------------------------------------ggggtttcttcagg---a---------------tttgtcrg----------------------------------------------gggaagatt----------------tgg------------catccagtttg-------------------tc----------------------ttgtcaagttttgcggctt---ggttaatattgcatt-----------------------------tgacttatcataggatag----------gagtctagtg-taaat---------------------gaaatcatgtatccgctcatgaagccacgtc---------------ttctgttggtcctttttttcctttcagttgctatagggcaagagccttgattact------------------------------------------------------------------------------------------------------------------------------------ggcctttc------------------------a-----------
>I23383_M166_Malvaceae_Pseudobombax_ellipticum_seq1
---------------------------------------------------------------------------------------------------------------------------------------------------------------------------------------------------------------------------------------------------------------------------------------------------------------------------------------------------------------------------------------------------------------------------------------------------------------------------------------------------------------------------------------------------------------------------------------------------------------------------------------------------------atgggccattgtccctgccartcg---aagc---a---gatgacrttcttctgagagtagattttgttagagaggtcgatgstttgctacaagaggttcgatctgaac-----aaaacmaagcacaaaacat------------agaagggcttgatccagaatcagttgcmgtaagattgaaggaacaggagaagaaac-raaccataygccaagttgaaactctgctagacttagccgttaatt--------tgaagtggtag-g-------------------------------------------------------------------------------------------------------------------ctgattgttcg-----gagtt---------aaaaag----------------------aaaaaagt-------------------------------catccagtttt---c---------------tc----------------------tcgtcagctttggcatatt-t-gtcagattttagttt--------------------------ggaagagctaatgc---------------------aacttg-taaca---------------------ttgactggatata-------------------------------------------gcagttgtagttt---------------cag-------tagt--------atgtaggttacaaagaatttata--------------agtggaag-----------------ttatcaagg---------------gaagtatattagagt----------------------------------------------------------------------
>I23384_M168_Malvaceae_Theobroma_cacao_seq1
------------------------------------------------------------------------------------------------------------------------------------------------------------------------------------------------------------------------------------------------------------------------------------------------------------------------------------------------------------------------------------------------------------------------------------------------------------------------------------------------------------------------------------------------------------------------------------------------------------------------------------------------------atcatgggccattgtccctgccacttg---aagc---a---gatgatgttcttctgagggtagattttgtaagagaggtggatggtttgctacaagaggttcgatctgaac-----aaaatgaagcacaaagcat------------cgaagggctcgatccagagtcagttgcagtaagattgaaggaacaggagaagaaac-aaaccatacaccaagttgaaactctgctagacttggccattaatt--------tgaagtggtag-ccttag---------------------------tttttccttttttgg-------------------------------------------------------g--------g--cctgatttttgg-----gggtt---------caggag---------------------aaaaacagg-------------------------------catccagttc--------------------------------------------tggtcagtttctgcatatt-t-ggcagattttggttt--------------------------ggaagatccaatga---------------------aacttg-tactg---------------------gtagccagatata-------------------------------------------gcatttgtacttt---------------caggagtatatagt--------acgtagggtacagagaattaa--------------------------------------------tagatg---------------ggagtatgtatgtattttgaatgc------------aat---tttgtaccgtgcgg--------gggcctgccttcaa-------
>I23385_M169_Malvaceae_Ochroma_pyramidale_seq1
--------------------------------------------------------------------------------------------------------------------------------------------------------------------------------------------------------------------------------------------------------------------------------------------------------------------------------------------------------------------------------------------------------------------------------------------------------------------------------------------------------------------------------------------------------------------------------------------------------------------------------------------------------cacgggctattgtcattgccacttg---aagc---t---gatgatgttcttctgagagtagattttgttagagaggtcgatgctttgctacaagaggttcgatctgaac-----aaaatgaagcacaaagcat------------agaagggcttgatccagaayctgttgcagtaagattgaaggaacaggrgaagaaac-gaaccatacaccaagttgaaactctgctagacttagscatyaatt--------traagtkgtag-ctatag---------------------------ttttyttyttk------------------------------------------ttkgksgrrgwggg---r--------g--yykrakmkkkrr------------------sswtcmg--------------------garwmaawrk-------------------------------ywtmyrkwwyk------------------aym----------------------kyakywsmttskgywwatt-t-ryywgatwwwrrkww--------------------------rgwwkaksyaatga---------------------aacttg-taccc---------------------atagccggatata-------------------------------------------gcttttgtatttt---------------caggagtatatagt--------ttgtagrywwmwkarwcywgggtccgctctcct---------------------------------------------------------------------------------------ccatt---atttttttgtccattatt-------------------------
>I23388_M180_Malvaceae_Triumfetta_lappula_seq1
------------------------------------------------------------------------------------------------------------------------------------------------------------------------------------------------------------------------------------------------------------------------------------------------------------------------------------------------------------------------------------------------------------------------------------------------------------------------------------------------------------------------------------------------------------------------------------------------------------------------------------------------------atcatgggcctttgccaatgccacttg---aagc---t---gatgacgttkktctcagagtggattttgtcagagaagtcgatgctctgctacaagaggttcgatctgaac-----ttaatgagactcaaagtac------------agaagggcttgagccagaagctgttgcagcgagattgaaggaacaggagaagaaaa-gaaccatacgccaagttgaaagtctgctagacttggccattaatt--------tgaagtggtag-catgag---------------------------tttttccttctt------------------------------------------ggggtgaagaagg---a--------g--tctgtttattgg-----gagtt---------atagag---------------------aggaatagg-------------------------------tactcagtttt-gtc---------------tc----------------------tgatcagtttctgcgtatt-t-gttagattttggttt-------------------------tggatgatcctatgt---------------------aacat--tagtgcca-----------------tatagccagatgta-------------------------------------------gtatttgttgtat---------------cagaaatataaagtagggtttcagagaatttatatagtacgaag------------------------------------------------------------------gttacgtagaacttatacatgg-------------------------------------------------------------
>I23389_M181_Malvaceae_Pavonia_scheadiana_seq1
------------------------------------------------------------------------------------------------------------------------------------------------------------------------------------------------------------------------------------------------------------------------------------------------------------------------------------------------------------------------------------------------------------------------------------------------------------------------------------------------------------------------------------------------------------------------------------------------------------------------------------------------------atcacgggccattgtcactaccagctg---aagc---c---gatgatattcttctcagagtagatttcgtaagagaagtcgatgctttgctacaagaggttcgatccgacc-----aaaacgaagcagaaagcat------------agaagggtttgattcagaatctgttgcagtaagattgaaagaacaggagaagcaac-gaaccatacgccaagttgaaactctgttaaacttggccattaatt--------tggaatggtagcttatag---------------------------ttt------------gg-------------------------------------------aagatgc--aa-------tg----aaactcgtaactg--tagct------------------------------------gaaaata-g-------------------------------catttgtag-t-------------------tcaaga--------------------g----------tatatagt------atgtaggtta-------------------------caaagaatg-ta-------------------------------------------------------------ttgactataaag--------------------------------------atgttcatgtatccgattaagattt-----ttctaatatt---------------------------------------------------------------------------------------------------------------------------------------------------------------------------------------
>I23390_M182_Malvaceae_Anoda_cristata_seq1
-----------------------------------------------------------------------------------------------------------------------------------------------------------------------------------------------------------------------------------------------------------------------------------------------------------------------------------------------------------------------------------------------------------------------------------------------------------------------------------------------------------------------------------------------------------------------------------------------------------------------------------------------------------gggccattgtcactaccagctg---aagc---c---gatgatattcttctcagagtagatttcgtaagagaagtcgatgctttgctacaagaggttcgatccgacc-----aaaacgaagcagaaagcat------------agaagggtttgattcagaatctgttgcagtaagattgaaagaacaggagaagcaac-gaaccatacgccaagttgaaactctgttaaacttggccattaatt--------tggaatggtagcttatag---------------------------ttt------------gg-------------------------------------------aagatgc--aa-------tg----aaactcgtaactg--tagct------------------------------------gaaaata-g-------------------------------catttgtag-t-------------------tcaaga--------------------g----------tatatagt------atgtaggtta-------------------------caaagaatg-ta-------------------------------------------------------------ttgactataaa----------------------------------------------------------------------------------------------------------------------------------------------------------------------------------------------------------------------------------------------------------------------
>I23392_M187_Malvaceae_Ayenia_berlandieri_seq1
-----------------------------------------------------------------------------------------------------------------------------------------------------------------------------------------------------------------------------------------------------------------------------------------------------------------------------------------------------------------------------------------------------------------------------------------------------------------------------------------------------------------------------------------------------------------------------------------------------------------------------------------------------catgatgggccgttgcccatcccacctg---aagc---t---gatgatgttcttctgcgagtggatttcgtaagggaggttgatgctttgctacaggaggtgcgatgtgaac-----aaaatgaagcacaaagcat------------tgaagggctcgatccagaatctgttgcagtaaaattgaaggaacaggaaaagaaac-gaaccatagacctagtcgaaactctgctcgacttggccatcaatt--------tgcaatggtag-ccttag---------------------------cttttcccattttc--------------------------------------------------------a--------g--gctaataataggtacctaaatt---------gaagag--------------------gaaaaacagc-------------------------------catttagtctt-gtc---------------cc------------------------------tgtttcatttctt-ggaagattttggtgc-------tagaaataca-------aaaagatatttagtatgcatgggaaatggattcagtagaccttgtaaactttagttc-----------tgattagtgtatatatgg--------------------------------------tggccttttctttttttgttttttgtc--aaaagaaagcaatgtatt-----------------------------------------------------------------------------------------------------------------------------------------------------------------------aa------t
>I23393_M189_Malvaceae_Kearnemalvastrum_lacteum_seq1
------------------------------------------------------------------------------------------------------------------------------------------------------------------------------------------------------------------------------------------------------------------------------------------------------------------------------------------------------------------------------------------------------------------------------------------------------------------------------------------------------------------------------------------------------------------------------------------------------------------------------------------------------atcatgggccattgtcactaccagctg---aagc---c---gatgatattcttctcagagtagatttcgtaagagaagtcgatgctttgctacaagaggttcgatccgaac-----ataacgaagcagaaagcat------------agaagggtttgatccagaatctgttgcagtaagattgaaggaacaggagaagcaac-gaaccatacgccaagttgatgctctgttagacttggccattaatt--------tgaaatggtag-gtatag---------------------------ttt------------gg-------------------------------------------aagatgc--aa-------tg----aaacttgtaactg--tagct------------------------------------gaaaata-g-------------------------------catttgtagtt-------------------tcaaga--------------------g----------tatatagt------atgtaggwta-------------------------caaagaayg-tatacwatg----------------aagcata-t-----------------------------ttgactgtaaag--------------------------------------atgttcttgtatctgattgagcttt-----ttcgaatattttat----ttttacatataaaagaattaatgaa----------------------------------------------------------------------ctgaatcagtgttcaatcattcgaatg-----------------------------------------------------
>I23394_M229_Malvaceae_Malvastrum_americanum_seq1
-----------------------------------------------------------------------------------------------------------------------------------------------------------------------------------------------------------------------------------------------------------------------------------------------------------------------------------------------------------------------------------------------------------------------------------------------------------------------------------------------------------------------------------------------------------------------------------------------------------------------------------------------------catcatgggccattgtcactaccagctg---aagc---c---gatgatattcttctcagagtagatttcgtaagagaagtygatgctttgctacaagaggttcgatccgagc-----ataaygaagcagaaagcat------------agaagggtttgatccagaatctgttgcagtaagattaaaggaacaggagaagcaac-gaaccatacgccaagttgaaactctgttagacttggccattaatt--------traaatggtaggctatag---------------------------ttt------------gg-------------------------------------------aagatgc--av-------tgaaacaaacttgtaactg--tagct------------------------------------gaaaata-g-------------------------------catwtgtagkt-------------------tyaagk--------------------kwmwmwrrawgtatryagktyrwmkstwwagrtkw-------------------------ywmrgwatr-tatacaat-------------------------------------------------------ttaactctaaag--------------------------------------atktwtwkkttacakatwrargwwt-----ttmkrawmtkwwwyw---ktktwcatrwwwarrawkwaawrar----------------------------------------------------------------------mwrawyrarwrttm-atga-------------------------------------------------------------
>I23395_M236_Malvaceae_Fuertesimalva_jacens_seq1
-----------------------------------------------------------------------------------------------------------------------------------------------------------------------------------------------------------------------------------------------------------------------------------------------------------------------------------------------------------------------------------------------------------------------------------------------------------------------------------------------------------------------------------------------------------------------------------------------------------------------------------------------------catcacgggccattgtcactgccagccg---aagc---c---gatgatattcttctcagagtagatttcgtaagagaagtcgatgctttgctacaagaggttcgacctgacc-----aaaacgaagtggaaaacat------------agaaggatttgatccagaatctgttgcagtaagattaaaggaacaggagaagcaac-gaactatacgccaagtcgaaactctgttagacttagccatcaatt--------tgaaatggtag-ctatag---------------------------ttt------------gg-------------------------------------------aagatgc--aa-------tg----gaacttgtaac-----------------------------------------------------------------------------------------tgtagtt-------------------tcaaga--------------------g----------tatatagt------atgtaggtta-------------------------caaagaatgttatacaatg----------------aagcata-t-----------------------------ttgacaataaag--------------------------------------acgttcatgtg-ccgattgagc-tt-----ttcg---------------------------------------------------------------------------------------------------------------------------------------------------------------------------------------------
>I23396_M019_Malvaceae_Allosidastrum_pyramidatum_seq1
----------------------------------------------------------------------------------------------------------------------------------------------------------------------------------------------------------------------------------------------------------------------------------------------------------------------------------------------------------------------------------------------------------------------------------------------------------------------------------------------------------------------------------------------------------------------------------------------------------------------------------------------------------------gttgtcactgccagagg---aagc---c---gatgatattcttctgagagtagatttcgtaagagaagttgatgctttactacaagaagtacgatccgaac-----aaaatgaagaacaaagcat------------agaagggtttgatccagaatctgttgcagtaagattaaaggaacaggagaagaaac-gaaccatacgccaagtcgaaactctgttagatttggccgttaatt--------tgaaatggtag-ctgtag---------------------------ttt------------gt-------------------------------------------aagatcc--aa-------tg----taacttgtagc--------g------------------------------------ggatata-g-------------------------------cagttgtagta-------------------tcaaga--------------------g----------tatatagt------acgtaggtca-------------------------caaagaattttatacatcg----------------atgcata-tgaat-------------gaactgaatcacaaaactatgaag---aaaaagaaatttagaaatc-------------gaaaagctccgttgcttgattgccttgt-----tt-gggtttctttc----tttttcatctttgacagccg---------------------------------------------------------------------------ctgcatgatttttcgagcatacgaatcagcgaatt-caagtccttcaacttggttt------------------------
>I23397_M020_Malvaceae_Melochia_betonicifolia_seq1
-----------------------------------------------------------------------------------------------------------------------------------------------------------------------------------------------------------------------------------------------------------------------------------------------------------------------------------------------------------------------------------------------------------------------------------------------------------------------------------------------------------------------------------------------------------------------------------------------------------------------------------------------------catcatgggccattgtcgctgccacctg---aagg---t---gatgatgttcttctcagagtagattttgtaagagaggtcgatgctttgctacaagaggttcgatctgaag-----aaagtgaagcacaaagtat------------agaagggcttgatccagaaactgttgcagtcaaattgaaggaacaggagaagaaac-gaaccatacgccaagttgaatctctgctagacttggccattaatt--------tgaagtggtag-ccttag---------------------------tgtttccctttt-----------------------------------------tgtagcgaagatgc---a--------g--ccttattatcag-----gagtt---------cgggtg---------------------aaaaacagg-------------------------------catctagtttt-tcc---------------tc----------------------ttccctgtttctgcatatg-t-ttcagatttttggtt-------------------------tggaagattccatggtttggaa----gattccatgaagcata-tagcattgtactttcaagagtgtatagtacgtaggtata-------gtagttaggttgga----------------------ggatttata-------------------aacgaacatagaatgtg--tagacgta----------------------------------------------------------------------------------------------------------------------------------------------------------------------
>I23398_M021_Malvaceae_Sidastrum_micranthum_seq1
----------------------------------------------------------------------------------------------------------------------------------------------------------------------------------------------------------------------------------------------------------------------------------------------------------------------------------------------------------------------------------------------------------------------------------------------------------------------------------------------------------------------------------------------------------------------------------------------------------------------------------------------------gcatcatgagcggttgtcgctgcctgctg---aggc---t---gatgatattcttctgagagtagatttcgtaagagaagttgatgctttactacaagaggttcgatccgaac-----aaaacgaagaacaaagcac------------agaagggtttgatccagaatctgttgcagtaagattaaaggaacaagagaagaaac-gaactatacgccaagtcaaagcactgttagatttggccgttaatt--------tgaaatggtag-ctgtag---------------------------ttt------------gg-------------------------------------------aagatcc--aa-------tg----taacttgtagc--------c------------------------------------ggatata-g-------------------------------cagttgta----------------------tcaaga--------------------g----------cacatagg------adgtaggtta-------------------------caaagaattttatactttg----------------atacata-tgaat-------------gaactgaatcagaaaactacgaag---aaaatgaaaactagaaatc-------------gaaaagctccgttgcttgcttgccatgc-----ctggggtttctttc----ttgttcatcattgacatcca---------------------------------------------------------------------------ctgcatgatttttcgag---------------------------------------------------------------
>I23399_M022_Malvaceae_Gaya_dominguensis_seq1
-----------------------------------------------------------------------------------------------------------------------------------------------------------------------------------------------------------------------------------------------------------------------------------------------------------------------------------------------------------------------------------------------------------------------------------------------------------------------------------------------------------------------------------------------------------------------------------------------------------------------------------------------------------------------------gctg---aaga---cgatgatgatattcttctgagagtagatttcattagagaagttgatgctttactacaagaggtacgacccgaac-----aaaacgaagaacaaagcat------------ggaagggtttgatccagaatctgttgcagtaagattaaaggaacaggagaagaaac-gaaccatacgccaagtcgaagctctgttagatttggccgttaatt--------tgaaatggtag-ctgtag---------------------------ttt------------gg------------------------------------------aaagatcc--aa-------tg----taacttgtagt--------t------------------------------------ggatatagg-------------------------------catttgtagta-------------------tcaaga--------------------g----------tatataga------atgtaggtta-------------------------caaagaattttataggtt---------------------ata-tgtat-------------gaactgaatcagaaaactatgaa----------------------------------------------------------------------------------------------------------------------------------------------------------------------------------------------------------------------------------------------------------------------
>I28591_M023_Malvaceae_Neobuchia_paulinae_seq1
------------------------------------------------------------------------------------------------------------------------------------------------------------------------------------------------------------------------------------------------------------------------------------------------------------------------------------------------------------------------------------att-----gaaatcaaata-taa-----------atatag------------ccta---tt-aata-----ggcatcatgaatttagtctaaagtgtatgatgaccttctcaat-----------tatc------tatgtgg-------------tgamgtg-----cttat---------aaatgttatattg--aaacaaataccttgaaatt-aact-ta----------ttatatc-cgacttttc-tatcagcatcatgggccattgtcactgccagttg---aagc---a---gatgatgttcttctgagagtagattttgttagagaggtcgatgctttgctacaggaggttcgatctgaac-----aaaatgaagcacaaaacat------------agaagggcttgatccaggatctgttgcagtcagattgaaggaacaggagaagaaac-gaaccatacaccaagttgaaactctgctagacttagccgttaatt--------tgaagtggtag--------------------------------------------------------------------------------------------------------------------gctgattgtttg-----gggtt---------aaagag-----------------------aaaaagc-------------------------------catccagtttt---c---------------tc----------------------ttgtcagcttcgccatatt-t-gtcagattttggttt--------------------------ggaagatccagtga---------------------aacttg-tcaca---------------------gtaactggata--------------------------------------------------------------------------------------------------------------------------------------------------------------------------------------------------------------------------------------------------------------------------
>I28593_M024_Malvaceae_Carpodiptera_cubensis_seq1
-----------------------------------------------------------------------------------------------------------------------------------------------------------------------------------------------------------------------------------------------------------------------------------------------------------------------------------gaagataactcatttgagaaagccatatacttttga-------agtacaata-----gaaatca-atg-tacc-----aataaatataa------------tttg---t-aaata-----ggcgtcatgaatttagtctaaa-tgtacaatttcattctcagt-----------tatc------tatgtaa-------------tgacatg-----cttat---------aaatg---------------------------tc-aact-ta----------ttataccttgacttttc-tataagcatcacgggccattatcaccgccacttg---aagc---t---gatgatattcttctaagggtggattttgtaagagaggtcagtgatttgctacaagaggttcaatctgaac-----aaaatgaagcacaaagcat------------agaagggctcgatccagaatctgttgcagtaagattgaaggaacaggagaagaaac-gaacaatacacgaagttgaagctgtgctagacttggccattaatt--------tgaagtggtag-ctatat---------------------------ttcatttt------------------------------------------------agggaagaggg---a--------a--cctgattgttag-----ggatc----------aggag----------------------aaagaagg-------------------------------tatcgagtttt---c---------------tt----------------------tcttcagcttcggtatatt---gtcagattttggttt--------------------------ggaagatccgatga---------------------aacttg-taacc---------------------gtatcctgatata-------------------------------------------gcatt------------------------------------------------------------------------------------------------------------------------------------------------------------------------------------------------------------------------
>I28594_M025_Malvaceae_Herrania_nitida_seq1
----------------------------------------------------------------------------------------------------------------------------------------------------------------------------------------------------------------------------------------------------------------------------------------------------------------------------------------------------------------------------------------------------------------------------------------ttta---ttaaata-----ggcatcatcaattttttctaaa-tatacaatgacatttttaat-----------tatc------tattagg-------------ttacgtg-----cttat---------aaatgttatattg--aagcatgcaccttcaaatt-aacg-tt----------ttatgcc-taacttttc-tatcagcatcatgggccattgtcactgccacttg---aagc---a---gatgatgttcttctgagagtagattttgtaagagaggtggaagctttgctacaagaggttcgatcggaac-----caaatgaagcacaaagcat------------agaagggcttgatccagagtctgttgcagtaagattgaaggaacaggagaagaaac-gaaccattcaccaagttgaaactctgctagacttggccattaatt--------tgaagtggtag-ccttag---------------------------tttttccatttttgg-------------------------------------------------------g--------g--catgattgtt-------gggtt---------caggag---------------------aaaaacagg-------------------------------catccagttc--------------------------------------------tggtcagtttctgcatatt-g-ggcagattttggttt--------------------------gtaagatccaaaga---------------------aacttg-tactg---------------------gtagtcaggtata-------------------------------------------gcatttgtacttt---------------taggagtatatagt--------tcgtag---------------------------------------------------------------------------------------------------------------------------------------------------------------------
>I28595_M184_Malvaceae_Guazuma_ulmifolia_seq1
----------------------------------------------------------------------------------------------------------------------------------------------------------------------------------------------------------------------------------------------------------------------------------------------------------------------------------------------------------------------------------------------------ata-tatat----------------------------------atatata-----ggcatcatgaattcattctaaa-tgtacaattacat-cttaat-----------tagc------tattagg-------------tgacatg-----gttat---------aaatgttatattg--aarcaagcaccttaaaatt-aact-tt----------ttatgct-tgacttttc-tatcagcatcatgggccattgtcacttccacctg---aagc---t---gatgatgttcttctgagagtagattttgtaagagaggttgattctttgttacaagaggtccgatctgaac-----aaaatgaagcacaaagcat------------agaagggcttgatccagagtctgttgcggtaagattgaaggaacaggagaagaaac-gaactatacaccaagttgaagctctgctagatttagccattaatt--------tgacgatgtag-ccttgg---------------------------ttttttcttttg------------------------------------------ggaacaaagaggg---a--------g--cctgattatttag----gggtt---------caggag---------------------aaaaccatg-------------------------------catccagttc--------------------------------------------tggtcagttcctgcatatt-t-ggcagattttggttt--------------------------ggaagatgcgatga---------------------aacttg-tagtg---------------------ctagccagatatg-------------------------------------------gcatt------------------------------------------------------------------------------------------------------------------------------------------------------------------------------------------------------------------------
>I28596_M026_Malvaceae_Ruizia_cordata_seq1
-----------------------------------------------------------------------------------------------------------------------------------------------------------------------------------------------------------------------------------------------------------------------------------------------------------------------------gaacgaaataatagctcatctaaggaagtcatatccttgtga-------agtaccata-----twactaw------------------------------------------------waa-----asmwwcctgaatwtagttttraatgtacaatggarttctcart-----------tatc--------------------------------------------------------------------------------------------tatg----------------tggcttttc-tatcagcatcaasggccattgtcgcttccagttg---aagc---t---gatgatgttcttctgagagtagattttgtaagagaggtagatgctttgctacaagaggttcgatctgaac-----aaaatgaakcacagagcat------------agaagggcttgatccagaatctgtygcadtaagattgaaggaacadgagaagaaac-aaacartamgrcaagttgaaactctgckagacttrgccattaatt--------tgaagtggtag-c----t---------------------------tttttttctttt-----------------------------------------tggtgtcaggaggg-----------tg--cctgattgttga-----gggttat-----tgagaaaa--------------------aagaaaaagg-------------------------------------------------------------------------------------catccatcagcagcatatt-t-gtcagattttggtaa---------------------------------------------------------gatataccta-t--------------------------------------------------------------------------------------------------------------------------------------------------------------------------------------------------------------------------------------------------------------------------------------------------------------
>I28597_M027_Malvaceae_Melhania_velutina_seq1
---------------------------------------------------------------------------------------------------------------------------------------------------------------------------------------------------------------------------------------------------------------------------------------------------------------------------------------------catcwraswargtcawatysktgtgaag----tactaccata-----taactaaaaag-----------atatacatataaactt----gatttg---ttaataa-----agcatcctgaatttagttttaaatgtacaatggaattctcatt-----------tacc--------------------------------------------------------------------------------------------tatg----------------tggcttttc-tatcagcatcatgggccattgtcgcttccagttg---aagc---t---gatgatgttcttctaagagtagattttgtaagagaggyagatgctttgmtacaagaggttcgatctgaac-----aaaatgaagcacatagcat------------agaagggcttgatccagaatctgttgcagtaagattgaaggaacaagagaagaaac-aaacaatacgccaagttgaaactctactagacctagccattaatt--------tgaagtggtag-cctttt---------------------------ttt----attat-----------------------------------------tggtatcaggaggg-----------tg--cctgattgttga-----gggtttt-----tgagaaaa--------------------aggaaagg---------------------------------------------------------------------------------------catcgatcagctgcatatt-t-gtcagattttggtta---------------------------------------------------------gatagaccta-taaact---------------------------------------------------------------------------------------------------------------------------------------------------------------------------------------------------------------------------------------------------------------------------------------------------------
>I28598_M028_Malvaceae_Glyphaea_brevis_seq1
---------------------------------------------------------------------------------------------------------------------------------------------------------------------------------------------------------------------------------------------------------------------------------------------------------------------------------------------------------acatatacttctta-------agtatcata-----gaaatcaaat--tacg-----tataaataagctaa--------gtttg---ttaacta-----ggcatga---attt---------gttacagtgacatgtttagc-----------catc------tatatgg------------ttgacatt-----cttat-------aaaaatgttatattg--aagcaagcaccttaaaatt-aact-ca----------taatgtg-tgacatttg-tttcagcatcacggacctttgccaatgccacttg---aagc---t---gatgatgttcttctgagagtggattttgtaagagaggtcgatgctctgctacgagaggttcaatctgaac-----aaaatgaagcacaaagcat------------agaagggcttgatccagactctgttgcaataagattgaaggaacaggagaagaaaa-gaaccatacgccaagttgaaagtctgctagacttggccattaatt--------tgaagtggtag-cattag---------------------------tttttcctttct-----------------------------------------tggggcgaaggagg---a--------g--cgcgattattgg-----gggtt---------caggag---------------------agaaacacg-------------------------------cattcagtctt-gtc---------------tc----------------------taatmagtttctgtgtatt-t-gtcagattatggttt--------------------------ggaagatcca-----------------------------------------------------------------------------------------------------------------------------------------------------------------------------------------------------------------------------------------------------------------------------------------------------------------------------------------------
>I28599_M029_Malvaceae_Desplatsia_dewevrei_seq1
-------------------------------------------------------------------------------------------------------------------------------------------------------------------------------------------------------------------------------------------------------------------------------------------------------------------------------------------------------------------------------gtatcata-----taaatcaaata-aaca-----tataaacatactaa--------gtttg---ttaacta-----aggatga---atttctcc-----ttttcactgacatttttaat-----------tatc------tatgttg-------------agacata-----cttgt---------aaatgttatattg--aagcaagcaccttaaaatt-aact-ta----------ctatgtc-tgacatttc-tatcagcatcatgggcctctgccactgcctctcg---aagc---t---gatgatgttcttttgagagttgattttgtaagagaggttgatgctttgctacaagaggttcgagcagaac-----aaaatgaagcacaaagcat------------tgaagggcttgatccagaatctgttgcagttaaattgaaggaacaggagaagaaaa-gaaccatacgccaagttgaaactctgctagacttggccattaatt--------tgcagtggtag-cattag---------------------------tttattcctttc-----------------------------------------ttggggcaaggagc---c-------------tgattattgg-----gtgtt---------aaggag---------------------agaaacagc-------------------------------ccttctg--tt-gtc---------------tc----------------------tgatcag-gtctccgtatt-t-tacaaattttgatat--------------------------ggaagatctaatga---------------------aacatc-tagcg---------------------gtagccagaggta-------------------------------------------gtgttcctac-------------------------------------------------------------------------------------------------------------------------------------------------------------------------------------------------------------------
>I28600_M146_Malvaceae_Mortoniodendron_guatemalense_seq1
------------------------------------------------------------------------------------------------------------------------------------------------------------------------------------------------------------------------------------------------------------------------------------------------------------------------------------------------------------------------------------------------------------------------agaa------------tttg---ttaaata-----ggcatcatgaatttagtctaaa-tgt-caatggtattctcaat-----------tatc------tgtgtag-------------tgacatg-----cttat---------aaatgt--------------------------tt-aact-ta----------ttatacc-tcacttttc-tgtcagcatcacgggccattgccgctgccagttg---aagc---t---gatgatgttcttctgagagtagattttgtaagagaggtcaacgctttgctacaagaggttcaatctgaac-----aaaatgatgcgcaaagcat------------agaagggcttgatccagaatctgttgcagtaagattgaaagaacaggagaagaaac-gaacaatacatcaagttgaaactctgctaaacttggccattaatt--------tgaagtggtag-ctatag---------------------------tttttatttttc------------------------------------------tggtcaaagaagg---a--------g--cctgattgttgg-----gggtt---------caggaga-------------------aaaaaaaarg-------------------------------cattcgttatt---c---------------tc----------------------tcgttggcagcttcatatt-t-gtcagattttggttt--------------------------gtaagattcaatga---------------------aacttg-tatcc---------------------atatccgaa----------------------------------------------------------------------------------------------------------------------------------------------------------------------------------------------------------------------------------------------------------------------------
>I28601_M030_Malvaceae_Sparmannia_africana_seq1
-----------------------------------------------------------------------------------------------------------------------------------------------------------------------------------------------------------------------------------------------------------------------------------------------------------------------------------------------------------------------------------------------------------------------------aa--------gtttt---ctaacca-----ggcatga---atttgtcc-----tttacartgacatctttaattt--------atcta------tatatgg-------------tgacataa---tttaat---------aaatgttatatcg--aagcaagcaccacaacttt-atttata----------ttatgtc-cgacatttc-tatcagcatcacgggcctttgcgactgccacttg---aagc---t---gatgacattcttctgagagtggattttgtcagagaggtcgatgctctgctacgagaggttcgatctgaac-----aaaakgaagcacaaagcat------------agaagggcttgatccvgavtctgtagcagtaagattgaaggaacaggagaggaaaa-gaaccatacgccaagttgaaagtctgctagacttggccattgatt--------tgaagtggtag-cattag---------------------------ttttttctttct-----------------------------------------tggggt---gaagg---r-----------------------------catt---------caggag---------------------agaaacaka-------------------------------gattyagttwy-dtctc----------aggtc----------------------aggtcagtttckgcgtatt-t-gtcagattttggttt--------------------------caaagatccaatga---------------------aacatgttagct---------------------gtagccagatata-------------------------------------------gtta-------------------------------------------------------------------------------------------------------------------------------------------------------------------------------------------------------------------------
>I28602_M031_Malvaceae_Mollia_sp_seq1
---------------------------------------------------------------------------------------------------------------------------------------------------------------------------------------------------------------------------------------------------------------------------------------------------------------------------------------------------------------------------------------------------aata-taca-----tataaacatactaa--------gttag---ttaacta-----agcatga---atttgtcc-----ttttcaat------------------------------------------------------gacata-----cttat---------aaatgttatattg--aagcaagcaccttaaaatc-aact-ta----------ctatgtc-tgacatttc-tatcagcatcatgggcctctgcctctgcctcttg---aatc---t---gatgatgttcttctgagagtggattttgtaagagaggttgatgctctgctacaagaggttcgagctgaac-----aaaatgaagcacaaagcat------------agaagggcttgatccagaatctgttgcagtaagattgaaggaacaggaaaagagaa-gaaccataggccaagttgaaagtctgctagacttggccattaatt--------tgaagtggtag-cactag---------------------------tttttcctttct-----------------------------------------tgttgcaaaggaga----------------cttactaatgg-----gggtt---------caggag---------------------agaaacggc-------------------------------cattccatttt-gtt---------------gc----------------------tggtcagtttctgcgtatt-t-taccaattttggtat--------------------------ggaagatctaatga---------------------aacatc-tagtg---------------------gtagccagaggta-------------------------------------------gtatt------------------------------------------------------------------------------------------------------------------------------------------------------------------------------------------------------------------------
>I28603_M223_Malvaceae_Gossypium_hirsutum_seq1
-----------------------------------------------------------------------------------------------------------------------------------------------------------------------------------------------------------------------------------------------------------------------------------------------------------------------------------------------------aaaatcttatccttctaa-----------------------------------------------------------------------------------------------------------agtacgattgcattctcaac-----------tatc------catgcag-------------tgacatg-----ttcaa---------gaatgttaatatttgaaatgaacacckt-------aact-ta----------ttatacc-tgacyttkg-tawcagcatcacggcccattgtcactaccagccg---aagc---t---gatgatgttcttctacgagtagatttyataagagaggttgatgctttgctacaagaggttcgatccgaac-----aaaaygaagcacaaaccyc------------agatgggcttgatccagaatctgttgcagtaaaattgaaggaacacgagaggaaac-raaccataygccaagtcgaaactctgctggatktagccattaact--------tacaatggtaa-ctatag---------------------------ttt-------------------------------------------------------------------a-------ag--attaaaargagg-------------------aaaaag--------------------aaaacaaakc-------------------------------ywtccwgcttt------------------tts----------------------tsatctgcttcgwcwtatt-a-gttcgattttktttt--------------------------kgwagwwcctwtgw---------------------tacttg-twact---------------------gtaactggatwtw------------------------------------------------------------------------------------------------------------------------------------------------------------------------------------------------------------------------------------------------------------------------
>I28604_M032_Malvaceae_Entelea_arborescens_seq1
---------------------------------------------------------------------------------------------------------------------------------------------------------------------------------------------------------------------------------------------------------------------------------------------------------------------------------------------------------------------------------------------aaatcaaatggtaca-----tataaatwtactaa--------gtttg---ctaacta-----ggcatga---atttgtcc-----tttacartgacatctytagt-----------tatc------tatatgg-------------tgacataa---ttttat--------aaaatgttatattg--aakcaakcaccrcaacttt-atttata----------ttatrtc-tgacatttc-tatcagcatcaygggcctttgygactgccacttg---aagc---t---gatgacattcttctgagagtggattttgtcagagaggtcgatgctctgctacaagargttcgatctgaac-----aaaatgaagcacaaagcat------------agaagggcttgatccagaatctgtagcdgtaagattgaaggaacaggagaggaaaa-graccatacrccaagttgaaagtctgctagacttggccattgatt--------tgaagtggtag-cattag---------------------------ttttttctttct-----------------------------------------tggrgtgaagaagg---a-----------------------------catt---------caggag---------------------agaaacaga-------------------------------gattcagtttt-gtc---------------tc----------------------akgtcagtttctgcatatt-t-gtcagattttggttt--------------------------ggaagatccaatga---------------------a---------------------------------------------------------------------------------------------------------------------------------------------------------------------------------------------------------------------------------------------------------------------------------------------------------------------
>I28606_M033_Malvaceae_Reevesia_formosana_seq1
----------------------------------------------------------------------------------------------------------------------------------------------------------------------------------------------------------------------------------------------------------------------------------------------------------------------------------------------------------------------------------------------------------------------------------------------------------------------tttagtctaaa-tttacaatgacatcctcaat-----------tatc------catgttg-------------tgacttg-----cttat---------aaattttatattg--aaacaagcaccttaagatt-aagg-tt----------ttatttg-tgacttttc-tatcagcatcacgggccattgtcactgccagttg---aagc---t---gatgatgttcttctgagagtagattttgtaagagaggttgatgctttgctacaagaggttcgttctgaac-----aaaatgaagcacaaagcat------------agaagggcttgatccagaatctgttgcagttagattgaaggaacaggagaagaaac-gaaccatacacctagttgaaactctgctagacttggccatttatt--------tagagtggtag-ctctag---------------------------ttttttcttttc--------------------------------------------gggcaagaggg---a--------g--cctgatgat--------gggtt---------cagaag--------------------aaaaaatgtc-------------------------------aatccggttct------------------------------------------ctcatcaacttctgcatttt-t-gtcagattttggttt--------------------------ggaagatmcaatga---------------------w---------------------------------------------------------------------------------------------------------------------------------------------------------------------------------------------------------------------------------------------------------------------------------------------------------------------
>I28607_M034_Malvaceae_Mansonia_altissima_seq1
---------------------------------------------------------------------------------------------------------------------------------------------------------------------------------------------------------------------------------------------------------------------------------------------------------------------------------------------------------------------------------agtata-----tctatcat-cg-tgt-----------ttaagatgtttctactattatg---gtacatatgataggcatcaataattttgtctaaa-tgtacaatggcat-ctcaat-----------tatc------tgtgtac-------------taacatg-----cttat---------aaatgttatatta--aaaacaagcaccttgaatt-aacc-ta----------ctatacc-tggtgtttc-tatcagcatcatgggccattgtcattgccacctg---aagc---t---gatgatgttcttctgagagtagattttgtaagagaggttgatgctttgctgcaagaggttcgatctgaag-----aaaatgaagaacaaagcat------------agaagggcttgatccagagtctgttgcagtaaaattgaaagaacaggagaagaaac-gaaccatacaccaagtagaaactctttttgacttagccattgatt--------taaagtggtag-ctctag---------------------------tatatttt----------------------------------------------tggatggaggagg---a--------g--cctgattattgg-----gggtt---------taagga---------------------gaaaaaagc-------------------------------catctagtttt---c---------------cc----------------------tcctcagcttctgaatatc-t-gtcagatcgtggctt--------------------------ggaagatataatga---------------------aa--------------------------------------------------------------------------------------------------------------------------------------------------------------------------------------------------------------------------------------------------------------------------------------------------------------------
>I28608_M035_Malvaceae_Hosfordia_alata_seq1
----------------------------------------------------------------------------------------------------------------------------------------------------------------------------------------------------------------------------------------------------------------------------------------------------------------------------------------------------------------------------------------------------------------------------------------------------------------------tctagccttctcggtgtggcgamgtccttgttgcctgt---ggtttca-------------------------tgagtcgaaaatcttat----ctttcggaagtagaagta--caataggcatcttgaaatt-aact-ta----------taatrcyctgamttytg-tatcagcatcatggacggttgtcactgccagctg---aagc---c---gatgatattcttttgagagtrgatttcgtaagagaagttgatgctttaytrcaagaggttcrayccgarc-----aaarcgaag---aatgcah------------agaagggtttgatccagaatctgttgcagtaagattaaaggaacaagagaagaaac-gaaccataygccaagtcgaagctctgttagatttggccgttaatt--------tgaaatggtag-ctgtag---------------------------ttt------------gg-------------------------------------------aagatcc--ar-------tg----tarcttgtagy--------t------------------------------------ggatata-g-------------------------------catttgtagta-------------------tcaaga--------------------g--------tatatatagt------atgtaggtta-------------------------caaagaatttt-----------------------------------------------------------------------------------------------------------------------------------------------------------------------------------------------------------------------------------------------------------------------------------------------------------------------------------------------
>I28609_M036_Malvaceae_Pentaplaris_davidsmithii_seq1
------------------------------------------------------------------------------------------------------------------------------------------------------------------------------------------------------------------------------------------------------------------------------------------------------------------------------------------------------------------------------------------------------------------------attg------------tttg----------------------------aaatgaaaa-tggatgatgacattctcaat-----------tatc------taagcag-------------tgacatg-----tttat---------gaatgttatattg--aaacaaacaccttaaaatt-aact-ta----------ttatacc-tgacttttc-tatcagcatcacgggccattgtcactgcctgctgatcaagc---c---gatgatgttcttctaagagtagattttgtaagagaggtcgatgctttgctacaagaggttcgatccaaac-----aaaatgaagcacaaagcac------------ggaagggcttgatccagaatctgttgcagtaagattgaaggaacaggagaagaaac-gagccatacaccaagttgaaactctgctagacttggccattaatt--------tgaaatggtag-ctata---------------------------------------------------------------------------------------------------------------------gtttg-----gggtt---------aaaaaa---------------------aaaaaaggc-------------------------------catccagtttt---c---------------tc----------------------tcatctgctttagcatatt-t-gtcaggttttgattg--------------------------ggaagatccaatga---------------------aacttg-tagcc---------------------ttagctggatata-------------------------------------------g----------------------------------------------------------------------------------------------------------------------------------------------------------------------------------------------------------------------------
>I28610_M037_Malvaceae_Heritiera_littoralis_seq1
-------------------------------------------------------------------------------------------------------------------------------------------------------------------------------------------------------------------------------------------------------------------------------------------------------------------------------------------------------------------ctca-------agtaccatagaaatgaaatcaaaca-taca-----tataaatataa------------tttg---ttaaaca-----ggcatcgcg-----agtctaaa-tgtacaattacattctcaat-----------tatc------tatgtag-------------tgacatg-----cttat---------aaatg---------------------------------t-ta----------ttatact-tgacttttc-aatcagcaccacgggccactgtcgctgccacctg---aagc---t---gatgatcttcttctaagagtagattttgtaagagaggtcgatgctttgctacaagaggttcgatctgaac-----aaaatgaagcaaaaagcgt------------agaagggcttgagccagaatctgttgcggtaagattgaaggaacaggagaagaaac-gaacaatacaccaagttgaaactctgctagacttggccatcaatt--------tgaagtggtag-ctgtag---------------------------tttt--------------------------------------------tctttttaggcgagaaggg---a--------g--tctgattgttgg-----gggtt---------cagggg----------------------aacaaagg----------------------------------atggtttt---c---------------tc----------------------ttgtcagcgtcttcatatc-t-gtcagattttggttt--------------------------ggaagatccgatga---------------------aa--------------------------------------------------------------------------------------------------------------------------------------------------------------------------------------------------------------------------------------------------------------------------------------------------------------------
>I28611_M062A_Malvaceae_Durio_zibethinus_seq1
---------------------------------------------------------------------------------------------------------------------------------------------------------------------------------------------------------------------------------------------------------------------------------------------------------------------------------------------------------------------------------------------------------------------------a------------tttg---ttaaata-----ggcatcgtgaatttagtcaaaa-tgtataaagacattctcaat-----------tagcg-----aatgcag-------------tgacctg-----ctcat---------aaatgttatagtg--aaacaagaaccttataatt-aact-ta----------tcatgcc-tgacttttc-tatcagcatcacgggccattgtcactgccacttg---aagc---t---gatgatattcttctgagagtggattttgtaagagaggttgatgctttgctacaagaggttcgatctgaac-----aaaatgaagcacaaagcgc------------acaagggcttgatccagaatctgttgcactaagattgaaggaacaggagaaaaaac-gaaccacacaccgagttgaaactctagtagacttggcaattaatt--------tgaagtggtag-ctctag---------------------------ttttttgttttc------------------------------------------gggtgaaagaggg---a--------g--cctgattattgg-----gggtt---------caggag----------------------aaaaaagg-------------------------------catccagtttt---c---------------cc----------------------tcatcagcttctgcata-----gttagattttggc-------------------------------------------------------------------------------------------------------------------------------------------------------------------------------------------------------------------------------------------------------------------------------------------------------------------------------------------------------------------------------------
>I28612_M038_Malvaceae_Brachichyton_bidwillii_seq1
----------------------------------------------------------------------------------------------------------------------------------------------------------------------------------------------------------------------------------------------------------------------------------------------------------------------------------------------------------------cttctg--------agcaccatg-----gaaatcaaaca-taca-----tataaatataa------------tttg---ttaaata--ggtggcgtcacaaatttagtctaaa-tgtrcaattacattctcaat-----------kacc------tatgtag-------------tgacacg-----cwtat---------aaatgt--------------------------tt-aact-ta----------ttatacc-taacttttc-tatcagcatcatgggccattgtcgctgccacctg---aagc---t---gatgatgttcttctaagagtagattttgtaagagaggttgatgctttgctacargaggttcgatctgaac-----aaaatgaagcacaaagcrt------------agaagggcttgatccagaatcygttgcggtaagattgaaggaacaggagaagaaac-aaacaataaacctagttgaaactctgctagacttggccatcaatt--------tgaagtggtag-ctatag---------------------------ggttt---------------------------------------------tttttaggcgaagaggg---a--------g--tcttattgttgg-----gggtt---------cggggg----------------------gacaaagg-------------------------------catccggtttt---c---------------tc----------------------tcgtcagtgtctccaagtc-t-gtcagattttggtt------------------------------------------------------------------------------------------------------------------------------------------------------------------------------------------------------------------------------------------------------------------------------------------------------------------------------------------------------------------------------------
>I28613_M039_Malvaceae_Eriotheca_macrophylla_seq1
---------------------------------------------------------------------------------------------------------------------------------------------------------------------------------------------------------------------------------------------------------------------------------------------------------------------------------------------------------------------------------------------aaatcaaata-tac-----------atataa------------ctta---ttaaata-----ggcatcatgaattcagtctaaa-tgtatgatgactttctcaat-----------tatc------tatgtag-------------tgacgtg-----cttat---------aaatgttata-tg--aaacaaacaccttgaaatt-aact-ta----------ttatacc-cgacgtttc-tatcagcatcatgggccattgtcactgccagttg---aagc---a---gatgatgttcttctgagagtagattttgttagagaggtcgatgctttgctacaagaggttcgatccgaac-----aaaacgaagcacaaaacat------------agaagggcttgatccagaatctgttgcagtaagattgaaggatcaggagaagaaaa-gaaccatacgccaagttgaaactctgctagacttagccattamwt--------tgaagtggtag-g-------------------------------------------------------------------------------------------------------------------ccgattttttg-----ggktt---------aaawgg----------------------aaaaaatc-------------------------------catccagtttt---c---------------tc----------------------tcgtcagcttcggcatgtt-t-gtctgattttgtttt--------------------------ggaagatccaatg------------------------------aaca---------------------gtaactggatata-------------------------------------------gcatttgtag-------------------------------------------------------------------------------------------------------------------------------------------------------------------------------------------------------------------
>I28614_M040_Malvaceae_Hydrogaster_trinervis_seq1
-------------------------------------------------------------------------------------------------------------------------------------------------------------------------------------------------------------------------------------------------------------------------------------------------------------------------------------------------------------------------------------------------------------------------------------------g---ttaagtg-----agcatga---atttgtcc-----ttttcagtggcatttttaat-----------tatc------tatatatatgg---------tgacata-----cttat---------aaatgttacattg--aagcaagcaccttaaaatt-aact-ta----------ccatggc-tgacattcc-tgtcagcatcatcggcctttgccaatgcctcttg---aagc---t---gaagatgttctttagcgagtggattttgtaagagaggctgatgctgtgctacaagaggttcgagctaaac-----aaaatgaagcacatagcat------------agaagtgcttgatccagaatctgttgcagtaagattgaaggaacaggagaagaaaa-gaaccatacaccaagttgaaagtctgctagacttggccattaatt--------tgaagtggtag-cattag---------------------------tttttccttcct-----------------------------------------tggagcgacggaca---a--------g--cctgattattgga----gggtc---------cgggat---------------------agaaacagc-------------------------------cattctgtttt-gtc---------------tc----------------------------gtttccttgtattct-tgcaaattttggtat--------------------------a-----------ga---------------------gacatc-tagca---------------------gtagccagaggta-------------------------------------------gtatttcttac------------------------------------------------------------------------------------------------------------------------------------------------------------------------------------------------------------------
>I28615_M041_Malvaceae_Pterygota_brasiliensis_seq1
-------------------------------------------------------------------------------------------------------------------------------------------------------------------------------------------------------------------------------------------------------------------------------------------------------------------------------------------------------------------------------------------------mamryt-ttta---ttttawrwtwtaw------------ttyk---tyawwtw-----sgsattacgaatttagtctaaa-tgtacaattacattctcaat-----------tatc------tatttag-------------tgacatg-----cttat---------aaatgtt----------------------------aact-ta----------ttatac--tgacttttc-taacagcatcacgggccattgtcgctgccccctg---aagc---t---gatgatgttcttctaagagtagattttgtaagagaggtcgatgctttgctgcaagatgttcgatctgaac-----aaaatgaagcaaaaaggac------------tgaagggcttgatccagaatctgttgcggtaaaattgaaggaacaggagaagaaac-gaacaatacaccaagttgaaactctgctagacttagccatcaatt--------tgaagtggtag-ctatagtggttt---------------------tttttttttttta-----------attg------------------------------------------a--------a--ctdkkytdkkkd----dddrck-----------------------------------kaakmarwgk-------------------------------yrkytam-----------------------------------------------wrssaawktaccctatattwr-gwmgkgttyycaatt--------------------------ggta-----------------------------------------------------------------------------------------------------------------------------------------------------------------------------------------------------------------------------------------------------------------------------------------------------------------------------------------------------
>I28616_M042_Malvaceae_Leptonichya_maranta_seq1
----------------------------------------------------------------------------------------------------------------------------------------------------------------------------------------------------------------------------------------------------------------------------------------------------------------------------------------------------------------------------------------------------ata-taca-----tata-atataataa--------gtttg---ttaacta-----ggcatcttgaatttagtctaaa-tgtacaatgagattttttat-----------tatc------tattagg-------------tgacatg-----cttataatttataaaagttatctatca--aaatgagaaccttaaaatt-aact-ta----------ttrtgcr-tgacttttt-tatcagcatcacgggccattgtcgctgccgcttg---aagc---t---gatgatgttcttctgagagtagattttgtaagagaggttgatgctttgctacaagaggttcgatctgaac-----aaaatgaagcacaaagcat------------ccaagggcttgatccagaatctgttgcagttagattgaaggaacaagagaagaaac-gaaccatacgccaagtagaaagtctactagacttagccattaatt--------tgaagtggtag-ccttag---------------------------sttttaccattt---------------------------------------------------tggg---a--------g--cctaattattkg-----gggtt---------ccaaat---------------------aaaarcagg-------------------------------catccagttta-gta---------------tc----------------------tggtcattttct----------ggtggattttg---------------------------------------------------------------------------------------------------------------------------------------------------------------------------------------------------------------------------------------------------------------------------------------------------------------------------------------------------------------------------------------
>I28617_M043_Neuradaceae_Neurada_procumbens_seq1
-----------------------------------------------------------------------------------------------------------------------------------------------------------------------------------------------------------------------------------------------------------------------------------------------------------------------------------------------------------------------------------gatatt---gaaacgtgaggcttctcctgccatgagactgctcaat-----gatctt---ttgaata----------------------------tgcatgatggttttgatgatgaag----gaatgcaa-aaaacgcatgat------------tgatacgt---ttccac--------gagaggatccattc----------------------agcg-tatacttaccagctgggyt-tgacatt---gagaagcatcatgggccattgagaccggctcttg---aatccgyt---gatgatgttctttwgcgkgtagattttgtaagagaggttgatgctttgctacarrvgktyykyysygrryttacgamgrtgaagmasadagttagattgatatagaaggagggtttgatvygdaatcagttdcaagtagattgagacaacaggaaaagcagc-gtgccattcgccaagttgaatctcttcttgacatggccattaatt--------tgagttggtag---------------------------------attcattcattca----------------------------------------------------------a---------------------------tcagtt------ttacaagatwt-------tyykactywymraarmrwaks-------------------------------wattttacttg-------------------------------------------ttatc-------------------------------------------------------------------------------------------------------------------------------------------------------------------------------------------------------------------------------------------------------------------------------------------------------------------------------------------------------------------------------------------------------------------
>I28618_M044_Malvaceae_Pentace_laxiflora_seq1
---------------------------------------------------------------------------------------------------------------------------------------------------------------------------------------------------------------------------------------------------------------------------------------------------------------------------------------------------------tcatatccttttga-------agtactatt-----gaaatca-atg-tact-----actaaatataa------------tttg---t-aaata-----ggcatcatgaattcagtcaaaa-tttacaatgtcattctcaac-----------tatc------tatttaa-------------tgacatg-----cttat---------aaatg---------------------------tc-aact-ta----------ctatacc-ttacttttg-tatcagcatcatgggccattgtcgccrccacttg---aagc---t---gatgatgttcttctcagagtggattttgtaagagaggtcaatgatttgctacaagaggtccgatccgaac-----aaaatgaagcacaaagcat------------agaagggcttgatccagaatctgttgcagtaaaattgaaggaacaggagaagaaac-gaacaatacgccaagttgaagctctgctggacttggctattaact--------tgaaatggtag-cttttt---------------------------ttttttct------------------------------------------------gtcaaagaaca---a--------a--cctgattgttag-----gggtc----------aggag----------------------aaagaaag-------------------------------tctccagttt--------------------------------------------------------------------------------------------------------------------------------------------------------------------------------------------------------------------------------------------------------------------------------------------------------------------------------------------------------------------------------------------------------------------------------------------------------------------
>I28619_M045_Malvaceae_Phragmotheca_mammosa_seq1
--------------------------------------------------------------------------------------------------------------------------------------------------------------------------------------------------------------------------------------------------------------------------------------------------------------------------------------------------------------tccttctga-------aggaccata-----gtaatcaaata-tac-----------atataa------------tttg---ttaaata-----ggcatcatgaatttagtctaaa-tgtatgatgacattctcaat-----------tatc------catgtag-------------tgacatg-----cktat---------aaatgttatattg--aaataaacaccttaaaatt-aact-ta----------ttatacc-tgacttttc-tatcagcataatggaccattgtcactgccagctg---aagc---t---gatgatgttcttctgagagtagattttgtaagagagatcgatgctttgctacaagaggttcgatctgaag-----aaaatgaagcacaaagcat------------agaagggcttgatccagaatctgttgcagcaagattgaaggaacaggagaagaaac-gaaccgtacaccaagttgaaaytctgctagacttggccattaatt--------tgaagtggtag-ctatag---------------------------tttatttdttgt------------------------------tgtttcctgggggggttgaagakgt---a--------g--gcagattgtttg-----gggttaagaaggaaaaaaaa---------------------aaaaagagg-------------------------------caccctgtttt---c---------------tc----------------------tcgtccgcttcggcatatt-t-gtcagattttggttt--------------------------ggaagatccaacga---------------------aacttg-taact---------------------gtagctggatata-------------------------------------------gcattt-----------------------------------------------------------------------------------------------------------------------------------------------------------------------------------------------------------------------
>I28620_M046_Malvaceae_Camptostemon_shultzii_seq1
--------------------------------------------------------------------------------------------------------------------------------------------------------------------------------------------------------------------------------------------------------------------------------------------------------------------------------------------------------------------------------------------------------------------------------------------------aata------------------------------------------------------------------------------------------------------------------------------------------------------aact-ta----------ttatacc-cgacttttc-wwtcagcatcatgggccattgtcactgccagctg---awgm---c---ratgatgttcttctcagagtagattttgtaagagaagttgatgctttgctacaagaggttcgatccgaac-----aatatgaagcacaaagcat------------agaagggcttgatccagaatctgttgcagtwagattgaaggaacaggagaagaaac-gaaccatacgccaagttgaaactcttctagacttggccawtaaytacgaaaacyraarwgrkas-mwawar------------------------------------------------------------------------------------------------ym-------wg-------------------ragty---------caaaar---------------------raaaragrm-------------------------------maycymrtwst-----------------------------------------------------------------ytcgggtttcatskr-----------------------------------------------------------------------------------------------------------------------------------------------------------------------------------------------------------------------------------------------------------------------------------------------------------------------------------------------------------------------------------
>I28621_M153_Malvaceae_Trichospermum_sp_seq1
c--------------------------------------------------------------------------------------------------------------------------------------------------------------------------------------------------------------------------------------------------------------------------------------------------------------------------------------------------------ctctattcttctcttgctctaagctccttt--------------------------tacawtvtydctka--------rdthr---wyaaywa--ywaakcdcra--maywkwccy-----khwbcaktgacrhkdddrak-----------wahc------thtatag-------------taacatg-----cttat---------daatgttatattgaaaagcaagcaccttaaaatt-aact-ta----------ttntgtc-tgacatttc-tatcarcatcatgggcctttgccactgcctcttg---aagc---t---gatgatgytcttttgagagtggattttgtaagagaggttgatgctctactacargagkttcgagctgaac-----aaaatkaagcacaaagcat------------agatgggcttgatccagaatctgthgcvgtaaaattgaaggaacaggagaagaaaa-garccatacrccaagttgaaagtttgctagacttggccatcaatt--------tgaagtggtag-cattgg---------------------------tttttcctttct-----------------------------------------tggtgcaawkawkg---r--------g--sskgattattrggggkttcgtt---------catgag---------------------agaaacagc-------------------------------cgttctgtttt-gtc---------------ty----------------------tggtcagtttctgtgtatt-t-tacaaaytttsgtat--------------------------ggaagatctaatga---------------------aacatc-tagcg---------------------gtagccagaggya-------------------------------------------gtatttctacyat---------------caggaatcaataat--------acgtaagttatac--------------------------------------------------------------------------------------------------------------------------------------------------------------
>I28623_M048_Malvaceae_Abroma_augusta_seq1
---------------------------------------------------------------------------------------------------------------------------------------------------------------------------------------------------------------------------------------------------------------------------------------------------------------------------------------------------------------------------------------------------------------------------------------------------------------ttatgaatttattcttaa-tgtaaaatgacatttttaat-----------tatc------cagtaga-------------tgacatg-----cttat---------agatgttgtatta--taatgagcacattaaaatt-aact-ta----------ttatgcc-tgagttttc-tatcagcatcacgggccattatcactgccacttg---aagc---t---gatgatgttcttctgagagtagattttgtaagagaggtcgatgctttgctacaagaggttcgatctaaac-----aaaatgaagcacaaagcat------------agaagggcttgatccagaatctattgcagtaagattgaaggaacaggagaagaaac-gaaccatacaccaagttgaagctctactagacttggccattaatt--------tgaagtggtag-ccttag---------------------------catttcccttttgggggggaagacctg--------------------------------gaagaggg---a--------g--ccgcattattgt-----ggatt---------cctgag---------------------aaaaacagg-------------------------------caaccggtttt-gtc---------------tc----------------------tggtcattttc-------------------------------------------------------------------------------------------------------------------------------------------------------------------------------------------------------------------------------------------------------------------------------------------------------------------------------------------------------------------------------------------------------------
>I28624_M049_Malvaceae_Corchoropsis_tomentosa_seq1
---------------------------------------------------------------------------------------------------------------------------------------------------------------------------------------------------------------------------------------------------------------------------------------------------------------------------------------------------------tgatacttttccaa---------------------gagaggatcca-tttag----catccttgtaccagctg----ggtttgatattgataa----------------------------ggtatgctgcaaaaattaatgca------ggtttt------tatataa---------aaaataaaataaa-a-attat--------gaacctccacaatg--ccaatggcattctcaattt-atct-------------ctgtgcc---ttttttc-tatcagcatcacggaccattgtcgctgccagttg---aagc---t---gatgatgttcttctgagagtagattttgtacgagaggtagatgctttgctacaagaggttcgatctgaac-----aaaatgaagcacagagcat------------agaagggcttgatccagaatctgttgcagtaagattgaaggaacaagagaagaaac-aaacaatacgccaagttgaaactctgctagacctagccattaatt--------tgaagtggtag-cctttt---------------------------tttatattatata-tat-------------------------atattttagttttgcaccwagaggg-----------tg--cctgattgt-------agtgtt-------------------------------------------------------cttgc----------------tcttctgcttc-gtc--------------ttc-----------------------------------------------------------------------------------------actccaatg--------------------------------------------------------------------------------------------------------------------------------------------------------------------------------------------------------------------------------------------------------------------------------------------------------------------------------------------
>I28625_M193_Malvaceae_Apeiba_tibourbou_seq1
--------------------------------------------------------------------------------------------------------------------------------------------------------------------------------------------------------------------------------------------------------------------------------------------------------------------------------------------------------------------------------------------------------tcca-----tgtwaatatactaa--------ctttg---ttaacta-----ggaatga---atttatcc-----tgtacagtgacatctttaat-----------tttct----atatacgg-------------tgacwta-----tttat---------aaatgttrtatyg--aagsaagcaccmcaacttt-atttata----------ttatgtc-tgacatttc-tatyagcatyaydggccwttgccagtgccacttg---aagc---k---gatgacattcttctgagantggattttgtcagagaggttdatgctchgctacaagaggttcgatctgaac-----aaaatgaagcacaaagcat------------agaagggcttgatccagaatckgtagcagtaagattgaaggaacaggagaggaaaa-gaaccatahgccaaakagaaagtctgctagacttggccatygatt--------tgaagtgdtar-crhtantttbwttc-------------tttttytttytttyyyst-----------------------------------------ykkggkgadgaarr---a-----------------------------catt---------caggag---------------------agaaacagr-------------------------------cattcagtttt-rtcac----------------------------------------ttcgtttctgcgtaat-t-gtcagattttggttt--------------------------ggaagatccaatga---------------------aacatg-tagct---------------------ctagccagatg--------------------------------------------------------------------------------------------------------------------------------------------------------------------------------------------------------------------------------------------------------------------------
>I28626_M226_Malvaceae_Helicteres_guazumifolia_seq1
------------------------------------------------------------------------------------------------------------------------------------------------------------------------------------------------------------------------------------------------------------------------------------------------------------------------------------------------------------------------------------gta-----gcaatcgtacg-tgg-----------acataat----------------------ccattaaaggcatcatgaatttagtctaaa-tttactatggcat-ctcaat-----------tatc------tatgtac-------------taacatg-----cttat---------aaatgttttatta--gaaacaagcaccttgaatt-aacg-ta----------ttatacc-tggtgtttc-tatcagcatcatgggccattgtcattgccacctg---aagc---t---gatgatgttcttctgagggtagattttgtaagagaggtcgatgctttgctacaagaggtacgatctgaac-----aaaatgaagaacaaaacat------------cgaagggcttgatccagaatctgttgctgtaaaattgaaagaagaagagaggaaac-gaaccatacaccaagttgaaactcttctagacttggctattaatt--------tgaagtggtag-ctatag---------------------------tatatttt----------------------------------------------tgggt---gaagg---a--------g--cctgattattag-----gggtt---------aaagag---------------------aataaaagc-------------------------------catctagttt----------------------------------------------------ttctgcatatt-t-gtcagatcgtggctt--------------------------ggaagatataatga---------------------tact------------------------------------------------------------------------------------------------------------------------------------------------------------------------------------------------------------------------------------------------------------------------------------------------------------------
>I28629_M052_Malvaceae_Spirotheca_rosea_seq1
------------------------------------------------------------------------------------------------------------------------------------------------------------------------------------------------------------------------------------------------------------------------------------------------------------------------------------------------------------------------------gagaccata-----gaaatcaaata-tac-----------atataa------------ctta---ttaaata-----ggcgtcatgaatttagtctaaa-tgtatgaagactttctcaat-----------tatc------tatgtaa-------------tgacgtg-----cttat---------aaatgttata-tg--aagcaaacatcttgaaatt-aact-ta----------ttatacc-cgacttttc-tatcagcatcatgggccattgtcattgccagttg---aagc---g---gatgatgttcttctgagagtcgaktttgttagagaggttgatgctttkctacaagaggttcgatccgaac-----aaaacgaagcacaaaacat------------agaagggcttgatccagaatctgttgcagtgagattgaaggaacaggagaagaaac-gaaccatacgccaagttgaaactctgctagacttagccattaatt--------tgaagtggtag-g-------------------------------------------------------------------------------------------------------------------ctgattttttg-----gggtt---------aaaaag----------------------aaaaaagc-------------------------------catccggtttt---t---------------tct---------------------tcatcggctttggcatatt-t-gtcagattttggttt--------------------------ggaagatccaatga---------------------aacttg-taaca---------------------gtaaatggatata-------------------------------------------gcatttgtagttt---------------cagga--------------------------------------------------------------------------------------------------------------------------------------------------------------------------------------------
>I28630_M053_Malvaceae_Huberodendron_swietenioides_seq1
--------------------------------------------------------------------------------------------------------------------------------------------------------------------------------------------------------------------------------------------------------------------------------------------------------------------------------------------------------wyytaatccttttga-------agtaccata-----gaaatcaaatg-tac-----------aaataa------------cttg---ttaaaca-----ggcatcatgaatttagtctaaa-tgtatgatgacattctcagt-----------tatc------aatgtag-------------tgacatg-----ctttt---------aaatgttatattg--aaacada-accttaaagtt-aact-ta----------ttatgcc-tgactyttc-tatcagcatcacgggccattatcactgccagttg---aggc---c---gatgatgttcttctgagagtagattttgttagagaggtcgatgctttgctrcaagaggttcgatccgaac-----aaaatgaagcacaaaacat------------agaagggcttgatccagaatctgttgctgtaagactbaaggaacaggagaagaaac-gaaccatacgccaagttgaaactctgctagacttagccattaatt--------tgaagtggtag-ctatg---------------------------------------------------------------------------------------------at---a--------g--gctgattgtttg-----gggtt---------aaaaag-----------------------aaaaagg-------------------------------catccggtttt---t---------------tc----------------------ttggcagcgtc-acgtayt-t-gtcagattttggttt--------------------------ggaagatctaatga---------------------aacttg--aact---------------------gtagctagatrwa-------------------------------------------ryryttgtagttt---------------caggagtatatagc--------atgtaggttacaaagaaty--------------------------------------------------------------------------------------------------------------------------------------------------------
>I28631_M054_Malvaceae_Trochetiopsis_benjaminae_seq1
-t----------------------------------------------------------------------------------------------------------------------------------------------------------------------------------------------------------------atatttgtagagcctggtgttgttctagactaattggtgacactgaggtaggtgtttatttcaaaagtgacactgaggcacaa--tccttcttccctgtggccttaggaacgaaatagtagctcatctaaggaagtcatatccttgtga-------agtaccata-----taactawaaag-----------atatacatataaactk----gatttg---ttaataa-----agcatcctgaatwtagttttaaatgtacaatggarttctcaat-----------tacm--------------------------------------------------------------------------------------------tmtg----------------tkgcttttm-tatcakcatcatgggccmttgtcbmtymcagtwk---wmkm---w---katkatgttmttmkardagtagattttgtaagagaggtagatgctttgntacaagaggttcgatctgaac-----aaaatgaagcanakagcat------------agaagggmttgatccagaatctgttgcagtaagattgaaggaacaagagaagaaachaaacaatamgmcaagtkgraactctdcyagdcctagccattaatt--------tgwagtggtag-c-httk---------------------------tttt---rtttt-----------------------------------------tggtmtcwggaggg-----------tg--cctgattgttga-----gggttwt-----tragaaaa--------------------argaaaaagg-------------------------------------------------------------------------------------catcsatcagctgcatatt-t-gtctgattttggtta---------------------------------------------------------gatagaccta-taaac----------------------------------------------------------------------------------------------------------------------------------------------------------------------------------------------------------------------------------------------------------------------------------------------------------
>I28632_M055_Malvaceae_Eriolaena_candollei_seq1
-------------------------------------------------------------------------------------------------------------------------------------------------------------------------------------------------------------------------------------------------------------------------------------------------------------------------------------------------------agtcatatccttgtgaag----tactaccata-----taactaaarm------------ttrtmyatata--------------------aataa-----agcatcctsaatwtagttttaaatgtacaatggaaktctcaat-----------tatc--------------------------------------------------------------------------------------------tatg----------------tggcttttc-tatcagcatcamgggccattgtygcttccagttg---aagc---t---gatgatgttcttctgagagtasattttgtaagagaggtagatgctttgctacaagmggttcgatctgaac-----aaaatgaagcacagagcat------------agaagggcttgatccagaatctgttgcagtaagattgaaggaacaagagaagaaac-aaacaatamgvcaagttgaaactytgctwgacctagccattaatt--------tgaagwggtag-cytttt---------------------------t-------tttt-----------------------------------------tggtgtcaggaggg-----------tk--cytkmttsyyra-----gggttac-----tgagaaaa--------------------aagga------------------------------------------------------------------------------------------------------------------------------------------------------------------------------------------------------------------------------------------------------------------------------------------------------------------------------------------------------------------------------------------------------------------------------------------------------------------------------------------------------------------
>I28633_M056_Malvaceae_Adansonia_digitata_seq1
-------------------------------------------------------------------------------------------------------------------------------------------------------------------------------------------------------------------------------------------------------------------------------------------------------------------------------------------------cgagaaaatcttatccttctga-------attaccatg-----gaaatcaaatg-tac-----------atatca------------ctta---ttaagta-----ggcatcgtgaatttagtcaaaa-tgtatgatgactttctcaat-----------tatc------tatgttg-------------tggsgtg-----cttat---------atatgttatattg--aaacaaacatcttaaaatt-aact-ta----------ttatacc-cgacttttc-tatcagcatcatgggccattggcgctgccagttg---aags---a---gatgatgttcttctgagagtagattttgttagagaggtygatgctttgctacaagaggttcgatctgaac-----aaaacgaagtgcaaaacat------------agatgggcttgatccagaatctgttgcagtaagattgaaggagcaggagaagaaac-gaaccathcatcargttgaaactctgctagacttggccattaatt--------tgaagtggtaa-g-------------------------------------------------------------------------------------------------------------------ctgattgtttg-----gggtt---------aaaatg---------------------aaaaaaagc-------------------------------cgtccagtttt---c---------------tc---------------------------agctttggcatatt-t-gtcagattttggttt-------------------------aagaggatctaatgaa-------------------aaacttg-taaca---------------------gtaactggata--------------------------------------------------------------------------------------------------------------------------------------------------------------------------------------------------------------------------------------------------------------------------
>I28635_M058_Malvaceae_Byttneria_aculeata_seq1
------------------------------------------------------------------------------------------------------------------------------------------------------------------------------------------------------------------------------------------------------------------------------------------------------------------------------------------------------------------------------aacatctca-----tgtcttaggtgctttac-------------------------taytta---ytgaaca-----------------------------------------------------------tattg----ctatctag-------------tagtttgta--ttttaggarccataaaagtgtt---------------tgccttaaaact-aact-tc----------ctatggc-tgactgttt-trtcagcaccatggtccgttgtccytcccacctg---aagc---t---gatgatgttcttctgcgagtagattttgtaagggaggtcgatgctttactacaagacgtacgatgtgaac-----aaaatgaagcacaaagcat------------cgaaggtctcgatccagaatctgttgcagcaaaattgaaggaacaggagaagaaac-gaaccatacacctagtcgaaactctactcgacttggccattaatt--------tgaagtggtag-ccatag--------------------------atttttccctttttc--------------------------------------------------------a--------g--gcwaataktaggcacatgwgtt----------aagag--------------------gaaaaacagg-------------------------------catacagtttt----g-----------agttctkactrggggyktaaacgarccgagctgggtagagtatgcagaggctcragmttggcty------------------------gagtaagttttgttcgagytcga----------gccgagctcg------------------------------------------------------------------------------ctcgagctttaatttt---------------------------------------------------------------------------------------------------------------------------------------------------------------------------------------------------------ag------a
>I28636_M059_Malvaceae_Pterospermum_pierrei_seq1
------------------------------------------------------------------------------------------------------------------------------------------------------------------------------------------------------------------------------------------------------------------------------------------------------------------------------------------------------------rwtcmyyctga-------artrmrwta-----gaakttramwa---------cwayarawgtaattat---------------kwaaaka----------------------------ggtacaaggggctgcagaaaaata-----agtgtc--------------------tccaagaaagacaa----ttcaw------ryswrrtgyk----------------------------ramn-wa----------ttatgcc-tgacwkwty-twwydrmakmatgggcctttgtcrctgccacctg---aagc---t---gatgatgttcttctgagagtagattttgtaagagaggttgatgctttgctacaagaggttcgatctgaac-----aaaatgaagcacagagcat------------agaagggctcgattcagaatctgttgctgtaagattgaaggaacaggagaagaaac-ggacaattcaccaagttgagactctactagacctagccatta--------------------------------------------------------------------------------------------------------------------------------------------------------------------------------------------------------------------------------------------------------------------------------------------------------------------------------------------------------------------------------------------------------------------------------------------------------------------------------------------------------------------------------------------------------------------------------------------------------------------------------------------------------------------------------------------------------------------------
>I28637_M060_Malvaceae_Duboscia_vifidiflora_seq1
------------------------------------------------------------------------------------------------------------------------------------------------------------------------------------------------------------------------------------------------------------------------------------------------------------------------------------------------------------------------------------------------------------------ataaatacactag--------gtttg---ttaacta-----ggcatga---atttgtcc-----tttccagtgacatttttaat-----------tatc------tatatggccaaaaaagaaatggacata-----cttat---------aaatgttacattg--aagaaagcacctcaaagttaaact-ta----------ttacgtc-tgacatttc-tatcagcatcatgggcctttgccactgcctcctg---aagc---t---gatgatgttcttttgagagtggattttgttagagaggtcgacgctctgctacaagaggttcgagctgaac-----aaaaagaagcacaaagcat------------agaagggcttgatccagaatctgttgcagttagaatgaaggaacaggagaagaaaa-gaaccatacgccaagttgaaagtctgctagacctggccattaatt--------tgaactggtag-cattag---------------------------tttttcctttct-----------------------------------------cagggcgaaggagg---c--------g--agtgattattag-----gggtt---------tgggag---------------------agaaacagc-------------------------------cattctgtttt-gta---------------tc----------------------tggttggtttctgcgaatt-t-tacaaattttggtat--------------------------ggaagatccaatga---------------------aacatc-tagag---------------------gtagccagagaka-------------------------------------------stmkawryacta-----------------------------------------------------------------------------------------------------------------------------------------------------------------------------------------------------------------
>I28638_M061_Malvaceae_Basiloxylon_brasiliensis_seq1
---------------------------------------------------------------------------------------------------------------------------------------------------------------------------------------------------------------------------------------------------------------------------------------------------------------------------------------agagctaacctaagaaagtcatatccttctga-------agtaccata-----gaaaccaaacg-taca-----tataaatataa------------tttg---ttaaata-----ggcatcatgaatttagtctaaa-tgtacaattacattctcaat-----------tatc------tatgtag-------------tgacrtg-----cttat---------aaatgt---------------------------t-aact-ta----------ttacacc-tgacttttc-tatcagcatcaaggaccattgtcactgccacctg---aagc---t---gatgatgttcttctaagagtagattttgtaagagaagtcgatgctttgctacaagaggttcgatctgaac-----aaaatgaagcaaaaagcgt------------tgaagggcttgatccagaatctgttgcagtaaggttgaaggaacaggagaagcaac-gaacaatacaccaagttgaaactctgctagacttggccatcaatt--------tgaagtggtag-ctagag---------------------------ttttttctttgt---g-----------tttttttgttttttttttttycyttttkggssrarrrggc---t--------g--cctgattgttgg-----gggct---------ca-ggc----------------------aacaaagg-------------------------------catacggtttt---c---------------tc----------------------tcggcaacgtctccgtctc-t-gtcaggttttggtt------------------------------------------------------------------------------------------------------------------------------------------------------------------------------------------------------------------------------------------------------------------------------------------------------------------------------------------------------------------------------------
>I28639_M249_Malvaceae_Gyranthera_amphibiolepis_seq1
----------------------------------------------------------------------------------------------------------------------------------------------------------------------------------------------------------------------------------------------------------------------------------------------------------------------------------------------------gaaaatcttatccttctga-------agtaccata-----gaaatcaaatg-tac-----------aaataa------------cttg---ttaaata-----ggcctcatgaatttagtctaaa-tgtatgatgacattctcaat-----------tatc------aatgaag-------------tgacatg-----cttat---------aaatgttatattg--taacaaaagccttaaaatt-aact-tg----------ttatgcc-tgacttttc-tatcagcatcacgggccattatcactgccagttg---aagc---t---gacgatgttcttctgagagtagattttgtaagagaggtcgatgctttgctacaagaggttcgatccgaac-----aaaatgaagcacaaaacag------------agtagggcatgatccagaatctgttgctgtaagactgaaggaacaggagaagaaac-gaaccatacaccaagttgaaactctgctagacttggccattaatt--------tgaagtggtag-ctatg---------------------------------------------------------------------------------------------at---a--------g--gctgattggttg-----gggtt---------aaaaag-----------------------aaaaagg-------------------------------catccagttta---t---------------tc----------------------ttggcagcttcggcgtatt-t-gtcagattttggttt--------------------------ggaagatccaatga---------------------aacttg--aact---------------------gtagctagatata-------------------------------------------gcatttgtagttt---------------caggagtatatagt--------atgta----------------------------------------------------------------------------------------------------------------------------------------------------------------------
>I28640_M062B_Malvaceae_Diplodiscus_paniculatus_seq1
----------------------------------------------------------------------------------------------------------------------------------------------------------------------------------------------------------------------------------------------------------------------------------------------------------------------------------------------------------------------------------------------------------------------------------------tttg---t-aaata-----ggcatcattaatttggtcaaaa-tttacaatgtcattctcaac-----------tatc------tatttaa-------------tgacctg-----cttat---------aaatg---------------------------tt-agct-ta----------ccatacc-tgacttttc-tatcagcatcatgggccattgtcgccgccacttg---aagc---t---gatgatgttcttctcagagtggattttgtaagagaggtcaatgatttgctacaagaggtccgatccgaac-----aaaatgaaacacaaagcat------------agaagggcttgatccagaatctgttgcagtaaaattgaaggaacaggagaagaaac-gaacaatacgccaagttgaagctctgctagacttggccattaact--------tgaaatggtag-cttttt---------------------------cttattct-------------------------------------------ttttggtcaaagagcg---a--------a--cctgattgtcag-----gggtt----------aggag----------------------aaagacag-------------------------------tatccagtttt---c---------------tc----------------------tcttcagctttgttatatt---gtcagattttgattg--------------------------ca-------------------------------------------------------------------------------------------------------------------------------------------------------------------------------------------------------------------------------------------------------------------------------------------------------------------------------------------------------
>I28641_M063_Malvaceae_Brownlowia_peltata_seq1
---------------------------------------------------------------------------------------------------------------------------------------------------------------------------------------------------------------------------------------------------------------------------------------------------------------------------------------------------agaaagtcatatccttttga-------agtactatt-----gaaatca-atg-tact-----actaaatataa------------tttg---t-aaata-----ggcatcatgaatttggtcaaaa-tttacaatgtcattctcaac-----------tatc------tatttaa-------------tgacatg-----cttat---------aaatg---------------------------tt-aact-ta----------ctatacc-tgacttttc-tatcagcatcatgggccattgtcgccgccacttg---aagc---t---gatgatgttcttctcagagtggattttgtaagagaggtcaatgatttgctacaagaggtccgatctgaac-----aaaatgaaacacaaagcat------------agaagggcttgatccagaatctgttgcagtaaaattgaaggaacaggagaagaaac-gaacaatacgccaagttgaagctctgctagacttggccattaact--------tgaaatggtag-cttttt---------------------------ttttttttttc----------------------------------ttttctttttggtcaaagagcg---aacctgatta--cctgattgttag-----aggtc----------aagag----------------------aaagaaat-------------------------------tatccagtttc-------------------tc----------------------tcctcagctttg------------------------------------------------------------------------------------------------------------------------------------------------------------------------------------------------------------------------------------------------------------------------------------------------------------------------------------------------------------------------------------------------------------
>I28642_M064_Malvaceae_Burretiodendron_esquirolii_seq1
----------------------------------------------------------------------------------------------------------------------------------------------------------------------------------------------------------------------------------------------------------------------------------------------------------------------------------------------------------------------------------------------------------------------------------------------------------------------------------------------tcctcagt-----------taca------------------------------------------t---------agata------------------------aagtg-tact-ta----------ttatgcc-tggyttttc-tatcagcatcatgggcctttgtcgctgccacctg---aaga---t---gatgatgttcttctgagagtagattttgtaagagaggtcgatgctytgctacaaggggttcgatctgaac-----aaaatgaagcacaaagcat------------agaagggctcgatccagaatctgttgcagtaagattgaaggaacaggagaagaaac-agacaattsgccaagttgaaactctgctagacctagccattaatt--------tggagtggtag-ctttagttt--------------------ttaatttattttttcc-------------------------------------cawtttggacgaaatagg-----------tg--cctgattgttgg-----gggtt---------cttgag--------------------gaaaaaaagg-------------------------------catccagttt--------------------------------------------------------------------------------------------------------------------------------------------------------------------------------------------------------------------------------------------------------------------------------------------------------------------------------------------------------------------------------------------------------------------------------------------------------------------
>I28643_M065_Malvaceae_Hermannia_flammea_seq1
----------------------------------------------------------------------------------------------------------------------------------------------------------------------------------------------------------------------------------------------------------------------------------------------------------------------------------------------------------catatacctctaa-------agcatcaacc----aaaatcaaata-tacat----------------------------------ataaata-----ggcattct---cttactctaga-agtacaaggatgtcttttat-----------tttta-----tttttggg------------tgacatg-----cttat---------gaattttatatcga-----aattaccttaatatt-aact-tt----------gtatgcc-tgacttttc-tatcagcatcatgggccattgtcacttccacttg---aagc------ggatgatgttcttctaagagtagattttgttagagaggttgatacttttttacaagaggttcgttcggaac-----agaatgaagcacaaagcat------------agaagggcttgatccagaatctgttgcagtaagactgaaggaacaggagaagaaac-agaccatacgccaagttgaaactctgctggacttagccattaatt--------tgaagtggtaa-ccttag---------------------------tttatcctttag-----------------------------------ttttttggtagtgaagagag--ga-------gg--cctaatgagttg-----gggttat---------------------------------gtgaaaggga-------------------------------aatccagtttt-gtt---------------tt----------------------tggccagtttctgcatatc-t-gtcagattttagttt-------------------------------------------------------------gaaatagtatcc---------------------ggaacaggaaata------------------------------------------------------------------------------------------------------------------------------------------------------------------------------------------------------------------------------------------------------------------------
>I28644_M066_Malvaceae_Thomasia_solanaceae_seq1
------------------------------------------------------------------------------------------------------------------------------------------------------------------------------------------------------------------------------------------------------------------------------------------------------------------------------------------------------------------------------------------------------a-tatc---tagataaatataataat------tttttt---tcgaata-----agcatcatgagtttagtctaa--tgtacaatgacatttttgat-----------tatc------tattagg-------------tgatatg-----cttat---------aaatgttatattg--aaagaagcaccttaagatt-aact-tt----------tattgcc-tgacttttc-aatcagcatcatgggccattgtcgctgccccttg---aagc---t---gatgatattcttctgagagtagattttgtaagagaggttgaygctttgctacaagaggttcgatctgaac-----aaaatgaagcacaaagcag------------agaagggctggatccagaatctgttgcagtaagattgaaggaacaggagaaaaaac-aaaccatacaccaagttgaaactctgctagacttggccattaatt--------tgaagtggtag-ccttag---------------------------tttttcccttc--------------------------------ttcttttttttccagcgaagwggaagga--------a--cctgattattgg-----gggtt---------gaaaam---------------------mrgsmrgca-------------------------------tcctcagtttttgtc---------------tc----------------------tggtcrgtttctgcatatt-t-gtcaggttttggctt--------------------------ggaagatccaatga---------------------aacttg-tactt---------------------gtaggcgtatata-------------------------------------------gcgtttgtacctt---------------caa----------------------------------------------------------------------------------------------------------------------------------------------------------------------------------------------
>I28645_M067_Malvaceae_Guichenotia_ledifolia_seq1
-------------------------------------------------------------------------------------------------------------------------------------------------------------------------------------------------------------------------------------------------------------------------------------------------------------------------------------------------------------------------------------------------tatata-tatc---taaataaatataataa--------ttctt---tcgagta-----ggcatcctgagtttagtctaa--cgtacaatgacatttttgat-----------tatc------tattacg-------------tgacatg-----cttat---------aaatattatattg--aaagaagcaccttaagatt-aact-tt----------tattgcc-tgacttttc-aatcagcatcatgggccattgtcgctgccccttg---aagc---t---gatgatattcttctgagagtagattttgtaagagaggttgatgctttgctacaagaggttcgatctgaac-----aaaatgaagcacaaagcag------------agaagggcttgatccagaatctgttgcagtaagattgaaggaacaggagaaaaaac-aaaccatacaccaagttgaaactctgctagacttggccattaatt--------tgaagtggtag-ccttag---------------------------tttttccc----------------------------------------ctttttccagcgaagaggg------------------------tgg-----gggtt---------gaaaa------------------------actggca-------------------------------tcctcagtttttgtc---------------tc----------------------tgatcagtttttgcatatt-t-gtcaggttttgattt--------------------------ggaagatccagtga---------------------aacttg-ttcta---------------------gtaggcgtatata-------------------------------------------gcatttgtacctt---------------caagagagtatagt--------acataggt-------------------------------------------------------------------------------------------------------------------------------------------------------------------
>I28646_M068_Malvaceae_Helmiopsis_sp_seq1
------------------------------------------------------------------------------------------------------------------------------------------------------------------------------------------------------------------------------------------------------------mcgaggtaggtgtctatttcaaaagtgacactgaggcacaa--tccttcttccctgtggtcttgggaacgacagaatagctcatctaaggaagtcatatccttgtga-------agtgyyaww-----twrytaw------------------------------------------------waa-----asmwwcctgaatwtagttttaaatgtacaatggaahtctcaat-----------tatc--------------------------------------------------------------------------------------------tatg----------------tggcttttc-tatcagcatcavgggccrttrtcrcttccagttg---aagc---t---gatgatgttcttctgagagtagattttgtaagagaggtagatgctttgctacaagadgttcgatctgaac-----aaaatgaagcacagagcat------------agaagggcttgatccrgaatctgttgcagtaagattgaaggaacargagaagaaac-aaacaatamgmcaagttgaaactctgctagacctagccattaatt--------tgaantkgtag-cmhttt---------------------------tttttttctttt-----------------------------------------tggtdtcaggagsg-----------tg--cctgabtgttga-----ggsttat-----tgagaaaa--------------------aagaaaaagg-------------------------------------------------------------------------------------catccatyagctgcatatt-t-gtcakattttrgtta---------------------------------------------------------gatagaccta-taaacttgtac------agaaartttagggtgggaaatgtstt--gaattactatt-------------------------------------------------------------------------------------------------------------------------------------------------------------------------------------------------------------------------------------------------------
>I28647_M069_Malvaceae_Cheirolaena_linearis_seq1
------------------------------------------------------------------------------------------------------------------------------------------------------------------------------------------------------------------------------------------------------------------------------------------ccgaggcacaa--tccttcttcsctgtggtcttaggaacggaataatagctcatctragraagtcatatcmttgtga------castaccata-----tarctawaaa------------ayrtatatataaactt----gatttg---ttaataa-----agcatcctgaatwtagttttaaatgtasaatggavttctcart-----------tatc--------------------------------------------------------------------------------------------tatg----------------tggcttttc-tatcagcatcawgggccattgtcgcttccagttg---aagc---t---gatgatgttcttctgagagtagattttgtaagagaggyagatgctttgctacaagaggttcgatctgaac-----aaaatgaagcacagaghat------------agaagggcttgathcagaatctgttrcagtaagattgaaggaacaagagaagaaac-naamwwtahkhmwmgttgawwctctgctagatctakccattaatt--------tgaagtggtag-cythwt---------------------------ttttt-yytttt-----------------------------------------tggtgtcaggaggg-----------tg--cctgattgytga-----gggttat-----tgagaaaa--------------------aagaaaaraaraa----agc---------------------tgactaatctacgccattcca----tacattcaggaggtga--------gagtatatccatcggctgcatatt-t-gtcaaattttggtta---------------------------------------------------------gatagaccta-twaacy---------------------------------------------------------------------------------------------------------------------------------------------------------------------------------------------------------------------------------------------------------------------------------------------------------
>I28648_M070_Malvaceae_Helmiopsiella_madagascariensis_seq1
----------------------------------------------------------------------------------------------------------------------------------------------------------------------------------------------------------------------------------------------------------------------------------------------------------------------------ggaacgaaagmatakctcatctraggaagtcatatccttgtga-------agtrccata-----taactawaaaa----------yatrcmtrwawawartt----aatttg---ttrawaa-----agcatcctgaattyagttttaaatgtrcaatggarttctcaat-----------tath--------------------------------------------------------------------------------------------tatg----------------tggcttttc-trtcagcatcahgggccattgtmgcttcbagbtg---aagc---t---gatgatgttcttctgagrgtagaktttgtaagagagktagatkctttgctacaagadgttcgatctgaac----aaaaatgraghacagagcat------------agaagggcttgatccwgwatctgttgcagtvagattkaaggaacadgagaagaaac-aaacaatangmcwagttgaaaytctrctagacctagccdttaatt--------tgaagtggtag-cytt-----------------------------tttttttytwwt-----------------------------------------tggtgymaggaggg-----------tg--ccygattgttga-----rggtyat-----tgagaaaa--------------------adgaaaaagg-------------------------------------------------------------------------------------catccatcagckgcatatt-t-gttagattttggttr---------------------------------------------------------gatrgaccta-taaacttgtac------agaaam----------------------------------------------------------------------------------------------------------------------------------------------------------------------------------------------------------------------------------------------------------------------------------------
>I28649_M071_Malvaceae_Goethalsia_meiantha_seq1
------------------------------------------------------------------------------------------------------------------------------------------------------------------------------------------------------------------------------------------------------------------------------------------------------------------------------------------------------------------------------agcatgatt-----gaa-------------------tctaacatcttat--------gtttga-actgcttc-----tgtttct---ctttgtcc-----tttcctgtgacatttttaat-----------tatc------aatatgg-------------tgacatc-----cttat---------aaatgttatatta--aagcaagcaccttaaagtt-aact-tatt-------cttatgcc-tgacatttc-catcagcatcacgggcctttgccactgcctcttg---aagc---t---gatgatgttcttttgagagtggattttgtaagagaggttgatgctctgctacaagatgttcgagctgaac-----aaaatgaagaacaaagcat------------tgaagggcttgatccagaatctgttgcagtaaaattgaaggaacaagagaagaaaa-gaaccatacgccaagttgaaagtctgctagacttggccattaatt--------tgaagtggtag-cgttag---------------------------tttttcctttct-----------------------------------------tgaggcgagaggag---a------------gtgattactgg-----ggttt---------cgggaa---------------------aaaaa-ggc-------------------------------cattctgtttt-gca---------------tc----------------------tggtcagtttctgcgtatt-t-tacaaattttggtrt--------------------------ggaagatctaatga---------------------aacatt-tagca---------------------gtagccagaggta-------------------------------------------gtattt-----------------------------------------------------------------------------------------------------------------------------------------------------------------------------------------------------------------------
>I28652_M074_Malvaceae_Hildegardia_barteri_seq1
------------------------------------------------------------------------------------------------------------------------------------------------------------------------------------------------------------------------------------------------------------------------------------------------------------------------------aaccagaaaagagctaacct-gtaaattcatatccttctga-------agtacctta-----gaaatcaaacg-taca-----tataaatatga------------tttg---ttaaata-----gacatcacggctttaatctaaa-tgtacaattacattctcaat-----------tatc------tatgtag-------------cgacatg-----cttat---------agatg---------------------------------t-ta----------ttttacc-tgacttttc-tatcagcatcatgggccattgtcgctgccacctg---aagc---t---gatgatgttcttctaagagtagattttgtaagagaggtcgatgctttgctacaagacgttcgatatgaag-----aaaatgaagcaaaaagcat------------agaagggcttgatccagaatcagtagcggtaagattgaaggaacaggagaagaaac-gaacaatacaccaagtggaaactctgctagacttagccatcaatt--------tgaagtggtag-ctattg---------------------------tttttccttttt---------------ttttttt-ttttttctttttctctctttgggcgaagagat---a--------g--tctgattgttgg-----gggtt---------caggga----------------------aacaaagg-------------------------------catccgggttt---c---------------tc----------------------ttgtcagcatcttcatatt-t-gtcagattttgatgt--------------------------agaagatc-------------------------------------------------------------------------------------------------------------------------------------------------------------------------------------------------------------------------------------------------------------------------------------------------------------------------------------------------
>I28653_M168_Malvaceae_Theobroma_cacao_seq1
--------------------------------------------------------------------------------------------------------------------------------------------------------------------------------------------------------------------------------------------------------------------------------------------------------------------------------------------------------------tacttctga-------agtatcaaa-----gatattagata-tacaaataatataaatataatag--------gttta---ttaaata-----ggcatcatcaattttttctaaa-tgtacaatgacatttttaat-----------tatc------tattagg-------------ttacaag-----cttat---------aaatgttatattg--aaacatgcacctccaaatt-aacg-ct----------ttatgcc-tgacttttc-tatcagcatcatgggccattgtccctgccacttg---aagc---a---gatgatgttcttctgagggtagattttgtaagagaggtggatggtttgctacaagaggttcgatctgaac-----aaaatgaagcacaaagcat------------cgaagggctcgatccagagtcagttgcagtaagattgaaggaacaggagaagaaac-aaaccatacaccaagttgaaactctgctagacttggccattaatt--------tgaagtggtag-ccttag---------------------------tttttccttttttgg-------------------------------------------------------g--------g--cctgatttttgg-----gggtt---------caggag---------------------aaaaacagg-------------------------------catccagttc--------------------------------------------tggtcagtttctgcatatt-t-ggcagattttggttt--------------------------ggaagatccaatga---------------------aacttg-tactg---------------------gtagccagatata-------------------------------------------gcatttgtacttt---------------caggagtatatagt--------acgtagggtacaga-------------------------------------------------------------------------------------------------------------------------------------------------------------
>I28654_M105_Malvaceae_Pachira_aquatica_seq1
----------------------------------------------------------------------------------------------------------------------------------------------------------------------------------------------------------------------------------------------------------------------------------------------------------------------------------------------------------------------------------------------------------------------atataa------------ctta---ttaaata-----ggcatcatgaattcagtctaaa-tgtatgatgactttctcaat-----------tatc------tatgtag-------------tgacgtg-----cttat---------aaatgttata-tg--aaacaaacaccttgaaatt-aact-ta----------ctatacc-cgacgtttc-tatcagcatcgtgggccattgtcactgccagttg---aagc---a---gatgatgttcttctgagagtagattttgttagagagrtcgatgctttgctgcaagaggttcgatccgaac-----aaaacgaagcacaaaacat------------agaagggcttgatccagaatctgttgcagtaagattgaaggaacaggagaagaaac-gagccatacgccaagttgaaactctgctagacttagccattaatt--------tgaagtggtag-g-------------------------------------------------------------------------------------------------------------------ccgattttttg-----gggtt---------aagagg----------------------aaaaaatc-------------------------------catccagtttt---c---------------tc----------------------tcgtcagcttcggcatatt-t-gtcagaytctgtttt--------------------------ggaagatccaatg------------------------------aaca---------------------gtaactggatata-------------------------------------------gcatttgtagttt---------------caggagtatatggt--------acgtaggttataaa-------------------------------------------------------------------------------------------------------------------------------------------------------------
>I28655_M148_Malvaceae_Robinsonella_mirandae_seq1
ata-----------------------------------------------------------------------------------------------------------------------------------------------------------------------------------------------------------------------------------------------------------------------------------------------------------------------------------------------------------------------------------------gaagtcaagta-tacata---------------------tatagtttg---ttaaata-----ggcatcttgaatatagtctgat-tgtatgatgacattcttaac---------------------tatgtat-----------------------------------------------------------aactccttgaaatt-aact-tata--------ccttgacttttcttttc-tatcagcatcatgggcggttgtcactgccagctg---aagc---c---gatgatattcttctgagggtagatttcgtaagagaagttgatgctttactacaagaggttcgatccgaac-----aaaacgaagaacaaagcat------------agaagggtttgatccagaatctgttgctgtaagattgaaggaacaggagaagaaac-gaaccatacgccaagtcgaagctctgttagatttggccgttaatt--------tgaaatggtag-ctgtag---------------------------ttt------------gg-------------------------------------------aagatct--aa-------ta----taacttatagc--------c------------------------------------ggataca-g-------------------------------catttgtagta-------------------tcaaga--------------------g----------tatatagt------atgtaggtta-------------------------caaagaattttatacattg----------------atgcata-tgagt-------------gaacggaatcagaaaactatgaaga--aaaaagaaaattagaaatc-------------gaaaagctctgttgttt-----------------------------------------------------------------------------------------------------------------------------------------------------------------------------------------------------------------
>I28656_M002_Malvaceae_Tilia_americana_seq1
--------------------------------------------------------------------------------------------------------------------------------------------------------------------------------------------------------------------------------------------------------------------------------------------------------------------tggttttaggaactagaaaaaagctcacctgagaaagtcatatccttctga-------agtaccata-----gaaatcaaata-taca-----tataaatatag------------tttg---ttaaata-----ggtatcatgaatttagtcttaa-tgtacaatgacattctcaat-----------catc------tgtgtac-------------tgacatg-----cttat---------aaatg---------------------------tt-aact-ta----------ttatacc-tgacttttc-tatcagcatcacsggccattgtcgctgccagttg---aagc---t---gatgatgttcttctgagagtagattttgtaagagaggtcaatgctttgctacaagaggttcgatctgaac-----aaaatgaagcacaaaacat------------agaagggcttgatccagaatctgttgcagtaagattgaaggaacaggagaagaaac-aaacaatacatcaagttgaaactctgctaaacttggccattaatt--------tgaagtggtag-ctatag---------------------------tttttttttcac-------------------------------------ctttttgggcgaagaggg---a--------g--cctgattgttgg-----gggtt---------caggag-----------------------aaaaagg-------------------------------catccagtttt---c---------------tc----------------------tcgttatcttcttcatatt-t-gtcggattttggttt--------------------------ggaagatccagtga---------------------aac-------------------------------------------------------------------------------------------------------------------------------------------------------------------------------------------------------------------------------------------------------------------------------------------------------------------
>I28657_M180_Malvaceae_Triumfetta_lappula_seq1
------------------------------------------------------------------------------------------------------------------------------------------------------------------------------------------------------------------------------------------------------------------------------------------------------------------------------------------------------------------------------------ata-----gacatcaaat--taca-----yatacgtatactaa--------gtttg---ttaacta-----ggcttga---attystct-----tttacagcgacccctttaat-----------tatc------tatacag-------------tgaca-------ttaat---------aaatgttatattg--aagctagcaccttaaaawk-aact-tr----------tcacgtc-tgacgtttcttatcagcatcatgggcctttgccaatgccacttg---aagc---w---gatgacgttkktctcagagtggattttgtcagagaagtcgatgctctgctacaagaggttcgatctgaac-----twaatgardctcaaagtac---------abgagaagggcttgagccagaadctgtygcagcragattgaaggaacaggagaagaaaa-gaaccatacgccaagttgaaagtctgctagacttggccattaatt--------tgaagtggtag-catkag---------------------------tttttccttcth------------------------------------------ggggtgaagaagg---a--------g--yctgtttattgg-----gagtt---------atagag---------------------aggaatagg-------------------------------tactcagtttt-gtc---------------tc----------------------tratcagtttctgcgtatt-t-gttagattttggttt-------------------------tggatgatcctatgt---------------------aacat--tagtgcca-----------------tatagccagatgta-------------------------------------------gtatt------------------------------------------------------------------------------------------------------------------------------------------------------------------------------------------------------------------------
>I28658_M160_Muntingiaceae_Muntingia_calabura_seq1
-------------------------------------------------------------------------------------------------------------------------------------------------------------------------------------------------------------------------------------------------------------------------------------------------------------------------------------------------------aatgtttcgccttcaa-------ggttccaatttctgtggttaagttgctatgt-------------------------gatttagtcctagctatgc------------atttattgctatttgtacaacagtgagtgtttttgtactgtggttgtccctggcaatttcg-------------tggcatg-----cattc---------acgtgttctaatg--acttgaggagcctaaaccc-aaat-catt-------tctat----tgactttta-tgccagcatcatggaccattgcgaccatcagttg---aagc---t---gatgatgctctcctgagggtagattttgtcagagaagtcgatgctttactacaagaggttcggtcccaac-----agaatgaagtgcaagtagg------------tgaaggacttgatcctgaatctgttgcaagtagattaaaacagcaggagaagcagc-aagccataggccaagttgaaactctgctagaacttgccgttaatt--------tgaattggtagccttcattc-----------------------------------------------------------------------------------------------ag------ta--gccggctgtagaaag--tggtc-----------------------------------gcagaagagt---------------tcgg------------tggctggtttg-------------------tc----------------------ttttcaactgctccagacagg-atgagattttgcctt---cc-------------------------aatgtaataa-----------------tgtaaatgtg--------------------------aagaggcaaaaagaaaa--------------------------------------aaatatccttta-----------------gccagaatatgaagttta--------------------------------------------------------------------------------------------------------------------------------------------------------------------------------
>I9832_V002_Malvaceae_Luehea_speciosa_seq1
tgggtttaacattgataaggtacgctgcaaacataaatcaatgtggtaattttcatttttttaaatcatgaacctccacatatagatatgctaatgtgacttagaaaataaaaccgtattgcatgagtaaatccaacatcttatgtttgagctgcttctgttgcctctctttgtgccgattgtgtgtctatctattgggttttagcctctgtacttgtacagcctggtgtgctacccaact---tggtgaaaccaagttaggcg--------aaaagtggcattgagacacaaagtccctgttgcctgtggtt------ataagaagagagcttacctgagaaagtcatatacttctga-------agtgtcata-----gaaatcaaata-taca-----tataaatatcccaa--------gtttg---ctaaata-----ggcatta---atttgtca-----ttttcagtgacattttcaat-----------tata------tataggg-------------taacata-----cttat---------aaatgt---------tagcaagcacctt----tt-aact-tt----------ttatatc-tgacatttc-batcagcatcaygggcctttgccaatgcctcttg---avgc---t---gatgatgttcttttgagagtggattttgtaagagaggttgatgctctgctacaagaggttcgagctgaac-----aaaatgaagcacaaagcat------------agaagggcttgatccagaatctgttgcagtaagattgaaggaacaggagaagaaaa-gaaccatacaccaagttgaaagactgctmgacttggccattaatt--------tgaagtggtag-cattagt--------------------------tttttcctttct-----------------------------------------tgggtcgaagaagg---a--------g--cctgattattgg-----aggtt---------cgggag---------------------agaaacaga-------------------------------cattagg--tt-gtc---------------tc----------------------tgctcagtttctgcgtatt-t-tataaattttggtat-------------------------------------tga---------------------aacata-tagtg---------------------gtagccaggaatatatagtaatacgtaggttagacataatttatacgcggaaatatgtattttgaatgcgtagatggatt--gaggggaatatgtaaa--------taataatttgtactttcttgagcgggcccccctctgaattggaatatttttcaccttctccgctgtaagtgtaaccagtgcagtgcgaaatatatcaaagatacaagttactgaaaggtgagaac---cttgtcttatgtttagaactttgggcatgtcttaaa-------
