# Supplementary material for: Localized Phylogenetic Discordance Among Nuclear Loci Due to Incomplete Lineage Sorting and Introgression in the Family of Cotton and Cacao (Malvaceae)
Source: Front Plant Sci. 2022 Apr 13;13:850521. doi: 10.3389/fpls.2022.850521 (PMC9043901; doi:10.3389/fpls.2022.850521)
Supplement: Supplementary file 1 [file Data_Sheet_1.ZIP › Alignments_v4/L157.fasta]

>I23352_M001_Malvaceae_Bombax_ceiba_seq1
----------------------------------------------------------------------------------------------------------------------------------------------------------------------------------------------------------------------------------------------------------------------------------------------------gtccaaatgaarcattgctgtcaattaattgtttccagaaggatttgggggatacgaatcccttggtgagagcatgggcacttcgcaccatgtctggaattcgtctacatgttgttgcacctcttgttctggtggcagtgggcaagtgtgccagagatccatctgtctatgttagaaaatgtgcagccaatgctcttccaaaattgcatgatttgcgcctagaagaacatatkttggcaattgaagaggtttgctt------gataaakttatt---tcttcatagttgtt-------------tct-------tccacaattcattw-tgatcttac-----------------------------tact----------------------tgctactattcattttccat-----tgttaaga------------tctggtgaaaaatgctta------------------------------------------------------------------------------taagaaaactgcttg-gaat-----------------------tttgggtggctttccttaaaaggtttagtta-----attttgtaaaataaggttt------tagactagttggacatgcaata--------------------------------------------------------------tgcacagattatatctaaatt-----------------tatattttgtccatgcatttt-------------------------------------------------------------tct----------------------------
>I23353_M002_Malvaceae_Tilia_americana_seq1
-----------------------------------------------------------------------------------------------------------------------------------------------------------------------------------------------------------------------------------------------------------------------------------------------------------------------------------------gtaggatttgggggatccaaatcctttggtgagagcatgggcacttcgcaccatggctggaattcgcctacatgttattgcacctcttgttctggtggcagtgggcaagtgtgctagagatccatctgtctatgtcagaaaatgtgcagccaatgctctccccaaattgtatgatttgcgacaagaggaacatacctcagcaattgaagaggttcgctt------gataactttatt---tgttcatagttaatt-ttgctttcatgttc-------tccataattcattt-tgaccttac-----------------------------aact----------------------tgctactatttattttccat-----tgttaaga------------tttggtgaaaaatgcgtt------------------------------------------------------------------------------caagaagactgcttg-gaat-----------------------gttgaatggctttgcttaaaagatttgattat----ttttttgaaaataaggttt------tagactagtttgacatgcaata--------------------------------------------------------------tgcacagatcatatctaaaaa-----------------t----------------------------------------------------------------------------------------------------------------
>I23354_M003_Malvaceae_Herissantia_crispa_seq1
--------------------------------------------------------------------------------------------------------------------------------------------------------------------------------------------------------------------------------------------------------------------------------------------------------------agcattgctgtcgattaattgtttccagaaggatttgggagatcctaatcccctggtgagagcacgggcacttcgcaccatggcgggaattcgtctacatgttattgcacctcttgttctggtggcagtgggcaagtgtgctagagatccatccgtgtatgttagaaaatgtgcagccaatgctcttccaaaattgcatgatttgcgtcaagaggaacataacttggcaattgaagaggtttgctt------gataaatttatt---t-ttta----tactt-ttgctttcatgttt-------tccatgagtcatca-tggcctaac-----------------------------tact----------------------tgctactattcattttacat-----tgttaagt------------tctggtga---------------------------------------------------------------------------------------------aaactgcttg-gaa------------------------tgttgatggctttccttaaaaggttttgtcg-----tttttgaaaaataaggttt------tagcatagtttgacatgcaata--------------------------------------------------------------tgctcagatgatatctaaata-----------------tatattttttgcatgcakttt-------------------------------------------------------------tcaggaa------------------------
>I23355_M004_Malvaceae_Malva_arborea_seq1
-----------------------------------------------------------------------------------------------------------------------------------------------------------------------------------------------------------------------------------------------------------------------------------------------------------------attgctgtcgattaattgtttccagagggatttrggggaccckaatcccttggtgagagcatgggcacttcgcaccatggctggaattcgtctacatgttattgcaccacttgttctggtggcagtkggcaagtgtgctagagatccatccgtgtatgttagaaaatgtgcagctaatgctcttccaaaattgcatgatttgcgccaggakgaacataacttggcgattgaagaggtttgctt------gataaatttaty---tckyhhtmwytwwtt-wtkctwymttkbkw-------tmsrswwgkmwtyr-trsymwwmw----------------------------------------------------wyhhkbwaytwtktataywyyvcwgm-ttryhrgda------------waytgytwrrwrwscwmkmyssykykswrkttkkwkygkyk-------------------------------------------------------rmwrmwrsrtkyttt-ggattatc---------------agtttttagatttttctggtagcatggtacctttgacat---------------------------------------------------------------------------------------------------------------------------------------------------ctacgatctctctct---------------------------------------------------------------------------------------------cttatt
>I23356_M005_Malvaceae_Lavatera_assurgentiflora_seq1
---------------------------------------------------------------------------------------------------------------------------------------------------------------------------------------------------------------------------------------------------------------------------------------------------------------gcattgctgtcgattaattgtttccagagggatttaggggacccgaatcccttggtgagagcatgggcacttcgcaccatggctggaattcgtctacatgttattgcaccacttgttctggtggcagtkggcaagtgtgctagagatccatccgtgtatgttagaaaatgtgcagctaatgctcttccaaaattgcatgatttgcgccaggakgaacataacttggcgattgaagaggtttgctt------gataaatttatc---tctctctctcttatt----attctacatttg------gatagggttggatt-tgtactaat-----------------------------aatta---------------------attaattatgtatacattgcaga-ttgttggta------------tattgttaaatgaccactcccctgcggtagttggagcggctgctgctgcatttgcttctgtttgtccatataatctatctttgattgggaggaattatagaaagttatgtg-agattcttcctgatgtggaagagtggggtcagatagtcttaattggaatccttctacgctatgttattgcaaggcatgggctagtgmgtgaatccattatgtttccacagcaatg-------------------------------------------------------tactgagagctctcattctggaa---------------aagatggttcagatgttgactttgg------------------------------------actagtaaaggaatccactgacatcagtgggacacgtgattc------tgaatt
>I23357_M006_Sphaerosepalaceae_Rhopalocarpus_longipetiolatus_seq1
---------------------------------------------------------------------------------------------------------------------------------------------------------------------------------------------------------------------------------------------------------------------------------------------------cgtccaaatgaagcattgctatcaattaactgtttccagaaggatttgggggatccaaatcctttggtgagagcatgggcacttcgcaccatggctggcattcgtttacatgtaattgcaccgcttgttctggtggcagttggcaagtgtgctagagatccatctgtctatgtcagaaaatgtgctgccaatgctcttcccaagttgcatgatttgcgccaagaggagcatacttctgcaattgaagaggtttgatt------agttaatcccct---agttcata---------------------------------------------------------------------------------------------------------------------------------------------------------------------------------------------------------------------------------------------------------taattaggatactca-taat-----------------------ttggggt-------------------------------------------------------------------------------------------------------------------------------------------------------------------------------------------------------------------------------------------------------------------------------------------------
>I23359_M008_Malvaceae_Althaea_officinalis_seq1
------------------------------------------------------------------------------------------------------------------------------------------------------------------------------------------------------------------------------------------------------------------------------------------------------------------ttgctatmgattaattgtttccagagggatttgggggatcctaatcccttggtgagagcatgggcacttcgcaccatggctggaattcgtctacatgttattgcaccacttgttctggttgcagcgggcaagtgtgctagagatccatctgtgtatgttagaaaatgtgcagctaatgctcttccaaaattgcatgatttgcgccaggaggaacataactttgcgattgaagaggttcgatt------gataaatttatt---tcctcagaattattt-ttgctttcttgttt-------tccacaagtcatca-tgg-cctac-----------------------------tact----------------------tgctactgtttatattcc-------------------------------------actgctta------------------------------------------------------------------------------caagaaaactgcttg-gaat-----------------------gttagatgactttccttataaggttttgtta-----tttttgaaaaataaggt-t------tttggatgttc-atttttagat--------------------------------------------------------------gtttctggtagcatggcacct-----------------tagacatctatgatctctctt-------------------------------------------------------------ttattattctacattt---------------
>I23365_M014_Malvaceae_Callirhoe_bushii_seq1
---------------------------------------------------------------------------------------------------------------------------------------------------------------------------------------------------------------------------------------------------------------------------------------------------------------------------attaattgtttccagagggatttgggggatcctaatcccttggtgagagcatgggcacttcgcaccatggctggaattcgtctacatgttattgcaccrcttgttctggtggcagcgggcaagtgtgctagagatccatctgtgtatgttagaaaatgtgcagctaatgctcttccaaaattgmatgatttgcgccaggaggaacataacttggckattgaagaggttcgctt------gataaatttatt---tcgtcaytattatty-ttgmttccttgttt-------tccacaagtcatca-tgc-ccccc-----------------------------tacta--------------------cttctactgtttatattcc-------------------------------------actgctta------------------------------------------------------------------------------caagaaaactgtttg-caat-----------------------gttagatgcctttccttcatggttgt-----------------------------------------------------aaaa--------------------------------------------------------------gtcgctagtcgc-------------------------------------------------------------------------------------------------------------------------------------------
>I23367_M016_Malvaceae_Kitaibelia_vitifolia_seq1
-----------------------------------------------------------------------------------------------------------------------------------------------------------------------------------------------------------------------------------------------------------------------------------------------------tcccaatgaagcattgctgtcaattaattgtttccagagggatttgggggatcctaatcccttggtgagagcatgggcacttcgcaccatggctggaattcgtctacatgttattgcaccacttgttctggtggcarcgggcamgtgtgctagagatccatctgtgtatgttagaaaatktgcagctaatgctcttccaaaattgcatgatttgcgccaggaggaacataacttggcgattgaagaggttcgatt------gataaatttact---tcgtcataattattt-ttgctttcttgttt-------tccacaagtcatca-tgg-cctac-----------------------------tact----------------------tgctactgtttatattcc-------------------------------------actgttta------------------------------------------------------------------------------caagaaaactgcttg-gaat-----------------------gttagatggctttccttgtaaggttt--ttt-----tttttgaaaaataaggtgt------tttggatgttcaatttttagat--------------------------------------------------------------gtttctggtagcatggcacc-----------------------------------------------------------------------------------------------------------------------------------
>I23368_M017_Malvaceae_Sterculia_apetala_seq1
--------------------------------------------------------------------------------------------------------------------------------------------------------------------------------------------------------------------------------------------------------------------------------------------------------aaatgaagcattgctgtcaattaattgcttccagaaggatttgggggatccaaatcctttggtgagagcatgggcacttcgtaccatggctggaattcgtctacatgttattgcacctcttgttctggtggcagtaggcaagtgtgctagagatccatctgtctatgttagaaaatgtgcagccaatgctcttcccaaattgcatgatttgcgccaagaggaacatgcctcagcaattgaagaggtttgctc------gataactttatt---tgttcattgttattt-ttgctttcatgttt-------tccgtgattcattt-tgaccttat-----------------------------gatt----------------------tgcaactattcattttcca------tgttgaaa------------tttggtgaaaaatgctt---------------------------------------------------------------------------------ataaggctgcttg-gaat-----------------------gttggatggctttccttaaaagatttaatta-----ttttccaaaagtaaggttt------tagactagtttgacatgcaata--------------------------------------------------------------tgcacatatcatatctaaaaa-----------------tataatttgtgcatgcatttt-------------------------------------------------------------tcagg--------------------------
>I23370_M105_Malvaceae_Pachira_aquatica_seq1
------------------------------------------------------------------------------------------------------------------------------------------------------------------------------------------------------------------------------------------------------------------------------------------------------------gargcattgctgtcaattaattgtttccaaaaggatttgggagatacgaatcccttggtgagagcatgggcacttcgcaccatgtctggaattcgtctacatgttattgcacctcttgttctggtggcagtgggcaagtgtgccagagatccatctgtctatgttagaaaatgtgcagccaatgctcttccaaaattgcatgatttgcgcctagaagaacatactttggcaattgaagaggtttgctt------gataaatttatt---tcttcatagttgtt-------------tct-------tccacgattcatta-tgatcttac-----------------------------tact----------------------tgctactattcattttccat-----tgttaaga------------tctggtgaaaagtgctta------------------------------------------------------------------------------taagaaaactgcttg-gaat-----------------------gttgggtggcgttccttaaaaggtttagtta-----ttttgga-------------------------------------------------------------------------------------------------------------------------------------------------------------------------------------------------------------------------------------------------------------
>I23371_M137_Malvaceae_Dombeya_wallichii_seq1
---------------------------------------------------------------------------------------------------------------------------------------------------------------------------------------------------------------------------------------------------------------------------------------------------cgyccaaatgaagcattgctttcaattaattgtttccagaaggatttgggggatmctaatcctttggtgagagcatgggcacttcgtaccatggctggaattcgtctacatgttattgcacctcttktgctggttgcagtgggcaagtgtgctagagatccatcygtctatgtcagaaaatgtgcwgcyaatgctcttcccaaattgcatgatttacgccaagaggaacatacctcatcaattgaagaggtttgctt------gataactgtact---tgctcatrattactw-ttkytkytttdwtb-------thhaktbtbchhbd-wkwkkyktd-----------------------------------------------------whvwywhywdyytttttycmmy-----kktwarga--------------tggtga-aaatgctta------------------------------------------------------------------------------carrargaykscyk--rraw-----------------------kktgaatggmtttgcttaaatgatttgatta-----tttattgaaataagtttttagagtttaaaccagattgaaatgtgata--------------------------------------------------------------tgcacatgccatatctaagag-----------------tgtatttttcttctattttttga----------------------------------------atggagaatta---------------------------------aagagc
>I23372_M140_Malvaceae_Chiranthodendron_pentadactylon_seq1
-----------------------------------------------------------------------------------------------------------------------------------------------------------------------------------------------------------------------------------------------------------------------------------------------------------------------gtcgattaattgtttccagaaggatttgggggatccgaatcccttggtgagagcacgggcacttcgcaccatggctggaattcgtctacatgttattgcacctcttgttctggtggcagtgggcaagtgtgctagagatccatctgtctatgttagaaaatgtgcggccaatgctcttccaaaattgcatgatttgcgccaagaggaacataccttggggattgaagaggttctctt------gataaa-ttatt---tcttcatagttattt-ttgctttcgtgttt-------tccatgattcatta-tgacgttac-----------------------------cact----------------------tgctgctattcattttccat-----tgttaaga------------tctggtgaaaaatgctta------------------------------------------------------------------------------taagaaaaccgcttg-gaat-----------------------gttggatggctttccttaaaaggtttggtta-----tttttggaaaataagactt------tagactagtttgacatgcaatc--------------------------------------------------------------tgcac-ggtagtatctaaaaa-----------------tata-------------------------------------------------------------------------------------------------------------
>I23376_M145_Malvaceae_Heliocarpus_appendiculatus_seq1
-----------------------------------------------------------------------------------------------------------------------------------------------------------------------------------------------------------------------------------------------------------------------------------------------------------tgaagcrttgctgtcaattaattgtttccagaaggatttgggagatccaaatcctttggtgcgagcatgggcgcttcgcactatggccggaattcgtctacatgytattgcacctcttgttctggttgcggygggaaaatgtgctagagatccatctgtctatgtcagaaaatgtgcagccaatgcacttcccaaattgcatgatttgcgcctagrggaacatacctcwgcgatygaggaggtttgatc------gataactttattt--ttttcataattagtt-tttctttaatattt-------tccatgattcaatt-tgatgtgac-----------------------------aatt----------------------tgcta----ctattttccat-----ttctaaga------------tcaggtya-mtatgctca----------------------------------------------------------------------------taagaaaagactgctta-agat-----------------------attgg-tagttttgcttaaaatattttactat--taattttggaaaa--------------------------------------------------------------------------------------------------------------------------------------------------------------------------------------------------------------------------------------------------------c
>I23377_M148_Malvaceae_Robinsonella_mirandae_seq1
----------------------------------------------------------------------------------------------------------------------------------------------------------------------------------------------------------------------------------------------------------------------------------------------------------------cattgctgtcgattaattgtttccagaaggatttgggggatcctaatcccctggtgagagcacgggcacttcgcaccatggcgggaattcgtctacatgttattgcacctcttgttctggtggcagtgggcaagtgtgctagagatccatctgtgtatgttagaaaatgtgcagccaatgctcttccaaaattgcatgatttgcgccaagaggaacataactcggcgattgaagaggtttgctt------gataaatttatt-----ttcatagttacct-ttgctttcatgttt-------tccacgagtcatca-tggccttacattttacattttacatttattttcatagttact----------------------tgctactattcattttacat-----tgttatgt------------tctggtga---------------------------------------------------------------------------------------------aaactgcttg-gaat-----------------------tgttgatggctttccttaaaaggttttgtca-----tttatgaaaaataaggttt------tagaatagtttgacatgcaata--------------------------------------------------------------tgctcagatg---------------------------------------------------------------------------------------------------------------------------------------------
>I23378_M150_Malvaceae_Ceiba_pentandra_seq1
----------------------------------------------------------------------------------------------------------------------------------------------------------------------------------------------------------------------------------------------------------------------------------------------------gtccaaatgaagcattgctgtcaattaattgtttccagaargatytrggggatacgaatcccttggtgagagcatgggcacttcgcrccatgtctggaattcgtctacatgttrttgcacctcttgtbctggtggcagtrggcaagtgtgccagagatccatctgtctatgttagaaaatgtgcagccaatgctcttccaaaattgcatgatttgcgcctagaagaacatawgttggcaattgaagaggtttgctt------gataaatttatt---tcttcatagttgtt-------------tct-------tccacgattcatta-tgatcttac-----------------------------tact----------------------tgctactawtcattttccrt-----tkttaaga------------tctggtgaaaaatgctta------------------------------------------------------------------------------taagaaaactgcttg-gaat-----------------------tttkggtggctttccttaaargkttwrktww-----ttttgta-aaataaggttt------taaactagttggacatgcaata--------------------------------------------------------------tgcacagattatatctaaatt-----------------tatattttgtc------------------------------------------------------------------------------------------------------
>I23381_M162_Bixaceae_Bixa_orellana_seq1
---------------------------------------------------------------------------------------------------------------------------------------------------------------------------------------------------------------------------------------------------------------------------------------------------cgtccgaacgaagcattgctgtcaattaactgtttccagaaggacttaggagatccaaatcctttggtaagagcatgggcacttcgcaccatggctggcattcgcctacatgtaattgcgcctcttgttctggtggcagtgggcaaatgtgccaaggatccatctgtgtatgtcagaaaatgtgctgccaatgctcttcccaagttgcatgatttgcgccaagaggagcttacttctgcaattgaagaggtatggtc------aattaatctgctgtgacttcaca-aaagtt-atcaattcatgtat-------ttcatgattaactt-ttgcatgtt----------------------------ttgct----------------------tgcaagtagttttctttaat-----ttataagtcaaccatttttctacagtaaaaaaag------------------------------------------------------------------------------------atgaggatgctcatttat-----------------------gtttatgcgtctttaattaaatgtccattgt-----tgtgtgaagggaaagatgc------c----------------------------------------------------------------------------------ttttatctatcttatgttataa--------------cacttt--------------------------------------------------------------------------------------------------------------
>I23383_M166_Malvaceae_Pseudobombax_ellipticum_seq1
----------------------------------------------------------------------------------------------------------------------------------------------------------------------------------------------------------------------------------------------------------------------------------------------------gtccgaatgaagcattgctgtcaattaattgtttccagaaggatttgggggatacaaatcccttggtgagagcatgggcacttcgcacaatgtctggaattcgtctacatgttattgcacctcttgttctggtggcagtgggcaaatgtgccagagatccatctgtctatgttagaaaatgtgcagccaatgctcttccaaaattgcatgatttgcgcctagaagaacataccttggcaattgaagaggtgtgctt------gataaatttatt---tcttcatagttgtt-------------tct-------tccacaattcatta-tgatcttac-----------------------------taat----------------------tgctactattcattttccat-----tg-taaga------------tctggtgaaaaatgctta------------------------------------------------------------------------------taagaaaactgctcg-gaat-----------------------gttkggtgactttccttaaaaggtttggttr-----ttttgaa-aaataagkttt------tagaatagtttgacatgcaata--------------------------------------------------------------tgcacagattatatctaaatt-----------------tatattttgtgcgtgcagttt-------------------------------------------------------------tctggaatgcctatagtttgc----aaaga-
>I23384_M168_Malvaceae_Theobroma_cacao_seq1
--------------------------------------------------------------------------------------------------------------------------------------------------------------------------------------------------------------------------------------------------------------------------------------------------gmgtccgaatgaagcattgctgtcaattaattgtttccagaaggatttgggggatccaaatcctttggtgagagcgtgggcacttcgcaccatggctggaattcgtctacatgttattgcacctcttgttctggtggcagtgggcaagtgtgctagagatccatctgtctatgtcagaaaatgtgcagccaatgcgcttcccaaattgcatgatttgcgccaagaggaacatacctcggcggttgaagaggt---att------gataactttatt---tgttcatagttcttt-ttgctgtcatgttt-------tccatgatttaatt-tgaccttac-----------------------------aact----------------------tgctactactcattttccat-----tgttaaga------------tctggtgaaaaatgctca------------------------------------------------------------------------------taagaaaactgctta-gaat-----------------------gttggattgctttgcttaaaagattggatta-----tttttggaaagta---ttt------taggctagtttgacttgcaata--------------------------------------------------------------tgcaaagatcatatctaagaa-----------------tataattygtgca----------------------------------------------------------------------------------------------------
>I23385_M169_Malvaceae_Ochroma_pyramidale_seq1
-----------------------------------------------------------------------------------------------------------------------------------------------------------------------------------------------------------------------------------------------------------------------------------------------------------------attgctgtcaattaattgtttccagaaggatttgggggatccgaatcccttggtgagagcatgggcacttcgcaccatgtctggaatttgtctgcatgtcattgcacctcttgttctggtggcagtgggcaagtgtgccagagatccatctgtctatgttagaaaatgtgcagccaatgctcttccaaaattgcatgatttgcgccaagaggaacataccttggcgattgaagaggtttgctt------gataaatttatt------------------------------tct-------tctatgattcatta-tgatcttac-----------------------------tact----------------------tgctgctattcattttccac-----tgttaaga------------tctggtgaaaaatgctta------------------------------------------------------------------------------taagaaaactgcttg-gaat-----------------------gttcggtggctttccttaaaaggtttggtta-----tt------------------------------------------------------------------------------------------------------------------------------------------------------------------------------------------------------------------------------------------------------------------
>I23388_M180_Malvaceae_Triumfetta_lappula_seq1
--------------------------------------------------------------------------------------------------------------------------------------------------------------------------------------------------------------------------------------------------------------------------------------------------gcgtccaaatgaagcattgctgtcaattaattgtttccagaaggatttgggagatccaaatcctttggtgmgagcatgggcgcttcgcacyatggccggaattcgtctacatgytattgcacctcttgttctggttgcggtgggaaaatgtgctagagatccatctgtctatgtcagaaaatgtgcagccaatgcacttcccaaattgcatgatttgcgcctagrggaacatacctcwgcgatygaggaggtttgatc------gataactttatt---ttttymwwrwtkrkt-tttyyttwawwwtt-------tbcmwkrwtymawt-tkrwkkkrm-----------------------------mawt----------------------tksyw---mywwttyycmkt-----tyywarrw------------ymrgkyma-awwksyymw----------------------------------------------------------------------------warraaarryybsytwa-agat-----------------------attgg-tagttttgytwaaaatattttaytat--taattttggaaaa---------------------------------------------------------------------------------------------------------------------------------------------------------------------------------------------------------------------------------------------------------
>I23389_M181_Malvaceae_Pavonia_scheadiana_seq1
-----------------------------------------------------------------------------------------------------------------------------------------------------------------------------------------------------------------------------------------------------------------------------------------------------------------attgctgtcgattaattgtttccagagggatttgggggatcctaakcccttggtgagagcatgggcamttcgcaccatggctggaattcgtctacatgttattgcaccacttgttctggtggcagcgggcaagtgtgctagagatccatctgtgtatgttagaaaatgtrcagctaatgctcttccaaaattgcatgatttgcgccaggwggaacataacttggcgattgaagaggttcgctt------gataaatttatt---tcgtcataattattt-ttgctttcttgttt-------tccacaagtcayca-tgg-cttac-----------------------------tact----------------------tgctactatttatattccat-----tgttaagt------------tctggtgaaaactgctta------------------------------------------------------------------------------taagaaaactgcttg-gaaa-----------------------gttagatggctttcctcaaaaggtttggtta-----tttttgaaaaataaggtgt------tttgg--------------------------------------------------------------------------------------------------------------------------------------------------------------------------------------------------------------------------------------
>I23390_M182_Malvaceae_Anoda_cristata_seq1
--------------------------------------------------------------------------------------------------------------------------------------------------------------------------------------------------------------------------------------------------------------------------------------------------------------------------gattaattgtttccagagggatttgggggatcctaatcccttggtgagagcatgggcacttcgcaccatggctggaattcgtctacatgttattgcaccacttgttctggtggcagcgggcaagtgtgctagagatccatctgtgtatgttagaaaatgtrcagctaatgctcttccaaaattgcatgatttgcgccaggwggaacataacttggcgattgaagaggttcgctt------gataaatttatt---tcgtcataattattt-ttgctttcttgttt-------tccacaagtcayca-tgg-cttac-----------------------------tact----------------------tgctactatttatattccat-----tgttaagt------------tctggtgaaaactgctta------------------------------------------------------------------------------taagaaaactgcttg-gaaa-----------------------gttagatggctttcctcaaaaggtttrrtta-----tttttgaaaaataaggtgt------tttgga-------------------------------------------------------------------------------------------------------------------------------------------------------------------------------------------------------------------------------------
>I23391_M183_Malvaceae_Phymosia_umbellata_seq1
---------------------------------------------------------------------------------------------------------------------------------------------------------------------------------------------------------------------------------------------------------------------------------------------------------------gcattgctgtcgattaattgtttccagaaggatttgggggatcctaatcccctggtgagagcaygggcacttcgcaccatggcwggaattcgtctacatgttattgcacctcttgttctggtggcagtgggcaagtgtgctagagatccatctgtgtatgttagaaaatgtgcwgccaatgctcttccaaaattgcatgatttgcgcctagaggaacataacttggcrattgaagaggtttkctt------gataaattkatt---t-ttymwwmytwwtt-ttksyttymdkktt-------tytaykagtsatca-tggccttab-----------------------------taht----------------------tgctactattcattttacat-----tgttatgt------------tctggtba---------------------------------------------------------------------------------------------aaahtkctcg-gam------------------------tgtcgdtggctttccttaaaaggttttgtca-----tttttraaarwtaaggttt------tagagtaggttgacatgcaatt--------------------------------------------------------------tgctcagatgatatctaaaaa-----------------tatatattttgcgtgcatttt-------------------------------------------------------------tca----------------------------
>I23393_M189_Malvaceae_Kearnemalvastrum_lacteum_seq1
----------------------------------------------------------------------------------------------------------------------------------------------------------------------------------------------------------------------------------------------------------------------------------------------------------------cattgctgtcgattaattgtttccagagggatttgggggatcctaatcccttggtgagagcatgggcamttcgcaccatggctggaattcgtctacatgttattgcaccacttgttctggtggcrgcgggcaagtgtgctagagatccatctgtgtatgttagaaaatgtgcagctaatgctcttccaaaattgcatgatttgcgccagdaggaacataacttggcgattgaagaggttcgctt------gataaatttatt---tcktcataattatwt-ttgckttcttgttt-------tccayaagtyatca-tgg-cytac-----------------------------tact----------------------tgctactdtttatwtttcat-----tgttaagt------------tytggtgaaaactgctta------------------------------------------------------------------------------caagaaaactgcttg-gaat-----------------------gttagatggctttccttaaaaggtttggtta-----twttttwamaataaggtgy------tttggatgttc-agttttagat--------------------------------------------------------------gtttctggtagcatggcacct-----------------tagacatct--------------------------------------------------------------------------------------------------------
>I23394_M229_Malvaceae_Malvastrum_americanum_seq1
--------------------------------------------------------------------------------------------------------------------------------------------------------------------------------------------------------------------------------------------------------------------------------------------------------------agcattgctgtcgattaattgtttccagagggatttgggggatcctaatcccttggtgagagcatgggcacttcgcaccatggctggaattcgtctacatgttattgcaccwcttgttctrgtggcagtgggcaagtgtgctagagatccatckgtgtatgttagaaaatgtgcagctaatgctcttccaaaattgcatgatttgcrccaggaggaacataacttggcgattgaagaggttcgctt------gataaatttatt---tcgtcataattattt-ttgctttcttgttt-------tccttaagtcatca-tgg-cttac-----------------------------tgct----------------------tgctactatttatattccat-----tgttaagt------------tctggtgaaaactgctta------------------------------------------------------------------------------caagaaaactgcatg-gaat-----------------------gttagatggctttccttaaaaggtttggttt-----ttctttttattaaata----------------------------------------------------------------------------------------------------------------------------------------------------------------------------------------------------------------------------------------------------
>I23395_M236_Malvaceae_Fuertesimalva_jacens_seq1
--------------------------------------------------------------------------------------------------------------------------------------------------------------------------------------------------------------------------------------------------------------------------------------------------------------agcattgctgtcgattaattgtttccagagggatttgggggacccgaatcccttggtgagagcatgggcacttcgcaccatggctggaattcgtctacatgttattgcaccacttgttctggtggcagtgggcaagtgtgctagagatccatccgtgtatgttagaaaatgtgcagctaatgctcttccaaaattgcatgatttgcgccaggaggaacataacttggcgattgaagaggtttgctt------gataaatttatt---tcgtcataattattt-ttgctttcttgttt-------tccacaagtcatca-tgg-cctac-----------------------------tact----------------------tgctacttcttatattcc-------------------------------------actgctta------------------------------------------------------------------------------caagaaaactgcttg-gaat-----------------------gctagatggctttcagt-----------ttt-----tttgttgaaaaaaaggtgc------tttggattatcagtttttagat--------------------------------------------------------------ttttctggtagcatggtacct-----------------ttgacatctacgatctctctc-------------------------------------------------------------tctcttatt----------------------
>I23396_M019_Malvaceae_Allosidastrum_pyramidatum_seq1
--------------------------------------------------------------------------------------------------------------------------------------------------------------------------------------------------------------------------------------------------------------------------------------------------------------agcattgctgtcgattaattgtttccagaaggatttgggggatcctaatcccctggtgagagcaagggcacttcgcaccatggcgggaattcgtctacatgttattgcacctcttgttctggtggcagtgggcaagtgtgctagagatccatctgtgtatgttagaaaatgtgcagccaatgctcttccaaaattgcatgatttgcgccaagaggaacataacttggcgattgaagaggtttgctt------gataaatttatt---t-ttcatagttactt-ttgctttcatgttt-------tccacgagtcatcattggccttac-----------------------------tact----------------------tgctactattcgtttt-cat-----tgttaagt------------tctggtg----------------------------------------------------------------------------------------------aaaccgcttg-gaa------------------------tgttgatggctttccttaaaaagttttgtca-----tttttgaaaattaagtttt------tagaatagtttgacatgcaata--------------------------------------------------------------tgctcagatgatatctagaaa-----------------tatattttttgcatgcatttt-------------------------------------------------------------tcagaaaaatctgtagttt------------
>I23398_M021_Malvaceae_Sidastrum_micranthum_seq1
---------------------------------------------------------------------------------------------------------------------------------------------------------------------------------------------------------------------------------------------------------------------------------------------------------------gcattgctgtctattaattgtttccagaaggatttgggggatcctaatcccctggtgagagcacgggcacttcgcaccatggcgggaattcgtctacatgttattgcacctcttgttctggtggcagtgggcaagtgtgcaagagatccatctgtgtatgttagaaaatgtgcagcmaatgctcttccaaaattgcatgatttgcgccaagaggaacataacttggcgattgaagaggtttgctt------gataaatttakt-----ttcatagttactt-ttksyttymwkktt-------tycmmsrrkymwym-wkgscytwr-----------------------------kwmy----------------------tksywmymwtymwtttwmmw-----ykktwark------------tyykgktw---------------------------------------------------------------------------------------------aawttksytk-graw-----------------------kktkrwkgsyttycytwarargktttkkys------kkkwwkraaaawwarkttt------twrrawwrkttkrmmwgcaatw--------------------------------------------------------------wksyymrrwkrwwwyywaawwtw---------------ttttttttttgcattca------------------------------------------------------------------------------------------------
>I23399_M022_Malvaceae_Gaya_dominguensis_seq1
---------------------------------------------------------------------------------------------------------------------------------------------------------------------------------------------------------------------------------------------------------------------------------------------------------------------ctgtcgattaattgtttccagaaggatttgggagatcctaatcccctggtgagagcacgagcgcttcgcaccatggcaggaattcgtctacatgttattgcacctcttgttctggtggcagtgggcaagtgtgctagagatccatctgtgtatgttagaaaatgtgcagccaatgctcttccaaaattgcatgatttgcgtcaagaggaacataacttggcaattgaagaggtttgctt------gataaatttatt---t-ttcatag-tactt-ttgatttcatgttt-------tccacgagtcatca-tggcctaac-----------------------------tact----------------------------------------------------------------------------------------------------------------------------------------------------------------------------------------------------------------------------------------------------------------------------------------------------------------------------------------------------------------------------------------------------------------------------------------------------------------------------------------------------------------------
>I28591_M023_Malvaceae_Neobuchia_paulinae_seq1
------------------------------------tgaattat-gtatcatttggaa-gcactgtttggtttctta-ataaaagtagtgcttgagaagg--------------------------aggaaactcgttagcttaaaa-taagagagtggctcaaagggg----------tgactggattgtat--------------------------tggt--tgtctaagcaggaatgttg--------aacttattactaatcagttctgtgtt-taattatgtaggcgtccaaatgaagcattgctgtcaattaattgtttccagaaggatttgggggatacaaatcccttggtgagagcatgggcacttcgcaccatgtctggaattcgtctacatgttattgcacctcttgttctggtggcagtgggcaagtgtgccagagatccatctgtctatgttagaaaatgtgcagccaatgctcttccaaaattgcatgatttacacctagaagaacatatgttggcaattgaagaggtttgctt------gataaatttatt---tcttcatagttgtt-------------tct-------tccatgattcatta-tgatcttag-----------------------------tact----------------------tgctactattcattttccat-----tgttaaga------------tctggtgaaaaatgctta------------------------------------------------------------------------------taagaaaact-----------------------------------------------------------------------------------------------------------------------------------------------------------------------------------------------------------------------------------------------------------------------------------------------------------------------------------------
>I28593_M024_Malvaceae_Carpodiptera_cubensis_seq1
-----------------------ttttcaatgttaatgaattat-gaataatttcaag-ccaccattatatttctcacataaaagcagcgctcaagtaag--------------------------tagaatttcattaacttgaaa-tcagggagggc----------------tgatggactagattgcat-----------------------------------------atggacattg--------gatttattgataa-tgcttctttatt-taattatgtaggcgtccwaatgaagcattgctgtcaattaattgtttccagagggatttgggggatccaaatcctttggtgagagcatgggcacttcgcaccatggctggaattcgtctacatgttattgcacctcttgttctggtggcagtgggcaagtgtgctagagatccatctgtctatgttagaaaatgtgcagccaatgctcttcccaaattgcatgatttgcgccaagaggaacacacttcagcaattgaagaggttcactt------gataacttttt----tgttcatagttattttttgccttcatgttt-------tccatgatttattt-tgtccttat-----------------------------gaat----------------------tgtgactattcattttttca-----tgttaaga------------tgtgatgaaaaatgcttg------------------------------------------------------------------------------t---aaggctgcttg-gaat-----------------------gttagatggcttc-cttaaaatatttgatta-----tttttggaaaataaggttt-------------------------------------------------------------------------------------------------------------------------------------------------------------------------------------------------------------------------------------------------
>I28594_M025_Malvaceae_Herrania_nitida_seq1
--------------------------------------------------atttggaa-tcactgtctgatttcttacataaatgcagtgctcacgaagg--------------------------tagaatgtctttatcttaaaa-taagagagtggctcaaaggagagggga-gattgactggattgtct--------------------------gtgttgtttttaagcatggatgttg--------aacttattactaattctttctgtgtt-taattatctaggcgtccaaatgaagcattgctgtcaattaattgtttccagaaggatttgggggatccgaatcctttggtgagagcgtgggcacttcgcaccatggctggaattcgtctacatgttattgcacctcttgttctggtggctgtgggcaagtgtgctagagatccatctgtctatgtgagaaaatgtgcagccaatgcgcttcccaaattgcatgatttgcgccaagaggaacatacctcggcggttgaagaggt---ttt------gataactttatt---tgttaatagttcttt-ttgctttcatgttt-------tccatgatttaatt-tgaccttac-----------------------------aact----------------------tgctactactcattttccat-----tgttaaga------------tctggtgaaaaatgctca------------------------------------------------------------------------------taagaaaactgctta-gaat-----------------------gttggatggctttgcttaaaagattggatca-------------------------------------------------------------------------------------------------------------------------------------------------------------------------------------------------------------------------------------------------------------------------
>I28595_M184_Malvaceae_Guazuma_ulmifolia_seq1
--------------------------------ttcaaggtaaat-aaataatttggaa-tcaccgttttacttcttacataaatgcagtgcttgagaakg--------------------------tagaatctcattagcttaaaa-ta--agagtggctcaaaggagagggga-tattgactagattgttt--------------------------ttgttgtttttaagcataaatatcg--------agcttattactaattvtttatgtatt-taattttctaggcgcccaaatgaagcattgctgtcaattaattgtttccagaaggatttgggggatccaaaycctttggtgagagcatgggcdcttcgcaccatggctggaattcgtctacatgttattgcacctcttgttctggtggcagtgggcaagtgtgctagagatccatctgtctatgtcagaaaatgtgcagccaatgctcttcccaaattgcatgatttgcgccaagaggaacatacctcggcaattgaagaggt---att------aataactttata---tgttcctagtgaatt-ttgctttcatgctt-------t-tatgatttaatt-tgaccttac-----------------------------aact----------------------tg---ctamtcatttcccat-----tgttaagg------------tctggtgaaaatttctca------------------------------------------------------------------------------taatgggactgctta-gaat-----------------------tttggatggctttgcttaaaggatttaatta-----ttttttaaaaata---ttt------tag----------------------------------------------------------------------------------------------------------------------------------------------------------------------------------------------------------------------------------------
>I28596_M026_Malvaceae_Ruizia_cordata_seq1
----------------------cttttcaaggtaaagaaattgt-ggatgatttgtaa-gtactgtt---tttcttatataaa-----------agaagg--------------------------tcgaatctcattagtgtaaga-taatggagtggctcaaaataaagtgaattattgactggattgtat--------------------------ttgttgtgtttaagcttgttcattg--------aacttattactaa-atgttcagcatt-taattatgtaggcgcccaaatgaagcattgctttcaattaattgtttccagaaggatttgggggatactaatcctttggtgagagcatgggcacttcgtaccatggctggaattcgtctacatgttattgcacctcttgtgctggttgcagtgggcaagtgtgctagagatccatctgtctatgtcagaaaatgtgcagcaaatgctcttcccaaattgcatgatttacaccaagaggaacataactcatcaattgaagaggtttgctt------gataactgtact---tgctcataatta-cttttgcttttatgttcagtat--tccatgatttgttt-taacattac-----------------------------tat--------------------------------cttttttccac-----tgttaaga--------------tggtga-aaatgctta------------------------------------------------------------------------------caagaagactgccta-gaat-----------------------g-tgaatggctttgcttaaatgatt-------------------------------------------------------------------------------------------------------------------------------------------------------------------------------------------------------------------------------------------------------------------------------
>I28597_M027_Malvaceae_Melhania_velutina_seq1
------------------------rarctggttgtgtagctykt-kgaywakktgtww-rtmmtytc---wttcttatataaaagcagtgacttagaagg--------------------------tcgaatctcattagtgtaaga-taatrgagtggctcaaaatwarktkaattattgactgrattgtat--------------------------ttgttrtrtttaabcttgkwcattg--------aacttattactaa-ctgttcagcatt-taattatbtaggcgcccaaatgaagcattgctttcaattaattgtttccagaaggatttgggggatmctaatcctttggtgagagcatgggcacttcgtaccatggctggaattcgyctacatgttattgcacctcttgtkctggttgcrgtgagcaagtgtgctagagatccatctgtctatgtcagaaaatgtgcagcyaatgctcttmccaaattgcatgatttacgccaagaggaacatacctcatcaattgaagaggtttgctt------gataactstact---tgctcataatta-yttttgmttttatgttcagtgttctcaatgatttgttt-taacattcc-----------------------------tgt--------------------------------cttttttccac-----tgttaaga--------------tggtgg-aaatgctta------------------------------------------------------------------------------gaagaagactgcctg-k----------------------------------------------------------------------------------------------------------------------------------------------------------------------------------------------------------------------------------------------------------------------------------------------------------------------------------
>I28598_M028_Malvaceae_Glyphaea_brevis_seq1
-------------------------------------gaaaagt-acgttttcgcaaa-cttgtctcccattatttagagtgaatttgcttttgaaattcctagggttgtttccatatgttaaatatgtaatattaataaactgagg-gaa----------------------------------aattactc--------------------------tttgttctttttggcagggatattg--------aacctatcactaattgtttctgta-t-tacttatataggcgtccaaacgaagcattgctgtcaattaattgtttccagaaggatttgggggatccaaaccctttggtgagagcatgggcacttcgcaccatggctggaattcgtctacatgttattgcacctcttgttctggttgcagtgggaaagtgtgctagagatccatctgtctatgtcagaaaatgtgcagccaatgcgcttcccaaattgcatgatttgcgcctagaggaacatacctcagcaattgaggaggttcgatc------gataactttttt---tgttcatagttattt-tttctatcatacgt-------tccatgattcagca-tgacattga-----------------------------agtc----------------------tggcttcatccaagttatatata-actttcgaa------------catgaataagcattcaca------------------------------------------------------------------------------gattcatgcttcttw-aatt-----------------------ataacttcaatt--------------------------------------------------------------------------------------------------------------------------------------------------------------------------------------------------------------------------------------------------------------------------------------------
>I28599_M029_Malvaceae_Desplatsia_dewevrei_seq1
--------------------------------caaccaatgtgcatgctagcttmaaa-tatttctttctctcgttacagtgga------------------------------------------tagacactcattagcttaaaa-taacagagtggctcaaagcagaggggatcatagactggattgtct--------------------------ttgttgttcttttaggatg---------------aattattactaattttttctatat--taattatataggcgtccgaatgaagcgttgctttcaattaattgtttccagaaggatttgggggatccaaatcctttggtgagagcatgggcacttcgaaccatggcaggaattcgtctacatgttattgcacctcttgttcttgttgcggtgggaaaatgtgccagagatccatctgtctatgtcagaaaatgtgcagccaatgcacttcccaaattgcatgatttgcgccaagaggaacatgcctcagcaattgaggaggttcagtt------catgactttaag---tgtccatagttattt-cttcattcatattt-------tccacgatatagtc-agag-ttgt-----------------------------gact---------------------ttgc-----tatattctccat-----ttttaaga------------tctggtcc--aatacaca------------------------------------------------------------------------------aaggaagactgatta-gaat-----------------------gttggatggttttgcttaaaatattttattg-----tttt----------------------------------------------------------------------------------------------------------------------------------------------------------------------------------------------------------------------------------------------------------------
>I28602_M031_Malvaceae_Mollia_sp_seq1
---------------------------------------------tgcttgctttgaa--tattttctctccgattatagt---taa---------------------------------------tagatattcgttagctcaaaa--tacaaagtggctcaatgtagaggggatgataaactggatttcat--------------------------ttgttgtttattagtgt----------------gaattattactaattgtttgtgtat--taattatataggcgtccaaatgaagcattgctttcaattaattgtttccagaaggatttgggagatccaaatcctttggtgagagcgtgggcgcttcggaccatggctggaattcgtctacatgttattgcacctcttgttctggttgcggtgggcaaatgtgccagagatccatctgtctatgtcagaaaatgtgcagccaatgcacttcccaaattgcatgatttgcgccaagaggaacatacctcagcaattgaggaggttctgtt------gatgactacatg---tgctcatagttatttttttctttcattttt------ttccatgattcagtt-agacattat-----------------------------gact---------------------ttgctatatgctccatttttt-----ttcaaaga------------tctggtca--aatactca-------------------------------------------------------------------------------aataagactgattt-gaat-----------------------gttggatt-ttttgcttaaa------------------------------------------------------------------------------------------------------------------------------------------------------------------------------------------------------------------------------------------------------------------------------------
>I28605_M235_Malvaceae_Abutilon_sp_seq1
---------------------------------------------------------------------------------------------------------------------------------------------ttaaaa-taa--gagtggccataaggagaggtgatgattgactggactgtat--------------------------ttcttatgtttaagcaggtatattg--------aacttcttgtttactgtttctgca-t-taattgtgtaggcgtcccaatgaagcattgctgtcgattaattgtttccagaaggatttgggggatcctaatcccctggtgagagcacgggcacttcgcaccatggcaggaattcgtctacatgttattgcacctcttgttctggtggcagtgggcaagtgtgctagagatccatccgtgtatgttagaaaatgtgccgccaatgctcttccaaaattgcatgatttgcgcctagaggaacataactcggcgattgaagaggtttgctt------gataaatttatt---t-ttcatagttactt-ttgctttcatgttt-------ttcacgagtcatca-tggccttac-----------------------------tact----------------------tgccactattcattttacat-----tgttatgt------------tctggtga---------------------------------------------------------------------------------------------aaactgcttg-gaa------------------------tgttgatggctttccttaaaaggttttgtca-----tttttgaaaaataag-----------------------------------------------------------------------------------------------------------------------------------------------------------------------------------------------------------------------------------------------------
>I28606_M033_Malvaceae_Reevesia_formosana_seq1
-------------------------------------------------------gam-ccaytga-tgatttyttatataaaagsagtkctcgagaagg--------------------------tagaacctcattagcttgaaa-tamragagtgrctcrwaggagagrygatgattgactggattstat--------------------------kttttgtgywtaagmakggacattg--------aacttrtwastaattgtttctgtatt-taaytatgtaggcgtccaaatgaagcattgctrtcdattaattgtttccagaaggatttgggggatccraatcctttggtgagagcawgggcacttcgcaccatggctggaattcgtctacatgttattgcacctcttgttctggtggcagtgggcaagtgtgctagagatccmtcygtctatgtyagaaaatgtgcagccaatgctcttcccaaattgcatgatttgcgccaagaggaacatrscycggsgattgaagaggtwygctytwymcaaatractttatt---tgttcatarttattt-ttgctttcahrwtt-------tccwtgattcatyw-tgacywtac-----------------------------kact----------------------tgctaccatcca-tttccat-----tgttaaga------------tctggtgaaaratgcytm------------------------------------------------------------------------------tragaagactgctta-gaat-----------------------gttggatggctttccttaaaaga---------------------------------------------------------------------------------------------------------------------------------------------------------------------------------------------------------------------------------------------------------------------------------
>I28608_M035_Malvaceae_Hosfordia_alata_seq1
--------------------agataagagtagttattagatcat-gaataatttggaa-gcactgttctgtttcttt-ataaaagtagtgcttgaaaagc--------------------------tggaaacwcawtagtttcaaa-taa--gagtggccataaggagargtgatgattgaytggactgtat--------------------------ttcttatgtttaagcaggtatattg--------aacttattgtttactgtttctgca-t-taatkgtgtaggcgtcccaatgaagcattgbtgtcgattaattgtttccagaaggatttgggggatcctaatcccctggtgagagcacgggcacttcgcaccatggcwggaattcgtctacatgttattgcacctcttgttctrgtggcagtgggcaagtgtgctagagatccatctgtgtatgttagaaaatgtgcagccaatgctcttccaaaattgcatgatttgcgcctagaggaacataacttggcgattgaagaggtttgctt------gataaatttatt---t-ttcatacttattt-ttgchttcatgttt-------tttackagtsatca-tggccttag-----------------------------cact----------------------tgctactattcattttacat-----tgttatgt------------tctggtga---------------------------------------------------------------------------------------------aaaykgsymm-gwr------------------------tgyyarwgryyywyctgtgtatgttagaaaa-----tgtgcagccaatgctcttc------caaaattgcatgatttgcgcctagaggaacataacttggcgattgaagaggtttgcttgataaa----------------------------------------------------------tttatttttmaw-----------------------------------------------------------------------------------------------------
>I28609_M036_Malvaceae_Pentaplaris_davidsmithii_seq1
----------------------------------------------------------------------------taataaaagcagtgcttgagaagg--------------------------tagaaactcattagctt-aaa-taagagagtggcccaaaggagaggcagtgattgactagattgtat--------------------------ttgttgtgtataagcaggtacattg--------aacttattactaattatttctgtatt-taattgtgtaggcgtccaaatgaagcattgctgtcaattaattgtttccagaaggatttgggggatccgaatcccttggtgagagcatgggcacttcgcatcatggctggaattcgtctacatgttattgcacctcttgttctggcggcagtgggcaagtgtgccagagatccatctgtctatgttagaaaatgtgcagccaatgctcttccaaaattgcatgatttgcgccaagaggagcataccttggcaattgaagaggttcgctt------gatagatttatt---tcttcgtagttattt-ttgctttcagtttt-------tccacaattcatta-tgaccttac-----------------------------tatt----------------------tgctactattcattttccat-----tgttaaga------------tctggtgaaaactgcata------------------------------------------------------------------------------taagaaaactgcttg-gaat-----------------------gttggatggct---------------------------------------------------------------------------------------------------------------------------------------------------------------------------------------------------------------------------------------------------------------------------------------------
>I28610_M037_Malvaceae_Heritiera_littoralis_seq1
-------------------------------------taattat-gaatcatttggaa-gtatcatttgatttcttatatagaagcwktgcctgagtagg--------------------------tagaatctcattggcttgaaa-tcagggaggg----------------------ggctggattgtat--------------------------atattgtgtttaagcatggacattg--------aacttattactagtcgtttctgcttt-taattatgtaggcgtccaaatgaagcgttgctgtcaattaattatttccagaaggatttgggggatccaaatcctttggtgagagcatgggcacttcgcaccatggctggaattcgtctacatgttattgcacctcttgttctggtggcagtaggcaagtgtgctagagatccatctgtctatgttagaaaatgtgcagccaatgctcttcccaaattgcatgatttgcgccaagaggaacataccttggcaattgaagaggtttgttt------gataactttatt---tgttcatagttaatt-ttgctttcatgttt-------tccatgattcattt-tggccttat-----------------------------gatt----------------------tgcaactattcattttcca------tgttgaaa------------tttgctgaaaaatgctta------------------------------------------------------------------------------t---aagactgcttg-gaat-----------------------gttggatggctttccttaaaagagyyraktr-----yttttcgaamr---------------------------------------------------------------------------------------------------------------------------------------------------------------------------------------------------------------------------------------------------------
>I28611_M062A_Malvaceae_Durio_zibethinus_seq1
t-----------------atgggctttcaaggtaaatgaattat-gaataatttggaagtccctatttgatttcttatataaaagtagtgctcgagtagg--------------------------tagaatctcagtagcttaaaa-taagggagggggt---------------ggctgactggtttgtat--------------------------ttgttrtgtttaagcattgacattg--------aat---gtactaaccgtttctgcatt-taattatgtaggcgtccaaatgaagcattgctgtcgattaattgttttcagaaggatttgggggatccgaatcctttggtgagagcatgggcacttcgcaccatggctggtatccgtctacatgttattgcacctcttgttctggtggcagtgggcaaatgtgctagagatccatctgtctatgtcagaaaatgtgcagccaatgctcttcccaaattgcatgatttgcgccaagaggaacatacctcgtcgattgaagaggtwsgctt------gataactttatt---ttttcatacttattt-tt-ctttcatgttt-------tctatgatttagtt-tgaccttac-----------------------------aatt----------------------tgctactattcatttttctt-----tgttaaga------------tctggtgaataatgctta------------------------------------------------------------------------------tgagaagactgcttg-gaat-----------------------gttggatggctttccttaaaagatttgatta-----ttt-----------------------------------------------------------------------------------------------------------------------------------------------------------------------------------------------------------------------------------------------------------------
>I28612_M038_Malvaceae_Brachichyton_bidwillii_seq1
----------------------------------------------------------------------tttcttatataagagcagtgcgtgagtagg--------------------------tagaatctgattggcttgaaa-ttaggagggga----------------tgattgactggattgtat--------------------------ttgttgtgtttaagcatggacgttg--------aacttattaacaattttttctatatt-taattgtgtaggcgtccaaatgaagcgttgctgtcaattaattatttccagaaggatttgggggatccaaatcctttggtgagagcatgggcacttcgcaccatggctggaattcgtctacatgttattgcacctcttgttctggtggcagtaggcaagtgtgctagagatccatctgtctatgttagaaaatgtgcagccaatgctcttcccaaattgcatgatttgcgccaagaggaacatacctcgacaattgaagaggtttgctt------gataaatttatt---tgttcatagttattt-ttgctttgttgttt-------tccatgattcattt-tgaccttgc-----------------------------aact----------------------ctcaactattcattttcca------tattgaaa------------tttggtgaataatgctta------------------------------------------------------------------------------t---aagactacttg-gaat-----------------------gttggatgactttccttaaaagatttaatta-----tttttgaaag----------------------------------------------------------------------------------------------------------------------------------------------------------------------------------------------------------------------------------------------------------
>I28613_M039_Malvaceae_Eriotheca_macrophylla_seq1
tagataatggttttat---gggcttttcaaggttaatgaattat-gaatcatttggaa-gcaccctttgatttattatataaaatcagtgctcgaatagg--------------------------tagaatatcattagcttgaaa-taagggacctgg-----------------------------acac--------------------------tggttgtgtttaagcaggaacattg--------aacttattacyaatcatttctgtatt-taattatgtaggcgtccaaatgaagcattgctgtcrattaattgtttccaraaggatttgggrgatmcraatccbttggtgagagcatgggcacttcgbaccatgkchggrattcgtctacatgttattgcacctcttgttctggtggcagtgggcaagtgtgcyagagatccatctgtctatgttagaaaatgtgcagccaatgctcttccmaaattrcatgatttgcgycwagadgaacatachtbvgcrattgaagaggtttgctt------gataamtttatt---tsttcatagttrttt----ctttmawgttt-------tcnaygattyattw-tgabcwwac-----------------------------kayt----------------------tkytactattcattttccat-----trttaaga------------tctggtgaaaaatgcttr------------------------------------------------------------------------------taagaaractgcttg-gaat-----------------------tttagactagtgtsycatgaaatat-------------------------------------------------------------------------------------------------------------------------------------------------------------------------------------------------------------------------------------------------------------------------------
>I28615_M041_Malvaceae_Pterygota_brasiliensis_seq1
---------------------------------------------gaataatttggaa-gtaccatttgatttcttatataaaagctgtgcttgagtagg--------------------------tagagtctcattggcttgaaa-tcagcgagggg---------------gtgattgactggattgtat--------------------------atgttgtgtttaatcatggacattc--------aacttattaatgattgtttctgcatt-taattatgaaggcgtccaaatgaagcattgctgtcaattaattgtttccaaaaggatttgggggatccaaatcctttggtaagagcatgggcacttcgcaccatggccggaatacgtctgmatgttattgcacctcttgttctggttgcagtaggcaagtgtgctagagatccatctgtctatgttagaaaatgtgcagccaatgctcttcccaaattgcatgatttgcgccaagaggaacatacctcaccaattgaagaggtttactt------gataactttatt---tgttcacagttattt-ttgctttcatgttt-------tccatgattcattt-tgaccttac-----------------------------gact----------------------tgcaactattcattttcca------tgttgaga------------tttggtgaaaaatgctta------------------------------------------------------------------------------t---aagactgcttg-gaat-----------------------gttggatggctttccttaaaagatttaatta-----tt------------------------------------------------------------------------------------------------------------------------------------------------------------------------------------------------------------------------------------------------------------------
>I28616_M042_Malvaceae_Leptonichya_maranta_seq1
-------------------------------tcttatgagctta-aaat--aagagag-gggatgtttgatttcttatataacagcaatgcttgagaagg--------------------------tagaatcttatgagsttaaaa-taa---------------gggaggggatgtttgattggattgttt--------------------------ttgctgttattaagaatggatatcg--------aatttattactattcgtttctgca-t-taattgtataggcgtccaaatgaagcaytgctgtcaattaattgtttccagaaggatttgggggatccaaatcctttggtgagagcatgggcacttcgcaccatggctggaattcgtctgcatgtcatagcccctcttgttttggtggcagtaggcaagtgtgccagagatccatctgtctatgtcagaaaatgtgcagccaatgctcttcccaaattgcatgatttgcgccaagaggaacataactcagcrattgaagaggttcaatc------rataactttatt---tgtttgtagwtattt-tttactttatgttt-------tccatgattcaatt-tgaccttat-----------------------------ggct----------------------tgctacwmwtmwtttymawt-----kktwarrw------------tctggtg-------------------------------------------------------------------------------------------agaaaaatgctc--ataa-----------------------gttggatggtgctgcttaaaagatttgatta-----tttttggaaaataatggtt------tagattagtt---------------------------------------------------------------------------------------------------------------------------------------------------------------------------------------------------------------------------------
>I28618_M044_Malvaceae_Pentace_laxiflora_seq1
-------------------------------gttaatgaattat-gaataatttcaaa-ccaccaatttgtttctcacataaaaccagtgctctagtggg--------------------------tagagtctcattagcttaaaa-tcagggaggggt---------------gatttgactgaattgcat-----------------------------------------atggacattg--------aatttgttgataa-tgcttctttatt-tc---atgtaggcgtccaaacgaagcattgttgtcgattaattgtttccagaaggatttgggggatccaaatcctttggtgagagcatgggcacttcgcaccatggctggaattcgtctrcatgttattgcacctcttgttctggtggcagtgggcaagtgtgctagagatccatctgtgtatgttagaaaatgtgcagccaatgctcttcccaaattgcatgatttgcgccaagaggaacatacctcagcaattgaagaggttcactt------gataactttatt---tgtgcatagttattttttgcttccatgttc-------tccatgagtcattt-tgavgatat-----------------------------gact----------------------akcgactattcattttcca------tgttaaga------------tgtgatgaaaaabgybwa------------------------------------------------------------------------------t---agggctgctca-gaat-----------------------gttarrkggtttccttcaaatagtt------------------------------gat---------------------------------------------------------------------------------------------------------------------------------------------------------------------------------------------------------------------------------------------a
>I28619_M045_Malvaceae_Phragmotheca_mammosa_seq1
----------------------------------------------aattatttggaa-gcactcttcggtttctta-ataaaagcaatgcttaagaagg--------------------------tggaaactcattagcttaaaa-taagagagtggcccaaag-------------tgactggcttgtat--------------------------ttgttttgtttaagcaggtgcattg--------aacttattactaatcgtttctgtatt-taattatgtaggcgtccaaatgaagcattgctgtcgattaattgtttccaaaaggatttgggggatccgaatcccttggtgagagcatgggcacttcgcaccatggctggaattcgtctacatgttattgcacctcttgttctggtggcagcgggcaagtgtgctagagatccatctgtctatgttagaaaatgtgcagccaatgctcttccaaaattgcatgatttgcgccaagaggaacataccttggcgattgaagaggttcactt------gataaatttatt-------------------ttgctttcatgttt-------tccatgattcatta-tgaccttgc-----------------------------tact----------------------tgctactattcattttccat-----tgttaaga------------tctggtgtaagctgcata------------------------------------------------------------------------------taaggaaactgcttg-gaat-----------------------gttggatggctttcattaaaaggcttggtta-----tttttggaaaataaagttt------tagactaggttggc-----------------------------------------------------------------------------------------------------------------------------------------------------------------------------------------------------------------------------
>I28623_M048_Malvaceae_Abroma_augusta_seq1
--gttaa--------------------------------------cgaacatttggaa-gcaccatttgatttcttatataacagcaatgctcgagaagg--------------------------tagaatcttattagtttaaaa-taagagagtggctcaaaggagaggggatgtttgattggattgtca--------------------------ttgttgtttttaagcatggatattg--------aacttatgtctatttgtttctgtat--taattatataggcgtccaaatgaagcattgctgtcgataaattgtttccagaaggatttgggggatccaaatcctttggtgagagcatgggcacttcgcaccatggctggaattcgtctacatgtcatttcacctcttgttctggtagcagtgggcaagtgtgctagagatccatctgtctatgtcagaaaatgtgcagccaatgctcttcccaaattgcatgatttgcgccaagaggaacatacctcggcgattgaagaggttcaatt------gataacgttatt---tgtttgtagttattt-ttgcttttaagttt-------tccatgattcattt-cgaccttat-----------------------------gact----------------------tgctactgctcattttttaaa----tgct-----------------------------------------------------------------------------------------------------------------aacaagaagacttc-gcac-----------------------tgtggatggctttgcttaaaagatttgatta-----ttttgggaaaataatggtg------tagatgag-----------------------------------------------------------------------------------------------------------------------------------------------------------------------------------------------------------------------------------
>I28624_M049_Malvaceae_Corchoropsis_tomentosa_seq1
------------------------------ggtaaatgaattgt-ggacaattggtaa-gtactgtttaatttcttatataaatgcagtgatcatgaagg--------------------------tcgaatctcattagtgtaaga-taatggagtggctcaaaggaaagccaatggttgattggattgtat--------------------------ttgttgtgtttaagcttggacatta--------aacttattactaattttttcagcatt-taattatgtaggcgcccaaatgaagcattgctttcaattaattatttccagaaggatttgggggatcctaatcctttggtgagagcatgggcacttcgtaccatggctggaattcgtctgcatgttatttcacctcttgtgctggttgcagtgggcaagtgtgctagagatccatctgtctatgtcagaaaatgtgcagccaatgctcttcccaaattgcatgatttacgccaagaggaacatacctcatcaattgaagaggttcgctt------gataactgtact---tgctca--gttatttttttcttttatgttcagtgttctccatgattcattt-taacattgc-----------------------------tacc----------------------tatt--taactattttccac-----tgctaaga--------------tggtga-aaattctta------------------------------------------------------------------------------caagaagactgcttg-gaat-----------------------gttgaatggctttgcttaaatgatttgatta-----taywtys-------------------------------------------------------------------------------------------------------------------------------------------------------------------------------------------------------------------------------------------------------------
>I28629_M052_Malvaceae_Spirotheca_rosea_seq1
------------------------------------------ac-ctatcatttggaa-gcaccatttggtttctta-ataaaagtagtgcttgagaagg--------------------------tggaaacccattagcttaaaa-ta--agagtggctcaaagggg----------tgactggattgtat--------------------------tgtttgtatttaagcaggaacattg--------aactgattaataatcatttctgtatt-taataatgtaggcgtccgaatgaagcattgctatcaattaattgtttccaaaaggatttgggggatacgaatcccttggtgagagcatgggcactccgcaccatgtctggaattcgcctacatgttgttgcacctcttgttctggtggcagtgggcaagtgtgccagagatccatctgtctatgttagaaaatgtgcagccaatgcacttccaaaattgcatgatttgcgcctagaagaacataccttggcaattgaggaggtttgctt------cataaatttatt---tcttcatggttgtt-------------tct-------tccatgattcagta-tgatcctac-----------------------------taat----------------------tgctacccttcattttccgt-----tgttaaga------------tctggtgaaaaatgcttg------------------------------------------------------------------------------tatgaaaactgcttg-gwac-----------------------gttgggtggctttcctcaaaaggtttggt---------------------------------------------------------------------------------------------------------------------------------------------------------------------------------------------------------------------------------------------------------------------------
>I28630_M053_Malvaceae_Huberodendron_swietenioides_seq1
--------------------ggctttcgaagcttaatgaattgc-gaatcatttggaa-gcaccgtttggtttctta-ataaaggtagtgcttgagaagg--------------------------tggaaacttrttagcttaaaa-taagagagtggctcaaattgg----------tgaccggattgtat--------------------------tggttgtgtttaagcaggaacattg--------agcttattactaattgtttctgtatt-taattatataggcgtccaaatgaagcattgctgtcaattaattgtttccagaaggatctgggggatahgaatcccttggtgagagcatgggcacttcgcaccatgtctggaattcgtctacatgttattgcacctcttgttctggtggcagtgggcaagtgtgccagagatccatctgtctatgttagaaaatgtgcagccaatgctcttccaaaattgcatgatttgcgccaagaggaacataccttggcaattgaagaggtttgctt------gataaatttatt---tcttcatagttatt-------------tct-------tccatgattcatta-tgatmttrs-----------------------------tact----------------------tgctattattcattttcc-t-----tgttaaga------------tctgctgaaaaatgctta------------------------------------------------------------------------------taagaaaactgcttg-gaat-----------------------gtttagtggctttccttggaaggtttggata-----ttttgga-aaatagggttt------tagataatta---------------------------------------------------------------------------------------------------------------------------------------------------------------------------------------------------------------------------------
>I28631_M054_Malvaceae_Trochetiopsis_benjaminae_seq1
--------------------gacttttcaaggtaaataaattgt-ggataatttgtaa-gtactttt---tttcttatataaa-----------ataagg--------------------------tcgaatctcattagtgtaaga-taatagagtggctcaaaataaagtgaattattgactggattgtat--------------------------ttgttatatttaaccttgttcattg--------aacttattactaa-ctgttcagcatt-taattatctaggcgcccaaatgaagcattgctttcaattaattgtttccagaaggatttgggggatactaatcctttggtgagagcatgggcacttcgtaccatggctggaattcgtctacatgttatagcacctcttgtgctggttgcrgtgagcaagtgtgctagagatccatctgtctatgtcagaaaatgtgcagccaatgctcttaccaaattgcatgatttacgccatgaggaacatacctcatcaattgaagaggtttgctt------gataactgtact---tactcataattactt-ttgattttatgttcagtgttctccatgatttgttt-taacattcc-----------------------------tgt--------------------------------cttttttccac-----tgttaaga--------------tggtgg-aaatgctta------------------------------------------------------------------------------gaagaagactgcctg-gaat-----------------------gttgaatgattttgcttaaatgatttgatta-----tttattaaaaatgt------------------------------------------------------------------------------------------------------------------------------------------------------------------------------------------------------------------------------------------------------
>I28633_M056_Malvaceae_Adansonia_digitata_seq1
--------------------------------------aattaa-ttatcatttggaa-tcactgtttggtttctta-attaaagtggtgcttgagaagg--------------------------tcgaaactcattagcttaaaa-taggaaagtggctcaaagggg----------tgactggattgtat--------------------------tggttat-ttgaagcasgaacgttg--------aacttgttactwatcatttctgtatt-taattatgtaggcgtccgaatgaagcattgctgtcaattaattgtttccagaaggatttgggggatacgaatcccttggtgagagcatgggcacttcgcaccatgtctggaattcgtctacatgttattgcacctcttgttctggtggcagtgggcaagtgtgccagagatccatctgtctatgttagaaaatgtgctgccaatgctctyccaaaattgcatgatttgcgcctagaagaacatacctbggcaattgaagaggtttrctt------gataaatttatt---tcctcatagttgtt-------------tct-------tccacgattcatta-tgatcttac-----------------------------tact----------------------tgctactattmatttycmwt-----kktwarra------------awkgkkraaaaa---------------------------------------------------------------------------------------------tgcttg-aaat-----------------------gytgggtggctttccttaaaaagtttggtta-------------------------------------------------------------------------------------------------------------------------------------------------------------------------------------------------------------------------------------------------------------------------
>I28635_M058_Malvaceae_Byttneria_aculeata_seq1
--gctggg-------------------------------------tgaacatttgtaa-ccactgtttgatttcttatataacwggaaagcttaagaagg--------------------------taaaattttattagcttaata-----agagtggctaaaaggaacggggatgcttgattgtttt------------------------------tttttttttataagcatggatattg--------agcttactgctctttgtatctgta---tgattatataggcgtccaaatgaagcattgttgtcgattaattgtttccagaaagatttgggggatcctaatcctttggtgagagcatgggcgcttcgaaccatggctggaattcgtctacatgtbattgcccctcttgttctcgtggcagttggcaagtgtgctagagatccatctgtctatgtcagaaaatgtgcagccaatgctcttcccaaattgcatgatttgcgtcaagaggaacatacatcagcaattgaagaggttcaatt------gataa-tttatt---tgtttgtagttactc-ttacaatcaatttt-------gtcataattcaatt-taactttat-----------------------------gact----------------------tgttactactcattttttgaaaagctaacaagac----------------------------------------------------------------------------------------------------------------------cttg-ctat-----------------------gtcggatggttttgcttagaagatttgatta-----tttt-----------------------------------------------------------------------------------------------------------------------------------------------------------------------------------------------------------------------------------------------grctt------atgama
>I28637_M060_Malvaceae_Duboscia_vifidiflora_seq1
--------------------------tgagttcaaccaaagtgcatgcttgcttcaaa-agtttctttctccaattgtagtgaa------------------------------------------tagacactcattagcttaaaa-caaccgagtggctcaaagttgaggggatggttgactggattatct--------------------------ttgtcgtttttcagcatagatattg--------aattaattgctaattgtttctctat--taattatataggcgtccaaatgaagcattgctttcaattaattgtttccagaaggatttgggagatccaaatcctttagtaagagcatgggcacttcggaccatggctggaattcgtctacatgttattgcacctcttgttctggttgcggtgggaaaatgtgctagagatccatctgtctatgtcagaaaatgtgcagccaatgcacttcccaaattgcatgatttgcgccaagaggaacatacctcagcaattgaggaggttcaatc------gataacgttatt---tgttcacagttattt-tttctttgatattt-------tccatgattcagtt-agg----------------------------------------------------------------------ttattctccac-----ttttaagt------------gctggtga--aatactca------------------------------------------------------------------------------aaagaagactgatta-gatt-----------------------gttggatggttttccttaaaatattttcttt-----tttttggg-----------------------------------------------------------------------------------------------------------------------------------------------------------------------------------------------------------------------------------------------------------a
>I28638_M061_Malvaceae_Basiloxylon_brasiliensis_seq1
---------------------------------aaatgaactat-gaatcatttggaa-gtaccatttgttttcttatataaaggcagtgcattagtagg--------------------------tagaatctcattggcttgaaa-tcagggagggg----------------tgattgactggattgtat--------------------------atgttgtgtttaagcatggacattg--------aacttattgataatcgtttctgtatt-taattctgtaggcgtccaaatgaagcgttgctgtcaattaattgcttccagaaggatttgggggatccaaatcctttggtgagagcatgggcacttcgtaccatggctggaattcgtctacatgttattgcacctcttgttctggtggcagtaggcaagtgtgcgagagatccatctgtctatgttagaaaatgtgcagccaatgctcttcccaaattgcatgatttgcgccaagaggaacatgccttagcaattgaagaggtttgctt------gagaactttatt---tgttcatagttattt-ttgctttcatgttt-------tctatgattcattt-tgaccttat-----------------------------gact----------------------tgcaactattcgttttcca------tgttgaaa------------tttggtgaaaaatgctta------------------------------------------------------------------------------t---aaggctgcttg-gaat-----------------------gttggatggctttcctcaaaagatttaatta-----ttttccaaaagcaaggttt------taga---------------------------------------------------------------------------------------------------------------------------------------------------------------------------------------------------------------------------------------
>I28639_M249_Malvaceae_Gyranthera_amphibiolepis_seq1
------------------------------gcttaatgaattgc-gaatcatttggaa-gcactgtttggtttctta-ataaaagtagtgcttgagaagg--------------------------tggaaactcgttagcttaaaa-taagagagtggcttaaagggg----------tgactggattgtat--------------------------tggttgtgtttaagcaggaacattg--------aacttattactaatcgtttctgtttt-taatcatataggcgtccaaatgaagcattgctgtcaattaattgtttccagaaggatttgggggatacgaatcccttggtgagagcgtgggcacttcgcgctatgtctggaattcgtctacatgttattgcacctcttgttctggtggcagtgggcaagtgtgcaagagatccaactgtctatgttagaaaatgtgcagccaatgctcttccaaaattgcatgatttgcgccaagaggaacataccttgccgattgaagaggtttgctt------gataaatttatt---tcttcatagttatt-------------tct-------tccatgattcatta-tgatcttac-----------------------------tact----------------------tgctattattcattttccat-----tgctaaga------------tctggtgaaaaatgctta------------------------------------------------------------------------------t-agaaaactgcttg-gaat-----------------------gttgaatggctttccttaaaaggttt------------------------------------------------------------------------------------------------------------------------------------------------------------------------------------------------------------------------------------------------------------------------------
>I28640_M062B_Malvaceae_Diplodiscus_paniculatus_seq1
---------------------------------------------------------------tgtttttttttt-------------trmtytwktakk--------------------------twrwktyycattwkyktmaaa-yyraggagggg--------------------tsaytkcamyrc----------------------------------tkwtkrmatwaggayahyr--------aatttgttgataa-tggttctttatt-tc---atataggcgtccaaatgaagcattgttgtcgattaattgtttccagaaggatttgggggatccaaatcctttggtgagagcatgggcacttcgcaccatggctggaattcgcctacatgttattgcacctcttgttctggtggcagtgggcaagtgtgctagagatccatctgtctatgttagaaaatgtgcagccaatgctcttcccaaattgcatgatttgcgyyrhgargaamatabytyagcdadtgaagaggttcactt------gataactttwtt---tgttcatagttattttttgatttcatgttc-------tccatgagtcattt-tgacgttat-----------------------------gact----------------------agcga-------------------------------------------------------------------------------------------------------------------------------------------------------------------------------------------------------------------------------------------------------------------------------------------------------------------------------------------------------------------------------------------------------------------------------------------------------------------------------------------
>I28641_M063_Malvaceae_Brownlowia_peltata_seq1
--gatgatggttttttacaggctttttcaatgttaatgagttat-gaatcatttcaaa-ccaccattttatttctcacataaaagcagtgctctagtagg--------------------------gagaggctcgttggcttaaaa-tcagggaggggt---------------gatttgactggattgctt-----------------------------------------atggactttg--------actttgttgataa-tgcttctttatt-tcattatgtaggcgtccaaacgaagcattgttgtcgattaattatttccagaaggatttgggggatccaaatcctttggtgagagcatgggcacttcgcaccatggctggaattcgtctacatgttattgcacctcttgttctggtggcagtgggcaagtgtgctagagatccatctgtctatgttagaaaatgtgcagccaatgctcttcctaaattgcatgatttgcgccaagaggaacatacctcagcaattgaagaggttcactt------gataactttatt---tgttcatagttattttttgctttcatgttc-------tccatgagtcattt-tgatgttat-----------------------------gact----------------------agcgattattcattttcca------tgttaaga------------tgtgatgaaaaatgctta------------------------------------------------------------------------------t---aaggctgctcg-gaat-----------------------gttagatggtttccttcaaa------------------------------------------------------------------------------------------------------------------------------------------------------------------------------------------------------------------------------------------------------------------------------------
>I28643_M065_Malvaceae_Hermannia_flammea_seq1
----------------------------------------------------------------atttggtttcttatataaaagcggcgcacaagtag---------------------------tagaattttatgagcttaaaaataagaaagtggctc-aaggagcgggaacaattgactggattgtct--------------------------atgttgtgtttaataatggatattg--------aacctattgctgattgtttgtattt--ttgttatataggcgtcccaatgaagcattgctgtccattaactatttccagaaggatttgggggatccaaatcctttggtgagagcatgggcccttcgcaccatggctggaatccgtcttcatgttattgcacctcttgttctggtagcagtgggcaagtgtgctagagatccatctgtctatgtcagaaaatgtgcagccaatgctcttcctaaattgcatgatttgcgccaagaggagcatacctcggccattgaagaggttccatt-------ataactttact---tkttcawagattat--ttgctttcatattt-------tccaagattcaatt-tgaccttac-----------------------------aact----------------------tactactactcgatttcgat-----tgttaaga------------tctggtgaacaatactaa------------------------------------------------------------------------------tgagaagtgtgctta-gaat-----------------------gttggatracttttcttaaatttttcgattg-----------------------------------------------------------------------------------------------------------------------------------------------------------------------------------------------------------------------------------------------------------------------gt
>I28646_M068_Malvaceae_Helmiopsis_sp_seq1
t--------------------------------------------ggatgatttgtaa-gtactgtt---tttcttatataaa-----------agaagg--------------------------tcgaatctcattagtgtaaga-taatggagtggctcaraakaaagtgaattattgdctggattgtat--------------------------ttgttgtgtttaagcttgkwcrttgg-------aacttatwactaa-cwgttcagbatt-taattatgtaggcgcccaaatgaarcattgctttcaattaattgtttccagaagdatttgggggatmctaatcctttggtdagagcatgggcacttcgtaccatggctggaattcgtctacatgttattgcacctcttgtgctggttgcagtgggcaagtgtgctagagatccatctgtctatgtcagaaaatgtgcagchaatgctcttcccaaaktgcatgatttacgccaagaggaacatacctcatcaattgaagaggtttgctt------gataactgtwct---tgctcatrattaytt-ttgcttttatgytcrgtkt--tccatgatttgytt-taacattrc-----------------------------tatcagtgttccatgattygttttracattactrtcttttttccac-----tgttaaga--------------tggtga-aaatgcttact---------------------a--------------------------------------------------gtttcaagaagactgcttg-gaat-----------------------gttgaawggctttgsttaaatgatttg-----------------------------------------------------------------------------------------------------------------------------------------------------------------------------------------------------------------------------------------------------------------------------
>I28647_M069_Malvaceae_Cheirolaena_linearis_seq1
----------------------cttttcaagggaaatgaactgt-ggataatttgtaa-gtactttt---attcttatataaaagtagtgaccgagaagg--------------------------tcgaatctcattagtgtaaga-taatggagtggctcaaaagaaattg-attattgtctggattgtat--------------------------ttattgtgtttaagcttggacattg--------aacttattactaa-attttcagcatt-tacttatgtaggcgcccaaatgaagcattgctttcaattaattgtttccagaaggatctgggggatcctaatcctttggtgagagcatgggcacttcgtaccatggctggaattcgtctgcatgttattgcacctcttgtgctggttgcagtgggcaagtgtgctagagatccatctgtctatgtcagaaaatgtgcagctaatgctcttcccaaattgcatgatttacgccaagacgaacatacctcatcaattgaagaggtttgctt------gataactgtact---tgctcatgattatttttttcttttatgttcagtgttctccatgattcattt-tgacattac-----------------------------tgc--------------------------------cttttttccac-----tgttaaga--------------tggtga-aaatgctta------------------------------------------------------------------------------caagaagtctgcttg-gaat-----------------------gttgaaaggctttggttaaatgatttgatta-----ttaccgaaaataag-----------------------------------------------------------------------------------------------------------------------------------------------------------------------------------------------------------------------------------------------------a
>I28649_M071_Malvaceae_Goethalsia_meiantha_seq1
-----------------a--------------------------------------------------tatgtttaatattagtaaactgatggaaaagg------------------------------agctcattagcttaaaa-taacagagtggcttaaagtagag-ggatgattgactggattgtct--------------------------ttgttgttttgtagcatggatattgaatttatataattatatctaattgtttctttat--taattatataggcgtccaaatgaagcattgctttcaattaattgtttccagaaggatttgggagatccaaatcctttagttagagcatgggcacttcggaccatggctggaattcgtctacacgttattgcacctcttgttctggttgcagtgggaaaatgtgctagagatccatctgtctatgtcagaaaatgtgcagccaatgcacttcccaaattgcatgatttgcgtcaagaggaacatacctcagcaattgaggaggttcaatt------gataactttatt---tgttcatg--ttatt-tttcttttatattt-------tccatgattcagtt-agacattat-----------------------------gact----------------------tgc-----tctattctccat-----ttctaaa-------------tctggtga--aatactca-------------------------------------------------------------------------------aagaagactgatta-gaat-----------------------gttggatggtttggcttaaaatattttatta-----tttttgtgaaataa------------------------------------------------------------------------------------------------------------------------------------------------------------------------------------------------------------------------------------------------------
>I28652_M074_Malvaceae_Hildegardia_barteri_seq1
------------------------tttcaaggttaatgaattatgaaataatttggaa-ttaccatttgatttattatataagagcaatgctcaagtagg--------------------------tggaatatcagtggcttgaaa-tcaatgagggg---------------gtgattgactgaattgtat--------------------------atgttgtgtttaagcatggacattg--------aactaattaataatcgtttctgcatt-taattatgtaggcgtccaaatgaagcattgctgtcaattaattgtttccagaaggatttgggggatccaaatcctttggtgagagcatgggcacttcgcaccatggctggaattcgtctacatgttattgcgcctcttgttctggtggcagtaggcaagtgtgctagagatccatctgtctatgttagaaaatgtgcagccaatgctcttcccaaattgcatgatttgcgccaagaggaacatacctctgcaattgtagaggtttgctt------gataacttcatt---tgttaatatttattt-ttgctttcatgttt-------tccattattctttt-tcaccttat-----------------------------tact----------------------tgcgactatacatttttcca-----tgttgaga------------tttagtgaaaaatgctta------------------------------------------------------------------------------t---aagactgcttg-gaat-----------------------gttggatggctttgcttaaaag----------------------------------------------------------------------------------------------------------------------------------------------------------------------------------------------------------------------------------------------------------------------------------
>I28653_M168_Malvaceae_Theobroma_cacao_seq1
------------------------------tttccaaggtaaat-gaatcatttggaa-tcaccgtctgatttcttacataaatgcagtgctcaagaagg--------------------------tagaatgtcattagcataaaa-taagagagtggctcaaatgagagggga-gattgactggattgtct--------------------------ttgttgtttttaagcatggatattg--------aacttattactaattgtttctgtgtt-taattatctaggcgtccgaatgaagcattgctgtcaattaattgtttccagaaggatttgggggatccaaatcctttggtgagagcgtgggcacttcgcaccatggctggaattcgtctacatgttattgcacctcttgttctggtggcagtgggcaagtgtgctagagatccatctgtctatgtcagaaaatgtgcagccaatgcgcttcccaaattgcatgatttgcgccaagaggaacatacctcggcggttgaagaggt---att------gataactttatt---tgttcatagttcttt-ttgctgtcatgttt-------tccatgatttaatt-tgaccttac-----------------------------aact----------------------tgctactactcattttccat-----tgttaaga------------tctggtgaaaaatgctca------------------------------------------------------------------------------taagaaaactgctta-gaat-----------------------gttggattgctttgcttaaaagattggatt--------------------------------------------------------------------------------------------------------------------------------------------------------------------------------------------------------------------------------------------------------------------------
>I28654_M105_Malvaceae_Pachira_aquatica_seq1
-----------------------------------atgaattac-gaatcatttggaa-gcaccttttggtttctta-ataaaagtagtgcttgagaagg--------------------------tggaaactcattagcttaaaa-ta--agagtggctcaaagggg----------tgacttgattgtac--------------------------tggttgtgtttaagcaggaacattg--------aacttattactaatcatttctgtatt-taattatgtaggcgtccaaatgaagcattgctgtcaattaattgtttccaaaaggatttgggagatacgaatcccttggtgagagcatgggcacttcgcaccatgtctggaattcgtctacatgttattgcacctcttgttctggtggcagtgggcaagtgtgccagagatccatctgtctatgttagaaaatgtgcagccaatgctcttccaaaattgcatgatttgcgcctagaagaacatactttggcaattgaagaggtttgctt------gataaatttatt---tcttcatagttgtt-------------tct-------tccacgattcatta-tgatcttac-----------------------------tact----------------------tgctactattcattttccat-----tgttaaga------------tctggtgaaaagtgctta------------------------------------------------------------------------------taagaaaactgcttg-gaat-----------------------gttgggtggcgttccttaaa------------------------------------------------------------------------------------------------------------------------------------------------------------------------------------------------------------------------------------------------------------------------------------
>I28655_M148_Malvaceae_Robinsonella_mirandae_seq1
------------------------------------tagatcat-gaatcatttggaa-gcattgttctgtttcttt-ataaaagtactgcttgagaagct-------------------ggaaagtggaaactcattaatttaaaa-tagt-gagtggccctgaggagaggtgatgattgactggactgtat--------------------------ttcttatgtttaagcaggtatattg--------aacttattgtttactgtttctgca-t-taattgtgtaggcgtcccaatgaagcattgctgtcgattaattgtttccagaaggatttgggggatcctaatcccctggtgagagcacgggcacttcgcaccatggcgggaattcgtctacatgttattgcacctcttgttctggtggcagtgggcaagtgtgctagagatccatctgtgtatgttagaaaatgtgcagccaatgctcttccaaaattgcatgatttgcgccaagaggaacataactcggcgattgaagaggtttgctt------gataaatttatt---t-t-catagttacct-ttgctttcatgttt-------tccacgagtcatca-tggccttacattttacattttacatttattttcatagttact----------------------tgctactattcattttacat-----tgttatgt------------tctggtgr---------------------------------------------------------------------------------------------marygggcaa-gtg------------------------tgctagagatccatctgtgtatgttagaaaa-----tgtgcagccaatgctcttc------caaaattgcatgatttgcgccaagaggaacataactcggcgattgaagaggtttgcttgataaatttattttcatagttacctttgctttcatgttttccacgagtcatcatggcctwacattttacattttacatttattttcatagttacttgctactattcattttacattgttatgttctggtgaaaact--g------cttggaattgttgatggctttccttaaaaggt
>I28656_M002_Malvaceae_Tilia_americana_seq1
--------------------------------------------------------------ctgttcgatttcttatataatagcagtgctcaggaagg--------------------------tgaaatctcataagcttaaaa-taagatagtgtctcaaaggagaggcaatgattgactggattgcat--------------------------ttgttgtgtttaagcttggacattg--------aacttattactaattgtttcagtatt-taattatgtaggcgtccaaatgaagcgttgctgtcaattaattatttccagaaggatttgggggatccaaatcctttggtgagagcatgggcacttcgcaccatggctggaattcgcctacatgttattgcacctcttgttctggtggcagtgggcaagtgtgctagagatccatctgtctatgtcagaaaatgtgcagccaatgctctccccaaattgtatgatttgcgacaagaggaacatacctcagcaattgaagaggttcgctt------gataactttatt---tgttcatagttaatt-ttgctttcatgttc-------tccataattcattt-tgaccttac-----------------------------aact----------------------tgctactatttattttccat-----tgttaaga------------tttggtgaaaaatgcgtt------------------------------------------------------------------------------caagaagactgcttg-gaat-----------------------gttga---------------------------------------------------------------------------------------------------------------------------------------------------------------------------------------------------------------------------------------------------------------------------------------------------
>I28657_M180_Malvaceae_Triumfetta_lappula_seq1
y----------------a---------------------------tgcttgcttgraa--tatttctttctttcatatagtgaa------------------------------------------tagacactgattagcttaaag-aaacagagtggytgaaagkagaggggatgattgactggattgtctattgttgtttctcaytggattgtcyattgttgtttcycagtatagatatag--------aatttattacttactgtttccrtgttaaaattatataggcgtccaaatgaagcattgctgtcaattaattgtttccagaaggatttgggagatccaaatcctttggtgmgagcatgggcgcttcgcacyatggccggaattcgtctacatgytattgcacctcttgttctggttgcggtgggaaaatgtgctagagatccatctgtctatgtcagaaaatgtgcagccaatgcacttcccaaattgcatgatttgcgcctagvggaacatacctcwgcgatbgaggaggtttgatc------gataactttattt--ttttcatrattrgtt-tttctttaatattt-------tccatgattcaatt-tgatgtgac-----------------------------aatt----------------------tgcta----ctatttyccrt-----ttctaaga------------tcaggtca-awatgctca----------------------------------------------------------------------------taagaaaagtctgctta-agat-----------------------attgg-tagttttgcttaaaata---------------------------------------------------------------------------------------------------------------------------------------------------------------------------------------------------------------------------------------------------------------------------------
