# Supplementary material for: Localized Phylogenetic Discordance Among Nuclear Loci Due to Incomplete Lineage Sorting and Introgression in the Family of Cotton and Cacao (Malvaceae)
Source: Front Plant Sci. 2022 Apr 13;13:850521. doi: 10.3389/fpls.2022.850521 (PMC9043901; doi:10.3389/fpls.2022.850521)
Supplement: Supplementary file 1 [file Data_Sheet_1.ZIP › Alignments_v4/L48.fasta]

>I28591_M023_Malvaceae_Neobuchia_paulinae_seq1
---------------------------------------------------------------------------------------------------acgaactgc-aaaaaagttacat----ggtctatgga--------------------------------------------------------------------------------------------------------------------------------------------------------------------------------------------------------------------------------------------------------------ttttttttttcttattaaaat----tttcattatat-------------------------------------------------------c-aattgcagtggaa-------------ttttat-cttcaattttcttct---------------------------tcctcttggg-----------------------ttttcaataa-tta-------------ttttacttt--------------------------------gtgtt-tatcactgtctcaacagcaatgcagatcgtgcaagctggtgggagctaatggtactctcaacacatgttcatccctcagttgccaccatggctgcaacccttatgtct-ggggccaatattgtttataatggaaacccattgaatgacctatcacttaccgcttttctagacaagtttatgg-aaaagaaaccaaaggctagctcatggcatggcggatcccaaattgagccggctaagcaggtttgcc----taaacttcttattgaaagacctt-tc--------------------------------tgc-tttgagg-tttcagtcactat-gtggaactttctggtttctg----------------------tgccatgcta-ttgattgcttga---------------------atg-gtgga----------------------------------------------------------------------------------------------------------------------------------------------------------------------------------------------------------------------------------------------------------------------------------------------------------------------------------------------------------------------------------------------------------------------------------------------------------------------------
>I28592_M188_Cytinaceae_Bdallophytum_americanum_seq1
---------------------------------------------------------------------------------------------------------------------------------ttactgg---------------------------------------------------------------------------------------------------------------------------------------------------------------------------------------------------------------------------------------------------------tatttctcttgctttgctgtcat--ttctgtttgattgtac------------------------tgcacatggtca-------------------t-ayttgcacggacatggcaacgatgctatttac-a-------------------------------------------atgtaaaatgcaatgta--------------ttasctgtca---------------attttctctaatatga-----tgccgattc---------------------------tctcaacagtaatgcagatcgtgttagctggtgggaactgatggtacttgtttcacatgtgcatccatctgttgctaccatggctggaaccctgttctcc-ggggcaaatattgtttacaacggaaacccattgattgatctatcactccctgctttcctgaacaagtttatgg-aaaagaaacctaaagcaagccaatggcatggggcatcccaaattgaaccagcgaagaaggttagct-----------------taaagggtttctc-a------------------------------------tgcag-tactggtttctgt----------------------------------------------tctgcct-ctgactaatt---------gtgacgtcg-----ata-gtgggagct--------------------------------------------------------cctt------------------------------------------------------------------------------------------------------------------------------------------------------------------------------------------------------------------------------------------------------------------------------------------------------------------------------------------------------------------------------------------------------------
>I28593_M024_Malvaceae_Carpodiptera_cubensis_seq1
-----------------gaaattgacatcaatattatactg----attattaagagagtatgggtttttatgtgaatcaacccatcaagaaagaaagcaaggaaatgc-aatataattagat----ggtctttggt---------------------------------------------------------------------------------------------------------------------------------------------------------------------------------------------------------------------------------------------------------------ttttctctcctttttaagat----ttccattatat-------------------------------------------------------c-aattgctccgggaa------------ttttat-----------------------------------------------------------------------------------------------------------------------------ttattt----t--------ttgtt---ttactgtctctgcagtaatgcagatcgtgcaagctggtgggagctgatggtactctcaaaacatgttcacccctcagttgccaccatggctgcgactcttctgtcg-ggggctaatattgtttataatggaaacccattgaatgacctatcactgactgcttttctagacaagtttatgg-aaaaaaaaccaaaggcaagctcatggcatggtggatccctaattgaacctgccaagaaggttagct----taaacttctcattcaaagacctt-----------------------------------ttc-ctttagg-tttcagttgctat-gcaggaatttctgatttctg-----------------------------------------------------tgacctct-----atg-gtgcaagtg--------------------------------------------------------cccagctgccaat-----aactttaaaaatctgcygactttttcttttttaaatgttttct-cagct---------------------------------------------------------------------------------------------------------------------------------------------------------------------------------------------------------------------------------------------------------------------------------------------------------------------------------------------
>I28594_M025_Malvaceae_Herrania_nitida_seq1
--------------------------------------------------------agtaagatgttttttgtgaatc------------aaggcagagagcagctgc-aaaacaattttat----ggtctatggc-------------------------------------------------------------------------------------------------------------------------------------------------------------------------------------------------------------------------------------------------------------------tttttccttttaaatt----tttcattttat-------------------------------------------------------c-agttggtccaggaa------------ttttac-ctttgactttctttt------------------------ttctcttcttggg-----------------------ttttcagcaa-tga-------------ttttgttcttactg--------tgactt----t--------gtgta-tgtcaatgtctcaacagcaatgcagatcgtgcaagctggtgggagctgatggtactttcaacacatgttcacccctcagttgccaccatggctgcgactcttctttct-ggggccaatatcgtttacaatggaaacccattgaacgacctatcacttaccgcttttctagacaagtttatgg-agaagaaaccaaaagcaagctcatggcatggtggatcccaaattgaacctgccaagaaggttggct----taaacttttcattcaaagacatt-t---------------------------------tgc-tttgagg-ctttagtcagtat-gtggaactttctggtttctg----------------------ttccatgcta-ttgattgattaattga---attacctct-----atg-gtggaagtg--------------------------------------------------------cgcagctgccaat-----aacttgaaaaaac---------------------------------------------------------------------------------------------------------------------------------------------------------------------------------------------------------------------------------------------------------------------------------------------------------------------------------------------------------------------------------
>I28595_M184_Malvaceae_Guazuma_ulmifolia_seq1
----------------------------------------------------agtaattaagagtttttcttttaatc------------aaggc--agaggagctgc-gaaacaattatat----ggtctatggc-------------------------------------------------------------------------------------------------------------------------------------------------------------------------------------------------------------------------------------------------------------------ttttttcttctgaaat----tttcattatgt-------------------------------------------------------caatctggtataggaa------------ttttat-ctttgatttccttttta----------------------ttttcttgttggg-----------------------ttttcagcaa-tga-------------ttttgttcttaatg--------tgactt----t--------tkgtt----------gtcaacagcgatgcagatcgtgcaagctggtgggagctgatggtactttcatcacatgtacacccctcagttgccaccatggctgcgactcttctttcg-ggggccaatatcdtttacaatggaaacccattgaatgacctatcactcactgcttttctggacaagtttatgg-agaagaaaccaaaagcaagctcatggcatggtggatctcaaattgaacctgccaagaaggttagct----taaacttttcgttcaaagacctc-----------------------------------tgg-cttgagg-ccttagtcagtat-ccgaaactttctggtttctg----------------------ttccaggcta-ttgattaattaaccga---attccctck-----atg-gtggaagtt-------------------------------------------------------------------------------taaaaatctgctgacttg-agtttc-----tgtttttt-cag-----------------------------------------------------------------------------------------------------------------------------------------------------------------------------------------------------------------------------------------------------------------------------------------------------------------------------------------------
>I28596_M026_Malvaceae_Ruizia_cordata_seq1
-----------------------------------------------tgagcattcatgactaacaagtcggtcttcr------------taaaaaattataaact---gatatcattatgwtaakggtttwrggt----------------------------------------------------------------------------------------------------------------------------------------------------------------------------------------------------------------------------------------------------------------ttcttttcttttttaaaty----tttcattatat-------------------------------------------------------g-aattgcaccrggaa------------cttcat-atttgatttccttt-------------------------tyatctygktgga-----------------------ttttnkatka-tgg-------------ttttgtttaca-----------ttactc----t----------------------ctttaacagcaatgcrgatygtgcaagctggtgggagctgatggtdctttcaacacatgttcacccctcrgtcgccaccatggcttccacccttttgtcg-ggggccaatattgtttacaatggaaacccgttgaatgatctatcgatgactgcttttctagacaaghttatgg-agaagaaaccdaaagcaagcacatggcackgtggatcccaaatcgaacctgccaagaaggttvgct----taaacttcttgttcgaagacctt-tt---------------------------------gc-tttttag------gtttacac-acagaaccttatg----------------------------------------ttgacttgcttgttct---gttttatcagcttgatatgagcagcca--------------------------------------------------------tttgatcggagaag----agatcctgtcgttagccgaaacagatgttc----------------------------------------------------------------------------------------------------------------------------------------------------------------------------------------------------------------------------------------------------------------------------------------------------------------------------------------------------------------
>I28597_M027_Malvaceae_Melhania_velutina_seq1
aatg-----------------------------------------ttcgagtattcatgactaacaagtcggtcttca------------tataaaattataaact---gatatcattatgwtaatggttywgggt----------------------------------------------------------------------------------------------------------------------------------------------------------------------------------------------------------------------------------------------------------------ttcttttcttttttaaatm----tttcattmtat-------------------------------------------------------r-arttgcacmrgkaa------------cttcat-atttgatttccstt-------------------------ttatcwhgttgga-----------------------ttttykatga-tgg-------------ttttgtttaca-----------ttactc----t----------------------ctttaacagcaatgcwgatygtrcaagctggtgggarctgatggtgctttcaacacatgttcacccctcggtcgccaccatggcttccacccttttgtcg-ggggccaatattgtttacaatggaaayccgttgaatgatctatcratgactgcttttctagacaagtttmtgg-agaagaaaccraaagcaagcacatggcacggtggatcccaaatygaacctgccaagaaggttrgct----taaayttmttgttcdaagacctt-tt--------------------------------ksy-ttttwdg------ktttahac-acagaaccktwtg----------------------------------------ttgacttgcttgttct---gttttttcagcttgatatgagcagcca--------------------------------------------------------tttgatcggacaag----aaatcctgtcgttagccgaaacaga---------------------------------------------------------------------------------------------------------------------------------------------------------------------------------------------------------------------------------------------------------------------------------------------------------------------------------------------------------------------
>I28598_M028_Malvaceae_Glyphaea_brevis_seq1
----------------------------------------------------------------------------------------------------------gg-aaaatagttatat----ggtcaatggg-----------------------------------------------------------------------------------------------------------------------------------------------------------------------------------------------------------------------------------------------------------------cctttttcattgttagtt----tttcattatata-----------------------------------------------------tc-atttgctccaggaa------------ttttgt-ctttgattccttt--------------------------gtctttttttggg------------------------ttttgaccaatga-------------ttttattctcgatg--------tgactt----t--------gtata-ta-taatgtctcaacagcaatgcagatcgagcaagctggtgggagttgatggtactttcaacacatgtccacccctctgtagccaccatggctgcaacccttctttca-ggggccaatattgtttacaacggaaatccattgaatgacctatcactaacagcttttctagacaaatttatgg-agaagaaaccaaaagcaagcacatggcacggtggatcccaaattgaacctgccaagaaggttagct----taaac-tttcattcaaggacttc-c---------------------------------ttc-tttaagg-ttttagtcactat-gtggagctttattgtttatc------tcccagactcccatgctattatgata-ttgat---------------ttacgtcc-----agg-gt-------------------------------------------------------------------------------------------------------------------------------------------------------------------------------------------------------------------------------------------------------------------------------------------------------------------------------------------------------------------------------------------------------------------------------------------------------------------------------
>I28599_M029_Malvaceae_Desplatsia_dewevrei_seq1
-----------------------------------------------------------------------------------------------------taactgc-aaaagaattatat----ggtccatggg-----------------------------------------------------------------------------------------------------------------------------------------------------------------------------------------------------------------------------------------------------------------ctttttccttctcaaagt----ttttcttatat-------------------------------------------------------c-actcgctccaggaa------------ttttac-ttttgattccttg--------------------------ttgtcttgttggg-----------------------ttttaggcaactgg-------------ttttattcttacca--------tgagtt----t--------atata-taccaatttctcaacagcaatgcagatcgagcaagctggtgggagttgatggtactttcaacacatgttcacccctcagtagccaccatggctgcaacccttctttct-ggggccaatattgtttacaatggaaatccattgaatgacttatcacttacttcttttctagacaagtttatgg-agaagaaaccaaaagcaagcacatggcayggtggatcccaaattgaacctgccaagaaggttagct----t-aac-ttccattcaagaacctt-t---------------------------------t---------a-cttcagtcactat-gtggaacttgatcgtttgtg------atccatactcccatgcaactatgcca-wyaattgatggaattac-ctttacctcg-----atg-gtggaagtg--------------------------------------------------------cgcagc----------------------------------------------------------------------------------------------------------------------------------------------------------------------------------------------------------------------------------------------------------------------------------------------------------------------------------------------------------------------------------------------------------
>I28600_M146_Malvaceae_Mortoniodendron_guatemalense_seq1
-------------------------------------------------------------gagtttctatttcagtc------------aaggaagagaggaactgy-aawgcaattayat----kgtctrkgss----------------------------------------------------------------------------------------------------------------------------------------------------------------------------------------------------------------------------------------------------------------ytttttwyctttttaaaat----tgtcattatrw-------------------------------------------------------g-aattgcavcaggaa------------ctttat-atttgatkttccttt------------------------ttatcttgttgrr-----------------------htthcarmka-tga-------------hwttgttcttactk--------tgactt----h--------dttta-twtcactgtmtcaacagcaatgcagatcgtgcaagctggtgggagctgatggtmctttcaamacaygtkcacccctcagttgccaccatggctkccacccttctgtct-ggggccaatattgtttacaatggaaacccattgaatgatctatcacttaccgcttttctagacaagtttatgg-agaagaaaccaaaagcaagytcatggcabggtggatcccaaattgaacctgcmaagaaggttrkbt----taaacttctcatttraagacctt-t---------------------------------ygc-ttygagr------ttttacat-gtdgavctttctggtttstg----------------------tgccattcta-ttgattgtttga-------attatcct------ata-gtggaagag--------------------------------------------------------tctagctgccaaa-----aactttaaaaatctgctgactta-ttgttc-----tgtttcct-cagcttgatatgagcaaccatttgattggacaag----------------------------------------------------------------------------------------------------------------------------------------------------------------------------------------------------------------------------------------------------------------------------------------------------------------
>I28601_M030_Malvaceae_Sparmannia_africana_seq1
---------------------------------------------ttattaaaagagtgagaaatttttctgtgaacw--------------wagacaaggaggatgc-aaaacaattatat----ggtctataggcct------------------------------------------------------------------------------------------------------------------------------------------------------------------------------------------------------------------------------------------------------------------------------------tttctttctat-------------------------------------------------------c-gtttgctccaggaa------------ttttat-ccttgrttcc-----------------------------ttctcttgttggg------------------------tttcagcaa-tgg-------------ttttattcttactg--------taactt----t--------atata-tatcaatgtctcaacagcaatgcagatcgagcaagttggtgggagttgatggtactttcaacacatgctcacccctcggtagcyaccatggccgcgacccttctttct-ggggccaatattgtttacaatggaaatccattgaatgacctatcacttcctgcctttctagacaaatttatgg-agaagaaagcgaaggcaarcacatggcacggtggatcacaaatagaacctgccaagaaggttagcttrac------tttcaatcaaggacttt-t---------------------------------------------ttatagtwactgt-kyggaactttatggtttmtg---------------tccatgctattacgcca-ttgattgtctga-------attacctct-----atg-gtggaagtg--------------------------------------------------------ctga----gcwat-----gactttaaaagtctgctgact-------------------------------------------------------------------------------------------------------------------------------------------------------------------------------------------------------------------------------------------------------------------------------------------------------------------------------------------------------------------------
>I28602_M031_Malvaceae_Mollia_sp_seq1
---------------------------------------------------------------------------------------------------wgtaactgc-aaaacaattatat----ggtttatggg------------------------------------------------------------------------------------------------------------------------------------------------------------------------------------------------------------------------------------------------------------------cccttctctttcaaaat----ttttgttatgt-------------------------------------------------------c-acttgctccctcaa------------ttttat-cttatttacttttactgaaatagtggaggamttgawtwcyyctytcrkttgg-----------------------tkttcrgcaactgg-------------ttttattctyactg--------bgavtt----t--------gtata-tgccaatttctcaacagcaatgcagatmgagcaagctggtgggagttgatggtactttcaacacatgttcacccctcagtagccaccatggctgcracccttctttct-ggggccaatattgtttacaatggaaatccattgaatgacttatcacthaccgcttttctrgacaagtttatgg-agaagaagccaaaagcaadcacatggcacggtgvhtcccaaattgaaccygccaagaaggtyagct----taaac-tttcattcaaggrkatt-----------------------------------ttc-tttwagk-dtdwastcwbmak-gt-gaacthtawggtttdtg------atccatactcccatgcyattawgcca-ttgatkgatkgaa-------ttayctca-----acg-gtggaagtg--------------------------------------------------------cccagcyggcaat-----aactttrgaaatctgctgactta-tgtttt-----tgattttt-cag-----------------------------------------------------------------------------------------------------------------------------------------------------------------------------------------------------------------------------------------------------------------------------------------------------------------------------------------------
>I28603_M223_Malvaceae_Gossypium_hirsutum_seq1
-----------------------------------------------ttattaagaaagtaagagttttctgtgaatc------------aagg----gagaaaccgcagaacacttaacat----ggtttattgg----------------------------------------------------------------------------------------------------------------------------------------------------------------------------------------------------------------------------------------------------------------ctttttttatt-----aat----tttcattatat-------------------------------------------------------a-aattgcact-grga------------ttttat-cattgattttcttct------------------------ttatcttgttggg-----------------------ttttsratga-tga-------------ttttgt-------g--------ggactg----c--------gtgtg-tatgactgtctcaacagcaatgcrgatcgtgcaagctggtgggagctgatggtactttcaacmcatgttcacccttcagttgccaccatggctgcaacccttctgtcy-ggggycaatattgtttacaatggaaacccattgaatgacctatcacttacygcttttctggacaagttcatgg-aaaagaaacctaaagcaagctcatggcatggtggatcccaaattgagcctgctaaaaaggttagct----ttatcttctca----aagtcgtt-t-------------------tgct--------ttgat-tttgagg-tttcagtcgctttkrrggaactttctagtttctg----------------------tgccakgcta-ttgattgattga-------agtagctct-----atg-gtggaagta--------------------------------------------------------ccctgct---------------------------------------------------------------------------------------------------------------------------------------------------------------------------------------------------------------------------------------------------------------------------------------------------------------------------------------------------------------------------------------------------------
>I28604_M032_Malvaceae_Entelea_arborescens_seq1
-----------------------------------------------------------------------------------------------------------------caattatat----ggtctttagg-------------------------------------------------------------------------------------------------------------------------------------------------------------------------------------------------------------------------------------------------------------------ctttttctttttaaat----tttctttctat-------------------------------------------------------c-atttgctccaggaa------------ttttat-ccttgattataagataat-------------taaayctttwmtckyrttrrg-----------------------tywtmwkcaa-tgg-------------ttttattctkayhs--------yaamtt------------matmtw-yatyrwyryctbwahwgcaatgcagatcgagcaagttggwgggagttgatggtactttcaacacatgytcacccctcggtagccaccatggccgcgacccttctttct-ggrgccaatattgtttacaatggaaatccattgaatgacctakcacttcctgcctttctagacaaatttatgg-agaakaaaccgaaagcdagcacatggcacdgtggatcccaaatagaacctgccaagaagsttagct----taac--dwtcaatcwrrgahttt-b---------------------------------------------tyatwrtcactvt-gysgaamywkatgktyycycataagrtcyyrtaytyymmwrmtwttayrysa-wtrattgtctga-------attacctct-----atg-gtggaagtgaagaagaagaagaagaagaaaggtgcggaggaagaagcagctgaagaattgtttgaysyrgstggcaat-----gacwwyawrrrtswsswk----------------------------------------------------------------------------------------------------------------------------------------------------------------------------------------------------------------------------------------------------------------------------------------------------------------------------------------------------------------------------
>I28605_M235_Malvaceae_Abutilon_sp_seq1
------------------------------------------------------------------------------------------------------------------------------tataggtatc---------------------------------------------------------------------------------------------------------------------------------------------------------------------------------------------------------------------------------------------------------------------tttcccgtcttttt----tttccctgtttg--------------------------------------------------------cagtgctaaatga-------------tcttca-tataatttggcattt------------------------ttatcattgtgattataaagaaagccaagggtttttctgtgcatga-tgatttt--------gttttgtt----------------------------------ttgtg-tatggctgtttcaacagcaatgctgatcgtgcaagctggtgggagctgatggtactttcaacacatgctcatccctcggttgccaccatggcttcgacccttctgtct-ggagtcaatattgtttacaatggaaacccattgaatgacctatcacttaccgcttttctagacaagtttatgg-aaaagaaaccgaaagcaagctcatggcatggtggatcccaaatcgagcctgctaaaaaggttagct----taatcttttcattcaaagtcctt-t---------------------------------tgc-attgaga-tctcggtcacttt-gtggaactttcttgattctg----------------------tgatatgcta-ttgattga--------------ttgtct-----aca-atggaactg--------------------------------------------------------ctcagctgcgaat-----aatttc----------------------------------------------------------------------------------------------------------------------------------------------------------------------------------------------------------------------------------------------------------------------------------------------------------------------------------------------------------------------------------------
>I28606_M033_Malvaceae_Reevesia_formosana_seq1
---------------------------------------------------------------------------------------------gaggagaggaactgc-aaagcacgtatat----agtctatgagct-------------------------------------------------------------------------------------------------------------------------------------------------------------------------------------------------------------------------------------------------------------------tt----------------tttcattatat-------------------------------------------------------g-aattgtatctggaa------------ttttat-atttgatttcctttt-------------------------------gttgga-----------------------ttttcaatgg-taa-------------ttttgttcttactg--------tgactt----t--------gtgthatatcattgtctcaacagcaatgcagatcgtgcaagctggtgggagctgatggtactttcaacacatgttcacccctcagtagccaccatggctgccacccttctgtct-ggggccaatattgtttacaatggaaacccattaaatgacctctcacttaccgcttttctagacaagtttatgg-agaagaaaccaaaagcaagcacatggcatggtggatcccaaattgaaccagccaagaaggttagtt----taaacttctcattcaaagaccty-t---------------------------------tgc-ctygagg-ttttagtcactat-gtggaactttctggtttctg----------------------tgccatgcta-ttgatcgatt----ga---attacctct-----atg-gtggaagtg-----------------------------------------------------------------------------tcaa---------------------------------------------------------------------------------------------------------------------------------------------------------------------------------------------------------------------------------------------------------------------------------------------------------------------------------------------------------------------------------------
>I28607_M034_Malvaceae_Mansonia_altissima_seq1
------------------------------------------------------------------------------------------gctaaagcgagagggctcctaagcaattatat----ggtctacgggctt-------------------------------------------------------------------------------------------------------------------------------------------------------------------------------------------------------------------------------------------------------------------------------t----ttgcattatat-------------------------------------------------------g-aattgcacc-agaa------------ttttat-attagattctatt--------------------------taatcttgttgga-----------------------attttaatga-tga-------------tattgttcttactg--------cgact--------------gtgta-tattactgtctcaacagcaatgcagatcgtgcaagctggtgggaactgatggtgctttcaacacatgttcacccatctgttgccaccatggctgccacccttctttct-ggggccaatattgtttacaatggaaacccattgaatgacctctcacttaccgcttttctagacaaatttatgg-agaagaaaccaaaagcaagcacatggcacggtggatcccaaattgaaccagcccagaaggtttatt-----------------taaagaccct-t---------------------------------tgc-tttgtagtttttagtcacttt-gtggaactttctggttccta----------------------tgctatgcta-tttatttattggttga---attgcctct-----atg-gtggaagtg--------------------------------------------------------tctcgctacaaattggtttaactccaaaatcttctgac--------------------------------------------------------------------------------------------------------------------------------------------------------------------------------------------------------------------------------------------------------------------------------------------------------------------------------------------------------------------------
>I28608_M035_Malvaceae_Hosfordia_alata_seq1
--------------------------------------------------------------------gatacgatcc------------caggcacagggaaccttc-------------t----tataggtatc---------------------------------------------------------------------------------------------------------------------------------------------------------------------------------------------------------------------------------------------------------------------tttcctgtcttttt----tttccctgtttg--------------------------------------------------------cagtactaaatga-------------tcttca-tataatttggcatta------------------------ttatcattcggattaaaaagaaagctaagggtttttctgtgcatga-tga-------------ttttgtt----------------------------------ttgtg-tatgkctgtttcaacagcaatgctgatcrtgcaagctggtgggagctgatggtactttcaacacatgytcatccctcggttgccaccatggcttcracccttctgtct-ggagtcaatattgtttacaatggaaacccattgaatgacctatcacttacygcttttctagacaagtttatgg-aaaagaaaccgaaagcaagcwcatggcatggtggatcccaaatygarcctgctaaaaaggttagct----taatcttttcattcaaagtcctt-t---------------------------------tgc-attgagr-tctyggtcacttt-gtggaactttcttgtttttg----------------------tgatatgcta-ttgattga--------------ttgtct-----acg-atggaactg--------------------------------------------------------ctcagctgg-------------------------------------------------------------------------------------------------------------------------------------------------------------------------------------------------------------------------------------------------------------------------------------------------------------------------------------------------------------------------------------------------------
>I28609_M036_Malvaceae_Pentaplaris_davidsmithii_seq1
-----------------------------------------------------------------------wgcattc------------awrrmakrsrkvaactgc-aaaatgattacat----ggtctatgcgcttt---------------------------------------------------------------------------------------------------------------------------------------------------------------------------------------------------------------------------------------------------------ctttttttctttttttttagat----tttcattatat-------------------------------------------------------c-aatcvcacmaggrr------------ktytgk-cttwrakyttvkwtyt-----------------------ttamcttgttggr-----------------------tttymaatga-tkw-------------ttttkttwttgctg--------tgactt----t--------gtgtg-tatcactgtctcwacagcaatgcagatcgtgcaagctggtgggagctgatggtactctcaavacatgttcacccctcagttgccrccatggctgckaccctthtgtct-ggggccartattgtttacaahggaaayccaytgaatgacctatcactwaccgcytttctagacaagtttatgg-araagaaaccaaaagcwagcwcatggcatggtggatcccaaattgarcctgcywaraaggttagct----taakcttcymattcaamkacctt-t---------------------------------tgc-tttgagg-tttcaktsactat-gtggaacttthtggtttctg----------------------tgcchkmtkn----------------------------------rtg-----------------------------------------------------------------------------------ctrtttcagkw------------------------------------------------------------------------------------------------------------------------------------------------------------------------------------------------------------------------------------------------------------------------------------------------------------------------------------------------------------------------------------
>I28610_M037_Malvaceae_Heritiera_littoralis_seq1
-----------------------------------------------------------------------------------------r---------------tgc-aaagcmattayay----rrkcymwrwr---------------------------------------------------------------------------------------------------------------------------------------------------------------------------------------------------------------------------------------------------------------myyyttyttcyytktaaact----tgtcattatat-------------------------------------------------------g-aatcgtaccaggaa------------ttttat-atttgattttcattt------------------------taatcttgttgga--------------------tttttttcaacga-cga-------------ttttgttcttacta--------tgactt----t--------gtata-tatcactgtctcaacagcaatgcagatcgtgcaagctggtgggagctgatggtactttcaacacatgttcacccttcggttgccaccatggctgccacccttctgtct-ggggccaatattgtttacaatggaaaccctttgaatgacctatcacttactgcttttctagacaagtttatgg-agaagaaaccaaaagcaagctcatggcacggtggatcccaaattgaacctgccaagaaggttagct----taaacttctcattgaaagacctt-t---------------------------------tgc-tttgagg------ttttacat-gtggaattttctggtttc------------------------------------------------------cttgtccc------atg-gtggaagag--------------------------------------------------------cctagctgctaat-----aactttaaaaatatgctgactta-ttgttc-----tgtttcct-cagcttgry-----------------------------------------------------------------------------------------------------------------------------------------------------------------------------------------------------------------------------------------------------------------------------------------------------------------------------------------
>I28611_M062A_Malvaceae_Durio_zibethinus_seq1
------------------------------------------------------------------------------------------ratcaagagaggaactgc-aaagtaattatat----ggtctagggg--------------------------------------------------------------------------------------------------------------------------------------------------------------------------------------------------------------------------------------------------------------ctttttttttstttttaaaat----tgtcattatat-------------------------------------------------------g-aattgcactatgaa------------ttttat-atttgattttctttt------------------------ttgtcttgttgga-----------------------tttttaatga-caa-------------ttttgttctttcta--------tgac----------------tgta-tattactgtctcaacagcaatgcagatcgtgcaagctggtgggagctgatggtactttcaacgcatgttcacccctcagttgccaccatggctgccacccttctgtct-ggtgtcaatattgtttacaatggaaacccattgaatgatctatcacttaccgcctttctagacaagtttatgg-agaagaaaccaaaagcaagctcatggcacgggggatcccaaattgaacctgccaagaaggttagct----taaacttgtcattcaaagacctt-t---------------------------------tgc-tttgagg------tttta-----------------------------------------------------------------ttga-------attaccct------atg-gtggaagag--------------------------------------------------------cctagctgccaat-----aactttaaaaatctgctgactta-ttgttc-----tgtttcct-cagcttgatatgagtaaccatttgattggacaagagattctgt-------------------------------------------------------------------------------------------------------------------------------------------------------------------------------------------------------------------------------------------------------------------------------------------------------
>I28612_M038_Malvaceae_Brachichyton_bidwillii_seq1
--------------------------------------------------------------------------------------------------------------------------------tctatggg---------------------------------------------------------------------------------------------------------------------------------------------------------------------------------------------------------------------------------------------------------------cctttttttctttttaaagt----tgtcatyatat-------------------------------------------------------g-aattgtaccaggaa------------ttttgt-atttgatttttattt------------------------ttatcttgttgga---------------------ttttttcaacag-cga-------------ttttgttcttacta--------tgactt----c--------gtgta-tatcactgtctcaacagcaatgcagatcgtgcaagctggtgggagctgatggtactttcaactcatgttcacccttcagttgccaccatggctgccacccttctgtct-ggggccaatattgtttacaatggaaacccattgtatgacctatcacttaccgcttttctagacaagtttatgg-agaagaaaccaaaagcgagctcatggcayggtggatcccaaattgaacctgccaagaaggttagct----taaat-tctcyttcatagacctt-t---------------------------------tgc-tttgagg------ttttaca--gtgtaatcttctggtttctg----------------------tgccatkcta-ttgattgattgattgaattattacccc------atg-gtggaagag--------------------------------------------------------cttagctgccaat-----aacttttaaaatatgctggcttt-ttgttc-----tgttt------------------------------------------------------------------------------------------------------------------------------------------------------------------------------------------------------------------------------------------------------------------------------------------------------------------------------------------------------
>I28613_M039_Malvaceae_Eriotheca_macrophylla_seq1
--------------------------------------------------------gagaagagtttttcagggaatc------------aaggaagagaggaactgc-aaagaagttacat----ggtctatggga-------------------------------------------------------------------------------------------------------------------------------------------------------------------------------------------------------------------------------------------------------------ctttttttttcttattaaaat----tttcattatat-------------------------------------------------------c-aattgcactggaa-------------ttttat-cttcgattttcttct---------------------------ttatcttggg-----------------------ttttcaatga-tga-------------ttttatttt--------------------------------atgtt-tgtccctgtctcaacagcaatgcagatcgtgcaagctggtgggagctgatgrtactctcaacacatgttcacccctcagttgccaccatggctgcaacccttctgtct-ggggccaatattgtttacaatggaaacccattgaatgacctatcacttactgcttttctagacaagtttatgg-aaaagaaaccaaaggcaagctcatggcatggcdgatcccaaattgagcctgctaaaaaggttagcctaa-taaacttctcattcaaagacatt-t---------------------------------tgc-tttgagg-tttcagtcactat-gtagaactttccggtttccg----------------------tgccatgcta-ttgattgcttga-------attagctctc---tatg-gtggaagtg--------------------------------------------------------ctgagatgcc------------------------------------------------------------------------------------------------------------------------------------------------------------------------------------------------------------------------------------------------------------------------------------------------------------------------------------------------------------------------------------------------------
>I28614_M040_Malvaceae_Hydrogaster_trinervis_seq1
-------------------------------------------------------------------------------------------------atagttrctrc-aaaagaattatat----ggtctacagg-----------------------------------------------------------------------------------------------------------------------------------------------------------------------------------------------------------------------------------------------------------------catttttctttttaaatt----ttyyrttatay-------------------------------------------------------m-atttgctccaagaa------------ttttat-ctwtkattcmttc--------------------------ytcyctyrttggg----------------------kttthcagtaactgr-------------ytttattctyrcyr--------ygactt----t--------ctata-taccaatttctcaacagcwatgcagatcgagcaagctggtgggaattgacrgtactttcaacrcatgttcacccctcagtagccaccatggctgygacccttctttct-ggggccaatattgtttacaatggaaatccattgaatgacttatcacttacckctttyctagacaagtttatgg-agaagavamcaaaagcaagcacatggcayggtggatcccaaattgadcctgccaasaaggttagct----tgaay-ytttattcaasgagtttgk---------------------------------tyy-httaagg-ttttagtyvntat-gtkgrayttydtggtttgtg------acccatactcmcaagctattacacca-ttgattgattga-------atyacctca-----atg-gtggaggtg--------------------------------------------------------cacagccagcaat-----aactttagaaatctgctgaatta-cgcttt-----tgt--------------------------------------------------------------------------------------------------------------------------------------------------------------------------------------------------------------------------------------------------------------------------------------------------------------------------------------------------------
>I28615_M041_Malvaceae_Pterygota_brasiliensis_seq1
---------------------------------------------------------------------------------------------------------------------------------ktswawr--------------------------------------------------------------------------------------------------------------------------------------------------------------------------------------------------------------------------------------------------------------gccttttttc-tttttwawak----tgycaytawat-------------------------------------------------------g-aattgtaccaggaa------------tttcat-atttgattattatta------------------------ttatcttcttggat-------------------tttttttcaactg-cga-------------ttttgttcttacta--------tgactt----c--------atata-tatcactgtctcaacagcaatgcagatcgtgcaagctggtgggagctgttggtactttcaacacatgttcacccctccgttgccaccatggctgcaacccttctgtct-ggggcaaacattgtttacaatggaaacccattgaatgacctatcacttactgcttttctagacaagtttatgg-aaaagaaaccaaaagcaagctcatggcatggtgggtcgcaaattgaacctgccaagaaggttagtt----taaactcctcattcaaaatcctt-t---------------------------------tgc-tttgagg------tcttaca--gtggaattttctgg-ttctg----------------------tgccatgcta-ttgatcgattga-------attgccct------ata-gtggaagag--------------------------------------------------------cttagctgccaat-----amtykaarwrrtrkgctramyty-ytgttc-----tgt--------------------------------------------------------------------------------------------------------------------------------------------------------------------------------------------------------------------------------------------------------------------------------------------------------------------------------------------------------
>I28616_M042_Malvaceae_Leptonichya_maranta_seq1
-------------------------------------------------------------------ttctgtgaatt------------aaggatgtgaggaactgc-aaaacaatcatat----ggtgtatggc---------------------------------------------------------------------------------------------------------------------------------------------------------------------------------------------------------------------------------------------------------------tttcttctttttaatagmrc----tttcattatat-------------------------------------------------------c-aatcgcaccaggaa-------------tttat-ttgtgattttctttc------------------------ttctcttawtggg-----------------------ttgtcagtga-tga-------------ttttgtttttactg--------tgaatt----t--------gtgtr-tatcaatgtctcaacagcaatgcagatcgtgcaagctggtgggagctgatgttactttcaactcatgttcacccctcagttgccaccatggctgcracccttctttct-ggtgccaatattgtttacaatggaaaccctttaaatgacctatcacttactgcttttctggacaagtttatgg-agaagaaaccaaaagcaagctcatggcatggtggatcccaaattgaacctgccaaaaaggttaggt----taatcttttcactcaaagatctt-t---------------------------------ttc-tttgagg-ttttagtcagcat-gtggaactttctggtttcag----------------------kgccatgcta-ctgcttgattga-------attatttct-----ctgaatggaagts--------------------------------------------------------gccagctgccaa----------------------------------------------------------------------------------------------------------------------------------------------------------------------------------------------------------------------------------------------------------------------------------------------------------------------------------------------------------------------------------------------------
>I28617_M043_Neuradaceae_Neurada_procumbens_seq1
-----------------------------------------------------------------ttttctgtgaaccttt----------------------------tgaagcgtctggt----gctctaaacg------------------------------------------------------------------------------------------------------------------------------------------------------------------------------------------------------------------------------------------------------------------------tcttgtggaata---tttcatagcag-------------------------gtttataggga---------------------aatcagtcaaggaa------------ctgcaa-cgtggatgctttata------------------------------------------------------------taccaaatta----------------acctcatccatatga-----tattgatatgccgtt-------ttgtg-tgttttgatggcaacagcaatgcagatcgcgtaagctggtgggagctgatggtgcttacaatgcatgtgcacccatcagttggtaccatggctgggacccttctttca-ggggcgaatattgtttacaacggaaacccattaaatgacttatcacttactgctttcttggacaagttcatgg-agaagaaacctaaggcaggcacatggcatggtggatcccaaattgaacctgctaagaaggtgaact----caaaa----catt--atgacctt-t--a------------------------------tacttttgaag-ctttattttatatgattaatatattttgtttt---------------------------------------------------------------------------------------------------------------------------------------------------------------------------------------------------------------------------------------------------------------------------------------------------------------------------------------------------------------------------------------------------------------------------------------------------------------------------------------------------------------------------------------------------------
>I28618_M044_Malvaceae_Pentace_laxiflora_seq1
-------------------------catcaata-----------------taagagagtatgagtttttatgtgaatc------------agggaagaaaagaaatgc-aatataattacatg---tttacatggt------------------------------------------------------------------------------------------------------------------------------------------------------------------------------------------------------------------------------------------------------------gttttttttttccctttaaagat----ttccattatat-------------------------------------------------------c-gattgcaccaggga------------ttttat-----------------------------------------------------------------------------------------------------------------------------ttattt----t--------gtgta---ccactg--tctacagtaatgcagatcgtgcaagctggtgggagctgatggtactctcgaaacatgttcacccctcagttgccaccatggctgcgactcttctgtca-ggggccaatattgtttataatggaaacccattgaatgacctatcactgactgcttttctagacaagtttatgg-aaaaaaaaccaaaagcaagctcatggcatggtgggtcccaaattgaacctgccaagaaggtttgcat---aaaacttctcattcaaaaagctt-t---------------------------------tgc-ttttggg-tttcagtcactat-gtgggaatttctgatttctg-----------------------------------------------------tgacc--------------agaagtg--------------------------------------------------------cccagctaccaat-----aacttctaaaawycsctgacttctttttct----------------------------------------------------------------------------------------------------------------------------------------------------------------------------------------------------------------------------------------------------------------------------------------------------------------------------------------------------------------
>I28619_M045_Malvaceae_Phragmotheca_mammosa_seq1
-----------------------------------------------------gagagtcagaatttttctgtgaatc------------aaggaagagagg-actgc-aaaataaatacgt----ggtctatggc----------------------------------------------------------------------------------------------------------------------------------------------------------------------------------------------------------------------------------------------------------------ctttttttcttattaaaat----ttccattatat-------------------------------------------------------a-aattgcactggaa-------------ttttac-cttcaattttcttct------------------------ttatctggttggg-----------------------ttttcgatga-tga-------------ttttgttctgtgac------------------t--------ttgtg-tatcactgtctcaacagcaatgcagatcatgcaagctggtgggagctgatggtactctcaacacatgttcacccctcagttgccaccatggctgcaacccttctgtct-ggggccaatattgtttacaatggaaacccattgaatgacctatcacttaccgcttttctagacaagtttatgg-aaaagaaaccaaaagcaagctcatggcatggtggatcacaaattgagcctgctaaaaaggttagct----taatcttctcattcaaagtcttc-t----------------------------------ga-tttgagg-tttcggtcactac-gtggaactttctgctttctg----------------------tgccatgcta-ttgattgataatttga---ttgaattta---------------------------------------------------------------------------------gccgat-----aactttaaaaatttgctgactta-tttttc-----tatt-------------------------------------------------------------------------------------------------------------------------------------------------------------------------------------------------------------------------------------------------------------------------------------------------------------------------------------------------------
>I28620_M046_Malvaceae_Camptostemon_shultzii_seq1
-----------------------------------------------------------agtagtttttctgtgaatc------------agggaagagaggcaa-------------akat----tgtttatggg---------------------------------------------------------------------------------------------------------------------------------------------------------------------------------------------------------------------------------------------------------------ctttttcttgtt-----aac----tttcattatac---------------------------------------------------------act-------ggaw------------ttttaa-ctttgattttcttat------------------------ttatcttgttggg-----------------------ttttcaatga-tga-------------ttttgttatg------------tgactg----t--------gtgta---tgactatcttaacagcaatgctgatcgtgcaagctggtgggagctgatggtactttcaacacatgttcacccttcggttgccaccatggctgcaacccttctgtct-ggggccaatattgtttacaatggaaacccattgaatgacctatcasttaccgcttttctagacaagtttatgg-aaaagaaaccaaaarsaagctcatggcatggtggatcccaaattgagcmtgamraararrttrgmt----trawsttstsrtwmaaaagtctc-t---------------------------------t----------------------------------------------------------------------------------------------------------------------------------------------------------------------------------------------------------------------------------------------------------------------------------------------------------------------------------------------------------------------------------------------------------------------------------------------------------------------------------------------------------------------------------------------------------------------------------------------------
>I28621_M153_Malvaceae_Trichospermum_sp_seq1
cac-----------------------------------------------------aagagagagttttatgtgaatt------------aaggcagagagtamctgc-aaaagaattatat----gryaratgag-----------------------------------------------------------------------------------------------------------------------------------------------------------------------------------------------------------------------------------------------------------------cttttttctttttaaatt----ttttrttatat-------------------------------------------------------------gcyccamgaak-----------tkttdt-btttkatttcttb--------------------------ttctvttgttggg-----------------------wttwmagcaactga-------------ttttattcwtamtg--------tgactt----t--------ktata-trccaatttcwcaacagcaatgcagatcgagcahgctggtgggagttgatggtactttcaacacatgttcacccctcagtagccaccatggctgcgacccttctttct-ggggccaatattgtttacaatggaaatccattgaabgacttatcacttacngcttttctagacaantttdtgg-agaagaaaccaaaagcaagcachtggcacggtggatcccaaattgaacctgccaagaaggttagct----tgaacyttttattcaaggagttt-t---------------------------------ttc-ttyaagg-tttkwgtcactat-gaggaactttatggtttgtg------ayccatrctcacatgctrttaygcca-ttgattgatkga-------attacctca-----atg-gtggaagtg--------------------------------------------------------tgcmrctggcwam-----wacyttagaaatctgctggct-------------------------------------------------------------------------------------------------------------------------------------------------------------------------------------------------------------------------------------------------------------------------------------------------------------------------------------------------------------------------
>I28623_M048_Malvaceae_Abroma_augusta_seq1
----------c--------------------------------------------gtgttgggttgtttttgt------------------------agaggaatggc-aaaacaatcatat----ggtctatggt---------------------------------------------------------------------------------------------------------------------------------------------------------------------------------------------------------------------------------------------------------------ttttctttttttaatagaac----tttgattatat-------------------------------------------------------c-aactgtcccaggga------------ttttat-ctttgattttctttc------------------------ttctcgtgttggt-----------------------ttgtcagtga-tga-------------ttttgttcttactg--------tgaat--------------gtgta-tatcaacgtcttaacagcaatgcagatcgtgcaagctggtgggaactgatggtactttcaactcatgttcacccctcagttgccaccatggctgcgacccttctttct-ggggccaatattgtttacaatggaaacccattgaatgacctatcacttgctgcttttctagacaagtttatgg-agaagaaaccaaaggcaagctcatggcacggtggttcccaaattgaacctgccaagaaggttagct----taatcttttcattcaaagatctt-t---------------------------------tgc-tttgagg-ttttagtcaccat-gtggaactttctggtttcag----------------------tgtcattcta-ttgatagactga-------attacctct-----ctg-atggaagtg------------------------------------------------------------gctactaat-----aactttaataatctgctgatt-------------gtgtttct----------------------------------------------------------------------------------------------------------------------------------------------------------------------------------------------------------------------------------------------------------------------------------------------------------------------------------------------------
>I28624_M049_Malvaceae_Corchoropsis_tomentosa_seq1
-------------------------------------------------------------------atcataataat------------tattaatggagtagctac-aaagcaattacat----actttatagg--------------------------------------------------------------------------------------------------------------------------------------------------------------------------------------------------------------------------------------------------------------ctttcttttcttttttaaatc----tttcactatat-------------------------------------------------------a-aattgcaccaggaa------------cttaat-atttgatttcctttt------------------------t-atcttgttgga-----------------------ttttcaacga-tgg-------------ttttgtttata--------------------------------------tcactctctaaacagcaatgcagatcgtgcaagctggttagagctgatggtactttcaacacatgttcacccctcagtcgccaccatggctgcaacccttctgtct-ggggctaatattgtttacaatggaaacccgttgaatgatctatcaatgactgcttttctagacaagtttatgg-agaagaaaccgaaagcaagcacatggcacggtggatcccaaattgaacctgccaagaaggttagct----taaacttctgattcaaagtcctt-t---------------------------------tgc-ttttgag------gtttacat-gtggaaccttctagtttcca---------------------ttgccatgcta-ttgattgattgatta----atta-------------------------------------------------------------------------------------------------------aaaaatctgctgat----ttgttc-----tg---------------------------------------------------------------------------------------------------------------------------------------------------------------------------------------------------------------------------------------------------------------------------------------------------------------------------------------------------------
>I28625_M193_Malvaceae_Apeiba_tibourbou_seq1
-------------------------------------------------------------------------------------------------------actgy-aaaacaattatat----kgtctattgg------------------------------------------------------------------------------------------------------------------------------------------------------------------------------------------------------------------------------------------------------------------ctttttctttttaa------ttttcttcctat-------------------------------------------------------c-atttgctccaggaa------------ttttat-ctttkattccttt--------------------------ttctctwgttgrg-----------------------ttttcagyaa-tga-------------ttttgytcttaytg--------tgacktcatmt--------atata-tatcaatgtctcaacagcaatgcagatcragcaagttggtgggagttgatggtactctcaacacatgttcacccctcrgtadccaccatggctgctacccttctttct-ggggccaatattgtttacaatggaaatccattgaatgacctatcacttcctgcttttctagacaaatttatgg-agangaaaccvaaagcaagcacatggcacggtggatcccaaatbgaacctgccaagaaggttagct----taaac-twaaattcaaggactca-t---------------------------------ttccytttwtttytttagtaactat-gtggaaccttatggtttctv------tcccatactcccatgctattacacca-ttgattgtttga-------actacccct-----atg-gtggaagtg--------------------------------------------------------cccagctggcaatga------cttaaaaatctgctgacata-tatttt-----ggttttt----------------------------------------------------------------------------------------------------------------------------------------------------------------------------------------------------------------------------------------------------------------------------------------------------------------------------------------------------
>I28626_M226_Malvaceae_Helicteres_guazumifolia_seq1
----------------------------------------------------agaaaagtcaaatgtttctataggtc------------aagga--agaggaattgc-aaagcaattatat----ggtctatgggct--------------------------------------------------------------------------------------------------------------------------------------------------------------------------------------------------------------------------------------------------------------------------------t----tttcaatataa-------------------------------------------------------g-aatctcaacaggaa------------ttttat-ttttgattctttt--------------------------taatcttgttgga-----------------------attttaatga-caa-------------tattgtacttactg--------tgactt----t--------gttca-tttcacactgtcaacagcaatgcagatcgtgcaagctggtgggagctgttggtactttcaacacatgttcacccctcagttgccaccatggctgccacccttctgtct-ggtgccaatattgtttacaacggaaacccattgaatgacctgtcacttaccgctttcctagacaagtttatgg-agaagaaaccaaaagcaagcacatggcacggtggatcccaaattgaaccagccaagaaggtttagct---taaacttctcattcaaagaccct-t---------------------------------tac-tttgaaatttttagtcacttt-atggaactttcttgtttcca----------------------tgcgatgcta-ttgcttgattgattga---attacctct-----atg-gtggaaatg--------------------------------------------------------tgtggccaccagtt-agtaactttaaatatcttct-----------------------------------------------------------------------------------------------------------------------------------------------------------------------------------------------------------------------------------------------------------------------------------------------------------------------------------------------------------------------------
>I28628_M051_Malvaceae_Werklea_horrida_seq1
------------------------------------------------------------------------------------------------------aactgc-aaacaagttacat----ggtctatggg-----------------------------------------------------------------------------------------------------------------------------------------------------------------------------------------------------------------------------------------------------------------cttttctcttattaa---------------------------------------------------------------------------acc-------agaa------------ttttat-ctttgattttgttct------------------------taatcttgttgga------------------------tttcaataa-tta-------------ttttgttctg------------tgact--------------gtgta---tgtctatctcaacagcaatgctgatcgtgcaagctggtgggagctgatggtactttcgagacatgttcacccttcggttgccactatggcttcaacccttctgtcc-ggagccaatattgtttacaatggaaacccgttgaatgacctatcacttaccgcctttctagataagttcatgg-aaaagaaaccaaaagcaagctcatggcatggtggatcccagattgagcctgccaaaaakgttagct----ttatcttctgagtc-------------------------------------------------------------------------------------------------------------------------------------------------------------------------------------------------------------------------------------------------------------------------------------------------------------------------------------------------------------------------------------------------------------------------------------------------------------------------------------------------------------------------------------------------------------------------------------------------------------------------------------------------
>I28629_M052_Malvaceae_Spirotheca_rosea_seq1
-------------------------------------------------------------------ttctgggaatc------------aaggaatagaggaactca-aaaaaagttatat----ggtctatggg---------------------------------------------------------------------------------------------------------------------------------------------------------------------------------------------------------------------------------------------------------------cttttttttcttatttaaat----tttcatcatat-------------------------------------------------------c-aattgcatyggaa-------------ttttat-c--------------------------------------------tctaggg-----------------------ttttcaatga-tta-------------ttttatttt--------------------------------gtgtg-tatcactctctcaacagcaatgcggatcgtgctagctggtgggagctgatggtactctcagcacatgttcacccctcagttgccactatggctgcaacccttctgtct-ggggctaatattgtttacaatggaaacccattgaatgacctatcacttactgcgtttctagacaagtttatgg-aaaagaaaccaaaggcaagctcrtggcatggcggatcccaaattgagcctgctaaaaaggttagcctaa-taaacttctcattcaaagacctc-t---------------------------------tgc-tttgagg-tttcagtcac--t-gtggaactttctggtttctg----------------------tgccatgcta-ttgattgcttga-------attagctcc-----att-gtggaagtg--------------------------------------------------------cccagatgcgaa----------------------------------------------------------------------------------------------------------------------------------------------------------------------------------------------------------------------------------------------------------------------------------------------------------------------------------------------------------------------------------------------------
>I28630_M053_Malvaceae_Huberodendron_swietenioides_seq1
--------------------------------------------------------------rgtgtttctgtgaatc------------aagcaagagaggaactgcaaaaaaagttacat----ggtctatggc----------------------------------------------------------------------------------------------------------------------------------------------------------------------------------------------------------------------------------------------------------------ctttctttcttattaaaat----tttcattatat-------------------------------------------------------c-aattgcactggaa-------------twtcat-tttcgattttcttct---------------------------ttatcttggg-----------------------gtttcattga-tga-------------ctttgtttt--------------------------------ttgtg-tatcactgtctctacagcaatgcagatcgtgcaagctggtgggagctgatggtactctcaacacatgttcacccctcagttgccaccatggctgcaacccttctgtct-ggggccaatattgtttacaatggaaacccattgaatgacctatcacttaccgcctttctggacaagtttatgg-aaaagaaaccaaaggcaagctcatggcatggtggatcccaaattgagcctgctaaaaaggtttgct----taatcttctcattcaaagacctt-t---------------------------------tgc-ttkgagg-tttcagtcactat-gtgcaactttttggtttctg----------------------tgccatgcta-ttgattgahtga-------rttmkwtsk-----wtg-rwtgaaggg--------------------------------------------------------cccagctgccaa----------------------------------------------------------------------------------------------------------------------------------------------------------------------------------------------------------------------------------------------------------------------------------------------------------------------------------------------------------------------------------------------------
>I28631_M054_Malvaceae_Trochetiopsis_benjaminae_seq1
----------------------------------------------------ttacactactaatg-----------t------------tcgagtattcatgactaacaagtcggttatgataatggtttagggt----------------------------------------------------------------------------------------------------------------------------------------------------------------------------------------------------------------------------------------------------------------ttcttttcttttttaaatc----tttcattatat-------------------------------------------------------g-aattgcacagggaa-------------ttcat-atttgatttcc-tt-------------------------ttatcatgttgga-----------------------ttttcgatga-tgg-------------ttttgtttaca-----------ttactc----t----------------------ctttaacagcaatgcagattgtacaagctggtgggagctgatggtgctttcaacacatgttcacccctcggtcgccaccatggcatccacccttttgtcg-ggggccaatattgtttacaatggaaatccgttgaatgatctatcgatgactgcttttctagacaagtttctgg-agaagaaaccgaaagcaagcacatggcacggtggatcccaaattgaacctgccaagaaggttggct----taaatatcttgttcgaagacctt-tt--------------------------------tgc-tttttag------gtttatac-acagaaccgtatg----------------------------------------ttgacttgcttgttct---gttttctcagcttgatatgagcaacca--------------------------------------------------------tttgattggacaag----agatcct---------------------------------------------------------------------------------------------------------------------------------------------------------------------------------------------------------------------------------------------------------------------------------------------------------------------------------------------------------------------------------------
>I28632_M055_Malvaceae_Eriolaena_candollei_seq1
---------------------------------------------------------tgactagcaagtcggtct---------------tataaartwwtaamctggwawyrwkrkgawaayw--rgtttagggt------------------------------------------------------------------------------------------------------------------------------------------------------------------------------------------------------------------------------------------------------------------ttcttttttcttaaata----tttcatcaatg---------------------------------------------------------aattgcaccaggaa------------cttcat-atttgatttcattt-------------------------ttatctcgtyggd-----------------------tttycgatga-tgg-------------ttttgtttaca-----------ttactc----t----------------------ctttaacagcaatgcagatyrtrcaagctggtgggagctgatggtvctttcwacacatgttcacycctcrgtckccaccatggcttcmacccttttktyksggggccaatattgtttacaatggaaacccgttgaatgatctatygatgacygcttttctagacaagtttatgg-agaagaaaccraaagcaagcacatggcacggtggatcccaaatygaacctgccaagaaggttrgct----taaacttcttgttcraagacctt-t---------------------------------tgc-tttttag------gtttacac-acrgaaccttatg----------------------------------------ttgacttgctksttcw---rtytwcwyrgctwswcatrwswa----------------------------------------------------------------gctgaaaaa---------------------------------------------------------------------------------------------------------------------------------------------------------------------------------------------------------------------------------------------------------------------------------------------------------------------------------------------------------------------------------------------------
>I28633_M056_Malvaceae_Adansonia_digitata_seq1
-------------------------------------------------------------------------------------------------------------aaagaagttgcat----ggtctmtggg---------------------------------------------------------------------------------------------------------------------------------------------------------------------------------------------------------------------------------------------------------------cctttctttcttattatgat----tttcattatat-------------------------------------------------------caaattgcgccaraa-------------ttttat-cttcgattttcttct------------------------ttctcttgc---------------------------rttttaatga-tga-------------ttttatttt--------------------------------gtktg-tatcactgtctcaacagcaatgcagatcgagcaagctggtgggagttgacagtaytgtcagcacatgctcacccctcagttgccaccatggctgcaacccttctgtck-ggggccaatattgtttacaatggaaacccattgaatgacctatcacttactgcttttctggacaagtttatgg-aaaagaaaccaaaagcaagctcatggcatggcggatcccaaattgagcctgctaaaaaggttagcc----taaayttctcattcaaagacctt-tt------------------------------cttgg-tttgagg-tttcagtcacyat-gtggaacttactg-tttctg----------------------taccatgcta-ttgattgcttga-------attagctct-----atg-gtggaagtg--------------------------------------------------------cccwgctgccaat-----aacttaaaaatttt--------------------------------------------------------------------------------------------------------------------------------------------------------------------------------------------------------------------------------------------------------------------------------------------------------------------------------------------------------------------------------
>I28635_M058_Malvaceae_Byttneria_aculeata_seq1
-----------------------------------------------------------------------------------------------------------c-aacagaattttatgca--------------------------------------------------------------------------------------------------------------------------------------------------------------------------------------------------------------------------------------------------------------------------------ttttttaatagaaa----ttccattttgt-------------------------------------------------------c-aattgccctagggatt----------ttatattgttcgattttctttctac-----------------------------ttgta-----------------------ttgtcagtga-tgggttttttttttcctctttttcttattg--------tgaatta------------atgta-tgtccacatctcaacagcaatgcagatcgtgcaagctggtgggaactgatggtactttccactcatgctcacccctcagttgccaccatggctacgactcttctctct-ggggcaaatattgtttacaatggaaacccactgaatgacttatcactcagtgcttttctagacaaatttatgg-aaaagaaaccaaaagcaagytcatggcatggtggttctcaaattgaacctgcaaagaaggttagct----taattatttcattcaaagttctt-t---------------------------------tgc-tttgagg-ttttattcaccat-atgaagctctagtttcggtgca------------tgctatatgatcaagttacttgtttgattga---------------------atg----------------------------------------------------------------------gctgccaac-----aac-------------------------------------------------------------------------------------------------------------------------------------------------------------------------------------------------------------------------------------------------------------------------------------------------------------------------------------------------------------------------------------------
>I28636_M059_Malvaceae_Pterospermum_pierrei_seq1
------------------------------------------------------------------------------------------------------agctac-aaagcaattacag----tccacaggg------------------------------------------------------------------------------------------------------------------------------------------------------------------------------------------------------------------------------------------------------------------tttttttcttgttaaatt----tgtc-----------------------------------------------------------------attgcaccaggaa------------ctttat-atttgatttcttttg------------------------t-atctcattgga-----------------------ttttcaacta-tta-------------tttttttcttactg--------tgactt----t----gtctctctc-tctctctctctcgacagtaatgcagatcgtgcaagctggtgggagctgatggtactttcaacacatgttcacccctcagttgccaccatggcggccacccttctgtct-ggcgccaatattgtttacaatggaaacccattgaatgatctatcactgactgcttttctagacaagtttatgg-agaagaaacccaaaacaagcacatggcatggtggatctcaaattgaacctgccaagaaggttggct----taaatttmtyattwraagacctt-t---------------------------------tgc-tttgaggtttactgtttacat-ttggaaccttctggtttcca----------------------taccacgtta-ttgattgattgaata----atcaccct------atg-gtggargrg--------------------------------------------------------cmtrgmysssrsy-----aaawttaaaaatctgctg----------------------------------------------------------------------------------------------------------------------------------------------------------------------------------------------------------------------------------------------------------------------------------------------------------------------------------------------------------------------------
>I28637_M060_Malvaceae_Duboscia_vifidiflora_seq1
------------------------------------------------------------------tctatgtgaatt------------aaggcggagagtaactgc-aaaagaattatgt----ggtctatggg-----------------------------------------------------------------------------------------------------------------------------------------------------------------------------------------------------------------------------------------------------------------cctttttccttttaaatt----tttcattatat-------------------------------------------------------c-atttgctccaggaa------------ttttat-ctttgattccttc--------------------------ttctcttgttggg-----------------------tttttagcaactgg--------------tttattctttctg--------taactt----t--------atatg-taccaatttctcaacagcaatgcagatagagcaagctggtgggagttgatggtgctttcaacacatgttcacccctcagtagcaaccatggctgcgacccttctttct-ggggccaatattgtttacaatggaaatccattgaatgacttatcacttaccgcttttctagacaagtttatgg-agaagaaaccgaaagcaagcacatggcacggtggatcccaaatcgaacctgccaagaaggttagct----taaac-tttcattcaaggacttt-t---------------------------------ttc-tttaaga-ttttagccactga-gtggaactttatggtttgtg------acccatactctcatgctgttacgcc--ttgatcgattaa-------attacctcc-----atg-gtgaaagtg--------------------------------------------------------ctcagcctgcaat-----aactttagaaatctgctgaatta-tgtttt-----tgtt-------------------------------------------------------------------------------------------------------------------------------------------------------------------------------------------------------------------------------------------------------------------------------------------------------------------------------------------------------
>I28638_M061_Malvaceae_Basiloxylon_brasiliensis_seq1
---------------------------------------------------------------ttttttctgtaaatc------------aaagaagagagcaactgc-aaagcaattacat----ggtctatggg--------------------------------------------------------------------------------------------------------------------------------------------------------------------------------------------------------------------------------------------------------------ccttc------tttttaaaag----tgttattattt-------------------------------------------------------g-aattgtaccaggaa------------tttcat-atttgattttcattt------------------------ttatcttgttgga---------------------ttttttcgacaa-tga-------------ttttgttcttacta--------tgac----------------tgta-tatcactgtcttaacagcgacgcagatcgtgcaagctggtgggagctgattgtactatcaacacacgttcacccttcggttgccaccatggctgccacccttctgtct-ggggccaatattgtttacaatggaaacccattgaatgacctatcactgaccgcttttctagacaagtttatgg-agaagaaaccaaaagcaagctcatggcatggtggatcccaaattgaacctgccaagaaggttggct----taaactttttattcagagacctt-tgctttatagtttagttttctgcttaatagaacctgc-caagagg------ttttata--gtttaattttctg-------------------------------ccatgcta-ctgattgattgattga---attaccct------atg-gtgcaagag--------------------------------------------------------cttagctgccaat-----aactttgaa-------------------------------------------------------------------------------------------------------------------------------------------------------------------------------------------------------------------------------------------------------------------------------------------------------------------------------------------------------------------------------------
>I28639_M249_Malvaceae_Gyranthera_amphibiolepis_seq1
---------------------------------------------------------------------------------------------------------------------------------------------------------------------------------------------------------------------------------------------------------------------------------------------------------------------------------------------------------------------------------------------------------------------------------------------------------------------------------------------------------------------------------------------------------------------------------tcttggg-----------------------gtttcattga-tga-------------ttttgtttt--------------------------------ttgtg-tatcactgtctctacagcaatgcagatcgtgcaagctggtgggagctgatggtgctctcaacacatgttcacccctcagttgccaccatggctgcaacccttctgtct-ggggccaatattgtttacaatggaaacccattgaatgacctatcactcactgcctttctggacaagtttatgg-aaaagaaaccaaaggcaagctcatggcatggtggatcccaaattgagcctgcaaagaaggtaagct----aaatcttctcattcaaagacctt-t---------------------------------tgc-tttgagg-tttcagtcaccat-gtgcaactttttggtttctg----------------------tgccatgcta-ttgattgattga-------attagttct-----atg-gtggaag-g--------------------------------------------------------cccagctgcgaat-----aacttcaaaattttgcygacttattttttt--------------------------------------------------------------------------------------------------------------------------------------------------------------------------------------------------------------------------------------------------------------------------------------------------------------------------------------------------------------gt
>I28640_M062B_Malvaceae_Diplodiscus_paniculatus_seq1
--------------------------------------------------------dgtgtagtttttttatttaatt------------tttayrakaaaakwgtkw-aa---dvwdkgdtw---twwmhwtrbt------------------------------------------------------------------------------------------------------------------------------------------------------------------------------------------------------------------------------------------------------------kttttttttttcctttttaagat----ntccattatat-------------------------------------------------------c-aattgcaccaagaa------------ttttat-----------------------------------------------------------------------------------------------------------------------------ttgttt----t--------gtgtg---ccactg--tctacagtaatgcagatcgtgcaagctggtgggagctgatggtactctcaaaacatgttcacccctcagttgccaccatggcttcaactcttctgtca-ggggccaatattgtttataatggaaacccattgaatgacctatcactgactgcttttctagacaagtttatggaaaaaaaaaccaaaagbaagctvatggcatggtggatcccaaattgaacctgccaagaaggtttgcay---aaaamwtctcattcaaaaagctt-t---------------------------------tgc-thtwggg-tttcwgtswctat-gtgggaatttctratkyywg-----------------------------------------------------tgacc--------------agaagtg--------------------------------------------------------cc--------------------------------------------------------------------------------------------------------------------------------------------------------------------------------------------------------------------------------------------------------------------------------------------------------------------------------------------------------------------------------------------------------------
>I28641_M063_Malvaceae_Brownlowia_peltata_seq1
cctagttggtcttaatagaaattggcatcacta-----------------taagagagtatgagtttttatgtgaatc------------aaggaagaaaagaaatgc-aatataattacata---tttacatggt------------------------------------------------------------------------------------------------------------------------------------------------------------------------------------------------------------------------------------------------------------gttttttttttcctttttaagat----ttccattatat-------------------------------------------------------c-aattgcaccaggaa------------ttttat-----------------------------------------------------------------------------------------------------------------------------ttattt----t--------gtgtg---ccacta--tctacagtaatgcagatcgtgcaagctggtgggagctgatggtactctcaaaacatgttcacccctcagttgccaccatggctgcaactcttctgtct-gggaccaatattgtttataatggaaacccattgaatgacctatcactgactgcttttctagacaagtttatgg-aaaaaaaaccaaaagcaagctcatggcatggtggatcccaaattgaacctgccaagaaggtttgcat---aaaacttctcattcaaaaagctt-t---------------------------------tgc-ttttggg-tttcagtcactat-gtgggaatttctgatttctg-----------------------------------------------------tgacc--------------agaagtg--------------------------------------------------------cccagctaccaat-----aacttctaaaatctgctg----------------------------------------------------------------------------------------------------------------------------------------------------------------------------------------------------------------------------------------------------------------------------------------------------------------------------------------------------------------------------
>I28642_M064_Malvaceae_Burretiodendron_esquirolii_seq1
--------------------------------------------------------------------------------------------------------------------------------------------------------------------------------------------------------------------------------------------------------------------------------------------------------------------------------------------------------------------------------------------------------------------------------------------------------------------------------------------------------taccaggaa------------ctcaataatttgatttttt---------------------------ttgtcttgttgga-----------------------tttccaacga-gga-------------ttctgttcctactg--------tgactc----t--------ctctc-tctctctctcttaatagcaatgcagatcatgcgagctggtgggaactgacagtactttcaacacatgttcatccctcagttgccaccatggctaccacccttctgtct-ggggcccatattgtttataatggaaacccattaaatgatctatcactgactgcttttctggacaagtttatgg-agaagaaacctaaagcaagcacatggcacggtggatcccaaattgaacctgccaagaaggtttgct-------------------------------------------------------------------------------------------------------------------------------------------------------------------------------------------------------------------------------------------------------------------------------------------------------------------------------------------------------------------------------------------------------------------------------------------------------------------------------------------------------------------------------------------------------------------------------------------------------------------------------------------------------------------
>I28643_M065_Malvaceae_Hermannia_flammea_seq1
--------------------------------------------------------------------------------------------aaggcagagggtttggcaatataattatat----tsctkatkac--------------------------------------------------------------------------------------------------------------------------------------------------------------------------------------------------------------------------------------------------------------------tttttctttttaaat----tttsattacat-------------------------------------------------------c-aattggaca-agat------------wtttat-ctttgatttt-----------------------------ttccmttgttggg-----------------------ttstcaatga-tga-------------attaattttatttttcaaacggtaactt----t--------gtgta-tgtcratgtctcaacagcaacgcagatcgtgcaagctggtgggagctrctggtactttcaacacatgctcacccctcagttgccaccatggctgcaacccttctttct-ggggccaacattgtttacaatggaaacccattgaatgacctatcgcttactkcttttctagacaagtttatgg-agaagaaaccaaaagcaagctcatggcatggtggatcccaaattgaacctgccaagaaggttagct----taaacttttcactcaaaagacct-tt--------------------------------tgc-tttgagg-ttttaatga-----ctgaaacgtactggtttatg----------------------ttccatgtta-ttgattgattta----a-gtttgcctct-----att-atggwagtg--------------------------------------------------------cctagctaccaat-----aactttgaaaatytgcygacttatttwwtt-----ttttttt----------------------------------------------------------------------------------------------------------------------------------------------------------------------------------------------------------------------------------------------------------------------------------------------------------------------------------------------------
>I28644_M066_Malvaceae_Thomasia_solanaceae_seq1
----------------------------------------------------------------------------tc------------aaggcaaagaggaactgc-aaaataattatat----ggtctatggcttct---------------------------------------------------------------------------------------------------------------------------------------------------------------------------------------------------------------------------------------------------------tcttttcttttctttttaaatt----tctcatagcat-------------------------------------------------------c-aattgcaccagtaa------------atttat-ctttgattttcattt------------------------ttctcttgttcgg-----------------------ttttcagcga-taa-------------tattgttctt--------------actt----t--------gtgta-tttcaatgtctcaacagcaatgcagatcgtgcaagctggtgggagctgatgattctttcaacacatgttcacccctcagttgccaccatggctgcaacccttctttct-ggggccaatattgtttacaatggaaacccattgaatgacctatcacttactgcttttctggacaagtttatgg-agaagaaaccaaaagcaagctcatggcatggtggatcccaaattgaaccggccaagaaggttagct----taaacttttcattcaaatacctt-t---------------------------------tgc-tttggga-ttttagtcactat-gtggacctttctggtttgtg----------------------t--catgcta-ttgattgatt----ga---atttcctct-----atg-gtggaaggg--------------------------------------------------------cccagctgacatt-----aactttgaaaatctgctgac-ttatctttc-----tgtttttt---------------------------------------------------------------------------------------------------------------------------------------------------------------------------------------------------------------------------------------------------------------------------------------------------------------------------------------------------
>I28645_M067_Malvaceae_Guichenotia_ledifolia_seq1
-------------------------------------------------------------cactttttctgtgaatc------------aaggcagagaggaactgc-aaaataattatat----ggtctatggctt-------------------------------------------------------------------------------------------------------------------------------------------------------------------------------------------------------------------------------------------------------------tttttctttctttttaaatt----tctcatagcat-------------------------------------------------------c-aatagcaccagtaa------------ttttat-ctttgattttcattt------------------------ttctcttgttcgg-----------------------ttttcagcga-taa-------------tattgctctt--------------actt----t--------gtgta-tttcaacatctcaacagcaatgcagatcgtgcaagctggtgggagctgatgattctttcaacacatgttcacccctcagttgccaccatggctgcaacccttctttct-ggggccaatattgtttacaatggaaacccattgaatgacctatcactcactgcttttctggacaagtttatgg-agaagaaaccaaaagcaagctcatggcatggtggatcccaaattgaaccggccaagaaggttagct----taaacttttcattcaaatacctc-t---------------------------------tgc-cttggga-ttttagtcactat-gtggacctttctggtttgtg----------------------t--catgcta-ttgattgatt----ga---atttcctct-----atg-gtggaaggg--------------------------------------------------------cccagcggacatt-----aactttgaaaatctgctgactttatctttc-----tgtttttc-cagcttgatatgagcaacaatttga-------------------------------------------------------------------------------------------------------------------------------------------------------------------------------------------------------------------------------------------------------------------------------------------------------------------------
>I28646_M068_Malvaceae_Helmiopsis_sp_seq1
---------------------------------------------------------------acaagtcggtcttcg------------tataaaattataaact---gatatcattatgwtaatggtttwgggt----------------------------------------------------------------------------------------------------------------------------------------------------------------------------------------------------------------------------------------------------------------ktcttttcttttttwaaty----tttcatymtat-------------------------------------------------------g-arttvcaccmggaa------------cttcat-atttgatttcmttt-------------------------ttatctykttggw-----------------------tttthkdtga-tgg-------------ttttrtttacd-----------ttactc----t----------------------cttyaacagcaatgcagatyrtrchagctggtgggagctratggtvctttcaacacmwgttcacccctcggtcgccacyatggcttccaccytyttgtcg-ggggccaatattgtttacaatggaaacccgttgaatgatctatcgatgactgcttttctagacwakwttakgg-agaagaaaccraaakcaagcacatggcacggtggatchcaaatygaacctgccaagaaggttrrct----taaacttcttgtthgaagacctt-tt---------------------------------gc-tttttag------gtttasas-acagaaccttayg----------------------------------------ttracttrcttgttct---rttttmtyagcttgatatgagcarcca--------------------------------------------------------tttkatcggacaag----agatcctgtcgttagccgaaac------------------------------------------------------------------------------------------------------------------------------------------------------------------------------------------------------------------------------------------------------------------------------------------------------------------------------------------------------------------------
>I28647_M069_Malvaceae_Cheirolaena_linearis_seq1
-------------------------------------------------agcttacgccactaatg-----------g------------tcaagtattcatgactaacaagttggttatgataatggttta-ggt----------------------------------------------------------------------------------------------------------------------------------------------------------------------------------------------------------------------------------------------------------------ttcttttcttttttaaatc----tttcactatgt-------------------------------------------------------g-aattgcacagggaa------------cttcat-atttgatttccttt-------------------------ttatcttgttgga-----------------------tattcgatga-tgg-------------tttcgtttaca-----------ttgctc----t----------------------ctttaacagcaatgcagattgtacaagctggtgggagctgatggtactttcaacacatgttcacccctcggttgccaccatggcttccacccttttgtcg-ggggccaatattgtttacaatggaaatccgttgaatgatctatcgatgactgcttttctagacaagtttatgg-agaagaaaccgaaagcaagcacatggcacggtggatcccaaattgaacctgccaagaaggttggct----taaacttcttgttcgaagacctt-tt--------------------------------tac-tttttag------gtttacac-acagaaccatatg----------------------------------------ttgacttgcttgttct---gttttctcagcttgatatgagcaacca--------------------------------------------------------tttgattggacaag----agatcctgtcgttagccgaaacagatgttc-----cc---------------------------------------------------------------------------------------------------------------------------------------------------------------------------------------------------------------------------------------------------------------------------------------------------------------------------------------------------------
>I28648_M070_Malvaceae_Helmiopsiella_madagascariensis_seq1
----------------------------------------------------------------------------------------------aaattataaact---gatatcattatgataatggtttagggt----------------------------------------------------------------------------------------------------------------------------------------------------------------------------------------------------------------------------------------------------------------ttcttttcttttttaaatc----tttcattatat-------------------------------------------------------g-aattgcacygcraa------------cktcat-atttkatttccttt-------------------------ttatctygttgga-----------------------ttttcgatga-tgg-------------ttttgtttaca-----------ttacts----t----------------------ctttaacagcaatgcagattgtacaagctggtgggagctgatggtactttcaacacatgttcacccctcggttgccaccatggcttccacccttytgtca-ggggccaatattgtttacaatggaaacccattgaatgatctatcgatgactgcttttctrgacaaatttatgg-agaagaaaccgaaagcaagcacatggcacggtggatcycaaatygaacctgccaagaaggttggct----taaacttcttgttygaagacc-t-ky--------------------------------tgc-tttttag------gtttacaa-acagaaccttatg----------------------------------------ttgacttgcttgttct---gttttctcagcttgatatgagcaacca--------------------------------------------------------tttga-----------------------------------------------------------------------------------------------------------------------------------------------------------------------------------------------------------------------------------------------------------------------------------------------------------------------------------------------------------------------------------------------------------
>I28649_M071_Malvaceae_Goethalsia_meiantha_seq1
-------------------------------------------------------------------------------------------------------actgc-aaaagagttatat----ggtctatggc-----------------------------------------------------------------------------------------------------------------------------------------------------------------------------------------------------------------------------------------------------------------ctattttctttttaaatt----ttttgttatat-------------------------------------------------------c-atttgctccaggga------------ttttat-ttttgattccttc--------------------------ttctcttgttggg-----------------------ttttcagcaactgg--------------tttattctttctg--------tgagtt----t--------atata-taccaatttctcaacagcaatgcagatcgagcaagctggtgggagttgatggtactttcaacacatgtccacccctcagtagcgaccatggctgcgactcttctttca-ggggccaatattgtttacaatggaaatccactgaatgacttatcacttaccgcttttctggacaagtttatgg-agaagaaaccaaaatcaagcacatggcacggtggatcccaaattgaacctgccaagaaggttaggt----taaac-tttcattcaaggacttt-t---------------------------------ttc-tttaagg-tttaagtcactaa-gtggaactt---------------------------------------------------------------------ccc-----atg-gtgaaagtg--------------------------------------------------------cccagccggcaat-----aactttagaaatctgctgaatca-tgtttt-----tgtttgtttcagcttgatatgagcaaccatttgattggaga-----------------------------------------------------------------------------------------------------------------------------------------------------------------------------------------------------------------------------------------------------------------------------------------------------------------a
>I28650_M072_Malvaceae_Clappertonia_ficifolia_seq1
-------------------------------------------------------------------------------------------------------------------attwyww----gstycwrrgm-------------------------------------------------------------------------------------------------------------------------------------------------------------------------------------------------------------------------------------------------------------------ccytttytttktaart----ttcmtttctat-------------------------------------------------------t-wtttgcyccaggaa------------cttkat-crttgattcct----------------------------ttgtcttgtttgg-----------------------ttttcagcaa-tga--------------ttwattcttactk--------tgactt----t--------ktata-tawcaatgtcttaacagcaatgcagatcgagcaagctggtgggaattgatgrttctttcaacacatgttcacccctcdgtagccaccatggcttcaacccttctctct-ggagccaatatcgtttacaatggaaatccattgaatgacctatcacttactgcttttctagacaagtttatgg-agaagaaaccaaaagcaagcacatggcacggtggatcccaaattgaacchgccaagaaggttakct----taaac-tttcatwcdaggahattttttr----------------------------ttwgyc----------------------atggaasyttatgatttgwktrwwgtacc-----tccgatgmtattacacaw-ttgattgtttga-------attrcytckrt-------kttgaagtg--------------------------------------------------------ctct-ctggcaat-----aattttagaagtctactgactta-tgattt-----tgcttttt-cagcttgatatgaacaaccatttgattggacaagagattttgtcattagctgaaactgatgtttc--------------------------------------------------------------------------------------------------------------------------------------------------------------------------------------------------------------------------------------------------------------------------------c
>I28652_M074_Malvaceae_Hildegardia_barteri_seq1
----------------------------------------------------------------------------------------------------gcaactgc-aaggcaattacat----ggtctatggg----------------------------------------------------------------------------------------------------------------------------------------------------------------------------------------------------------------------------------------------------------------ccttttttcttcttaaaat----tgtcattgtat-------------------------------------------------------g-aattgtaccaggaa------------tttcat-ttttgatttgcatta------------------------ttatcttgtttta---------------------ttttttcaactg-cga-------------ttttgttcttacta--------tgacttcatgtatatcactgtcta-tatcactgtctcaacagcaatgcagatcgtgctagctggtgggagctcttggtactttcaacacatgttcacccttccgtcgccaccatggctgccacccttatgtct-ggggcatatattgtttacaatggaaacccgttgaatgacctatcacttgccgcttttctagacaagtttatgg-agaagaaaccaaaagcaagctcatggcatggtggatcccaaattgaacctgccaagaaggttagct----taaacttctcattcaaagacttt-t---------------------------------tgc-tttgagg--------tcttac-atggagttttctggtttctg----------------------tgccatgttatttgattgattga-------attaccc-------atg-gtcgaagag--------------------------------------------------------cctagctgccaat-----aacttcaaaaatatgctgat--------------------------------------------------------------------------------------------------------------------------------------------------------------------------------------------------------------------------------------------------------------------------------------------------------------------------------------------------------------------------
>I28653_M168_Malvaceae_Theobroma_cacao_seq1
--------------------------------------------------taagagagtaagaggttttttgtgaatc------------aaggcagagagcagctgc-aaaacaattttat----ggtctatggc-------------------------------------------------------------------------------------------------------------------------------------------------------------------------------------------------------------------------------------------------------------------tttttccgtttaaatt----tttcattatat-------------------------------------------------------c-aattggtccaggaa------------ttttac-ctttgacttaccttt------------------------ttctcttcttggg-----------------------ttttcagcaa-tga-------------ttttgttctttctg--------tgactt----t--------gtgta-tatcaatgtctcaacagcgatgcagatcgtgcaagctggtgggagctgatggtactttcaacacatgttcacccctcagttgccaccatggctgcgactcttctttct-ggggccaatatcgtttacaatggaaatccattgaatgacctatcacttaccgcttttctagacaagtttatgg-agaagaaaccaaaagcaagctcatggcatggtggatcccaaattgaacctgccaagaaggttagct----taaacttttcattcaaagacctt-t---------------------------------tgc-tttgagg-ctttagtcagtat-gtggaactttctggtttctg----------------------ttccatgcta-ttgattgattaattga---attacctct-----atg-gtggaagtg--------------------------------------------------------cgcagctgccaat-----aacttaaaaaaactgctgacttattttttc-----tgtttttt-cag-----------------------------------------------------------------------------------------------------------------------------------------------------------------------------------------------------------------------------------------------------------------------------------------------------------------------------------------------
>I28654_M105_Malvaceae_Pachira_aquatica_seq1
-------------------------------------------------------------------------------------------------agaggaactgc-aaagaagttacat----ggtctatmgg--------------------------------------------------------------------------------------------------------------------------------------------------------------------------------------------------------------------------------------------------------------ccttttttttcttattaaaat----tttcattatat-------------------------------------------------------c-aattgcactggaa-------------ttttat-cttcgattttcttct---------------------------ttatcttggg-----------------------ttttcaatga-tga-------------ttttatttt--------------------------------atgtg-tgtccctgtcgcaacagcaatgcagatcgtgcaagctggtgggagctgatggtactctcaacacatgttcacccctcagttgccaccatggctgcaacccttctgtct-ggggccaatattgtttacaatggaaacccattgaatgacctatcacttactgcttttctagacaagtttatgg-aaaagaaaccaaaggcaagctcatggcatggcggatcccaaattgagcctgctaaaaaggttagcctaa-taaacttctcattcaaagacatt-t---------------------------------tgc-tttgagg-tttcagtcattat-gtggaactttctggtttctg----------------------tgccatgcta-ttgattgtttga-------attagctct------------------------------------------------------------------------------------------------------------------------------------------------------------------------------------------------------------------------------------------------------------------------------------------------------------------------------------------------------------------------------------------------------------------------------------------------------------------------------------------
>I28655_M148_Malvaceae_Robinsonella_mirandae_seq1
---------------------------------------------ttatraagaaagctaagggtwtttctgtga-------------tcaaggaagagagaaactgcaaaaacmattacat----ggtcaatrgr---------------------------------------------------------------------------------------------------------------------------------------------------------------------------------------------------------------------------------------------------------------------ctttttytaytwat----ttycattayata--------------------------------------------------------aattgcaytggaa-------------tttyay-cwtcrrttttcttcw------------------------ycatctttgttgg-----------------------ktttcsrtga-tga-------------ttttgtt----------------------------------gtgtg-tatgrctgtttcaacagcaatgccgatcrtgcaagctggtgggasctgatggtactttcaacacatgctcatccctcrgttgccaccatggcttcracccttctdtct-ggagtcaatattntdtacaatggaaacccattgaatgacctatcacttaccgcwtttctagacaagtttatgg-aaaagaaaccgaaagcaagctcatggcatggtggatcccaaatcgagcctkctaaaaaggttagct----taatyttttcattcadagtcctw-t---------------------------------tgc-attgaga-tctcwgtyacbtt-gtgkamctttctggtttttg----------------------tgmtatgcta-ktgattga-----------attgtttct-----aca-atgcaactg--------------------------------------------------------ctcagctgtgaat-----aacttcaaaattttgctcactta-attttc-----tgttttct--------------------------------------------------------------------------------------------------------------------------------------------------------------------------------------------------------------------------------------------------------------------------------------------------------------------------------------------------c
>I28656_M002_Malvaceae_Tilia_americana_seq1
-----------------------------------------------------------------cactgcttatatc------------tgagta---------tgcatgactgactaatt----ggtcttcatataaagt-----------------------------------------------------------------------------------------------------------------------------------------------------------------------------------------------------------------------------------------------------ggtatcattatcactttttaagat----ttccattatat-------------------------------------------------------t-aattgcaccaggaa------------tttttt-----------ctttt------------------------ttatcttgttggg-----------------------tyttcaatga-tga-------------ttttgttcttactg-------ttgactt----t--------gtgtg---tcactgtctcaacagcaatgcagatcrtacaagctggtgggagctgatggtactctcaacacatgttcacccctcagttgccaccatggctgcgacccttctgtct-ggtgccaatattgtttacaatggaaacccattgaacgacctatcacttachgcttttctagacaagtttatgg-aaaagaaaccaaaagcaagttcatggcatggtggatcccaaattgaaccttccaagaaggttagct----taaatttctcattcaaagacctt-t---------------------------------tgc-tttagg--tttcagccattat-gtggaactttctggtttctg----------------------tgtcatgcta-ttgattgmtt------t-tattactct------atg-gtggaagta--------------------------------------------------------cccagctgcaaat-----aa--------------------------------------------------------------------------------------------------------------------------------------------------------------------------------------------------------------------------------------------------------------------------------------------------------------------------------------------------------------------------------------------
>I28657_M180_Malvaceae_Triumfetta_lappula_seq1
---------------------------------------------------------------------------------------------------------------gaaakktwtay----kgtyarttaa-----------------------------------------------------------------------------------------------------------------------------------------------------------------------------------------------------------------------------------------------------------gsyakrgmscwwctsttttaaaat----ttcctttywat-------------------------------------------------------t-atttaccccagaaa------------ccttat-trttgattccttt--------------------------ttytcttgtttgg-----------------------ttttcagcaa-tgr--------------tttattcttacts--------tgactt----bg-------ttata-tatcaatgtcttaacagcaatgcagatcgagcaagctggtgggaattgatggttctttcaacacatgttcacccctcagtrgccaccatggcytcaacccttctttct-ggagccaayatcgtttacaacggaaatccattgaatgacctatcacttactgcttttctagacaagttcatgg-agaagaaaccgaaagcaagcacatggcacggtggatcccaaattgaacctgccaagaaggttagct----taaac-tttcatkcaagracact-tt------------------------------------tttatha-----------------------------------------------------------------------------------------------------gtg-atggaagcg--------------------------------------------------------ctct-ctagcaat-----aattttagaagtytwmtgayttg-tgwyyk-----trcttyyy-mwgcttkwyatgaacammcmtywgattggrgaagwgmtytykksmww--------------------------------------------------------------------------------------------------------------------------------------------------------------------------------------------------------------------------------------------------------------------------------------------------m
>I28658_M160_Muntingiaceae_Muntingia_calabura_seq1
cc----------------------------------------------------------------------------------------------------------------------------ttcttactgg---------------------------------------------------------------------------------------------------------------------------------------------------------------------------------------------------------------------------------------------------------tatctcatttgctttgccattatggtactgtttcactatgc------------------------tgcaaataa----------------------c-aacaccacagagataacaataaggctatttac-attttatatgtttattat---------------------ctatcatgtgaaatgcaccatg--------------ttatttgtca---------------atttttactaataggg-----tgttgattctatcttt------ttgga-ttttattgtcccaacagtaatgcagatcgtgctagctggtgggagctcatggtacttgctacacatgtgcacccgtctgttgctaccatggctggaaccctactctct-ggtgcaaatattatttataatggaaatccattaaatgacctctcacttcctgctttcttggacaagttcatgg-aaaagaaaccgaaggcaagccaatggcatggtggctcccaaattgaaccagccaagaaggttagct----------------tgaaagtttct---------------------------------------actgcag-tattcatttgtgt----------------------------------------------tttgcaa---gacttatt---------gtgaactct-----ata-gtggctgca--------------------------------------------------------cctggataccaagta---gttttatgatatttgctgac------------------------------------------------------------------------------------------------------------------------------------------------------------------------------------------------------------------------------------------------------------------------------------------------------------------------------------------------------------------------gc
>I9832_V002_Malvaceae_Luehea_speciosa_seq1
aatgagtca-cttgatgaagatcttgaacattttgaagatgccgcagaggaaaatgacactgaacctatctctgcatcc-----------aagaaag------------aagaaaataatgctga-tatccatggt-----ggtgaaggtkccaactytgatggtgattcttcwgaagatgaagatgtctcgccawcytcttattctgatgatgatgcttcrgatgatgctgatgagwttttcatargaragaktccaaaygaymttmagaaaccyaaaacawtatctgatcaaratgcymtaaaacctcaagtatcctvcactcaatctttcctgcchggrggatacaatccaaggcacagggaaccttcttataggtvtgtttcatatgatcwttttctgghttsthgt----gtttwwtacagttgcabtgcttvtatcyktgtwtctgtgnctractaattggtvhttatgcawcatt-gattattmaaggagnga--------gatytat-ctttgattccttt--------------------------ttctcttgttggg-----------------------ttttvdkhwa-wga-------------ttttattcttactg--------ybaytt-------------dkwtk-tatcaatgtctcaacagcaatgcagatcgagcaagctggtgggagttgaynrtactttcaacacatgttcacccctcagtagccaccatggbhgcaaccctcctttct-ggggccaatathgnttacaatggaaatccactgaatganctatchctcacygcttttcbngacaaatttatgg-agaagaaaccaaaagcaagcacatggcanggtggathvcaaattgaacctgccaagaaggttrgct----taaac-tttcattgaatdamvtt-t---------------------------------ttg---------ttttagtcamdat-gtggaattttatgtccacat--------------------gctattacgcca-ttaattgattga-------attacctca-----atg-gtggaagtg--------------------------------------------------------cccagctggcaat-----gactttaaaaattttctgactta-tatttt-----ttattttt-cagcttgatatgagcwmccatttgayrggacaagagatyttgtcwttagctgaaacagatgttccccctgaagatcttgtytttcacaaattttatatgaataaaatgaattcctcaaagaaaccaaagaagaagaagaagaagaaaggtgccgaggaagaagccgcggaagaattgtttgatgtgggtggcaatgacatggatgacgattatgcggatgctggtgatgaaagtgataacgaagagattgagaacatattggactcggccaatccttctctagatgcagatggggactatgactatgatgatctagaccaagttgccaatgaagatga
