# Supplementary material for: Localized Phylogenetic Discordance Among Nuclear Loci Due to Incomplete Lineage Sorting and Introgression in the Family of Cotton and Cacao (Malvaceae)
Source: Front Plant Sci. 2022 Apr 13;13:850521. doi: 10.3389/fpls.2022.850521 (PMC9043901; doi:10.3389/fpls.2022.850521)
Supplement: Supplementary file 1 [file Data_Sheet_1.ZIP › Alignments_v4/L110.fasta]

>I23352_M001_Malvaceae_Bombax_ceiba_seq1
--------------------------------------------------------------------------------------------------------------------------------------------------------------------------------------------------------------------------------------------------------------------------------------------------------------------------------------------------------------------------------------------------------------------------------------------------------------------------------------------------------------------------------------------------------------------------------------------------------------------------------------------------------------------------------------------------------------tagcttgctttgtctttcaaagagagttcactcaatatttgtgcttcgtctgtttaatgactgttttgcaatgacattcctccatgctgcaatggcatccattctttatggaaggtggcatttgggattgattatttttaggtagt-----atgcwcacttt---aycagtaactttt---ttttt-sccccyttt----------warra---rg-raaarramwkra-----------rkyssy-tyywmmwtyccyy-ytttt--twwkkkkwr-kksyksmrkttysrwwaarrwkrawkkycyycywywwksyycmwyyyyttttww-------------------------------wmyymwksywaargkksmwtwamytyyktttgattacatttttct-------agtaattagc---------------------------------------------------------------------------------------------------------------------------------------------------------------------------------------------------------------------------------------------------------------------------------------------------------------------------------------------------------------------------------------------------------------
>I23353_M002_Malvaceae_Tilia_americana_seq1
-------------------------------------------------------------------------------------------------------------------------------------------------------------------------------------------------------------------------------------------------------------------------------------------------------------------------------------------------------------------------------------------------------------------------------------------------------------------------------------------------------------------------------------------------------------------------------------------------------------------------------------------------------------------------------------------------catggtgggctctgrgcttgmtttgtctttcaaagagagttcactcaatatttgtgcttcgtytgtttaatgactgttttgcaatgacactyctccatgctgcaatggcawccattctktaccaaaggtggcatttgggattgattatttttaggtagt-----atgctcacttw---wttrkwmcytttt---ttc--------httt----------aaaar---gg-aaaagaaragaa-----------gttrrt-tcaactttccctc--tttt--tatgtgtag-tgctgcagtttcgrtaaagatgaatgtcctyctctatgctccacctctttttat-------------------------------actcatgytaaaggtgcattaacttctgcttgrttacatttttct-------aatgattagcaactgggtcagtta-ttatgctcaaacagctgcatctttctttggtatcacttcttataa---------------------------------------------------------------------------------------------------------------------------------------------------------------------------------------------------------------------------------------------------------------------------------------------------------------------------------------------------
>I23354_M003_Malvaceae_Herissantia_crispa_seq1
--------------------------------------------------------------------------------------------------------------------------------------------------------------------------------------------------------------------------------------------------------------------------------------------------------------------------------------------------------------------------------------------------------------------------------------------------------------------------------------------------------------------------------------------------------------------------------------------------------------------------------------------------------------------------------------------gcttccatggtgggctcttagcttgctttgtctttcaaagcgagttcactcaatatttgtgcttcgtctgtttaatgactgttttgcaatgacacttctccatggggcaatggcatccattctttttgggtggtggcatttcgggttgattgtttttaggtagt-----attctcacttt---atcagtacctttt---ttt----------------------aggaa---gg-aaaagaaaagaa-----------gttgat-catattttccctctttttt----tgtgtag-tgctgcagtttcggtaaagatgaatgtcctactctatgctccatctctttttat-------------------------------gctcatgttaaaggt--------------------------------------------------------------------------------------------------------------------------------------------------------------------------------------------------------------------------------------------------------------------------------------------------------------------------------------------------------------------------------------------------------------------------------------------------------------
>I23355_M004_Malvaceae_Malva_arborea_seq1
---------------------------------------------------------------------------------------------------------------------------------------------------------------------------------------------------------------------------------------------------------------------------------------------------------------------------------------------------------------------------------------------------------------------------------------------------------------------------------------------------------------------------------------------------------------------------------------------------------------------------------------------------------------------------------------------------tggtgggctcttaccttgctttgtctttcaaagcgagtgcactctgtatttgtgcttcgtctgtttaatgactgttttgcaatgacattcctccatggcgcaatggcatckattctttttggatggtggcatttggggttgattatttttaggtagy-----mtgctcamttt---kycmkwmytytkt---k--------------------------rrr---rr-rraarakawrar-----------rwkkwk-mkcrywttyysyktttttw--trtstmkwgttgytgcggtttcaataaagatgaatgtcctactctttgctccatcactttttat-------------------------------actcatgctaaaggtgcatcaacttctgcttaagtacgtttcttt------ttgtaattaacaactagattagtta-ttgtta------------------------------------------------------------------------------------------------------------------------------------------------------------------------------------------------------------------------------------------------------------------------------------------------------------------------------------------------------------------------------------------
>I23356_M005_Malvaceae_Lavatera_assurgentiflora_seq1
------------------------------------------------------------------------------------------------------------------------------------------------------------------------------------------------------------------------------------------------------------------------------------------------------------------------------------------------------------------------------------------------------------------------------------------------------------------------------------------------------------------------------------------------------------------------------------------------------------------------------------------------------------------------------------------------------------------------tgtctttcaaagcgagttcactcaatatttgtgcttcgactttttaatgactgttttgtaatgacactcctccatggtgcaatggcatctgttctttttggatggtggcatttggggttgattatttttaggtatt-----atgcttatttt---ataagtgcttctc---tttt---------------------aggaa---gg-aatagaaaagaa-----------gttgat-cttagttctgtct--tttt--tatgtgtag-ctctgcggtttcgataaagatgaatgtcctactctttgctccatctctttttat-------------------------------actcatgctaaaggtgcattaacttctgcttgatcacgtttctct-------tgtaattagcaactagattattta-ttatacttaaacagtttcatctttttttgttatcacttcttat-----------------------------------------------------------------------------------------------------------------------------------------------------------------------------------------------------------------------------------------------------------------------------------------------------------------------------------------------------
>I23359_M008_Malvaceae_Althaea_officinalis_seq1
----------------------------------------------------------------------------------------------------------------------------------------------------------------------------------------------------------------------------------------------------------------------------------------------------------------------------------------------------------------------------------------------------------------------------------------------------------------------------------------------------------------------------------------------------------------------------------------------------------------------------------------------------------------------------------------------ttccatggtgggctcttaccttgctttgtctttcaaagcgagttcactctgtatttgtgcttcgtctgtttaatgactgttttgcaatgacattcctccatggtgcaatggcatctgttctttttggatggtggcatttggggctgattatttttaggtagt-----atgctcacttt---gtcagtacttttt---t------------------------agaaa---gg-agaagataagaa-----------gttgat-tgtattttccgttttt------atgtgtag-tgctgcggtttcgataaagatgaatgttctactctttgctccatctctttttat-------------------------------actcat-----------------------------------------------------------------------------------------------------------------------------------------------------------------------------------------------------------------------------------------------------------------------------------------------------------------------------------------------------------------------------------------------------------------------------------------------------------------------
>I23364_M013_Malvaceae_Grewia_sp_seq1
---------------------------------------------------------------------------------------------------------------------------------------------------------------------------------------------------------------------------------------------------------------------------------------------------------------------------------------------------------------------------------------------------------------------------------------------------------------------------------------------------------------------------------------------------------------------------------------------------------------------------------------------------------------------------------------------cttccatggtgggctctgagyttggtttgtctttcaaagagagttcactcaatatttgtgcttcgtctgttcaatgactgttttgcaatgacacttctgcatactgcaatggcctccattctttaccaacaatggcacttggggttgattatctttaggtagtttgccatgctcacttt---attaatacctt-----ttct--tccctttataga-------atgaa----a-tcagagaaatta-----------gtggt--tcaactttccctc--tttt--tgtttgcag-tgctgcagtttcaataaagatgaatatcctcctttatgctccacctcttttagt-------------------------------actcatgctacaggtgtatcaacttctacttgattacattttgct-------agtta-tagcaactgggtgagtta-------------------------------------------------------------------------------------------------------------------------------------------------------------------------------------------------------------------------------------------------------------------------------------------------------------------------------------------------------------------------------------------------
>I23367_M016_Malvaceae_Kitaibelia_vitifolia_seq1
--------------------------------------------------------------------------------------------------------------------------------------------------------------------------------------------------------------------------------------------------------------------------------------------------------------------------------------------------------------------------------------------------------------------------------------------------------------------------------------------------------------------------------------------------------------------------------------------------------------------------------------------------------------------------------------------gcttccatggtgggckcttagcttgctttgtctttcaaagcgagttcactcaatatttgtgcttcgwctgtttaatgactgttttgcaatgacactcctccatggtgcaatggcatctgttctttttggatggtggcatttggggttgattatttttaggtagt-----atgctcatttt---atcagtgcttytw---tdkk---------------------argra---rr-araarmraagww-----------gwtsmw-ywtwkwttctgtctttttt--tatgtgtag-tgctgcggtttcgataaagatgaatgtcctactctttgctccatctywtwytmw-------------------------------wsyyawrskwrmrswrmmttmwsytykrytwkrttwckyttstmw------------tkwrmwwmkmrrytagtta-ttatacttgaacagttgcatctttctttgtta----------------------------------------------------------------------------------------------------------------------------------------------------------------------------------------------------------------------------------------------------------------------------------------------------------------------------------------------------------------
>I23368_M017_Malvaceae_Sterculia_apetala_seq1
----------------------------------------------------------------------------------------------------------------------------------------------------------------------------------------------------------------------------------------------------------------------------------------------------------------------------------------------------------------------------------------------------------------------------------------------------------------------------------------------------------------------------------------------------------------------------------------------------------------------------------------------------------------------------------------------------ggtgggctttgggcttgatttgtctttcaaagagagttcactcaatatttgtgcttcgtctgtttaatgactgttttgctatgacactcctccatgctgctatggcatccattctgtatcgaaggtggcatttgggattgactatttttaggtagt-----atgctcacttt---atcagtacctttt---ttc--------tttt----------aaaaa---gg-aaaagaaaa-aa-----------gtcgtt-tcaactttccctc--tttt--tatatgtag-tgctgcagtttcaataaagatgaatgtccttctctatgctccacctctttttat-------------------------------actcatgctaaaggtgcattaacttctgcttgattacatttttc---------------------------------------------------------------------------------------------------------------------------------------------------------------------------------------------------------------------------------------------------------------------------------------------------------------------------------------------------------------------------------------------------------------------------------
>I23369_M018_Malvaceae_Abelmoschus_esculentus_seq1
--------------------------------------------------------------------------------------------------------------------------------------------------------------------------------------------------------------------------------------------------------------------------------------------------------------------------------------------------------------------------------------------------------------------------------------------------------------------------------------------------------------------------------------------------------------------------------------------------------------------------------------------------------------------------------------------------gtggtgggctcttagcttgctttgtctttcaaagcgagttcactcaatatttgtacttcgtctgtttaatgactgttttgcaatgacattcctccatgctgcaatggcatccattctttttggatggtggcatatcgggttgattatttttaggtagt-----atgcttacttt---atcgatacatttt---ttta--ttccctttt----------aagaa---ag-aatagaaaagaa-----------gtcgat-cctaatttccctc-tcctt--tatgtgtag-tgctgcagtttcaataaagatgaacgtcctcctctttgctccatctctttttat-------------------------------actcatgctaaaggtgcattcact-----------------------------------------------------------------------------------------------------------------------------------------------------------------------------------------------------------------------------------------------------------------------------------------------------------------------------------------------------------------------------------------------------------------------------------------------------
>I23370_M105_Malvaceae_Pachira_aquatica_seq1
---------------------------------------------------------------------------------------------------------------------------------------------------------------------------------------------------------------------------------------------------------------------------------------------------------------------------------------------------------------------------------------------------------------------------------------------------------------------------------------------------------------------------------------------------------------------------------------------------------------------------------------------------------------------------------------------cttccatggtgggctcttagcttgctttttctttcaaaaagagttcactcaatatttgtgcttcgtctgtttaatgactgttttgcaatgacattcctccatgctgcaatggcatccattctatatggaaggtggcatttgggattgattatttttaggtagt-----atgctcacttt---atcagtaactttt---tttt--tcccctttt----------aagaa---gg-aaaagaaatgaa-----------gttgct-tctcaattccctc-ttttt--tatgtgtag-tgctgcagtttcgataaagatgaatgtcctcctctatgctccatctctttttat-------------------------------actcatgctaaaggtgcattaacatctgcttgat-------------------------------------------------------------------------------------------------------------------------------------------------------------------------------------------------------------------------------------------------------------------------------------------------------------------------------------------------------------------------------------------------------------------------------------------
>I23372_M140_Malvaceae_Chiranthodendron_pentadactylon_seq1
----------------------------------------------------------------------------------------------------------------------------------------------------------------------------------------------------------------------------------------------------------------------------------------------------------------------------------------------------------------------------------------------------------------------------------------------------------------------------------------------------------------------------------------------------------------------------------------------------------------------------------------------------------------------------------------------ttccatggtgggctctgagcttgctttgtctttcaaagagaattcactcaatatttgtgcttcgtctgtttaatgactgttttgcaatgacactcctccatgctgcaatggcatccattctttatsraaggtggcatttgggattgattatwtttaggtagt-----attctcacttt---atcagtacctttt---tttt-------tyywwww-------drraa---gk-wrwwkmaamkww-----------kyckmw-tttwmtktsymky-kytky-rkwtkygwwr-wrswksartktcmwymwmkatgmwyswcctyytytwwkmyycatsyywwmkkwk-------------------------------mmymmtrctwmwgstksattasmttytsctwgwwwwyakywwyyk----------------------rgtcagtta-ttatgctcaaacagctgcatcgttctttggtatcacttc---------------------------------------------------------------------------------------------------------------------------------------------------------------------------------------------------------------------------------------------------------------------------------------------------------------------------------------------------------
>I23373_M141_Malvaceae_Quararibea_funebris_seq1
----------------------------------------------------------------------------------------------------------------------------------------------------------------------------------------------------------------------------------------------------------------------------------------------------------------------------------------------------------------------------------------------------------------------------------------------------------------------------------------------------------------------------------------------------------------------------------------------------------------------------------------------------------------------------------------------ttccatggtgggctcttagcttgctttgtctttcaaagcgagttcactcaatatttgtgcttcgtctgtttaatgactgttttgcgatgacactcctccatgctgcaatggcatccattctttatggaaggtggcatttggggttgattgtttttaggtagt-----atgctcacttt---atcagtacctttt---tttt----ttctttc----------aaggag-----gaaaagaaagaa-----------gttgat-cctactttccccc--cttt--tatgtgtag-tgctgcagtttcgataaagatgaatgtcctcctctatgctccatctcttttttt-------------------------------gctcatgctaaaggtgcattaacttctgcttgattacaattttct-------agtaattagcaactgggttagtta-ttatgcttaaacagctgcatctttctttgttatcacttcttataa----------------------------------------------------------------------------------------------------------------------------------------------------------------------------------------------------------------------------------------------------------------------------------------------cagg-------------------------------------------------
>I23374_M142_Malvaceae_Hampea_nutricia_seq1
---------------------------------------------------------------------------------------------------------------------------------------------------------------------------------------------------------------------------------------------------------------------------------------------------------------------------------------------------------------------------------------------------------------------------------------------------------------------------------------------------------------------------------------------------------------------------------------------------------------------------------------------------------------------------------------------cttccatggtgggctcttatcctgctttgtctttcaaagcgagttcactcaatatttgtgcttcgtctgtttaatgactgtttcgcaatgacactcctccatgctgcaatgggatccattctttttggatggtggcatttggggttgattatttttaggtact-----atgctcatttt---atcagtagctttt---c-----cccccttct----------aagaa---gg-aaaagtaaagaa-----------gtggat-cctactttgcctc-ttttt--tatgtgtag-tgctgcagtttcgataaagatgaatgtcctactctatgctccatctctttttat-------------------------------actcatgctaaaggtgcattgac------------------------------------------------------------------------------------------------------------------------------------------------------------------------------------------------------------------------------------------------------------------------------------------------------------------------------------------------------------------------------------------------------------------------------------------------------
>I23376_M145_Malvaceae_Heliocarpus_appendiculatus_seq1
------------------------------------------------------------------------------------------------------------------------------------------------------------------------------------------------------------------------------------------------------------------------------------------------------------------------------------------------------------------------------------------------------------------------------------------------------------------------------------------------------------------------------------------------------------------------------------------------------------------------------------------------------------------------------------------------ccatggtgggstctgagcttgrtytgtctttcaaagagagttcactctatatttgtgcttcgtctgttcaatgactgttttgcaatgacctttctccatgctgcaatggcrtccrttctttaccagcagtggcacttgggattgatcatctttaggtatt-----atgctsrcttt---gttdgtatctt-----ttyy--ttcytwwkwwra-------awkrw---aa-rrrrrdaaawaa-----------adggtw-thvvbtttyyyyy--tttt--twtttkddd-kbbcsvvhttthvawaaadatdahvdbchbchttadbbtbchachtbttttddb-------------------------------bbbmwkvywmmdkkkkwwtwrmytbhamtykatt-------------------------------------------------------------------------------------------------------------------------------------------------------------------------------------------------------------------------------------------------------------------------------------------------------------------------------------------------------------------------------------------------------------------------------------------
>I23377_M148_Malvaceae_Robinsonella_mirandae_seq1
--------------------------------------------------------------------------------------------------------------------------------------------------------------------------------------------------------------------------------------------------------------------------------------------------------------------------------------------------------------------------------------------------------------------------------------------------------------------------------------------------------------------------------------------------------------------------------------------------------------------------------------------------------------------------------------------------atggtgggctcttagcttgctttgtctttcaaagcgagttcactcaatatttttgcttcgtctgtttaatgactgttttgcaatgacacttctccatggggcattggcatccattcttttcggctggtggcatttcggcttgattgtttttaggtagt-----attctcatttt---atcagtacttttt---tgt----------------------aggaa---gg-aaaagaaaagaa-----------gttgat-gctattttccctc-ttttt--tttgtgtag-tgctgcagtttcaataaagatgaatgtcctactctatgctccatctctttttat-------------------------------tctcatgttaaaggtgcattaacttcttcttaattacgtttctct-------agtaattaccaacaaggttagtta-ttagacttaaacagt---------------------------------------------------------------------------------------------------------------------------------------------------------------------------------------------------------------------------------------------------------------------------------------------------------------------------------------------------------------------------------
>I23378_M150_Malvaceae_Ceiba_pentandra_seq1
----------------------------------------------------------------------------------------------------------------------------------------------------------------------------------------------------------------------------------------------------------------------------------------------------------------------------------------------------------------------------------------------------------------------------------------------------------------------------------------------------------------------------------------------------------------------------------------------------------------------------------------------------------------------------------------------ttccatggtgrgctcttagcttgctttgtctttcaaagagagttcactcaatatttgtgcttcgtctgtttaatgactgttttgcaatgacattcctccatgctgcaatggcatccattctttatggaaggtggcatttgggattgattatttttaggtagc-----atgctcacttt---atcagtaacttgt---ttt---tcccctttt----------aakaa---gg-aaaagaaatgaa-----------gttgct-tctacattccctc-ttttt--tatgtgtag-tgctgcagtttcaataaagatgaatgtcctcctctatgctccatctctttttat-------------------------------actcatgctaaaggtgcattaacttctgcttgattacatttttct-------agtaattagcaactgggttagttaattatgcttaaacagct--------------------------------------------------------------------------------------------------------------------------------------------------------------------------------------------------------------------------------------------------------------------------------------------------------------------------------------------------------------------------------
>I23379_M160_Muntingiaceae_Muntingia_calabura_seq1
---------------------------------------------------------------------------------------------------------------------------------------------------------------------------------------------------------------------------------------------------------------------------------------------------------------------------------------------------------------------------------------------------------------------------------------------------------------------------------------------------------------------------------------------------------------------------------------------------------------------------------------------------------------------------------------------cttccatggtgggcttttggcttgatctgcctctcaaaaagagtgcattcaatctttgttcttcgtctatttaatgactgttttgcaatgacactccttcatggtgcattggcctcacttctttgcaataagtggcacctaggtttaatcattttcaggttgt-----atgcttacttt---ctctccactctctc--tactc-tctgtctct--------------------------------------------atctct-ctgatcttttctt-tttgt----actgcag-tttggctgtttcagtaaagatgaatgtgctcctttatgctccaccactttttat-------------------------------cctcatgctaaaggtagataagacatctattatctacaattcc---------tgaagtaagctgcaatgtcaatta-tttt------------------------------------------------------------------------------------------------------------------------------------------------------------------------------------------------------------------------------------------------------------------------------------------------------------------------------------------------------------------------------------------ct
>I23380_M161_Malvaceae_Hibiscus_tiliaceus_seq1
--------------------------------------------------------------------------------------------------------------------------------------------------------------------------------------------------------------------------------------------------------------------------------------------------------------------------------------------------------------------------------------------------------------------------------------------------------------------------------------------------------------------------------------------------------------------------------------------------------------------------------------------------------------------------------------------------atggtgagctcttagcttgctttgtctttcaaagcgastkcactcaatatttgtgcttcgtctgtttaatgactgttttgcaatgacattcctccatgctgcaatggcatccattctttttggatggtggcatttcgggttgattatttttaggtagt-----at-cttacttt---atcgatacagttt---tttttattccctttt----------aagga---gt-agtacaaaagaa-----------gttgat-cctactgtcccac-cattw--trtgtrkwg-yksyrswktywmwawaaakrwrwrtsyycyyctytkykcymymtctytttttat-------------------------------actcatgctaaaggtgcattaacttctgattgattatgtttttct-------agtaattaacaactaggttagtta-ttttacttaaacggttgcatctttctccgttatcatctcttataa---------------------------------------------------------------------------------------------------------------------------------------------------------------------------------------------------------------------------------------------------------------------------------------------------------------------------------------------------
>I23384_M168_Malvaceae_Theobroma_cacao_seq1
--------------------------------------------------------------------------------------------------------------------------------------------------------------------------------------------------------------------------------------------------------------------------------------------------------------------------------------------------------------------------------------------------------------------------------------------------------------------------------------------------------------------------------------------------------------------------------------------------------------------------------------------------------------------------------------------gcttccatggtgggctttgagcttggtttctctttcaaagagagttcactcaatatttgtgcttcgtctgtttaatgactgttttgcaatgacacttctccatgctgcaatggcatccattctttaccaacggtggcatttgggattgattatatttaggtagc-----ttgctcactta---attagtactttgt---ttt-----ttctttt----------aaaaa---gaaaagaaaagaaaa-----------gttgat-tcaactttccctc--tttc--tatgtgtag-tgctgcagtttcaataaagatgaatgtcctcctttatgctccacctcttttaat-------------------------------actcatgctacaggtgcgttaacttctgctgcattatatttttct-------agtaaatagcaattgggtcagtta-ttatgt------------------------------------------------------------------------------------------------------------------------------------------------------------------------------------------------------------------------------------------------------------------------------------------------------------------------------------------------------------------------------------------
>I23385_M169_Malvaceae_Ochroma_pyramidale_seq1
--------------------------------------------------------------------------------------------------------------------------------------------------------------------------------------------------------------------------------------------------------------------------------------------------------------------------------------------------------------------------------------------------------------------------------------------------------------------------------------------------------------------------------------------------------------------------------------------------------------------------------------------------------------------------------------------------atggtgggctctgagcttgctttgtctwtcaaagagaattcactcaatatttgtgcttcgtctgtttaatgactgttttgcaatgacactcctccatgctgcaatggcatccattctttaccagaggtggcatttgggaytgattattkttaggtagt-----atgatsacttt---attgttacctttt---tttc-------tttt----------aaaaa---gg-aaaagagaa--------------gttgtt-tcaactttccctc--attt--tatgtgtag-tgctgcagtttcgataaagatgaatgttctcctctatgctccacctctttttat-------------------------------actcatgctaaaggtgcattaacttctgcttgattacatttttct-------agtaatttgcaactgggt-------------------------------------------------------------------------------------------------------------------------------------------------------------------------------------------------------------------------------------------------------------------------------------------------------------------------------------------------------------------------------------------------------
>I23387_M178_Malvaceae_Malvaviscus_arboreus_seq1
----------------------------------------------------------------------------------------------------------------------------------------------------------------------------------------------------------------------------------------------------------------------------------------------------------------------------------------------------------------------------------------------------------------------------------------------------------------------------------------------------------------------------------------------------------------------------------------------------------------------------------------------------------------------------------------------ttccrtggtgggctcttagcttgctttgtctttcaaagcgagttcactcaatatttgtacttcgtctgtttaatgactgttttgcaatgacattcctccatgctgcaatggcatccattctttttggatggtggcatttcgggttgattatttttaggtagt-----atgctgacttt---agaaatacatttt---ttta--ttccctttt----------aagaa---gg-aatagaaaagaa-----------gttgat--ctactttccctc-ttttt--aa--tgtag-tgctgcagtttcaataaagatgaatgtcctcctctttgctccatccctttttat-------------------------------actcatgctaaaggtgcatttacttctgcttgattatgtttttct-------agtaattaacaactaggttagtta-ttttacttaaacagttgcatcttt------------------------------------------------------------------------------------------------------------------------------------------------------------------------------------------------------------------------------------------------------------------------------------------------------------------------------------------------------------------------
>I23388_M180_Malvaceae_Triumfetta_lappula_seq1
------------------------------------------------------------------------------------------------------------------------------------------------------------------------------------------------------------------------------------------------------------------------------------------------------------------------------------------------------------------------------------------------------------------------------------------------------------------------------------------------------------------------------------------------------------------------------------------------------------------------------------------------------------------------------------------------ccatggtgggctctgagcttggtytgtctttcraagagagttcactctatatttgtgcttcgtctgttcaatgactgttttgcaatgacctttctccatgctgcaatggcrtccrttctttaccagcagtggcacttgggattgatcatctttaggtatt-----atgctcgcttt---gttggtatcatt----ttct--ttcttatataaa-------atgaa------aagagaaaataa-----------atggtt-tcagctttctctc--tttt--tatttgtag-tgctgcagtttcgataaagatgaatgtcctcctttatgctccaccactttttgt-------------------------------gctcatgctacaggtgtattaacttctacttgattacctttttt--------agtaattagcaactgggtcagtta-ttatgctcaaacagcttcatct--------------------------------------------------------------------------------------------------------------------------------------------------------------------------------------------------------------------------------------------------------------------------------------------------------------------------------------------------------------------------
>I23389_M181_Malvaceae_Pavonia_scheadiana_seq1
--------------------------------------------------------------------------------------------------------------------------------------------------------------------------------------------------------------------------------------------------------------------------------------------------------------------------------------------------------------------------------------------------------------------------------------------------------------------------------------------------------------------------------------------------------------------------------------------------------------------------------------------------------------------------------------------gcttccatggtgggctcttagcttgctttgtctttcaaagcgarttcactcaatatttgtgcttcgtctgtttaatgactgttttgcaatgacactcctccatggtgcaatrgcatctgttctttttggatggtggcatttggggttgattatttttaggtagt-----atgctcatttt--tatcagtgcttttt-------------------------------aa---gg-aaaagaaaagaa-----------gttgat-ccgtatttaccct-ttttt--tatgtatag-tactgcagtttcgataaagatgaatgtcctactctttgctccatctctttttat-------------------------------actcatgttaaaggtgcatcagcttctgcttgattacgtttctct-------tgtaattagcaactagattagtta-ttatacttaagcagttgcatatttctt---------------------------------------------------------------------------------------------------------------------------------------------------------------------------------------------------------------------------------------------------------------------------------------------------------------------------------------------------------------------
>I23390_M182_Malvaceae_Anoda_cristata_seq1
--------------------------------------------------------------------------------------------------------------------------------------------------------------------------------------------------------------------------------------------------------------------------------------------------------------------------------------------------------------------------------------------------------------------------------------------------------------------------------------------------------------------------------------------------------------------------------------------------------------------------------------------------------------------------------------------gcttccatggtgggctcttagcttgctttgtctttcaaagcgaattcactcaatatttgtgcttcgtctgtttaatgactgttttgcaatgacactcctccatggtgcaatagcatctgttctttttggatggtggcatttggggttgattatttttaggtagt-----atgctvatttt--ddthakdbyttttt-------------------------------aa---gr-aaaadvwvagaa-----------gthgdt-svkyvdtwhhccbbtthtt---dtrtdtad-wahdbhvvdktykataaadatraawvtvctahwcthtdydchvymtctttttat-------------------------------abdcwbdtdvhadrdgbrtcagcttctgcttgattacgtttctct-------tgtaattagcaactagattagtta-ttat--------------------------------------------------------------------------------------------------------------------------------------------------------------------------------------------------------------------------------------------------------------------------------------------------------------------------------------------------------------------------------------------
>I23391_M183_Malvaceae_Phymosia_umbellata_seq1
----------------------------------------------------------------------------------------------------------------------------------------------------------------------------------------------------------------------------------------------------------------------------------------------------------------------------------------------------------------------------------------------------------------------------------------------------------------------------------------------------------------------------------------------------------------------------------------------------------------------------------------------------------------------------------------------------------------------tttgtctttcaaagcgagttcactcaatatttgtgctccgtctgtttaatgactgttttgcaatgacacttctccatggggcaatggcatccattctttttgggtggtggcatttcgggttaattatttttaggtagt-----attctaactca---atcagtacttctt---tgt----------------------aggaa---gg-aaaagaaaagaa-----------gttgat-cctatttcccctt-ttttt--tatttgtag-tgctgcagtttcgataaagatgaacgtgctcctttatgctccttctctttttat-------------------------------actcatgctaaaggtgcattaacttctgcttgattacatttctct-------agtaattggca--------------------------------------------------------------------------------------------------------------------------------------------------------------------------------------------------------------------------------------------------------------------------------------------------------------------------------------------------------------------------------------------------------------
>I23393_M189_Malvaceae_Kearnemalvastrum_lacteum_seq1
--------------------------------------------------------------------------------------------------------------------------------------------------------------------------------------------------------------------------------------------------------------------------------------------------------------------------------------------------------------------------------------------------------------------------------------------------------------------------------------------------------------------------------------------------------------------------------------------------------------------------------------------------------------------------------------------------atggtgggctcttagcttgctttgtctatcaaagcgagttcactcaatatttgtgcttcgtctgtttaatgactgttttgcaatgacaytcctccatrstgcaatrgcatckkttcttttyggatggtggywtttsgggttgrttatttttaggtagt-----mtgctcayttt---wwymakwsytytt---twwk---------------------rrrrg---gr-aararaararrw-----------kkwkmy-kkwwttwycykty-tttwt--kwkkwgtrs-tgckgywkykwyrawrawgawkrwystmctmytykytscwycwyytyttwtwmt-------------------------------mmtsmtrmwrrwgkwkcawyt--------------------------------------------------------------------------------------------------------------------------------------------------------------------------------------------------------------------------------------------------------------------------------------------------------------------------------------------------------------------------------------------------------------------------------------------------------
>I23394_M229_Malvaceae_Malvastrum_americanum_seq1
---------------------------------------------------------------------------------------------------------------------------------------------------------------------------------------------------------------------------------------------------------------------------------------------------------------------------------------------------------------------------------------------------------------------------------------------------------------------------------------------------------------------------------------------------------------------------------------------------------------------------------------------------------------------------------------------cttccatggtgggctcttagcttgctttgtctttccaagcgaattcactcaatatttgtgcttcgtctgtttaatgactgttttgcaatgacactcctccatggtgcaatcgcatctgttctttttggatggtggcattttgggttgattatttttaggtcgt-----atgctcatttta-tctcagtgcttctt---tttt---------------------aggaa---gg-aaaagaaaagaa-----------gttgat-cgtattttccctt---ttt--tatgtgtag-tgctgcggtttcgataaagatgaatgtcctactctttgctccatctctttttat-------------------------------actcatgttaaaggtgcattaacttctgcttgattatgcttccct-------agtgattagcaactagattagtta-ttatgcttaa--------------------------------------------------------------------------------------------------------------------------------------------------------------------------------------------------------------------------------------------------------------------------------------------------------------------------------------------------------------------------------------
>I23395_M236_Malvaceae_Fuertesimalva_jacens_seq1
--------------------------------------------------------------------------------------------------------------------------------------------------------------------------------------------------------------------------------------------------------------------------------------------------------------------------------------------------------------------------------------------------------------------------------------------------------------------------------------------------------------------------------------------------------------------------------------------------------------------------------------------------------------------------------------------gcttccatggtgggctcttaccttgctttgtctttcaaagcgagtgcactctgtatttgtgcttcgtctgtttaatgactgttttgcaatgacattcctccatggtgcaatggcatctattctttttggatggtggcatttggggttgattatttttaggtagt-----atgctcacttt---gcccgtacttttt---t------------------------aggaa---gg-aaaagataagaa-----------gttgat-cgccttttccgtttttttt-tcatgtgtag-tgttgcggtttcaataaagatgaatgtcctactctttgctccatctctttttat-------------------------------actcatgctaaaggtgcatcaac------------------------------------------------------------------------------------------------------------------------------------------------------------------------------------------------------------------------------------------------------------------------------------------------------------------------------------------------------------------------------------------------------------------------------------------------------
>I23396_M019_Malvaceae_Allosidastrum_pyramidatum_seq1
--------------------------------------------------------------------------------------------------------------------------------------------------------------------------------------------------------------------------------------------------------------------------------------------------------------------------------------------------------------------------------------------------------------------------------------------------------------------------------------------------------------------------------------------------------------------------------------------------------------------------------------------------------------------------------------------gcttccatggtgggctcttagcttgctttgtctttcaaagcgagttcactccatatttgtgcttcgtctgtttaatgactgttttgcaatgacacttctacatggggcaatggcatccattctttttgggtggtggcatttcgggttgattatatttaggtagt-----atcctcatttt---atcagtacttttt---tgt----------------------aggaa---gg-aaaagaaaagaa-----------gttgat-cgtattttccctctctttttttatgtgtag-tgctgctgtttctataaagatgaatgtcctactctatgctccatctctttttat-------------------------------actcatgttaaaggtacattaacttcttcttgattacatttctct-------agtaattagcaacaaggttagtta-ttaga-------------------------------------------------------------------------------------------------------------------------------------------------------------------------------------------------------------------------------------------------------------------------------------------------------------------------------------------------------------------------------------------
>I23397_M020_Malvaceae_Melochia_betonicifolia_seq1
--------------------------------------------------------------------------------------------------------------------------------------------------------------------------------------------------------------------------------------------------------------------------------------------------------------------------------------------------------------------------------------------------------------------------------------------------------------------------------------------------------------------------------------------------------------------------------------------------------------------------------------------------------------------------------------------gcttccatggtgggctctgagcttgctttgcctttcaaagagagttcactcaatatttgtgcttcgtctatttaatgactgctttgcaatgacactcctccatgctgcaatggcatccattctttaccaatggtggcatttgggtctgattatttttaggtagt-----atgctcacatt---attaatctctcac---tcaa--------------------------------acaagaaacaaa-----------atttct-ttaacttcccctc--ctgt--tatgtgtag-tgctgcagtttccataaagatgaatgtcctcctttatgctccgccccttttatt-------------------------------gctcatgctaaaggtgcattaacttccacttggtttgatttttct-------agcaattagaaactgtaactgcta-gtccgctcagacagct-cttcttcctttgaaatcactttttgtacaggctatgaatatt-------------------------------------------------------------------------------------------------------------------------------------------------------------------------------------------------------------------------------------------------------------------------------------------------------------------------------------
>I23398_M021_Malvaceae_Sidastrum_micranthum_seq1
-----------------------------------------------------------------------------------------------------------------------------------------------------------------------------------------------------------------------------------------------------------------------------------------------------------------------------------------------------------------------------------------------------------------------------------------------------------------------------------------------------------------------------------------------------------------------------------------------------------------------------------------------------------------------------------------------tccatggtgggccctttgcttgcttagtctttcaaaacgagttcactcaatatttgtgcttcgtctgtttaatgactgttttgcaatgacacttctccatggggcaatggcatccattctttttggttggtggcatttcgggttgattatttttaggtagt-----attttcatttt---atcagtacttttt---tgt----------------------aggaa---gg-aaaagaaaagaa-----------gttgat-cctattttccctctttttt-ctccgtgtag-tgctgcagtttcaataaagatgaatgtcctactctatgctccatctctttttat-------------------------------actcatgttaaaggtgcattaacttctgcttgattacgtttctct-------agtaattatttacaaggttagtta-ttagacttaaacagctgtatctttgt----------------------------------------------------------------------------------------------------------------------------------------------------------------------------------------------------------------------------------------------------------------------------------------------------------------------------------------------------------------------
>I28591_M023_Malvaceae_Neobuchia_paulinae_seq1
----------------------------------------------------------------------------------------------------------------------------------------------------------------------------------------------------------------------------------------------------------------------------------------------------------------------------------------------------------------------------ttgaaaagtgaaagaaaaagagagagagagagagagagggt-gaaagttatat------------------ttttttat------------------------catctctgga----------aaaggaa----aatgttc-ttg----------actgtt-aatg-tttttta------att-cttattctttgtggcatccagtg--------cttgtttattt-------------gtcttggt---------ttttgatatta-gcatttattg-ttcgt----aaaatg--tct-tgcagcttccatggtgggctcttagcttgctttgtctttcaaagagagttcactcaatatttgtgcttcgtctatttaatgactgttttgcaatgacattcctccatgctgcaatggcatccattctttatggaaggtggcatttgggattgattatttttaggtagt-----atgcttacttt---atcagtaactttt---tttt--ccccctttt----------aagaa---gg-aaaagaaatgaa-----------gtcgct-tctacattccgtc-ttttt--tatgtgtag-tgctgcagtttcgat---------------------------------------------------------------------------------------------------------------------------------------------------------------------------------------------------------------------------------------------------------------------------------------------------------------------------------------------------------------------------------------------------------------------------------------------------------------------------------------------------------------------------------------------------
>I28593_M024_Malvaceae_Carpodiptera_cubensis_seq1
-----------------------------------------------------------------------------------------------------------------------------------------------------------------------------------------------------------------------------------------------------------------------------------------------------------------------------------------ttgatttccgttatcatg--------------tctttaagcact-----------------------------gat-aaattttgtat------------------ctccactactcaaaaacaatc----------aggcctcttga----------aaaggaa----agtgttc-ctg----------agtgtt-aata-t-------------tt-ctcactctatgttgcat-ctgtg--------tttgtttattt-------------ttcttgat---------ttttgatagta-gcatatgctg-ttctt----aaaata--cct-tgcagcttccatggtgggctctgacattgctttgtctttcaaagagagttcattcaatatttgtgcttcgtttgtttaatgactgttttgcaatgactcttctccatgctgcaatggcatccatcatttaccaaaggtggcatttgggattgattatttttaggtagg-----atgctcacttt---gttagtacccttt---ttc--------tttt----------aaaaa---gg-aaaagaataaaa-----------gttgct-tcaactttccctc--cttt--tttgtgtag-tgctgcagtttcgataaagatgaatgtgctcctctttgctccacctcttttttt-------------------------------actcatgctaaaggtgcattaact-----------------------------------------------------------------------------------------------------------------------------------------------------------------------------------------------------------------------------------------------------------------------------------------------------------------------------------------------------------------------------------------------------------------------------------------------------
>I28594_M025_Malvaceae_Herrania_nitida_seq1
----------------------------------------------------------------------------------------------------------------------------------------------------------------------------------------------------------------------------------------------------------------------------------------------------------------------------------------------------------t------tgcaccattcctcaagcact-----------------------------agt-aaaatctgtat------------------attcattctgcagaagccatc----------caatctctgga----------aaacaaa----attgttc-ttc----------gctgtt-aatg----------------t-ttctgacctctttgtta-cagtg--------tttgtttattt-------------gacttggc---------ttttgatatta-gcatttgttg-ttctt----acaatg--tcc-tgcagcttccatggtgggctctgagcttggtttctctttcaaagagagttcactcaatatttgtgcttcgtctgtttaatgactgttttgcaatgacacttctccatgctgcaatggcatccattctttacgaacggtggcatttgggattgattatttttaggtagt-----atgctcactta---attagtacttt-t---ttt-----ttctttt----------aaaaa---gaaaagaaaagaaaa-----------gttgat-tcaatattccctc--tttt--tatgtgtag-tgctgcagtttcaataaagatgaatgtcctcctttatgctccacctcttttaat-------------------------------actcatgctacaggtgcattaa-------------------------------------------------------------------------------------------------------------------------------------------------------------------------------------------------------------------------------------------------------------------------------------------------------------------------------------------------------------------------------------------------------------------------------------------------------
>I28595_M184_Malvaceae_Guazuma_ulmifolia_seq1
----------------------------------------------------------------------------------------------------------------------------------------------------------------------------------------------------------------------------------------------------------------------------------------------------------------------------------------------------------------------------------rct-----------------------------tgt-aatatctgtat------------------cttcattctgctgaaaccatc----------caatctcctga----------aaacaaa----aatgttc-ttc----------actctt-aatg-ttt-----------ct-ttctgctttcgttgcat-caatg--------cttgtttattt-------------gtcttggc---------ttttgatatta-gcac---ttg-ttctt----aaaatg--gct-tgcagctwccatggtgggctctkagcttggtttctctttcaaagagagttcactcaatatttgtgcttcgtctgtttaatgattgttttgcaatgacacttctccatgctgcaatggcatcgattctttaccaacggtggcatttgggattgattatctttaggtagt-----atgctcactta---a-tagtacctttt---ttt-----ttttttyccctcttaaaaagaa---radaaraaaagaaag-----------gttgat-taaactttccttc--ctt---tatgtatag-tgctgcagtttcgataaagatgaatgtcctcctttatgctccacctcttttaat-------------------------------actcatgctacaggtgcattaacttcctctgc---------------------------------------------------------------------------------------------------------------------------------------------------------------------------------------------------------------------------------------------------------------------------------------------------------------------------------------------------------------------------------------------------------------------------------------------
>I28596_M026_Malvaceae_Ruizia_cordata_seq1
---------------------------------------------------------------------------------------------------------------------------------------------------------------------------------------------------------------------------------------------------------------------------------------------------------------------------------------------------------------------------------------------------------------------------------------------------ctgaamws---arsamcwgyc----------aaa---------------------------------ttc-tcg----------atcgtt-aatg-cccc-------------ctccctttcttttttac-cagtt--------ctcatttaatt-------------kttttkktatttttttgttttaatgtta-gcattygttg-ttctt----aatatt--tct-tgaagcttccttggtgggctctgagcttgatttgtctttcaaagagagttcactcaatattcrtgcttcgtytgtttaatgactgttttgcaatgacacttctccatgctgcaattgcatcaattttgtatcatagatggcatttgggattgattatttttaggtakt-----atactcacttt---ataagtattt------tttt--t----cttt----------taaam---gg-aaaagaaaagaa-----------aaagtt-taaactttcccyt-ttttt--caagtgtag-cattgcagtttcaataaagatgaatgtccttctctatgctccacctctttttat------------------------------------------------------------------------------------------------------------------------------------------------------------------------------------------------------------------------------------------------------------------------------------------------------------------------------------------------------------------------------------------------------------------------------------------------------------------------------------------------------------
>I28598_M028_Malvaceae_Glyphaea_brevis_seq1
at---------------------------------------------------------------------------------------------------------------------------------------------------------------------------------------------------------------------------------------------------------------------------------------------------------------------------------------tcaagkytgmwtatcyyk------kakrytawtymtcaagcgtg-----------------------------tgk-aaarttyrwat------------------skdcatkyctgatgatgcatt-------------------------------tgagtatcg--aaagttt-ttggggc------attatt--------------------twwyytactctttgttgcat-caatgy-------kt------------------------------------gmakwytgatgtta-acatttcyta-ttctt----aaaatg--tcy-tgcagcttccatggtgggctyhgagcttggtttgtctttcaaagagagttcactcaatatttgtgcttcgtctgttcaatgactgttttgcaatgacacttctccatgctgcratggcatccattctttachaacggtggcacctgggactgattatctttag-----------------------------------------------------------------------------------------------------------------------------------------tgctgcagttttgataaagatgaatgtcctcctttatgctccatctctttttttcaaagcttatgctcagcatcttaacttgcgaacccataccatgcgggcttctgcttctcgaggaacccatcatgctgaagaggagaagctaattgtcaagccactt---------------------cctcgtcgtgctgttgctgttaataa-------------------------------------------------------------------------------------------------------------------------------------------------------------------------------------------------------------------------------------------------------------------------------------------------------------------------------------------------g-
>I28599_M029_Malvaceae_Desplatsia_dewevrei_seq1
-------------------------------------------------------------------------------------------------------------------------------------------------------------------------------------------------------------------------------------------------------------------------------------------------------------------------------------------------cttcatctct------cataccattcctca--taac-----------------------------gat-gaaatttatat------------------ctttatatctctgaaagctttc-------ttctatctctaaa----------aaatgca----aatggta-tcg----------gcaatt-actg-tttc----------tt---acctttttgttgcat-ctatg----------------------------------cacagc---------ttttgatatta-gcctttctta-ttctt----aaaatg--tct-ttcagcttccatggtgggctctgagcttggtttgtctttcaaagagagttcactcgatatttgtacttcgtctgtttaatgactgttttgcaatgacacttctccatgctgcaatggcatccattctttaccaacattggtacatgggattgattatctttaggtagt------tgctcacttt---attaatacctt-----tttc--tccccttatrga-------atgaa---aa-gagagaaaagaa-----------gtggt--tcaactttccctc--tttt--tgtttatag-tgccgcagtttcgataaagatgaatatcctcctttatg----------------------------------------------------------------------------------------------------------------------------------------------------------------------------------------------------------------------------------------------------------------------------------------------------------------------------------------------------------------------------------------------------------------------------------------------------------------------------------------------------------------------------
>I28600_M146_Malvaceae_Mortoniodendron_guatemalense_seq1
-------------------------------------------------------------------------------------------------------------------------------------------------------------------------------------------------------------------------------------------------------------------------------------------------------------------------------------attatgagactccatcat----------ttcmsyvattcttaagcact-----------------------------ggt-aaaatttrtat------------------cttcactmctcagaaaccatc----------aawtctctsga----------aaaggad----artgttc-tyg----------dytgtt-aatr-t-------------tt-cttwctctttkttgcwt-cakwk--------ytcdttywttt-------------gtcttggt---------tttydatrtta-gcwwttgttg-ttctt----aaaatk--yct-tgcagcttccatggtgggctctgagcttgmtttgtctttcaaagagagtthactcaatatttgtgcttcgtctgtttaatgactgttttgcaatgacwcthcthcatkctgcaatgkcahccattytktaccaaagdtggcwtttgggattgattatttttaggtagt-----atgctcwcttt---attdgkwsctttt---tttt----tthtttt----------aaaaa---rg-aaaarrvaadra-----------rkhnrk-tcaactttcccyc--tttt--tatgtktar-tgctgcmgtttcgataaagatgaatgtccttctmtatgctccacctctttttgc-------------------------------actcatgttaaaggtgcattaacttctgc------------------------------------------------------------------------------------------------------------------------------------------------------------------------------------------------------------------------------------------------------------------------------------------------------------------------------------------------------------------------------------------------------------------------------------------------
>I28601_M030_Malvaceae_Sparmannia_africana_seq1
-----------------------------------------------------------------------------------------------------------------------------------------------------------------------------------------------------------------------------------------------------------------------------------------------------------------------------------------------tccattacccct------tgtgcc--------------------------------------------------------------------------------attcctctgaaaccatc----------ccacctttgga----------aaaggca----aatgcta-ttg----------gctctt-aatg-tttc----------tt---acawgtttgttgcat-caatg----------------------------------catggc---------ttttcatatga-agatttctta-ttcat----agattc--tct-tgcagcttccatggtgggctctgagcttggtttgtctttcaaagagagttcattcaatatttgtgcttcgtctgttcaatgactgttttgcaatgacacttctccatgctgcaatggcatccattctttacaaacggtggcacttgggattgattatctttaggtaga-----atgctgacttc---tctagtacctttt---------ttct--tataaa-------atgat---aa-gaga-caaagaa-----------gtccgt-tcaactttccctc--tttc--tatttgtag-tgccgcagtttcaataaagatgaatgtcctcctttatgctcctcctctattagt-------------------------------actcatgctaaaggtgtgttaacttctactt----------------------------------------------------------------------------------------------------------------------------------------------------------------------------------------------------------------------------------------------------------------------------------------------------------------------------------------------------------------------------------------------------------------------------------------------
>I28602_M031_Malvaceae_Mollia_sp_seq1
-------------------------------------------------------------------------------------------------------------------------------------------------------------------------------------------------------------------------------------------------------------------------------------------------------------------------------------cggaaaagtcgagctgagacc---------------tcctcargcacc-----------------------------cat-aaartttgtat------------------cttaatttctcagaaagcttt----------myatctctggr----------aaaggca----aatggta-tyg----------gycatt-aatr-tttc----------tc---acctctttsttgcat-caatg----------------------------------caagrg---------ttttgrtatya-tcatttctta-ttctt----aaaatg--tct-tgcagcttccatggtgggctctgagcttggtytgtctttcaaagagagttcactcwatatttgtgctycgtctgttcaatgactgttttgcaatgacacttctccatgctgcaatggcatccattctttaccawcaatggcacttgggahtgatwatmtttaggtart-----atvctcacttt---attmryayttt-----cttt--tttyctygtaga-------aarra---aa-gagagaaaagaa-----------gtggt--tcarctttccctc--tttt--tgtttgtag-tgctgcagtttcaataaagatgaatatcctcctttatrcyccacctcttttagt-------------------------------actcatgctacaggtgtattaacctctacttcatt------------------------------------------------------------------------------------------------------------------------------------------------------------------------------------------------------------------------------------------------------------------------------------------------------------------------------------------------------------------------------------------------------------------------------------------
>I28603_M223_Malvaceae_Gossypium_hirsutum_seq1
-----------------------------------------------------------------------------------------------------------------------------------------------------------------------------------------------------------------------------------------------------------------------------------------------------------------------------------------gtaaagctgataaatata------t-tt-ctttgtctgagtgct-----------------------------ctg-aaagttcgaaa------------------ct-----------------ag----------taaactcgagattggtgatttaaatgaa----aatrttc-ttg----------attgtt-aatg-t-------------tt-cttactctgtatttcg------------------------tt-------------gtcttggt---------tttctatatta-tvgtttactg-ttctt----aaaacr--tctttgcagcttccgtggtsggctyttatcctgctttgtctttcaaagcgagttcactcaatatttgtgcttcgtctgtttaatgrctgtttcgcaatgacactcctccatgctgcaatgggatctattctttttggatggtggcatttgggkttgattatttttaggtact-----atgvtcatttt---atcagtagctttt---------tcyccttct----------aagaa---gg-aaaagaaaagaa-----------gtggat-ccwactttgcctctttttt--tatgtgtag-tgctgccstwtcgataaagatgaatgtcctactctatgctccatctctttttat-------------------------------actcatgctaaaggtgcatt---------------------------------------------------------------------------------------------------------------------------------------------------------------------------------------------------------------------------------------------------------------------------------------------------------------------------------------------------------------------------------------------------------------------------------------------------------
>I28604_M032_Malvaceae_Entelea_arborescens_seq1
-------------------------------------------------------------------------------------------------------------------------------------------------------------------------------------------------------------------------------------------------------------------------------------------------waaggggcrtyaattggagatatttgcttgcttttctttatgrgcttccattacccct------tatgcc--------------------------------------------------------------------------------attcctctgaaaccatc----------cgatctttgga----------aaaggca----aatgcta-ttg----------ghtctt-aatg-tttc----------tt---acctgtttgttgcat-caatg----------------------------------satggc---------ttttsatatgr-agatttctta-ttcat----aaattg--tct-tgcagcttccatggtgggctctgagcttggtttgtcwwtyraagagagttcactcaatatttgtgcttygtctgttcaatgactgttttgcaatgacacttctccatgctgcahtggcatccattctttahaaacagtggcacttggrattgattakctttaggtaga-----atgctcactwt---cttagtacctttt---------ttyy-wtawaaw-------rwmaa---ra-gagagaaaagaa-----------gthcgtawcaactttccctc--tttt--tatttgtag-tgccgcadtttcwataaagatgaatgtcctcctttatgctcctcctctattagt-------------------------------actcatgctaaaggtktgytaacttctacttgattacatttt-----------------------------------------------------------------------------------------------------------------------------------------------------------------------------------------------------------------------------------------------------------------------------------------------------------------------------------------------------------------------------------------------------------------------------------
>I28605_M235_Malvaceae_Abutilon_sp_seq1
---------------------------------------------------------------------------------------------------------------------------------------------------------------------------------------------------------------------------------------------------------------------------------------------------------------------------------------------tctaagttattcttt----------ccaccgttaagtgct-----------------------------att-gaagtttgtat------------------cttcacttatcagaaaccatc----------aaatctctgga----------aatggaa----aatgttc-ttg----------attgtt-aatg-t-------------ct-cttactctctttttcat-cagtg--------cacgcttttttta--------ttattattaat---------tttttatgtta-gcatttactg-ttctt----caaacg--tct-tgcagcttccatggtgggctcttagcttgctttgtctttccaagcgagttcactcaatatttgtacttcgtctgtttaatgactgttttgcaatgacacttctccatggggcaatggcatccattctttttgggtggtggcatttcgggttgattatttttaggtagt-----attctcacttt---atcagtacttttt---tat----------------------aggaa---gg-aaaagaaaagaa-----------gttcat-cctatttccctctttcttt--aatgtgtag-tgctgcagtttcgataaagatgaacgtcctactctatgctcctcctctttttat-------------------------------actcatgtt--------------------------------------------------------------------------------------------------------------------------------------------------------------------------------------------------------------------------------------------------------------------------------------------------------------------------------------------------------------------------------------------------------------------------------------------------------------------
>I28606_M033_Malvaceae_Reevesia_formosana_seq1
-----------------------------------------------------------------------------------------------------------------------------------------------------------------------------------------------------------------------------------------------------------------------------------------------------------------------------------------tgagcttccattatcatt------tcca---ccccttaagcact-----------------------------ggt-aaaaattttat------------------cttcactccaccgagaccatc----------caaaytctaga----------aaaggaa----aatgttc-ttg----------actgtt-tatt-tt------------tc-ttatctcgtatttgtat-cagtg--------ctcgtttattt-------------gtcttggc---------ttttgatatta-ccatttkttt-ttctt----aaaatg--tct-tgcagcttccatggtggactctgagcttgctttgtctttcaaagagagttcactcgatatttgtgcttcgtctgtttaatgactgttttgcaatgacactccttcatgctgcaatggcattcattctttaccaaaggtggcatttgggattgattatttttaggtagt-----atgctcacttt---attagtacctttt---ttt----------------tataaaaaaaa---aaaaargraaarraa-----------aktgct-tcaacatcccctc--tttt--tgtgtgtag-tgctgcagtttcaatraarakraatgtcct------------------------------------------------------------------------------------------------------------------------------------------------------------------------------------------------------------------------------------------------------------------------------------------------------------------------------------------------------------------------------------------------------------------------------------------------------------------------------------------------------------------------------------
>I28608_M035_Malvaceae_Hosfordia_alata_seq1
--------------------------------------------------------------------------------------------------------------------------------------------------------------------------------------------------------------------------------------------------------------------------------------------------------------------------------------------------------------------------------gcgct-----------------------------acc-aaagtytgtat------------------gttcacttctcagaaaccatc----------aaatctctgga----------attrgaa----aatgttc-ttg----------attgtt-aatg-t-------------ct-cttactctcttttgcat-cagtg--------ckyttttttyt--------------------t---------tttaartrtta-gcatttactg-ttctt----aaaatg--yct-tgcagcttccatggtgggctcttagcttgctttgtctttcaaagcgagttcactcaatatttgtgcttcgtctgtttaatgactgttttgcaatgacacttctscatgggkcaatggcatccattctttttgggtgstggcatttygggttdattatttttaggtagt-----attctcaytta---atcastacttmtt---tgt----------------------aggaa---kg-aaaagaaatgaa-----------gttcat-chtatttccctcttttttt--aatgtgtag-tgctgcagkttcgataaagatgaaygtcctactctatgs---------------------------------------------------------------------------------------------------------------------------------------------------------------------------------------------------------------------------------------------------------------------------------------------------------------------------------------------------------------------------------------------------------------------------------------------------------------------------------------------------------------------------
>I28609_M036_Malvaceae_Pentaplaris_davidsmithii_seq1
--------------------------------------------------------------------------------------------------------------------------------------------------------------------------------------------------------------------------------------------------------------------------------------------------------------------------------------------ttctccgttatcgtt------tcca----cccttaagcact------------------------------ac-taaatttgtat------------------cttcactcctcagaaactgtc----------aaatctctgga----------aaagaaa----aatgttc-ttg----------attgtt-aatg-t-------------tt-cttactctattttgcrt-cagtg--------cttgtttattt-------------gtcttgg-----------ttttatatta-gcatttattg-ttctt----aaaatg--tca-tgcagcttccatggtgggctcttagcttgctttgtctttcaaagcgagttcactcaatatttgtgcttcgtctgtttaatgactgttttgcaatgacactcctccatactgcaatggcatccattctttatggatggtggcatttggggttgattatttttaggtact-----atgctcacttt---atcagtacctttt---ttt------tctttt----------acgag---gg-aaaagaaaagaa-----------gttgat-cctactttccctc-ttttt--aatgtgtag-tgctgcagtttcgataaagatgaatgtcctcctctatgctccatctctt-----------------------------------------------------------------------------------------------------------------------------------------------------------------------------------------------------------------------------------------------------------------------------------------------------------------------------------------------------------------------------------------------------------------------------------------------------------------------------------------------------------------
>I28610_M037_Malvaceae_Heritiera_littoralis_seq1
----------------------------------------------------------------------------------------------------------------------------------------------------------------------------------------------------------------------------------------------------------------------------------------------------------------------------------------tctggaaaaggaaaatatt------cttg-------------act-----------------------------gtt-aatatttgtactctt----tgttgtgtcgtttcactcctcagataccatc----------atatctctgga----------aaaggaa----aatattc-ttg----------rctgtt-aatg-t--------------t-tgtattctttgttgcat-cattt--------cttgtttattt-------------gtcttggt---------ttttgacaata-ccatttttgg-tcctt----aaaatg--tct-tgcagcttccatggtgggctttgagcttggtttgtttttcaaagagagttcactcaatatttgtgcttcgtctgtttaatgactgttttgcaatgacactcctccatgctgcaatggcatccattctgtatcaaaggtggcatttgggattgattatttttaggtagt-----atgctcacttt---atcagtatctwtt---ttc--------tttt----------aaaaa---gg-aaaagaaaagaa-----------gttgtt-tcaacttttcctc--tttt--tatatgtag-tgctgcagtttcaataaagatgaatgtccttcwy--------------------------------------------------------------------------------------------------------------------------------------------------------------------------------------------------------------------------------------------------------------------------------------------------------------------------------------------------------------------------------------------------------------------------------------------------------------------------------------------------------------------------------
>I28611_M062A_Malvaceae_Durio_zibethinus_seq1
----------------------------------------------------------------------------------------------------------------------------------------------------------------------------------------------------------------------------------------------------------------------------------------------------------------------------------------atgcaactccattatcatt------tcac-tgttccttaaccacc------------------------------at-aaattttgtat------------------cttcattcctcagaaaccatc----------aaatatctgga----------aaaagaa----aatgttc-ttg----------actgtt-aatg-t-----------------------------------------------ttccttaaattt------------gtcttggg---------ttttgacatta-ccatttattt-ttctt----aaaatg--yct-tgcagcttccgtggtgggctctgagcttgatttgtctytcaaagagagttcactcaatatttgttcttcgtytgtttaatgactgttttgcaatgacactcctccacgctgcagtggcatcyattctgyatcaaaggtggcatttgggattgattatttttaggtrrt-----rtgckcwcttt---attagtaccattt---ttc--------tttt----------aaaaa---gg-aaaagaaaaraa-----------gtcgtt-tcaactttccctc--tttt--tatgtgtag-tgctgcagtttcaataaagatgaatgtccttctctatgctccacctcttttt--------------------------------------------------------------------------------------------------------------------------------------------------------------------------------------------------------------------------------------------------------------------------------------------------------------------------------------------------------------------------------------------------------------------------------------------------------------------------------------------------------------
>I28612_M038_Malvaceae_Brachichyton_bidwillii_seq1
--------------------------------------------------------------------------------------------------------------------------------------------------------------------------------------------------------------------------------------------------------------------------------------------------------------------------------------------------------att------ttac-cgttccttaagcact------------------------------gt-aaaatttgcat------------------cttcagtcctcagaaaccatc----------aaatctctgga---------aaaggaaa----a-tgttc-ttg----------actctt-aatg-t-------------tt-a-tactctttcttgcat-gattt--------cttgtttattt-------------gtcttggt---------ttttgacaata-ccattttttg-ttttt----aaaatg--tct-tgcagcttccgtggtgggctttgagcttgatttgtctttcaaagagaattcactcaatatttgtgcttcgtctgtttaatgactgttttgcaatgacactcctccatgctgcaatggcatccattctgtatcaaaggtggcatttgggattgattatttttaggtagt-----atgctcacttt---atcagtacctttt---ttc--------tttt----------aaaaa---ggaaaaaaaaaagaa-----------gtcgtt-ttaactttctctc--tttt--tatatgtag-tgctgcagtttcaataaagatgaatgttcttctctatgctccrcctctttttat-------------------------------cct--------------------------------------------------------------------------------------------------------------------------------------------------------------------------------------------------------------------------------------------------------------------------------------------------------------------------------------------------------------------------------------------------------------------------------------------------------------------------
>I28613_M039_Malvaceae_Eriotheca_macrophylla_seq1
-----------------------------------------------------------------------------------------------------------------------------------------------------------------------------------------------------------------------------------------------------------------------------------------------------------------------------------------------------attatt------t----------------------------------------------------------------------------------------------------ta----------tcatctctgga----------aaaggaa----aatgttc-ttg----------actgtt-aatg-tttctta------att-cttactctttgttgcat-cagtg--------cttgtttattt-------------gtcttggt---------tttttatatta-gcatttattg-ttctt----aaaatg--tct-tgcagcttccatggtgggctcttagcttgctttgtctttcaaagagagttcactcaatatttgtgcttcgtctgtttaatgactgttttgcaatgacattcctccatgctgcartrgcatccattctatatggaaggtggcatttgggattgattatttttaggtagt-----atgctcrsttt---atcagtaactttt---tttt--tycytttwa----------rraar---gg-aaaagaaatgaa-----------gtcgct-tctcaattccctc-ttttt--tatgtgtag-tgctgcagtttcgataaagatgaatgtcctcctctatgctccatctctt-----------------------------------------------------------------------------------------------------------------------------------------------------------------------------------------------------------------------------------------------------------------------------------------------------------------------------------------------------------------------------------------------------------------------------------------------------------------------------------------------------------------
>I28614_M040_Malvaceae_Hydrogaster_trinervis_seq1
-------------------------------------------------------------------------------------------------------------------------------------------------------------------------------------------------------------------------------------------------------------------------------------------------------------------------------------------------ctttattcct------cataccattcctcaagcacc-----------------------------tat-aatatttgtat------------------cctaatttctcagaaagcttt----------ctgtctctggt----------aaaggca----aatgcta-ttg----------gctatt-aatg-tcac----------tt---tcctctttgttgcat-caaaa----------------------------------cgtggc---------ttttgatatta-acatttctta-ctttt----aaaatg--tct-ggcagcttccatggtgggctctgagcttggcytgtctttcaaagagagttcactcaatatttgtgcttcgtctgttcaatgattgttttgcgatgacacttctccatgctgcaatggcatcctttctttaccaacaatggcacttgggattgattatctttaggtagt-----atgctcacttt---attaataccat------ttt--tttccttataga-------atgaa---aa-gagagaaaagaa-----------gtggt--ttgaccttccatc--tttt--tatttgtag-tgctgcagtttcaataaagatgaatatcctgctttatgctccacctcttttggt-------------------------------actcatgctacaggtgtatgaact-----------------------------------------------------------------------------------------------------------------------------------------------------------------------------------------------------------------------------------------------------------------------------------------------------------------------------------------------------------------------------------------------------------------------------------------------------
>I28615_M041_Malvaceae_Pterygota_brasiliensis_seq1
----------------------------------------------------------------------------------------------------------------------------------------------------------------------------------------------------------------------------------------------------------------------------------------------------------------------------------------------------------------------------------act------------------------------gt-aaaatttgtat------------------attcacttctcagaaaccatc----------aaatctctgga---------aaaggaaa----actgttc-ttg----------actgtt-aatt-t-------------tt-attactctttgttgcat-cattc--------ctcgtttattt-------------gtcttggt---------ctttgaaaata-acattttttg-ctctt----aaaatg--tgt-tgcagcttccatggtgggctttgagcttgatttgtctttcaaagagagttcactcaatatttgctcttcgtctgtttaatgattgttttgcaatgacactcctccatgcggcaatggcatccattctgtatcgaaggtggcatttgggattgattatttttaggtagt-----atgctcacttt---atcagtatctttt---ttc--------tttt----------aaaaa---gg-aaaagaaaagaa-----------gttgtt-ccaactttccctc--tttt--tatatgtag-tgctgcagtttcaataaagatgaatgtccttctctatgctccacctctttttat-------------------------------ac---------------------------------------------------------------------------------------------------------------------------------------------------------------------------------------------------------------------------------------------------------------------------------------------------------------------------------------------------------------------------------------------------------------------------------------------------------------------------
>I28616_M042_Malvaceae_Leptonichya_maranta_seq1
---------------------------------------------------------------------------------------------------------------------------------------------------------------------------------------------------------------------------------------------------------------------------------------------------------------------------------------------------------------------------------cact------------------------------gt-aaaacctgtat------------------cttcattcctcagaaaccatc----------caatctctgga----------caagama----a-aattt-ttg----------actgtt-aatg-tt------------tc-tgatctctttgttgcat-cagtg--------ctcatttgttt-------------gtcttggc---------ttttgatagta-gcatttgttg-ttctt----aaaatg--tct-tgcagcttccatggtgggctcttagcttgctttgtctttcaaagagagtccactcaatatwtgtgcttcgtctgtttaatgattgttttgcgatgacactcctccatgctgcratggcatccattctttaccaaaagtggcatttgggattgattatttttaggtacc-----ctgctcacatt---attagtachtttt---ttgt--ttctt---------tt---aagaa---ag-aaaagagaagaa-----------gttggt-ttgactttccctc--tttt--trtgtgcag-tgctgcggtttcaataaagatgaatgtcctcctt--------------------------------------------------------------------------------------------------------------------------------------------------------------------------------------------------------------------------------------------------------------------------------------------------------------------------------------------------------------------------------------------------------------------------------------------------------------------------------------------------------------------------------
>I28617_M043_Neuradaceae_Neurada_procumbens_seq1
-------------------------------------------------------------------------------------------------------------------------------------------------------------------------------------------------------------------------------------------------------------------------------------------------------------------------------------------------------------------------------------------------------------------------------------------------------------------------------------------------------------------------------------------------------------------------actttgtttcat-tggtg--------tctgttttgttc------------atttccgtc--------tttagcccata-gtatcatttg-ttctt----ggaatg--cct-tgcagctgccatggtgggctcttagcttactttgcctttcaaagagagtgcactcaatctttgtccttcgtctgtttaatgactgttttgccatgacattcctccatgctgcagtttccttgcttctttaccaaaagtggcatctggggttgattatcttcaggtagt-----aagctctctttcttacagatattttcttc-------tcccmctck--------------------------------------------gtaatt----------------tttt--------------------tttcaaacaaaatta------ttttacatattcca-----------------------------------------------------------------------------------------------------------------------------------------------------------------------------------------------------------------------------------------------------------------------------------------------------------------------------------------------------------------------------------------------------------------------------------------------------------------------------------------------------------------------
>I28618_M044_Malvaceae_Pentace_laxiflora_seq1
-----------------------------------------------------------------------------------------------------------------------------------------------------------------------------------------------------------------------------------------------------------------------------------------------------------------------------------------------------------------------------------st-----------------------------srt-aaaatttgtat------------------cttcatwacycarmmasgatc----------aaacctctcaa----------aaaggaa----agtattg-tta----------gctgtt-aata-t-------------tt-cttacactttgttgtgt-cagtg--------tttgttttttt-------------tccttgat---------ttttgatagta-gcgtatgctg-ttctt----aaaatg--cct-tgcagcttccatggtgggctctgacrttgctctgtctttcaaagagagttcactcaatatttgtgcttcgtttgtttaatgactgttttgcaatgacacttctccatgctgcaatggcatccattatttaccaaaggtggcatttgggattgattatttttaggtagg-----atgctcccttt---attagtacctttt---ttc--------tttt----------aaaag---gg-aaaagaattgaa-----------gttgct-tcaactttccctc--tttt--tatgtgtag-tgctgcagtttcaataaagatgaatgtmctcctctttgct---------------------------------------------------------agagtatk---------------------------------------------------------------------------------------------------------------------------------------------------------------------------------------------------------------------------------------------------------------------------------------------------------------------------------------------------------------------------------------------------------------------------------------------------------
>I28619_M045_Malvaceae_Phragmotheca_mammosa_seq1
------------------------------------------------------------------------------------------------------------------------------------------------------------------------------------------------------------------------------------------------------------------------------------------------------------------------------atyttcawytaggagtttccattatcatt------taca-catttcttaarcact-----------------------------ggt-aaaatttghat------------------cttcrctmctsagmaaccatc----------maatctmtgga----------aaaggaa----wgtkkta-tkg----------yctgtt-aawg-t-------------tt-yttacwcthdgttgyad-cagtg--------ctygtttattt-------------gtcttkgt---------ttttmatatta-gcatttattg-ttctt----aaaahg--yct-tgcagcttccatggtgggctctgagcttgctttgtctttcaaagmgagttcactcaatatttgtgcttcgtctgtttaatgactgttttgcaatgacactcctccabrctgcaatggcatccattmtttatgraaggtggcatttgggrttgatcrtttttaggtagt-----wtgmtcacttt---atyartaccwttt---ttwt--ttthctttt----------aadaa---gg-aaaagarargaa-----------gttgwt-ycwactttyccyc-wtgtt--tatgtgtag-tgctgcrgtttcgataaagatgaatgtyctcctctwtgctccaycwctttttat-------------------------------actcatgctaaaggtgcattaamttctgcttgattacatttttct-------agtaa--------------------------------------------------------------------------------------------------------------------------------------------------------------------------------------------------------------------------------------------------------------------------------------------------------------------------------------------------------------------------------------------------------------------
>I28620_M046_Malvaceae_Camptostemon_shultzii_seq1
-----------------------------------------------------------------------------------------------------------------------------------------------------------------------------------------------------------------------------------------------------------------------------------------------------------------------------------------------------------------------------------------------------------------------------------------------------------------------------------aatatctgga----------aaaggaa----attgttc-ttg----------attgtt-aatg-t-------------tt-cctactctattttgcat-cagtg--------ctcattttttt-------------gtcttggt---------tttttatatta-gcatttactg-ttctt----aaaacg--tct-tgcagcttccatggtgggctcttagcttgctttgtctttcaaagcgagttcactcaatatttgtgcttcgtctgtttaatgactgttttgcaatgacactccttcatgctgcaatggcatccattctttttggatcgtggcatttcgggttgattatttttaggtagt-----atgctcacttt---atcagtacctctt---tttc----atctttt----------aagaa---gg-aaaagaaaagaa-----------gttgat-tctactttccctc-tttwt--matgcrtag-ttctgcagt---------------------------------------------------------------------------------------------------------------------------------------------------------------------------------------------------------------------------------------------------------------------------------------------------------------------------------------------------------------------------------------------------------------------------------------------------------------------------------------------------------------------------------------------------------
>I28621_M153_Malvaceae_Trichospermum_sp_seq1
-----------------------------------------------------------------------------------------------------------------------------------------------------------------------------------------------------------------------------------------------------------------------------------------------------------------------------------------------------------------cataccattccttaagcacg-----------------------------ggtaaaaaactgtat------------------cttaatttctcagaaagctct----------ctatctctgga----------aaagaaa----aatggtwtttg----------kctatt-aatg-tttc----------tt---acctctttgtt-cat-caatg----------------------------------tttggc---------tnwtgatattt-acattt-twd-ttctt----aaaatg--tct-tgcagcttccatggtgggctctgagcttggtttgtctttcraagagagttcactcaatatttgtgcttcgtctvttcaatgactgttttgcaatgacacttctccatgctgcaatggcatcchttctttaccaacaatggcacctgggattgattahctttaggtagt-----atgctcacttt---atthataccvttttgttttt--tatccwtataga-------atgaa---aa-gagagraaagaa-----------gtggt--tcaaccttccatb--tttt--tgtttgtag-tgctgcagtttcdataaagatgaatatcctcctttatgctccacctcttttagt-------------------------------actcatgctacaggtgtattaacttctact-----------------------------------------------------------------------------------------------------------------------------------------------------------------------------------------------------------------------------------------------------------------------------------------------------------------------------------------------------------------------------------------------------------------------------------------------
>I28623_M048_Malvaceae_Abroma_augusta_seq1
---------------------------------------------------------------------------------------------------------------------------------------------------------------------------------------------------------------------------------------------------------------------------------------------------------------------------------------------------ccattatc------actaccaccactcaaacact------------------------------gt-aaaatctgtaa------------------cttcactcctcataagccatc----------caatctctgga----------aaagaaa----attgttc-ttg----------actgttaaatg-tt------------tc-ttatctctttgttgcat-cactg--------cttgtttattt-------------gccttggc---------ttttggtagta-gcatgtgcca-ttttt----aaaatg--tct-tgcagcttccatggtgggctctgagcttgctttgtctttcaaagagagttcactccatatttgtgcttcgtctgtttaatgattgttttgcaatgacacttctccatgctgcaatggcatccattctttaccgaaggtggcatttgggattgattatttttaggtact-----atgctcacatt---attagtacggttt---tttt--tcttcttttttgcatt---acaaa---ag-aaaagaaaagaa-----------gttggt-tcaactatccctc--tttt--tatgtgtag-tgctgcagtttcagtaaagatgaatgtcctcctttatgctccacctcttttaat-------------------------------agtcatgctaaag----------------------------------------------------------------------------------------------------------------------------------------------------------------------------------------------------------------------------------------------------------------------------------------------------------------------------------------------------------------------------------------------------------------------------------------------------------------
>I28624_M049_Malvaceae_Corchoropsis_tomentosa_seq1
---------------------------------------------------------------------------------------------------------------------------------------------------------------------------------------------------------------------------------------------------------------------------------------------------------------------------------------------------------------------ctgttcctttagcactt---------------------------gta--aaaatttgcat------------------ctccactccttagaaactgcc----------aaatctctgga----------aaaggaa----aatgttc-ttg----------gttgtt-attt-tttt----------------cttctcttttttac-cagtt--------ctcatttattt-------------ttcttggtt--------tttgatggtta-gcattttttg-ttctt----aatatg--tct-tgaagcttccttggtgggctctgagcttgatttgtctttcaaagagagttcactcaatattcgtgcttcgtctgtttaatgactgttttgcgatgacactcctccatgctgcaatggcatccattctgtaccaaaggtggcatttgggattgattatttttaggtagt-----mtactcacttt---attaayaatt-tt---tttt--t----cttt----------twaaa---gk-aaaagaaaataa-----------attgtt-tcaac--ttcccc-tcttt--tatgtgtag-tgctgcagtttcagtddagdwdamtswccttctctatgctccacctctttttat-------------------------------actcatgmwwaarrtsbmwwwwytcttct------------------------------------------------------------------------------------------------------------------------------------------------------------------------------------------------------------------------------------------------------------------------------------------------------------------------------------------------------------------------------------------------------------------------------------------------
>I28625_M193_Malvaceae_Apeiba_tibourbou_seq1
--------------------------------------------------------------------------------------------------------------------------------------------------------------------------------------------------------------------------------------------------------------------------------------------------------------------atatttgcttgctttccgttgtgagcttccattaactct------tatgcc--------------------------------------------------------------------------------actcctcggaaaccgtc----------caatctctgga----------aaaggca----aatacta-tcg----------gctctt-aatg-tttt----------tt---acctgtttgttgcat-caatg----------------------------------catgtc---------ttttgatatga-agatttctta-ttcattaaaaaattg--tct-tgtagcttccctggtgggctctgagcttggtttgtctttcaaagagagttcactcaatatttgtgcttcgtctgttcaatgactgttttgcaatgacacttctccatggtgcaatggcattcattctatacaaacaatggcacttgggattgattatctttaggtagt-----atgctcacttt---cttgctacctttt---------ttatcttataaa-------atgaa---aa-gagagaaaagaa-----------gtcctt-tcaactttccctc-ttttt--tatttatag-tgctgcagtttcaataaagatgaatgtcctcctttatgctccacctctattagt-------------------------------actcatgctacaggtgtgttgacttctacttgattaca---------------------------------------------------------------------------------------------------------------------------------------------------------------------------------------------------------------------------------------------------------------------------------------------------------------------------------------------------------------------------------------------------------------------------------------
>I28628_M051_Malvaceae_Werklea_horrida_seq1
------------------------------------------------------------------------------------------------------------------------------------------------------------------------------------------------------------------------------------------------------------------------------------------------------------------------------------------------------------------------------------------------------------------------------------------------------------------------------------------------------------------atttttc-ttt----------attgtt-aatg-t-------------tt-cttgctgtgttttgcat-cggtg--------ctt----------------------------c---------ttcttttttta-acactttctg-ttctt----aaaatg--tct-tgcagcttccgtggtgggcttttagcttgctttgtctttcaaggagagttcactcaatatttgtgcttcgtctgtttaatgactgttttgcaatgacattcctccatgctgcaatggcattcattctttttggatggtggcatttcgggttgattatttttaggttgt-----atgtttacttt---atcaatacatttt---ttta--ttccctttt----------aagaa---gg-aatagaaaagaa-----------gttgat-cctactttccctc-ttttt--tatgtgtag-tgctgcagtttcaataaagatgaatgtcctcctctttgctccatctctttttat-------------------------------acta-------------------------------------------------------------------------------------------------------------------------------------------------------------------------------------------------------------------------------------------------------------------------------------------------------------------------------------------------------------------------------------------------------------------------------------------------------------------------
>I28629_M052_Malvaceae_Spirotheca_rosea_seq1
-------------------------------------------------------------------------------------------------------------------------------------------------------------------------------------------------------------------------------------------------------------------------------------------------------------------------------------------------------------------------------------------------------------gagagaac-gaaagtcattt------------------tattttat------------------------catctctgga----------aaaggaa----aatgttc-tcg----------actgtt-aatg-tttctta------gtt-cttattctttgtggcat-cagtg--------cttggttaatt-------------gcgttggt---------ttttgatatta-gcatttattg-ttcgt----aaaatt--tct-tgcagcttccatggtgggctcttagcttgctttgtctctcaaagagagttcactcaatatttgtgcttcgtctgtttaatgactgttttgcgatgacattcctccatgctgcaatggcatccattctttatggaaggtggcatttgggattgattatttttaggtagc-----atgctcacttt---atcagtaactttt---tatt--tttccattt----------aagaa---gg-aaaakaaatgaa-----------gtcgct-tctacattccctc-atttt--tatgtgtag-tgctgcagtttcgataaagatgaat-----------------------------------------------------------------------------------------------------------------------------------------------------------------------------------------------------------------------------------------------------------------------------------------------------------------------------------------------------------------------------------------------------------------------------------------------------------------------------------------------------------------------------------------
>I28630_M053_Malvaceae_Huberodendron_swietenioides_seq1
-------------------------------------------------------------------------------------------------------------------------------------------------------------------------------------------------------------------------------------------------------------------------------------------------------------------------------gattcaattatgagttttaattatcatt------tccagccttccttaatcact-----------------------------agc-ataatttgtat------------------cttcactcctcaggaaccatc----------aaatctctgga----------aaaggaa----attgttc-ttg----------ac--tt-aatg-tttctta------att-cttactctttrttgcmt-cagtg--------cktgt-------------------------------------------------catttattg-tcctt----aaaatg--tct-tgcagcttccatggtgggctcttagcttgctttgtctttcaaagagavttcactcaatatttgtgcttcgtctgtttaatgactgttttgcaatgacattcctgcatgctgcaatggtatccattctttatggaaggtggcatttggggttgattatttttaggtagt-----atgcacatttt---atcaktacawttt---tttt--t-tcctttt----------aagaa---gg-aaaagatacaaa-----------gttgat-actactttccctc-ttttt--tatgtgtag-tgcagcagtttcrataaagatgaatgtccttctctatgc---------------------------------------------------------------------------------------------------------------------------------------------------------------------------------------------------------------------------------------------------------------------------------------------------------------------------------------------------------------------------------------------------------------------------------------------------------------------------------------------------------------------------
>I28631_M054_Malvaceae_Trochetiopsis_benjaminae_seq1
------------------------------------------------------------------------------------------------------------------------------------------------------------------------------------------------------------------------------------------------------------------------------------------------------------------------------------------------------ttctt------tatactatctctttagcactt---------------------------gtat-aaaatttgaat------------------ctacactc---agaaactgtc----------aaa---------------------------------ttc-ttg----------attgtt-aatg-ccctc---------gc-caccttctttttttatc-cagtt--------ct-aatttaat-------------tttttggt---------ttttaatgtta-gcatttgttg-ttctt----aatatt--tct-tgaagcttccttggtgggctatgagcttgatttgtctttcaaagagagttcactcaatatttgtgctacgtctgtttaatgactgttttgcaatgacacttctccatgctgcaattgcatcgattttgtatcatagatggcatttggggttgattatatttaggtagc-----atactcacttt---ttaagtttttttt---tttt--c----cttt----------taaat---gg-aacagaaaaaaa-----------aaaatt-taaac-ttcccct-ttttt--caagtgtag-cattgcagtttcagtaaagatgaatgtccttctc--------------------------------------------------------------------------------------------------------------------------------------------------------------------------------------------------------------------------------------------------------------------------------------------------------------------------------------------------------------------------------------------------------------------------------------------------------------------------------------------------------------------------------
>I28632_M055_Malvaceae_Eriolaena_candollei_seq1
-------------------------------------------------------------------------------------------------------------------------------------------------------------------------------------------------------------------------------------------------------------------------------------------------------------------------------------------------------------------------------------------------------------------------atttgaat------------------ctacactc---agaaaccgtc----------aaa---------------------------------ttc-ctg----------atcgtt-aatg-cttctggccccttcttttttttttttttttttbc-hvgtt--------ctcatttaatt-------------tttttggt---------ttttaatgtta-gcatttgttg-ttctt----aatatt--tct-tgaagcttccttggtgggctctgagcttgatttgtctttcgaagagagttcactcaatattcgtgcttcgtctgtttaatgactgctttgcaatgacacttctccatgctgcaattgcatcaattttgtataatcgatggcatttgggattgattatttttaggtagt-----atactcacttt---ataagtattt-------------------------------------------------------------------------------------------------------------------------------------------------------------------------------------------------------------------------------------------------------------------------------------------------------------------------------------------------------------------------------------------------------------------------------------------------------------------------------------------------------------------------------------------------------------------------------------------------------------------------------------------------------------------------
>I28633_M056_Malvaceae_Adansonia_digitata_seq1
--------------------------------------------------------------------------------------------------------------------------------------------------------------------------------------------------------------------------------------------------------------------------------------------------------------------------------------------------------------------------cccggtagagt-------wgararakrragrgagagagagaat-gaaagttatat------------------tattttat------------------------catatctgga----------aaaggga----aatgatc-ttg----------actgtt-aatk-ttcctta------att-cttactctttgttgcat-cagtg--------cttgtttattt-------------ggcttggy---------ttttgatatta-gcat---ttg-ttctt----aaawtg--tct-tgcagcttccatggtgggctcttagcttgctttgtctttcaaagagagttcactcaatatttgtacttcgtctgtttaatgactgttttgcgatgacattcctccatgctgcaatggcatccattctttatggaagatggcatttgggattgattatttttaggtagt-----atgctcacttt---atcagtaactttt---t-tt--tgccctttt----------aagaa---gg-aaaagaaaagaa-----------atmgct-tctgctttccctc-ttttg--ygtgtatag-tgctgcagtttcgataaagatgaacgtcctcctct-------------------------------------------------------------------------------------------------------------------------------------------------------------------------------------------------------------------------------------------------------------------------------------------------------------------------------------------------------------------------------------------------------------------------------------------------------------------------------------------------------------------------------
>I28635_M058_Malvaceae_Byttneria_aculeata_seq1
-------------------------------------------------------------------------------------------------------------------------------------------------------------------------------------------------------------------------------------------------------------------------------------------------------------------------------------------------------------------------gttctgaatgct-----------------------------ggc-aacttttgatt---tgagatgt-------ttttatttccattatctcttccatcactcatcaaacactgtat--------------------aatccta-tctttcccccattgacttt-aatg-tttc-------------ttatctccttgttgcat-tggtg--------kt---------------------------------------cattgatagtm-gcatgtcttg-ttttt----aaaatg--tct-tgcagctgccttggtgggctctgagcttgctttgtctttcaaagagagttcactcaatatttgtgcttcgtttgtttaatgattgttttgcaatgacacttctycatgctgcaatggcatccatyctttaccaaaagtggcatttgggattggttatttttaggtact-----atgctgacatt---aytattgctcatt---ttva--ttctcttaca---------aadga------aaaagatawgaa-----------gtttgt-tcyggttcccctc--tttt--tgtgtctag-tgctgcggtttcaataaagatgaatgtccttctttatgct--------------------------------------------------------------------------------------------------------------------------------------------------------------------------------------------------------------------------------------------------------------------------------------------------------------------------------------------------------------------------------------------------------------------------------------------------------------------------------------------------------------------------
>I28637_M060_Malvaceae_Duboscia_vifidiflora_seq1
------------------------------------------------------------------------------------------------------------------------------------------------------------------------------------------------------------------------------------------------------------------------------------------------------------------------------------------------------------------------------------------------------------------------aatttgtat------------------cttagttccttagaaaccatc----------caatatctgga----------aaaggca----aatggtg-tcaa-------ctactatt-aatg-ttta----------tt---accactttgttgcat-caacg----------------------------------catggc---------gtttgatatta-acatttctta-ttctt----aaaata--tct-tgtagctcccatggtgggctctgaccttggtttgtctttcaaagagagttcwttcgatatttttgcttcgtctgttcaatgactgttttgcaatgacacttctccatgctgcaatgacatccattctttaccaacaatggcacttgggattgattatatttaggtagt-----atactcacttt---attaataccct-----tttt--ttcccttattga-------aagaa------aagagaaaagaa-----------gtggt--tcaactttcccct---ttt--tgtttgtag-tactgcagtttcgataaagatgaatgtcctgctttatgctccacctcttttagt-------------------------------actcatgctacaggtgtattaacctctacttgattacatttttct-------ag-----------------------------------------------------------------------------------------------------------------------------------------------------------------------------------------------------------------------------------------------------------------------------------------------------------------------------------------------------------------------------------------------------------------------
>I28638_M061_Malvaceae_Basiloxylon_brasiliensis_seq1
---------------------------------------------------------------------------------------------------------------------------------------------------------------------------------------------------------------------------------------------------------------------------------------------------------------------------------------------------------------------------cttaagcact------------------------------gt-aaaatttgtata-------------------------tttagaagccatc----------aagtctctgga----------aaaggaa----aatgttc-ttg----------actgtt-aatg-t-------------tt-ctttctctttgttgcat-cattc--------ctcgtttattt-------------gtcttggt---------ttttgatacta-ccatttttta-ttctt----aaaatg--tct-tgcagcttccatggtgggctttgggcttgatttgtctttcaaagagagttcactcaatatttgtgcttcgtctgtttaatgactgttttgctatgacactccttcatgctgcaatggcatccattctgtatcgaaggtggcatttgggattgattatttttaggtagt-----atgctcacttt---atcagttcctttt---ttc--------tttt----------aaaaa---gg-aaaagaaaagaa-----------gtcgtt-tcaactttccctc-ttttt--tatatgtag-tgctgcagtttcaataaagatgaatgtccttctctatgctccacctctttttat-------------------------------actcatgct--------------------------------------------------------------------------------------------------------------------------------------------------------------------------------------------------------------------------------------------------------------------------------------------------------------------------------------------------------------------------------------------------------------------------------------------------------------------
>I28639_M249_Malvaceae_Gyranthera_amphibiolepis_seq1
tt---------------------------------------------------------------------------------------------------------------------------------------------------------------------------------------------------------------------------------------------------------------------------------------------------------------------------------------------------------------tccacctttccttaatcact-----------------------------agc-ataatttgttt------------------cttcacttctcagaaaccatc----------aaatctctgga----------aaaggaa----atcgttc-ttc----------gctgtt-aatg-tttctta------att-cttgctctttgttacat-cagtg--------cttgtttattt-------------gtcttggt---------ttttgatactc-gcttttattg-tcctt----aaaatg--tct-tgcagcttccatggtgggctcttagcttgctttgtctttcaaagagagttcactcaatatttgtgcttcgtctgtttaatgactgttttgcaatgacattcctgcatgctgcagtggtatccattctttatagaaggtggcatttggggttgattgtttttaggtagt-----atgcacatttt---atcagtacatttt---tttt-----catttt----------acgaa---gg-aaaagataagaa-----------gttgat-cgtgctttccctc-ttttt--tatgtgtag-tgctgcagtttcgataaagatgaatgtccttctctatgctccatctcttttta-------------------------------------------------------------------------------------------------------------------------------------------------------------------------------------------------------------------------------------------------------------------------------------------------------------------------------------------------------------------------------------------------------------------------------------------------------------------------------------------------------------
>I28640_M062B_Malvaceae_Diplodiscus_paniculatus_seq1
-------------------------------------------------------------------------------------------------------------------------------------------------------------------------------------------------------------------------------------------------------------------------------------------------------------------------------------------------------------------------------------------------------------------------------------------------------------------------------------------------------aaagggatagtagtattg-tta----------gctgtt-aata-t-------------tt-cttactctgtgttgykh-hagtg--------tt---tttttt-------------ttcttgat---------ttttgatagta-gtgtatgctg-ttctt----gaaatg--cct-tgcagcttccatggtgggctctgacgttgctttgtctttcaaagagagttcactcaatatttgtgcttcgtttgtttaatgactgttttgcaatgacactcctccatgctgcaatggcatccattatttaccaaaggtggcatttgggattgattatttttaggtagg-----atgctcctttt---attagtacctttt---ttc--------tttt----------aaaaa---gr-aaaagaattgaa-----------gttgct-tcaactttccttc--cttt--trwkwrkar-wrvkrvrrtwymrrywhdgaygaa------------------------------------------------------------------------------------------------------------------------------------------------------------------------------------------------------------------------------------------------------------------------------------------------------------------------------------------------------------------------------------------------------------------------------------------------------------------------------------------------------------------------------------------
>I28641_M063_Malvaceae_Brownlowia_peltata_seq1
--------------------------------------------------------------------------------------------------------------------------------------------------------------------------------------------------------------------------------------------------------------------------------------------------------------------------------------------------------------------------------------------------------------------------tttgtat------------------cttcactattcagaaatgatc----------aaacctctcaa----------aaaggaa----agtattc-tta----------actgtt-aatg-t-------------tt-cttactctttgttgcat-cagtg--------tttgtttattt-------------ttcttgat---------ttttgatacta-gcgtatgttg-ttctt----taaatg--cct-tgcagcttccatggtgggctctgatgttgctctgtctttcaaagagagttcactcaatatttgtgcttcgtttgtttaatgactgttttgcaatgacactcctccatgctgcaatggcatccattatttaccaaaggtggcatttgggattgattatttttaggtagg-----atgctcccttt---dttagtagctttt---ttg--------tttt----------aaaaa---gg-aaaagaactgaa-----------gttgct-tcaactttc------------tatgtgtag-tgctgcagtttcaataaagatgaatgtcctcctctttgctccacctctttttat-------------------------------actcatgctaaaggtgtattaacttctgcttgac-------------------------------------------------------------------------------------------------------------------------------------------------------------------------------------------------------------------------------------------------------------------------------------------------------------------------------------------------------------------------------------------------------------------------------------------
>I28642_M064_Malvaceae_Burretiodendron_esquirolii_seq1
---------------------------------------------------------------------------------------------------------------------------------------------------------------------------------------------------------------------------------------------------------------------------------------------------------------------------------------------------------------------------------------------------------------------------------------------------------------------------------------tctgga----------aaaagaa----gatgtta-ttg----------actgct-aatg---------------ttttctactctttgttacca--------------gttattttttttaaaaaaaaattttccttggt---------ttttgaaatta-gcatttattg-ttctt----aaaata--tat-tgcagcttccttggtgggctctgagcttgatttgtctttcaaagagagttcactcaatatttgtgcttcgtctgtttaatgactgttttgcaatgacactcctccatggtgcaatggtatccattctgtaccaaaggtggcatctagggttgattatttttaggtagt-----atgctcacttt---atcaatacatttttc-tttt---------------------aaaaa---ggaaaaagaaaagragwca--------------ytacywtctcctc--ttgt--tacgtgtag-tgctgcagtttcaataaagatgaatgtccttctctatgctccaccccttcttat-------------------------------act--------------------------------------------------------------------------------------------------------------------------------------------------------------------------------------------------------------------------------------------------------------------------------------------------------------------------------------------------------------------------------------------------------------------------------------------------------------------------
>I28643_M065_Malvaceae_Hermannia_flammea_seq1
----------------------------------------------------------------------------------------------------------------------------------------------------------------------------------------------------------------------------------------------------------------------------------------------------------------------------------------------------------y------wtcaccaatcmtyawgcwtt-----------------------------kst-cattttcgtatcty----------------------------------------------trytctctgta----------aatggaa------tkttc-ttg----------actgtt-aatg-----c---------tt-cttatgtgtttttgcat-cagtw--------cttgatayttt-------------gtcgtggc---------ttttgacatta-gcattttgttgttcct-----awttg--tct-tgcagcttccatggtgggctctgagcttgctttgtctttcaaagagagttcactctatatttgtgcttcgtctatttaatgactgttttgcaatgacactcctgcatgctgcaatggcatccgttctttacaaacggtggtatttgggtttgattatttttaggtagy-----atgctcacttt---atccagatkwttt---ttctt--------------------aaaaa---gg-aaaagaaaacaagtttt-------------ttaacttactctc---ttt--tatgtgtag-tgctgcagtctctataaagatgaatgttctcctttatgcgccacttcttttat-------------------------------------------------------------------------------------------------------------------------------------------------------------------------------------------------------------------------------------------------------------------------------------------------------------------------------------------------------------------------------------------------------------------------------------------------------------------------------------------------------------
>I28644_M066_Malvaceae_Thomasia_solanaceae_seq1
---------------------------------------------------------------------------------------------------------------------------------------------------------------------------------------------------------------------------------------------------------------------------------------------------------------------------------ttcaactatgagattccattatcagt------gccaccattccccaagcatt-----------------------------ggt-agaatttgtat------------------gttcgctccccagaaaccatc----------caatctctgta----------caaagag----aatgttc-ttg----------actgtt-aatg-c-------------tt-cttactcttttttgcat-cagtg--------------------------------ttgtcgga---------ttttgatatta-gcatgtgttg-ttctt----aaaatt--tct-tgcagcttccatggtgggctctgagcttgctttgtctttcaaagagagttcactcaatatttgtgcttcgtctatttaatgactgttttgcaatgacactcctccatgctgcaattgcatccattctttaccaaaggtggcatgtgggattgattatttttaggtagt-----atggtcacctt---attagtatctttt---tttt--tttttttttaaatttt---aaaaa---gg-aaaagaaaagaa-----------gttgct-tcaactttccctc--cttt--tatgtgtag-tgctgcagtttcgataaagatgaatgtcctcctttatgctccacctcttttact-------------------------------actca------------------------------------------------------------------------------------------------------------------------------------------------------------------------------------------------------------------------------------------------------------------------------------------------------------------------------------------------------------------------------------------------------------------------------------------------------------------------
>I28645_M067_Malvaceae_Guichenotia_ledifolia_seq1
------------------------------------------------------------------------------------------------------------------------------------------------------------------------------------------------------------------------------------------------------------------------------------------------------------------------------------aactatgagattccattatcagt------gccaccattcctcaagcatt-----------------------------ggt-agaatttgtat------------------gttcactccctagaaaccatc----------caatctctgta----------caaagag----aatgttc-ttc----------actgtt-aatg-c-------------tt-cttactcttttttgcat-cagtg--------------------------------ttttcgga---------ttttgatatta-gcatttgttg-ttctt----aaaatg--tct-tgcagcttccatggtgggctctgagcttgctttgtctttcaaagagagttcactcaatatttgtgcttcgtctatttaatgactgttttgcaatgacactcctccatgctgcaattgcatccattctttaccaaaggtggcatatgggattgattatttttaggtagt-----atggtcacctt---attagtatctttt---tttt--t---------aaaaaa---aaaaa---ag-aaaagaaaagaa-----------gttgct-tcagctttccctc--cttt--aacatgtag-tgctgcagtttcgataaagatgaatgtccttctttatgctccacctcttttact-------------------------------actcatgctgaaggtgcattaactt----------------------------------------------------------------------------------------------------------------------------------------------------------------------------------------------------------------------------------------------------------------------------------------------------------------------------------------------------------------------------------------------------------------------------------------------------
>I28647_M069_Malvaceae_Cheirolaena_linearis_seq1
-------------------------------------------------------------------------------------------------------------------------------------------------------------------------------------------------------------------------------------------------------------------------------------------------------------------------------------------------tactatttatt-----tatactatctctttagtgcat---------------------------gtaa-aaattttgaat------------------ctacactc---ggaaactgtc----------aaa---------------------------------ttc-ttg----------atkkth-aayr-chchy---------sc-chycttyyttwyywrty-cwswth---------tawtttatt-------------ttwttkktmttk-----ttttaatdttd-gmattygttg-ttctt----aatatt--tct-tgaagcttccttggtgggctctgagcttgatttgtctttcaaagagagttcactcaatattcktgctwcgtctgtttaatgactgttttgcaatgacacttctccatgctgcaattgcatbrattttgtatcataratggcatttgggattgattatwtttaggtaby-----atacycacttt---ataagtwhtttttty-bttt---------------------waaad---gg-daardrradraa-----------aadgtt-taaacttyccctt--tttt--caagtgyag-crttgcagtttcartaaagatgaatgtcctyctctatgctccacctctttttat-------------------------------actcatgcttaaggtktgtgwacttct---tggtcacat--------------------------------------------------------------------------------------------------------------------------------------------------------------------------------------------------------------------------------------------------------------------------------------------------------------------------------------------------------------------------------------------------------------------------------------
>I28649_M071_Malvaceae_Goethalsia_meiantha_seq1
------------------------------------------------------------------------------------------------------------------------------------------------------------------------------------------------------------------------------------------------------------------------------------------------------------------------------------------------------tccct------tataccattcctcaagcacc-----------------------------agt-agaatttgtat------------------cttagtcccttagaaaccatc----------caatatctgga----------agaggca----aatggtg-tcaa-------ctactatt-aatgtttta----------tc---acctctttgttgcat-caaag----------------------------------catggc---------ttttgatattg-acatttctta-ttctt----aaaatg--tct-tgcagcttccatggtgggctctaagcttggtttgtctttcaaagagagttcactccatatttgtgcttcgtctgttcaatgactgttttgcaatgacgcttctccatggtgcaatggcatccattctttaccaacaatggcacttgggattgattatatttaggtagt-----atactc----t---attaatgccc------cttt--ttcccttattgg-------aaaawttttt-ttttgagaagaa-----------gtggt--taaactttcccct--cttt--tgtttgtag-tgctgcagtttcgataaagatgaatgtcctcctttatgctccacctcttttagt-------------------------------actcatgctacaggtgtactaacttctacttgatga-----------------------------------------------------------------------------------------------------------------------------------------------------------------------------------------------------------------------------------------------------------------------------------------------------------------------------------------------------------------------------------------------------------------------------------------
>I28650_M072_Malvaceae_Clappertonia_ficifolia_seq1
--------------------------------------------------------------------------------------------------------------------------------------------------------------------------------------------------------------------------------------------------------------------------------------------------------------------------------------taatgagcttcaattatcctt------tmtaccattctacaagcayg-----------------------------ggt-aaaatttgtat------------------cttcwttcctcaggaacaatc----------caatctctgga----------aaaggma----aayvcta-ttg----------rctatt-aatg-thtc----------tt---acctctttgttgcat-caatg----------------------------------cvtggs---------ttttgatatta-acattycttadttctt----aaaatatttct-tgcagcttccatggtgggctctgagcttggtttgtctttcaaagagagttcactcyatatttgtgcttcgtctgttcaatgactgttttgcaatgacacttctccatgytgcaatggcatccattctttaccaacrgtggcacwtgggattgatcatctttaggtagt-----atgctmacttt---atttgtatctttt---acty--ttcttatatada-------dtgaa---hr-vagagaaaagaa-----------gtggtt-tcagctttcccwc--wttt--tatwtgtag-tgccgcagtttcgataaagatgaatgtcctcctttatgctccacctctttttgt-------------------------------gctcatg----------------------------------------------------------------------------------------------------------------------------------------------------------------------------------------------------------------------------------------------------------------------------------------------------------------------------------------------------------------------------------------------------------------------------------------------------------------------
>I28652_M074_Malvaceae_Hildegardia_barteri_seq1
--------------------------------------------------------------------------------------------------------------------------------------------------------------------------------------------------------------------------------------------------------------------------------------------------------------------------------------------------------------------------------------------------------------------------------------------------------------agataccttc----------aaatttctgga---------aaaggaaa----aatgttc-ttt----------actgtt-aacg-t-------------tt-attactctttgttgcat-cattgcatcattccacgtttattt-------------ctcttgct---------tttttataatatgatttttttg-ttttt----aaaatg--ttt-tgcagcttccatggtgggctttgagcttgatttgtctttcaaagagagttcactcaatatttgtgcttcgtctgtttaatgactgttttgcaatgacactcctccatgctgcaatggcatccattctgtatcaaaggtggcatttgggattgattatttttaggtagt-----atgctcaattt---atcattacctttg---ttc--------tttt----------aaaaa---gg-aaaagaaaagaa-----------gtcgtt-tcaattttccctc--tttt--tatatgtag-tgctgcagtttcaataaagatgaatgtccttctctatgccccacctctttttat-------------------------------actcacgctaaaggtgc-ttgacttctgcttga--------------------------------------------------------------------------------------------------------------------------------------------------------------------------------------------------------------------------------------------------------------------------------------------------------------------------------------------------------------------------------------------------------------------------------------------
>I28653_M168_Malvaceae_Theobroma_cacao_seq1
------------------------------------------------------------------------------------------------------------------------------------------------------------------------------------------------------------------------------------------------------------------------------------------------------------------------------------------gcgtctcaattatcact------tgcaccattcctcaagcact-----------------------------ggt-aaaatctgtat------------------attcattctgcagaagccatc----------caatctgtgga----------aaacaaa----attgttc-ttc----------gctgtt-aatg----------------t-ttctgacctctctgtta-caatg--------cttgtttattt-------------gtcttggc---------ttttgatatta-gcatttgttg-ttcct----ataatg--tct-tgcagcttccatggtgggctttgagcttggtttctctttcaaagagagttcactcaatatttgtgcttcgtctgtttaatgactgttttgcaatgacacttctccatgctgcaatggcatccattctttaccaacggtggcatttgggattgattatatttaggtagc-----ttgctcactta---attagtactttgt---ttt-----ttctttt----------aaaaa---gaaaagaaaagaaaa-----------gttgat-tcaactttccctc--tttc--tatgtgtag-tgctgcagtttcaataaagatgaatgtcctcctttatgctccacctcttttaat-------------------------------actcatgctacaggtgcgttaacttctgctgc---------------------------------------------------------------------------------------------------------------------------------------------------------------------------------------------------------------------------------------------------------------------------------------------------------------------------------------------------------------------------------------------------------------------------------------------
>I28654_M105_Malvaceae_Pachira_aquatica_seq1
----------------------------------------------------------------------------------------------------------------------------------------------------------------------------------------------------------------------------------------------------------------------------------------------------------------------------------------------------------------------------------------------------------------------------------------------------------------------------------------ctgga----------aaaggaa----aatgttc-ttg----------actgtt-aatg-tttctta------att-cttactttttgttgcat-cagtg--------cttgtttattt-------------gtcttggt---------tttttatatta-gcatttattg-ttctt----aaaatg--tct-tgcagcttccatggtgggctcttagcttgctttttctttcaaaaagagttcactcaatatttgtgcttcgtctgtttaatgactgttttgcaatgacattcctccatgctgcaatggcatccattctatatggaaggtggcatttgggattgattatttttaggtagt-----atgctcacttt---atcagtaactttt---tttt--tcccctttt----------aagaa---gg-aaaagaaatgaa-----------gtygct-tctcaattccctc-ttttt--tatgtgtag-tgctgcagtttcgataaagatgaatgtcctcctctatgctccatctctttttat-------------------------------actcatgctaaaggtgcat----------------------------------------------------------------------------------------------------------------------------------------------------------------------------------------------------------------------------------------------------------------------------------------------------------------------------------------------------------------------------------------------------------------------------------------------------------
>I28655_M148_Malvaceae_Robinsonella_mirandae_seq1
---------------------------------------------------------------------------------------------------------------------------------------------------------------------------------------------------------------------------------------------------------------------------------------------------------------------------------------------------ywatcattt----------ccacccttaagcgct-----------------------------acc-aaagtytkwrt------------------gctcatttctcagaaaccatc----------aaatctctgga----------aatggaa----adtgttc-ttg----------attgtt-aatg-t-------------ct-cttactctcttttgcat-cagtg--------ctttttttttcctt-----mgttwgtcttggt---------tttttwtatta-gcatttackg-ttctt----aaaayg--tct-tkcagcttccatggtgggctcttagcttgctttgtctttcaaagcgagttcactcaatatttttgcttcgtctgtttaatgactgttttgcaatgacacttctccatkgggcawtggsatscattcttttyggstggtggcatttcggsttgattrtttttaggtagt-----attctcatttt---atcagtacwtttt---tst----------------------aggaa---gg-aaaagaaaagaa-----------gttgat-sctattttccctctttttw-ttdtgtgtag-tgctgcagtttcrataaagatgaatgtcctactctatgctccatctctttttat-------------------------------wctcatgttaaaggtgcattaacttctkcttgattacatttc-----------------------------------------------------------------------------------------------------------------------------------------------------------------------------------------------------------------------------------------------------------------------------------------------------------------------------------------------------------------------------------------------------------------------------------
>I28656_M002_Malvaceae_Tilia_americana_seq1
----------------------------------------------------------------------------------------------------------------------------------------------------------------------------------------------------------------------------------------------------------------------------------------------------------------------------------------------ctccattatcatt------tcac-tgttccttaagcact-----------------------------ggt-aaaatttgtat------------------cttmactactcagraaccatc----------aaatytctsra----------aaaggaa----artgttc-tyr----------actgtt-aatd-t-------------tt-cttactctttgttgcmt-cagtk--------btcrtttattt-------------gtcttggy---------ttttratatta-gcatttkttg-ttctt----aaaatr--yct-tgcagcttccatggtrggcyctgrgcttgmtttgtctttcaaagagagttcactcaatatttgtgcttcgthtgtttaatgactgttttgcaatgacacthctccatgctgcaatggcawccattctktaccaaaggtggcatttgggattgattatttttaggtagt-----atgctcacttw---wtwrkwmcytttt---tty--------httt----------aaaar---gg-aaamgaaragaa-----------gttrrt-tcaactttccctc--tttt--tatgtgtag-tgctgcwgtttcrrtaragatgaatgtcctyctctatgctccaccycyttttat-------------------------------actcatgctaaaggtgcattamcttctgcttggttacattttt----------------------------------------------------------------------------------------------------------------------------------------------------------------------------------------------------------------------------------------------------------------------------------------------------------------------------------------------------------------------------------------------------------------------------------
>I28657_M180_Malvaceae_Triumfetta_lappula_seq1
------------------------------------------------------------------------------------------------------------------------------------------------------------------------------------------------------------------------------------------------------------------------------------------------------------------------------------------------------------------------------------------------------------------------actttgtat------------------cttcrttcctcaggaacaatc----------caatctctgga----------aahgrca----tatgcta-ttg----------gmtatt-aawg-tttc----------ttaccacctmtttrttgcaa-caatg----------------------------------crtggc---------yywwratattg-acatttctta-ytctt----aaaatayttst-tgcagcttccatggtgggstytgagcttgdtytgyctttcraagagagttcactctatatttgtgcttcgtctgttcaatgactgttttgcaatgacctttctccatgctgcaatggcrtccrttctttaccagcagtggcacttggrattgatyatctttaggtrtt-----atgctsrcttt---gttdgtatmwtt----ttct--ttcttatrtara-------atgad---aa-ragadraaataa-----------atggtw-tcagctttctctc--tttt--tatttgtag-tgcygcagtttcgataaagatgaaygtcctcctttatgctccaccdctttttgt-------------------------------gctcatgctacaggtgtaytrrmttacaa------------------------------------------------------------------------------------------------------------------------------------------------------------------------------------------------------------------------------------------------------------------------------------------------------------------------------------------------------------------------------------------------------------------------------------------------
>I28658_M160_Muntingiaceae_Muntingia_calabura_seq1
----------------------------------------------------------------------------------------------------------------------------------------------------------------------------------------------------------------------------------------------------------------------------------------------------------------------------------------------------------------------------------aatc---------------------------t----ggggatcatatt----------------atttatctacgtgaagactgat-gcggtaagtggttttttggagcttta---tgagtgaatta-aatcctg-cag---------catcgat-aata-ttta----------tgctattgtctagttaatac-caatg--------tt-------------------------------a---accaatttgattatatgttctttttt-gtcgta--aatactg------tgcagcttccatggtgggcttttggcttgatctgcctctcaaaaagagtgcattcaatctttgttcttcgtctatttaatgactgttttgcaatgacactccttcatggtgcattggcctcacttctttgcaataagtggcacctaggtttaatcattttcaggttgt-----atgcttacttt---ctctccactctctc--tactc-tctgtctct--------------------------------------------atctct-ctgatcttttctt-tttgt-a---ctgcag-tttggctgtttcagtaaagatgaatgtgctcctttatgctccaccactttttat-------------------------------cct--------------------------------------------------------------------------------------------------------------------------------------------------------------------------------------------------------------------------------------------------------------------------------------------------------------------------------------------------------------------------------------------------------------------------------------------------------------------------
>I9832_V002_Malvaceae_Luehea_speciosa_seq1
ttacccttttctttctctctctttgttggtwrcagawtttgtttgggwttttatacatcataaatctggtgatcgtcttgttaatctatgtaaagactgatgtggtatgrarcttactwgtgttattattagtgcaggcactaatataaactgtcagtgtctttttgtttctggtgtacttaaatgttttggaatgtataattgcatataatgcgtcagagtcttactctacctgcagatgaagtagaacactgttttggtgttttagaatgtctgtattctaaacgctggaaacttgtgaatcagagatgttttcttgctt-cccttatgagcttcctttatccckwwbmcsdwkvcbmwbbchymrksmhb-----------------------------bgk-waaawttkkww------------------yhtwawtycyyvrraamcytt----------yywwyyymkgr----------aaaggca----aatggta-tcr----------actaca-aatg-ttcc----------tt---agctctttgttgcat-caaag----------------------------------catggc---------cgttgatattg-acatttctta-ttctt----aaaatg--tvt-tgcagcttccatggtgggctctgagcttggtttgtctttcaaagagagttcaytcgatatttgtgcttcgtctgttcadtgactgttttgcaatgacacttctccatgchgcaatggcatccattctttaccaacaatggcacbtggghttgattatcttyaggtagy-----atgctyactct---attaatacctt-----ytty--ttyhhttmnvkm-------wddwn-wynw-kakarmaagwvatyhvvbwdyvmstswt--ttwgyttkhnvts--btky--hgtkbryan-tgcwkbagtttcgataaagatgaatgtcctcctttatgctccacctcttttagt-------------------------------actcatgctacaggtgtattaacttctncthgatyacwtttttct-------agtaattagcaagtgggtgaggta-ttatgcttaaayagctrcawmkwhmtwkskamwtsyytctttkrmakysywtswwtkwymkkskakkaatatycgtggggtaatattagctttagctggagcagcactggtgcaggtgtgtgwgmktykcyycwykkkssymtrwgwrtmywywwtmwsmrywkwrarwktyyyswkaywykwgakwtytwtwttttkmwwwtyyyytytykykytyymsakwwwawwytyttttttctttcttaacgtgggaagtaaataaaatctccatgcatcttaacttactttcaatgtggttaggtgagttggactactgcatttaatgttgtggcaggagkywyykkmtwcywrwrwkttkwmtywtttctactacatactcagcaa
