# Supplementary material for: Localized Phylogenetic Discordance Among Nuclear Loci Due to Incomplete Lineage Sorting and Introgression in the Family of Cotton and Cacao (Malvaceae)
Source: Front Plant Sci. 2022 Apr 13;13:850521. doi: 10.3389/fpls.2022.850521 (PMC9043901; doi:10.3389/fpls.2022.850521)
Supplement: Supplementary file 1 [file Data_Sheet_1.ZIP › Alignments_v4/L155.fasta]

>I23352_M001_Malvaceae_Bombax_ceiba_seq1
---------------------------------------------------------------------------------------------------------------------------------------------------------------------------------------------------------------------------------------------------------------------------------------------------------------------------------------------------------------------------------------------atgagttgttcatggaagctttcaaccatatttctagtaatattgataagatatacaaacagctaactaagagtggtacacatccattgggtgggactgcatatttgaacttggaaaacgaggatgatccttttctgcatggcatcaagtacacagctatgccgcctacaaagcgcttccgggatatggaacaactatctggtggagaaaaaacagttgcagcactcgcactactctttgccatccacaggtaca-cctcagagatttat--attgt------tcatt-----------------------------tttcccctat-tatctgt-aggttaaatttgt---------taca------------------------ggggatgga------------------------------------gtgcgttcaattttttac-----------------------------------------ttt--------------------------------------------------------------tgtacc-----------------------agtttttttggtttgtgatgcatcttt-----------------------ctttcaatttgacctattattttcctgttggtagggtcctaaattccctctc----ccccgcg-----------------------------------------------------------------------------------------------------------------------------
>I23353_M002_Malvaceae_Tilia_americana_seq1
-----------------------------------------------------------------------------------------------------------------------------------------------------------------------------------------------------------------------------------------------------------------------------------------------------------------------------------------------------------------------------------------agatatgagttgttcatggaagctttcaaccatatttctagtaatatcgataggatttacaagcagctaactaagagtggtacacatccdttgggtgggactgcatatttgaacttagaaaacgaggatgatccttttctacatggcatcaagtacacagctatgccaccaacaaagcgcttccgtgatatggaacaactatctggtggagaaaaaachgttgcagcacttgcwctactyttctccatccacaggtaca-cctcagagatttag--atcat------tcatta----------------------------tytcccycat-t-------atgttkgatctgt---------tgca------------------------ggtgawgta------------------------------------gtgtgttcaat-tattac-----------------------------------------ttt--------------------------------------------------------------tttacc------------------------atttcttttgtttgtgatgcatctt------------------------cattcagtttgacctgttattttcctattactagggtcctaaatcccctccc----ccc-------ccttttctctctcttttaaa-------------------------------------------ttcgatttta-------------------------------------------------
>I23354_M003_Malvaceae_Herissantia_crispa_seq1
--------------------------------------------------------------------------------------------------------------------------------------------------------------------------------------------------------------------------------------------------------------------------------------------------------------------------------------------------------------------------------------------------------atggaagcttttaaccatatttctagcaatatsgataggatttacaaacagctaacaaagagtggtacacatccattgggtggaacagcatatttgaacttggaaaacgaggatgatccttttcttcatggcatcaaatacacagctatgccaccaacaaagcgcttccgggatatggaacaactatctggtggagaaaaaacagttgcagcacttgcactactcttctccatccacaggtaca-cctgagagttttgg--attat------tcactc----------------------------tttcccttgt-caactgt-tggttgaatctgt---------acca-------------------------gagctgct------------------------------------gtgggtttaatttattgtat------------------aaaagatcaagtagcagtggattttcttatc-------------------------------------------acaagaat----------------------------------gtcccggacattctttttacatctta----------------------taatatgatctgatggactaagtcattgggatcagagcattgggttt------------------------------ccattgtaag---------------------------------------------tgggctaatattggttctcctt-gtacatgtgtggttcagctata------------
>I23355_M004_Malvaceae_Malva_arborea_seq1
--------------------------------------------------------------------------------------------------------------------------------------------------------------------------------------------------------------------------------------------------------------------------------------------------------------------------------------------------------------------------------------------tatgagctgttcatggaagctttcgaccatatttctagtaatattgataggatttacaaacagctaacaaagagtggtacacatccattgggtgggacagcatatttgaacttggaaaacgaggatgatccttttctacatggcatcaaattcacagctatgccaccaacaaagcgtttccgggatatggaacaactatccggtggagaaaaaacagttgcygcacttgcactrctcttctccatccacaggtaca-cctgagagatttag--attat------tcagtc----------------------------tttcccttac-aaactct-tggttgaatctgt---------tcma-------------------------gagctgca------------------------------------gtgggtttaatttat------------------------------------------------------------------------------------------------------------------------------------------tgtcctggacattcttttttcatctta----------------------taatatgatctg---gactaagttcctctgaaaaatgggctaaagtcattggg----atcagagaggattgactctccatttgtaaa---------------------------------------------tgggctaatgttggtttttttctatacatgtatggttcagctataggccttc-----
>I23356_M005_Malvaceae_Lavatera_assurgentiflora_seq1
-----------------------------------------------------------------------------------------------------------------------------------------------------------------------------------------------------------------------------------------------------------------------------------------------------------------------------------------------------------------------------------------agatatgagctgttcatggaagctttcraccatatttctagtaatattgataggatttacaaacagctaacaaagagtggtacacatccattgggtgggacagcatatttgaacttggaaaacgaggatgatccttttctacatggcatcaaattcacagctatgccaccaacaaagcgtttccgggatatggaacaactatccggtggagaaaaaacagttgcygcacttgcactrctcttctccatccacaggtaca-cctgagagatttag--attat------tcagtc----------------------------tttcccttac-aaactct-tggttgaatctgt---------tcma-------------------------gagctgca------------------------------------gtgggtttaatttat------------------------------------------------------------------------------------------------------------------------------------------tgtcctggacattcttttttcatctta----------------------taatatgatsykryrkwskawrwtcywmwsrwwrmwrrgstarmkksattsrk----myswtcgaaat------------------------------------------------------------------------------------------catgtg-------------------------
>I23359_M008_Malvaceae_Althaea_officinalis_seq1
-----------------------------------------------------------------------------------------------------------------------------------------------------------------------------------------------------------------------------------------------------------------------------------------------------------------------------------------------------------------------------------------agatatgagttgttcatggaagctttcaaccacatttctagtaatatygataggatttacaaacagctaacaaagagtggtacrcatccwttgggygggacagcatatttgaacttagaaaatgaggatgatccttttytacatggcatcaaatacacrgctatgccaccaacaaagcgyttccgggatatggaacaactatctggtggagaaaaaacagttgctgcacttgcactrctcttctccatccacaggtaca-cctgagagatttag--attat------tcagactttccatttgtaaatgggctaatgttggttttctttatacatgtat-ggttcagctatag------gccttcaccctttttcatattggatgaagtggatgctgcattggataatctaaacgttgcaaaggtagctggattcatccgttcraaatcatgtgacggagcaaggkytagccaagacagtgaaggtagcagyggtttccaaagtatcgtgatatcacttaaagatagcttttacgacaaggctgaggctttggtyggggtttatcgggattcagat---aggaggtacagttcttaacacccacaccctgttttccttaatccagtgaaattgcaagtctctctgtctaattcacttgttccc----------------------------atttttctaca--gctgctcgagaactttgacgtttgacttgaccaaataccgggagtcatgaaggaagatgcaggttgtatatcttgttgattatctgttgtgtaa---------------gttaactt---ag
>I23361_M010_Malvaceae_Allyogyne_huegelli_seq1
------------------------------------------------------------------------------------------------------------------------------------------------------------------------------------------------------------------------------------------------------------------------------------------------------------------------------------------------------------------------------------------------------------------------------------------------------------------------------------------gaacagcatatttgaacttagaaaacgaggatgatccttttctacatggtatcaagtacacagctatgccaccaacaaagcgtttcagggatatggaacaactatctggtggagaaaaaactgtcgcagcacttgcacttctcttctccatccacaggtaca-cctgagagatttag--attat------tcgttc----------------------------tttccatttt-caactgt-cggttgaatctct---------tgcc------------------------agagctata------------------------------------gtatttttacatactaatta------------------acatggt------------cattt-------------------------------------------------------------gtgatcagagagg----------------attggctttccatttgtattatgagcta------------------------------------------------------------------------------------------------------------------------------------------------------------------------------------------------------------------a
>I23365_M014_Malvaceae_Callirhoe_bushii_seq1
------------------------------------------------------------------------------------------------------------------------------------------------------------------------------------------------------------------------------------------------------------------------------------------------------------------------------------------------------------------------------------------gatatgagttgttcatggaagctttcagccacatttctagtaayattgataggatttacaaacagctaacaaagagtggtactcatccattgggygggacagcatatttgaacttagaaaatgaggatgatccatttctacatggcatcaaattyacagctatgccaccaactaagcgcttccgrgatatggaacaactatcyggtggagaaaaaacagttgctgcacttgcactactcttctcaatccacaggtaca-cctgaaagatttag--attat------tcagtc----------------------------tttccsttat-caactct-tggttgaatctgt---------tcca-------------------------gagctgca------------------------------------gtggg--------------------------------------------------------------------------------------------------------------------------------------------------------------------------------------------------------------------------------------------------------------------------------------------------------------------------------------------------------------------------------------------------
>I23367_M016_Malvaceae_Kitaibelia_vitifolia_seq1
-----------------------------------------------------------------------------------------------------------------------------------------------------------------------------------------------------------------------------------------------------------------------------------------------------------------------------------------------------------------------------------------agatatgagctgttcatggaagctttcaaccatatttctagtaatatygataggatttacaaacagctaacaaagagtggtacacatccattgggtgggacarcatatttgaacttagaaaatgaggatgatccttttctacatggcatcaaatacacagctatgccaccaacaaagcgyttbcgggatatggaacaactatctggtggagaaaaaacagttgctgcacttgchctrctcttctccatccacaggtaca-cctgagagatttag--httat------tcagtc----------------------------tttcccttat-cdactct-tgrttdaatctky---------tcca-------------------------gwgctrca------------------------------------gtgggtttaattwat------------------------------------------------------------------------------------------------------------------------------------------tgtmytggabattcttttthvawbbtd----------------------wwnynhvahvnnmnadwbthhntnvchhyvhwaaaavabckaaddthwwtrbb----hkmasvgassmkwkamyywycwkwtctgaaataaacccgatccgaaaac----------------------aacccgatctggtattgacc-------cgaaaggta-------------------------
>I23368_M017_Malvaceae_Sterculia_apetala_seq1
-----------------------------------------------------------------------------------------------------------------------------------------------------------------------------------------------------------------------------------------------------------------------------------------------------------------------------------------------------------------------------------------agatatgagttgttcatggaagctttcaatcatatttctagtaatatcgataggatttataaacagctaactaagagcggtacacatccattgggtgggactgcatatttgaacttggaaaacgaggatgatccatttctacatggcatcaagtacacagctatgccaccaacaaagcgcttccgggatatggaacaactatctggcggagaaaaaacagttgcagcacttgcattactcttctccatccacaggtatg-cctc----ttttaa--atttgattttgtaactg----------------------------tcttcccttt-tcgattt-aattcttcccatt---------tgct--------------------tgtgaggactgagg---------------------------------acattctttttatattttataa---------------------------------atatggtct--------------------------------------------------gccggttggggttatactagga---------------tcagagagggttgcctgtctgatctggtttt-----------------------tacat-ggctaatgttgttctcccacatgcacgtgtggtgcagctacaggcc------------------atcac-----------------------------------------------------------------------------------------------------------------
>I23370_M105_Malvaceae_Pachira_aquatica_seq1
-------------------------------------------------------------------------------------------------------------------------------------------------------------------------------------------------------------------------------------------------------------------------------------------------------------------------------------------------------------------------------------------------------------------------------------------------------------------------------tccattgggtgggactgcatatttgaacttagaaaacgaggatgatccttttctgcatggcatcaagtacacagctatgccgcctacaaagcgcttccgggatatggaacaactatctggtggagaaaaaacagttgcagcactcgcactactcttcgccatccacaggtaca-cctcagagatttag--attat------tcatt-----------------------------tttcccctat-tatctgt-aggttgaatctgt---------tgca------------------------ggagatgca------------------------------------gtgcgttcaattctttta-----------------------------------------ttt-------------------------------------------------------------tcgtacc------------------------attttttttgtttgtgatgcatcttt-----------------------ctttcaattttacctat-----------------------------------------------------accaccaatttt----------------------------------------------gtctctcttaaatttgattttattccttttctccct-----------ggttgctt----g
>I23371_M137_Malvaceae_Dombeya_wallichii_seq1
---------------------------------------------------------------------------------------------------------------------------------------------------------------------------------------------------------------------------------------------------------------------------------------------------------------------------------------------------------------------------------------------------------------ctttcaaccatatatctaatattatcgataggatttacaagcagctaacaaagagtagtacacatccattgggtgggactgcatatttgaayttagaaaatgaggatgatccttttctacatggtatcaagtacacagctatgccaccaactaagcgctttcgtgatatggaacaactatctggtggagaaaaaactgttgcagcacttgcactactmttctctatccacaggtatt-cctcagagatttag--atgat-------tattr----------------------------gttyyykkat-tgtawgy-cggtwgratctgt---------tccc------------------------tatgatgta------------------------------------gtgtattcaatttattac-----------------------------------------ttt--------------------------------------------------------------cgtttg---------------------------------------ggtgcatcttct---------------------tcagtcagtttgacctgtta-tttcctattactagggtcctaaatccaatccc----ccc---------tggtttctctctattaaat------------------------------------------------------ttgattctcccc-----------------------------------
>I23372_M140_Malvaceae_Chiranthodendron_pentadactylon_seq1
---------------------------------------------------------------------------------------------------------------------------------------------------------------------------------------------------------------------------------------------------------------------------------------------------------------------------------------------------------------------------------------------------tgttcatggaagctttcaaccatatttctagtaatatcgataggatttacaaacagctaactaagagtggtacacatccattgggtgggacagcatatttgaacytagaaaacgaggatgatccttttctacatggcatcaagtacacagctatgccrccaacaaagcgcttccgggatatggaacaactwtctggtggagaaaaaacagttgcagcacttgcactactcttctcmatccacaggtaca-cctcagagatttag--attat------tcattc----------------------------tttcccytat-tgwctgt-aggttgraymtgt---------tgca------------------------ggagatgca------------------------------------rtgkgttcaatttattac-----------------------------------------ttt--------------------------------------------------------------tgtacc------------------------atttcttttgtttgtgatgcatcttt-----------------------ctttcagtttgacctgttatttycykwtwwytwsskwyyacta-------------------------------------------------------------------------------------------------------------------------------------------------
>I23373_M141_Malvaceae_Quararibea_funebris_seq1
-------------------------------------------------------------------------------------------------------------------------------------------------------------------------------------------------------------------------------------------------------------------------------------------------------------------------------------------------------------------------------------------atatgagttgttcatggaagctttcaaccatatttctagtaatattgataggatatacaaacagcttactaagagtggtacacatccattgggtgggacggcatatttgaacttagaaaacgaggatgatccttttctacatggcatcaagtacacagctatgccgccaacaaagcgcttccgggatatggaacaactatctggtggagaaaaaacagttgcagcacttgcactactcttctccatccacaggtaca-cctcacagatttag--atttagactattcattc----------------------------tttcccctat-t-------------------------------------------------------------ctgagg---------------------------------acattctttctacattttatwa---------------------------------agatgatct--------------------------------------------------gtcggattgagttattctagga---------------tcagagayggttacccatctgatctggtttt----------------------ataygtgggataatgttgttctcctacatacatgggtgtttcagctacaagcc------------------ttccccatttttcatattgga---------------------------------------------tgaagtggatgctgcattggacaatctaaacgttgcaaaggtagc------t
>I23374_M142_Malvaceae_Hampea_nutricia_seq1
-------------------------------------------------------------------------------------------------------------------------------------------------------------------------------------------------------------------------------------------------------------------------------------------------------------------------------------------------------------------------------------------------gttgttcatggatgctttcaaccacatttctagtaatatcgataggatttacaaacagctaacaaagagtggtacgcatccattgggtgggacagcatatttgaacttagaaaatgaggatgatccttttctacacggcataaaatacacagctatgccaccaacaaagcgcttcagggatatggaacaactatctggtggagaaaaaacagtcgcagcacttgctctactcttctccatccacaggtaca-cctgagagatttag--attat------tcgttc----------------------------tttcctttat-caactgt-tggttgaatctgt---------tgcc------------------------agtgctgca------------------------------------gtgggtttaat-aattgtat------------------gaaagattacgaag----gatttttcctaat-------------------------------------------actagaa----------------------------------tgccctggatattcctttaacatctta----------------------tgagatgatctggtggactaagttcctcggaaaaa---------------------------------------tactgtttgtata---------------------------------------------tgagctaaygttggttctcttt-atacat----------------------------
>I23378_M150_Malvaceae_Ceiba_pentandra_seq1
-----------------------------------------------------------------------------------------------------------------------------------------------------------------------------------------------------------------------------------------------------------------------------------------------------------------------------------------------------------------------------------------agatatgagttgttcatggaagctttcaaccatatttctagtaatattgataagatatacaaacagctaactaagagtggtacacatccattgggtgggactgcatatttgaacttggaaaacgaggatgatccttttctgcatggcatcaagtacacagctatgccgcctacaaagcgcttccgggatatggaacaactatctggtggagaaaaaacagttgcagcactcgcactactctttgccatccacaggtaca-cctc--agatttat--attgt------tcatt-----------------------------tttcccctat-tatctgt-aggttaaatttgt---------taca------------------------ggggatgga------------------------------------ttgcgttcaattttctac-----------------------------------------ttt--------------------------------------------------------------tgtacc-----------------------agtttttttggtttgtgatgcatcttt---------------------------caatttgacctattattttcctattgctagggtcctaawttccctkccac-accccgcgg---------cccccaccaccaat------------------------------------------tktgtcttgattttgttacttttccmcagttgctta-----------------------
>I23383_M166_Malvaceae_Pseudobombax_ellipticum_seq1
-------------------------------------------------------------------------------------------------------------------------------------------------------------------------------------------------------------------------------------------------------------------------------------------------------------------------------------------------------------------------------------------atatgagttgttcatggaagctttcaacaatatttctggtaatatcgataagatatacaagcagctaactaagagtggtacacatccattgggtgggactgcatatttgaacttagaaaacgaggatgatccttttctgcatggcatcaagtacacagctatgccgcctacaaagcgcttccgtgatatggaacaactatctggtggagaaaaaactgttgcagcactcgcattactcttcgccatccacaggtata-cct-agagatttag--attat------tcatt-----------------------------ttccccctat-tatctgt-aggttaaatctgt---------tgca------------------------ggagatgca------------------------------------gcgtgttcaattttttac-------------------------------------------------------------------------------------------------------------------------------------------------------------------------------------------------------------------------------------------------------------------------------------------------------------------------------------------------------------------------------------
>I23384_M168_Malvaceae_Theobroma_cacao_seq1
-----------------------------------------------------------------------------------------------------------------------------------------------------------------------------------------------------------------------------------------------------------------------------------------------------------------------------------------------------------------------------------------agatatgagttgttcatggaagctttcaaccatatttctagtaatatcgataggatttacaagcagctaactaaaagtggtacacatccattgggtgggacagcatatttgaacttagaaaatgaggatgatccttttctgcatggcatcaagtacacagctatgccgccaacaaagcgcttccgtgatatggaacaactctctggtggagaaaaaactgttgcagcacttgcactactcttctcaatccacaggtaga-gctc-------------------------------------------------------tttcccctatat-tgtatgt-agattggatctgt---------tgca------------------------ggtgatgca------------------------------------gtgtgtttagtttaatat-----------------------------------------ttt--------------------------------------------------------------tgtacc------------------------attttgtatgtttgtgatgcgtcttt----------------------tcattcagtttgacctgttattttcctatcactagggtcctaaactttgcccccattctct----------ctctctattttttaaatttgatttgtt---------tgagtttt---------------tcccttttcaagttgtttctcctatttgcttctgtgaggactgaggacattctttaaac
>I23385_M169_Malvaceae_Ochroma_pyramidale_seq1
--------------------------------------------------------------------------------------------------------------------------------------------------------------------------------------------------------------------------------------------------------------------------------------------------------------------------------------------------------------------------------------------tatgagttgttcatggaagctttcaaccatatttctagtaatatcgataggatttacaaacagctaactaagagtggtacacatccattgggtgggacagcatatttgaacttagaaaacgaggatgatccttttctacacggcatcaaatacacagctatgccaccaacaaagcgcttccgggatatggaacaactgtctggtggagaaaaaacagttgcagcacttgcactactcttctccatccacaggtaca-cctgagagatttag--attat------tcattc----------------------------tttcccttat-taactgt-aggttgaatctgt---------tgca------------------------ggagatgcg------------------------------------gtgagtttaatttattac-----------------------------------------tttt-----------------------------------------------------------cataccct------------------------tttttttttttatgtgatgcatcytt-----------------------ymttcagtttgacctgtttatttt--------------------------------------------------------------------------------------------------------------------------------------------------------------------
>I23388_M180_Malvaceae_Triumfetta_lappula_seq1
--------------------------------------------------------------------------------------------------------------------------------------------------------------------------------------------------------------------------------------------------------------------------------------------------------------------------------------------------------------------------------------------tatgagctgttcatggaagctttcaaccatatttctagtaatattgataggatttacaaacagctaacaaagagtggtacacatccattgggtgggacagcatatttgaacttagaaaatgaggatgatccttttctacatggyatcaaatacacagctatgccaccaacaaagcgcttccgggatatggaacaactatctggtggagaaaaaacagttgctgcacttgcactactcttctcyatccacaggtaca-actgaaagatthag--attat------tmastc----------------------------tttcccttat-caactct-tggttgaatctgt---------tcca-------------------------gagctgca------------------------------------gtgggtttaatttat------------------------------------------------------------------------------------------------------------------------------------------tgtcctcgacattctttttacatctta----------------------taatatgatctgatgg-----------------------------------------------------------------------------------------------------------------------------------------------------------------------------
>I23389_M181_Malvaceae_Pavonia_scheadiana_seq1
-----------------------------------------------------------------------------------------------------------------------------------------------------------------------------------------------------------------------------------------------------------------------------------------------------------------------------------------------------------------------------------------agatatgagytgttcatggaagctttcaaccayatttctagtaatatygataggatttacaaacagctaacaaagagtggtacacatccattgggtgggacagcatatttgaacttrgaaaatgaggatgatccttttctacatggyatcaaatacacagctatgccaccaacaaagcgcttccgggatatggaacaactatctggtggagaaaaaacagttgcygcacttgcactactcttctcyatccacaggtaca-mctgaragattyag--attat------tmastc----------------------------tttccctyrt-carctct-tggttgaatctgt---------tcca-------------------------gagctgca------------------------------------gttggtttaatttattgtat------------------gaaagattaagtagcagtggattttskkwty-------------------------------------------amwwkaw----------------------------------tgtcstggacattctttttacatctta----------------------taatatgatctgatggactaagttcctctgacaaatgggccaag-tcattggg----atcagagaggattg----------------------------------------------------------------------------------------------------------------------
>I23390_M182_Malvaceae_Anoda_cristata_seq1
-----------------------------------------------------------------------------------------------------------------------------------------------------------------------------------------------------------------------------------------------------------------------------------------------------------------------------------------------------------------------------------------agatatgagctgttcatggaagctttcaaccayatttctagtaatatygataggatttacaaacagctaacaaagagtggtacacatccattgggtgggacagcatatttgaacttrgaaaatgaggatgatccttttctacatggyatcaaatacacagctatgccaccaacaaagcgcttccgggatatggaacaactatctggtggagaaaaaacagttgchgcacttgcactactcttctcyatccacaggtaca-mctgadagattyag--attat------tmastc----------------------------tttccctyrt-carctct-tggttgaatctgt---------tcca-------------------------gagctgca------------------------------------gtkggtttaatttat------------------------------------------------------------------------------------------------------------------------------------------tgtmydvrasatthwktwkmmrtskww----------------------twwywtrwtvyrakrrwstmvbkbmcdytvwwwwwwsrkctdaadtcatkrks----wkcwgagatgattgactttccatttgtaaa---------------------------------------------tgggctaatgttggttmkykkt-mtamwwktatggttcagctatag-----------
>I23391_M183_Malvaceae_Phymosia_umbellata_seq1
------------------------------------------------------------------------------------------------------------------------------------------------------------------------------------------------------------------------------------------------------------------------------------------------------------------------------------------------------------------------------------------gatatgagttgttcatggaagcttttaaccatatttctagcaatatcgataggatttayaaacarctaacaaagagcggtacacatccattgggyggaacagcatatttgaacttggaaaacgaggatgatccttttctgcatggcatcaartacacagctatgccaccaacaaagcgcttccgggatatggaacaactatctggtggagaaaaaacagttgcagcwcttgcactactcttttccatccacaggtaca-mctgatagatttgg--attat------tcacyc----------------------------tttcccttgt-taactkt-tggttgaatctrt---------ayca-------------------------gagctgct------------------------------------gttgttthawtttatwwwaw------------------aaadvahvaaghaghrgdgdwtttthttwtd-------------------------------------------vvaagaa----------------------------------tgtcccgvatgttatttttacatatww-----------------------aatat---------------------------------------------------------------------------------------------------------------------------------------------------------------------------------------
>I23393_M189_Malvaceae_Kearnemalvastrum_lacteum_seq1
------------------------------------------------------------------------------------------------------------------------------------------------------------------------------------------------------------------------------------------------------------------------------------------------------------------------------------------------------------------------------------------gatatgagctgttcatggaagctttcaaccatatttctagtaatatygataggatttacaarcagctaacaaagagtggtacacatccattgggtgggacagcatatttgaacttagaaaatgaggatgatccttttctacatggcatcaaatacacagctatgccaccaacaaagcgyttccgggatatggaacaactatctggtggagaaaaaacagttgctgcacttgcactrctcttctccatccacaggtaca-cctgaragatttag--atwat------tcagtc----------------------------tttcccttrt-caactct-wrrttgaatckgt---------tcca-------------------------gagctgca------------------------------------gtgggtttaatttat------------------------------------------------------------------------------------------------------------------------------------------tgtcctggacattctttttacatctta----------------------taatdtgatctgatggactaagttcctctgaaaaatgdgctaaagtcattggd----atbagagaggattgactttccatttgtaaa---------------------------------------------tgggctaatgttggttctcttc-atacatgtatggttcagctataggccttca--cc
>I23394_M229_Malvaceae_Malvastrum_americanum_seq1
-----------------------------------------------------------------------------------------------------------------------------------------------------------------------------------------------------------------------------------------------------------------------------------------------------------------------------------------------------------------------------------------agatatgagcgcttcatggaagctttcaaccatatttctagtaatattgataggatttacaaacagctaacaaagagtggtacacatccmttgggtgggacagcatatttgaacttagaaaatgaggatgatccttttctacatggcatcaaatacacagctatgccaccaacaaagcgcttccgggatatggaacaactatctggtggagaaaaaacagttgctgcwcttgcactactcttctctatccacaggtata-cctgagagattaag--rttat------wcagtc----------------------------tttcccttay-caactct-tggttgaatctgt---------ccca-------------------------gagctgca------------------------------------gtgggtttaatttat------------------------------------------------------------------------------------------------------------------------------------------kgtcctggacattcrttttacatctta----------------------taatatgatctgatrgactaagttccyctgaaaaatrggctaaagtcattggg----atcagagaggtttgactttcsatttgtwaa---------------------------------------------tgggmtaatgttggttctcttt-atacatgtatggttcagctatagg----------
>I23395_M236_Malvaceae_Fuertesimalva_jacens_seq1
-----------------------------------------------------------------------------------------------------------------------------------------------------------------------------------------------------------------------------------------------------------------------------------------------------------------------------------------------------------------------------------------agatatgagctgttcatggaagctttcgaccatatttctagtaatattgataggatttacaaacagctaacaaagagtggtacacatccattgggtgggacagcatatttgaacttggaaaacgaggatgatccttttctacatggcatcaaattcacagctatgccaccaacaaagcgtttccgggatatggaacaactatccggtggagaaaaaacagttgctgcacttgcactgctcttctccatccacaggtaca-cctgagagatttag--attat------tcagtc----------------------------tttcccttac-aaactct-tggttgaatctgt---------tcca-------------------------gagctgca------------------------------------gtgggtttaatttat------------------------------------------------------------------------------------------------------------------------------------------tgtcctggacattctttttacatctta----------------------taatatgatctgatggactaagttcctctgaaaaatgggctaaagtcattggg----atcagagaggattgactctccatttgtaaa---------------------------------------------tggg-----------------------------------------------------
>I23396_M019_Malvaceae_Allosidastrum_pyramidatum_seq1
------------------------------------------------------------------------------------------------------------------------------------------------------------------------------------------------------------------------------------------------------------------------------------------------------------------------------------------------------------------------------------------gatatgagttgttcatggaagcttttaaccatatttctagcaatatcgataggatttacaaacagctaacaaagagtgctacacatccattgggtgggacagcatatttgaacttggaaaacgaggatgatccttttctacatggcatcaaatacacagctatgccaccaacaaagcgcttccgggatatggaacaactatctggtggagaaaaaacagttgcagcacttgcgctactcttctccatccataggtaca-cctgagagatctag--attat------tcactc----------------------------tttcccttat-aaactgt-tggttgaatctgt---------acca-------------------------gagctgct------------------------------------gtgggtttaatttattgtat------------------aaaagatcaagtagcagtggattt-cttata-------------------------------------------acaagaa-----tgtcctggacattctttttaaatcttatgagtcctggacattctttttaaatctta----------------------taatatgatctgatggactaagtcattgggatcagagcatcgggttt----------------------------------------------------------------------------------------------------------------------------------------------
>I23398_M021_Malvaceae_Sidastrum_micranthum_seq1
------------------------------------------------------------------------------------------------------------------------------------------------------------------------------------------------------------------------------------------------------------------------------------------------------------------------------------------------------------------------------------------gatatgagttgttcatggaagcttttaaccatatttctagcaatatcgataggatttacaaacagctaacaaagagtggtacacatccattgggtgggacagcatatttgaacttggaaaaygaggatgatccttttctacatggcatcaaatacacagctatgccaccaacaaagcgctttcgggatatggaacaactatctggtggagaaaaaacagttgcagcactggcactacttttctccatccacaggtaca-cctgmgagattttg--atttt------tgatta-----------------------ttcactctcccttat-cawttgt-tggttgaatatgt---------tccagagtttttt-ttbkwwwkktwwtkggwwwrrtw------------------------------------wwksgtwtrawwkawsrtwt------------------rarwrrywrwgkakywkyksatyw--------------------------------------------------------ymwkawyrymmkrrws---------------wy-------------ycttttttacatcttt----------------------taatatgatctgatgrwctrawkkaytkrgyttccattgaaagt----------------------------------------------------------------------------------------gggtctaatattggttctcttt-gtactt----------------------------
>I23399_M022_Malvaceae_Gaya_dominguensis_seq1
---------------------------------------------------------------------------------------------------------------------------------------------------------------------------------------------------------------------------------------------------------------------------------------------------------------------------------------------------------------------------------------------------------------cttttaaccatatttctagcaatatcgataggatttacaaacagctaacaaagagtggtacacatccgctgggtggaacagcatatttgaacttggaaaacgaggatgatccttttctgcatggcatcaaatacacagctatgccaccaacaaagcgcttccgggatatggaacaactatctggtggagaaaaaacagttgcagcacttgcactactcttctccatccacaggtaca-cctgagagatttgg--attat------tcactc----------------------------tttcccttat-caactgt-tggttgaatctgt---------acca-------------------------gagctgct------------------------------------gtgggtttaatttatcatat------------------aaaagataaagtagcagtggattttctcatc-------------------------------------------aca--------------------------------------------ggacattctttttacatctca----------------------taatatgatctgatggactaagtcattg------------tggggtt------------------------------ccattgtaag---------------------------------------------tgggctaatattggttctcctt-gtacatgtgtggttc-------------------
>I28591_M023_Malvaceae_Neobuchia_paulinae_seq1
--------------------------------------------------------------------------------------------------------gattcttt------------ttcttttttttttttggggg------------ggggggtggtgtg---ttagggggatggtagtggttgg----------------------------aatgttgtgatcctggc------------tgtggaaaa----------ttg----------------------------------------tctgctcgtac--attttgaaactttg--------atgcttgactcatttctt-atggttatgcagatatgagttgttcatggaagctttcaaccatatttctagtaatattgataagatatacaaacagctaactaagagtggtacacatccattgggtgggactgcatatttgaacttggaaaacgaggatgatccttttctgcatggcatcaagtacacagctatgccgcctacaaagcgcttccgggatatggaacaactatctggtggagaaaaaacagttgcagcactcgcactactctttgccatccacaggtaca-cctcagagatttat--attgt------tcatt-----------------------------tttcacctat-tatctgt-agg----------------a---------------------------------------------------------------------------gtgagttcaattttttac-----------------------------------------ttt--------------------------------------------------------------tgtacca---------------------gtttttttttggtttgtgatggatcttt-----------------------ctttcaatttgacctattatgttcc-------------------------------------------------------------------------------------------------------------------------------------------------------------------
>I28593_M024_Malvaceae_Carpodiptera_cubensis_seq1
----------------------------------------------------------------------------------------------------------------------------------------ttgtgtgg------------actggagtggagt---ttgttggcggggcagtgtttgg----------------------------gattttgtggttctggcctc-----tgggtgtgtgaaactcccaatagttg----------------------------------------tcaactcagac--ttagtgaaactttgttgctcacttgcttgactctttttttaatgattctgcagatatgagttgttcatggatgctttcaaccatatttctagtaatattgataagatttacaagcagctaactaggagtggtacacatcctttgggtgggactgcatatttgaacttagaaaacgaggatgatccttttctacatggcatcaagtacacagctatgccaccaacaaaacgcttccgtgatatggaacaactatctggtggagaaaaaactgttgcagcacttgcgctactcttctccatccacaggtaca-ccttgttgattaag--atttt------tcattc----------------------------tttcccctat-cttacgc-aggttggatctgt---------tgct------------------------ggtga-------------------------------------------agttcaatttattaa-----------------------------------------ttt--------------------------------------------------------------tttact-------------------------attattttgtttgtgatgcatc--------------------------cattcagtttgacctgttct------------------------------------------------------------------------------------------------------------------------------------------------------------------------
>I28594_M025_Malvaceae_Herrania_nitida_seq1
atc----------------agtaacagttggatctattaattgttttgaaaagctgtt------------tggtctgcataatcatttaaatgcattggtaaaggaaaggtt------------cctctttttat---------------------------------------------------------------------------------------tttattttattttgagg------------gggtggaaattaccaaaagttg----------------------------------------tctgcttatac--tctttgatactttg--------ttgcttgactctttttttaatgattatgcagatatgagttgttcatggaagctttcaaccatatttctagtaatatcgataggatttacaagcagctaactaaaagtggtacacatccattgggtgggacagcatatttgaacttagaaaatgaggatgatccttttctacatggcatcaagtacacagctatgccgccaacaaagcgcttccgtgatatggaacaactatctggtggagaaaaaactgttgcagcacttgcactactcttctcaatccacaggtaaa-gctc--------------------------ttt----------------------------tcccctatat-tgtatgt-agattcgatctgt---------tgca------------------------ggtgatgca------------------------------------gtgtgttcagtttaatat-----------------------------------------ttt--------------------------------------------------------------tgtacc------------------------atttcgtatgtttgtgatgcatcttt----------------------tcattcagtttgacctgttattttcctatcactagggtcc-----------------------------------------------------------------------------------------------------------------------------------------------------
>I28595_M184_Malvaceae_Guazuma_ulmifolia_seq1
-------------------------------------------ttttggaaagctgtt------------tggccggccatgtcattaatatgcataagtwaaggagaggtt------------ccttccttttttttgg---------------------tttgyttg---tttgtttgggggggtgggtgaa----------------------------ctggttgtgcttttggg------------tgtgggaaattattratagttg----------------------------------------tctgctcgtac--tttttgaaactttg--------ttgcttgrcttttctwttaatgattatgcagatatgagttgttcatggaagctttcaaccatatttctagtaacatcgataggatttacaagcaactaactaaaagtggtacacatccattgggcgggacagcatatttgaacttagaaaacgaggatgatccttttctacatggcatcaagtacacagctatgcctccaacaaagcgcttccgtgatatggaacaactatctggtggagaaaaaactgttgcagcacttgcattactcttctccatccabaggtaaa-cctc---------------------------tt----------------------------tcccttgtat-tttatgt-agattggatctgt---------tgca------------------------ggtgatgca------------------------------------gtgtgttmagtttat------------------------------------------atttt--------------------------------------------------------------tgtacc------------------------atctcttatgtttatgatgcatcttt----------------------wmwtycagtttgatgtgtcatttccctatcactagggtcctagactttacccc----c-----------------------------------------------------------------------------------------------------------------------------------
>I28596_M026_Malvaceae_Ruizia_cordata_seq1
---------------------------------------------------------------------------------atcatttatattcataagtaaaggaaattat------------tcttcttattttc---------------------ggggttgagga-----ggggtgtgtgtttttgttgg----------------------------ratgttgyggttctggg------------tgtgataaactcccaatagttg----------------------------------------tcttstyatac---tttmyaaaccttg--------ctgcctgactcctttcttaatgcctatgcagataygagttgtttatggaagctttcaaccatatatmtaatattatcgataggatttacaagcagctaacaaagagtrgtacacatccattgggtgggactgcatatttgaayttagaaaatgaggatgatccttttctacatggtatcaagtacacagctatgccaccaactaagcgctttcgtgatatggaacaactatctggtggagaaaaaactgttgcagcvcttgcactactmttctctatccacaggtatt-cctcagagatttag--atgat-------tattw----------------------------gttywykkat-tgtatgy-cggtwgratctgt---------wccc------------------------trtgatgta------------------------------------gtgtattcaatttattac-----------------------------------------ttt--------------------------------------------------------------tgtttg---------------------------------------ggtkcatcttct---------------------tcaktcagtttgacctg----------------------------------------------------------------------------------------------------------------------------------------------------------------------------
>I28597_M027_Malvaceae_Melhania_velutina_seq1
--------------------------------------------------------------------------------------------------------------at------------tcttcttattttc---------------------gyrkwtrwg-----krrgkgtktgtgtttttgttgg----------------------------aatktkgtggttctgg------------gtgtgataaactcccaatagttg---------------------------------------------tcatac---ttttyaaaccttg--------ctgcmtgactccwttcytaacgcctatgcagatacgagttgtttatggaagctttcaaccatatwtctaatatyatcgataggatttacaagcakctwacaaagagtagtacacatccattgggtgggactgcatatttgaayttagaaaatgaggatgatccttttctacatggtatmaagtacacagctatgccaccaactaagcgctttcgtgatatggaacaactatctggtggagaaaaaactgttgcagcacttgcactactcttctctatccacaggtatt-cctcagagatttag--atgat-------tatta----------------------------gttyycktat-tstatgy-cggttggatctgt---------tccc------------------------tgtgatgta------------------------------------gtgtattcaatttattac-----------------------------------------ttt--------------------------------------------------------------ygtttg---------------------------------------ggtgcatcttct---------------------atagtcagt------------------------------------------------------------------------------------------------------------------------------------------------------------------------------------
>I28598_M028_Malvaceae_Glyphaea_brevis_seq1
-----------------a------------------------------------------------------------------------aaataatattaaaactaatttt-------tggggttttttttttttttttgttgg-----------------------------------------ggggtggg----------------------------gaggggtttttttttgg------------cgagggaaattaccagtagttg----------------------------------------tctgctcatgc---ttttaaaaccttg--------ctgcttgactccttt-ttaatgattatgcagatatgagttgttcatggaagctttcaaccatatttctagtaatattgataggatttacaagcaactaactaagagtggtacacatccattgggtgggacggcatatttgaacttagaaaatgatgatgatccttttctacatggcatcaagtacacagctatgccaccaacaaagcgcttccgtgatatggaacaactatcaggtggagaaaaaactgttgcagcacttgcactactctttgccattcacaggtaca-cctcagagataagta-actttt---------------------------------------ctttcccagt---tctgt-tgatatgatttgt---------tgcccatct-------------------gcttttgca------------------------------------aaatgtgaaattttcccc-----------------------------------------ctt-----------------------------------------------------------------------------------------------------------gacgaaatttc----------------------ttgtttaattttctctctkgttttttt--------------------------------------------------------------------------------------------------------------tcaagttgtttctccacagttgct---------------------------t
>I28600_M146_Malvaceae_Mortoniodendron_guatemalense_seq1
atc-------------------------------------------------------a----------------------gtaaaggaaatggttcagtaaaggaaatggt------------tcttttcttttttcc---------------------------------agggttgggggaggggggttgg----------------------------aatgttgtggttctgga------------tgtgggaaactcccaatagttg----------------------------------------tctgctcatah--tttttgaaactytk--------ctgcttgactyttttcttaatgattatgcagatatgagttgttcatggaakctttcaaccatatttctagtaatatcgataggatttacaagcagctaactaadagtggtacacatccattgggtgggactgcatatttgaacttagaaaacgaggatgatccttttctacatggcatcaagtacacwgctatgccaccaacaaagcghttccgtgatatggaacaactntctggtggagaaaaaaccgttgcagcacttgcaytactbttctccatccacaggtaca-chtcagagatttag--atyat------tcattc----------------------------tttcccccrt-wgtatrt-akgttggatctgt---------tgca------------------------ggtgatgta------------------------------------rtgtgttsrat-tattab-----------------------------------------ttt--------------------------------------------------------------tgtatc------------------------atttcttttktttgtgatgcmtctt------------------------cattcagtttgacatgtta-------------------------------------------------------------------------------------------------------------------------------------------------------------------------
>I28603_M223_Malvaceae_Gossypium_hirsutum_seq1
---------------------tgacagttggatctcgtratggttttggaaagctgwt------------ttgcctgcaataatatttatacgcatctgtaagggaa--------------------------------------------------------------------------------------------------------------------------------------------------------------aagggttc----------------------------------------cytttccarac--attttgaaacttag--------ttgcttgacccttttctwaatgattatgcagatatgagttgttcatggatgctttcaaccacatttctagtaatatcgataggatttacaaacagctaacaaagagtggtacgcatccrttgggtgggacagcatatttgaacttrgaaaatgaggatgatccttttctacacggtatcaaatacacagctatgccvccaacaaagcgcttcagggatatggaacaactatctggtggagaaaaaacagttgcagcacttgctctactcttctccatccacaggtaca-cctgacagatttat--attat------tcattt----------------------------tttcctttat-caactgt-tggttgactctgc---------tgcc------------------------agtgctgca------------------------------------gtgggtttaat-aatggtag------------------gaaagattacgaa----tggattttcctaat-------------------------------------------actagaatg------------------------------------------------------------------------------------------------------------------------------------------------------------------------------------------------------------------------------------------------------------------------------
>I28605_M235_Malvaceae_Abutilon_sp_seq1
----------------------------------------------------------------------------------------------ataagtatggaaaagggc------------tcgttttcccttttgtgtgtgg------------atgggtagagg---ggtggagtggtgttggagttgg----------------------------aatgctgtggttatgac-----ttatgggtgtgggaaactaccagtag-------------------------------------------tctgctcaaac--attttgaaactttg--------ctgatcgactcttttcttaataattatgcagatatgagttgttcatggaagcttttaatcatatttctagcaatatcgataggatttacaaacagctaacaaagagcggtacacatccattgggtggaacagcatatttgaacttggaaaacgaggatgatccttttctgcatggcatcaaatacacagctatgccaccaacaaagcgcttccgggatatggaacaactatctggtggagaaaaaacagttgcagcgcttgcactactcttttccatccacaggtaca-cctgatagatttgga-atcaagt---agcagtgg---------------------------attttcttat-------------------------------cgca--------------------------------------------------------------------agaatgtcccgggcattct-----------------------------------------ttt-------------------------------------------------------------------------------------------------------------tacatctta----------------------taatatgatctgatggactaagtcattgggatcagagcatt---------------------------------------------------------------------------------------------------------------------------------------------------g
>I28606_M033_Malvaceae_Reevesia_formosana_seq1
-----------------------------------------------------------------------------------------------------------------------------------------------------------------------------------------------ttg----------------------------aattttgtggttctagg------------tatgggaaactaccggtagttg----------------------------------------tctgctcatac--attttgaaattttg--------ctgcttgactattttcttaatgattatgcagatatgagatgttcatggaagctttcaaccatatttctagtaatatcgataggatttacaaacagctaactaagagcggtacacatccattgggtgggacagcatatttgaacttagaaaacgaggatgatccttttctacatggcatcaagtacactgctatgccgccaacaaagcgcttccgggatatggaacaactatctggtggagaaaagacagttgcagcacttgcactacttttctccatccacaggtaca-cctcagagatttat--attat------ttgttc----------------------------tttgccctat-tgtgtat-aggttggatctgt---------tgca------------------------ggagatgct------------------------------------gagttaa-attaatttac-----------------------------------------ctt--------------------------------------------------------------tttacc---------------------------------------------------------------------------------------------------------------------------------------------------------------------------------------------------------------------------------------------------------------------
>I28607_M034_Malvaceae_Mansonia_altissima_seq1
--------------------------------------------tttgaaaaactatt------------ctgcttttaatatccttcatatgcttcagtaargraag----------------ttttctttttcttttcccaa----------------------------ggtttgggggaktgggwtttgg----------------------------awtgttgtrrttctsrgaatc----tgggtgtrgaaaactaccrrtagttg----------------------------------------tctgctyrtac--yttctgaaactttg--------stgcttgaytcktttcttaatgrttatdcagataygagttgttcatggaagctttcaaccatatttctagtaatathgataggatwtacaagcagctaactaagagtggtacacatccattgggtgggactgcatatttgaatttrgaaaatgaggatgatccttttctmcatggcatcaaatatacagchatgccaccaacwaagcgcttccgtgatatggaacaactatctggtggagadaaaacygttgcagcacttgcactactyttctccatccacaggtaca-cctcaggaatttdg--attrtk-----tcattc----------------------------tttyycctrt-tgtatgw-agrttggatctgt---------tgca------------------------ggtggwgsag-----------------------------------gggtattcaacttctcat-----------------------------------------ctt-----------------------------------------------------------------------------------------------------------gwtttttyytt-----------------------aatatgggctaatgttgttcttttacatacatgggtggttcagctataagcct--------------------------------------------------------------------------------------------------------------------------------------t
>I28608_M035_Malvaceae_Hosfordia_alata_seq1
----------------------------------------------------------------------------------ttttgtgtgcggatgggtagagg-------------------------------------------------------------------ggtggagtggtgttggagttgg----------------------------aatrctgtggttatgac-------ttatgggtgtgggaaaactaccagtag----------------------------------------tytgctcaaac--attttgaaactttg--------ytgattgactcttttcttaataattatgcagatatgagttgttcatggaagcttttaaccatatttctagcaatatcgataggatttacaaacagctaacaaagagcggtacacatccattgggtggaacagcatatttgaacttggaaaacgaggatgatccttttctrcatggcatcaaatacacagctatgccaccaacaaagcgcttccgggatatggaacaactatctggtggagaaaaaacagttgcagcacttgcaytactcttttccatccacaggtaca-cctgatagatttgg--atyat------tcactc----------------------------tttcccttgt-taactgt-tggttgaatctgt---------acca-------------------------gagctgct------------------------------------gtg-gtttaatttattatat------------------aaaagatcaagtagcagtgsattttcttatc-------------------------------------------gcaagar----------------------------------yrtcccggacattcttt-----------------------------------------------------------------------------------------------------------------------------------------------------------------------------------------------------------------------------
>I28609_M036_Malvaceae_Pentaplaris_davidsmithii_seq1
--------------------------------------------------------------------------------------------gyatctgtaagggaaaamrg------------tsctywttyaktttytggggttt--------tttttattggtggg---tggaggggggtgttggggttgg----------------------------aatgttgtggttctggg------------tatgcgaaactaccagtagttg----------------------------------------tctgctcawac--attttgaaacttyg--------ctgcttgactcttttcttaatgattatgcagatatgarttgttcatggaagctttcaacyayatttctagtaatatcgataggatwtacaaacagctaactaagagtggtacacatccattgggtggkacagcatatttgaacytagaaaatgaggatgatccttttctwcatggcatcaadtacacagctatgccdccaacaaagcgcttccgggatatggaacaactatctggtggagaaaaaacagttgcagcacttgcactactcttctccatccacaggtaca-cyksagagmtttag--attat------tcattc----------------------------tttccchtat-yawctgt-aggttgratctrt---------tgcm------------------------rgagmtgcak-----------------------------------ktgmgttkaatttatyrywt------------------gaaagattaagtagcagtgg----------------------------------------------------------------attgtccc------------------------atttcttttgtttgtgatacatcttc----------------------ttt------------------------------------------------------------------------------------------------------------------------------------------------------------------------------------------
>I28610_M037_Malvaceae_Heritiera_littoralis_seq1
----------------------------------------------------------------------------------------------------------------------------------tcttttttggggggttt--------aagagagggggggg---gggagggagttgttggggttgg----------------------------aatgttgtggttctgga------------ggtgggtaaccgccagtagttg----------------------------------------actgctcgtgc--attttgaaacttcg--------ctgcttgactcttttcttgctgattatgcagatatgagttgttcatggaagctttcaaccatatttctagtaatatcgataggatttacaaacagctgactaagagtggtacacatccattgggtgggacagcatatttgaacttggaaaacgaggacgatccatttctacatggcatcaagtacacggctatgccaccgacaaagcgattccgggatatggagcaactgtctggtggtgaaaaaacagttgcagcacttgcactactcttctccatccacaggtacg-cctcagagatttag--attat------tcgttc----------------------------tttcccctat-tgtctgt--agtcggacctgt---------tgca------------------------ggagatgca-------------------------------------------------------------------------------------------------------------------------------------------------------------a----------------------------------------------------atcttt-----------------------cattcactttgacctgttagtttccta---ccagggtactaaatcctgcccc----cttc--------------------------------------------------------------------------------------------------------------------------------
>I28611_M062A_Malvaceae_Durio_zibethinus_seq1
-----------------------------------------------------------------------------------------------tcagtaagggaaaaggt------------tctttttcatttttgg------------------------ggggc---gggagtggtgttgwtkkgttgg----------------------------aatgttgtggttcdggg------------tctgggaaactaccagtagttggatctagtaatggttaaggaaagmtgttctgcmtgcaatatctgctcrwac--attttraaaatttg--------ytgcttgactcgtttcttaatgattatgcagataygagttgttcatggaagctttcaaccatatttctagtaatathgatadgatttacaaacagbtaactaagagtggtacacatccattgggtgggacagcatatttraacttagaaaahgaggatgatccttttctacatggcatcaagtacacagctatgccaccaacaaagcgcttccgggatatggaacaactatctggtggagaaaaaacagttgcagcacttgcahtactcttctccatccacaggtrca-cytywgagatttag--attwt------tcattc----------------------------tttcccwwtt-kstrtgtaaggttkratctgt---------tgca------------------------ggagatgca------------------------------------gtktgttcartttattrc-----------------------------------------ttt--------------------------------------------------------------tgtacc------------------------wtytcwttttagtttgatgtatcttt-----------------------catymagtttgacytgttaktttcctattasyag----------------------------------------------------------------------------------------------------------------------------------------------------------
>I28612_M038_Malvaceae_Brachichyton_bidwillii_seq1
--------------------------------------------------------------------------------------------------------------------------------------------------------------ggggtggtgtt---ggtagggagttgttggggttgg----------------------------aatgttgtggttctgga------------cgtgggtaactaccagtagttg----------------------------------------accgctcatac--attttgaaactttg--------ctgcttgactcttttcttaatgattatgcagatatgagttgttcatggaagctttcaaccatgtttctagtaatatygataggatttacaaacagctaactaagagtggtacccatccattgggtgggacagcatatttgaacttggaaaacgaggatgatccatttctacatggcatcaagtacacagctatgccaccaacaaagcgcttccgggatatggaacaactgtctggtggagaaaaaacagttgcagcacttgcgctactcttctccatccacaggtacg-cctcagagattt----attat------ttattc----------------------------tttctcctat-tgtctgt-aggttgga-ctgt---------tgga------------------------agagatgca------------------------------------gtgtgttcagtttattac-----------------------------------------ttc--------------------------------------------------------------tttttc--------------------------ttctttttcttatgatgcatcatt-----------------------cattcactttgacctgttagtttccta---acagggttctaaat------------------------------------------------------------------------------------------------------------------------------------------------
>I28613_M039_Malvaceae_Eriotheca_macrophylla_seq1
---------------------------------------------------------------------------------------------------------------------------------------------------------------------------------------gttggggttgg----------------------------aatgttgtcgttctggc------------tgtgggaaactactggtagttg----------------------------------------tctgctcatac--attwtgaaactttg--------atgcttgactcttttcttaatggttatgcagatatgagttgttcatggaagctttcaaccatatttctagtaatatcgataagatatacaaacagctgactaagagcggtacacatccattgggtgggactgcatatttgaacttagaaaacgaggatgatccttttctgcatggcatcaagtacacagctatgccgcctacaaagcgcttccgggatatggaacaactatctggtggagaaaaaacagttgcagcacttgcactactcttcgccatccacaggtaca-cctcagagatttag--attat------tcatt-----------------------------tttcccctat-tatctgt-aggttgaatctgt---------tgca------------------------ggagatgca------------------------------------gtgtgttcaatttttttac----------------------------------------ttt--------------------------------------------------------------cgtacc------------------------attttttttgtttgtgatgcgtcttt-----------------------ctttcaat------------------------------------------------------------------------------------------------------------------------------------------------------------------------------------
>I28615_M041_Malvaceae_Pterygota_brasiliensis_seq1
------------------------------------------------------------------------------------------------------ggga----------------------------------gagg----------------ggaggtggg---ggtggagagttgttggggttgg----------------------------aatgtt--------------------------------------gtagttg----------------------------------------accactcatgc--a-tttgatactttg--------ctgcttgactcttttcttaatgattatgcagatatgagttgttcatggaagctttcagccatatttctagtaatatcgataggatttacaaacagctaacaaagagtagtacgcatccattgggtgggacagcatatttgaacttggaaaatgaggatgatccatttctacatggcatcaagtacacagctatgccaccaacaaagcgcttccgggatatggaacaactgtctggtggagaaaaaaccgttgctgcgcttgcactactcttctccatccacaggtatt-cctcagctatctag--atttt------tcattg----------------------------tttcccccat-----tgt-tgaattaaattgc-------------------------------------catattacg------------------------------------agggtcctaattccccct-----------------------------------------ttt------------------------------------------------------------------------------------------caatctgtttcatccc-------------------------------------------------------------------------------------------------------------------------------------------------------------------------------------------------------------------------------
>I28616_M042_Malvaceae_Leptonichya_maranta_seq1
------------------------------------------------------------------------------attatcagttatttgcatcagtgaaggaaagatc------------ccttttttttttttttgggttgt---------------------------------------------------------------------------tgggtgggtgggctggt------------tgtgggaaactgcaaatagtta----------------------------------------tctgaycatac-ttttttgaaactttg--------ctgcttgactcttttttaaatgattatgcagatahgagttgttcatggaggctttcaaccatatttctagtaatatcgataggatttacaagcaactaactaagagtggtacacatccattgggtgggacagcatatttgaacttggaaaatgaggatgatcctttccttcatggtatcaagtacacagctatgccccctacaaagcgcttccgtgatatggagcagctatctggtggagaaaaaactgttgctgcacttgcactactcttctccatycacaggtaaa-cctc--agatttag--gttat------tcattc----------------------------tttccccaatacttatgt-agattggatctgt---------tgcaggc-----------------gagaggtgacata------------------------------------gtgtgttcaatttatttg---------------------------------------------------------------------------------------------------------ttgtacc------------------------atttcttttgtttg-------------------------------------------------------------------------------------------------------------------------------------------------------------------------------------------------------------------------------
>I28618_M044_Malvaceae_Pentace_laxiflora_seq1
----caaactctcttttgtcacttttatryartcysrscatcaaatcttatggctgga------------ttggtaggaa------atgaaagaattaatata---------------------------------------------------------------------------------------cttgt------------------------gtsaakgttgtggttctggcctc---------tgtgttaaactcccagtagttg----------------------------------------tcrgctcagac--tttttggaacttcg--------ctgcttgactcttttcttaatgattctgcagatatgagttgttcatggaagctttcaaccatatttctagtaatathgataggatttacaagcagctaactaagagtggtacacatccattgggtgggactgcatatttgaacttagaaaacgaggatgatccttttctgcatggcatcaagtacacagctatgccaccaacaaagcgcttccgtgatatggaacaactatctggcggagaaaaaactgttgcagcacttgcgctactcttctccatccacaggtaca-ccttgttggtttag--atttt------tccttc----------------------------tttcccctat-tttatgc-aggatggatctgt---------tgca------------------------ggtgacgtt-------------------------------------------caattcattac-----------------------------------------ttt--------------------------------------------------------------tgtgct-------------------------attattttgtgtatgacgcatc--------------------------cattcagtttgacctgttatttt---------------------------------------------------------------------------------------------------------------------------------------------------------------------
>I28619_M045_Malvaceae_Phragmotheca_mammosa_seq1
------------------------------------------------gaaagctgtt------------ctgcctgccatat----------catttttatgggaaagggt------------tcttttttcattttttgggg----------------ggtttagag---gggtggagtggtgtggggttgg----------------------------aatgttgtggttctggg------------tgtgsgaaactaccagtagtyg----------------------------------------tcwgctcawac--attttgaaactttg--------ctgcttgactcttttcttaatgattatgcagataygarttgttcatggaagctttcaachatatttctagtaatathgataggathtacaaacarcthactaagaghggtacacatccattgggtggvachgcatatttraacttagaaaaygaggatgatccttttctacatggcatcaadtacacagctatgccvccaacaaagcgnttccgggatatggaacaactatctggtggdgaaaadacagttgcagcacttgcmctrctcttctccatccacaggtaca-cctsagagatttag--aktat------tcattc----------------------------tttcccytdt-tmwbdgs-asrttbwttytry--------atkyt------------------------rkadakryr------------------------------------rtskgytkdattkartwm-----------------------------------------ttttmatacc-------------------------------------------a-----------tttccc-----------------------cttttttttttttggtgatgcatcttt-----------------------catt----------------------------------------------------------------------------------------------------------------------------------------------------------------------------------------
>I28623_M048_Malvaceae_Abroma_augusta_seq1
--------------------------------------------------------------------------------------------------------------------------------------------------------------------------------------------------------------------------------------------------------------------------atagttg----------------------------------------tctgatcatac--tttttgaaactttg--------ctgcttgactcttttttaaatgattatgcagatatgagttgttcatggaagctttcagccacatttcaagtaatattgataggatttacaagcaactaactaagagtggtacacatccattgggtgggacagcatatttgaacttagaaaatgaggatgatcctttcctacatggtatcaagtacacagctatgcctccaacaaagcgcttccgtgatatggaacagctatctggtggagaaaaaactgttgcagcacttgcactactcttctctatccacaggtaaa-catcagagatttag--attat------tcattc----------------------------tttcccctgt-----------------attgt---------tgta------------------------ggtgacaca------------------------------------gtgtgttcaatttaattg-----------------------------------------ttt--------------------------------------------------------------tgtatc------------------------atttcttttgtttgtagtgcatct---------------------------------------------------------------------------------------------------------------------------------------------------------------------------------------------------------------------
>I28624_M049_Malvaceae_Corchoropsis_tomentosa_seq1
------------------------------------------------------tatt------------ctgcttgcagtttcatttatatgcatcagtaaaggamattat------------tcttattttt-------------------------gggttgggga---ggggtgtgtgtgtttgtgttgg----------------------------aatgttgtggttcttgg------------tgtgagaaactcccaatagttg----------------------------------------tctgctcatac--tttttg--actttg--------ctgcttgactcctttcttaatgac--tgcagatatgagttgtttatggaagctttcaatcatatttctagcattatcgataggatttacaagcagctaacaaagagtggtacacatccattgggtgggactgcatatttgaacttagaaaacgaggatgatccttttctacatggcatcaagtacacagctatgccaccaactaagcgctttcgtgatatggaacaactatctggtggagaaaaaactgttgcagcacttgcactgcttttctctatccacaggtatt-cctcagagatttag--attatt----attatta----------------------------ttccccttat-tgtatgt-tggttggatctgt---------tcaa------------------------ggtgatgta------------------------------------gtgtattcaatttattac-----------------------------------------ttt--------------------------------------------------------------tgtttg---------------------------------------tatgcac-----------------------------------------------------------------------------------------------------------------------------------------------------------------------------------------------------------------------
>I28626_M226_Malvaceae_Helicteres_guazumifolia_seq1
------------------------------------------------------------------------------------gatcttacgtagtagcaaagagaa---------------------------------------attaaataaataaatataaatg--atgtttgaagttattgaactagg----------------------------gagacttaatgtctagcagttt-------aataaatgtatacagatagttg----------------------------------------tctgctcatac--ttactgaaactttg--------gtgcttgacccttttctttctgattatgcagatatgagttgttcatggaagctttcaactatatttctagtaatattgataggatttacaagcagctaactaagagtggaacacatccactaggtgggactgcatatttgaatttagaaaatgaggatgatccttttctacatggcatcaaatatacagctatgccaccaacaaagcgcttccgtgatatggaacaactatctggtggagaaaaaaccgttgcagcacttgcactactcttctccatccataggtatt-ccacaataatttag--attatt-----tcattc----------------------------ttttcctaat-tgtatgt-aggttggatctgt---------tgca------------------------agtagtgca------------------------------------gagtattcaacttcttat-----------------------------------------ctt-------------------------------------------------------------------------------------------gtctttttatatgactaatgttgttct--------------------------------------------ttgccatacatggg---------------------------------------------------------------------------------------------------------------------------------------------------------
>I28629_M052_Malvaceae_Spirotheca_rosea_seq1
--------------------------------------------------------------------------------------------------------------------------------------------------------------------agggg---ggagggggagtgtgggggttgg----------------------------aatgttgtggttctggc------------tgtgggaaactaccagtacctg----------------------------------------tctgctcatac--attttgaaactttg--------atgcttgacccttttcttgatggttatgcagatatgagttgttcatggaagctttcaaccatatttctagcaatatcgataagatatacaaacagctaactaagagtggtacacatcccttgggtgggactgcttatttgaacttagaaaacgaggatgatccttttctgcatggcatcaagtacacagctatgccgcctacaaagcgcttccgggatatggagcaactatctggtggagaaaaaacagttgcagcacttgcactgctctttgccatccacaggtaca-cct--cagatttag--attat------tcatt-----------------------------tttcccctat-tatctgt-aggttaaatctgt---------tgca------------------------ggagatgca------------------------------------gtgcgttcaatcttttac-----------------------------------------ttt--------------------------------------------------------------tgtacc------------------------tttttttttttttgtgatgcatcttt-----------------------ctttcagttgaactttttcag-----------------------------------------------------------------------------------------------------------------------------------------------------------------------
>I28630_M053_Malvaceae_Huberodendron_swietenioides_seq1
-----------------------------ggrtctagtaatggttttggaaagctgtt------------ctgcctgcagtatcatttatatgcatctgtaagggarrgagg------------kyytttttcttktttagggrg---------------------------rgwggrrkrgtrttsgrwttgg----------------------------aatgttktggttctagg------------tgtrggaaaytaccwgtagttt----------------------------------------tctgctyawwc--attttgadacttyg--------ctgctykactmwtttcttratgattatgcagrtaygagttgttcatggaagctttcaaccatatttctagtaatatcgataggatdtacaaacagctaackaagagtggtachcatccrttgggtgggacagcatatttgaacttagaaaacgaggatgatccttttctncatggcatcaavtacacagctatgccaccaacaaagcgcttccgggatatggaacaactatctggtggagaaaaaacagttgcagcacttgcactactcttctccatccacaggtaca-mctvagagatttag--httdt------tcattc-------------------------wkwhttbccctwt-wytvtky-argttgrwtytttcctgttgbttsyr------------------------kgagrwsyr------------------------------------akgmswtymwttttayww-----------------------------------------ctt-------------------------------------------------------------------------------------------wtamsatkttytkrkkgatwmakytyy-----------------------yykkmartttgacctrttgttttcctaktmmt------------------------------------------------------------------------------------------------------------------------------------------------------------
>I28631_M054_Malvaceae_Trochetiopsis_benjaminae_seq1
-----------------------------agcttaacggctagatggtttaatatgtt------------ctgcttgtagtatcatttatatgaatcagtaaaggaaattat------------tyttcttattttc---------------------gkggttgagga---ggggtgtktgtgtttttgttgg----------------------------aatktkgtggttctggg----------tgtgtgataaactcccaatagttg----------------------------------------tcttctcatac---ttttyaaaccttg--------ctgcmtgactcctttcytaacgcctatgcagatacgagttgtttatggaagctttcaaccatatntctaatathatcgataggatttacaagcagctwacaaagagtagtacacatccattgggtgggactgcatatttgaayttagaaaatgaggatgatccttttctacatggtatmaagtacacagctatgccaccaactaagcgctttcgtgatatggaacaactatctggtggagaaaaaactgthgcagcacttgcactactcttctcyatccacaggtatt-cctcagagatttag--atgat-------tatta----------------------------gtthtcdtat-tstatgy-cggttggatctgt---------tccc------------------------trtratgta------------------------------------gtgtattcaatttwttac-----------------------------------------ttt--------------------------------------------------------------ygtttg---------------------------------------ggtgcatcttct---------------------tyaktcagtttgacctgttattttcctattaytagggtcctaaatc-----------------------------------------------------------------------------------------------------------------------------------------------
>I28632_M055_Malvaceae_Eriolaena_candollei_seq1
------------------------------------------------------------------------------------------------------aggaaattat------------tcttcttattttt---------------------ggggwtgagga------gggggtgtgtttttgttgg----------------------------aatgttgtggttctggg------------trtgataaactcccaatagttg----------------------------------------tcttgtcatac---ttttcaaaccttr--------ctgcctgactcctttcttaacgyctatgcagatacgagttgtttatggaagctttcaaycatatatctaatattatygataggatttacaagcagctaacaaagagtagtacacatccattgggtgggactgcatatttgaacttagaaaatgaggatgatccttttctrcatggtathaagtacacagcyatgccaccaactaagcgctttcgtgatatggaacaactatctggtggagaaaaaactgttgcmgcacttgcactactcttctctatccacaggtatt-cctcagagatttag--atgat-------tatta----------------------------gttcccttat-tgtatgt-cggttggatctgt---------ttcc------------------------tgtgatgta------------------------------------gtgtattcaatttattac-----------------------------------------ttt--------------------------------------------------------------tgtttg---------------------------------------ggtgcatcttct---------------------tcatgyyattc----------------------------------------------------------------------------------------------------------------------------------------------------------------------------------
>I28633_M056_Malvaceae_Adansonia_digitata_seq1
--------------------------------------------gttgtttagctgtt------------ctgcctgcaatataatttattctcatctgtaaggggaagagg------------tcctttttcattttttgggg------------------gttgggt---ggagggcgagtgctggggttgg----------------------------aatgttgtggttctggg------------tgtgggaaacyaccagtagttg----------------------------------------tctgctcatac--attttaaaacttta--------atgcttgacccttttcttaatgattatgcagatatgagttgttcatggaagctttcaaccatatttctagtaatattgataggatatacaagcagctaactargagtgctrcacatcctctgggtgggacagcatatttgaacttagaaaatgaggatgatccttttctgcatggcatcaagtacacagctatgccgccaacaaagcgcttccgggatatggaacaactatctggtggagaaaaaacagttgcagcrcttgcactactcttctccatccacaggtaca-cctcagagatttag--gctat------tcattc----------------------------tttcccctat-tatctat-aggtttaatctgt---------tgca---------------------------gmtgca------------------------------------gtgcgttcaatttcttat-----------------------------------------ttt--------------------------------------------------------------tgcacc------------------------atttcttttgcttgtgatgcatcttt-----------------------ctttgaattcgacgtattattttcctatttcc------------------------------------------------------------------------------------------------------------------------------------------------------------
>I28636_M059_Malvaceae_Pterospermum_pierrei_seq1
-------------------------------------------------------------------------------------------------------ggaggggtc-----------t------------------------------------------------ggggtgcatttgtttgtgttgg----------------------------aatgttat-gttctggg------------tgtgagaaacccccaatagttg----------------------------------------tctgctcatac--tttttgaaactttg--------ctgcttgactcctttcttaatgactatgcagatatgagttgtttatggaagctttcaaccatatttctagtaatatcgataggatttacaagcagctaacaaagagcggtacacatccrttgggtgggactgcatatttgaacttagaaaacgaggatgatccttttctacatggtatcaagtacacagctatgccaccaacaaagygctttcgtgatatggaacaactatctggtggagaaaaaactgttgcagcacttgcactactcttctccatccacaggtagt-cctcagagatatag--attt-------ttatta----------------------------ttccccttat-cgtatgt-tggttggatctgt---------tgcc------------------------agtgatgta------------------------------------gtatgttcagtttattac-----------------------------------------ttt----------------------------------------------------------------------------------------------------tgtttgtgacgcatcwt------------------------cattcagtttgacctattattttctca-----------------------------------------------------------------------------------------------------------------------------------------------------------------
>I28637_M060_Malvaceae_Duboscia_vifidiflora_seq1
-----------------------------------------------------acg--------------------------------------------------------------------------------------------------------------------tgctagaggctcatgaagaaggttcgagactctcaaaactcaaaataattgagaagatggctcgggtca----------tgaggcaaattagcattagtta---------------------------tctgc--------tctgctcatac---ttttgaaactttg--------ctgcttgactctttttttaatgattatgcagatttgagttgttcatggaagctttcaaccatatttctggtaatatcgataggatttacaagcaactcactaagagtggtacacatccattgggtggaacagcatatttgaacttagataahgaggatgatccttttctacatgggattaagtacacagctatgccaccaacaaagcgcttccgggatatggaacaactatccggtggagaaaaaactgttgcagcacttgcactactcttctccattcacaggtaaa-cvtcagagataagtaaattct----------------------------------------ctcccctgaa-tttatat-agatatgatctgc---------cggt------------------------tgagatgca------------------------------------gcttattaaattgaataa-----------------------------------------ttt--------------------------------------------------------------tgtacc------------------------tttycttttgtctgtgatacgtcttt----------------------tcattctgtttcacctgttat-----------------------------------------------------------------------------------------------------------------------------------------------------------------------t
>I28638_M061_Malvaceae_Basiloxylon_brasiliensis_seq1
----------------------------------------------------------------------------------------------------------------------------tttgtcctgttttgggggggttt--------aagggggctgkgtkgctggtggggagttggtggggtagg----------------------------aatgttgtggttctggg------------tgtgggtaactaccaatagttg----------------------------------------actgctcatgc--attttgaaacttcg--------ctgcttgactcttttcttaatgattatgcagatatgagttgttcatggaagctttcaatcatatttctagtaatatcgataggatttataaacagctaactaagagcggtacacatccattgggtgggacagcatatttgaacttggaaaatgaggatgatccatttctacatggcatcaagtacacagctatgccaccaacaaagcgcttccgggatatggaacaactgtctggcggagaaaaaactgttgcagcacttgcattactcttctccatccacaggtttg-cctc----ttttaa--atttgattttgtaactg----------------------------tcttcccttt-tcaattt-aattattcccagt---------tgct----------------------tgaggactgagg---------------------------------acattctttttatattttataa---------------------------------atatgatct--------------------------------------------------gccggcttgggttatactagga-----------------------------------------------------------------------------------------------------------------------------------------------------------------------------------------------------------------------------------------------------------------
>I28639_M249_Malvaceae_Gyranthera_amphibiolepis_seq1
------------------------------------------------------------------------------------------------------gggaaggagg------------ttctttttcttttttgggggtt------------agrggggkgga---gtggtgttgggrttggggttgr----------------------------aatgttgtggttstagg------------tctgggaaaytaccwgtagttt----------------------------------------tctgctsawac--attttgaaactttg--------ctgcttgactmdtthctwratgattrtgcagatatgagttgttcatggaagctttcaaccatatttctagtaatatcgataggatwtacaaacagctaactaagagtggtacwcatccattgggtgggacagcatatttgaacttagaaaacgaggatgatccttttctacatggsatyaartacacagctatgccrccaacaaagcgvttccgggatatggancaactatctggtggagaaaaaacagttgcagcactygcactactmttctccatccacaggtaca-yctgasagatttag--wttat------tcattcatctgagakatttagtttattcattcattytyyccywt-tatywkt-mrrktkgatytkt---------tsca------------------------gkwgmttctgtgag-----------------------------samtgmgkwcaatttcattact---------------------------------------ttt-------------------------------------------------------------------------------------------accattttttttttgtgatgcatctty-----------------------ctttcagtttg---------------------------------------------------------------------------------------------------------------------------------------------------------------------------------
>I28640_M062B_Malvaceae_Diplodiscus_paniculatus_seq1
-----------------------------cacggatttratkatyttsararrytkky------------ytwmttrwrayktmmywtwtawgsawyaktara---------------------------------------------------------------------------------------ktkr----------------------------rakswtgtrrktstgkmyty---------kgtgttaaactcccagtagttg----------------------------------------tcagctcagac--tttttggaacttcg--------ctgcttgactcttttcctaatgattctgcagatatgagttgttcatggaagctttcaaccatgtttctagtaatatcgataggatttacaagcagctaactaagagtggtacacatccattrggtgggactgcatatttgaacttagaaaacgaggatgatccttttctacatggcatcaagtacacagctatgccaccaacaaagcgcttccgtgatatggaacaactatctggtggagaaaagactgttgcagcacttgcgctactcttctccatccacaggtaca-ccttgttgatttag--atttt------tcattc----------------------------ttt-ccctat-tttatgc-gggrtrgacrttm---------maww------------------------yayracggr-------------------------------------------------------------------------------------------------------------------------------------------------------------------------------------------------------------------------------------------------------------------------------------------------------------------------------------------------------------------------------------------------------------------------------------------
>I28641_M063_Malvaceae_Brownlowia_peltata_seq1
attccaaccggtttgttg----gattatgggagctactgatgattttgaaaagctgtt------------ctgcttgaaatgtcatttatatgcatcagtaaa---------------------------------------------------------------------------------------ttgg----------------------------aatgttgtggttctggcctc---------tgtgttaaactcccagtagttg----------------------------------------tcagctcagac--tttttggaacttcg--------ttgcttgactcttttcttaatgattctgcagatacgagttgttcatggaagctttcaaccatatttctagtaatatcgataggatttacaagcagctaactaagagtggtacacatccattgggtgggactgcatatttgaacttagaaaacgaggatgatccttttctacatggcatcaagtacacagctatgccaccaacaaagcgcttccgtgatatggaacaactatctggtggagaaaaaactgttgcagcacttgcgctgctcttctccatccacaggtacg-ccttgttgttttag--atttt------tcattc----------------------------tttcccctat-tttatgc-aggatggatctgt---------trca------------------------ggtgatgtt-------------------------------------------caattcattac-----------------------------------------twt--------------------------------------------------------------tgtkyc-------------------------httattttktrykds-----ty--------------------------yrccywrmtygky-------------------------------------------------------------------------------------------------------------------------------------------------------------------------------
>I28642_M064_Malvaceae_Burretiodendron_esquirolii_seq1
--------------------------------------------------------------------------------------------------------------------------------------------------------------------------------------------------------------------------------------------------------------------------------g----------------------------------------tcagctcagac--tttttggaacttcg--------ctgcttgactcttttcttaatgattctgcagatatgagttgttcatggaagctttcaaccatatttctagtaatatcgataggatttacaagcagctaactaagagtggtacacatccattgggtgggactgcatatttgaacttagaaaacgaggatgatccttttctgcatggcatcaagtacacagctatgccaccaacaaagcgcttccgtgatatggaacaactatctggcggagaaaaaactgttgcagcacttgcgctactcttctccatccacaggta-----------------------------------------------------------------------------------------------------------------------------------------------------------------------------------------------------------------------------------------------------------------------------------------------------------------------------------------------------------------------------------------------------------------------------------------------------------------------------------------------------------------------------------------------------------------------------------------
>I28643_M065_Malvaceae_Hermannia_flammea_seq1
-------------------------------------------------------------------------------------------------aataaataaaaatgc------------tgtttgaatctattaaccctar--------------------------tcggaactaatgtctagatgga----------------------------aataatgtttctgttggcact-----------------caagtgatgctag----------------------------------------tctgcttatacttaaatcggaactttg--------cggcttgactcttt--taaatggttatgcagatatgagttgttcatggaagctttcaaccatatttcgagcaatattgacaggatctacaagcaactgactaagagtggtacacatccattgggtgggacagcdtatttgaacttagaaaatgacgacgatccttttctacatggcatcaagtacacagctatgccaccaacaaagcgcttccgtgatatggaacaactatctggtggagaaaaaactgttgcagcacttgcactactcttctccatccacaggtaaagcstcatagattaag--attat------tcactc--------------------------tttctgctatat-tgcatgt-agatt------------------------------------------------------------------------------------------gggtgttaaatttatttg---------------------------------------aattt----------------------------------------------------------------------------------------aatagttctttttgtttgtgatgcatcttt----------------------tcattcagtttgatagcttaa---------------------------------------------------------------------------------------------------------------------gatgtagatgatctgatgga-------------------------------
>I28644_M066_Malvaceae_Thomasia_solanaceae_seq1
--------------------------------------------------------gaaaccattaccatcttgcactaattccgatcttacatagtaaccaagagagattaaaataaataaagatagatagcttttaaaacgat---------------------------tgtggaaaattgtgggtgggtg----------------------------ggtggtggtgtaccagt------------tgtggaaaattgccaataattg----------------------------------------tctgctcaaac-----cttgaacttag--------ctgcttgactcttttttaaatgactatgcagatatgagttgttcatggaagctttcaaccatatttctagcaatatcgacaggatttacaagcaactaactaagagtggtacacatccactgggtgggacagcatatttgaacttagaaaatgaggatgatccttttcttcatggcatcaagtacacagctatgccaccaacaaagcgcttccgtgatatggaacaactatctggtggagagaaaactgttgcggcacttgcactactcttctctatccacaggtaag-cctcagatgatctg--atgga------ttaagt----------------------------tcctcgggaa-aatggtc-tagttaggggttt--------gccct------------------------tctgatatggttta-----------------------------atgtgggctaatgttgttct-----------------------------------------ctt--------------------------------------------------------a-----cgtgca----------------------tggccatgggtggttcagctacaagcct----------------------tcgccctttttcatat-----------------------------------------------------------------------------------------------------------------------------------------------------------------------------
>I28645_M067_Malvaceae_Guichenotia_ledifolia_seq1
-------------------------------------------------------------------------------------------------------------------------------------------------------------------------------------------ggggggg----------------------------ggggttggtgtaccagt------------tgtggaaaattgccaatagttg----------------------------------------tctgctcaaac---ttattgaacttagctgcttcactgcttgactcttttttaaatgactatgcagatatgagttgttcatggaagctttcaatcatatttctagcaatatcgacaggatttacaagcaactaactaagagtggtacacatccactgggtgggacagcatatttgaacttagaaaatgaggatgatccttttctacatggcatcaagtacacagctatgccaccaacaaagcgcttccgtgatatggaacaactatctggtggagagaaaactgttgcggcacttgcactactcttctctatccacaggtaag-ccttagacgacctg--atgga------ttaagt----------------------------tcctcgggaa-aatggtc-tagttaggggttt--------gccct------------------------tctgatatggt---------------------------------------ttaatgttgttct-----------------------------------------ctt-------------------------------------------------------------atgtgca----------------------tggcgatgggtggttcagctacaagcct----------------------tcgccctttttcatat---------------------------------------------------------------------------------------------------------------------tggatgaagttg-------------------------------------------a
>I28646_M068_Malvaceae_Helmiopsis_sp_seq1
-----------------------------------------------------ctgtt------------ctgcttgtactatcttttatatgmatsagkaaaggaaattat------------tmttyttattttc---------------------gggkttgagga--ggrggggtgtgtgtttttgttgg----------------------------aatgttgtggttytggg------------tstgataaactcccartagttg----------------------------------------tctystcatac---tttwyaracyttg--------ctgcctgacycctttcttaatrcctatgcagataygagttgtttatggaagctttcadccatatatcnaatattathgataggatttacaagcagctaacvaagagtrgtacacatccattgggwgggactgcatatttgaahttdgaaaatgaggatgatccttttctacatggtatcaagtacacagctatgccaccaactaagcgctttcgtgatatggaacaactatctggtggagaaaaaactgttgcagcacttgcaytactcttctctatccacaggtatt-cctcagagatttag--atgat-------tatta----------------------------gttyyykkay-tktatgt-cggttgratctgt---------tccc------------------------trtgatgta------------------------------------ktgtrttcaatttattac-----------------------------------------ttt--------------------------------------------------------------tgtttg---------------------------------------gktkcatcttct---------------------tcaktcagtttgacctgttattttcctattactagagtccc----------------------------------------------------------------------------------------------------------------------------------------------------
>I28647_M069_Malvaceae_Cheirolaena_linearis_seq1
--------------------------------------------------aagctgtt------------ctgctagtagtatcatttttatgaatcagttaaggaaattat------------tcttcttattttc---------------------ggggttgagga-------ggtgtgtgtttctgttgg----------------------------aattttttggttctggg------------tgtgataaactcccaatagtta----------------------------------------tcttgtcatac---ttttcaaaccttg--------ctgcctaactcctttcttaacgcttatgcagatacgagttgtttatggaagctttcagccatatatctaatatcatcgataggatttacaagcagcttacaaagagtagtacacatccattgggtgggactgcatatttgaacttagaaaatgaggatgatccttttctacatggtatcaagtacacagctatgccaccaactaagcgctttcgtgatatggaacaactatctggtggagaaaaaactgttgcagcacttgcactactcttctctatccacaggtatt-cctcagagatttaa--atgat-------tatta----------------------------gttttcttat-tgtatgt-cggttggatttgt---------tccc------------------------tgtgatgta------------------------------------gtgtattcagtttactat----------------------------------------------------------------------------------------------------------tgtttt---------------------------------------ggtgcatcttct---------------------acattcggtttgacctgttattttcctattactagggtcctaaat------------------------------------------------------------------------------------------------------------------------------------------------
>I28649_M071_Malvaceae_Goethalsia_meiantha_seq1
----------------------------------------------tgcatgcatg----------------------catggtgtccatatgcatcggtaaaagaaagctcccatt--tgttttttcctctttttttttctgag---------------------------gaaaggggggaggtgaggtggg-------------------ggttttgttgtaaatgtggtttttga------------tgaagcaaattagcaataattg----------------------------ctgc--------tctgctcatac---ttttgaggctttg--------ttgcttgactcttt--ttaacgattatgcagatgtgagttgttcatggaagctttcaaccatatttctggtaatatcgataggatttacaagcagctaactaagagtggtacacatccattgggtgggacagcatatttgaacttagataatgaggatgatccttttctacacgggattaagtacacagctatgccaccaacaaagcgcttccgtgatatggaacaactatctggtggagaaaaaactgttgcagcacttgcactactcttctccattcacaggtaaa-cctcagagataagta-aatatt---------------------------------------ctctccccat---------aaatatgatctgt---------tggt------------------------ggagatgca------------------------------------gcatattaaattcaattt----------------------------------------------------------------------------------------------------------tgtaac------------------------tttccttttgtttgtgatacatcttt----------------------tcattctgttttg------------------------------------------------------------------------------------------------------------------------------------------------------------------------------ac
>I28652_M074_Malvaceae_Hildegardia_barteri_seq1
------------------------------------------------------tgtt------------ctgtctgcaatgtcatttatatgcttcagtaagagataaagg------------ttttttttttttttttgggg----------------gggtgggtg---cmttgggagttgctggggttgg----------------------------watgttgtggttcaggg------------tgtgggtaactgccagtagttg----------------------------------------actgttcttgc--attttgaaacttcg--------cagcttgattcttttcttaatgattatgcagatatgagttgttcatggaagctttcaaccatatttctagtaatatcgacaggatttacaaacagttaactaagagtagtacacatccattgggtgggacggcatatttgaacttggaaaatgaggatgatccatttctacatggcatcaagtacactgctatgccaccaacaaagcgcttccgggatatggaacaactgtctggtggagaaaaaacagttgccgcgcttgcactactcttctccatccacaggtatg-cctcagtgatttta--gatta------ttcatt----------------------------cttcccctat-----tgt-tgaattaaattgc---------------------------------------------------------------------------------------cttaaatccccct-----------------------------------------tgt------------------------------------------------------------------------------------------caatttgattcttcccagttataaatat-----------------------gakatgctagaatgagttatactgggatcagagaaggtcaccattttgatct---------------------------------------------------------------------------------------------------------------------------------------a
>I28653_M168_Malvaceae_Theobroma_cacao_seq1
-----------------------------------------------------------------------ggtatgcataatcatttaaatgcatcggcaaatgaaaggtt------------cctttttttttttttt----------------------------g---tgggggggtgggggtgggtgga----------------------------ctggttgtggttttggg------------tgcgggaaattaccaattgttg----------------------------------------tctgctcatac--tttttgaaactttg--------ttgcttgactctttttttaatgattatgcagatatgagttgttcatggaagctttcaaccatatttctagtaatatcgataggatttacaagcagctaactaaaagtggtacacatccattgggtgggacagcatatttgaacttagaaaatgaggatgatccttttctgcatggcatcaagtacacagctatgccgccaacaaagcgcttccgtgatatggaacaactctctggtggagaaaaaactgttgcagcacttgcactactcttctcaatccacaggtaga-gctc---------------------------tt----------------------------tcccctatat-tgtatgt-agattggatctgt---------tgca------------------------ggtgatgca------------------------------------gtgtgtttagtttaatat-----------------------------------------ttt--------------------------------------------------------------tgtacc------------------------attttgtatgtttgtgatgcgtcttt----------------------tcattcagtttgacctgttattttcctatcactagggtcctaa--------------------------------------------------------------------------------------------------------------------------------------------------
>I28654_M105_Malvaceae_Pachira_aquatica_seq1
--------------------------------------------------------------------------------------------------------------------------------------------------------------cggttaggggg---ggagggggagtgttggggttgg----------------------------aatgttgtggttctggc------------tgtgggaaactaccgatagttg----------------------------------------tctgctcatac--attttgagactttg--------atgcttgactcttttcttaatggttatgcagatatgagttgtttatggaagctttcaaccatatttctagtaatatcgataagatatacaaacagctaactaagagcggtacacatccattgggtgggactgcatatttgaacttagaaaacgaggatgatccttttctgcatggcatcaagtacacagctatgccgcctacaaagcgcttccgggatatggaacaactatctggtggagaaaaaacagttgcagcactcgcactactcttcgccatccacaggtaca-cctcagagatttag--attat------tcatt-----------------------------tttcccctat-tatctgt-aggttgaatctgt---------tgca------------------------ggagatgca------------------------------------gtgcgttcaattcttttat----------------------------------------ttt--------------------------------------------------------------cgtacc------------------------attttttttgtttgtgatgcatcttt-----------------------ctttcaattttaccta----------------------------------------------------------------------------------------------------------------------------------------------------------------------------
