# Supplementary material for: Localized Phylogenetic Discordance Among Nuclear Loci Due to Incomplete Lineage Sorting and Introgression in the Family of Cotton and Cacao (Malvaceae)
Source: Front Plant Sci. 2022 Apr 13;13:850521. doi: 10.3389/fpls.2022.850521 (PMC9043901; doi:10.3389/fpls.2022.850521)
Supplement: Supplementary file 1 [file Data_Sheet_1.ZIP › Alignments_v4/L211.fasta]

>I23352_M001_Malvaceae_Bombax_ceiba_seq1
---------------------------------------------------------------------------------------------------------------------------------------------------------------------------------------------------------------------------------------------------------------------------------------------------------------------------------------------------------------------------------------------------------------------------------------------------------------------------------------------------------------------------------------------------------------------------------------------cttgagttacggaacatacacaaatttggagcttcttgaatactatgggtttcttttagaggataatccaaatgagaaggttttt-------attcca------ttggagcttgacata---------cactgcataagttcttggccgaaagagtcgctatacatccatcaaaatgggaggccatcttttgcgttgacgtctgctttgcgtttatgggcaactccgccatatcagcggaaatctattggacacctagctta--ttccggatctcagctctcgaagggcaacgaaatatccatca----------tgaaatggatagctaagaaatgcaatgc--tatwttgaaggatatgccaacatcaattgaagaagacaagtcgttgctttctttcatcg---acaaaatccaggagtttga------caacctgaaggagtgggtaaaggctgcg---cctgcttgc------ggaggtgagtttggcaa---------------tattttgaaagtatgtggag---------tgaaaagagat---gacgagttaagtt---------------------------------------------------------------------------------------------------------------------------------------------------------------------------------------------------------------------------------------------------------------------------------------------------------------
>I23353_M002_Malvaceae_Tilia_americana_seq1
-----------------------------------------------------------------------------------------------------------------------------------------------------------------------------------------------------------------------------------------------------------------------------------------------------------------------------------------------------------------------------------------------------------------------------------------------------------------------------------------------------------------------------------------------------------------------------------------------------------------------------------------------------------ataatccaaatgagaaggttttt-------attcca------ctagagcttgacata---------cattgcgttagttcttggccaaaagattcgctttacatccatcaaaatgggagaccatcttttgctttgatgtctgctttacgtttgtgggcaactccaccatatcagcggaaatctataggacacttagctta--ttcaggatctcagctctcacagggcaatgaaatatctgtca----------tgaaatggatagctaagaaatgccatgc--tatattgaaggatatgccgacatcaattgaagaagacagctcgttgctttctttcattg---acaaaatcgaaaactttga------taacctgtg--------------------------------------------------------------------------------------------------------------------------------------------------------------------------------------------------------------------------------------------------------------------------------------------------------------------------------------------------------------------------------------------------------------------------------------------
>I23354_M003_Malvaceae_Herissantia_crispa_seq1
------------------------------------------------------------------------------------------------------------------------------------------------------------------------------------------------------------------------------------------------------------------------------------------------------------------------------------------------------------------------------------------------------------------------------------------------------------------------------------------------------------------------------------------------------------------------------------------actcttgagttatggaacatatacaaatttggagcttcttgaatactacgggtttctgttagaggataatccaaacgagaaggtgtty-------attcmg------ctggagcttgacatg---------catagctcaagttgttggccgaaagagtcgctctacatccatcaaaatgggcagccatctttcgctttgatgtgtgatttgcgcttgtgggcaaccccgccgtctcagcggaaatctatcggacacctagctta--ttcgggatgtctaatctctaacagcaatgaaatatgtgtta----------tgaaatggatagccaagaaatgtgaagc--tgtattgaagaaaatgccgacatcaatcgaagaagacaagtcgttggtcagttcgatag---acaaaatggaggagtacga------gaatgtgtgggagttggttaaggaagcaagtgcagtattg------ggaggtgagtttggcaatgataat------actattctaaaagcagcatatgt------tgtagaaagtgct---gatgagtcaagttc------aat---gg------------------------------------------------------------------------------------------------------------------------------------------------------------------------------------------------------------------------------------------------------------------------------------------------
>I23355_M004_Malvaceae_Malva_arborea_seq1
--------------------------------------------------------------------------------------------------------------------------------------------------------------------------------------------------------------------------------------------------------------------------------------------------------------------------------------------------------------------------------------------------------------------------------------------------------------------------------------------------------------------------------------------------------------------------------------------tcttgagttatggaacatacacaaatttggagcttcttgaatactatgggtttcttttagaggataatccaaatgagaaggtgttt-------attcca------ctggaccttgacatg---------catagcttaagctgttggccgaaagagtcgctatacatccatcaaaatgggaagccatctttcgctttgatgtgtgctttgcgcttgtgggcaactccaccgtatcagcggaaatctgttggacacctagctta--ttcgggaggtctgatctcgaagagcaatgaaatatgtgtca----------tggaatggatagctaagaaatgcgatgc--tgtattgaaggaaatgccaacatcagtcgaagaagacaagtcgttagttggtctgataa---acaagatggaggagtacga------gaacccgtgggagtgggtaaaggaagcaagtgcagtattt------------------ggcaataataa---------tattttgaaagaagcatgtgc------tgtggaaagagat---gatgagtcgacttc------agc---ggtga---ggactaaaatgttgatagat----------------------------------------------------------------------------------------------------------------------------------------------------------------------------------------------------------------------------------------------------------------------
>I23356_M005_Malvaceae_Lavatera_assurgentiflora_seq1
----------------------------------------------------------------------------------------------------------------------------------------------------------------------------------------------------------------------------------------------------------------------------------------------------------------------------------------------------------------------------------------------------------------------------------------------------------------------------------------------------------------------------------------------------------------------------------------------------------------------------------------t------------tagaggataatccaaatgagaaggtgttt-------attcca------ctggaccttgacatg---------catagcttaagctgttggccgaaagagtcgctatacatccatcaaawtgggaagccatctttcgctttgatgtgtgctttgcgcktgtgggcarctccaccgtatcagcggaaatctgttggacacctagctta--ttcgggaggtctgatctcgaagagcaatgaaatatgtgtca----------tggaatggatagctaagaaatgcgatgc--tgtattgaaggaaatgccaacatcagtcgaagaagacaagtcgttagttggtctgataa---acaagatggaggagtacga------gaaccc-----------------------------------------------------------------------------------------------------------------------------------------------------------------------------------------------------------------------------------------------------------------------------------------------------------------------------------------------------------------------------------------------------------------------------------------------
>I23357_M006_Sphaerosepalaceae_Rhopalocarpus_longipetiolatus_seq1
----------------------------------------------------------------------------------------------------------------------------------------------------------------------------------------------------------------------------------------------------------------------------------------------------------------------------------------------------------------------------------------------------------------------------------------------------------------------------------------------------------------------------------------------------------------------------------------gttctcttgggttatggagtatacacaaatttagagcttcttgagcactatgggtttcttctagatgaaaatccaaatgacaaagtttat-------attcca------ttggagtatgaaata---------tatgcctccatttcatggcctaaagagtcactttatatccatcaaaatggtaagccatcttttgctcttatgtctgctttgcgtttgtgggcaactccacgaaaccaaaggagatctgtaggacaccttgctta--ttcaggatatcaaatttcggaagacaatgagaaatcagtga----------tgagatgggtatgcaa----------------------------------------------------------------------------------------------------------------------------------------------------------------------------------------------------------------------------------------------------------------------------------------------------------------------------------------------------------------------------------------------------------------------------------------------------------------------------------------------------------------------------------------------------------
>I23359_M008_Malvaceae_Althaea_officinalis_seq1
--------------------------------------------------------------------------------------------------------------------------------------------------------------------------------------------------------------------------------------------------------------------------------------------------------------------------------------------------------------------------------------------------------------------------------------------------------------------------------------------------------------------------------------------------------------------------------------------------gttatggaacatacacaaatttggagcttctygaatactatgggtttcttttagaggataatccaaatgagaaggtgttt-------attcca------ctggaccttgacatg---------catagcttaagctgttggccgaaagagtcgctatacatccatcaaaatgggaagccatctttcgcattgatgtgtgctttgcgcttgtgggcaactccaccatatcagcggaaatcggttggacacctagctta--ttcgggaggtccgatctcgaagagcaatgaaatatgtatca----------tgaaatggatagctaagaaatgcgatac--tgtattgaaggaaatgccaacatcgatcgaagaagacaagtcgttagttggtttgataa---acaagatggaggagtacga------gaacctgtgggagtgggtaaaggaagcaagttcagtattt------------------ggcaataataa---------tattttgaaagaagcatatgc------tgtagaaagagat---gatgagtcgacttc------acc---ggtga---gga---------------------------------------------------------------------------------------------------------------------------------------------------------------------------------------------------------------------------------------------------------------------------------------
>I23360_M009_Malvaceae_Lagunaria_patersonia_seq1
---------------------------------------------------------------------------------------------------------------------------------------------------------------------------------------------------------------------------------------------------------------------------------------------------------------------------------------------------------------------------------------------------------------------------------------------------------------------------------------------------------------------------------------------------------------------------------------ggttctcttgagttatggaacatacacaaatttggagcttctcgaatactacgggtttcttttagaggataatccaaatgagaaggtgttt-------attcca------atggagcttgacatg---------catacattaagttgttggccgaaagagtcgctatacatccatcaaaatgggaggccatctttcgctttgatgtgtgctttgcgcttgtgggcaactccaccacatcagcggaaatccatcggacacctagctta--ttcaggatgtccaatctcgaagggcaatgaaatatgtgtca----------tgaaatggatagcaaagaaatgcgatgc--tatattgaaggaaatgccgacatcaatcgaagaagacaagtcgttggttcgtttgacag---acaaaatggaggagtataa------gaacctgtgggagtgggtgaaggaagcgagtgcagtattt------ggaggtgagattggcaatattagt------aatattctggaagcaacatwkkt------kgggraarrrrwk---rwkrrkymamytym------aa------------------------------------------------------------------------------------------------------------------------------------------------------------------------------------------------------------------------------------------------------------------------------------------------------
>I23361_M010_Malvaceae_Allyogyne_huegelli_seq1
--------------------------------------------------------------------------------------------------------------------------------------------------------------------------------------------------------------------------------------------------------------------------------------------------------------------------------------------------------------------------------------------------------------------------------------------------------------------------------------------------------------------------------------------------------------------------------------------------------------------------------------------------------------------------------------------------------------------------------------------------------------------------------aggccatctttcgccatgatgtgtgctttgcgcttgtgggaaactccaccgtctcagcggaaatctatcggacacctagctta--ttcgggttgtcggatctcgaaggacaatgaaatatgtgtga----------tgaaatggatagctaagaaatgtgatgt--cgtgttgaaggaaatgccgacaacaatcgaagaagacaagtcgatggt--------------------------------------------------------------------------------------------------------------------------------------------------------------------------------------------------------------------------------------------------------------------------------------------------------------------------------------------------------------------------------------------------------------------------------------------------------------------------------------------
>I23364_M013_Malvaceae_Grewia_sp_seq1
-----------------------------------------------------------------------------------------------------------------------------------------------------------------------------------------------------------------------------------------------------------------------------------------------------------------------------------------------------------------------------------------------------------------------------------------------------------------------------------------------------------------------------------------------------------------------------------------------tgggttatggaacatatacaaatttggagcttcttgaacactatggatttcttctagatgataacccgaatgagaaagttttt-------attcct------ttggagcttgacata---------cattcctctagttcttggccagaagattccctattcatccatcataatgggaggccatcatttgctttgatgtctgctttgcgcttatgggcaactccgctatatcagcggaaatctatcgcacacttagctta--ttcaggatctcagctctcacagaacaatgaaacatttgtca----------tgaaatggctagctaacaaatgccaggc--tatattgaagcatatgccaacgtcaacggaagaagacaactcgttgcactctttcatcg---acaaaatccaggacttcga------taacctgcgggagcggggaaaggaaatg---cctaatctt------gaatgtgagttttgcaa---------------attctggaaagcaacaggcc---------tgaaaagagat---ggtgagttaaaatc------atc---tagga---ggactgaaatgatgatagataggtggaa--------------------------------------------------------------------------------------------------------------------------------------------------------------------------------------------------------------------------------------------------------------
>I23365_M014_Malvaceae_Callirhoe_bushii_seq1
--------------------------------------------------------------------------------------------------------------------------------------------------------------------------------------------------------------------------------------------------------------------------------------------------------------------------------------------------------------------------------------------------------------------------------------------------------------------------------------------------------------------------------------------------------------------------------------------tcttgagttatggaacatacacaaatttggagcttcttgaatactatggatttcttctagaggataatccaaatgagaaggtgttt-------attcca------ctggagcttgacatg---------catagcttaagctgttggccgaaagagtcgctatacatccatcaaaatgggaagccatcttttgctttgatgtgtgctttgcgcttgtgggcractccaccgtatcagcggaaatctattggacacctagctta--ttcaggaggtccgatctcgaagagcaatgaaatatttgtca----------tgaaatggatagctaagaaatgtgatgc--tatattgaagggaatgccdacatcaaccgaagaagacaagtcgttagtgggtttgatag---acaaaatggaggagtacga------gaacatgtgggagtggataaaggaagcragtgcagcmttk------------------ggyaataataa---------yattttgaaag------------------------------------------------------------------------------------------------------------------------------------------------------------------------------------------------------------------------------------------------------------------------------------------------------------------------------------------------------------
>I23367_M016_Malvaceae_Kitaibelia_vitifolia_seq1
------------------------------------------------------------------------------------------------------------------------------------------------------------------------------------------------------------------------------------------------------------------------------------------------------------------------------------------------------------------------------------------------------------------------------------------------------------------------------------------------------------------------------------------------------------------------------------------tctcttgagttatggaacatacacaaatttggagcttcttgaatactatgggtttcttttagaggataatccaaatgagaaggtgttt-------attcca------ctggacgttgacatg---------catagcttaagctgttggccgaaagagtcgctatacatccatcaaaatgggaagccatcttttgctttgatgtgtgctttgcgcttgtgggcaactccaccgtatcagcggaaatctgttggacacctagctta--ttcgggaggtccgatctcaaagagcaatgaaatatgtgtca----------tgaaatggatagctaagaaatgcgatgc--tgtattgaaggaaatgccaacatcggtcgaagaagacaagtcattagttggtttgataa---acaagatggaggagtacga------gaacccgtgggagtgggtaaaggaagcaagtgmagtattt------------------ggcaataatag---------tattttgaaagaagcatatgc------cgtggaaagagat---gatgagtcaaattc------acc---ggcga---ggactaaaatgttgatagataggtggaaatta----------------------------------------------------------------------------------------------------------------------------------------------------------------------------------------------------------------------------------------------------------
>I23368_M017_Malvaceae_Sterculia_apetala_seq1
---------------------------------------------------------------------------------------------------------------------------------------------------------------------------------------------------------------------------------------------------------------------------------------------------------------------------------------------------------------------------------------------------------------------------------------------------------------------------------------------------------------------------------------------------------------------------------------ggttctcttgagttatggaacatatacaaatgtggagcttcttgaacactatgggtttcttttagaggataatccaaatgagaaggtcttt-------attcca------ttggagattgacatg---------cattgctttagttcttggccaaaagattcgctatacatccatcaaaatgggagaccatcttttgctttgatgtctgctttgcgtttgtgggcaactccaccatatcagcggaaatctagaggacacctagctta--ttcaggatctcagctctcacaaggcaatgaaatctgtgtca----------tgaaatggatagctaagaaatgcaatgc--taaattgaaggatatgccaacatcaatcgaagaagacagcgcattgctttctttcattg---acaaaatcgaggactttga------taacctgtgggagagaggaacgtcgggg---ccttctcct------ggaagtgagttttacaa---------------tttcttgaaagcatctggtc---------tgaaaagagat---sccaagttaacatc------gtc---tggga---ggactaaaatgttgatcgataggtggaaattagcagtccaatggaggcttatttataaaagagttcttgttgattgcatttcacattgtay-----------------------------------------------------------------------------------------------------------------------------------------------------------------------------------------------
>I23369_M018_Malvaceae_Abelmoschus_esculentus_seq1
--------------------------------------------------------------------------------------------------------------------------------------------------------------------------------------------------------------------------------------------------------------------------------------------------------------------------------------------------------------------------------------------------------------------------------------------------------------------------------------------------------------------------------------------------------------------------------------------tcttgagttacggaacatacacaaatttggagcttcttgaacactatggatttcttctagaggataatccaaatgagaaggtgttt-------attcct------ctggagcttgatatg---------catagctcaagttgttggccaaaggagtcgctatacatccatcaaaatgggagaccatctttcactttgatgtgtgctttgcgcttgtgggcaactccaccatatcagcggaaatctattggacacctagctta--ttcgggttgtcagatctcaacgggcaatgaaatatgtgtga----------tgaaatggatagctaagaaatgcgacac--tatattaaaggaaatgccaacaacaatcgatgaagacaagtcgttggttcatttgatag---acaaaatggaggagtatga------gaacccgtgtgagtgggtgaaggaagcgagtgcagcattt------gaaggtgagtatggcaatgataa---------tattttgaaagcagcatgtgt------tgtgggaagagat---gaggagccgtccac------t-------------------------------------------------------------------------------------------------------------------------------------------------------------------------------------------------------------------------------------------------------------------------------------------------------
>I23370_M105_Malvaceae_Pachira_aquatica_seq1
-----------------------------------------------------------------------------------------------------------------------------------------------------------------------------------------------------------------------------------------------------------------------------------------------------------------------------------------------------------------------------------------------------------------------------------------------------------------------------------------------------------------------------------------------------------------------------------------ttcttttgagttatggracatacacaaatttggagcttcttgaatactatgggtttcttttagaggataatccaaatgagaaggttttt-------attcca------ttggagcttgacata---------cattgcttaagttcttggccaaaagagtcgctatacatccatcaaaacgggaggccatcttttgcattgatgtctgctttgcgtttgtgggcaactccgccatatcagcggaaatctattsgacacctagctta--ttccggatctcagctctcgaagggcaacgaaatatccgtca----------tgaaatggatagctaagaaatgcaaagc--tatattgaaggatatgccaacatcaattgaagaagacaagtcgttgctaactttcatca---ataaaatccaggagtttga------caacctgcgggagtgggtaaaggcagcg---cctgcttgc------ggaggtgagtttggcaa---------------trgtttgaaagcatatggtc---------tgaaaagagat---gatgagttaa------------------------------------------------------------------------------------------------------------------------------------------------------------------------------------------------------------------------------------------------------------------------------------------------------------------
>I23371_M137_Malvaceae_Dombeya_wallichii_seq1
------------------------------------------------------------------------------------------------------------------------------------------------------------------------------------------------------------------------------------------------------------------------------------------------------------------------------------------------------------------------------------------------------------------------------------------------------------------------------------------------------------------------------------------------------------------------------------------tctgttgagttatggaacatataccaatttggagctcctygaacactatgggtttctcttagaggaaaatccaaaygagaaggtkttt-------attcca------ttggagcttgatata---------cattgcwttagttcttggccaaaagattcgctatayatccatcaaaatgggagaccatcttttgctttgatgtctgctttgcgcttgtgggcaactccaccgtaccagaggaaatcattggggcacctagctta--ttcaggatcccagctctcaaagggaaatgaaatatatgtga----------tgaaatggatagctaagaaatgcagtgc--aatattgaaggatatgccaacagcaatagaagaagacgacatgttagtttgtttcattg---acaaaatggaggactttga------taacttgtgggagtggggaaagagggca---cctgctttgggagttggaggtgaattttgcaa---------------gtttttgaaggcacatggtc---------tgaattgggat---gatgagttgaaatcaagtgggag---tggga---ggacgaaaatgttgatagataggtggatattagcaattcaatgga---------------------------------------------------------------------------------------------------------------------------------------------------------------------------------------------------------------------------------------------
>I23372_M140_Malvaceae_Chiranthodendron_pentadactylon_seq1
---------------------------------------------------------------------------------------------------------------------------------------------------------------------------------------------------------------------------------------------------------------------------------------------------------------------------------------------------------------------------------------------------------------------------------------------------------------------------------------------------------------------------------------------------------------------------------------------------ttatggaacatacacaaatttggagcttcttgaatactatgggtttgttttagaggataatccaaatgagaaggttttt-------attcca------ttggagcttgacaatgacaaacactgctgctttagttcttggccaaaagattcgctctacatccatgaaaatgggaggccatcttttgctttgatgtctgctttgcgtttgtgggcaattccaccatatcagcggaaatctgtcggacacctagctta--ttcaggatctcagctctcaaagggcaatgaaatatctgtca----------tgaaatggatagctaagaaatgcaatgc--tttattgaaggatatgccaacatcaattgaagaagacaacaggttgctttctttcattg---acaaaatccacgagtttga------caacctatcggagtgggtaaaggcggcggcgcctgctttt------ggaggtgagtttcgcaa---------------tattttgaaagaatgtggtc---------tcaaaagagat---gat------------------------gtga---ggactaaaatgttga---------------------------------------------------------------------------------------------------------------------------------------------------------------------------------------------------------------------------------------------------------------------------
>I23373_M141_Malvaceae_Quararibea_funebris_seq1
-----------------------------------------------------------------------------------------------------------------------------------------------------------------------------------------------------------------------------------------------------------------------------------------------------------------------------------------------------------------------------------------------------------------------------------------------------------------------------------------------------------------------------------------------------------------------------------------ttctcttgagttatggaacatacacaaatttagagcttcttgagtacyatgggtttcttttagaggataatccaaatgagaaggtgttt-------attcca------ttagagcttgacatg---------caaagcgtaagttcttggccaaaagagttgctatacatccatcaaaatgggaggccatcttttgctttgatgtctgctttacgtttgtgggcaactccaccawatcagyggaaatctgtcagacacstagctta--ttcaggatctcagctctcgaaaagcaatgaaatatgtgtga----------tgaaatggatagccaacaaatgcgatgc--tatattgaaggaaatgccaacatcaattgaagaagacaagtcgttgctttcattcatag---acaaaagggaagagtatgacaacatgaacctgcaggagtgggtaaaggaggcg---gctgcatgt------ggaggtgagttcggcaataatactaaa---aatattttgaaagc---------------tctagcagcatat---ggtgagttaaagtc------atc---agtga---ggagtaaaatgttgatggataggtggaaattagcagtccaatggaggctgat--------------------------------------------------------------------------------------------------------------------------------------------------------------------------------------------------------------------------------------
>I23374_M142_Malvaceae_Hampea_nutricia_seq1
----------------------------------------------------------------------------------------------------------------------------------------------------------------------------------------------------------------------------------------------------------------------------------------------------------------------------------------------------------------------------------------------------------------------------------------------------------------------------------------------------------------------------------------------------------------------------------------------------tatggaacatacacaaatttggagcttcttgaatactatgggtttcttttagaggataatccaaatgagaaggtgttt-------attcca------ctagacctcgacatg---------catagcttaagttgttggccaaaagagtcgctatatatccatcaaaatgggaggccgtctttcgctttgatgtgtgctttgcgcttgtgggcaactccacctcaacagcggaaatctattggacacctagctta--ttcgggatgtccgatctcaaaaggcaatgaaatatatgtga----------tgaaatgggtaggtaagaaatgtgatgc--tttattgaaggaaatgccgacatcaatcgaagaagacaagtcattggttcatttgatag---gcaaaatggaggagtatga------gaacctgggggagtgggtaaaggaagc--------------------------------------------------------------------------------------------------------------------------------------------------------------------------------------------------------------------------------------------------------------------------------------------------------------------------------------------------------------------------------------------------------------------------
>I23376_M145_Malvaceae_Heliocarpus_appendiculatus_seq1
---------------------------------------------------------------------------------------------------------------------------------------------------------------------------------------------------------------------------------------------------------------------------------------------------------------------------------------------------------------------------------------------------------------------------------------------------------------------------------------------------------------------------------------------------------------------------------------------attgggttatggaacatatacaaatttggagcttcttgaacactatgggtttattctagaggataacccgaatgagaaagtattt-------attcct------ttggagcgcgacata---------ctttcctctagttcttggccagaagattttctattcatccatccaaacgggaagccatcatttgctttgatatctactttgcgcytgtgggcaactccaccrtatcarcggaaatctatcggacacctagctta--ttcaggatctcagctctcagagggcaatgaactatatstca----------tgaaawggctarctgagaaatgccatgy--catattgaagcatatgccaacatcaattgacgaagacaayctgttactkccttkcatcg---amawaakcsaggacttsga------taacctgtcagagtggggaraggctttg---cctgctttt------ggaagtgaggtttgcaa---------------ttattggaaagcaaatagta---------tgaaaagagaa---ggtgggttaaaatc------atc---tgggaagagaactcagatgatgatagatagat------------------------------------------------------------------------------------------------------------------------------------------------------------------------------------------------------------------------------------------------------------------
>I23377_M148_Malvaceae_Robinsonella_mirandae_seq1
-------------------------------------------------------------------------------------------------------------------------------------------------------------------------------------------------------------------------------------------------------------------------------------------------------------------------------------------------------------------------------------------------------------------------------------------------------------------------------------------------------------------------------------------------------------------------------------------------agttatggaacatacacaaatttggagcttcttgaacactatgggtttcttttagaggataatccaaacgagaaggtgttt-------attcca------ctggagcttgacatg---------catagcttaagtcgctggccgaaagagtccctctacatccatcaaaacgggaagccatcttttgccttgatgtgtgctttgcgcttgtgggcaactctgccgtatcagcggaaatctatcggacacctagctta--ttcgggatgtccgatctctaacagcaatgaaatatgtgtca----------tgaaatggatagctaagaaatgtgatgc--tatattgaaggaaatgccgacatcaatcaaagaagacaagtcgttggtcagttcgatag---acaaaatggtggagtatga------gaacatgtgggagttggtcaagggagcgagtgcagtattt------ggaggtgagtttggcaa---------------tattttgaaagcagcaaatgt------tatagaaagtgat---gatgtgccaaattc------aat---ggtga---ggattaaaatgttgatagataggtggaaattagca-------------------------------------------------------------------------------------------------------------------------------------------------------------------------------------------------------------------------------------------------------
>I23378_M150_Malvaceae_Ceiba_pentandra_seq1
-------------------------------------------------------------------------------------------------------------------------------------------------------------------------------------------------------------------------------------------------------------------------------------------------------------------------------------------------------------------------------------------------------------------------------------------------------------------------------------------------------------------------------------------------------------------------------------------------------ggaacatacacaaatttggagcttcttgaatactatgggtttcttttagaggataatccaaatgagaaggttttt-------atccca------ttggagcttgacaga---------cattgcataagttcttggccgatagagtcgctatacatccaacaaaatgggaggccatcttttgcgttgatgtctgctttgcgtttatgggcaactccgccatatcagcggaaatctattggacacctagctta--ttctggagctcagctctcgaagggcaacgaaatatccgtca----------tgaaatggatagctaagaaatgcaatgc--tagattgaaggatatgccaacatcaattgaagaagacaagtcgttgctttctttcatgg---acaaaatccaggagtttga------caacctgcaggagtggataaaggcggca---cctgcttgc------ggaggtgagtttggcaa---------------tattttgaaagtatgtggtc---------tgaaaagagat---gatgagttaagttg---ttcatc---agtga---ggattaaaatgttgatggaaaggtggaaattagcagtccagtggaggctt----------------------------------------------------------------------------------------------------------------------------------------------------------------------------------------------------------------------------------------
>I23379_M160_Muntingiaceae_Muntingia_calabura_seq1
---------------------------------------------------------------------------------------------------------------------------------------------------------------------------------------------------------------------------------------------------------------------------------------------------------------------------------------------------------------------------------------------------------------------------------------------------------------------------------------------------------------------------------------------------------------------------------------ggttctgctgagctatgggacctatacaaatctggagcttctagagcactatgggtttcttttagataaaaatccaaatgacaaggtgttt-------attcct------ctggatcacgacata---------tgttgttcaacttcttggccaaaagaatcattgtatattcaccagaatggaaaaccatcattctctttattgtgtgccctgcgactacggatgaccccttcggaccagcggagatccgtggggcaccttgttta--ttcaggatctcaactttcagtggagaatgaaaatatggtca----------tgaaatggat----------------------------------------------------------------------------------------------------------------------------------------------------------------------------------------------------------------------------------------------------------------------------------------------------------------------------------------------------------------------------------------------------------------------------------------------------------------------------------------------------------------------------------------------------------------
>I23380_M161_Malvaceae_Hibiscus_tiliaceus_seq1
-------------------------------------------------------------------------------------------------------------------------------------------------------------------------------------------------------------------------------------------------------------------------------------------------------------------------------------------------------------------------------------------------------------------------------------------------------------------------------------------------------------------------------------------------------------------------------------------------agttacggaacatacacaaatttggagcttcttgaacactatggatttcttctagaggacaatccaaatgagaaggtgttt-------attcca------ctggagcttgacatg---------catagcttaagttgttggccgaaagagtcgttatacatccatcaaaatgggagtccatctttcgctttgatgtgtgctttgcgcttgtgggcaactccgccgtatcagcggaaatctattggacacctagctta--ttcaggttgtcaaatctcgaagggcaatgaaatatgtgtga----------tgaaatggatagctaagaaatgtgatgc--tgtgttgaaggaaatgccaacagcaatcgaagaagacgagtcgttggttcatttgatag---acaaaatggaggagtatga------gaacccgtgggagtgggtaaaggaagcgagtgcagcattt------ggtggtgagttt-------------------------------------------------------------------------------------------------------------------------------------------------------------------------------------------------------------------------------------------------------------------------------------------------------------------------------------------------------------------------------------------
>I23381_M162_Bixaceae_Bixa_orellana_seq1
-----------------------------------------------------------------------------------------------------------------------------------------------------------------------------------------------------------------------------------------------------------------------------------------------------------------------------------------------------------------------------------------------------------------------------------------------------------------------------------------------------------------------------------------------------------------------------------------ttctcttgagctatggaacatattcaaatttagagcttctcgagcactatgggtttcttttggatgaaaatccaaatgacaaggttttt-------attcca------ttggagtatggcata---------tatacatccgtttcatggccaagagagtcactatatattcatccaaatggaaagccatcttttgctttgatgtctgctttgcgattatggacaaccccacctcaccggcggagatctgtaggacaccttgctta--ttcaggatctcaactttcagtggataatgagatgtctgtca----------tgaaatggatatctaagaaatgccaggt--ggttctgaagaatctgcccacatcagttgatgaagacagcttgctgctttcttcaattg---acaaaatccaagactttga------taatcccatggagtgggcaaagatagtc---tctaattta------ggaggtgacgcttgtaa---------------tttgctggaagacatccgtttggagaatctgaagagtggg---gttaaaatgggatc------agc---tagta---gaactaggagtttggtaggcaggtggaaattagcagtgcagtggaggtttatgtataagaatgttcttct--------------------------------------------------------------------------------------------------------------------------------------------------------------------------------------------------------------------
>I23382_M163_Bixaceae_Cochlospermum_vitifolium_seq1
--------------------------------------------------------------------------------------------------------------------------------------------------------------------------------------------------------------------------------------------------------------------------------------------------------------------------------------------------------------------------------------------------------------------------------------------------------------------------------------------------------------------------------------------------------------------------------------aggttctcttragctacgggacatacacaaatttagaacttcttgagcactatgggtttcttcttgatgaaaatccaaatgacaaggttttt-------attcca------ttggaatatgatatg---------tatgcctccatctcattgccaaaagagtcactgtacatccatccmaacggaaggccatcttttgctttgatgtctgctttgcggttgtgggcaaccccaccacacyggcggagatctgtaggacaccttgcata--ttcaggatctcaactttcagtggataatgagacatctgtca----------tgaaatggatatctaagaattgcaatgt--tgttctgaagaatctgccgacatcgattgaagaagacagcttgctggtttctgccattg---acaaaatccaagattttga------aaatcctabggagtggggtaaggtggca---tctgcctca------ggaggcgaggtttgcaa---------------tttcttggaagcaattcgtccgcagaatgggaaaagcgag---ghtaagttdttgtc------adb---hgtaa---gwahhaaaatgktg----------------------------------------------------------------------------------------------------------------------------------------------------------------------------------------------------------------------------------------------------------------------------
>I23383_M166_Malvaceae_Pseudobombax_ellipticum_seq1
----------------------------------------------------------------------------------------------------------------------------------------------------------------------------------------------------------------------------------------------------------------------------------------------------------------------------------------------------------------------------------------------------------------------------------------------------------------------------------------------------------------------------------------------------------------------------------------gttctcttgggttatggaacatacacaaatttggagcttctggagtactatgggtttcttttagatgataatccaaatgagaaggttttt-------attcca------ttggagcttgacata---------cattgcttaagttcttggccgaaagagtcgctatacatccatggaaatggcaggccatcttttgcattgatgtctgctttgcgtttatgggctactccaccatatcagcggaaatctgttggacacctagctta--ttccggatctcagctctcgaagggcaatgaaatatccgtca----------tgaaatggatagctaagaaatgcaatgc--tatactgaaggatatgccaacatcaattgaagaagacaagtcgttgctttctttcatcg---acaaaatccaggagtttga------caacctgcgggagtgggtaaaggcggcg---cctgcttgc------gggagtgagtttggcaa---------------tattttgaaagcatgtggtc---------tgaaaagagat---gaagagttaagttg---ttcgtc---agtga---ggactaaaatgttgatagaaaggtggaaattagctgtcgaatggaggcttatatataaaaacgttgttgctgatt---------------------------------------------------------------------------------------------------------------------------------------------------------------------------------------------------------------
>I23384_M168_Malvaceae_Theobroma_cacao_seq1
----------------------------------------------------------------------------------------------------------------------------------------------------------------------------------------------------------------------------------------------------------------------------------------------------------------------------------------------------------------------------------------------------------------------------------------------------------------------------------------------------------------------------------------------------------------------------------------gttctcytgagttatggaacatatacaaatttggagcttcttgaatactatgggtttcttttagaggataatccaaatgagaaggttttt-------attcca------ttggagcctgacata---------cattcctctagttcttggccaaacgattcgctatacatccatcaaaatgggaggccatcatttgctttgatggctgctttgcgtgtgtgggcaactccaccatatcagcggaaatctatcagacaccaagctta--ttcaggatctcaactgtcacaggacaatgaaatatctgtca----------tgacatggatagctaagaaatgccatgc--tacattgaaggctatgccaacatcaattgaagatgacaacttgttgctttctttcaccg---acaaaatccaggagtttga------taacctgtgggagtggggaaaggcgatg---cctgctttt------gggggtgagttttgcaa---------------tcttttgcaagcaactaatc---------tgaaaagaaac---gatgagtcatttgc------atc---tcgga---gggctaaaatgttgatagataggtggaaattagcagtccattggaggcttatttataaaaaagttcttgttgactgcatttcatattgtactgacacaatcaat----------------------------------------------------------------------------------------------------------------------------------------------------------------------------------
>I23385_M169_Malvaceae_Ochroma_pyramidale_seq1
-----------------------------------------------------------------------------------------------------------------------------------------------------------------------------------------------------------------------------------------------------------------------------------------------------------------------------------------------------------------------------------------------------------------------------------------------------------------------------------------------------------------------------------------------------------------------------------------------tgagttatggaacatacacaaatttggagcttcttgaatactatgggtttcttttagaggataacccaaatgagaaggttttt-------attccg------ttggagcttgacgta---------cattgcttaagttcttggccaaaagagtcgctctacatccatcaaaatgggaggccatcttttgctttgatgtctgctttgcgtttgtgggcaactccaccatatcagcggaaatctatcggacacctaactta--ttcaggatctcagctctcaaagggcaatgaaatatatgtca----------tgaaatggatagctaagaaatgccatgc--tatattgaaggaaatgccaacatcaattgaagaagacaagtcgttgctttgtttcattg---acaaaatccaggactttga------caacctgtgggattgggtaaaggcagcg---cctgcattt------ggaggtgagtttggcga---------------tattttgaaagcatctggtc---------tggaaagagat---gatgagttaacgtc------atc---agtga---ggactaaaatgttgatagataggtggaaattagcagtccaatggaggctcatatataaaa-----------------------------------------------------------------------------------------------------------------------------------------------------------------------------------------------------------------------------t
>I23387_M178_Malvaceae_Malvaviscus_arboreus_seq1
------------------------------------------------------------------------------------------------------------------------------------------------------------------------------------------------------------------------------------------------------------------------------------------------------------------------------------------------------------------------------------------------------------------------------------------------------------------------------------------------------------------------------------------------------------------------------------------tctcttgagttatggaacatacacaaatttggagcttcttgaacactatggatttcttctagaggataatccaaatgagaaggtgttt-------attcca------ctggagyytgacatg---------catagcttaagttgttggccraaagartcgytatacatycatsaaaatgggagsccatcyttygctttgatgtgygctttgcdcttktgggcaactccacyrtatcagcggaaatctattggacacctagctta--ytcgggttgtcagatctyraaggbmaatgaaatatktgtga----------tgaaatggatagctaagaaatgtgatgc--ygtgttgaaggaaatgccgacagcaatcgaagaagacaagtcgttgattcatttgatag---acaaaatggaggagcacga------gaacctgtgggagtgggtaaaggaagcgagtgcagcattt------ggaggtgagtttggcaatgataa---------tattttgaaagcagcatgtgt------tgtgggaagagat---gaggagccgtccac------tgcattagtga---ggactaaaatgttgattgataggtggaaattagcagtccaatggaggcttgtgtataaaacagttgtt---------------------------------------------------------------------------------------------------------------------------------------------------------------------------------------------------------------------g
>I23388_M180_Malvaceae_Triumfetta_lappula_seq1
----------------------------------------------------------------------------------------------------------------------------------------------------------------------------------------------------------------------------------------------------------------------------------------------------------------------------------------------------------------------------------------------------------------------------------------------------------------------------------------------------------------------------------------------------------------------------------------gttctattgggttatggaacatatacaaatttggagcttcttgaacactatgggtttattctagaggataacccgaatgagaaagtattt-------attcct------ttggagcgcgacata---------ctttcctctagttcttggccagaagattttctattcatccatcmaaacgggargccatcatttgctttgatatctactttgcgcttgtgggcaactccaccktrtcagcggaaatctatcggacacctagctta--ttcaggatctcagctctcaragggmaatgarctatatgtca----------tgaaatggctagcygagaaatgccatgc--yatattgaagmwtatgccaacatcaattgaagaagacaacctgttactttcyttcatcg---acaaaatccaggacttcga------taacctgtcsgagtggggaaaggcttyg---cctgctttt------ggaagtgagttttgcaa---------------ttattggaaagcaaatagta---------tgaaaagagaa---gatgrgttaaaayc------atc---tgggaaragaactcaratgatgatagatagatggaaattagctg------------------------------------------------------------------------------------------------------------------------------------------------------------------------------------------------------------------------------------------------------
>I23389_M181_Malvaceae_Pavonia_scheadiana_seq1
----------------------------------------------------------------------------------------------------------------------------------------------------------------------------------------------------------------------------------------------------------------------------------------------------------------------------------------------------------------------------------------------------------------------------------------------------------------------------------------------------------------------------------------------------------------------------------------------ttgagttatggaacatacacaaatttggagcttcttgaatactatgggtttcttktagaggataatccaaatgagaaggtgttt-------attcca------ctgsagcttgacatg---------catmgcttaagctgttggccgaaagartcgctatacatccatcaaaatgggaagccatctttcgctttgatgtgtgctttgcgcttgtgggcaactccaccgtatcagcggaaatctrttggacacctagctta--ttcgggaggtcygatctcdaagagcaatgaaatatgtgtca----------tgaaatgsatagctaagaaatgcgatgc--twtattgaaggraatgccdacatcarycgaagaagacaagbmgtyagttggtttgatag---acaaaatggaggagtacga------gaacmwgtgggagtggrtaaaggaagcragtgcagtattt------------------ggcaataataa---------tattttgaaagcagcatatgt------tgtggaaagagat---gatgartcaacttc------acc---ggyga---ggactaa-----------------------------------------------------------------------------------------------------------------------------------------------------------------------------------------------------------------------------------------------------------------------------------
>I23390_M182_Malvaceae_Anoda_cristata_seq1
----------------------------------------------------------------------------------------------------------------------------------------------------------------------------------------------------------------------------------------------------------------------------------------------------------------------------------------------------------------------------------------------------------------------------------------------------------------------------------------------------------------------------------------------------------------------------------------------------------acatacacaaatttggagcttcttgaatactatgggtttcttttagaggataatccaaatgagaaggtgttt-------attcca------ctgcagcttgacatg---------catagcttaagctgttggccgaaagartcgctatacatccatcaaaatgggaagccatctttcgctttgatgtgtgctttgcgcttgtgggcaactccaccgtatcagcggaaatctrttggacacctagctta--ttcgggaggtccgatctcgaagagcaatgaaatatgtgtca----------tgaaatggatagctaagaaatgcgatgc--tatattgaaggraatgccdacatcarycgaagaagacaagycgtyagttggtttgatag---acaaaatggaggagtacga------gaacmwgtgggagtgggtaaaggaagcragtgcagtattt------------------ggcaataataa---------tattttgaaagmagcatatgt------tgtggaaagagat---gatgagtc--------------------------------------------------------------------------------------------------------------------------------------------------------------------------------------------------------------------------------------------------------------------------------------------------------------------
>I23391_M183_Malvaceae_Phymosia_umbellata_seq1
---------------------------------------------------------------------------------------------------------------------------------------------------------------------------------------------------------------------------------------------------------------------------------------------------------------------------------------------------------------------------------------------------------------------------------------------------------------------------------------------------------------------------------------------------------------------------------------------cttgagctatggaacatacacaaatttggagcttcttgaacactatgggtttcttttagaggataatccaaacgaraaggtgttt-------attcca------ctggagcttgacatg---------catagcytgagytgttggccgaaagagtcsctctacatccatcaaaacgggaagccatytttcgctttgatgtgtgctttgcgcttgtgggcaactccatcgtatcagcggaaatctatcggacacctagctta--ttcgggaagtccgatctctaacrgcaatgaaatatgtgttt----------tgaaatggatagctaagaaatgtgatgc--tataatgaaggaaatgccgacatcaatagaagaagacaagttgttggtcgattcaatgg---acaaaatagag-------------------------------------------------------------------------------------------------------------------------------------------------------------------------------------------------------------------------------------------------------------------------------------------------------------------------------------------------------------------------------------------------------------------------------------------------------------------
>I23392_M187_Malvaceae_Ayenia_berlandieri_seq1
-------------------------------------------------------------------------------------------------------------------------------------------------------------------------------------------------------------------------------------------------------------------------------------------------------------------------------------------------------------------------------------------------------------------------------------------------------------------------------------------------------------------------------------------------------------------------------------------------------------tatacgaatttggagcttcttgaacactatgggtttcttttagagggcaatccgaatgagaagattttt-------attcca------ttggagcatgaaata---------tattcttctagttcttggccaaaagattcactatacatccatcaaaatgggaagccatcatttgctttggtttctgctttgcgtatgtgggcaactccgccacatcagcggaaatctataagacatctggctta--ttcaggaactcaactctcagtgggcaatgaaatagccgtca----------tgaaatggattactaacgaatgccatgg--tacgttgcgtgacatgccaacgtcaatcgaagaagacaactcgctgcttgcttcctttg---gcaaaatccaagactacta------taacctgcaagaatgggtaaaggccatg---ccttctttt------agaggtgagtttgatga---------------tttyykraarsmrsykgkkk---------kraargsmawkrwkrwkrrktt--------------------------------------------------------------------------------------------------------------------------------------------------------------------------------------------------------------------------------------------------------------------------------------------------------------------
>I23393_M189_Malvaceae_Kearnemalvastrum_lacteum_seq1
--------------------------------------------------------------------------------------------------------------------------------------------------------------------------------------------------------------------------------------------------------------------------------------------------------------------------------------------------------------------------------------------------------------------------------------------------------------------------------------------------------------------------------------------------------------------------------------------tcttgagttatggaacgtacacaaatttggagcttcttgaatactatgggtttcttttagaggataatccaaatgagaaggtgttt-------attcca------ctggagcttgacatg---------catagctyaagytgttggccgaaagartcgctrtacatccatcaaaatgggaagccatctttcgctttgatgtgtgctttgcgcttgtgggcaactccaccgtatcagcggaaatctattggacacctagctta--ttcrggaggtycgatctcgaagagcaatgaaatatgtgtca----------tgaaatggatagctaagaaatgygatkc--tatatygaagvaaatgccracatcaatcgaagaagacaagtcgttagttggttkkatag---acaaaatggagkaskasra------smwsysgkrgkrgkkrrwrrargmrrskrswgyaktwkky---------------------rataataa---------tawtttgaaagcagcatawkw------tgtkgwrrrarrw---gatgaatcaacttc------acc---ggtaa---ggactaaaatgttgatagataggtggaaattag---------------------------------------------------------------------------------------------------------------------------------------------------------------------------------------------------------------------------------------------------------
>I23394_M229_Malvaceae_Malvastrum_americanum_seq1
--------------------------------------------------------------------------------------------------------------------------------------------------------------------------------------------------------------------------------------------------------------------------------------------------------------------------------------------------------------------------------------------------------------------------------------------------------------------------------------------------------------------------------------------------------------------------------------------tcttgagttatggaacatacacaaatttggagcttcttgaatactatgggttcattttagaggataatccaaatgagaaggtgttt-------attcca------ctagaacttggcatg---------catagcctaagctgttggccgraagagtcgctatacatccatcaaaatgggaagccatctttcgctttgatgtgtgctttgcgcttgtgggcaacwccaccgtatcagcggaaatctatwggacacctagctta--ttcgggargtcyratctcgaagagcaatgaaatatgtgtca----------tgaaatggatagstaagaaatgcgatgc--tatattgaagcaaatgccaacatcaatcgaagaagacaaatcgttggttggtttkatag---acaaaatggaggartacga------gaacccgtggragtgggtaaaggaagcgagtgcagtattt------------------grcaataataa---------tattttgaaagaagcatatgt------tgtggaaagagat---gatgagtcaaattc------acc---ggtga---ggactaaaatg-------------------------------------------------------------------------------------------------------------------------------------------------------------------------------------------------------------------------------------------------------------------------------
>I23395_M236_Malvaceae_Fuertesimalva_jacens_seq1
--------------------------------------------------------------------------------------------------------------------------------------------------------------------------------------------------------------------------------------------------------------------------------------------------------------------------------------------------------------------------------------------------------------------------------------------------------------------------------------------------------------------------------------------------------------------------------------aggttctcttgagttatggaacatacacaaatttggagcttcttgaatactacgggtttcttttggagtataatccaaatgagaaggtgttt-------attcca------ctggaccttgacatg---------catagcttaagctgttggccgaaagagtcgctatacatccatcaaaatgggaagccatctttcgctttaatgtgtgctttgcgcttgtgggcaactccaccgtatcagcggaaatctgttggacacctagctta--ttcgggaggtctgatctcgaagagcaatgaaatatgtgtca----------tggaatggatagctaagaaatgcgatgc--tgtattgaaggaaatgccaacatcagtcgaagaagacaagtcgttagttggtctgataa---acaagatggaggagtacga------gaacccgtgggagtgggtaaaggaagcaagtgcagtattt------------------ggcaataataa---------tatattgaaagaagcatgtgc------tgtggaaagagat---gatgagtcgacttc------agc---ggc-----------------------------------------------------------------------------------------------------------------------------------------------------------------------------------------------------------------------------------------------------------------------------------------------
>I23396_M019_Malvaceae_Allosidastrum_pyramidatum_seq1
---------------------------------------------------------------------------------------------------------------------------------------------------------------------------------------------------------------------------------------------------------------------------------------------------------------------------------------------------------------------------------------------------------------------------------------------------------------------------------------------------------------------------------------------------------------------------------------ggttctcttgagttatggaacatacgcaaatttggagcttcttgaatactatgggtttcttttagaggataatccaaatgagaaggtgttt-------attcca------ctagagcttgacatg---------catagcttaagttgttggccgaaagagtcgctctacatccatcaaaatgggaagccatctttcactttgatgtgtgctttgcgcttgtgggcaactccaccgtatcagcggaaatctattggacacctagctta--ttcagggtgtcggatctcgaacagcaatgaaatatgcgtta----------tggaatggatagctaagaaatgtgatgc--tatattgaaggaaatgccgacatcaaccgaagaagacaagtcgttgggcagtttgatgg---acaaagtggaggagtatga------gaacatgtgggagtgggttaaggaagcaagtgcagtattg------ggaggtgagtttgggaataataa---------tattttgaaagcagcatatgt------tgtagaaagtgat---gatgagccaagttc------aa------------------------------------------------------------------------------------------------------------------------------------------------------------------------------------------------------------------------------------------------------------------------------------------------------
>I23397_M020_Malvaceae_Melochia_betonicifolia_seq1
--------------------------------------------------------------------------------------------------------------------------------------------------------------------------------------------------------------------------------------------------------------------------------------------------------------------------------------------------------------------------------------------------------------------------------------------------------------------------------------------------------------------------------------------------------------------------------------aggttctcttgagttatggaacatatacaaatttggagcttcttgaacactatgggtttcttatagaggaaaatccaaatgagaaggtctat-------attcct------ttggagcctgacatg---------catttctctagttcttggccaaaagattcactatacatccatcacgatgggaggccttcatttgcattgatgtctgctttgcgtttgtgggcaactccaccatgtcagcggaaatcgattggacacctagctta--ttcaggatctcagctctcacgagacaatgaaatatatgtca----------tgaaatggatagctaagaaatgccatgg--tatgttgaaaagtatgccaacatcacttgaagaagataatttgttggtttctttcattg---acaaaattcaagacttaaa------taacctgtgggagtgggagaagatgatg---cctgcaaatgccatcgaaggtgagctttgcaa---------------gtttttaaaagtaactggtc---------taaaaggagat---gatgacttaatatt------atc---tgtga---ggactaaattgttgatagatagatg-----------------------------------------------------------------------------------------------------------------------------------------------------------------------------------------------------------------------------------------------------------------
>I23398_M021_Malvaceae_Sidastrum_micranthum_seq1
----------------------------------------------------------------------------------------------------------------------------------------------------------------------------------------------------------------------------------------------------------------------------------------------------------------------------------------------------------------------------------------------------------------------------------------------------------------------------------------------------------------------------------------------------------------------------------------------------tatggaacatacacaaatttagagcttcttgaacactatgggtttctattagaggataatccaaacgagaaggtkttt-------attcca------ctggagcttgacatg---------catagcttaagttgttggccgawagagtcgctctacatccatcaaaacgggaagccatctttcgccttgatgtgtgctttgcgtttgtgggcgactccaccgtatcagyggaaatccatyggacacctagctta--ttcggsatgtccgatctctaacagcaatgaaatgtgtgtca----------tgaaatggatagctaagagatgtgrtgc--tatattgaaggaaatgccgacatcaatcgaagaagacaagttgttggtcggttcgatag---acaaaatggaagagtatga------caacatgtgggagttggttaaggaagcgagtgcagtattt------ggaggtgagtttggcaataataac------aatattttgaaagcagcaaatgt------tgtagaaagtgat---gatgagtcaaattc------aat---ggtga---ggattaaaa---------------------------------------------------------------------------------------------------------------------------------------------------------------------------------------------------------------------------------------------------------------------------------
>I23399_M022_Malvaceae_Gaya_dominguensis_seq1
-----------------------------------------------------------------------------------------------------------------------------------------------------------------------------------------------------------------------------------------------------------------------------------------------------------------------------------------------------------------------------------------------------------------------------------------------------------------------------------------------------------------------------------------------------------------------------------------------------------------------------------------acgggtttcttttagaggataatccaaacgagaaggtgttc-------attccg------ctggagcctgacatg---------catagctcaagttgttggccaaaagagtcgctctacatccatcaaaatgggaagccatctttcgctttgatttgtgctttgcgcttgtgggcaaccccgccgtatcagcggaaatctatcggacacctagctta--ttcgggatgtccgatctctaacagcaatgaaatatgtgtta----------tgaaatggatagctaagaaatgtgatgc--tatattgaaggaaacaccaacatcaatcgaagaagacaagtcgttggtcggttcgatga---acaaaatggaggagtatga------gaacatgtgggagttggttaaggaagcg-------------------------------------------------------------------------------------------------------------------------------------------------------------------------------------------------------------------------------------------------------------------------------------------------------------------------------------------------------------------------------------------------------------------------
>I28591_M023_Malvaceae_Neobuchia_paulinae_seq1
-------------------------------------------------------------------------cg---------taatgtggcaagtattctctaagctgtaacatgagaat-------ataaggttac------------------------------------taggtgtcagaactgcttggctt----------tttgaacttgaaaaaaaaa----------------------------------ggttgccgga---------------------------------------------------atttcattctttt-cttgat----------------------aatgtg--------------------------------------------------------------------------gacc-------cttgaatagtgcttgcag-------ttttttaattgggtg--gctaag-------------------tagttgaa---aggctaa----------ttatttt----atat-aggttctcttgagttacggaacatacacaaatttggagcttcttgaatactatgggtttcttttagaggataatccaaatgagaaggttttt-------attcca------ttggagcttgacata---------cattgcataagttcttggccgaaagagtcgctatacatccatcaaaatgggaggccatcttttgcgttgatgtctgctttgcgtttatgggctactctgccatatcagcggaaatctattgcacacctagctta--ttccggatctcagctctcgaagggcaatgaaatatccgcca----------tgaaatggatagctaagaaatgcaatgc--tatattgaaggatatgccaacatcaattgaagaagacaagtcgttgctttctttcatcg---acaaaatcctggagtttga------caacctgcaggagtggataaaggcggca---cctgcttgc------ggaggtgagtttcgcaa---------------tattttgaaagtatgtggtc---------tgaaaagagat---gatgagttaagttg---ttcatc-----------------------------------------------------------------------------------------------------------------------------------------------------------------------------------------------------------------------------------------------------------------------------------------------------
>I28592_M188_Cytinaceae_Bdallophytum_americanum_seq1
---------------------------------------------------------------------------------------------------------------------------------------------------------------------------------------------------------------------------------------------------------------------------------------------------------------------------------gaaatgtttttttttttctgt----------------------cataagactcgtg---------------------------------------------------------------------------tcacttaaatatttc-------------------------------------------------------taattggta-tatgacaagattatggtcttatgtt--gcctgc-aggttcacctaagctatggagtgtatacaaatctggagcttctagagcactatgggtttcttttagatgaaaatccaaatgacaaggtgtat-------attcct------ctggattatgacata---------tattgttcagcttcttggccaaacgaatccttatacatccaccagaatggaaggccatcatttgctttattgtctgctctgcgactgtggatgaccccttcagaccagcggagatccgtagggcaccttgctta--tgcaggatctcaagttt------------------------------------------------------------------------------------------------------------------------------------------------------------------------------------------------------------------------------------------------------------------------------------------------------------------------------------------------------------------------------------------------------------------------------------------------------------------------------------------------------------------------------------------------------------------------------------------------------------
>I28593_M024_Malvaceae_Carpodiptera_cubensis_seq1
----------------------------------------------------------------------------------------------------------------------------------------------------------------------------------------------------------------------------------------------------------------------------------------------------------------------------------------------------------------------------wwtatrt-------------------------------------------------------------------------a-----------trtmarktttttttt-------------tttataggttg--gctaag-------------------tagttgac---ctgctaa----------ttatttc----atgt-aggttctattgagttatggaacatatacaaatttggagcttcttgaacactatggatttgttttagaggaaaatccaaatgagaaggttttt-------attcca------ttggagcttgacata---------tattgctttagttcttggccaaargattcactatwcatccatcaaaatgggagaccatcttttgctttgatgtctgcattgcgtttgtgggcawctccaccatatcggcggaaatctgtaggacacgttgctta--ctcrggatctcagctctcacagggtaatgaaatctgtgtca----------tcaagtggatagctaagamatgcaatgc--tatattgaagaatatgccaacgtcaattgaagaagacaagttgttgctctctttcattg---acaaaatcgaggattttga------taacctgcgggaatgggcaaaggcagca---cctgcattg------g------------------------------------------------------------------------------------------------------------------------------------------------------------------------------------------------------------------------------------------------------------------------------------------------------------------------------------------------------------------------------------------------------
>I28594_M025_Malvaceae_Herrania_nitida_seq1
------------------------------------------------------------------------------------------------------------------------------------------cttgg-tgtcagaagcaagtt-----aacttgccttttatgtgtgagagaaggtttttttaaacatg-------------aaattaaca-----------------------------------agtgccaga---------------------------------------------------atttcattttttcttcttaa---------------------gcatgtggat----------------------------------------------------------------------aatgc-------ctttaatagtgtga---------actatttttattggtta--ggtaag-------------------taattgaa---gtgtcaa----------ttatttc----atgt-aggttctcttgagttatggaacatatacaaatttggagcttcttgaatactatgggtttcttttagaggataatccaaatgagaaggttttt-------attcca------ttggagcctgacata---------cgttcctctagttcttggccgaaggattcgctatacatccatcaaaatgggaggccatcatttgctttgatggctgctttgcgtgtatgggcaactccaccatatcagcggaaatctatcagacatctagctta--ttcaggatctcagctgtcacaggacaatgaaatatctgtca----------tgacatggatagctaagaaatgccatgc--tacattgaagtctatgccaacatcaattgaagatgacaacttgttgctttctttcattg---acaaaatccaggagtttga------taacctgtgggagtggggaaaggcgatg---cctgctttt------ggaggtgagttttacaa---------------tcttttgcaagcaactaacc---------tgaaaagaaac---aatgagtcatttgc------atc---tcgga---gggctaaaatgttgatagataggtggaaattagc--------------------------------------------------------------------------------------------------------------------------------------------------------------------------------------------------------------------------------------------------------
>I28595_M184_Malvaceae_Guazuma_ulmifolia_seq1
------------------------------------------------------------------------------------------------------------------------------tgttttcagtaatcaac-tcttacwtctc----------------------------------------------------------------agcaatca-----------------------------------gctccttgac--------------------------------------------------tgtccatactttgacttgat--tcatctattgcgtaattgtatatgttgat----------------------------------------------------------------------aatgc-------ctttaatagtgcca---------acaatttttgttggtga--tgtaagtgttttkttttttgagaattatttgaa---atgttaa----------ttatgtc----atgt-aggttctcttgagttatggaacatatacaaatttggagcttcttgaacactatgggtttcttttagaggataatccaaatgagamggttttt-------attccg------ttggagcctgacata---------cattcttctagttcttggccaaaagattcactatacattcatcaaaatgggaggccgtcatttgctttgatggctgctttgcgtttgtgggcaactccaccatatcagcggaaatctatcagacatctagctta--ttcaggatcgcagctgtcacagggcaatgaaatatctgtca----------tgacatggatagctaagaaatgccatgc--tatattgaattatatgccaacatcaattgaagaagacattttgttgctttctttcatcg---acaaaatacaggagtttga------taacctgtgggagtggggaacatcgatg---cctgctttt------ggaggtgagttttgcaa---------------acttttgaaagcracaaatc---------tgaaaagagat---gataactcaatagc------atc---tcaga---ggactaaattgttgatagataggtggaaattagcagtccagtggaggcttatt-------------------------------------------------------------------------------------------------------------------------------------------------------------------------------------------------------------------------------------
>I28596_M026_Malvaceae_Ruizia_cordata_seq1
------------------------------------------------------------------------------------------------------------tccagtataatgat-------ttaaagttgta-tt-ttttccct---------------cttagttctgcatttgacggagctattagaccat-------------------tgaaaaa-----------------------------------aaggcctaa---------------------------------------------------atttcagtctttt-cttgat----------------------tatatg--------------------------------------------------------------------------gagc-------ctttaatagtattt---------tccctttttactggttg--tccagt-------------------taattgaa---atggtaa----------ttttttc----atgtaaggttctgttgagttatggaacatataccaatttggagctccttgaacactatgggtttctcttagaggaaaatccaaacgagaaggtgttt-------attcca------ttggagcttgatata---------cattgctttagttcttggccaaaagattcgctatacatccatcaaaatgggagaccatcttttgctttgacgtctgctttgcgcttgtgggcaactccaccgtaccagaggaaatcattggggcacctagctta--ttcaggatcccagctctcaaagggaaatgaaatatatgtga----------tgaaatggatagctaagaaatgcagtgc--aatattgaaggatatgccaacagcaatagaagaagacgacatgttagtttgtttcattg---acaaaatggaggactttga------taact------------------------------------------------------------------------------------------------------------------------------------------------------------------------------------------------------------------------------------------------------------------------------------------------------------------------------------------------------------------------------------------------------------------------------------------------
>I28597_M027_Malvaceae_Melhania_velutina_seq1
------------------------------------------------------------------------------------------------------------------------------------------------------------------------------------------------------cat-------------------tgaaaaa-----------------------------------aggccaaaa---------------------------------------------------att-----------cctgat----------------------tatatg--------------------------------------------------------------------------gaga-------ctttaatagtattt---------gccctttttactg-ttg--tccagt-------------------taattgaa---atggtaa----------ttttttc----atgtaaggttctgttgagttatggaacatataccaacttggagctcctcgaacactatgggtttctcttagaggaaaatccaaatgagaaggttttt-------attcca------ttggagcttgatata---------cattgcattagttcttggccaaaagattcgctatacatccatcaaaacgggagaccatcttttgctttgatgtctgctttgcgcttgtgggcaactccaccgcaccagaggaaatcattggggcacctagctta--ttcaggatcccaggtctcaaagggaaatgaaatatatgtga----------tgaaatggatcgccatgaaatgcaatgc--aatattgaaggatatgccaacaacaattgaagaagacagcatgttagtttgtttcattg---acaagat---ggagtttaa------taacttgtgggagtgg------------------------------ggaggtgag----------------------------------------------------------------------------------------------------------------------------------------------------------------------------------------------------------------------------------------------------------------------------------------------------------------------------------------------------------------------------------------------
>I28598_M028_Malvaceae_Glyphaea_brevis_seq1
------------------------------------------------------------------------------------------------------------------------------------cagctgtctcc-ctttgcttgct----------ttgctccttttaagc--------------cttgtacaata----------gagaaaagaaaa---------------------------------------------------------------------------------------------------------ttctcctagt----------------------taagaa-------------------------------------------------------------------------aatgt-------cttcaatagtagtaac------------ttttattggtta--gttaac-------------------taattgaa---atgttca----------ttgtttc----acgt-aggttctcttgggttatggaacatatataaatttggagcttcttgaacactatgggttccttttagaggataatccgaatgagaaagttttt-------attcct------ctggagcctgacata---------cattcctctagttcttggccagaagattccctattcatccatcaaaacgggaagccatcctttgctttgatgtccgctttgcgtttgtgggcaactccaacacatcagcggaaatctgttggacaccttgctta--ttcaggatctcaactctcacagggcaatgaactatttatca----------tgaaatggctagctaagaaatgccaagc--tattttgcagcacatgccgacatcaattgaagaagacagcttgttgctttcatccattg---acaaaatccaggactttga------taacccgtgggagtgggggaaggctgtg---cctgctttt------ggaggtgagttttgcaa---------------tttttggaa--------------------------------------------------------------------------------------------------------------------------------------------------------------------------------------------------------------------------------------------------------------------------------------------------------------------------------------------------------------
>I28599_M029_Malvaceae_Desplatsia_dewevrei_seq1
---------------------------------------------------------------------------------------------------------------------at----------tttctgttgcctcc-ctttgcttgtt----------ttgctcattttaagc--------------ctcctaccat-----------agagaaggaaaa---------------------------------------------------------------------------------------------------------ttcctctatt----------------------taagaa-------------------------------------------------------------------------aatat-------ctttaatagtgttaac------------ttttattggtta--gttaag-------------------taatggaa---atgttga----------ttgattc----atgt-aggttctcttgggttatggaacatatacaaatttggagcttcttgagcactatggatttcttttagaggataatccgaatgagaaagctttt-------attcct------ttggagcttgacata---------cattcctcttgttcttggccagaagatttcctattcatccatcaaaatgggaggccatcatttgcattgatgtctgctttgcgtctatgggctactccgccacatcagcggaaatctattgcacacctagctta--ttcaggatctcagctctcacagggcaatgaaatatttgtca----------tgaagtggctacttaataaatgccagtc--tatattgaagcatatgccaacgtcaattgaagaagacaacttcttgctctctttcattg---acaaaatccaagatgtcga------taacctgtgggattggggaaaggttgtg---cctactgtt------ggaggtgagttttgcaa---------------ttttttgaaagcaacaggtc---------tgga--------------------------------------------------------------------------------------------------------------------------------------------------------------------------------------------------------------------------------------------------------------------------------------------------------------------------------------
>I28600_M146_Malvaceae_Mortoniodendron_guatemalense_seq1
-----------------------------------------------------------------------------------------------------------cattaacataataat-------ataaggctgctagg-tgtcggag------c-----cacttgtcttttatktgyragtgaaggtttgttaatttrtt---tgarcwtgmaaaaacarma-----------------------------------attgccaaa---------------------------------------------------atttcagtctttt-cttgat----------------------tatstg--------------------------------------------------------------------------gwgc-------ctttaatagtgctt---------ghrgtttttattggytg--gctawg-------------------tavktkaa---atgmtaa----------ttatttc----atgt-aggttctcthgagttatggaacatatacaaatttggagcttcttgaacahtatgggtttctyttagaggataatccaaatgagaaggtbtyttkaacaaattccd------twggagmttgacata---------cattgctttagttcttggmcaaaagattcgctatvsatccatcaaaayggkaraccatcttttgctttgatgtctgctttgcgtttgtgggcaactccaccatatcagcggaaatctataggacacctagctta--ttcaggrtmtcagctctcacmgggmaatgaaatatctgtca----------tgaawtggatagcyaagwaatgccatgc--tawwttgaargatatgccaacatcaattgaagaagacaactcgttgctttctttcattg---acadaatcaaggactttga------taaccygtgggagtggggaaaggckgcw---cctgctttt------ggaggygagttttgcaa---------------ttttttgaaagcatctrrtc---------tgaagagagat---tatgagttagtatc------atc---tggga---ggactaaaatgttgatagataggtggaaattagcagtccaatggaggcgtatttataaaaaagttcttgttga-----------------------------------------------------------------------------------------------------------------------------------------------------------------------------------------------------------------
>I28601_M030_Malvaceae_Sparmannia_africana_seq1
-------------------------------------------------------------------------------------------------------------------------------------agctgccccc-ttttgcttgtt----------ttgctctttttaacc--------------ctcctaccat-----------gagaaaagaaaa---------------------------------------------------------------------------------------------------------ttgtcctagt----------------------taagga-------------------------------------------------------------------------aatgt-------cttcaatagtggtaac------------tttaattggttagtgtcaag-------------------taattgaa---atgttaa----------ttgtttc----atgt-aggttctcttgggttatggaacatatacaaatttggagcttcttgaacactatgggtttcttttagaggataatccmaatgagaaagttttt-------attccw------ttagagcttgacatg---------caaacctctaattcttggccagaagatttcctattcatccatccaaatgggaggccatcctttgctttgatgtctgctttgcgtttgtgggcaactccascatctcagcggaaatccgtcggacacctagctta--ttcaggatctcggctctcagagggcaatgaaatatttgtca----------tgaawtggctagctaagaaatgccatgc--tatattgaagcatatgccaacatcaattgaagaagacaasttgctgctttctttsattg---acaaaatccaggactttga------taacctgcgggaatggggaaaggatgtg---cctactttt------ggaggtgagttttgcaa---------------ctt--------------------------------------------------------------------------------------------------------------------------------------------------------------------------------------------------------------------------------------------------------------------------------------------------------------------------------------------------------------------
>I28602_M031_Malvaceae_Mollia_sp_seq1
------------------------gctttatagctcttgt-----------------------ctctcaggcta----------------tggatggcaataggtttcttgagcatgat----------tttctgttgcctcc-ctttgctta-t----------ttgctctttttaagc--------------ctcctaccat-----------agagagaaaaaa---------------------------------------------------------------------------------------------------------ttcccctagt----------------------taagat-------------------------------------------------------------------------aattt-------cattaatagtggtaac------------gttta-tgttta-----aag-------------------tgattgaa---a-----------------tgtttg----atgt-aggttctcttgggttatggaacatatacaaatttggagcttcttgaacactatgggtttcttttggaggataatccgaacgagaaagttttt-------attcct------ttggagcttgacata---------tattcctctagttcttggcccgaagatttcctattcatccaccgaaatgggatgccatcatttgctttgatgtctgctttacgcttatgggcaactccaccttatcagcggaaatctactggacacctagctta--ttcaggatctcagctctcacaaggcaatgaaatatttgtca----------tgaaatggctagctaataaatgccaagc--tatattgaagcatatgcccacatcaattgaagaagacaacttgttgctctctttcattg---acaaaatccaggacttcga------taacctgtcggaggggggaaaggccgtg---cctactctc------gaaagtgagttttacaa---------------tttttggaaagcaaccggtc---------tgaaaagaga--------------------------------------------------------------------------------------------------------------------------------------------------------------------------------------------------------------------------------------------------------------------------------------------------------------------------------
>I28603_M223_Malvaceae_Gossypium_hirsutum_seq1
------------------------------------------------------------------------------------------------------------------------at-------at---------------------------------------------------------------------------------------aatctaata-----------------------------------aaagccaga---------------------------------------------------atttcrttmtcwt-cttgat----------------------tatgtgtaccc--------------------------------------------------------------------------------tttgaacagtgctt---------gragtttttataggttg--at----------------------------------atgytaa----------ttatctt--ttatgt-aggttctcttgagttatggaacttacacaaatttagagcttcttgaatactatgggtttcttttagaggataatccaaatgagaaggtgttc-------attcca------ctagaccttgacatk---------yatagcttaagttgttggccgaaagagtcrctatatatccatcaaaatgggaggccgtcttttgctttgatgtgtgctttgcgcttgtgggcractccacygcracarcggaaatctattggacacctagctta--ttcgggatgtccgatctcaaaaggcaatgaaatatatgtga----------tgaaatggataggtaagaaatgtgatgc--tttattgaaggaaatrccracatcwgtcgaagaagacaagtcgttggt--------------------------------------------------------------------------------------------------------------------------------------------------------------------------------------------------------------------------------------------------------------------------------------------------------------------------------------------------------------------------------------------------------------------------------------------------------------------------------------------
>I28604_M032_Malvaceae_Entelea_arborescens_seq1
--------------------------------------------------------------------------------------------------agcagattgcttgagggtgat----------tttcagctgccccc-atttgcttgtt----------ttgctctttttaagcctcctag------tctcctaccat-----------gagaaaataaat---------------------------------------------------------------------------------------------------------ttcttctagt----------------------taagga-------------------------------------------------------------------------aatgt-------cttcaatagttgtaac-----------ttttaattggttagtgttaag-------------------taattgaa---atgttaa----------ttgtttc----atgt-aggttctcttgggttatggaacatatacaaatttggagcttcttgaacactatgggtttcttttagaggataatccaaatgagaaagttttt-------attcct------ttagagcttgacatg---------caaacctctagttcttggccagaagatttcctattcatccatcaaaatgggaggccatcctttgctttgatgtctgctttgcgtttgtgggcaactcaaccatctcagcggaaatccgtcggacacctagctta--ttcaggatctcagctctcagagggcaatgaaatctttgtca----------tgaaatggctagctaagaaatgcgatgc--tatattgaagcatatgccaacatcaattgaagaagacaacttgctgctttctttcattg---acaaaatccaggactttga------taagctgtgggaatggggaaaggatgtg---cctgctttt------ggaggtgagttttgcaa---------------tttttggaaagcaactgatct---gaaaatgaaaagagct---gatgagttaaaatc--------------------------------------------------------------------------------------------------------------------------------------------------------------------------------------------------------------------------------------------------------------------------------------------------------------
>I28605_M235_Malvaceae_Abutilon_sp_seq1
------------------------------------------------------------------------------------------------------------tgctatataagattagtattaataacgctgttaga-tgtcaaaacca----------ctttctttttcgaac-----------------------------------ttggaaaaaaaa-----------------------------------attacgaaa---------------------------------------------------atttctttctttt--tcggt----------------------tatgtgtaccc--------------------------------------------------------------------------------tttgaacagtactt---------gcagtctttattggttg--actaag-------------------tagttgg----atgctaa----------ttatcat--ttatgt-aggttctcttgagttatggaacatacacaaatttggagcttctcgaacactatgggtttattttagaggataatccaaacgagaaggtgttc-------attcca------ctggagcttgacatg---------catagcttaagttgttggccgaaagagtcgctctatatccatcaaaacgggaagccatctttcgctttgatgtgtgctttgcgcttgcgggcaactccgccgtatcagcgaaaatctatcgggcaccttgctta--tttgggaagtccgatctctaacagcaacgaaatatgtgt--------------------------------------------------------------------------------------------------------------------------------------------------------------------------------------------------------------------------------------------------------------------------------------------------------------------------------------------------------------------------------------------------------------------------------------------------------------------------------------------------------------------------------------------------------------------------------------
>I28606_M033_Malvaceae_Reevesia_formosana_seq1
------------------------------------------------------------------------------------------------------------tctactaacagacc-------ttacgactgttggc--------------------------------------tgaatggaggtttatttgaaca------------aggaaaaaccca-----------------------------------attgccaaa---------------------------------------------------atttcattctttt-cttgat----------------------tatgtggat----------------------------------------------------------------------aatgc-------ctttaatagttctg---------gcagtttttattggttg--gacaag-------------------taattgaa---atgctaa----------ttatttc----atgt-aggttctcttgagttatggaacttataccaatttggagcttcttgaacactatgggtttcttttagaggataatccaaatgagaaggttttt-------atttcc------ttggaacctgacata---------tattgctttagttcttggccaaaagaatcgctatacatccatcataatgggaggccatcttttgcgttgatgtctgctttgcgtttgtgggcaactccagcatatcagcggaaatctataggacacctagttta--ttcaggatatcaactctcacagggaaatgaaatatctgtga----------tgaaatggttagctgagaaatgccactc--tatattgaaggatatgccaacatcaattgaagaagacaagtcgttgctttctttcattg---aaaaaatccaggactttga------taacctgggggagtggggaaagacggca---actgctttt------ggagg--------------------------------------------------------------------------------------------------------------------------------------------------------------------------------------------------------------------------------------------------------------------------------------------------------------------------------------------------------------------------------------------------
>I28607_M034_Malvaceae_Mansonia_altissima_seq1
---------------------------------------------------------------------------------------------------------------------------------------------aggtctcgcagcca---------cttgccttttatgtgtgagaagg----tttgtttgaacata----------aaatgaaaaacg-----------------------------------agtgctaga---------------------------------------------------aaatcattctttt-attcat----------------------aatgtggat-------------------------------------------------------------------aatgatgc-------cttcagtaattctggcag----------atttattggttc--agtaaa-------------------taattgaa---atgttga----------ttatttc----atgc-aggttctcttgagttatggaacatacacaaatttggagcttcttgaatactatgggtttattttagaggataatcctaatgacaaggttttc-------attcct------ctggagcttgatata---------cattactttagttcttggccaaaagattcaatatacatccatcgaaatgggaggccatcttttgctttgatgtctgctttgcggttgtggacaactccaccatatcagcggaaatccataggacacctagctta--ttcaggatctcagctctcacgagacaatgaaatatcagtct----------tgaaatggttaagtaagaaatgccatgc--tctgttgaaggatatgccaacatcaattgaagaagacaagtcactgctttctttcattg---acaaaactcaggactttgg------taaccttggggagtgggtgaaggcgggggcgcctgctttt------ggaggtgagttttgcaa---------------ttttttggaagcatcaagcc---------tgaaagaagat---gacaagttgatgcc------atc---gggga---ggwctaaaat--------------------------------------------------------------------------------------------------------------------------------------------------------------------------------------------------------------------------------------------------------------------------------
>I28608_M035_Malvaceae_Hosfordia_alata_seq1
ga----------------------------------------------------------------------------------------------------------------------------------------------tgtcaaaacca---------ctttctttttctamyt-----------------------------------tgaaaaaraawrgatm-------------------------------mttwygrra---------------------------------------------------mytwyatwctmtw-vkyrak----------------------twtstktmyccwd---------------------------------------------------------------gttaattt-------cttyrarggacwnamcwgtaydtsmwgyccywdttkrtkr-cavtrrg-------------------trswtgk----awgtkar----------dyatcrt--wkatrw-agbttsnyttgagytatgkaacahamasaartttgkanhttyttgaacactatgggtttctbtthbardayhdtyvwaacbaddnbvtkhtt-------wdtcma------hkrragctydhhdhg---------ywtvrmkyawrtyrttbrmykwwwgakkcscymtayrwmmmtyaraahrkgaagccatctttcsctttkrbrnrtkctydkhvhttktgnbcaahtcvdthatwtc-----daahttdhmvndcahtwadcthadnttcdkrhtbwncdwtvkctwwsrdcaatgaawhatntkymwtyktbrgwtttgaaatbgwtwkctaagaaatgtgatgt-atdtwwkgaa----wtsaygaywtcaawykmmraagmcaaktcrttggtcgattcgatgg---acaaaataaargcatcttg------caactcatc-aaatgtataabyatmrka---------------ttygaaggtgattttggcaa---------------tmat-------------------------------------------------------------------------------------------------------------------------------------------------------------------------------------------------------------------------------------------------------------------------------------------------------------------------------------------------------------------
>I28609_M036_Malvaceae_Pentaplaris_davidsmithii_seq1
----------------------------------------------------------------------------------------------------------------------------------------------------------------------------------------------------------------ktttwgtttbawrwtrrya-----------------------------------rkwsyyrgr---------------------------------------------------vttkyrttcwttk-cttrrt----------------------yatgtgtacc---------------------------------------------------------------------------------ctttaatagtgctt---------gcagtttttattggttg--actaag-------------------tagttgaa---atgccaa----------ttatttt--ttatgt-aggttctcttgagttatggaacatacacaaatttggagcttcttgaatactatggttttcttttagaggataatccaaatgagaaggtgttt-------attcca------ttggagcttgacatg---------catatcttaagctcttggccaaaagagtcgctattcatccatcaaaatgggaggccatcgtttgctctgatgtgcactttgcgtttgtgggcaactccaccatatcggcggaaatctattggacacctagctta--ttcaggatgtcagatctcgaagggcaatgaaatgtgtgtca----------tgaaatggatagctaagaaatgcgatgc--tgtattgaaggaaatgccaacatcaattgaagaagacaagtcgttgatttctttcatag---acaaagtggaggagtatga------gaacctgtgggagtgggtaaaggaggcggctgcagcattt------ggaggtgagtttggcaataataataatgataatattttgaaagcagcatatgg------tgtggaaagagat---gatgag----------------------------------------------------------------------------------------------------------------------------------------------------------------------------------------------------------------------------------------------------------------------------------------------------------------------
>I28610_M037_Malvaceae_Heritiera_littoralis_seq1
-------------------------------------------------------------------------------------------------------ctttacgatctaggaaaaa-------ttgaagttgtttgt-ttcatca-------------------------------------------------------------tgaaaagaaaaaaca-----------------------------------attgccaaa---------------------------------------------------attttgttatttt-cttgat----------------------tatgtg--------------------------------------------------------------------------gagc-------ctttaatagtgctt---------gcggcttttattggttg--gctaag-------------------taattgaa---atgctaa----------ttatttc----atgc-aggttctcttgagttatggaacatatacaaatttggagcttcttgaacactatgggtttcttttagaggataatccaaatgagaaggttttt-------attcca------ttggagattgacata---------cattgctttaattcttggcccaaagattcactatacatccatcaaaatgggagaccatcttatgctttgatgtcagctttgcgtttgtgggcaactccaccgtatcagcggaaatctagaggacatcttgcttt--ttcaggatctcagctctctcgaggcaatgaaatatctgtca----------tgaaatggatagctaagaaatgccatgc--tatattgaaggatatgccaacatcagttgaagaagacaactcattgctttctttcattg---acaaaatcgaggactttga------taacctgtgggagaggggaatggcagcg---ccttctctt------gcaggtgagttttgcaa---------------ttttttgaaagcatctggtc---------tgaaaacagac---gccaagttaatatt------atc---tggga---ggactcaaatgtcgatagataggtggaaatta----------------------------------------------------------------------------------------------------------------------------------------------------------------------------------------------------------------------------------------------------------
>I28611_M062A_Malvaceae_Durio_zibethinus_seq1
----------------------------------------------------------------------------------------------ataaaagaaaatttaaggctgttagatg-------ttggagccacttgc-ct---------------------------tttatttgtgagtgaaggtttgttt----------caacatgaaagaaaaaaca-----------------------------------attgcc-aa---------------------------------------------------atttcattctttt-cttcat----------------------tatgtg--------------------------------------------------------------------------gaac-------ctttaatagttctt---------gctgtttttattggttg--gctaag-------------------taactgaa---atgctaa----------ttgtttc----atgt-aggttctcttgagttatggaacatatacaaatttggagcttcttgaacactatgggtttctcttagaggataatccaaatgagaaagttttt-------attcca------ttggagcttgacata---------cattgctttagttcttggccaaaagattcactgtacatccatcaaaatgggagaccatcttttgctttgacgtctgctctgcgtttgtgggcaactccaccatatcagcggaagtccataggacacctagctta--ttcaggatctcagctctcacagggcaatgaaatatctgtca----------tgaaatggatagctaagaaatgccatgc--tatattgaaagatatgccaacatcaattgaagaagacaagtcgttgctctctttcattg---agaaaatggaggactttga------taacctgtgggagtggggaaaggctgct---tctgcwttt------ggaggkgagttttgcaa---------------ktttttgaaagcatcaggtc---------tgaaaagtgat---gatgagttaatacc------gtc---tggga---ggactaaaatgttgatagata---------------------------------------------------------------------------------------------------------------------------------------------------------------------------------------------------------------------------------------------------------------------
>I28612_M038_Malvaceae_Brachichyton_bidwillii_seq1
----------------------------------------------------------------------------------------------------------------------------------------------------------------------------------------------------------------------------aaaaaca-----------------------------------attgcctaa---------------------------------------------------atttcattatttt-cttgat----------------------tgtgta--------------------------------------------------------------------------gagc-------ctttaatggtactt---------gcggtttttattggtcg--gctaac-------------------taattgaa---atgctaa----------ttatttc----atgt-aggttctcttgagttatggaacatatacaaatttggagcttcttgaacactacgggtttcttttagaggataatccaaatgagaaggttttt-------attcca------ttggagcttgacata---------cattgcttcagttcttggccaaaagattcgttatacatccatcaaaatgggagaccatcttttgctttgatgtctgctttgcgtttgtgggcaactccaccatatcagcggaaatctagaggacaccttgctta--ttcaggatctcagctctcacaaggcaatgaaatatctgtca----------tgaaatggatagctcagaaatgccatgc--tatattgaaggatatgccaacatcaattgaagaagacaactcattgctttctttcgttg---acaaaatcgaggactttga------taagctgtgggagagggaaaaggcggca---ccttcttta------ggaggtgagttttgcaa---------------tttttggaaagcatctggtc---------tgaaaagagac---gccaagttaatatc------atc---tggga---ggactaaaatgttgatagataggtggaaattggcagtccagtggcggcttaw--------------------------------------------------------------------------------------------------------------------------------------------------------------------------------------------------------------------------------------
>I28613_M039_Malvaceae_Eriotheca_macrophylla_seq1
-----------------------------------------------------------taaaatgttttatttg---------ttatggtgcaagcattccctaagccgtaacatgagaat-------ataaggctgc------------------------------------taggtgtcggaaccactagcctt----------tttga---------------------------------------------------------a---------------------------------------------------atttcattctttt-cttgat----------------------catgca--------------------------------------------------------------------------gacc-------cttttatagtgcttgctg-------tttttatattggttg--gctagg-------------------tatttgaa---atgctaa----------ttatttt----atat-aggttctwttgagttatggaacatacacaaatttggagcttcttgaatactatgggtttcttttagaggataatccaaatgagaaggttttt-------attcca------ttggagcttgacrta---------cattgcttaagntcttggccaaaagagtcgctatacatccatcaaaacgggaggccatcttttgcattgatatctgctttgcgtttgtgggcaactccgccatatcagcggaaatctatyggacacctagctta--ttccggatctcagctctcgaagggcaacgaaatattcgtca----------tgaaatggatagctaagaaatgcaaagctatatattgaaggatatgccaacatcaattgaagaagacargtygttgctctctttcatca---ataaaatccaggagtttga------caacctgygggagtgggtaaaggcagcg---cctgcttgc------ggaggtgagtttggcaa---------------tattttgaaagcatatggtc---------tgaaaagagat---gatgagttaacttg---ttcatc---agtga---ggac--------------------------------------------------------------------------------------------------------------------------------------------------------------------------------------------------------------------------------------------------------------------------------------
>I28614_M040_Malvaceae_Hydrogaster_trinervis_seq1
-------------------------------------------------------------------caggcta----------------ttgatggcaacaggttgttggagtgtgat----------attctattgccaac-ctttgcttg-t----------ttgctctttttaagc--------------caccaactat-----------ccagaaagaaaa---------------------------------------------------------------------------------------------------------ttcaccttgt----------------------taataa-------------------------------------------------------------------------aattc-------t-ttaatagtggttac------------ttttattgttta--gttaag-------------------taattgaa---atcttaa----------ttgtttt----gtgt-aggttctcttgggttatggaacatatacaaatttggagcttcttgaacactatgggtttcttttagaggataatccgaatgagaaagttttt-------attcct------ttggagcttgacata---------tattcctctagcagctggcctgaagatttccttttcattcatcaaaatgggaggccatcatttgctttgatgtctgctttgcgcttatgggcaactccaccatatcagcggaaatctatcggacacctagctta--ttcaggatctcagctctcacagagcaatgaaatatttgtca----------tgaaatggctagctaataaatgccaggc--tatactgaagcagatgcccacatcaattgaagaagacaactcgttgctctctttcattg---acaaaatccagtactctga------taacctgtgggagtggggaacggctgtg---cc------------------tgagttttgcaa---------------tttctggaaagccacc-------------------------------------------------------------------------------------------------------------------------------------------------------------------------------------------------------------------------------------------------------------------------------------------------------------------------------------------------------
>I28615_M041_Malvaceae_Pterygota_brasiliensis_seq1
--------------------------------------------------------------------------------------------------------------------------------------------tgc-ct---------------------------tttatgcgtgagtgaaggtttgtttcatcatgaaaagaaagaaaaaaaaaamta-----------------------------------actgccaaa---------------------------------------------------atttcattatttt-tcttat----------------------catggga-------------------------------------------------------------------------aagc-------ctttaatagtgctt---------gcgacttttactggtgg--gtaaag-------------------taattgaa---atgctaa----------ttatctc----atgt-aggttctcttgcgttatggaacatatacaaatttggagcttcttgagcactatgggtttctcttagaggataatccaaatgagaaggttttt-------attcca------ttggagattgacata---------cattgctgcaggtcttggccaaaagattcactatacatccatcaaaatgggagaccatctttcgctttgatgtctgctttgcgtttgtgggtaactccaccatatcagcggaaatctagaggacacctagctta--ttcaggatctcagctctcacgaggaaatgagatagctgtca----------tgaaatggatagctaagaaatgccatgc--tatagtgaaggatatgccaacatcaattgaagaagacaactcgttgctttctttcattg---acaaaattgaggactctga------taacctgtgggaggggggaaaggcagcg---cctgctctt------ggaggtgagttttgcaa---------------ttttttgaaagcatctggtc---------tggaaagagac---gc--------------------------------------------------------------------------------------------------------------------------------------------------------------------------------------------------------------------------------------------------------------------------------------------------------------------------
>I28616_M042_Malvaceae_Leptonichya_maranta_seq1
-------------------------------------------------------------------------------------------------------------------------------------------------------------t-------tacttcccctaatgtgtgagtgagggtttgtttaaacatg-------aaaaaaaaaaaaaca-----------------------------------awwgycaga---------------------------------------------------atttctttctttt-cttgat----------------------tatgtggat-----------------------------------------------------------------------aatc-------ctttaatagtgcat---------ataatatttattgtttc--tgtaag-------------------t------a---atgctaa----------ttttttc----tttt-aggttctcttgagttatggaacatatacaaatttggagcttcttgaacactatggttttattttagaggataacccaaatgagaadgttttt-------attcca------ttggagcttgaaata---------tattcttctagttcttggccaaaagattygctatacatccatcaaaatgggaggccatcatttgctttgatgtccgctttgcgtttgtgggcaactccaccatatcagcggaaatctataggacacctagctta--ttcaggatctcagatctcagagggcaatgaaatatctgtca----------tgaaatggatcgctaagaaatgccgtgc--tatattgaagaatatgccaacatcgattgaagaagaccacttgttgctttctttcttag---acaaamtccaggactttga------taacctgtgggagtggggaaaggcggtg---cctgcttct------ggaggtgagttttgcaa---------------tcttttgaaagaaactgktc---------tgaaaagagat---gatgagttcatatt------atg---tggga---ggact-------------------------------------------------------------------------------------------------------------------------------------------------------------------------------------------------------------------------------------------------------------------------------------
>I28618_M044_Malvaceae_Pentace_laxiflora_seq1
-----------------------------------------------------------------gccaaattga---------tttagatcttgctgtgaagtgtgctaatatttaaaatt-------tcaaagctttt----------------------------------------------------------------------------------aagca-----------------------------------cttagctga---------------------------------------------------gttccacaatggc-agtgatatgcactgat----------cttgtatgc-------------------------------------------------------------------------aaac-------ttgcaatgtcttgcttgaa--caatgcacttagttgcaat--gtaaag-------------------tggttgac---ctgctaa----------ttatttc----atgt-aggttctattgagttatggaacatatacaaatttggagcttcttgaacactatgggtttcttttagaggataatccaaacgagaaggttttt-------attcca------ttggagcttgacgta---------tdttgctttagttcttggcctaaagattcactatacatccatcaaaatgggagaccatcttttgctttgatgtctgctctgcgwttgtgggcarctccaccatatcagcggaaatctgtaggacacctagctta--ttcagggtctcagctctcacagagtaatgaaatctgtgtca----------tgaaatggatagctaagaaatgccatgc--tgtattgaagaatatgccaacatcagttgaagaagacaagtcgttgttttctttcattg---acaaaatcgaggattttga------taacctgtgggagtgggcaaaggcagcg---cctgctttg------ggaggtgagttttgcaa---------------ttttttgaaggcatctgacc---------ttagaagagat---ggtgagttaatatcatatggcca---tgaga---ssmctaaattgttgatagataggtggaaa-------------------------------------------------------------------------------------------------------------------------------------------------------------------------------------------------------------------------------------------------------------
>I28619_M045_Malvaceae_Phragmotheca_mammosa_seq1
------------------------yacctagcagccttat----------------------attctcatgktat-------------ggykyargkattccctaagccataacatgagaat-------ataaggctgctagg-tgtcagaacca---------cttgcttttttgaacttkga-------------------------------aaaaaaaaaaca-----------------------------------atygtggaac---------------------------------------------------------------------------------------------------------------------------------------------------------------------------------------ctttaacagtgctt---------gcagtttttatcggttg--gctaag-------------------tagttgaa---atgctaa----------ttatttt----atgt-aggttctcttgagttatggaacatacacaaatttagagcttcttgagtattatgggtttcttttagaggataatccaaatgagaaggtgttt-------attccr------ttggagctcgacatg---------caaagcgtaagttcttggccaadagagttactatacatccatcaaaatgggaggccatcctttgctttgatgtctgctktacgtttgtgggcaactccaccatatcagcggaaatctgtcagacacctagctta--ttctggatctcagctctcgaaaggcaatgaaatatgtgtga----------tgaaatggatagctaagaaatgcgatgc--tatattgaaggaaatgccaacatcaattgaagaagacaagtcgttgctttcgttcatag---acaaaatggagaagtatgacaacatgaacctgcgggagtgggtaaaggaggyg---gctgcttgt------gcaggtgataataaaaa---------------tattttgaaagc---------------cctagcagcatat---ggtgagttaaagtc------atc---aatga---ggagtaaa----------------------------------------------------------------------------------------------------------------------------------------------------------------------------------------------------------------------------------------------------------------------------------
>I28620_M046_Malvaceae_Camptostemon_shultzii_seq1
----atasayras-----------------------------------------------------------------------------------------------------------------------------------tttywwktvmm------ttattttatttwttkraky---------------------------------------------------------------------------------------------------------------------------------------------cathbtatttttthattdtah----------------------ydyrtwyhy----------------------------------------------------------------------------------tttgaayrgtsswt---------gbwgyttttadtgvttg--actadg-------------------tagttgaa---atgctaa----------tyatctt--ttatgt-aggttctcttgagttatggaacatactcaaatttggagcttcttgaatactatgggtttcttttagaggataatccraatgagaaggtgttt-------attcca------vtggagcttracwtr---------catagcttaadttgttggccraaagagtcgctatacatccatcaaaatgggaggccwtctttygctttgatgtgtgctttgcgcttgtgggcaactccacygyatcagcggaaatctatcggacaccwagctta--ttcgggatgtccgatctcgaagggcaatgaaatatgtgtca----------tgaaatggataggtaakaarygcgatgt--tatatcgaaggaaatgccgacatcaatcgaacaagacaag----------------------------------------------------------------------------------------------------------------------------------------------------------------------------------------------------------------------------------------------------------------------------------------------------------------------------------------------------------------------------------------------------------------------------------------------------------------------------------------------------
>I28621_M153_Malvaceae_Trichospermum_sp_seq1
-------------------------tgctagattttgctttag--------------aaagggctctcaggcta----------------tggacagcaacaggttgcttgagtgtgat----------tttctgttgccactactttgcttgta----------ttgctctttttaagc--------------ctcctaacat-----------agagaacgaaaa---------------------------------------------------------------------------------------------------------------------------------------------------------------------------------------------------------------------------tt-------catcaatggtggtaac------------ttttat-------agtcaag-------------------taattgaa---atgtgaa----------ttgtttcatgtatgt-aggttctgttgggttatggaacatatacaaatttggagcttcttgaacactatgggtttcttttagaggacaatccaaacgagaaagttttt-------attcct------ttggagcttgacgta---------tattcctccagttcttggcctgaagatttcctattcatctatcgaaatgggaggccatcatttgcttttatgtctgctttgcggctatgggcaactccaccatatcagcggaaatctatcggacacctagctta--ttcaggatctcagatctcacagagcaatgaaatttttgtca----------tgaaatggctagctaataaatgccaggc--tatattgaagcatatgcccacatcagttgaagaagacaacttgttgctctctttcattg---acaaaatccaggacttgga------taacctgcgggagtggggaaaggctgtg---cctactctc------gaaagtgagttttgcaa---------------tttttggaaagcaatc-------------------------------------------------------------------------------------------------------------------------------------------------------------------------------------------------------------------------------------------------------------------------------------------------------------------------------------------------------
>I28623_M048_Malvaceae_Abroma_augusta_seq1
----------------------------------------------------------------------------------------------------------------------------------caaggctgctagg-cgtcaggaccaagt------tacttgcctcttatgtgtgacgg----tttgtttaaacatg------------gaaaaaaaca-----------------------------------attgccaga---------------------------------------------------atttcattctttt-cttgat----------------------tatgtggataatc------------------------------------------------------------------------------ctttaatagtgctg---------ataatattttttggttg--ggtaag-------------------taattgaa---atgttaa----------ttatgtc----atgt-aggttctcttgggttatggaacatatacaaatttggagcttcttgaacactatgggtttcttttagaggataatccaaatgagaaggttttt-------attcca------ttggagcttgaagta---------tactcttcttgttcttggccaaaagattccctatacatccatcaaaatgggaggccatcatttgctttgatgtctgctctgcgtttgtggttaactccaccatatcagcggaaatctataggacacctagctta--ttctggatctcagctctcacagggcaatgaaatatctgtta----------tgaaatggatagctaacaaatgccatga--tatattgaggaaaatgccaacatcaattgaagaagacaacttgttgctttctttctttg---acagaatccaggactttga------taacctgttggagtggggaaaggggatg---cctgctttt------ggaggtaacttttgcaa---------------ttttttgaaagctactggtc---------tgaaaagtgat---gataagttcatacc------atc---tggga---ggactgaaatgttgatagataggtggaaattagca-------------------------------------------------------------------------------------------------------------------------------------------------------------------------------------------------------------------------------------------------------
>I28624_M049_Malvaceae_Corchoropsis_tomentosa_seq1
-------------------------------------------------------------------------------------------------------cttattctagtattatgat-------ttaaagttgtattt-ttatctc-----------------ttagttctgcatttgacggagctat------------------------aagactaaaa-----------------------------------aaggccaaa---------------------------------------------------atttatgtctttt-cttgat----------------------tatatg--------------------------------------------------------------------------gagc-------ctttaatagtatat---------tccctttttactggttg--tccaag-------------------taattgaa---ttggtaa----------ttatttc----atgtaaggttctcttgagttatggaacatataccaatttggagcttcttgaacactatgggtttctcttagaggataatccaaatgagaaggtcttt-------attcca------ttggagtttgatata---------cattcctttagttcttggccaaaagattcgttatacatccatcaaaatgggagaccatcttttgctttgatgtctgctttgcgcttgtgggcaactccaccgcatcagcggaaatctttgggacacctagctta--tgcaggatctcagctctcaaagggaaatgaaatgtctgtga----------tgaaatggatagctaagaaatgcaatgc--agtattgaaggatatgccaacatcaattgaagaagacagcatgttagtttctttcattg---acaaaatggaggactttga------taacttgtgggagtggggaaagacagca---cctgctttt------gaaactgagtttggtaa---------------gtttttgaaggcacaaggtc---------tgaaaagagat---gatgagttgaagtcaagtgggac---tgrra---agacaaaaatgttgatagatagg-------------------------------------------------------------------------------------------------------------------------------------------------------------------------------------------------------------------------------------------------------------------
>I28625_M193_Malvaceae_Apeiba_tibourbou_seq1
---------------------------------------------------------------ctctcaagcta----------------cagttggcagcaggttrcttgag-gygat----------tttcagctgc-----ctctggtygtt----------ttgctctttttaagc--------------cwcctascat-----------gagaaaagaaaa---------------------------------------------------------------------------------------------------------ttmkcctagt----------------------tawgga-------------------------------------------------------------------------aatga-------cttcaatagtartaac------------ttttahtggtta--gttaag-------------------taattraa---atgttaa----------ttgytyc----atkt-aggttctcttgggttatggaacatatacaaatttggagcttcttgaacactatgggtttcttttagaggataatccaaatgagaaagttttt-------attcct------ttggagcttgacatd---------cattcstctrgttcytggccrgaagawttmctattcatccatcvaaatgggaggccatcctttgctttgatgtstgctttrcgcttgtgggcaactcmaycrtcycrgcggaaatctgtyggacacctaghtta--ttcaggatctcwgctctcacmgggcaatgaaatatttgtca----------tgaaatggcyagctaabaaatgmcatgc--tatattgaagcatatgcyaacatcagttgaagaagacaatttgttgctttctttcattg---aaaaaatccaggactttga------taacytgtgggagtggrgaaaggaagtg---ccygctttt------ggaggtgagctttgcma---------------tttttggaaagcaactggtc---------ttam--------------------------------------------------------------------------------------------------------------------------------------------------------------------------------------------------------------------------------------------------------------------------------------------------------------------------------------
>I28626_M226_Malvaceae_Helicteres_guazumifolia_seq1
-----------------------------------------------------------------------------------------------------------ctataaggtgagaat-------ataagcctgctaggttgttatagtca---------cttgccttttgtgtatgagaagg----ttt-tttwmcyaaa----------aaatgaaaaaca-----------------------------------agtgctaga---------------------------------------------------aaatcattctttt-attgat----------------------aatgtggat-------------------------------------------------------------------aataatgc-------cyttaatacttctggcag----------atttattggttt--ggtaaa-------------------taattgaa---atgctat----------ttatttc----atgc-aggttctcttgagttatggaacatacacaaatttggagcttcttgaacactatgggtttattttagagtataatcccaatgagaaggttttt-------attcca------ctggagyttgataca---------cattggtttagttcttggccaaaagattcaatatacatccatcraaatgggaggccatcttttgctttgatgtctgctttgcggttgtgggcaactccaccatctcagcgdaaatcmataggacacctagctta--ctcnggatctcagctttcacgggacaatgaaatatctgtca----------tgaaatggatagctaagaaatgccatgc--tctattgaaggatatgccaacatcaattgaagaagacaactcattgctctctttcattg---aaaaatcccaggactttgc------taaccttggggartgggtgaaggcgggggcgtcttctctt------ggaggtgagttccacaa---------------ttttttgaaagcatctagtc---------tgaaagaagat---gataaattgatgtc------atc---tggga---ggacaaaaatgttgata-------------------------------------------------------------------------------------------------------------------------------------------------------------------------------------------------------------------------------------------------------------------------
>I28628_M051_Malvaceae_Werklea_horrida_seq1
------------------------------------------------------------------------------------------------------------------------at-------ataaggttgctaga-tgtcaaaacta---------cttgcctttttgaaacatggaaa----------------------------ataacaacgaca-----------------------------------aaggcccga---------------------------------------------------gtttcattattat-cttgat----------------------tatgtgcaccc--------------------------------------------------------------------------------tttgaacagtgatt---------g----ctatgwtggttg--accatg-------------------tacttgca---atgcyaa----------ttakctt--ttatgt-aggttctcwtgagytatggaacatayacaaatttggagcttcttgaacactatggatttcttctngaggataatccaaatgadaaggtrttt-------attccm------ctggascytgacatr---------catagcttaagttgttggccraaagagtcvctatacatccatcaaaatgggaggccatcttthgctttgatgtgtgctttgcdcttgtggrcaactccachgtatcagcggaaatctattggacacctagctta--ttcgggttgtcagatctcsaagggcaatgaaatatgygtga----------tgamatggatagctaagaaatgygrygc--mayrttgaaggaaatgcyracarcaatcgawgaagacaagtygttgrttcatttgatag---acaaaatggaggagtatga------kartccgtgggagtgggtgaaggaagygagtgcagcattt------ggaggtgag----------------------------------------------------------------------------------------------------------------------------------------------------------------------------------------------------------------------------------------------------------------------------------------------------------------------------------------------------------------------------------------------
>I28629_M052_Malvaceae_Spirotheca_rosea_seq1
-----------------------------------------------------------------------------------------------------cccaagccttaacatgagaat-------ataaggctgc------------------------------------tacatgtcagaaccgctcgccat----------tttgaactttaaaaacaca-----------------------------------attgccaga---------------------------------------------------gcttcattctttt-ctcgat----------------------tatctg--------------------------------------------------------------------------gacc-------ccttaatggtgctca--------attttttttattggttg--gctaag-------------------tagttgaa---atgctaa----------ttactgg----atgt-aggttctcttgagttatggaacatacacaaatttggagcttcttgaatactatgggtttcttttagaggataatccgaatgagaaggttttt-------attcca------ttggagcttgatata---------tattgcttaagttcttggccgaaagagtcgctatacatccatcaaaacgggaggcaatcttttgcattgatgtctgctttgcgtttgtgggcaattccgccacatcagcggaaatctattggacacctagctta--ttccggatctcagctctcggagggcaatgaaataaccgtca----------tgatatggatagctaagaaatgcaatgc--tatattgaaggatatgccaacatcaattgaagaagacaagttgttgctttctttcatcg---acaaaatccaggagtttga------caacctgggggaatgggtaaaggcggcg---cctgcttgt------ggaggtgagtttggcaa---------------tattttgaaagcatgttgtc---------cgcaaagagaa---gatgagttaagttg---ttcatc---agtga---gaactaaaatgttgatagaaaggtggaaattagc--------------------------------------------------------------------------------------------------------------------------------------------------------------------------------------------------------------------------------------------------------
>I28630_M053_Malvaceae_Huberodendron_swietenioides_seq1
-----------------------------------------------------------------------ttca---------ttatggtgcaagtattccctaagccatagcatgagaat-------ataaggctgc------------------------------------taggcgtcagaaccacttgcttt----------tttgaacttgaaaaaaaca-----------------------------------attgccgga---------------------------------------------------atttcattctttt-gttgat----------------------tatgtg--------------------------------------------------------------------------gacc-------ctttaatagtgcttgcag-------ttattttattggttg--gctaag-------------------tagctgaa---atgctaa----------ttatttt----atgt-aggttctcttgagttatggaacatacacaaatttggagcttcttgaatwctatgggtttcttttagaggataatccaaacgagaaggttttt-------attcca------ttggagtttgacatm---------cattgcttaagttcttggccgaaagagttgctatacatccatcaaaatgggaggccctcttttgctttgatgtctgctttgcgtttktgggcaactccgccatatcagcggaaatctataggacacctagcwta--ttcaggatctcagctctcaaayggcaacgaagtatctgtca----------tgaaatggatagctaagaaatgcgatgc--tatattgaaggatatgccaacatcaattgaagaagacaagtcattgctttctttcatcg---acaaaatcyrggagtttga------caaactgcaggagtgggtaaaggcggcg---cctgcttgt------ggaggtgagtttrgcaa---------------tattttgaaagcatctgatc---------tggaaagagat---gatgagttaacttg---ttcatc---agtga---ggactaat----------------------------------------------------------------------------------------------------------------------------------------------------------------------------------------------------------------------------------------------------------------------------------
>I28631_M054_Malvaceae_Trochetiopsis_benjaminae_seq1
--------------------------------------------------------------aattttgtgttct---------tattttcttctattataatcttagtccagtataatgat----------------------tttttcct---------------cttagttctgcatttgacagagttattagaccat-------------------tgaaaaa-----------------------------------aggccaaaa---------------------------------------------------att-----------cctgat----------------------tatatg--------------------------------------------------------------------------gaga-------ctttaatagtattt---------gccctttttactg-ttt--tccagt-------------------taattgaa---atggtaa----------ttttttc----atgtaaggttctgttgagttatggaacatataccaacttggagctcctcgaacactatgggtttctcttagaggaaaatccaaatgagaaggttttt-------attcca------ttggagcttgatata---------cattgcattagttcttggccaaaagattcgctatacatccatcaaaacgggagaccatcttttgctttgatgtctgctttgcgcttgtgggcaactccaccgcaccagaggaaatcattggggcacctagctta--ttcaggatcccaggtctcaaagggaaatgaaatatatgtga----------tgaaatggatcgccatgaaatgcaacgc--aatattgaaggatatgccaacaacaattgaagaagacagcatgttagtttgtttcattg---acaagat---ggagtttaa------taacttgtgggagtgg------------------------------ggaggtgagttctgcaa------------------------ggcacatggtct---gactctgaatagagat---gatgagttaaagtcaa---------gtggga---gtacgaaagtgttgatagataggtggaaatt-----------------------------------------------------------------------------------------------------------------------------------------------------------------------------------------------------------------------------------------------------------
>I28632_M055_Malvaceae_Eriolaena_candollei_seq1
-------------------------------------------------------------------------------------------------------------------------------------------------------------------------------------------------------------------------------aaaa-----------------------------------aaggcctta---------------------------------------------------atttcagtctwtt-cttgat----------------------tatatg--------------------------------------------------------------------------gagc-------ctttaatagtaktt---------gccctttttactggttg--tycagt-------------------yaattgaa---atgdtaa---------tttttttc----atgtaaggttctgttgagttatggaacatataccaatttggagctcctygaacactatgggtttctcttagaggaaaatccaaaygagaaggtkttt-------attccm------ttggagcttgatata---------cattgcwttwgttcttggccaaaagattcgctatacatcsatcaaaatgggagaccatcttttgctttgatgtctgctttgcgyttgtgggcaactccaccdtamcrgaggaaatcattggggcacctagctta--ttcaggatctyagbtctcaaagggaaatgaaatatatgtga----------tgaaatggatagctaagaaatgcagtgc--aatattgaaggatatgccaayagcaakagaarrarrmrwyrwkttwgttkgtttsrttrtttrcramatsraggact---------------------------------------------------------------------------------------------------------------------------------------------------------------------------------------------------------------------------------------------------------------------------------------------------------------------------------------------------------------------------------------------------------------------------------------------------------------
>I28633_M056_Malvaceae_Adansonia_digitata_seq1
-----------------------------------------------------------------------------------------------atattttcaatrccctgttttgggaaa-------ataaaactgcc-tc------------------------------tgtatgtgtgtgtaca-------------------------------------------------------------------------attgccaga---------------------------------------------------ctttcattcyttt-ctcaat----------------------tatgtg--------------------------------------------------------------------------gacc-------ctttaatagtgcttgcagg--t--ttttttttattggttg--gctaar-------------------tagttgaa---atdmtaa----------ttattgg----atgt-aggttctcttgrgttatggaacgtacacaaatttggagcttcttgaatattatgggtttcttttagaggataatccaaatgagaaagttttt-------attcca------ttggagcytgacata---------cattgcttaggttcttggccgaaagaatcgctatacattcatcgaaatgggaggccgtcyttcgctttgatgtccgctttgcgtctgtgggcaactccaccrtttcagcggaaatctattggacacctagctta--ttycggakctcagctctcgaagkgcaatgaaatatcygtca----------tgaaatggatagctaagaaatgcaatga--tatattgaaggatatgccaacatcaattgaagaagacaagtcattgctttctttcatcg---acaaaatccgggagtttga------caacctgcgggagtgggtgaaggcggcg---cctgcttgt------ggaagtgagtttggcaa---------------tattttgaaagcctgtgttc---------tgaaaagagat---gatgagtttagttg---ttcgtc---agtgr---ggactaaaatgttgatagaaaggtggaaa-------------------------------------------------------------------------------------------------------------------------------------------------------------------------------------------------------------------------------------------------------------
>I28635_M058_Malvaceae_Byttneria_aculeata_seq1
-------------------------------------------------------------------------------------------------------------------------------ttttcatattactcgcatgtttcttctattttgcatccttctttctttctgat----------------------------------------------------------------------------------------------------------------------------------------------ctatcatccattt-tttagt-------tat------------tattttgctgata---------------------------------------------------------------cctaataaa------attatacagttatggttgaggtaaaactatctgctggttt--ggttag-------------------caactgaa---atgctaa---------tctatgtc----atgt-aggttctcttgggttatggaacatatacaaatttggagcttcttgaacactatgggtttcttttagaggatartccaaatgagaagattttt-------attcca------ttggatgttgaaata---------tattcttctagttcttggccaaaagattcactatacatccatcaaaatgggaagccatcatttgctctgctctctactttgcgtttgtgggcaactccaccacatcagcggaaatctatccgacatctggctta--ttcaggatttcaactctctccgggcaatgaartagctgtca----------tgaaatggatagctaagaaatgccatga--tatattgcggaaaatgccaacatcagtagaagaagacaacatgttgcttgctttctttg---gcaaaatccaggacttcga------taacctgcatgagtggggaaaggcaata---ctggctttt------ggaggtgatttttttga---------------tttcctgaaagcta---------------------------------------------------------------------------------------------------------------------------------------------------------------------------------------------------------------------------------------------------------------------------------------------------------------------------------------------------------
>I28636_M059_Malvaceae_Pterospermum_pierrei_seq1
----------------------------------------------------------------------------------------------------------------------------------------------------------------------------------------------------------------------------------------------------------------------------------------------------------------------------------------------------------------------------------------------------------------------------------------------------------------------------------------------------------------------------------------------------------------------------------------------------------------------------------------t-----------------------------gagaaggttttt-------attcca------ttggatcttgatata---------cattgctttagttcttggctgaaagactcgctatacatccatcaaaatgggagaccgtcttttgctttgatgtctgctttgcgcttgtgggcaacgccgccatatcagaggaaatctgtaggacacctagctta--ttcaggatctcagctttcacagggaaatgaaatatctgtca----------tgaactggatagctaagaaatgccatgc--tatattgaaggatatgccgacgtcaattgaagaagacamcttgctactttctttcatta---acaaaatggaagattttga------taacttgtgggagtggggaaaggcagca-------------------------------------------------------------------------------------------------------------------------------------------------------------------------------------------------------------------------------------------------------------------------------------------------------------------------------------------------------------------------------------------------------------------------
>I28637_M060_Malvaceae_Duboscia_vifidiflora_seq1
--------------------------------------------------------------------------------------------------------------------------------------------------------------------------------------------------------------------------------------------------------------------------------------------------------------------------------------------------------------------------------------------------------------------------------------------------------------gt-------ctttaatggtgataac----------------atttagtg--gttaag-------------------caattgaa---atattaa----------ttgtttt----atgt-aggttcttttggtttatggaacatataccaatttggagcttcttgaacactatgggtttcttttacagagtaatctgaatgagaaagttttt-------attcct------ttggagcttgacata---------cgttcctctagttcttggccagaagatttcctattcatccatcaaaatgggaggccatcatttgctttaatgtctgctttgcgcttatgggcaactccctcatatcagcggaaatccattggacacctagctta--tacaggatctaagctctcacaggacaatgaaatatttgtca----------tgaaatggctagctaagaaatgccatgc--tatattgaagcatatgccaacatcaattgaagaagacaacttgttgctttctttcattg---acaaaatccaggactttga------tagcctgtgggagtggggaaaagctgtg---cctactttt------ggaggtgaattctgcaa---------------tttttggaaagcaactggtt---------tggaaagagat---ggtgagttaaaatc------atc---tagg------actcaaatgatggtagataggtggaaattagctatccaatggaggcttattta-----------------------------------------------------------------------------------------------------------------------------------------------------------------------------------------------------------------------------------
>I28638_M061_Malvaceae_Basiloxylon_brasiliensis_seq1
----------------------------------------------------------------------------------------------------tgaattcgttgtgcatgmaata-------tttcaatgtctggc-ttcaaca-----------------atgtacttactttcatgtaaaatattgttt----------gttatgaaaagaaaaaaca-----------------------------------gttgccaaa---------------------------------------------------atttcattatttt-ctgggt----------------------tatgtg--------------------------------------------------------------------------gagc-------ctttaatagtgctt---------gtggtttttattggttg--gctaac-------------------taatggaa---atgctaa----------ttccttc----attc-aggttctcttgagttatggaacatatacaaatttggagcttcttgaacactatgggtttcttttagaggataatcccaatgagaaggttttt-------attcca------ttggagattgacata---------cgttgctttagttcttggccaaaagattccctatacatccatcaacatgggagaccatcttttgctttgatgtccgctttgcgtttgtgggcaactccaccatatcagcggaaatctagaggacacctagctta--ttcaggatctcagctctcacagggcaacgaactagctgtca----------tgaaatggatagctaagaaatgcaatgc--tatattgaaggatatgccaacatcaattgaagaagacaactcattgctttctttcattg---acaaaatcgaggactctga------taacctgtgggagaggggaacggcggca---ccttatcct------ggaagcgagttttgcaa---------------ttttttgaaagcatctggtc---------tgaaaagagat---gccaagttaatatc------atc---tggga---ggactaaaatgttgatcaataggtggaaattagcagtccaat------------------------------------------------------------------------------------------------------------------------------------------------------------------------------------------------------------------------------------------------
>I28639_M249_Malvaceae_Gyranthera_amphibiolepis_seq1
---------------------------------------------------------------------------------------------------------------agtatgagaat-------atgaggctgc------------------------------------taggcgtcagaacc-cttgcttt----------tttgaacttgaaaaaaaca-----------------------------------attgctaga---------------------------------------------------atttcattctttt-gttgat----------------------tatgtg--------------------------------------------------------------------------gacc-------ctttaatagtgcttgcag-------ttattttattggttg--gctaag-------------------cagttgaa---atgctaa----------ttatttt----atgt-aggttctcttgagttatggaacgtacacaaatttggagcttcttgagtactatgggtttcttttagaggataatccaaatgagaaggttttt-------attcca------ttggagtttgacata---------cattgcttaagttcttggccgaaagagtcgctatacatccatcaaaacgggaggccatcttttgctttgatgtctgctttgcgtttgtgggcaactccgccatatcagcggaaatctatagggcacctagctta--ttcaggatctcagctctcaaatggcaacgaagtatcggtca----------tgaaatggatagctaagaaatgcgatgc--tatattgaaggatatgccaacatcaattgaagaagacaagtcgttgcgttctttcatcg---acaaaatccaggagtttga------caacctgcgcgaatgggtaaaggtggcg---cctgcttgt------ggaggtgagtttggcaa---------------tattttgaaagcatctgatc---------tggaaagagat---gaagagttaacttg---ttcatc---agtga---ggatcaaaatgttgatag------------------------------------------------------------------------------------------------------------------------------------------------------------------------------------------------------------------------------------------------------------------------
>I28640_M062B_Malvaceae_Diplodiscus_paniculatus_seq1
-------------------------------------------------------------------------------------------------------------------------------------------------------------------------------------------------------------------------------------------------------------------------------------------------------------------------------------------------------------------------------------------------------------------------------------------------------------------------gcaatgtcttgcttgaa--caatgcacttagttgtaat--gtaaag-------------------tagttgac---ctgctaa----------ttatttc----atgt-aggttctattgagttatggaacatatacaaatttggagcttcttgaacactatgggtttcttttagaggataatccaaacgagaaggttttt-------attcca------ctggagcttgacata---------tattgctttagttcttggcccaaagattcactatacatccatcaaaatgggagaccatcttttgctttgaagtctgctctgcgtttgtgggcaactccaccatatcagcggaaatctataggacacctagctta--ttcaggatctcagctctcacagagtaatgaaatctgtgtcr----------tgaaatggatagctaagaaatgccatgc--tgtattgaagaatatgccaacatcagttgaagaagacaagtctttgctttctttcattg---acaaaatcaaggatttcga------taacctgtgggagtgggtgaaggcagcg---cctgctttg------ggaggtgagttttgcww---------------ttttttgaaggcttctgacc---------ttagaagagat---ggtgag----------------------------------------------------------------------------------------------------------------------------------------------------------------------------------------------------------------------------------------------------------------------------------------------------------------------
>I28641_M063_Malvaceae_Brownlowia_peltata_seq1
-----------------------------------------------------------------------------------------------ctgtgaggtgtgctaatatttaaaatt-------tcaaagctttt----------------------------------------------------------------------------------aagca-----------------------------------cttagctgg---------------------------------------------------gttccgcaaatgc-agtgacatgcactgat----------cttgtatgt-------------------------------------------------------------------------aata-------ttgcaatgtcttgcttgaa--caatgcactttgttgcaat--gtaaag-------------------tggttgac---ctgctaa----------ttatttc----atgt-aggttctattgagttatggaacatatacaaatttggagcttcttgaacactatgggtttcttttagaggataatccaaacgagaaggttttt-------attccattggacttggagcttgacgta---------tattgctttagttcttggcctaaagattcactgtacatccatcaaaatgggagaccatcttttgctttgatgtctgctttgcgtttgtgggcaactccgccatatcagcggaaatctgtaggacacctagctta--ttcagggtctcagctctcacagagtaatgaaatctgtgtca----------tgaaatggatagctaagaaatgtcatgc--tgtattgaataatatgccaacatcagttgaagaagacaagtcgttgctttctttcattg---acaaaatcgaggatttcga------taacctgtgggagtgggcaaaggcagca---cctgctttg------ggaggtgagttttgcaa---------------ttttttgaaggcatc--------------------------------------------------------------------------------------------------------------------------------------------------------------------------------------------------------------------------------------------------------------------------------------------------------------------------------------------------------
>I28642_M064_Malvaceae_Burretiodendron_esquirolii_seq1
-------------------------------------------------------------------------------------------------------------------------------------------------------------------------------------------------------------------------------------------------------------------------------------------------------------------------------------------------------------------------------------------------------------------------------------------------------------------------------------------------------------------------------------------------------------------------------------------------------------tataccaatttggagcttcttgaacactatgggttcatcatagaggataatmcaaatgagaaggttttt-------attcca------ttggagcttgatata---------cattgcttcagttcttggccaaaagattcgctatacatccatcaaaatgggagaccatcttttgctttgatgtctgctttgcgcttgtgggcaactccaccatatcagcggaaatccataggacacctagctta--ttcaggatctcagctctcacagggaaatgaaatatctgtta----------tgaaatggatagctaagaaatgtgatgc--tatattgaaggagatgccaacatcaattgaagaagacaccttgttactttctttcatta---tcaaaatgg-----------------------------------------------------------------------------------------------------------------c---------agaagag-----------------------------------------------------------------------------------------------------------------------------------------------------------------------------------------------------------------------------------------------------------------------------------------------------------------------------------
>I28643_M065_Malvaceae_Hermannia_flammea_seq1
------------------------------------------------------------------------------------------------------------------------------------------------------------------------gttttcttaaag---------------------------aaataaacatgaaaaaaata--------------------------agaaccccaaatcccaga---------------------------------------------------atttcatgtatattttttat----------------------tatgtggat----------------------------------------------------------------------aaatc-------cgttagtagtgctcacaa----attatatttttatggtat---------------------------taattgaa---atgtcaa----------ttatttc----atgt-aggttctcttgagttatggaacatatacaaatttggagcttcttgaacactatgggtttctgttagaggataatccaaatgagaaggttttt-------attcca------ttggagcatgacata---------cattcctctagttcttggcccaaagactcgctctacatccatcaagatgggaagccatcatttgctttgctctctgcattgcgtttgtgggcwactccaccatgtcagcggaaatctatgggacacctagctta--ttcaggatctcaactctcacaaggcaatgaaatatctgtca----------tgaaatggatagctaagaaatgcagtgt--tatattgactaatatgccgacatcaattgatgaggacaatttgttgctttctttgattg---acga---------------------taacctctgggagaggggaaagatggtg---cctgctttt------gaaggtgaggtttgcca---------------ttttttgaaagcagctggtc---------taaatagagat---gataagttaaaatt------atg---tagga---ggacta------------------------------------------------------------------------------------------------------------------------------------------------------------------------------------------------------------------------------------------------------------------------------------
>I28644_M066_Malvaceae_Thomasia_solanaceae_seq1
-------------------------------------------------------------------------------------------------------------------tggg----------agctagttacttgc-cttttatgtttagtgaatgcttgcttgttcttaaac-----------------------------------atgaaacaacca-----------------------------------gtagttaga---------------------------------------------------atttcgttgtttt-cctggt----------------------t---tagtt----------------------------------------------------------------------ggagtttcgttgttttaatggtgctt---------ataatttttattggttt--ggtaag-------------------taattgaa---ttgttaa----------ttactgc----atgt-aggttctcttgagttatgggacatatacaaatttggagctcgttgaacattatgggtttgttttagaggataatccaaatgagaaggttttt-------attcca------ttggagcttgacata---------cattcctctagttcttggcccaaagattcgctatacatccatcaaaatgggaggccgtcatttgcattggtgtctgctttgcgtttgtgggcaactccaccatatcagcggaaatctatcagacacctagcata--ttcaggatctctgctctcacagggcaatgaaatatctgtca----------tgaaatggatagctaagaaatgccatgc--catactgaaatatatgccgacatcaattgaagaagacagtttgttgctttctttcgtcg---acaaaatccaggactttga------taatctaccggagtggggtaaagcgatg---cctgctttt------gggggcgagttctgcaa---------------ttttttgaaagcaactggtc---------caaaaggagat---gatgggttaatatt------atc---agggaggaggactaaaatgttgatagataggtggaaattagcagtc----------------------------------------------------------------------------------------------------------------------------------------------------------------------------------------------------------------------------------------------------
>I28645_M067_Malvaceae_Guichenotia_ledifolia_seq1
-------------------------------------------------------------------------------------------------------------------tggtgttgggagctagctagttacttgc-cttttatgtttagtga----atgcttgttcttaaac-----------------------------------atgaaacaacca-----------------------------------atagttgga---------------------------------------------------atttcgttgtttt-cctgat----------------------tatgtggat----------------------------------------------------------------------aaagc-------ttttaatggtgctt---------ataatttttattggttt--ggtaag-------------------taattaaattcttgttaa----------ttgctgc----atgt-aggtactcttgagttatgggacacatacaaatttggagctccttgaacactatgggtttgttttagaggataatccaaatgagaaggttttt-------attcca------ttggagcttgacata---------cattcctctagttcttggcccaaagattcgctatacatccatccaaatgggatgccatcatttgcattggtgtctgctttgcgtttgtgggcaactccaccgtatcagcggaagtctatcagacacctagcata--ttcaggatctcagctctcacagggcaatgaaatatctgtca----------tgaaatggatagctgagaaatgccatgc--tatactgaaatatatgccgacatcaattgaagaagacaatttgttgctttctttcatcg---acaaaatccaggactttga------taatctaccggagtggggtaaagcgacg---cctgctttt------gggggtgagttctgcaa---------------ttttttgaaagcaactggtc---------caaaaggagat---gatgagtttatatt------atc---agggaggaggactaagatgttgatagataggtggaaattaggagtccagtggaga-------------------------------------------------------------------------------------------------------------------------------------------------------------------------------------------------------------------------------------------
>I28646_M068_Malvaceae_Helmiopsis_sp_seq1
----------------------------------------------------------------------------------------------------------------gtaaawtrrt-------yyarwrtwrtrttt-tttttcct---------------cttagttttgcwttkgacrgagytattagaccat-------------------tgaaaaa-----------------------------------argscmkaa---------------------------------------------------atttcagtcttty-yttgat----------------------takatg--------------------------------------------------------------------------gagc-------ctttaatagtattt---------gccctttttactgkytg--tccagt-------------------taattgaa---atggtaa----------ttttttc----atktaaggttctgttgagttatggaacatakaccaatttggagctyctygaacactatgggtttctcttagaggaaaatccaaahgagaaggtkttt-------attcca------ttggagcttgatata---------cattgchttagttcttggccaaaagattcgctatacatccatcaaaatgggagaccatcttttgctttgatktctgctttgcgcttgtgggcaactccaccgtaycagaggaaatcatkggggcacctagctta--ttcaggatcycagstctcaaagggaaatgaaatatatgtga----------tgaaatggatmgctaagaaatgcartgc--aatmttgaaggmtatgccaacarcaatwgragaagacrrcatgttagtttgtttcattg---acaaaatggaggactttra------taacttktgggagtgg------------------------------ggarrtgagttttacaa---------------gtttttcarggcacmtgctt----------------------------------------tgggas---ttgga---gr----------------------------------------------------------------------------------------------------------------------------------------------------------------------------------------------------------------------------------------------------------------------------------------
>I28647_M069_Malvaceae_Cheirolaena_linearis_seq1
------------------------------------------------------------------ttgtgttct---------tatttacttctattataatcttagtccagtataatga--------------------tg-attttcct---------------cttggtgctgcatttgacagagttattagaccat-------------------tgaaaaa-----------------------------------aggccaaaa---------------------------------------------------ctt-----------cctgat----------------------tatatg--------------------------------------------------------------------------gaga-------ctttaatagtattt---------gccctgtttactg-ttg--tccagt-------------------taattgaa---atggtaat------tttttttttc----atgcaaggttctgttgagttatggaacatataccaatttggagctggtcgaacactatgggtttctcttagaggaaaatccaaatgagaaggttttt-------attcca------ttggaggttgatata---------caatgcattagttcttggccaaaagattcgctatacatccatcaaaacgggagaccatcttttggtttgatgtgtgcattgcgcttgtgggcaactccagcgcagcagaggaaatcattggggcacctagctta--ttcaggatcccaggtctcaaagggaaatgaaatatatgtga----------tgaaatggattgccaagaaatgcaatgc--aatattgaaggatatggcaacaacaattgaagaagacagcatgttagtttgttccattg---agaagat---ggagtttaa------taagtcgtggga------------------------------------aggtgagttttgcaa------------------------ggcacatggtgt---gactctgaatgag----------------------------------------------------------------------------------------------------------------------------------------------------------------------------------------------------------------------------------------------------------------------------------------------------------------------------------
>I28648_M070_Malvaceae_Helmiopsiella_madagascariensis_seq1
------------------------------------------------------------------------------------------------ttataatcttagtccagtataatgtw-------------------tt-tttttcct---------------cttagttttgcatttgacrgagytattagaccat------------------yyaaaaaa-----------------------------------aaggcctaa---------------------------------------------------atttcagtcttttyyttgat----------------------takatg--------------------------------------------------------------------------gagm-------ctttaatagtattt---------gccctttttactggctg--tccagt-------------------taattgaa---rtggtaa----------ttttttc----atgtaaggttctkttgagttatggaacatatacnaatttggagctccthgaacactatgggtttctcttagaggaaaatccaaahgrgaaggtbttt-------attcca------ttggagcttgataha---------cattgchttagttcttggccaaaagattcgctatacaymcatcaaaatgggarrccatcttttgctttgatgtctgctttgcgcttgtgggcaactccaccgtaccagaggaaatcattggggcacctagctta--ttcaggatcycagstctcaaagggaaatgaaatatatgtga----------tgaaatggatmgctaagaaatgcavtgc--aatattgaaggatatgccaacagcaatwgaagaagacrrcatgttagtttgtttcatyg---acaaaatgrwggastttra------taacttgtgggagtgg------------------------------ggaggtgagttttgcaa---------------gtttttsaaggcacatggtct---gaswctkaatwgrgat---gatgagttraaatcaagtgggag---tggga---ggacaaaaatgttgatagataggtggaaattagcaattcaa-------------------------------------------------------------------------------------------------------------------------------------------------------------------------------------------------------------------------------------------------
>I28649_M071_Malvaceae_Goethalsia_meiantha_seq1
------------------------------------------------------------------------------------------------------------------------------------------ycaacccatttcttgtt----------ttgctctttttagcc-------------------------tactatcagagagraaagaaaa---------------------------------------------------------------------------------------------------------ttcccctagt----------------------taagaa-------------------------------------------------------------------------aatgt-------ctttaataatggta------------acttttatttttta-------------------------agkaattgaa---atgttaa----------ttgtttt----atgt-aggttytcttggkttatggaacatatacaaatttggagctacttgaacactatgggtttcytttagagtgtaatccgaakgasaragttttt-------attcct------ytggagcttgacata---------catycctctaghtcttgggctgaagattacttattcatccatcaaaatgggaggccatcatttgctttgttgtcagctttgcgcttatgggcaactccaccatgtcagcggaaatcaattggacacctagctta--ttcaggatctcagctctcacdgggcaatgaaatatttgtca----------tgdaatggctagctaagaaaagcaatkc--tanattgaagcatatgccaacaycaattgaagaagahaacttgttgctttctttcattg---acaaaatccakgacttcga------taacctgtgrgagtggggaaaggcastg---cttgcttgt------ggaggtgagctttgcaa---------------tttttggaaagcaactggcct---gaacctaaaaagagac---ggcgagttagaatc------atc-----------------------------------------------------------------------------------------------------------------------------------------------------------------------------------------------------------------------------------------------------------------------------------------------------
>I28650_M072_Malvaceae_Clappertonia_ficifolia_seq1
-------------------------------------cattagtaatgattttcttcaatgcaactttacaatc-------------------------------tgtttgaacctggtgaaa------actctaatatttct-tat--------------------------------------------------------------------------------------ggaccgtatgcttc------gcagtttcttgcgtcaa----------------------------------------------------ctcccacttttcttttgggt----------------------tatgaa-------------------------------------------------------------------acatatacaaa-------tttggagcttgaaaat---------------g-ttaattg--tttatg-------------------gaattgaa---atgttaa----------tcgtctc----gtgt-aggttctattgggttatggaacatatacaaatttggagcttcttgaacactatgggtttcttttagaggataatccgaatgataaagttttt-------attcct------ttggagctcgatata---------cattcctctagttcttggccagaagatttgctgttcatccatcaaaatgggaggccatcatttgctttgatatctacgttgcgcctgtgggcaacgccgccatatcagcggaaatctgtcgcacacctagctta--ttcaggatctcagctctcacagggcaatgaacttgatgtca----------tgaaatggctagctgcgaaatgccatgc--catattgaagcatatgccaacatcaattgaagaagacgacatgttactttcgttcatcg---acaaaatccaggacttcga------taacctatgggagtggggaaaggctttg---cctgctttt------ggaagtgagttttgcaa---------------tttttggaaagcaaatagta---------tgaaaagagaa---gatgagttgaaatc------atc---tgggagaagaaatcaaatgatgatagatagatggaaactagctgtc----------------------------------------------------------------------------------------------------------------------------------------------------------------------------------------------------------------------------------------------------
>I28652_M074_Malvaceae_Hildegardia_barteri_seq1
---------------------------------------------------------------------------------------------------------------------------------gtgaattttcctcc-ttca---------------------cacattcctatctaataaaagtttgtttc----------atcataaaaagaaaatgca-----------------------------------attgccaaa---------------------------------------------------ttttcattatttt-ctttat----------------------tacgtga-------------------------------------------------------------------------aagc-------ctttagtagtgcttg--------gcggtttttattggttg--gctaag-------------------taattgga---ctgctaa----------ttatttc----atgt-aggttctcttgagttatggaacatatacaaatttggaacttcttgaacactatgggtttcttttagaggataatccaaatgagaaggttttt-------attcca------ttggagattgacata---------caatgctgcagttcttggccaaaagattcgctatacatccatcaaaatgggagaccatcttttgctttgatgtctgctttgcgtttgtgggcaactccaccacatcagcggaaatctagaggacacctagctta--ttcaggatctcagctctcacaaggcaatgaaatatctgtca----------tgaactggatagctaagaaatgccatgc--tatattgaaggatatgccaacatcaattgaagaagataactcgttgctttctttcattt---acaaaatggacgactctga------taacctgtgggagtggggaggggtggtg---cctgccctt------gaaggtgagttttgcaa---------------ttttttgaaagcatctggtt---------tgaaaagagac---gccaagttaatatc------gtc---tggaa---------------------------------------------------------------------------------------------------------------------------------------------------------------------------------------------------------------------------------------------------------------------------------------------
>I28653_M168_Malvaceae_Theobroma_cacao_seq1
------------------------------------------------------------------------------------------------------------------------------------aggctgctagg-tgtctggagcaagtt------acttgccttttatgtgtgagtgaaggtttgtttaaacatg------------aaaattaacg-----------------------------------agtgccaga---------------------------------------------------atttcattttttcttcttaa---------------------gcatgtggat----------------------------------------------------------------------aatgc-------ctttaatagtgtga---------actatttttattggtta--ggtaag-------------------taattgaa---atgtcaa----------ttatttc----atgt-aggttctcttgagttatggaacatatacaaatttggagcttcttgaatactatgggtttcttttagaggataatccaaatgagaaggttttt-------attcca------ttggagcctgacata---------cattcctctagttcttggccaaacgattcgctatacatccatcaaaatgggaggccatcatttgctttgatggctgctttgcgtgtgtgggcaactccaccatatcagcggaaatctatcagacaccaagctta--ttcaggatctcaactgtcacaggacaatgaaatatctgtca----------tgacatggatagctaagaaatgccatgc--tacattgaaggctatgccaacatcaattgaagatgacaacttgttgctttctttcaccg---acaaaatccaggagtttga------taacctgtgggagtggggaaaggcgatg---cctgctttt------gggggtgagttttgcaa---------------tcttttgcaagcaactaatc---------tgaaaagaaac---gatgagtcatttgc------atc---tcgga---gggctaaaatgttgatagataggtggaaattagcagtcca--------------------------------------------------------------------------------------------------------------------------------------------------------------------------------------------------------------------------------------------------
>I28654_M105_Malvaceae_Pachira_aquatica_seq1
-----------------------------------------------------------------------------------------------------cctaagccataacatgagaat-------ataaggctgc------------------------------------taggtgtcagaaccacttgcctt----------tttgaactagaaaaaaaaa-------------------------------------tgccgga---------------------------------------------------atttcattctttt-cttgat----------------------catgca--------------------------------------------------------------------------gacc-------cttttatagtgcttgctg-------tttttatattggttg--gctagg-------------------tatttgaa---atgctaa----------ttatttt----atat-aggttcttttgagttatggaacatacacaaatttggagcttcttgaatactatgggtttcttttagaggataatccaaatgagaaggttttt-------attcca------ttggagcttgacata---------cattgcttaagttcttggccaaaagagtcgctatacatccatcaaaacgggaggccatcttttgcattgatgtctgctttgcgtttgtgggcaactccgccatatcagcggaaatctattsgacacctagctta--ttccggatctcagctctcgaagggcaacgaaatatccgtca----------tgaaatggatagctaagaaatgcaaagc--tatattgaaggatatgccaacatcaattgaagaagacaagtcgttgctaactttcatca---ataaaatccaggagtttga------caacctgcgggagtgggtaaaggcagcg---cctgcttgc------ggaggtgagtttggcaa---------------tagtttgaaagcatatggtc---------tgaaaagagat---gatgagttaacttg---ttcatc---agtga---ggaccaaaatgttgatagaaaggtggaaattagcagtccaatggaggcttatatataaaacagttgt-----------------------------------------------------------------------------------------------------------------------------------------------------------------------------------------------------------------------
>I28655_M148_Malvaceae_Robinsonella_mirandae_seq1
----------------------------------------------------------------------------------------------------------------acatcagaat-------ataacgctgctaga-tgtcaaaatca---------ctttctttttcgaacttgaaaag----------------------------aagaagaagatg-----------------------------------attacaaga---------------------------------------------------gttccattctttt-ctcgat----------------------tatgtgtaccc--------------------------------------------------------------------------------tttgaactgtactt---------gcagtccttattgtttg--accaag-------------------tagtt-ca---atgctaa----------ttatcat--ttatgt-aggttctcttgagttatggaacatacacaaatttggagcttcttgaacactatgggtttcttttagaggataatccaaacgagaaggtgttt-------attcca------ctggagcttgacatg---------catagcttaagtcgctggccgaaagagtccctctacatccatcaaaacgggaagccatcttttgccttgatgtgtgctttgcgcttgtgggcaactctgccgtatcagcggaaatctatcggacacctagctta--ttcgggatgtccgatctctaacagcaatgaaatatgtgtca----------tgaaatggatagctaagaaatgtgatgc--tatattgaaggaaatgccgacatcaatcaaagaagacaagtcgttggtcagttcgatag---acaaaatggtggagtatga------gaacatgtgggagttggtcaagggagcgagtgcagtattt------ggaggtgagtttggcaa---------------tattttgaaagcagcaa------------------------------------------------------------------------------------------------------------------------------------------------------------------------------------------------------------------------------------------------------------------------------------------------------------------------------------------------------
>I28656_M002_Malvaceae_Tilia_americana_seq1
------------------------------------------------------------------------------------------------------------------ggtaggtg-------tcggagcca----c-ct---------------------------tttatgtgtgggtgaaggtttgttt----------gaacatga---aaaaaacc-----------------------------------attgccaaa---------------------------------------------------atttaattgtttt-cttgat----------------------tatgtg--------------------------------------------------------------------------gagc-------ctttaatagtgctt---------gcgttttttatkggttg--gctaag-------------------taattgaa---atgttra----------ttatttc----atgt-aggttctcttgagttatggaacatatacaaatttggagcttcttgaacactatgggtttcttttagaggataatccaaatgagaaggttttt-------attcca------ctagagcttgacata---------cattgcgttagttcttggccaaaagattcgctttacatccatcaaaatgggagaccatcttttgctttgatgtctgctttacgtttgtgggcaactccaccatatcagcggaaatctataggacacttagctta--ttcaggatctcagctctcacagggcaatgaaatatctgtca----------tgaaatggatarctaagaaatgccatgc--tatathgaaggatatgccgacatcaattgaagaagacagctcgttgctttctttcattg---acaaaatcgaaaactttga------taacctgtgggagtggggaaaggcatct---actgctttt------ggaggtgagttttgcaa---------------ttttttgaaagcatctggtc---------tgaaaagaga--------------------------------------------------------------------------------------------------------------------------------------------------------------------------------------------------------------------------------------------------------------------------------------------------------------------------------
>I28657_M180_Malvaceae_Triumfetta_lappula_seq1
-----------------------------------------------------------cacaactttacaatc-------------------------------tgtttgaaccgggtgaaa------actc-aatatttct-tat--------------------------------------------------------------------------------------gaaccataggcttt------gcagttttttgtgtcaaa--------------------------------------------gctacttatcycacctttcttttgggt----------------------tatgga-------------------------------------------------------------------acayatgcaaa-------tttgaagcttgacaat---------------gtttagttg--ataatg-------------------gaattgaa---atgttar----------ttgtctt----gtgt-aggttctattgggttatggaacatatacaaatttggagcttcttgaacactatgggtttattctagaggataacccgaatgagaaagtattt-------attcct------ttggagbgcgacata---------cwttcctctagttcttggccagaagattttctattcatccatcmaaacgggargccatcatttgctttgatatctactttrcgcttgtgggcaactccaccktrtcagcggaaatctatcggacacctagctta--ttcaggatctcagctctcaragggmaatgarctatatgtca----------tgaaatggctagcygagaaatgccatgc--yatattgaagmwtatgccaacatcaattgaagaagacaacctgttactttcyttcatcg---acaaaatccaggacttcga------taacctgtcsgagtggggaaaggcttyg---cctgctttt------ggaagtgagttttgcaa---------------ttattggaaagcaaatagta---------tgaaaagagaa---gatgggttaaaatc------atc---tggga---------------------------------------------------------------------------------------------------------------------------------------------------------------------------------------------------------------------------------------------------------------------------------------------
>I28658_M160_Muntingiaceae_Muntingia_calabura_seq1
------------------------------------------------------------------------------------------------------------------------------------------------------------------------tttcttttgttcct--------------------------------------------------------------------------------------------------------------------------------------------ctttccttcttttctttttc---------------------------------------------------------------------------------------------------------------ttctctcctaacgagaggcta--tgtcactcttcagtctttt---ttaaggatatt-------------taatagtag-aatgacaagattttgattttctgtt--acctgc-aggttctgctgagctatgggacctatacaaatctggagcttctagagcactatgggtttcttttagataaaaatccaaatgacaaggtgttt-------attcct------ctggatcacgacata---------tgttgttcaacttcttggccaaaagaatcattgtatattcaccagaatggaaaaccatcattctctttattgtgtgccctgcgactacggatgaccccttcggaccagcggagatccgtggggcaccttgttta--ttcaggatctcaactttcagtggagaatgaaaatatggtca----------tgaaatggatatccgggaagtgtgaagc--tcttttaaagaatttgccgacgtcaattgaagacgatgagttgctgcattctgccatta---tcagaattgaatgtctcaa------cgatcttgttgagtgggaaaggatggca---tctgctgtg------gggggcga-----------------------------------------------------------------------------------------------------------------------------------------------------------------------------------------------------------------------------------------------------------------------------------------------------------------------------------------------------------------------------------------------
>I9832_V002_Malvaceae_Luehea_speciosa_seq1
catcatatttggtatttgaaaggcacccaagctgtcatgaaagcaaagatatcttgttaagcacttttgcatttgcatgcaagattttgctttagagcaacaggttgcttgagcatgat----------tttctattgcctcc-ccttgcttgtt----------ttgctctttttaagc--------------ctcttaccat----------agagaaaagaaaagaacaaggatcatctctttcaatggagagatctgttgcaccaatcaacggcctagatgcatttgagggtgggacccatggtaatgtaaactac--atttgaccattaattggagc----------------------agtggacctctccattgaaggggaggattctttgagaggagaggatccttgctcgaagaaaatccccctcgttaaagaaactgt-------ctttaacgctggcaac------------tttgattgcttg--gttaaa-------------------taattgaa---atgttaa----------ttgtttc----atgt-aggttctcttgkgttatggaacatatayaaatttggagcttcttgaahwctatgggtttcttttrgaggataatccraacgagaaagwtttt-------attcct------ttggagcttgacatr---------caytvctctagttcdtggccagaagattccctattcatccatcaaaatgbgaggccatcatttgctttgatgtctgctttgcgchtatgggcaactccaccatatcagnggaaatctatcgcacacytwgntta--ttcaggatctcagctctcacadadcaatgaaatatttgtca----------tgaaatggctagctaataaatgccaggc--catattgaagcatatgccaacatyaattgaagaagacaacttkttgctttctttcattg---acaaaatccaggactttga------tarcctgygggagtggggaaaggcwgtg---cctgcttgt------ggrggtgagttytgcaa---------------tttttggaaagcaactggtc---------tgaaaagagatgrhggtgagttaaaatc------atc---cabga---vbactcraatkatgatagataggtrraaactagctrkcyrwysrakgswkryttatwwawawrwwsktkytyrttsmatkywktwywkmwybkacataatcagttctctatctggggagaagttttgaatctatgcctttacaaacaacattttgcaagtatttattaggacagtacataggttgaattgaaacaaccaaaagttcatcataaatgataatgagaaaaaatcgactgaatcawcttaagagcattttgttgcttctgcagctctgttttcag
