# Supplementary material for: Localized Phylogenetic Discordance Among Nuclear Loci Due to Incomplete Lineage Sorting and Introgression in the Family of Cotton and Cacao (Malvaceae)
Source: Front Plant Sci. 2022 Apr 13;13:850521. doi: 10.3389/fpls.2022.850521 (PMC9043901; doi:10.3389/fpls.2022.850521)
Supplement: Supplementary file 1 [file Data_Sheet_1.ZIP › Alignments_v4/L254.fasta]

>I28591_M023_Malvaceae_Neobuchia_paulinae_seq1
-----------------------------------------------------------------------------------------------------------------------------------------------------------------------------------------------------------------------------------------------------------------------------------------------------------------------------------------------------------------------------------------------------------------------------------------------------------------------------aataa----------------------------------------tcaaatcttct----------------agattttctata-tttg-----------aatctca--------------------------------ggctacacccacat------------ttt------------------------------------tcttttaa-----------------------------------------------------------------tt-------------------------atgtgcgttaatgag------------atg-aaaa-------------------------------attt---------tatacaggtgacaaatcaagttttcaggtatgctaagagggcaggggcaagctacatcaacaagcccaaaatgcggcactacgtgcattgctatgcgctgcattgcctcgacgaggccgcatcgaatgcgctaaggagggctttcaaggaacgaggcgagaacgttggggcgtggagacaggcctgctacaagcccctcgttgccatagccgcgcgacagggttgggacatcgatgcaatcttcaacgcccatcctcgtcttgctatttggtatgtgcccaccaagcttcgacaactttgtcacgccgaacgcaacggtgc---------------c---gtcgccg---------cagcttctagctccg---tttccgg---tgg------acatgatca---tatggcattct------aaatggc---------tttgaattccat-a------------acca---------------aattctgcaatttgc-tt-atgtt--------------------gcag-------------atcaaacttag--------c-----------------------------------------------------------------------------------------------------------------------------------------------------------------------------------------------------------------------------------------------------------------------------------------------------------------------------------------------------------------------------------------------------------
>I28592_M188_Cytinaceae_Bdallophytum_americanum_seq1
-----------------------------------------------------------------------------------------------------------------------------------------------------------------------------------------------------------------------------------------------------------------------------------------------------------------------------------------------------------------------ttatatt-----------------tgatttgatgatattttattaatgctactgaaataat-actca-------------------------------------------------------------------------------attagacatgaaaaact-------c--------caacacgtatggggga-------ggccttt--------------------------------cactctggttctctcgg----------------------------------------------------------------------------------------------------------------------------------------------ggggaaaagagttttaacaaagataatttgcttatgg---------------------------------aatttt---------tgatcaggtgacaaatcaagtgttcaggtacgcgaagaaggcgggagcaagctacattaacaagccgaaaatgcgacactacgtgcactgctacgccctgcactgcctagacgaggaagcgtccaatgcgctgaggagggcttttaaggagagaggggagaatgttggggcttggaggcaggcgtgtttcaagcctctcgtggccatagcggctcgccaaggctgggacattgacgcaatcttcgttgcccatcctcgcctttccatttggtatgttcccaccaaactccggcagctttgccacgccgagcgccattgtgc---------------------ttccg---------ccgcttctagctccgtcatcactgg---cgg------gggtgatca---cctgccctacta-----gag-------------gtt----------------------------------------------ktataatttgt-tc-a------------------------------------------------------------------------------------------------------------------------gtgttc-------agtgtac----------------------------------------------------------------------------------------------------------------------------------------------------------------------------------------------------------------------------------------------------------------------------------------------------------------------------
>I28593_M024_Malvaceae_Carpodiptera_cubensis_seq1
---------------------------------------------------------------------------------------------------------------------------------------------------------------------------------------------------------------------------------------------------------------------------------------------------------------------------------------------------------------------gagtatag------------------------atagataagataaatgtatttgggtacgaataataatttatcctatttcgattgcttcaacttraacatttaaattaacagtgggaaccgtgcaa---------------------tgttggtgttca-------------cttagattggttttaatttt--------------------------------------------------------tctataat------------atta---------------------------------------------------------------------------------------------------------------------------------------------------------------------------------------------------------cttt---------t-tacaggtgacaaatcaagttttcaggtatgctaagaaggcaggggcaagctacataaacaanccgaaaatgcgacattacgtgcactgttatgcgctgcattgccttgacgaggacgcgtcgaatgcgctgaggagagctttcaaggagagaggcgagaatgttggggcgtggagacaggcatgctacaagcctctcgtggccatagctgcgcgccagggttgggatattgatgcaattttcaatgcacatccccgtcttgctatttggtatgtccccactaagcttcggcaactttgtcatgctgaacgcaatagtgt------------------------cg---------ctgcttctagctctg---tttctgg---cgg------acctgatca---aatggccttct------aaa-agc---------tttt-attccgc-a------------acc----------------aattctgcaatttgc-tt-atgtt--------------------gagaacgaa--------agagagctcag-----tagctaggcacaagtttgg------atgaagc----aaggaag---------agacttcta-cttgtct---------catattat-gta----tga--------------------------------------------------------------------------------------------------------------------------------------------------------------------------------------------------------------------------------------------------------------------------------------------------------------
>I28594_M025_Malvaceae_Herrania_nitida_seq1
---------------------------------------------------------------------------------------------------------------------------------------------------------------------------------------------------------------------------------------------------------------------------------------------------------------------------------------------------------------------aatcata-----------------------tgtttgtttcttcgtttaattttacgg---------------------------------------aataaagaaaaaga--------------------------------------atcaaatcttca----------------cgattttctata-tttg-----------aatctca--------------------------------tgt-aaaaggttgc------------act------------------------------ctgctcccatttagcataaggagaaaaagatttt-----------------------------tggacacattttatatgtgg------------------gcagcatccaatttaatggg------------gtt-gaaa-------------------------------attt---------tatgcaggtcaccaatcaagttttcaggtatgctaagaaggctggggcaagctacattaacaaacccaaaatgcgacactacgtgcattgctatgccctgcactgccttgacgaggaggcatcgaatgcgctgaggagagctttcaaggagagaggcgagaatgttggggcttggagacaggcctgctacaagcctctcgtggccatagcggctcgccagggttgggacattgatgcaattttcaatgctcatccccgtcttgctatttggtatgttcccaccaagctccgacagctttgtcatgctgaacgcaacagtgc------------------------cg---------cggcttctagctccg---tttccgg---cgg------acctgatca---tatggccttct------aa--agc---------tttg-attccac-t------------acc----------------aattctgcaattcgctta-taatt--------------------gagagag---------------agatag------atctaggcacaagtttgat---taatgaggt----aaggaag---------aaatcta---tttgtgt---------tatattat-gta----tgtatggtaatt---ccattttgaatcacaatcgttgacaattaatgta----------------------------------------------------------------------------------------------------------------------------------------------------------------------------------------------------------------------------------------------------------------
>I28595_M184_Malvaceae_Guazuma_ulmifolia_seq1
----------------------------------------------------------------------------------------------------------------------------------------------------------------------------------------------------------------------------------------------------------------------------------------------------------------------------------------------------------------------------------------------------------------------------------------------------------------------------------a--------------------------------------caaaaatcttca----------------cgattttcaata-ttag-----------aatctca--------------------------------tgtaaaaaggttgt------------actaactactatttgtcccacaattcaaagatccgaatcctatttagcattagaagaaagagataga-----------------------------gggaatcacttcaagctt-------------------------------tttaatggg------------gttggaaa-------------------------------attt---------tatacaggtgacaaatcaagttttcaggtttgctaagaaggccggggcaagctacattaacaaacccaaaatgcgacactacgtgcattgctacgccctgcactgcctcgacgagaaggcatcgaatgcgctgaggagagcattcaaagagagaggcgagaatgttggggcttggagacaggcatgctacaagcctctcgtggccatagcggcacgccagggttgggacattgatgtcattttcaatgcgcaccctcgccttgctatttggtacgttcccaccaagcttcgacagctttgccatgctgaacgcaacagtgc------------------------cg---------cagcttctagctccg---tttccgg---cgg------acctgatca---tatggctttct------aa--agc---------tttg-attccac-t------------accaat------------taattctgcattttgc-ta-ttatt--------------------gagagaga---------aagaaagagag------agctaggcacaagtttggt---tcatgag------aaagtag---------aaatcta---cttgtgt---------tatgktat-gta----tgtatggtaggt---ctgatttgaatcaca-----------------------------------------------------------------------------------------------------------------------------------------------------------------------------------------------------------------------------------------------------------------------------------
>I28596_M026_Malvaceae_Ruizia_cordata_seq1
------------------------------------------------------------------------------------------------------------------------------------------------------------------------------------------------------------------------------------------------------------------------------------------------------------------------------------------------------------------------------------------------------------------------ttag-----------------------------------agttggaatct---------------------------------------------------aytgttta----------------yttttctattyaraa-----------------------------------------------------------ttgta--------------------------------------------tatcgcaagtgttaagcgtgaataa-------------------------------------------------attaaaattt---------------------atgga--tcaattttaatk------------krawrwr--------------------------twttwttttk---------ggtacaggtgacyaaccaggttttcaggyahgctaagaaggctggtgcaagttacattaacaagcccaaaatgcgacactacgtgcactgctatgckttgcattgccttgacgaggacgcatcgaatgcgctgaggagggchttcaaggagagaggcgagaatgttggggcgtggagacaggcttgctacaagcctctcgtggccatagcttcgcgccagggttgggatatcgatgcaattttcaatgcacatcctcgtcttgctgtttggtatgtgcccgcaaaacttcgacagctttgtcatgccgaacgcaacagct------------------------ctg---------ctgcttctagctctg---tctctgg---cgg------tcatgatca---tatggccttct------aaaagtc--------ttttg-attc--------------------------------------------------------------------------------------------------------------------------------------------------------------------------------------------------------------------------------------------------------------------------------------------------------------------------------------------------------------------------------------------------------------------------------------------------------------------------------------------------------------------------------
>I28597_M027_Malvaceae_Melhania_velutina_seq1
---------------------------------------------------------------------------------------------------------------------------------------------------------------------------------------------------------------------------------------------------------------------------------------------------------------------------------------------------aggatcgactatttccgttaccattttt---------------------------tatgttacaaaacattgccatttctaatgtaa-------------------------------------------------------------------------------actaaaccctcaa--------------------ttctata--------------gtaatctt-----------------------------------------------------------tttgaaccac-----------------------------------agttatatag---------------------------------------------------------------------------------taatcttaaattgacggga----------------------------------------------taattatt---------aatacaggtgacaaatcaagttttcaggtatgctaagaaggtgggggcaagctacataaacaagcccaagatgcgacactacgtccactgctatgcgctgcattgccttgacgaggactcatcgaatgcgctgaggagggctttcaaggaaagaggcgagaatgttggggcgtggagacaggcttgctacaagcctctcgtggccttatccgctcgccagggctgggacattgatgcaatttttaacgcacatccacgtctcgccatttggtatgtgccaaccaagctccgacaactttgtcacgccgaaagcaacaatgc------------------------cg---------cagctccttcctcaa---tttctgc---tgaagggcggcccgatcc---tgtggccttcta-----aagccat---------tccg-tttacactaattat--gttagatcattaaaatactaatacaatgtagtaatcatt-tcagtggt--------------------------------------------------------------------------aacaatggggt---tgatttggtcgacc--aaaaccacgtttctgaattcgtctcctttgattaatcta----------------------atttgg--------------------------------------------------------------------------------------------------------------------------------------------------------------------------------------------------------------------------------------------------------------------------------------caa
>I28598_M028_Malvaceae_Glyphaea_brevis_seq1
----------------------------------------------------------------------------------------------------------------------------------------------------------------------------------------------------------------------------------------------------------------------------------------------------------------------------------------------------------------------------------------------------------------gtataaatttacggt---------------------------------------acagaagaaaaga--------------------------------------atcaaatcttca----------------cgaatttctata-tttga----------aatctca--------------------------------tg----taccccat-tgtaatt----tttcat-------------------------------------taa--aaaaaaggtggttct-------------------------------taattctaacatccaaattcga---ttttgcaagcat--------gtaattattaatg-g-----------ggttgaacc------------------------------ttttt---------tatgcaggtgaccaaccaagttttcaggtatgctaagaaggctggggcaagttatattaacaaacccaaaatgcgacactacgtgcattgctatgcgctgcattgccttgacgaggaggcgtcgaatgcgctgaggagagctttcaaggagagaggcgagaatgttggggcgtggaggcaggcctgttacaagcctctcgtcgccattgcggcccgtcagggttgggacatcgatgccattttcagtgcacatccacgccttgctatttggtacgtgcctaccaagcttcgayaactttgtcatgcggaacgcaacagcgc---------------c---gcagctg---------cggcttctagctctg---tttctgg---tgg------acctgatca---tattgccttct------aaaaagc---------tttg-attccac-a------------acc----------------aattcaccaatttgc-tt-atatt-----------------taagagata-------------------gaga----gaagtagg-acaagtttca------atgaagc----aagga-----------------------------------------------------------------------------------------agaaa------------------------------------------------------------------------------------------------------------------------------------------------------------------------------------------------------------------------------------------------------------------------
>I28599_M029_Malvaceae_Desplatsia_dewevrei_seq1
-----------------------------------------------------------------------------------------------------------------------------------------------------------------------------------------------------------------------------------------------------------------------------------------------------------------------------------------------------------------------------------------------------------------tttgattttacgat---------------------------------------a-acaaaaagaga--------------------------------------atcaaatcttca----------------cgcattcctata-tttga----------aatctca--------------------------------tg-cattacctc-t-tatggtg----tct----------------------------------------taagtacaagaggttgtact-------tatgcatag--------------ttactcaactattcca----------------------------cctaaattttcaatg-g-----------gggtgattgg------------------------tgaaccattt---------tatacaggtgaccaaccaagtcttcaggtacgctaagaaggctggggcgagttatattaacaagcccaagatgcgacactacgtgcattgctatgcgctgcattgccttgaccaggaggcctcgaatgctctgaggagagctttcaaggagagaggcgagaatgttggggcttggagacaggcttgctacaagcctctcgtcgccattgcgtcccgccagggttgggacattgatgccattttcaacgcgcatcctcgccttgctatttggtatgtgcccaccaagctccgacaactttgtcatgctgaacgcaacagtgc---------------t---gccgct---------------tctagctctg---tttccgg---cgg------acctgatca---tattgcctact------gaaaagc---------tttg-attcgac-a------------gcc----------------aatttcgcaatttgc-tt-atatt------------------aggaggt-----------------------------aactaggcacaagtatcg------atcgagg----aaaaa------------------aatctagcttttgtc-a--tata-t----ta----tgtatggtaattcggccgatttgaatcacaaacgttggaaatcaatttaagttacgtatttaaat------------------------------------------------------------------------------------------------------------------------------------------------------------------------------------------------------------------------------------------------
>I28600_M146_Malvaceae_Mortoniodendron_guatemalense_seq1
------------------------------------------------------------------------------------------------------------------------------------------------------------------------------------------------------------------------------------------------------------------------------------------------------------------------------------------------------------------------------------------------------yygcttcttcgtttaagtttacg-----------------------------------------at-aaaagagaga--------------------------------------atcaaatcttca----------------cgattctctata-tttg-----------aatctct--------------------------------tgccatggcatcgt------------att------------------------------------tttttgagttaaaaaagggttggattcta-ctatttgtctct-------caattcaaagacccaaattcaggt-a-------------------------atcaactttaggaga------------a--------------------------------------tttt---------gttgcaggtgaccaatcaagttttcaggtatgctaagaagtctggggcaagctacattaacaagcctaaaatgcgacactacgtgcactgctatgcgctgcattgcctcgacgaggacgcatcgaatgcgctgaggagagctttcaaggagagaggtgagaatgttggggcatggagacaggcctgctacaagcctctcgtggccatagctgcgcgccagggttgggatattgatgcaattttcaattctcatccccgtcttgctatttggtatgtgccaaccaagcttcgacaactttgtcacgctgaacgcaacagtgc------------------------cg---------tagcttctagctccg---tttctgg---cgg------acctgatcg---aatggctttct------aa--agc---------ttcg-actccac-a------------acc----------------aattctgcaatttgc-tt-agatt--------------------gagaatga---------gagagagctaac----tagctaggcccaagtttga------atgaagt----aaggagg---------aaatctt---act----------------------------------------------------------------------------------------------------------------------------------------------------------------------------------------------------------------------------------------------------------------------------------------------------------------------------------------------
>I28601_M030_Malvaceae_Sparmannia_africana_seq1
---------------------------------------------------------------------------------------------------------------------------------------------------------------------------------------------------------------------------------------------------------------------------------------------------------------------------------------------------------------tcttacaatcata-----------------------tgttttgttt---------atttacgat---------------------------------------aacaaaaagaaga--------------------------------------atcaaatcttca----------------cgaatttctata-tttta----------aatctac--------------------------------c--cattacccc-t-cattgca----tattt---------------------------------------------------ttgtactttcaacttatttgtccc-------------tcaattcaaatacccarmwtck---------------------------rattttwawdgt-----------tgrtgamvw------------------------------tttttttrttw---tatgtaggtgacgaaccaagtktttaggtatgcaaagaaggcgggggcaagttahattaacaagccgaaaatgcgacaytatgtgcattgctatgcgytgcattgccttgacgaagaagygtcgaatgcgcttcggagaggtttcaaggagagaggtgagaatgttggggcgtggagaatggcttgytacaagccactcgtcgccattgcdgctcgbcagggttgggacattgatgcaattttcaatgcacatccacgacttgccatttggtatgttccyactaagcttcgacaactttgtcamgcygaacgaaayggtgt---------------c---gcwgtgg---------ctgcttctagttctg---tttctgg---kggtsstcctsctgatca---tattgccttyta-----aaaaagc---------tttg-atttgac-a------------atc----------------aattcaccaayttgs-------tt------------------awgagataga---------gagacagagaga----gaagtaggcacaagtttcg------attcagt----aagca----------------------------------------------------------------------------------------------------------------------------------------------------------------------------------------------------------------------------------------------------------------------------------------------------------------------------------------------------------------------
>I28602_M031_Malvaceae_Mollia_sp_seq1
-------------------------------------------------------------------------------------------------------------------------------------------------------------------------------------------------------------------------------------------------------------------------------------------------------------------------------------------------------------------------------------------------------------------------------------------------------------------------cgaaagagga--------------------------------------atcaaatcttca----------------cgaattcccata-tttga----------aatctsa--------------------------------tgccatgrcctc-c-matagtg----ttttttc-c------------------------------attgtaagtacaaaaggttgtactt-----gtatacatag--------------atgmtcsactgtwccaaattcga---tttagcaaacatgaaacaccyhawttttcaatvtg-----------gggtgaaca-------------------------------attt---------tacacaggtgacaaaccaggtcttcaggtacgctaagaaggctggkgcragttacattaacaagcccaaaatgcgrcactacgtgcattgctatgcgctgcattgccttgabgaggaggcgtcgaatgcbctgmggagagctttcaaggagagaggagaaaatgttggggcttggagacaggcttgctacaagcctctcgtcdcyattgcggchcgccagggttgggatattgatgcmattttcadcgcacatccacgccttgctatttggtaygtgcccaccaagcttcgacaactttgycatgctgadcgvaacagtgc---------------c---gvhkmcgc------cgccgcttctagctcts---yttctgg---tgg------acctgatca---tattgcctact------gaaawgc---------tttg-aytcgac-a------------gcc----------------aattccgcaatttgc-tt-atrtt------------------wggaggta-------------------grga----gaactaggcacaagyttca------atcaagr----wagaa-------------atcttgctcttgcttttgtc-a--tata-tat--ta----tgtatggtaattgggccgat--------------ttggaaattaatgtaagtcacgtatctaaatatt---------------------------------------------------------------------------------------------------------------------------------------------------------------------------------------------------------------------------------------------
>I28603_M223_Malvaceae_Gossypium_hirsutum_seq1
-------------------------------------------------------------------------------------------------------------------------------------------------------------------------------------------------------------------------------------------------------------------------------------------------------------------------------------------------------------------------------------------------------------------------------------------------------------------------------gaat------------------------------------gtacttagactatg-----------------------------ttgaagytt------aggatcaa---------------------------------------------------------tttataacraaaatatcatagtttgataatgtctagtgcatttaactctaaaaaaacaaaaatcaaag-------------------------ttgatataaagtttgatt-------------------------ttattggtttttaattgm---------------------------------------------tttttt---------------tgtaggtgacaaatcaagtatttaggtacgctaagaaagcgggggcaagctacatcaacaagcctaaaatgcgacactacgtgcattgctacgccctacattgyctcgatgaggaagcgtcgaatgcgctgcggagagctttcaaggagcgaggcgagaacgtcggggcatggagacaagcctgctacaaaccactagtttcgattgcggctcgccaaggttgggacatcgatgccatcttcaacgcccatcctcgdctcgctatttggtacgtcccgactaagcttcgacagctttgtcatgcygaacgtaatggtgc---------tgcygyc---gttgccg---------ctgsttcgagytcgg---tttctgg---tgg------acatgatca---tatggggttcta-----aaaagct---------tttg-attttat-att---------aatc----------------agttgaggawtttagatt-atat-------------------------------------------------------------gtatg-gtttaa------gtt-----------------------------------------------------------------------------------------------------------------------------------------------------------------------------------------------------------------------------------------------------------------------------------------------------------------------------------------------------------------------------------
>I28604_M032_Malvaceae_Entelea_arborescens_seq1
-------------------------------------------------------------------------------------------------------------------------------------------------------------------------------------------------------------------------------------------------------------------------------------------------------------------------------------------------ctagacctagtcttacacacaatcata-----------------------tgtttgtttcttcttttaaatttacgat---------------------------------------aacaaaaagaaga--------------------------------------atcaaatcttca----------------cgaatttctata-tttga----------aatctacccatacc------------------------cttcyattatttmwt------------trtyhs---------------------------------------------------------------------------------------tcaattcaaatacmcaaattckatttttagataaatag---cryatctaatttttaatgrw-----------brktgaayw----------------------------tttwttt-------tatatgyaggtgacgaaccaagttttyaggtatgcaaagaaggcaggggcaaghtatattaacaaacccaaaatgcgacactacgtgcattgctabgcgctgcattgcctagacgaggaggcvtcgaatgcgctgagdagaggtttcaaggagagaggtgagaatgttggggcgtggagaatggcctgctacawgcctctcgtcgccattgcggcccgccagggttgggacattgatgcaattttcaatgcacatccankccttgccatttggtatgttcccaccaagcttcgacaactttgtcacgctgaamgaaacggtgc---------------c---gccgygg---------ctgcttctagctctg---tttctgg---tgg---tcctcctgatca---cattgccttct------aaaaagc---------tttg-atttgac-a------------acc----------------rattcaccaatttgc-tt-atatt------------------aagagataga---------gagacagagaga----gaactaggcacaagttcca------attatgt----aagcaag---------aaatctcmcttttgtta------------------------------------------------------------------------------------------------------------------------------------------------------------------------------------------------------------------------------------------------------------------------------------------------------------------------------------------
>I28605_M235_Malvaceae_Abutilon_sp_seq1
------------------------------------------------------------------------------------------------------------------------------------------------------------------------------------------------------------------------------------------------------------------------------------------------------------------------------------------------------------------------------------------------------gctctccgtga--------------------------------------------------------tgtaaccgtt------------------------------------ttattgaatttttt-----------------------------tttcgattt------tatatcag---------------------------------------------------------ttta---------------------------------aaaacttgatttttagatgcgatgatgatta-------------------------gggtgataatcctctatttttgaagacttggagttggc-tggttcgatcgattttgattag---------------------------------------------tttgattctctttttgtgtggttcaggtgactaatcaggttttcaggtttgcaaagaaagccggtgcaagctatataaacaagcctaaaatgcgacactacgtgcattgctacgctctgcattgcctcgacgaggaagcatcgaattctcttaggagagctttcaaggagcgcggcgagaacgtcggggcatggagacaagcctgctacaagcctttagtttccatcgccgcccggcagggttgggacatcgatgcgattttcaatgcccatcctcgtctcgctatttggtacgtcccgaccaagcttcgacagctttgtcacgccgaacgtaatggtaa---------cgccattgttgccgccg---------ctgcttcgagctccg---tttccgg---tgg------acctgatca---tatgggattctgat--tataaaac---------cttt-ttttcat-a------------acc----------------aattctgaaatttaggct-atgta------------------------------------------------------gggtgagtaagtagttga------attagaaa-ctatgagaa--------tcaatgtagttt------------------------------------------------------------------------------------------------------------------------------------------------------------------------------------------------------------------------------------------------------------------------------------------------------------------------------------------------
>I28606_M033_Malvaceae_Reevesia_formosana_seq1
-------------------------------------------------------------------------------------------------------------------------------------------------------------------------------------------------------------------------------------------------------------------------------------------------------------------------------------------------------------------------------------------------------------------------------------------------------------ttaatwtmtawwtawatrwaga--------------------------------------atcaaatcttca----------------cgattctctata-cttg-----------aatctct--------------------------------tgccatamcyymaytgatgacactvctttwsk--------------------------------------------------------------------------------------------------kkttkgasty-------------------------wkctartttwarkgg------------rkcwraaa------------------------------tttktk--------tatrcaggtraccaaycaagttttcagghatgckaagaaggctggggcaagytacatwaacaagcccaaaatgcgacactacgtgcattgctatgcgctscattgccttgacgwggahgcatcgaabkcrytgaggagagctttcaaggagagaggtgagaatgttggggcatggagacaggcttgctacaagcctctcgtggccatagctgcysgccrrggttgggayattgatkcaattttcartrcacatccycgtctygctatttggtatgtgcchaccaadcttcgacaactttgtcatgcwgaacgtaacagtgc------------------------yg---------ckgcttctagctccg---tttctgg---ygg------wcctgatca---tatsgccttct------aa--agc---------tttg-attccat-a------------abc----------------rrttctgcaatttttaat-atatt--------------------------------------------------------------------------gacaatgaaggg-----------------------------cttgcab----------------------------atgttaagg---ctgatttgaatcacrarmg-------------------------------------------------------------------------------------------------------------------------------------------------------------------------------------------------------------------------------------------------------------------------------
>I28607_M034_Malvaceae_Mansonia_altissima_seq1
---------------------------------------------------------------------------------------------------------------------------------------------------------------------------------------------------------------------------------------------------------------------------------------------------------------------------------------------------------------------------------------------------tggatccttmyttgtctaagtmyytytktt----------------------------kyaktcwawarwwmmswmaara--------------------------------------atcrratcttca----------------cgattctatatw-cttgaatr-------aatctctg------------------------------wtgscawrccctbat------------tttgwt---------------------------------ttyttragttaaaaag-------------------------------------------------ggttdvattmwacb---------------------cmtgtatttawkwgr----------vkdghkdaaa-------------------------------wttt------gggtatgcaggtraccaaccargttttcaggtatgcgaagaaggcaggggcrhgctacatwaacaagccnaaaatgcgacactacgtgcattgctatgcgytgcattgccttgacgaggatgcatcgaatgcgctgaggagagctttcaaggagagaggtgagaatgttggsgcttggagacaggcttgttacaagcctctcgtggccatagccgctcgccarggttgggacathgaygcaattttcavtkcacatcctcgtcttgctatttggtatgtgcccaccadgcttcgacaactttgcbatgctgaacgtaacagtgc---------tgctwvt---gcygvtg---------ctgbttctagctcca---tttctgg---tgg------ycckgrtcd---tatggctttct------aaa-wgm---------tttg-attcyat-a------------acy----------------agttctgcaatttgc-tt-atattttgtgtgtgtgtgtktgwgagagagagagagaga---gagagagagagaacacaagctaggtaaaagtttga------atggagc----aagk-----------------------------------------------------------------------------------------------------------------------------------------------------------------------------------------------------------------------------------------------------------------------------------------------------------------------------------------------------------------------
>I28608_M035_Malvaceae_Hosfordia_alata_seq1
------------------------------------------------------------------------------------------------------------------------------------------------------------------------------------------------------------------------------------------------------------------------------------------------------------------------------------------------------------------------------------------------------gttttcagtaacacccttttgcattc-----------------------------------ttggcttggatatggg------------------------------------ctactcagattcga-----------------------------tttcgg-tt------aatwtyag---------------------------------------------------------ttwaa-------------------------------gaaaacttgattt--agatatgatggttaggg-------------------------tgata-----cttttattttttgtartwtrgtaac-tt-tagtttaatcgattttgattag---------------------------------------------ttygattctctttt--tytgrttcaggtgacraatcargtttttaggtatgcaaagaaagccggtgcaagctatataaacaagcctaaaatgagacactacgtgcattgctaygctytgcattgcctcgacgaggaagcgtcgaatgcgctgaggagagctttcaaggagcgcggcgagaacgtcggggcatggagacaagcctgytacaagcctttrgtttcyatcgccgctabtcaaggttgggacatygatgcgattttcaatgctcatcctcgtctcgctatttggtacgtcccgaccaagcttcgacagctttgtcacgccgaacgtaatggtgc---------cgyggtt---gctgctg---------ctgcctcgagctcag---tttctgg---tgg------acctgatca---tatgggattcta-------agaat---------ttta-ttttcat-a------------acc----------------aattctgaaatttaggt---------------------------------------------------------------------------------------------------------------------------------------------------------------------------------------------------------------------------------------------------------------------------------------------------------------------------------------------------------------------------------------------------------------------------------------------------------------------------
>I28609_M036_Malvaceae_Pentaplaris_davidsmithii_seq1
--------------------------------------------------------------------------------------------------------------------------------------------------------------------------------------------------------------------------------------------------------------------------------------------------------------------------------------------------tggacctaartmttttaaaggtgatag--------------------att-----gaggttcatgtttatttacgata-----------------------------------aaaatta-----------------------------------------------atcaaatrttca----------------agatttcttata-tttg-----------aatgtc-------------------------------------------attt------------ttt------------------------------------ttttt-------------------------------------------------------------ttktgtgtt-------------------------atttgatttaatggg------------acg-aaaa-------------------------------tttt---------tatacaggtgacaaatcaagttttcaggtatgctaagaaggctggggcaagctatattaacaagcctaaaatgcgacactacgtccattgctatgcgctgcattgccttgacgaggacgcatcgaatgcgctgaggagagctttcaaggagagaggcgagaacgttggggcatggagacaggcctgctacaagcctctcgtggccatagctgctcgccagggttgggacattgatgcaattttcaatgcgcatcctcgtcttgctatttggtatgtgcctaccaagcttcgacaactttgtcacgccgaacgcaacagtgc---------------c---gccgct------------gcttctagctccg---tttccgg---tgg------acctgatca---tatggcattct------aaa-agc---------tttg--tttccg-t------------acc------------------------------------------------------------------------------------------------------------------------------------------------------------------------------------------------------------------------------------------------------------------------------------------------------------------------------------------------------------------------------------------------------------------------------------------------------------------------------------------------------------
>I28610_M037_Malvaceae_Heritiera_littoralis_seq1
-----------------------------------------------------------------------------------------------------------------------------------------------------------------------------------------------------------------------------------------------------------------------------------------------------------------------------------------------------------------------------------------------------------------------------------------------------------------------------cacgcctaa-----------------------------------attttattttgcatgtc-------attg-ttttttcttttgtgtgtttacga----gattctt-------------------------------tcttaatacttgaatatactg------tttg-----------------------------------cctctcaattcaaaga-------------------------------------------------cccaaagttt---------------------cggaaataagattaacaggtg----------------------------------------------gattttt---------catgcaggtgaccaaccaagttttcaggtatgctaagaaggctggtgcaagctacattaacaagcccaaaatgcgacactacgtgcactgctatgcgctgcattgcctggacgaggaagcatcgaacgcgctgaggagagctttcaaggagagaggcgagaatgttggggcgtggagacaagcctgctacaagcctctcgtcgccatagcctcgcgccagggctgggatatcgatgcgattttcaatgcacatcctcgtcttgccatttggtatgtgccaaccaagcttcgacaactctgtcacgccgaacgcaacagcgc------------------------cg---------ctgcttctagctccg---tctccgg---tgg------acctgatca---catggccttct------aa--agc---------tttg-attccat-a------------acc----------------gattctgcaatttgc-tt-aggtt--------------------gagaatt-------------aaagaaagataactagatagg-acaagtttga------atgatgt----aaggaag---------aaatcttac--------------------------------------------------------------------------------------------------------------------------------------------------------------------------------------------------------------------------------------------------------------------------------------------------------------------------------------------------
>I28611_M062A_Malvaceae_Durio_zibethinus_seq1
--------------------------------------------------------------------------------------------------------------------------------------------------------------------------------------------------------------------------------------------------------------------------------tctaaagcctagactaa---------------ttctttaat------------ttgcttttgtactagcccccagtcatccacacaatcata-----------------------cgttggtttcttcgtttaaatttacc-----------------------------------------at--aaaaaaggc--------------------------------------atcaaatcttca----------------cggttttctata-tttg-----------aatctcc--------------------------------ttt-----------------------------------------------------ttttttttttttttgagttta----------------------------------------------------------------------------------------------------tgg------------gctgaaaa-------------------------------tttt---------tatacaggtgaccaatcaagttttcaggtatgctaagaaggccggggcgagctacattaacaagcccaaaatgcgacattacgtgcactgctatgcgctgcattgccttgacgaggaggcatcgaatgcgctgaggagagctttcaaggagagaggagagaatgttggggcatggagacaggcttgctacaagcctctcgtggccttagctgcgagccadggttgggacattgatgcaattttcaatgcacatcctcgtcttgttatttggtatgtgcccaccaagcttcgacaactttgtcatgccgaacgtaacagtgc------------------------cg---------cagcctgtagctccg---tttctgg---cgg------acctgatca---tattgccttct------ga--acc---------tttg-attccac-a------------acc----------------aattctgtaattgggttt-atatt--------------------gagaatga---------aagaaagagagataactagttaggcacaagtttga------atg--------aaggaag---------aagtct------tgtgt---------tagat-----ta----tgtatggtaagc---atgatttgaatcac------------------------------------------------------------------------------------------------------------------------------------------------------------------------------------------------------------------------------------------------------------------------------------
>I28612_M038_Malvaceae_Brachichyton_bidwillii_seq1
-------------------------------------------------------------------------------------------------------------------------------------------------------------------------------------------------------------------------------------------------------------------------------------------------------------------------------------------------------------------------------------------------gcatttcttaacttatcttagttttattgtattataaata----------------tgtgcsgtcttagatttaaacaaatt---------------------------------------tttyatcttgyatgtg-------attg----tttttttgatttgtttgtca----tatctgt-------------------------------tcctggtattggaatctatag------tttg-----------------------------------tctctcgattcactga-------------------------------------------------ccc-aagttc---------------------c-ggaatcagtttaacaggca----------------------------------------------gattttt---------catgcaggtgaccaaccaagttttcaggtatgctaagaaggchggtgcaagctacatyaacaagcccaaaatgcgacactacgtgcactgctatgcgctgcattgccttgacgaggaagcatcgaacgcgctvaggagagctttcaaggagagaggcgagaatgttggggcgtggagacaggcctgctacaagcctctcgtggccatagccgcscgccagggctgggacatcgatgccattttcaatgcacatcctcgycttgctatttggtatgtgccaaccaagcttcgacaactctgtcacgccgaacgcaacagcgc------------------------cg---------ctgcttctagctccg---tttccgg---cag------acctgacca---catggccttct------aa--agc---------tttg-attccat-a------------acc----------------gattctgcaatttgc-tt-atgtt--------------------gagaatga---------gasagagagagmsaactaggtaggcacaagtttga------atgaagt----aa-------------------------------------------------------------------------------------------------------------------------------------------------------------------------------------------------------------------------------------------------------------------------------------------------------------------------------------------------------------------------
>I28613_M039_Malvaceae_Eriotheca_macrophylla_seq1
--------------------------------------------------------------------------------------------------------------------------------------------------------------------------------------------------------------------------------------------------------------------------------------------------------------------------------------------ggagattaccaactaaattgaactccaacata---------------------atttctaaatttacgaggaaa-----------------------------------------------------agaaaaa----------------------------------------tcaaatcttct----------------agattttctaca-tttg-----------aatctca--------------------------------ggccatacccacat------------ttt------------------------------------tttttwaat--------------------------------------------------------tttttatttt-------------------------atgtaagttaatgtg------------atg-aaaa-------------------------------tttt---------taygcaggtgacaaatcaagttttcagatatgctaagaaggctggggcaagctatatcaacaagcccaaaatgcggcactacgtgcattgctatgcgctgcattgcctcgacgaggacgcatcgaatgcgytgaggagggctttcaaggagcgaggcgagaacgttggggcgtggagacaggcctgctacaagcccctcgttgccatagctgcccgccagggttgggacatcgatgccatcttcaacgcccatcctcgtctcgctatttggtatgtgcccaccaagcttcgacaactttgtcacgccgaacgcaacggtgctg------ccgccrtc---gtcgccg---------cagcttctagctccg---tttccgg---tgg------acatgatca---tatggcattct------aaaaagc---------tttgaattccat-a------------gcct---------------aattctgcaatttgm-tt-atgtt--------------------gcag-------------ataaaacttag--------ctatgcgcaarkttat------atg--------aaggaag---------aaatcttta-cttgtgt---------tagattat-gta-------atggtaagc---tcgatttggatcacaaaccttggca-------------------------------------------------------------------------------------------------------------------------------------------------------------------------------------------------------------------------------------------------------------------------
>I28614_M040_Malvaceae_Hydrogaster_trinervis_seq1
---------------------------------------------------------------------------------------------------------------------------------------------------------------------------------------------------------------------------------------------------------------------------------------------------------------------------------------------------------------------------------------------------------------------------------------------------------------------------aaagagga--------------------------------------atcaaatcttca----------------cgaattcctata-ttcga----------aatctca--------------------------------tgccacagccttgt-aatagyw----tttgt--------------------------------------camgtacaaaaggttgtact-------tatacatag--------------atattctacdrttgcaaattcsa---yttagcaagcac--------ctaattttcmatg-g-----------ggttgaaca-------------------------------attt---------tatacaggtgaccaaccaagtcttcaggtacgcyaagaaggccggggcragttayattaacaagcccaaratgcgvcactacgtgcaytgctatgcsntgcabtvcmttgacgaggaggcstcgaatgcgstgagganagctttcaaggagagaggbgagaatgttggggcbtggagacaggcctgctacaagcctctygtcgccattgcggccmgccagggttgggacattgatgcaattttcaacgcdcatccacgccttgcwatttggtatgtgccyaccaagcttcgacaaytttgtcacgctgaacgcaacagtgc---------------y---gckgct---------------tctagbtctg---tttctgg---tgg------accyratca---trttgcctact------daaaaby---------tttg-attsgac-a------------gcc----------------rattcygcaatttgcttt-atatt------------------aggcgaca-------------------gata----gaacaaggcacaaktttya------wtwrrgr----arraa-------------tcttgcttttgtcatttatc-t--tatg-----------------------------------------------------------------------------------------------------------------------------------------------------------------------------------------------------------------------------------------------------------------------------------------------------------------------------
>I28615_M041_Malvaceae_Pterygota_brasiliensis_seq1
------------------------------------------------------------------------------------------------------------------------------------------------------------------------------------------------------------------------------------------------------------------------------------------------------------------------------------------------------------------------------------------------------------------ttaatttttctatattataaatacgtaatct-----tcttgcaccatcgtagatrtaaacacatgtaa-----------------------------------attttatcttgcacatg-------gttatttttttcttttgattatttgtga----gatttaa-------------------------------ttttaatat------------------tttg-----------------------------------tctcttaattcaaaag-------------------------------------------------ccc-aagttc---------------------ctggaatgagtttaacaggca----------------------------------------------gattttt---------cattcaggtgaccaaccaagttttcaggtatgctaagaaggctggtgcaagctacattaacaagcccaaaatgcgacactatgtgcactgctatgcgctgcattgccttgacgaggaagcatcgaatgcgctgaggagggctttcaaggagagaggcgagaacgttggggcgtggagacaggcctgctacaagcctctcgtggccatagctgcgcgccagggttgggatattgatgcgattttcaatgcacatcctcgtcttaccatttggtatgtgccaaccaagcttcgacagctttgtcatgccgaacgcaatagtgc------------------------ag---------ctgcttctagctccg---tttccgg---cgg------accagatca---catcgcgttct------aa--agc---------tttg-attccat-a------------acc----------------aattctgcaatttgc-tt-atgtt--------------------gagaatg-------------aaagagagctaactaggtaggcacaagattga------gtgaagt----aaggaag---------gaatcttac-tttgtgt---------tatatta--------------------------------------------------------------------------------------------------------------------------------------------------------------------------------------------------------------------------------------------------------------------------------------------------------------------------
>I28616_M042_Malvaceae_Leptonichya_maranta_seq1
------------------------------------------------------------------------------------------------------------------------------------------------------------------------------------------------------------------------------------------------------------------------------------------------------------------------------------------tagctgtctaacactagtctttcacacaatcata-----------------------tgttggtttcttcgtttaaatttacgga------------------------------------aaagaagaataaaaga--------------------------------------atctaatcktca----------------tgattttctata-tttt-----------aatctaa--------------------------------gtccataccctaat------------ttt----------------------------------------------------------------------------------------------------------------------------------------------tttaatggt------------gttgaaaa-------------------------------tttt---------tgtttaggtgaccaatcaagttttcaggtatgctaadaaggcaggggcaagctacattaacaaacccaaaatgcgacactacgtgcactgctacgcgctgcactgcctcgacgaggaggcgtccaacgcgctgaggagagctttcaaggagagaggcgagaatgttggggcttggagacaggcctgctacaagcctctcgtggccatagcggcdcgccagggttgggacattgatgcaatctttaatgcacatcctcgtcttgctatttggtatgttccaaccaagcttagacaactttgtcatgcggagcgcaacggtgc------------------------yg---------cggcttctagctctg---tttctgg---crg------acatgatcc---tatggccttct------aa--agc-------tttttg-atttcgc-a------------acc----------------aattctgcaattcgc-ta-----------------------------------------------------------gaactaggtgcaagtttga------atgg-------aaggaag---------aaatctta--cttgtgct-----------------------------------------------------------------------------------------------------------------------------------------------------------------------------------------------------------------------------------------------------------------------------------------------------------------------------------------
>I28617_M043_Neuradaceae_Neurada_procumbens_seq1
--------------------------------------------------------------------------------------------------------------------------------------------------------------------------------------------------------------------------------------------------------------------------------------------------------------------------------------------------------------------------------------------------cttttggggtgttcttgtagatttaattttttcaacagatat-------------------aacttaatacttaaagcagc------------------------------------caattaagtttcaaagaabac---------cyccttaataaggtttgtgattaa--atcaccthra---------------------------------------------------------tttattttttgatc----------------------------------------------------------------------------------------------------------------------aacaatgactaaatataatggtg---------------------------------------------------------------aatgcaggtgacaaatcaagtgtttaggtatgcgaaaaaggcaggagcaagctacattaahaaaccaaagatgcgacaytaygtccactgctatgccctacattgccttgaygagggtgcatcyaatgcattgmggmgaagtttcaaagagagaggagagaatgtgggagcgtggagacaggcatgctacaagcctcttgttgcaattgcagcacgccaaggttgggacattgatgttatattcaatgctcatcctcgactttctatytggtacgttccgaccaagcttcgwcagctttgtcatkttgaacgtaacartgcvn---------------------------------cadcttctagctctg---tttccag---tgg------agctgatca---cytgcccttttga----attaagc---------tatatgctcaactacaacttgctagtattaytc---------ttagcacccttaatttgg-tt-gtatc----------------------------------------------------------------------------aaattagat----------------------------------------------taaattrtgact----caactactagttt--------------------------------------------------------------------------------------------------------------------------------------------------------------------------------------------------------------------------------------------------------------------------------------------------tt
>I28618_M044_Malvaceae_Pentace_laxiflora_seq1
----------------------------------------------------------------------------------------------------------------------------------------------------------------------------------------------------------------------------------------------------------------------------------------ctaggcta-------------------------------------------------------------tttttgttggatacaaaa-at----agatacttaaaactaatatccaattaatatgaatttgagtccgagta------------------------------tagatataaaagataa-----------atgcaa---------------------tgtaagtgttca-------------cccggattggctctaacttc-----------ttctttt--------------------------------t-----tctgtcat------------ttta---------------------------------------------------------------------------------------------------------------------------------------------------------------------------------------------------------tttt---------tatgtaggtgacaaatcaagttttcaggtatgctaagaaggcaggggcaagctacataaacaagcccaaaatgcgacactacgtgcactgctatgcgctgcattgtcttgacgaggacgcgtcgaatgcgctgaggagagctttcaaggagagaggcgagaatgttggggcgtggagacaggcctgctacaagcctctcgtggccatagctgcgcgccagggttgggatattgatgcaattttcaatgcacatccccgtcttgctatttggtatgtccccaccaagctccgacagctttgtcacgctgaacgcaacagtat------------------------cg---------ctgcttctagctcgg---tttctgg---cgg------acctgatca---aatgggvttct------gaa-agc---------tttg-attccac-a------------acc----------------atttctgca------------------------------------------------------agagctcag-----tagctaggcacaaggttga------atgaatt----aaggaag---------aaatttcta-cttatat---------tatgtatg-ata----tgagtgg------------tttgaakcacaaacgttgacaattaaagtagtttctaagtctttaaatttta------------------------------------------------------------------------------------------------------------------------------------------------------------------------------------------------------------------------------------------
>I28619_M045_Malvaceae_Phragmotheca_mammosa_seq1
-------------------------------------------------------------------------------------------------------------------------------------------------------------------------------------------------------------------------------------------------------------------------------------------------------------------------------------------------------------------------------------------------------------------ccaatttttg--------------------------------------------------------------------------------------------acgacgttttcaga-----------accaagacctttgcatttcg-----------gatcctaacttgtcttgt--------actaggcctagtctttcacactatcatatata-------tttgttttcta----------------------------tttctgaatctcatat---------------------------------cg--------------ttttgagttt-------------------------atctaatttgatggg----------ctgaaaaaaat-------------------------------------------tttacaggtgactaatcaagttttcagacatgctaagaaggctggggcgagctacattaacaagcccaaaatgcgacactacgtgcactgctatgcgctgcaatgccttgacgaggacgcatcgaatgckctgaggagagctttcaaggagagaggagagaatgttggggcatggagacasgcttgctacaagcctctcgtggccatagctgctcgccagggttgggacattgatgctattttcaacgctcatcctcgtcttgctatttggtatgtgcccaacaagcttcgccagctctgtcatgccgaaagcaacagtgc---------------c---gccaccg---------ctgcctctagctcgg---tttctgc---cgg------aactgatca---tatgaccttct------aa--agc---------tttt-attccac-a------------acc----------------------------------------------------------aagagagaga---------aagagatagagataactagcttggctcaaagtttg-----aatgaagc----aagaag----------aagtcttg--cttgttt---------tagattat---------gtatgataagc-----------------------------------------------------------------------------------------------------------------------------------------------------------------------------------------------------------------------------------------------------------------------------------------------------
>I28620_M046_Malvaceae_Camptostemon_shultzii_seq1
-------------------------------------------------------------------------------------------------------------------------------------------------------------------------------------------------------------------------------------------------------------------------------------------------------------------------------------------------------------------------------------------------------------------------------------------------------------------------------------------------------------------------atcgattacaca----------------ctcttataaatatcctaaactcctaaccaatttcag---------------------------------------------------------tttcttttgttgacg------------------gttcactatttaagttaaaaa---------------------------------------tgaaccaaatgttcaagattt-------------------------------------------------------------------------------------cctagttttgt--------tctacaggtgacaaatcaggttttcaggtatgctaagaaagccggggccagctatatcaacaaaccaaaaatgcgacactacgtgcattgctacgcactgcattgcttcgacgaggaatcatcgaatgcgctgaggagagctttcaaggagcgaggcgagaacgttggggcatggagacaagcttgctacaagcctttagtttccatcgccgctcgccaaggttgggacatcgatgccatttttaatgcccatcctcgcctcgctatttggtacgtaccgaccaaacttcgacagctttgtcatgctgaacgtaacagtgc---------------------tgccg---------ctgcttcgagctctg-------------------------------------------------------------------tttc-------------------------------------------------------------------------------------------------------------------------------------------------------------------------------------------------------------------------------------------------------------------------------------------------------------------------------------------------------------------------------------------------------------------------------------------------------------------------------------------------------------------------------------
>I28621_M153_Malvaceae_Trichospermum_sp_seq1
----------------------------------------------------------------------------------------------------------------------------------------------------------------------------------------------------------------------------------------------------------------------------------------------------------------------------------------------------------------------------------------------------------------------------------------------------------------------waywwwrgaaaga--------------------------------------atcaaatyktcw----------------ysmwtyycyakm-wyyka----------awtmtcm--------------------------------trcyawamccty-y-rayrrwr----ttytyctac------------------------------wtkwywwgyhykawrkrytrtact-------tatacatag--------------atactcaactgttccaaattcga---tttrgcwaccavctmatmgttttcarttcaatg-g-----------ggktgaaca-------------------------------atht---------tatacaggtgacaaatcaagthttcaggtaygcaaagaaggcaggggcaagttatattaacaagcccaaaatgcgtcactacgtccabtgctatgcgttgcattgccttgacgaagdggcgtcgaatgccctgaggagagctttcaaagagagaggcganaatgttggggcttggagacaggcctgctataagcccctcgtcgccattgcggctcgccagggttgggatattgatnccattttcaatgcacahccacggcttgccatttggtatgtgccaaccaagcttcgacaactttgtcatgctgaacgcaacagcgc---------------c---kmggcgg---------cggcttbtagctctg---tttccgg---tgg------acctdatcatattattgchtact------gaaaagc---------tttg-attcgac-g------------gac----------------aaytctgcaattttattt-atatt------------------agggrata-------------------gaga----gaagtggggacaagtttca------atkmrgg----aagaa-------------atcttgcttttgtcatcata-t-atatagtat--aa----trtatgrt---------------------------------------------------------------------------------------------------------------------------------------------------------------------------------------------------------------------------------------------------------------------------------------------------------
>I28623_M048_Malvaceae_Abroma_augusta_seq1
ccctagta---------------------------------------------------------------------------------------------------------------------------------------------------------------------------------------------------------------------------------------------------------tactccctctccctctcctgccccaagaaaaa---------------ttctattata----------atttgcttgtgttttattcctagtctttcgctcaatcata-----------------------agtttgtttcttcatttaaatttacg--------------------------------------taaaaagaagaagaaaa--------------------------------------------------------------------------------------------------------------------------------------------------------------ttg----------------------------------------------------------------------------------------------------------------------------------------------tttaatggg------------gttgaaaa-------------------------------tttt---------tatacaggtgaccaatcaagttttcaggtatgctaagaaggctggggcaagctacattaacaaacccaaaatgcggcactacgtgcactgctatgcgttgcactgcctcgacgaggaggcgtcgaatgcgctaaggagagctttcaaggagagaggcgagaatgttggggcgtggagacaggcctgctacaagcctctcgtggccatagcggcacgccagggttgggacattgatgcaatcttcaatgcgcatccccgtcttgccatctggtatgttccaaccaagcttagacaactttgtcatgccgaacgcaacagtgc------------------------cg---------cggcttctagctctg---tttctgg---tgg------acctgacca---tatggccttct------aa--agc---------ttta-attccac-a------------acc----------------aattccgcaatttgc-tt-atatt--------------------gagagacag---------------------agagaactaggaacaagtttgc------atgaagt----aaggaag---------taatctta--cttgtgt---------tatatat---ta----tgtatgtttagt---ccgatttgaat---------------------------------------------------------------------------------------------------------------------------------------------------------------------------------------------------------------------------------------------------------------------------------------
>I28624_M049_Malvaceae_Corchoropsis_tomentosa_seq1
----------------------------------------------------------------------------------------------------------------------------------------------------------------------------------------------------------------------------------------------------------------------------------------------------------------------------------------------------------------------------------------------------tcacgattctccagaatcttttaataaaaggg---------------------ttgg--agttggaaactgacgaaacacga-----------taaat-------------------taagacttatca----------------atttatcatttaatgag-----------gctagat--------------------------------gaagc-----------------------------------------------------------------aaagcggataa-------------------------------------------------ttttaaattc---------------------aggaaattcaattttaatg-------------ggagagta--------------tgtttt--tttttttttatt---------tgtacaggtgaccaaccaagttttcaggtatgctaagaaggctggggcaagttacataaacaagcccaaaatgcgacactacgtgcactgctatgcgctgcattgccttgacgaggatgcatcgaatgcgctgaggagggctttcaaggagagaggcgagaacgttggggcgtggagacaggcttgctacaagcctctcgtggccatagcttcgcgccagggttgggatattgatgccattttcaatgcacatcctcgtcttgctatttggtatgtgcccaccaagctccgacaactttgtcacgctgaacgcaacagtgc---------tgctgct---gctgctg---------ctgcttctagctctg---tctcagc---cgc------tcctgatca---tatggccttct------aaaagct----------ttg-aatcaac-a------------gct----------------aattctgcaatatgc-tt------------------------------------------------------------------gcacaagtttga------atgaagtatttaaggaag---------aaatcttgc--ttgtgt---------tatataat-at-------tatgttaagt---ccgatctgaatcacaaacgttaacaattaatgtagctac-----------------------------------------------------------------------------------------------------------------------------------------------------------------------------------------------------------------------------------------------------------
>I28625_M193_Malvaceae_Apeiba_tibourbou_seq1
---------------------------------------------------------------------------------------------------------------------------------------------------------------------------------------------------------------------------------------------------------------------------------------------------------------------------------------------------------------------------------------------------------------------------------------------------------------------------aragaaga--------------------------------------atcaaatcttcr----------------cgaatttctata-tttga----------aatctta--------------------------------tcccaatatcac----attgta----tttkt--------------------------------------taaatawaaaaagk-gtacttg--tattatttrtcsc-------------tcaattcaaatwyccaaattcdat-ttttagckagcat--------chagtttktaatgcn-----------tgdttgkts----------------------------adcatttttrtgcawatatgcaggtgaccaaccaagttttcaggtatgcnaagaaggctggggcaagctatattaacaaacccaaaatgcgacantacgtgcattgctatgcgctgcattgcctggacgaggakgcgtcgaatgcgcngaggagagcattnaaggagagnggtgagaatgttggggcgtggagacaggcctgctacaagcctctngtcgccattgcggcccgccagggttgggncatdgatgcaattttcaatgcacatccacgccttgctntttggtacgtgccaaccaagcttcgacaacwttghcaygccgaahgcaacagtgh---------------c---ghgkct---------------tytagctctg---tttctgc---tgg------acctgatna---mattgccttct------aaaaagc---------tttg-atttgac-a------------acc----------------aatthcccartttgc-tt-atatt------------------aagwgata-------------------gasa----gaactaggcacgaktttcv------angaagt----aagat-------------atctaacttttgttatta----------------wr----tatataataat----------------attaagatcggaagagca--------------------------------------------------------------------------------------------------------------------------------------------------------------------------------------------------------------------------------------------------------------------
>I28626_M226_Malvaceae_Helicteres_guazumifolia_seq1
-------------------------------------------------------------------------------------------------------------------------------------------------------------------------------------------------------------------------------------------------------------------------------------------------------------------------------------------------------------------------acgc-------------------aatcatatgtttgttttttcggttttttaagacaaaaaaga--------------------------------------------------------------------------------atccaatcttca----------------agattctctata-cttgaat-------gaatctct--------------------------------tgccataccctcaa------------tttgtt---------------------------------ttctcgagtttaaaaa----------------------------------------aaaaataaaggttgggttctt------------------taatatatagttttaatggg------------gatgaata-----------------------------tttggg---------catgcaggtgaccaaccaagttttcaggtatgcgaagaaggcaggggcaagctacattaacaagcccaaaatgcgacactacgtgcattgctatgcgctgcattgccttgacgaagatgcatcgaatgcgctgaggagagctttcaaggagagaggtgagaatgttggggcttggagacaggcttgttacaagcctctcgtggccatagctgctcgccaaggttgggacattgatgcaattttcaatgcacatcctcgtcttgctatttggtatgtacccaccaagcttcgacaactttgccatgctgaacggaacagtgc---------tgct---------gctg---------ctgcttctagctccg---tttctgg---tgg------ccctgatca---tatggccttct------aaa-agc---------tttg-ataacat-a------------acc----------------agttctgcaatttgc-tt-atatt----------------------gagaga---------gagacagagagatcacaagctaggtaaaagtttga------atgaagc----aaggaag---------aaat------cttgcgt---------tagattat-at------gtatgccaact---cccat---------------------------------------------------------------------------------------------------------------------------------------------------------------------------------------------------------------------------------------------------------------------------------------------
>I28628_M051_Malvaceae_Werklea_horrida_seq1
--------------------------------------------------------------------------------------------------------------------------------------------------------------------------------------------------------------------------------------------------------------------------------------------------------------------------------------------------------------------------------------------------------------------------------------------------------------------aagactaggggtaggttcc-------ctttgatgt-----------ccctwtaactgtacttttgtctgaaaatcatctcctgtctttttctgtttgaagtttgt--gtggcattgctcccc-------------------------atgtgacaactmcac---------cccttttcyctaacgac-------------------------gttttcagacaaaaaartraarys---------------------------------------------------------------------aacamaattrttgttcaaagat---------------------------------------tthmmmtagtgtbtttgtct---gttccacaggtgacgaatcaggtctttaggtatgctaagaaagccggggcgagctacatcaacaagcctaagatgcgacactacgtgcattgctacgcactkcattgcctmgacgaggacwcgtcsracgcgctgcgccgrgcgttcaaggagvggggcgagaatgtcggggcrtggcgrcadgcrtgttacaagcctttggttgccattgctgctcgacagggttgggacatcgatgccattttcaatgcacatcctcrtctcgctatttggtacgtccctactaagcttcggcagctatgtcacgcygaacgtaacggtgc---------tachgcw---gctgckgckkcsrscgctgcttcgrgctcgg---tttcsgg---tgg------acatgayca---tatggggttytg-----aawgrat---------tgtg----------------------------------------gaatgttttagattgt----ktatg--------------------------------------------------------------------------------------------------------------------------------------------------------------------------------------------------------------------------------------------------------------------------------------------------------------------------------------------------------------------------------------------------------------------------------------------------------------------
>I28629_M052_Malvaceae_Spirotheca_rosea_seq1
---------------------------------------------------------------------------------------------------------------------------------------------------------------------------------------------------------------------------------------------------------------------------------------------------------------------------------------------------------------tcacacaatcatat--------------------atttctaattcttttattaagatttaaaatt-----------------------------------tagattacaaatgag----------------------------------------tcaaatcttct----------------agatt-----------------------------------------------------------------gatatatatat------------ata------------------------------------tattggag-----------------------------------------------------------------tc-------------------------atgtaagttaatggg------------atg-aaaa-------------------------------tttt---------tatacaggtgacaaatcaagttttcaggtatgctaagaaggctggggcaagctatatcaacaagcccaaaatgcggcactacgtgcattgctatgcgctgcattgcctcgacgaggacgcatcgaatgcgctgaggagggctttcaaggagcgaggcgagaacgttggggcgtggagacaggcctgctacaagcccctcgttgccatagctgcgcgccagggttgggacatcgatgcaatcttcaacgcccatccccgtcttgctatttggtatgtgcccaccaagcttcgacaactttgtcacgccgaacgcaacggtgc---------------t---gccgccg---------cagcttctagctccg---tttccgg---tgg------acatgatca---tatggcattct------aaaaaac---------tttgaattccat-g------------acaa---------------aattctgcaatttgc-tt-atgtt--------------------gcag-------------ataaaactttga----attccaggcacaagtttgt------atg--------aaggaag---------aaatc-ttactttgtgt---------catattat-gta-------atggtaagt---tcgatttggatcgcaaaccttggcagttaatgtagctac-----------------------------------------------------------------------------------------------------------------------------------------------------------------------------------------------------------------------------------------------------------
>I28630_M053_Malvaceae_Huberodendron_swietenioides_seq1
---------------------------------------------------------------------------------------------------------------------------------------------------------------------------------------------------------------------------------------------------------------------------------------------------------------------------------------------------------------------------------------------------------aatttttattaagatttgaaatt-----------------------------------taaattt-----------------------------------------------attaaataataa-------------tataaactytctata-tttg-----------aatatca--------------------------------ggccatagttacat------------ttt------------------------------------gtttt-------------------------------------------------------------ttttgagtt-------------------------atgtaagttaatggg------------atg-gaat-------------------------------tttt---------tatacaggtgacaaatcaagttttcaggtatgctaagaaggctggggcaagctatattaacaagcccaaaatgcggcactacgtgcattgctatgcgctgcattgcctcgacgaggccgcgtccaatgcgctgaggagggctttcaaggagcgaggcgagaacgtgggggcatggaggcaggcctgctacaagcccctcgtggccatagccgcgcgccagggttgggacatcgatgcgatcttcaatgcgcaccctcgccttgctatctggtaygtgcccaccaagcttcgacagctctgccacgccgaacgcaacagtgc---------------c---gcygccg---------cagcttctagctccg---tctccgg---cgg------acctgatca---tatggcattct------aaa-agc---------tttgaattcctt-g------------acca---------------tttctgcaaacttgc-tt-atatt--------------------gcag---------------atarcttag--------ctaggcacaagtttga------atg--------aaggaag---------aaatctttaccttgttt---------tagattat-gt--------atggcaagt---tcgatttsaatcacagacgttgacaa------------------------------------------------------------------------------------------------------------------------------------------------------------------------------------------------------------------------------------------------------------------------
>I28631_M054_Malvaceae_Trochetiopsis_benjaminae_seq1
---------------------------------------------------------------------------------------------------------------------------------------------------------------------------------------------------------------------------------------------------------------------------------------------------------------------------------------------------------------------------------------------------------------------gatctggcatgt--------------------------------tccgaacattgaaagctgcgcc---------------------------ctttttaacgacgtttacagtac---------caactccattttgcatttcg-----------gatcttaacttgtcyysyttstmhtwaymwagratcraytrbttsyryhmcmt------------tytwhwatrtdmycm--------------mahcdtwghcwttyhdamwvtmmwvtdtwmnykhmhwtyhrkarbwrtmtwwwwtrwryswymrkhryatwrydvwhyhaaahts--------------------nvgdvhtwhadtwywaakgkkamra-------------------------------------------kktttwtwvdtdd-dkddtacaggtgacmaahcargthttcaggtangckaagarggbdggkgcaagytacathaacaagcccaaratgcgacactacgtncactghtatgcgntgcattgccttgahgaggacncatcgaatgcgctgaggagggcnttcaagganagagghgagaabgttggggcgtggagacaggcttgctacaagcctctcgtggchntakcndckcgccagggntggganathgatgcdattttnaangcacatccwcgycthgcyvtttggtahgtgcchaccannhthvnavadhtttrthandhyrddmncahchvybvhkmw---------------gbtbmyd---------shkcwhhtnsckmtg---tctbdvv---cdd------tcawkrkma---taysdbnwtctw-----haarymt---------kytn-rtymchmra------------vym----------------avbtatgcaatrtgc-----------------------w--------------------------------------dwtmdakkmachagttyrw------awgmrgg----aagaaadcbtt---------------cctgtgt---------tatattat-gta----tgtttaaaagtc---ccgattcgaatcacaaacgttaac--------------------------------------------------------------------------------------------------------------------------------------------------------------------------------------------------------------------------------------------------------------------------
>I28632_M055_Malvaceae_Eriolaena_candollei_seq1
---------------------------------------------------------------------------------------------------------------------------------------------------------------------------------------------------------------------------------------------------------------------------------------------------------------------------------------------------------------------------------------------------------------------acattgymatttytaatctaa-------------------------------------------------------------------------------aytataccytcaa--------------------ttmkata--------------gtaatctttty--------------------------------------------------------tttgaacyac---------------------------------tcaattatatag---------------------------------------------------------------------------------taatcttaatttgatggga------------------------------------------taattatttttt-------ataatacaggtgacaaatcaagttttcaggtatgctaagaaggcaggggcaagctacataaacaagcccaagatgcgacactacgtccactgctatgcsctgcattgcctygacgaggacgcatcaaatrcgctgaggagggctttcaaggaaagaggcgagaatgttggggcgtggagacaggcttgctacaagcctctcgtggccttagccgctygccagggttgggacattgatrcaatttttaacgcacatccacgtctmgccatttggtatgtgccaaccaagctccgacaactttgtcacgccgaacgcaacaatgc------------------------cg---------cagctcctacctcaa---tttctgc---tgaag---gacccgatct---tatggccttcta-----aagcaat---------tccg-tttacattaattat--gttggattat---------------gtatggtaa-ttat-ctgatgattt---tgaat---c----------------------------------------------ataaacgtytgacaattaatgtagt---ta--------------catactacgttcatgaaggct---------------------------------------------------------------------------------------------------------------------------------------------------------------------------------------------------------------------------------------------------------------------------------------------------------------------------------------
>I28633_M056_Malvaceae_Adansonia_digitata_seq1
---------------------------------------------------------------------------------------------------------------------------------------------------------------------------------------------------------------------------------------------------------------------------------------------------------------------------------------------------------------------------------------------------ttttaaatgttttatgggaatttaaattt-----------------------------------tagattatcaactaaattgaa------ctccaacactatatgcctaaatttacgatcaaatcttct----------------agatttcctata-tttg-----------m--ctca--------------------------------ggccacacccacag------------ttt------------------------------------ytt------------------------------------------------------------------gagtta-------------------------atgtgagttgatggg------------atg-atgt-------------------------------tttt---------tgtataggtgacaaatcaagttttcaggtaygctaagaaggctggtgcaagctatatcaacaagcccaaaatgcggcattacgtgcattgctatgcgctgcattgcctcgacgaggaygcatcgaacgcgctgaggagggctttcaaggagcgaggtgagaacgtyggggcatggagacaggcctgctacaagcccctcgttgccattgctgcccaccagggttgggacatcgatgcaatcttcaacgcccatcctcgtcttgctatttggtacgtgcctaccaagcttcgacaactttgtcacgccgaacgcaacagtgc---------------------tgccg---------cggcttctagctccg---tttcygg---tgg------acctgatca---tatggcattct------aagaagc---------tttgaatttcat-a------------acca---------------aattctgcaatttgc-tc-cgttt--------------------ccggtggacctggtcatatggcattctaa----acgctaggcattactttct------atg--------tagg-----------------------------------------------------------------------------------------------------------------------------------------------------------------------------------------------------------------------------------------------------------------------------------------------------------------------------------------------------------------------
>I28635_M058_Malvaceae_Byttneria_aculeata_seq1
----------------------------------------------------------------------------------------------------------------------------------------------------------------------------------------------------------------------------------------------------------------------------------------------------------------------------------------------------------------------ggcatgt------------------ccctcatgtgacagctgcctcattttta----------------------------------------------------------------------------------------------acgacgttttcaga--------------acattacttgtc-tttgccgtcca-cataacttact---------------------------------------------------------tttgtactgg-----------------------tcgtagtctttcactcaaatca--------------------------------------------------------------------------------tgaacttttttttgtttgt------ttcctgtttgaaca--------------------------ttatttttt---------cttgcaggtgacaaaccaagtgtttaggtatgcyaaaaaggctggggcgagttatattaacaaacccaaaatgcgacactacgtgcattgctatgcgttgcactgtctcgacgaggattcrtcgaatgcgctgaggagagctttcaaagagaggggtgagaatgttggggcgtggagacaagcttgctacaagcctcttgtgactatagctgcgcgacaaggttgggatattgatgcaatcttcaatgctcatcctcggcttgccatttggtatgttccgaccaagcttagacagctttgtcatgccgaaaggaacagtgc------------------------cg---------gggcatctagctccg---tttctgg---tgg------acatgatca---tatggcgttct------aaagctcttgctgtcctttg-aagtcaccagt----------acc----------------------------------------------------------------------------------------------aagcaggcacaagtttga------atrtr------------------------------------------------tgtaatat--------tgtgtggttagc---cacatttgaatcacaaacgttaacaagtaatgagaat-------------------------------------------------------------------------------------------------------------------------------------------------------------------------------------------------------------------------------------------------------------
>I28636_M059_Malvaceae_Pterospermum_pierrei_seq1
------------------------------------------------------------------------------------------------------------------------------------------------------------------------------------------------------------------------------------------------------------------------------------------------------------------------------------------------------------------------------------------------taatatacttatagtattcttaatttattgacgaggaagagggg------------tcacaaggattgggttacagataaagggg------------------------------------tttgaactctcg----------------cttctacctgcgattgg-------------------------------------------------------------------------------------------------------------------tgcttaacactaatga------------------------------------------------------------------------------atgaatcattaagctaatcgg----------------aaaaa------------------------------cttt---------tatacaggtgaccaaccaagttttcaggtatgctaagaaggccggggcaagctacatcaacaagcccaaaatgcgacactacgtgcactgctatgcgctgcattgcctcgacgaggacgcgtcgaatgcgctgaggagggctttcaaggagagaggtgagaatgttggggcatggagacaggcctgctataagcctctggtggccatagcttcgcgccagggttgggatatcgatgccattttcaatgcacatcctcgtcttgctatttggtatgtgcccaccaagcttcgacagctttgtcatgccgaacgtaacagtgc------------------tgctgctg---------ctgcttctagctctg---tctctgg---cgg------acctgatca---tatggccttct------aaaaagc---------tttg-tttacac-a------------gct----------------agttctgcaatttgc-tt-atgtt--------------------gaga------------------------------------------------------atgagat----agagatgacta----gaaatctcg--gttgtgt---------tatattag---------gtatggtaagt---ccgatttgaa----------------------------------------------------------------------------------------------------------------------------------------------------------------------------------------------------------------------------------------------------------------------------------------
>I28637_M060_Malvaceae_Duboscia_vifidiflora_seq1
-------------------------------------------------------------------------------------------------------------------------------------------------------------------------------------------------------------------------------------------------------------------------------------------------------------------------------------------------------------------------------------------------------------------------------------------------------------------------------------------------------------------------attaaatcttca----------------cgaattcctata-tttga----------aatccca--------------------------------tgtcacagcctcgt-aatagta----ttttt--------------------------------------taagtacaaagggttgtact-------tgtacatag--------------atactttactattccaaattcga---tttggcaagcat--------ctaattttcaatg-g-----------cggtgaaaa------------------------------ttttt---------tttgcaggtgaccaaccaggttttcaggtacgctaagaaggctggggcaagctacattaacaagcccaaaatgcgacactacgtgcattgctatgcgctgcactgccttgacgaggaggcttcgaatgcactgaggagagcgttcaaggagagaggcgagaatgttggggcttggagacaggcctgctacaagcctctcgtcgccattgcggctcgccagggttgggacattgatgctattttcaacgcacatccacgccttgctatttggtatgtgcccaccaagcttcgacaactttgtcatgctgaacgcaacagtgc---------------c---gctgct---------------tctagctctg---tttctggtactgg------acccgatca---tattgccttct------aaaaggc---------tttg-attcgac-a------------gcc----------------gattccgcaatttgc-tt-atatt---------------------agatg-------------------gaga----aaactaggcacaagtttca------atgaagg----aagaa-------------ttcttactttgttattatta-t--tattatat-ata----tgtatggtaatthga--------------------------------------------------------------------------------------------------------------------------------------------------------------------------------------------------------------------------------------------------------------------------------------------------
>I28638_M061_Malvaceae_Basiloxylon_brasiliensis_seq1
-------------------------------------------------------------------------------------------------------------------------------------------------------------------------------------------------------------------------------------------------------------------------------------------------------------------------------------------------------tracwyawwtaaatcgtcayycay-gt---mamatgtcgagcactctttaatrttccaccttcctcttrtcytg----------------------------------ccyaagcga------------------------------------------------aaatctctgaaat---------ctratkwtttbtttmwtttayttwtkt-wccatattcg-------------------------------ktcctamtmkttvamtcwacacatg--tttgtbt-------------------------------------------------------------------------------------ctymmtahaaakammcamgttc---------------------cggamatmagkttaahrgd------------------------cdga--------------------atktytt---------hatacaggtgaccaahcaagttttchgdtahgcwaagaaggctggdgcaagctacattaacaagcccaaaatgcgacactacgtgcactgctatgcgctgcattgccthgacgaggangcatcgaahgcnctgaggagagcyttcaaggagvgaggmgagaatgttggggcdtggagncangcntgctayaagcctctcgtbgcnatagckgcgcgccagggbtgggandtbgatgcdrtdttcaatgcacatcctcktctkgctatttggtatgtgccwaccaagcttcgacvmctbtghcaygcygaacgyaacavygc---------------------cgcwg---------ctkcthstagywscg---tntccgg---ygg------acctgatcw---ywtggcsttct------aa--agc---------wttg-mttccac-c------------atdaym-------------grttckrcaawktgy-yk-rwgtt--------------------gagaat------------------------------------------------------------------------------------------------------------------------------------------------------------------------------------------------------------------------------------------------------------------------------------------------------------------------------------------------------------------------------------------------------------------------------------------
>I28639_M249_Malvaceae_Gyranthera_amphibiolepis_seq1
--------------------------------------------------------------------------------------------------------------------------------------------------------------------------------------------------------------------------------------------------------------------------------------------------------------------------------------------ctaaactagtcctagtctttcatataatcatgt--------------------gtttttcaattttttattaagatttgaattt-----------------------------------tagattt-----------------------------------------------gattgataataa-------------tataaactttctgta-tttg-----------aatctca--------------------------------ggccacacccacat------------ttt------------------------------------g-ttt-------------------------------------------------------------tttcgagtt-------------------------ttgtaagttaatggg------------atg-aaat-------------------------------tttt---------tatacaggtgacaaatcaagtgttcaggtatgctaagaaggctggggcaagctatattaacaagcccaagatgcggcactacgtgcattgctatgcgctgcattgcctcgacgaggacgcatcgaatgcgctgaggagagctttcaaggagcgaggcgagaacgttggggcatggaggcaggcctgctacaagcctctcgtggccatagccgcccgccagggttgggacatcgatgcgatcttcaatgcgcaccctcgtcttgctatttggtacgtgcccaccaagcttcgacagctttgccacgccgaacgcaacagtgc---------------c---gccaccg---------cagcttctagctcca---tctccgg---cgg------gcctgatca---tatggcattct------aaa-agc---------tttgaattccat-t------------acca---------------attctgcaaatttgc-tt-atatt--------------------gcag---------------ataacttag--------ctaggcacaagtttga------atg--------aag------------------------------------------------------------------------------------------------------------------------------------------------------------------------------------------------------------------------------------------------------------------------------------------------------------------------------------------------------------------------
>I28640_M062B_Malvaceae_Diplodiscus_paniculatus_seq1
-----------------------------------------------------------------------------------------------------------------------------------------------------------------------------------------------------------------------------------------------------------------------------------------------------------------------------------------------------------------------------------------------------atatccgctgagtatgaatttga--------------------------------------------------------------------gcaa---------------------tatgtctatttgaaatt-------mctttgataattcatwghttc-----------cttttyr--------------------------------ta--awactgtcgt------------ttta---------------------------------------------------------------------------------------------------------------------------------------------------------------------------------------------------------ttgt---------tatgcaggtgacaaatcaagttttcaggtatgctaagaaggcaggggcaagctacataaacaagcccaaaatgcgacactacgtgcattgctatgcgctgcattgtcttgacgaggacgcgtcgaatgcgctgaggagagctttcaaggagagaggcgagaatgttggggcgtggagacaggcctgctacaagcctctcgtggccatagctgctcgccagggttgggatattgatgcaattttcaatgcacatcctcgtcttgctatttggtatgtccccaccaagcttcgacaactttgtcacgccgaacgcaacagtgt------------------------cg---------ccgcttctagctcgg---tttctgg---cgg------acatgatca---aatgkgcttct------aaa-rgc---------tttg-attccac-a------------acc----------------atttc---------------------------------------------------------------------------------------------------------------------------------------------------------------------------------------------------------------------------------------------------------------------------------------------------------------------------------------------------------------------------------------------------------------------------------------------------------------------------------------
>I28641_M063_Malvaceae_Brownlowia_peltata_seq1
--------------------------------------------------------------------------------------------------------------------------------------------------------------------------------------------------------------------------------------------------------------------------------------------------------------------------------------------------------------------------------at----gatgggtggaagacattctccccctaatgttggcttagagggaagttgatcc----cccatataccctaaaccaaactaggcttaaaagataa-----------atgcaa---------------------tgtaattcttca-------------cccggattggctctaacttc-----------ttttttt--------------------------------------tctgtcat------------ttta---------------------------------------------------------------------------------------------------------------------------------------------------------------------------------------------------------tttt---------tatgcaggtgacaaatcaagttttcaggtatgctaagaaggcaggggcaagctacataaacaagcccaaaatgcgacactacgtgcactgctatgcgctgcattgtcttgacgaggacgcgtcgaatgcgctgaggagagctttcaaggagagaggggagaatgttggggcgtggagacaggcctgctacaagcctctcgtggccatagctgcgcgccagggttgggatattgatgcaattttcaatgcacatccccgtcttgctatttggtatgtccccaccaagcttcgacaactttgtcacgctgaacgcaacagtgt------------------------cg---------ctgcttctagctcgg---tttctgg---cgg------acatgatca---aatgggcttct------aaa-agc---------tttg-attccac-a------------acc----------------atttctgcaatttgc-tt-atgtt--------------------gacaatgag--------atagagctcag-----tagctaggcacaaggttga------atgaatt----aaggaag--------aaaatttcta-cttatat---------tatgtatg-ata----tgactgg------------tttggatcacaaacg-------------------------------------------------------------------------------------------------------------------------------------------------------------------------------------------------------------------------------------------------------------------------------
>I28642_M064_Malvaceae_Burretiodendron_esquirolii_seq1
-----------------------------------------------------------------------------------------------------------------------------------------------------------------------------------------------------------------------------------------------------------------------------------------------------------------------------------------------------------------------------------------------------------------------------------------------------------------------------------------------------------------------------------------------------------------------------------------------------------------------------------------------------------------------------------------tgataaaagtaaaaaa-------------------------------------------------aattaaaarr---------------------rwawwkgwcwatt-------------------kgwktawa--------------tttttcactttttttttttt---------catgcaggtgaccaaccargttttcaggtatgctaagaaggctggggcgagcwacattaacaagcccaaaatgcgacactaygtgcactgctatgccttgcattgyctcgacgaggasgcatcgaatgcgctgaggagggcttttaaggagagaggtgagaatgttggggcgtggagacaggcctgytayaarcctytrgtggccatagcttcwcgccaaggttgggatattgatgcaattttcartgykcatcctcgtcttkctatttggtatgtscccaccaagcttcgacagctttgtcaygctgaacgcaatagtg------------ctgct---acygckg---------ctgcttctagctctg---tctccgg---cgg------achtgatca---tatgaccttct------aaaaaas--------------------------------------------------------------------------------------------------------------------------------------------------------------------------------------------------------------------------------------------------------------------------------------------------------------------------------------------------------------------------------------------------------------------------------------------------------------------------------------------------------------------------------------------------
>I28643_M065_Malvaceae_Hermannia_flammea_seq1
---------------------------------------------------------------------------------------------------------------------------------------------------------------------------------------------------------------------------------------------------------------------------------------------------------------------------------------------------------------------------------------------------------------------gttttacagtgttta------------------------------------------------------------------------------cttt---agagaatcatca-----------------------------ttcaatctc------aatctcaatct---------------------------caatctcaatctcaa------------tctcttcacccatt------------------------------------------------------------------------------------------aattaatttccacg--------------gtttataattaattttaaccttg--------------------------------------tactcttataattttt---------ggaacaggtgacaaaccaggttttcaggtacgcaaagaaggcaggggcgagctacattaataaacccaaaatgcgacactacgtgcattgctatgctttgcactgcctggacgavgaggcatcgaatgcgctgcgtagagctttcaaagagagaggggagaacgttggggcatggaggcaggcctgttataggcccctcgtggctatagctgcaacccagggttgggacattgatgcaattttcaatgcacatccccgtcttgctatttggtatgttcccaccaagcttcgtcagctttgccatgctgaacgcaacactgcgg---------------------------------cgccttctacctcag---tttccgg---cgg------gcctgatca---catggccttct------aagagcc---------ttggtatcccat-t------------cccacca----------caacttctgcaattcag-tt-atata------------------tattgaaaga--------------------------agtagggtaaaagtctgat--caaatatatg----aaggaag---------aattcttac-----------------ttaattatgata----tatataattat------------------------------------------------------------------------------------------------------------------------------------------------------------------------------------------------------------------------------------------------------------------------------------------------------
>I28644_M066_Malvaceae_Thomasia_solanaceae_seq1
--------------------------------------------------------------------------------------------------------------------------------------------------------------------------------------------------------------------------------------------------------------------------------------------------------------------------------------------------------------------------tagag-a----------------------------------------------------------------------------------------------------------------------------------------atcaaatctttca---------------cgatttcctata-tttg-----------aatctcca------------------------------tgccctttttcacat------------gttaag-----gtgaaaaagggatgttctgtactatttgtccctcaattcaaaga------------------------------------------------------------c------------------ccaaagttcgatttagcagca---------taagggaaaatgggctgagtttttttatttttttattttttactt---------tatacaggtgaccaatcaagttttcaggtatgctaagaaggctggggcaagctacattaacaaacccaaaatgcgacactacgtgcattgctatgccctgcactgccttgatgaggaggcgtccaatgcattgaggagagctttcaaggagagaggcgagaatgttggggcttggaggcaggcctgctacaagcctctcgtggtcatagcggcacgccaaggttgggacattgatgcaattttcaatgcacatccccgtcttgctatttggtatgttcccaccaagcttcgacagctttgtcatgccgagcgcaacagtgc------------------------cg---------ctgcttctagctccg---tttccgg---cgg------tcctgatca---tatggccttct------aa--aac---------tttg-----------------------------------------aaccccgcaatttag-tt-atatt--------------------gagagagaga-------gagagagagaga-----------------------------aagagaga---gagagag---------aaatctta--cttgtgg---------tgcattat-ata----tgtatggtaagt---ccgatttgaatcacaaacattgactatg----------------------------------------------------------------------------------------------------------------------------------------------------------------------------------------------------------------------------------------------------------------------
>I28645_M067_Malvaceae_Guichenotia_ledifolia_seq1
--------------------------------------------------------------------------------------------------------------------------------------------------------------------------------------------------------------------------------------------------------------------------------------------------------------------------------------------------------------------------------------------------------------------------------------------------------------------------------------------------------------------------------ctttca---------------cgatttcctata-tttg-----------aatctcca------------------------------tgccctttttcacat------------gttaag-----gtgaaaaagggatgttctgtactatttgtccctcaattcaaaga------------------------------------------------------------c------------------ccaaagttcgatttagcagca---------tcagggaaaatgggctga-ttttttttttttttttttgggtactt---------tatacaggtgaccaatcaagttttcaggtatgctaagaaggctggagcaagctacattaacaaacccaaaatgcgacactacgtgcattgctatgccctgcactgccttgatgaggaggcgtccaatgcattgaggagagctttcaaggagagaggcgagaatgttggggcttggaggcaggcttgctacaagcctctcgtggtcatagctgcgcgccaaggttgggacatcgatgcaattttcaatgcacatccccgtcttgctatttggtatgttcccaccaagcttcgacagctttgtcatgccgaacgcaacagtgc------------------------cg---------ctgcttctagctccg---tttccgg---cgg------tcctgatca---tatggccttct------aa--aac---------gttg-----------------------------------------aaccccgcaatttga-tt-atatt--------------------gagagagaga-------gagagag-----------------------------------cgagaga---gagagag---------aaatctta--cttgtgg---------tgcattat-ata----tgtatggtaagt---ccggtttgaatcacaaacattgacaatgaatgtagttttaagtatttaaagtttagt----------------------------------------------------------------------------------------------------------------------------------------ttaagcagattg-------------------------------------------------------------------------------------
>I28646_M068_Malvaceae_Helmiopsis_sp_seq1
------------------------------------------------------------------------------------------------------------------------------------------------------------------------------------------------------------------------------------------------------------------------------------------------------------------------------------------------------acttgtctttcttgtacttctgcaccattaacctttaatggtattacttgaatctgtcccaaaacattgycatttctaaactaa-------------------------------------------------------------------------------actataccctcaa--------------------ttctatg--------------gtaatttttt---------------------------------------------------------tttgaaccac---------------------------------tcaattatatag---------------------------------------------------------------------------------taatcttaatttgatggga------------------------------------------taattatctttt---------aatacaggtgacaaatcaagttttcaggtatgctaagaaggcaggggcaagctacataaacaagcccaagatgmgacactacgtccactgctatgcgctgcattgccttgacgaggacgcatcaaatgcgctgaggagggctttcaaggaaagaggcgagaatgttggggcgtggagacaggcttgctacaagcctctcgtggccttagccgcccgccagggttgggacattgatgcaatttttaacgcacatccacgtctcgccatttggtatgtgccaaccaagctccgacaactttgtcacgccgaacgtaacaatgc------------------------cg---------cagctcctgcctcaa---tttctgc---tgaag---gacccgatct---tatggccttcta-----aagcaat---------tccg-tttacattaataat--gttagattat---------------gtatggtaatttgt-ctgatgattt---tgaat---c----------------------------------------------ataaacgtttgtcaattaatgtagt---ta--------------catactacgttcatgaaggct------ttaattaat--------------------------------------------------------------------------------------------------------------------------------------------------------------------------------------------------------------------------------------t-------------------------------------------------------------------------------tk
>I28647_M069_Malvaceae_Cheirolaena_linearis_seq1
--------------------------------------------------------------------------------------------------------------------------------------------------------------------------------------------------------------------------------------------------------------------------------------------------------------------------------------------------------------------------------------------------------ggatcttaacttgtctttggtctggttg---------------------tacaccattcaaaatat---------------------------------------------------actctccg----------------ctagtctttcaaacaat-----------catatgt--------------------------------tagttcccttta--------------------------------------------gataggaatctttataacttgaagg-------------------------------------------------atccaaattc---------------------aagaaattcaattctaatg------------gggaaaaga--------------tgtttttcgttttggttttg---------ggtacaggtgaccaaccaggttttcaggtacgctaagaaggctggtgcgagttacattaacaagcccaaaatgcgacactacgtgcactgctatgcgctgcattgccttgacgaggacgcgtcgaatgtgctgaggagggctttcaaggagagaggcgagaatgttggtgcgtggagacaggcttgctacaagcctctcgtggccatagcttctcgccagggttgggatatcgatgcaattttcaatgcacatcctcgtcttgctgtttggtatgtgcccaccaagcttcgacagctttgtcatgccgaacgcaacagctc---------agctgct---gctgctg---------ctgcttctagctctg---tctctgg---tgg------ccatgatca---tatggccttct------aaaag-c--------ttttg-attcagcaa------------gcc----------------aattatgcaatatgc-gt-at-----------------------------------------------------------ctaggcacaagtttga------atg--------aagggag---------aaatctttc--ttgtgt---------tgtattat-gt------atgtttcaagt---ccgattcgaatcacagacgttaacaactaatg------------------------------------------------------------------------------------------------------------------------------------------------------------------------------------------------------------------------------------------------------------------
>I28648_M070_Malvaceae_Helmiopsiella_madagascariensis_seq1
------------------------------------------------------------------------------------------------------------------------------------------------------------------------------------------------------------------------------------------------------------------------------------------------------------------------------------------------------attaatcatctccatttttattgag-------gcaagatgatattacttgaatccgtcccaaaacattgccatttctaatctaa-------------------------------------------------------------------------------actataccctcaa--------------------ttctata--------------gtaatctyttt--------------------------------------------------------tttgaaccac---------------------------------tcaattatatag---------------------------------------------------------------------------------taatcttaatttgatggga------------------------------------------taattatttttt-------ataatacaggtgacaaatcaagttttcaggtatgctaagaaggcaggggcaagctacataaacaagcccaagatgcgacactacgtccactgctatgcgctgcattgccttgacgaggacgcatcaaatgcgctgaggagggctttcaaggaaagaggcgagaatgttggggcgtggagacaggcttgctacaagcctcthgtggccgtagccgctcgccagggttgggacattgatgcaatttttaacgcacatccacgtctcgccatttggtatgtgccaaccaagctccgacaactttgtcacgccgaacgcaacaatgc------------------------cg---------cagctcctgcctcga---tttctgc---tgaag---gacccgatct---tatggccttcta-----aagcaat---------tccg-tttacattaattat--gttagattat---------------gtatggtaatttgt-ctgatgattt---tgaat---c----------------------------------------------ataaacgcttgacaattaatgtagt---ta--------------catactacgttca-----------------------------------------------------------------------------------------------------------------------------------------------------------------------------------------------------------------------------------------------------------------------------------------------------------------------------------------------
>I28649_M071_Malvaceae_Goethalsia_meiantha_seq1
--------------------------------------------------------------------------------------------------------------------------------------------------------------------------------------------------------------------------------------------------------------------------------------------------------------------------------------------------------------------------------------------------------------------aaatttacgat-----------------------------------------aacgaaagaag--------------------------------------aataaatcttca----------------cgcattcctata-tttga----------aatctca--------------------------------agccacagcctcat-aatagta----ttttg--------------------------------------taagtacaaaaggtcgtact-------tatacatag--------------atgctctactattccaaattcga---tttggcgagcat--------ctaattttcaatg-g------------ggtgaaaa-------------------------------tttt---------gatacaggtgaccaaccaggttttcaggtacgctaagaaggccggggcgagctacattaacaagcccaaaatgcggcactacgtgcattgctatgcgctgcattgccttgacgaggaggcgtcgaatgcgttgaggagagctttcaaggagagaggcgagaatgttggggcttggagacaggcctgctacaagcctctcgtcgccattgcggctcgccagggttgggacattgatgctgttttcaatgcacatccccgccttgctatttggtatgtgcccaccaagcttcgccaactttgtcatgccgaacgcaacagtgc---------------c---gccgctg------------cgtccagctctg---tttccggtactgg------acccgatca---tattgccttct------aaaa-gc---------tttg-attcgac-a------------gcc----------------gattccgcaatttgc-tt-atatt------------------aggagata-------------------gaga----gaagtaagcgcaagtttca------atgaagg----aagaa-------------atcttacttttgttatatta-t--tat--tat-atg----tgtatggaaattgggccgat--------------ttgagaatca---------------------------------------------------------------------------------------------------------------------------------------------------------------------------------------------------------------------------------------------------------------------
>I28650_M072_Malvaceae_Clappertonia_ficifolia_seq1
--------------------------------------------------------------------------------------------------------------------------------------------------------------------------------------------------------------------------------------------------------------------------------------------------------------------------------------------------------------------------------------------tctatsttkyttgcttyttgggctagcctgaaaga------------------------------------------------------------------------------------------atcaaatcttca----------------cgaatttctata-tcagg----------aakataaawagwd--------------------------------------------------------------------------------------------------------------------------------------------amsawamkattcadatacccaawttcrat--ttttactagca--aggsatctaattttttaaccatgggg-------------------------------ysrtkkdwttwtttwwtttt---------catgcaggtgaccaaycaagttttcaggtacgcdaagaaggctggggcgaghtanattaacaagccvaaaatgcgacactacgtgcattgctatgcrctgcattgcctggacgaggaggbttcgaacgcgctgaggagvgctntcaaggagagrggcgagaacgttggggcgtggagacavgcctgctacaagccgctcgtcgccathgcggcncgtcagggttgggacatcgatgcaathttcaangcdcatccwcgtcttgctatttggtacgttcccaccaagcttcgacagctttgtcatgccgaacgcaacagtgccgcg---------------kkggcbg---------cggcttcnagctctg---tttctgg---ygg------acmtgatcw---cattgccttctaraam-aaaaagm---------tttg-atttgac-w------------accat--------------ttctccccaatttgc-ttaatatt------------------aagagataaga----------------gaga----gaactaggcacaagtttca------atggggg---tagggaasaaaatcaagaartcwamytttkttct--------atatattac----------tattatatttr----------------------------------------------------------------------------------------------------------------------------------------------------------------------------------------------------------------------------------------------------------------------------------------------------
>I28652_M074_Malvaceae_Hildegardia_barteri_seq1
---------------------------------------------------------------------------------------------------------------------------------------------------------------------------------------------------------------------------------------------------------------------------------------------------------------rwtccacca---------------------------------------------------------------------aagtattctttaatactccatctcctccttccctgc----------------------------------caaatgttaataaawt--------------------------------------awwaaatytmtgaaat---------myrwktawktawktwattramtyttry-aywarthcta-------------------------------ctaccmyhahthwrcaygtgtch------------------------------------------------------------------------------------------------rthwmttmaaagacccrdktty---------------------ytgwawtyarykkadygrryr----------------------------------------------gatyttt---------hrtrcaggtgaccaaycaagttttcaggtatgcnaagaaggctggkgcaagctacattaacaagcccaaaatgcgacactacgtgcactgctatgcgctgcattgcytwgacgaggmagcwtcgaatgcghtgaggagagcyttcaaggakagaggcgagaatgttggggcdtggagacaggcctgctacaagcctctcgtmgccatngctgcdcgccagggttgggayattgangchdttttcaangcvcatccycktctkgctatttggtatgtsccmaccaagcttcgacdsctytgtcaygcbgaacgbaacavtgc---------------------ckckg---------ctkcytctagctcmg---tttccgg---mgg------acckgatca---ywtggcsttctaa----arctamc---------gytk-wywccat-r------------acy----------------rrttckrmaawktsy-yy-akrtt----------wwrrmykaarsagamskwacta------------------ggtatatttkgyamwaktytga------aykrakt-------------------------------------------------------------------------------------------------------------------------------------------------------------------------------------------------------------------------------------------------------------------------------------------------------------------------------------------------------------------------------
>I28653_M168_Malvaceae_Theobroma_cacao_seq1
-------------------------------------------------------------------------------------------------------------------------------------------------------------------------------------------------------------------------------------------------------------------------------------------------------------------------------------------------------------------------------------------------------tgtttcttcgtttaaatatacgg---------------------------------------aataaagagaaaga--------------------------------------atcaaatcttca----------------cgattttctata-tttg-----------aatctca--------------------------------tgtaaaaaggttgt------------act------------------------------ctactcctattcagcataaggagaaaaagatttt-----------------------------tggacacattttatatgtgg------------------gcagcatccaatttaatggg------------gtt-gaaa-------------------------------attt---------tatacaggtgaccaatcaagttttcaggtatgctaagaaggctggggcaagctacattaacaaacccaagatgcgacactacgtgcattgctatgccctgcactgccttgacgaggaggcatcgaatgcgctgaggagagctttcaaggagagaggcgagaatgttggggcttggagacaggcctgctacaagcctcttgtggccatagcggcgcgccagggttgggacattgatgcaattttcaatgctcatcgccgtcttgctatttggtatgttcccaccaagctccgacagctttgtcacgctgaacgcaacaatgc------------------------ag---------ccgcttctagctccg---tttccgg---cgg------acctgatca---tatggccttct------aa--agc---------tttg-attccac-t------------acc----------------agttctgcagttcgctta-taatt--------------------gtgagag---------------agatag------aactaggcacaagtttgat---taatgaggt----aaggaag---------aaatcta---cttgtgt---------tatattat-gta----tgtatggtaagt---ccattttgaatcacaatcgttgacaattaatgtagttacgtat-------------------------------------------------------------------------------------------------------------------------------------------------------------------------------------------------------------------------------------------------------
>I28654_M105_Malvaceae_Pachira_aquatica_seq1
----------------------------------------------------------------------------------------------------------------------------------------------------------------------------------------------------------------------------------------------------------------------------------------------------------------------------------------------------------------------aacata---------------------atttctaaatttactagaaaa-----------------------------------------------------aaaaatw----------------------------------------tsaaatcttgt----------------ggattttctatattttg-----------aatctct--------------------------------ggccatacccacat------------ttt------------------------------------ttttt-att--------------------------------------------------------ttttattttt-------------------------atgtaagttaatgtg------------atg-aaaa-------------------------------tttt---------tatacaggtgacaaatcaagttttcaggtatgctaagaaggctggggcaagctatatcaacaagcccaaaatgcggcactacgtgcattgctatgcgctgcattgcctcgacgaggacgcatcgaatgcgctgaggagggctttcaaggagcgaggcgagaacgttggggcgtggagacaggcctgctacaagcccctcgttgccatagctgcccgccagggttgggacatcgatgccatcttcaacgcccatcctcgtctcgctatttggtatgtgcccaccaagctcmgacaactttgtcacgccgaacgcaacggtgccg------ccgccgtc---gccgccg---------cagcttctagctccg---tttccgt---tgg------acatgatca---tatggcattct------aaaaagc---------tttgaattccat-a------------accw---------------aattctgcaatttgm-tt-atgtt--------------------gcag-------------ataaaacttag--------ctatgcgcaag-------------------------------------------------------------------------------------------------------------------------------------------------------------------------------------------------------------------------------------------------------------------------------------------------------------------------------------------------------------------------------------------------
>I28655_M148_Malvaceae_Robinsonella_mirandae_seq1
----------------------------------------------------------------------------------------------------------------------------------------------------------------------------------------------------------------------------------------------------------------------------------------------------------------------------------------------------------------------------------------------------------------------------------------------------------------------------------g------------------------------------ttagtcaattcggt-----------------------------tttgg--tt------aatatcag---------------------------------------------------------ttaa---------------------------------aaattttgatttagagatatgataatgaggg-------------------------cgacggtcaatttgtgtcgttaata------------------taatttggttttgattag---------------------------------------------ttcgttgtt------------tttaggtgacaaatcaggttttcaggtatgctaaaaatgctggtgcaagctatataaacaagcctaaaatgcgacattatgtgcattgctacgctctgcattgcctcgacgaggaagcatcgaatgcgttgaggagagctttcaaggagcgcggcgagaacgtcggggcatggagacaagcctgctacaagcctttagtttccatcgcagctcgccagggttgggatatcgatgccattttcaatgcccatcctcgtctcgctatttggtatgtaccgaccaagcttcgacagctttgtcacgctgaacgtaatggtgc---------tgccgtt------accg---------ctgcctccagctccg---tttccgg---agg------acctgatca---tatgggattcta-------aaatc---------ttta-ttttcat-a------------acc----------------aattctgaaatttaggtt-atgta------------------------------------------------------gggtgagtacg-agttga------atta----------------------------------------------------------------------------------------------------------------------------------------------------------------------------------------------------------------------------------------------------------------------------------------------------------------------------------------------------------------------------------
>I28656_M002_Malvaceae_Tilia_americana_seq1
--------------------------------------------------------------------------------------------------------------------------------------------------------------------------------------------------------------------------------------------------------------------------------------------------------------------------------------------------------------------caatcata-----------------------agtttgtttcttcgtttaagtttacg-----------------------------------------ataaaaaaagaga--------------------------------------atcaaatcttca----------------ggattctctata-tttg-----------aatctct--------------------------------tgccataacctc--------------att------------------------------------tttttgagttaaaaaagggttggaactt-----------------------------ggacccaaattcaggtaa-------------------------atcaaatttaatggg------------gagagcaat-----------------------------tttta---------tacacaggtgaccaaccaagttttcagatatgctaagaaagctggggcaagctacattaacaagcccaaaatgcgacactacgttcactgctatgcgctgcattgccttgatgaggacgcatcgaatkcgctgaggagagctttcaaggagagaggcgagaatgttggggcgtggagacaggcctgctacaagcctcttgtggccatagccgcgcgccagggttgggatattgatgcaattttcaatacacatccccgtcttgctatttggtatgtgccaacaaagcttcgccaactttgtcacgccgaacgcaatagtgc------------------------tg---------cagcttctagctccg---tttctgg---cgg------acctgag-------------------------------------------------------------------------------------------------------------------------------------------------------------------------------------------------------------------------------------------------------------------------------------------------------------------------------------------------------------------------------------------------------------------------------------------------------------------------------------------------------------------------------------------------------------------------------
>I28657_M180_Malvaceae_Triumfetta_lappula_seq1
------------------------------------------------------------------------------------------------------------------------------------------------------------------------------------------------------------------------------------------------------------------------------------------------------------------------------------------------------------------cacaatcatac--------------------gtttgtttcttcgttttttaaatttacgat---------------------------------------aacaaaaaaaaga--------------------------------------atmaaatcttcr----------------cgattttctata-twcra----------aatcttatgccat-------------------------ccattgtacttaaat----------------------------------------------------------------------------------------------------------------atawacccaaattcgatt---------------------------tttaaccat----------ggggtgaatttg--------------------ttttttatttttty--------actgyaggtgactaaccaagtttttaggttcgctaaraaagctggggcgaghtatataaacaagccgaaaatgcgacactacgtgcattgctatgcgctvcattgccttgacgavgadgcttcgaacvcgctgaggmgagctttcaaggagcgaggtgagaacgttggggcttggagacaggcctgctacaagccactggtctccatcgcggcgcgtcagggttgsgatattgatgcaattttcaacgcacatcyacktcttgctatttggtaygttcccaccaagcttcgacagctttgtcatgccgaacgcaacagtgccgccgcggytgctgct---gctgctg---------ctgcttctagctctg---tttctgg---tgg------acctgatca---cattgccttctaaaacagaaaagc---------tttg-atttgac-a------------accat--------------ttctccccagtttgcttagatatt-----------------------------------------------------------------------------------------aagagaaaa------------------------------------------------------------------------------------------------------------------------------------------------------------------------------------------------------------------------------------------------------------------------------------------------------------------------------------------------------------------
>I28658_M160_Muntingiaceae_Muntingia_calabura_seq1
---------------------------------------------------------------------------------------------------------------------------------------------------------------------------------------------------------------------------------------------------------------------------------------------------------------------------------------------------------------------------------------------------atcctgacaccttgtttattttaacgatataatcagtat-------------------------------------------------------------------------------attcagtacccaacccc-------tctctctcacttcacattttggg------------tttt--------------------------------taccataggcctgtctgct------ctttaggcccat-------------------------------------------------------------------------------------------------------------------------agctctacaattatttaaaaaagacga-ttgcttatgggtag-----------------------cctggaattcta---------ttgacaggtaacaaatcaagtcttcaggtacgccaagaaggccggggcaagctacattaacaagcccaaaatgcgacactacgtgcactgctacgcgctgcactgccttgacgaggaagcttccaatgcgctgaggagggctttcaaggagagaggggagaacgtcggtgcctggaggcaggcatgctataagcctcttgtggctatagcagctcgtcagggctgggacattgatgcaatcttcaacgcacatcctcgcctgtccatttggtatgtcccgactaagctccggcagctttgctacgccgagcgccacagtgc---------------------cgccg---------ccgcttctagctctg---ttactgg---tgg------agctgacca---cctgccctttta-----gag-------------ctta---------a------------------------------tattatggtgatttgc-cc-atctc---------------taaaagagagagaga-----------------------gagagaaacagagccttag----taacctgac----aaaagag-------------------gttgtca-------agtaggtgatt-----------tggtaggtt----------------------------------------------------------------------------------------------------------------------------------------------------------------------------------------------------------------------------------------------------------------------------------------------------
>I9832_V002_Malvaceae_Luehea_speciosa_seq1
tctgggaaaatgtgggtcgaaaaattttcgtttttgacagggcagtagggtccctaacgagtgtactttgtcttaaatgatttttcctgtctgttagcccaattgttttcgctgtcagaatagagggacttgaggtggcataccccccatgtgacagctgcaacatttttttaacgacgcttacagaagccaagtccttttgcattttggatcctagcttgtcttgcatctctagcaccctaaatcctactaaatactacttcctcttcctctcccgccccaaggaaaaacctccccagcaaaattcttctatgtagtatttggccttttgtactggtcgtcgtctctctttcagacaatcata-----------------------tgtttgtttcttcgtttgaatttacgataa----------------------------------------taagataaga--------------------------------------atcatatcttca----------------cgagttcccata-cttga----------aatctca--------------------------------tgccgtagcatggt-----------aattgtagtgc-----------------------------gttttaagtacaaaagtttgtacttacaa-------------------------atagatactatattctagttatact--------------attccaaattcgatttagcaataa----tttttgggtgaaca-------------------------------attt---------tacacaggtgaccaaccargttttcagdtacgcnaagaaggctggggcgagctabatcaacaagcccaaaatgcgacactacgtgcattgctatgcgctgcactgcctcgacnaggaggcvtcgaangcgctgaggagagctttcaaggagagaggcgagaacgtcggngcgtggagacaggcctgctacangcctctcgtcgccattgcngcncgccagggctggganatygacgccvttttcaatgcacatccacgccttgctatttggtacgtncccaccaagcttcgacavctttgtcatgcygaacgcaacagtgc------------------------cg---------ccgcybcbwnndbhb---ntkytnn---hgg---mnndcctgatca---cvttgccttcta-----aaaaagc---------tttg-attcgac-a------------gcca---------------aattccgcaagttgc-tt-atgtt------------------aggagataga-----------------gagaagagaactagggcacaagtttca------atgaagg----aagaa----------taaatcttactgttgt-----------tatattattattatgttgtatggtaacagggccgatttgaatcgcaaacgttggaaatcaatgtaagtcgggtatttaaatttagcttaactcctcgagcagattgtatattactatagaatattactactattatgaactgactaggtgagaaattgtaaactttttctttaaattatatcgctgtataatagtaaccaatatcatagcagcacgatgcaggtttaagcagataataataaaaaaaagtgtggtttgaacgatcttataaaatcacattgactaaatatcagaatttgaaagttgaaagttgaaagttga
