# Supplementary material for: Localized Phylogenetic Discordance Among Nuclear Loci Due to Incomplete Lineage Sorting and Introgression in the Family of Cotton and Cacao (Malvaceae)
Source: Front Plant Sci. 2022 Apr 13;13:850521. doi: 10.3389/fpls.2022.850521 (PMC9043901; doi:10.3389/fpls.2022.850521)
Supplement: Supplementary file 1 [file Data_Sheet_1.ZIP › Alignments_v4/L32.fasta]

>I23352_M001_Malvaceae_Bombax_ceiba_seq1
--------------------------------------------------------------------------------------------------------------------------------------------------------------------------------------------------------------------------------------------------------------------------------------------------------------------------------------------------------------------------------------------------------------------------------gatgataaggtccaagctaggctccagctggccggtgtgttcgctctcactcttgccaccaccggcatcagcgtcggcttcaatttccttggccgggacttcttcaatgcgcttgcaagtctgttttc-tttt----------------------------------ctttac------------tttt--------tcc------aatttccttggctatagta-------------------------------tttaataac----------aaatgtctgattt------cggttcgattt-------t---------gt---------------------------------------------------------------------------------------------------------------------------------------------------------------------------------------------------------------------------------------------------------------------------------
>I23354_M003_Malvaceae_Herissantia_crispa_seq1
-----------------------------------------------------------------------------------------------------------------------------------------------------------------------------------------------------------------------------------------------------------------------------------------------------------------------------------------------------------------------------------------------------------ccctattggttctc------tgatgataaggttcaagctaggckccaattggccggtgttttcgctctcactctcgccaccaccggcatcagcgtcggcttcaatttcctcggccgcgacttcttcaatgcgctttcaagtctgttttc-ttct----------------------------------ccctct-------ctcgctctt--------ttc------agcttacttggctat-atatat----------------------------ttttgccac----------aaatgtctga------------tttcggtt-------t---------ttaatttgttgtcatt-ca---------------------------------at----aaagacaaagaccaggaacaatttaccaaacaacttctctactatctttgtgcctttgctggtggaattccggtgagtg-------------------------ctgtgccagcaattgcctcat----------------------------tctttcgtttgtggatgccgtaactaacctaggattgggctgtggttacctgtagttgt-----
>I23360_M009_Malvaceae_Lagunaria_patersonia_seq1
------------------------------------------------------------------------------------------------------------------------------------------------------------------------------------------------------------------------------------------------------------------------------------------------------------------------------------------------------------------------------------------------------------cctactggttctc------tgatgacaaggtccaagctaggcttcaactggccggtgttttcgctctcactctcgccaccaccggcatcagcgtcggcttcaatttccttggccgtgacttcttcaatgcgcttgcaagtctgttccc-cccc----------------------------------aactcc-------ctcacttttaat-----ttc------ggtttcctaggctaa------------------------------------------------------cagtgtctgattt------cggtttggttt-------t---------ctaatttgttatcttat-----------------g-----------------at----aaagacaaagatgaggaacaattcaccaaacaacttctctactatctctgtggctttgct-------------------------------------------------------------------------------------------------------------------------------------------------------------
>I23364_M013_Malvaceae_Grewia_sp_seq1
------------------------------------------------------------------------------------------------------------------------------------------------------------------------------------------------------------------------------------------------------------------------------------------------------------------------------------------------------------------------------------------tctggaaggtggctgccccctattggttctc------cgatgataaggtcaaagctaggctgcagcttgccggtgtctttgctctcactctcgccaccactggcatcagcgtcggcttcaacttccttggtcgtgacttctataatgctcttgctagtaagtcttt-tcca----------------------------------ttttttyt----yyyyyyyyttwrvcs----------------------------------------------------------kwwwawkrrkwwt----------wrkttyykrwwwtt------ttwwtkktyyy------------------------------------------------------------mammammamm----mmrrmmaarrwymrgrammrktymrsmrgsmamytwwyywmywmcyyykkkgsyttksykkysgkwwtycsgkdrrsmm------ytwrgkwwtksyyyksywrssgsyksytymwtyytttwmytytt--------------tttcttctcatcttymwtwawtwr-----------------------ktwwwwtkgka--------------aa
>I23367_M016_Malvaceae_Kitaibelia_vitifolia_seq1
----------------------------------------------------------------------------------------------------------------------------------------------------------------------------------------------------------------------------------------------------------------------------------------------------------------------------------------------------------------------------------tcgtagattctggaaggtggccgctccttattggttctc------tgatgataaggttccagctaggctccaactcgccggtgttttcgctctcactctcgccacyaccggcatcagcgtcggcttcaatttcctcggccgcgayttyttcaaygcgctttcgagtctgttttc-ttct----------------------------------cactca------------cttt--------tca------gttttacttgcctac-atat--------------------------tta-gttagttac----------acatgtctgattt------cggtttcggtt-------t---------ctgatttgttatcattcca---------------------------------at----atagacaaagatgaagaacaatttgccaagcaacttctctattatctttgtgcatttgctggtggaattccggtgagta------attatgttcggttatggatccgtactagctcttgaacaaa-------------------------------------------------aaaaaacacacttcgc---------------------------
>I23369_M018_Malvaceae_Abelmoschus_esculentus_seq1
------------------------------------------------------------------------------------------------------------------------------------------------------------------------------------------------------------------------------------------------------------------------------------------------------------------------------------------------------------------------------------------------------cagctccctattggtactc------tgacgataaggttcaagctaggctccagttggccggtgttttcgctctcactctcgccaccaccggcatcagcgtcggcttcaatttccttggccgmgacttcttcaatgcgcttgcgagtctgttttc-tttt----------------------------------tctttt-------ctttccttt--------tca------gtttctgttaattat-atg-------------------------------tttagttgc----------aaacgtctaattt------cggtttggatt-------t---------tcaatttgttat----------------------------------gtatg-at----aaagacaaagatcaggaacaattcaccaagcaacttgtgtactatctttgtggctttgctgggggaattccggtgagca------ctgatgtttg---------ctatgctagtcatcactttaa--------------------------------------------------------------------------------------ttat-t
>I23370_M105_Malvaceae_Pachira_aquatica_seq1
-----------------------------------------------------------------------------------------------------------------------------------------------------------------------------------------------------------------------------------------------------------------------------------------------------------------------------------------------------------------------------------------------------------ccttattggttctc------tgatgataaggtccaagctaggcttcagctggccggtgtgttcgctctcactctcgccaccaccggcatcagcgtcggcttcaatttccttggccgggacttcttcaatgcgcttgcaagtctgttttc-tttt----------------------------------cttttc------attacttttt--------ttc------agcttccttggctag-aaa-------------------------------tttagtaac----------atatgtctgattt-----tcgtttttcttt-------c---------gtaaatttttattaaatctcc--aataa------------caacgaatata-ac----aaagacaaagatgaggaacaattcaccaagcaacttgtgtacta-----------------------------------------------------------------------------------------------------------------------------------------------------------------------------
>I23371_M137_Malvaceae_Dombeya_wallichii_seq1
----------------------------------------------------------------------------------------------------------------------------------------------------------------------------------------------------------------------------------------------------------------------------------------------------------------------------------------------------------------------------------tgatagattctkgaaggtggctgccccttattggttctc------tgatgataaggtccaagctaggctccagctggccggtgtattcgctctcactctcgccaccaccggcattagcgtcggcttcaatttccttggccgggacttttacaatgcgctcgcaagtctgtttst-yyyt----------------------------------ctctctct----ctctctctctct------ctct-----tkyktstkyrkktkt-wt--------------------------------------------------wrrmtrtytkwwtwy------rkktwamtwtw------t---------gtwwwwwrmwkwkmtyygatw--------------------ymsrwwtrykkwtwswwawwkrywawsakmwskwmsawwwcamcaaryawskkkwywwmtawmkmyrwrgmtywgswrywrkwmwycmrgyrastt------gtctattatctct---------------------------------------------------------------------------------------------------------------------gt
>I23373_M141_Malvaceae_Quararibea_funebris_seq1
------------------------------------------------------------------------------------------------------------------------------------------------------------------------------------------------------------------------------------------------------------------------------------------------------------------------------------------------------------------------------------atagattctggaaggtggctgccccttattggttctc------tgatgataaggtccaagctaggctacagctggccgctgtattcgctctcactctcgccaccactggcatcagcgtcggcttcaatttccttggccgagactttttcaatgcgcttgcaagtctgttttc-tttt----------------------------------cttttc------------tttt--------tta------agtttccttggctat-gta-------------------------------tttaataac----------aaatgtctgattt------cggtttgcttt-------t---------ctaatttgttatcatat----------------------------aataaa-at----aaagacaaagatgaagaacaattcaccaagcaacttgtct---------------------------------------------------------------------------------------------------------------------------------------------------------------------------------
>I23376_M145_Malvaceae_Heliocarpus_appendiculatus_seq1
-----------------------------------------------------------------------------------------------------------------------------------------------------------------------------------------------------------------------------------------------------------------------------------------------------------------------------------------------------------------------------------------------------------------tggttctc------tgatgataagttccaagctaggctccagctcgcctgtgtcttcgctctcactcttgccaccaccggtatcagcgtcgggtttaatttccttggccgtgacttctacaatgctcttgcaagtaaagctct-tttt----------------------------------cttctt-------tccttttac--------tact-----actactac------------------------------------------attagtaac----------taatttctgattc--------ttttctttcttta-ttt---------ataatttgttatgttatctc------------------------caaaaacaac----aaagacaaagatgaggcacaattcagcaagcaacttatctactatctctgtgcctttgctggtggaattccggtgagca------cttaggtattgc-----------------------------------------------------------------------------------------------------------------------t
>I23377_M148_Malvaceae_Robinsonella_mirandae_seq1
---------------------------------------------------------------------------------------------------------------------------------------------------------------------------------------------------------------------------------------------------------------------------------------------------------------------------------------------------------------------------------ttcgtagattctggaaggtggccgctccctattggttctc------tgatgataaggttcaagctaggctccaattggccggtgttttcgctctcactctcgccaccaccggcatcagcgttggcttcaatttcctcggccgcgacttcttcaatgcgctttcaagtctgttttc-ttct----------------------------------ctctct-------ctctctt---------------------------tggatct-ata-------------------------------ttttgtcac----------aaatgtctga------------tttcggct-------t---------ttaatttgttatcatt-ca---------------------------------at----aaagacaaagatgaagagcaatttaccaaacaacttctctactatctttgtgcctttgctggtggaattccggtgagta-------------------------ctgtgccagcaatttaccaa-----------------------------------------ggattggataa-----------ttggactgtggctaaatatagttgtta---
>I23378_M150_Malvaceae_Ceiba_pentandra_seq1
---------------------------------------------------------------------------------------------------------------------------------------------------------------------------------------------------------------------------------------------------------------------------------------------------------------------------------------------------------------------------------------------------------ccccttattggttctc------tgatgataaggtccaagctaggctccagctggccggtgtgttcgctctcactctcgccaccactggcatcagcgtcggcttcaatttccttggccgggacttcttcaatgcgcttgcaagtctgttttc-tttt----------------------------------ctttac------------ttct--------tcc------aatttccttggctatagta-------------------------------tttaataac----------aaatgtctaattt------tggttcgattt-------t---------gtaatttgttatcaaatctgc--aatga------------caacgaatata-at----aaagacaaagatcaggaacaattcaccaagcaacttttgtactatctctgtggctttgctggtggaattccggtgagca------cttatgttttg--------cagtgctagcaattgcttctttg-----------------------------------------------------------------------------------t------
>I23379_M160_Muntingiaceae_Muntingia_calabura_seq1
-----------------------------------------------------------------------------------------------------------------------------------------------------------------------------------------------------------------------------------------------------------------------------------------------------------------------------------------------------------------------------------------------------gctgctccctactggttctc------cgaagacaagacacaggccaggctgcagctcgccggcgtcttcgcccttactctcgccaccaccggcattagcgtcggcttcaatttcctcggccgcgacttctacaacgctcttgccagtctgtcctc-tcgc---------------------------------gctttttca----tttttactgttg------ttt----------------------------------------------------ttaggatgataat---------ttagtttcttatcattagtactattttcttcgcgcggttggatt--aattgagttgcgttcactgatac--ggtgctactttgatctgcgctcgtgatcgac----aaagacaaggaccaagagcagttcacgaagcaactcctctactatctggccggcttcgcgggtggtgttccggtgagcatgtcttattaggtatatttgtttatcc-------------------------------------------------------------------------------------------------tat---------tc
>I23380_M161_Malvaceae_Hibiscus_tiliaceus_seq1
------------------------------------------------------------------------------------------------------------------------------------------------------------------------------------------------------------------------------------------------------------------------------------------------------------------------------------------------------------------------------------------------------------------------c------cgacgacaaggttcaagctakgctccasctggccagtgttttcgctctcactctcgccaccaccggcatcagcgtcggcttcaatttccttggccgcgacttcttcaatgcgcttgcgagtctgttttc-tttt----------------------------------cctt---------------tgt--------tca------gttttcgttaattat-atg-------------------------------tttagttac----------rawcgtctkrttt------cggtttgggtt-------t---------tsaatttgytat----------------------------------gtatg-at----aa-----------------------------------------------------------------------------------------------------------------------------------------------------------------------------------------------------------------------
>I23381_M162_Bixaceae_Bixa_orellana_seq1
----------------------------------------------------------------------------------------------------------------------------------------------------------------------------------------------------------------------------------------------------------------------------------------------------------------------------------------------------------------------------------------------gaaggtggcggcgccgtattgkttctc------cgacgataaggtgcaagctaggctgcagctggcggcggtctttgctcttactctcgccaccaccggcatcagcgtcgggtttaattttctgggccgcgatttctacaatgcgcttgcaagtcagtgaat-attg----------------------------------aacactgt----ccactctcac--------ttgg-----ggtttctt------------------------------------------catgttaac---------ttgttgtgttgact-------ggcttgtttgt------t---------ctgttttgctgattgtttggg--gaca-------------------------tt----gaagacaaggaccaagagcagtttacaaagcagctgctttattatctgggtggctttgcttgtggcattccggtgagca------tttaggtactgctattcctcaaggcttctatttctatattcatcagaatcttagaagacattgaattgcctatctt--------------------------------------------------------
>I23382_M163_Bixaceae_Cochlospermum_vitifolium_seq1
-----------------------------------------------------------------------------------------------------------------------------------------------------------------------------------------------------------------------------------------------------------------------------------------------------------------------------------------------------------------------------------------------------gcggccccctattggttctc------tgatgataaggtacaagccagactgcagctgggagctgtcttcgctctcacactcgctaccaccggcatcagcgtcggctttaattttctcggccgcgacttctacaatgcgcttgcaagttagtagct-actg----------------------------------tccatgac----cacctctcta--------ttttaatg-ctttgcatt---------------------tcg-------------gtaattcgtaaat---------ctgtttgctgattg-------ggtttgttcct------t---------cttttttgatgtttattgtgc--ggca-------------------------at----gaagacaaggaccaagagcaattcacaaagcagctgctttattacctgggtggctttgcaggtggcattccggtgagca------tttaggtattcctctgctggttcttcttttcgttttgtcctttc------------ttctttctttcttctttgtttttt--------------------------------------------------ga
>I23383_M166_Malvaceae_Pseudobombax_ellipticum_seq1
-----------------------------------------------------------------------------------------------------------------------------------------------------------------------------------------------------------------------------------------------------------------------------------------------------------------------------------------------------------------------------------------------------gctgccccttattggttctc------tgatgataagrtccaagctaggctccagctggccggtgtgttcgctctcactctcgccaccaccggcatcagcgtcggcttcaatttccttggccgggacttcttcaatgcgcttgcaagtctgttttc-tttt----------------------------------ctcgac------------tttt--------tcc------aatttccttggctataatt-------------------------------tttaataac----------aaatgtctgattt------cggttcgattt-------t---------gttattttttatc----------------------------------------------------------------------------------------------------------------------------------------------------------------------------------------------------------------------------------------------------------------------
>I23389_M181_Malvaceae_Pavonia_scheadiana_seq1
-------------------------------------------------------------------------------------------------------------------------------------------------------------------------------------------------------------------------------------------------------------------------------------------------------------------------------------------------------------------------------gtttcgtagattctggaaggtggccgctccttattggttctc------tgatgataaggttccagctagactccaactggccggtgttttcgctctcactctcgccactaccggcatcagcgtcggcttcaatttcctcgcccgcgacttcttcaatgcgctttcgagtctgttctc-ttat----------------------------------ctctctt-----------------------ttc------agtttagttgcctat------------------------------------------------------------------------tccatttccttt-------t---------ctgatttgttatcattcca---------------------------------at----atagacaaagaygaagaacaatttgccaagcaacttctctattatctttgtgcatttgctggtggaattccggtgagta------cttatgttcggttatggatccgtactagctctcgcatc--------------------------------------------------tgactaacgaaggattggattgtggctacatataattgttat-c
>I23391_M183_Malvaceae_Phymosia_umbellata_seq1
---------------------------------------------------------------------------------------------------------------------------------------------------------------------------------------------------------------------------------------------------------------------------------------------------------------------------------------------------------------------------------ttcgtagattctggaagstggccgctccctattggtyctc------tgatgrtaaggttcamgccaggctccaactggccggtgttttcgmcctcactctcgccaccaccggcatcagcgtyggcttcaatttcctygkccgcgacttcttcmatgcgctttcaagtctgttttc-ttcm----------------------------------ctcty----------tttttyw--------kyy------wrcttrmttgrwtrk-atat----------------------------a-ttttgccac----------aaatgcctga------------tttcggtt-------t---------ttaatttgttaccgtt-ca---------------------------------at----aaagataaagacgaggaacaatttgg-----------------------------------------------------------------------------------------------------------------------------------------------------------------------------------------------
>I23392_M187_Malvaceae_Ayenia_berlandieri_seq1
----------------------------------------------------------------------------------------------------------------------------------------------------------------------------------------------------------------------------------------------------------------------------------------------------------------------------------------------------------------------------------------------------cgctgctccttamtggttctc------cgacgacaagactccggccaggctccagctcgccggcgtcttcgctctcacwctcgccaccactggaatcagcgtcggcttcaatttccttggccgcgatttcttcaacgcccttgcgagtttgtgttc-ctta----------------------------------ttctttta----ctctctttcctt------ttttaaa--tattcaattagttaa-at---------------------------------------------------ggattacttatttg------tgtatgtttgc-----tt---------ccgatttatytccgtttatgt--gacct------------------------------aaagacaaagatcaggagcagttcagtaagcagcttatatactacctttgtgcctttgctgttggaattccggtgagca------cttaggtactgttctgttagctgcatcttttttt-------------------------------------------------------------------------------------------------t
>I23394_M229_Malvaceae_Malvastrum_americanum_seq1
------------------------------------------------------------------------------------------------------------------------------------------------------------------------------------------------------------------------------------------------------------------------------------------------------------------------------------------------------------------------------tttttcgtagattcttgaaggtagccgctccttattggttctc------tgatgataaggttccagctagactccaactcgccggtgtattcgctctcactctcgccaccactggcatcagcgtcggcttcaatttcctcggccgcgacttcttcaatgcgctttcgagtctgttttc-tttt----------------------------------ctctct-------ttacattt---------------------ttacttgcctat-atatt--------------------------ta-gttagttac----------gaatgtctga------------tttcggtt-------t---------ctgatttgttataattcca---------------------------------at----atagacaaagatgaagaacaatttgccaagcaacttatctattatctttgtgcatttgctggtggaattccggtgagta------cttatgttcagttatggatccgtattagctctcgaaca----------------------------------------------------aagaacacagttcgcatctgtagttaaataga----------
>I23395_M236_Malvaceae_Fuertesimalva_jacens_seq1
-------------------------------------------------------------------------------------------------------------------------------------------------------------------------------------------------------------------------------------------------------------------------------------------------------------------------------------------------------------------------------gtttcgtagattctggaaggtggccgctccttattggttctc------tgatgataaggttccagctaggctccaactcgctggtgttttcgctctcactctcgctactaccggcatcagcgtcggcttcaatttcctcggccgcgattttttcaatgcgctttcgagtctgttttc-ttca----------------------------------ctctct------------cttc--------tca------gtcttacttgcctat-------------------------------ata-gttagttac----------aaatgtgtga------------tttctgtt-------t---------ctgatttgttatctttccg---------------------------------at----atagataaagatgaagaacaatttgccaagcaacttctctattatctttgtgcatttgctggtggaattccggtgagtac----tattatgttcgattatggatctgtactagctctcgaaca----------------------------------------------------------------------------------------------
>I23396_M019_Malvaceae_Allosidastrum_pyramidatum_seq1
----------------------------------------------------------------------------------------------------------------------------------------------------------------------------------------------------------------------------------------------------------------------------------------------------------------------------------------------------------------------------------------------------------tccctattggttctc------tgatgataaggttcaagctaggctccaattggccggtgttttcgctctcactctcgccaccaccggcatcagcgtcggcttcaatttcctcggccgcgacttcttcaacgctctttcaagtctgttttc-ttct----------------------------------ctcttc-------ttttttttt--------tcc------agcttacttagctat-atattt------------------------tca-ttttgtcac----------aaatgtctga------------tttcggtt-------t---------ttaatttatcawtbma------------------------------------mc----gaagacaaagatgaggaacaatttaccaaacaacttctctactatctttgtgcctttgctggtggaattccggtgagta-------------------------ctgtgccagcaattgcctcat----------------------------tctttcgtttgtggatgccgta------------------------------------------
>I23397_M020_Malvaceae_Melochia_betonicifolia_seq1
----------a---------------------------------------------------------------------------------------------------------------------------------------------------------------------------------------------------------------------------------------------------------------------------------------------------------------------------------------------------------------------------------------------gctccgtattggtcctc------agacgataaggttcaagccagactccgcctcgcctccgtcttcgctctcaccctcgccaccaccggcatcagcgtcggcttcaatttcctcggccgagacttctacaattccctcgccagtaactatct-acta----------------------------------actwactaactawyyawyyatyma------ttym-------------------------------------------------------------------------wmawywtywmwtmwt----ytywtmttmttww----------------ctwmattactactatgtatat-------------------------------at----acagacaaagaccaggagcaattcagcaaacagcttatctactatctctgcgccttcgctggtggaattccggtgagca------cttaggtactgctccctctttctttctttctttctttctttctt-------------tmttwmwwmcaaccmaactcaacta------------------------------------------tgtgtgta
>I23398_M021_Malvaceae_Sidastrum_micranthum_seq1
--------------------------------------------------------------------------------------------------------------------------------------------------------------------------------------------------------------------------------------------------------------------------------------------------------------------------------------------------------------------------------tttcgtagattctggaaggtggccgctccctattggttctc------tgatgataaggttcaagctaggctccaattggccggtgttttcgctctcactctcgccaccaccggcatcagygtcggcttcaacttcctcggccgcgacttcttcaatgcgctttcaagtctgttttc-ttct----------------------------------ctctct-------ctctttttt--------cca------gctttacttggatct-att-------------------------------ttttgtcac----------aaatgtctga------------tttcggtt-------t---------ttaatttgctatcatt-ca---------------------------------at----aaagacaaagatgaagaacaatttaccaaacaacttctctactatctttgtgcctttgctggtggaattccggtgagta-------------------------ctgtgccagcaattgtatcat----------------------------tctttcgtttgtggatgccgtaactaatcaaggattggactgtggctacatctagttgttatat
>I23399_M022_Malvaceae_Gaya_dominguensis_seq1
-----------------------------------------------------------------------------------------------------------------------------------------------------------------------------------------------------------------------------------------------------------------------------------------------------------------------------------------------------------------------------------cgtagattctggaaggtggccgctccctattggttctc------tgatgataaggttcaagctaggctccaattggccggtgttttcgctctcactctcgccaccaccggcatcagcgtcggcttcaatttcctcggccgcgacttcttcaatgcgctttcaagtctgttttc-ttct----------------------------------ccctct-------ctcgctctt--------ttc------agctgacttggctat-atat------------------------------ttttgccac----------aaatgtctga------------tttccgtt-------t---------ttaatttcttatcatt-aa---------------------------------at----atagacaaagacgaggaacagttcaccaaacaacttcyctactatctttgtgcctttgctggtggaattccggtgagtg------------------------------------------------------------------------------------------------------------------------------------------
>I28591_M023_Malvaceae_Neobuchia_paulinae_seq1
-----------------------------------------------------------------------------------------------ccggattcatcggcat------cctgtactcttcgccacgtcc---------agg---cgtcttagaaggagagattttacttcatggagtttcaagtgttgtgc-------atctacctcc-----------------caatctgaa---------------------tmgccrccgc--------cgtcacctkatarggatgaggg------------------------acrgcagagggaggtttcygatttraacgt------gctgtttcggagattcaagawggtggctgccccttattggttctc------tgatgataaggkccaagctagghtcyagctggccggtgtsttygctctcactctygccaccaccggcatcagcgtcggcttcaatttccttggccgggacttcttcaatgcgcttgcaagtctgttttc-tttt----------------------------------ctttac------------tttt--------tcc------aatttccttggctatagta-------------------------------tttaataac----------aaatgtctgattt------cggttcgattt-------t---------gtaatttgttatcaaatctgc--aataa------------caacgaatata-at----aaagacaaagaccaggaacaattcaccaagc------------------------------------------------------------------------------------------------------------------------------------------------------------------------------------------
>I28593_M024_Malvaceae_Carpodiptera_cubensis_seq1
--------------------------------------------------------------------------------------------ccatggccctcatcagc---------acccaaacttctcgattttt---------agg---tctcttgaaagaagaaatcctaattcatgcaatatcaagtgtcgtgc-------atctacctcc-----------------caatcccaa------------------------ataccgc--------caccaccttacaaggatgaggg------------------------acagcagagtaatgtctccgacttaaacat------gctgtttcatagattctcaaagctggctgccccctattggttctc------tgatgacaaggtccaagctaggctccagctggccgctgtattcgctctcactctcgccaccaccggcatcagtgtcggcttcaatttccttggccgggacttcttcaatgcgcttgcaagtatgttttc-tttt----------------------------------cttttctt----tttttttttttttttytdtth------hatttcattggatgt---------------------------------a-tttaataat---------taaatgtctgattt------cgatttgattt-------t---------gtaatttgttatcatatctcc--aatca------------caacaaatataaat----atagacaaagatcagga--------------------------------------------------------------------------------------------------------------------------------------------------------------------------------------------------------
>I28594_M025_Malvaceae_Herrania_nitida_seq1
---------------------------------------------------------------------------------ttgcgcatcccaatcaaataccattaacaa-----ggtctctctctactaccccttt---------tga---tttttt--------------------------ttttaaatggttttg-------gttttgttttgattaatgaaatgcttcctgtcccaa-------------------------------------ga---------atgactacgagcg------------------------gcagcagaggaaggcctccgacttaaacac------gctgttcaatcgattctggaaggtggctgccccgtattggttctc------tgatgataaggtccaagccaggctccagctggccgctgtcttcgctctcacactcgccaccaccggcatcagcgtcggcttcaatttccttggccgggacttctacaatgcgcttgcaagtctgttttt-catt----------------------------------tcaatc-------tttattatt--------att------attattattaattat-aaacaaat---------------------------------------------gagtgattgatat------ctgtttgcttt-------t---------gtaatttgttatcgtatctcc--gacgc------------cggc---------------------------------------------------------------------------------------------------------------------------------------------------------------------------------------------------------------------------------------
>I28595_M184_Malvaceae_Guazuma_ulmifolia_seq1
------------------------------------tgttgtactcttataccmr-------ca------rcagcrgcagttttcctttgaatcttagacgccatcccc---------atccagtcttgcgcatatct---------agg---cgtc------------atcycaatccatgcaatttcaagtgttgtgc-------atcccaatca-------------------------------------------------agtaccatcaacaagg---------atgactacgagcg------------------------gcagcagaggaagtcccshgacttaaacac------yytsttcaatagattctggaaggtrgctgccccdtattggttctc------tgacgataaggtccaagccaggctccagcttgccggtgtcttcgctctcacactcgccaccaccggcatcagcgtcggcttcaatttcctcggccgcgacttctacaatgcgctcgcaagtctgttttt-ctty----------------------------------ccctcc-------ttttccctt-----------------tktactatyaattat-tcacc------------------------------------------------aaatgtcttattg---ttwt-----------------t---------atwatttgtt------------------------------------------------atagacaaagatcaggaacaattcaccaagcaacttgtgtactacctctgtgcgtttgctggtggaattccggtgagca------cttaggtactgttcttctttcgctgctgcttcttc-------------------------------------------------------------------------------------------------
>I28596_M026_Malvaceae_Ruizia_cordata_seq1
-------------------------------------------------------------------------------------cttaccatcaccraattcatcaac---------gtcctctcttcaccttcact---------cga---cgtcttataargasaaatcstwatccayggamyatcaaattttctgc-------atcygactct-----------------caaccccaattatmcccacmaymacca------ccrccac--------agccaccttacaaggatgaggg------------------------acagcagagraarggctctgacttaaacat------gctatttgatagattctggaaggtggctgccccttattggttctc------tgatgataaggtccaagctaggctccarctsgccggtgtattygctctcactcthgccaccaccggcattagcgtcggcttcaatttccttggccgkgacttttacaatgcgctcgcaagtctgtbtby-nbyyykykm--------------------tbkskctytctctctyy----ntchbtytth--------ttn------dntdttwttnkhymy-ktwwatata--------------trtawatatatgtttaaaaa----------tgtgatctgattt------yggtttgctttt------t---------ktawtttgttatcwtatcttc--gataa------------caacaaatatgggtat---------------------------------------------------------------------------------------------------------------------------------------------------------------------------------------------------------------------------
>I28597_M027_Malvaceae_Melhania_velutina_seq1
----------------------------------------------------------------------tatcttcgaagcaggcttcccatcaccgaawtcawcmwc------------stcctctctccatcact---------csa---cgtctwataaggagaaatcctaatccatggaccatcaaattttcwgc-------atcygactct-----------------caaccycarytatmcccaccacaacca------ccrccac--------agccaccttacaaggatgarsg------------------------acagcagagraaaggctcygayttaaacat------bctatttgatagattctggaaggtggctgccccttattggttctc------tgaygataaggtccaagctaggctccawctsgccggtgtattygctctcactctcgcyaccacyggcattagcgtcggcttcaatttccttggccgggacttttacaatgcgctcgcaagtctgtttby-ytctyyytcwstytydytskctmtmtmtctctctctctctctctct----ctctctcttc--------ttc------agttttattggccat---------------------------atatatatgtttaaaaa----------tgtgatctgattt------cggtttgctttt------t---------gtattttgttatcacatcttc--gataa-------------------------------------------------------------------------------------------------------------------------------------------------------------------------------------------------------------------------------------------------------
>I28598_M028_Malvaceae_Glyphaea_brevis_seq1
------------------------------------------------------------aggc------attcacatgggca------------tcatcttcgtccacat------ccagctttcttctccatgtct---------cgc---cgcc------------gtcctaactcgttgaatgtcaggtcttgcgc-------atcccaatcc-----------------caatcccaa--------------------------------------------tcgcttaataatgagggcccgaccccgacccagacccagacccagctgaggaaggc---------------------cctttttgatagattctggaaggtggctgccccatattggttttc------taatgacaaggtccaagctaggctccagctcgccggtgtcttcgctcttactctcgccacaaccggcgtcagcgtcggcttcaatttccttggccgtgacttctacaatgctcttgcaagtwaaagtct-tttt----------------------------------ccttt--------tttttttct--------tttt-----tgttgtttagtaaat-ag-------------------------------tactattaat----------tcatttctgactt--------ttttatat-------gt---------gtaatttgttgtggtatctc---------------------caacaacaacaac----aaagacaaagatcaggaacagttcagcaagcaacttatctac-------------------------------------------------------------------------------------------------------------------------------------------------------------------------------
>I28599_M029_Malvaceae_Desplatsia_dewevrei_seq1
--------------------------------cagcagcaatagttttgctttcaagctccgcc------attcacatgggcaacatcttcatctgcattttcgtccacat------catgcaytcttctccatttct---------cgg---cacc------------gttttaattcgttgaacatcaggtgtagcgc-------atcccaatcc-----------------cactcccaa--------------------------------------------tcacttactaatgcggg------------------------cgcccagaggaaagc---------------------cttgttagacagattctggaaggtggctgccccctattggttctc------tgatgataagttccaagctaggctccagctcgccggtgtcttcgccctcaccctcgccaccaccggcatcagcgtcggcttcaacttccttggtcgtgacttctataatgctcttgcaagtatgttttt-cccc-----------------------------------------------ccttttttc--------tttt-----agttctat------------------------------------------aataagtat----------taatttctgatat---------tttattg-------at---------ataatttgttgtcttatctc-------------------------aacaacaac----aaagacaaagatcaggaacagttcagcaggcaacttatctactacctctgtggctttgctgtcggtattccggtgagyw------------------------------------------------------------------------------------------------------------------------------------------
>I28600_M146_Malvaceae_Mortoniodendron_guatemalense_seq1
--------------------------------------------------------------------------gtcctcccatggccatcatcaacaaattcatccgc---------atccactcttctctatatct---------agg---cgtcttaaaaggagaaatcctatttcatggactgtcaagttttgtgc-------atccgactct-----------------cagtcccaatcc------------------caattaccgc--------caccacctaatagggatgaggg------------------------acagcagaggaaggtttccgacttaaacat------actgtttaatagattctggaaggtggctgccccctattggttctc------tgatgataaggtccaagctaggcttcagctggccgctgtattcgctctcagtctcgccaccactggcatcagcgtcggcttcaatttccttggccgggacttttacaatgcgcttgcaagtctgttttc-tttt----------------------------------ctt---------------tttc--------ttc------agtttcattggctat-ata-------------------------------tttaataat----------aaatgtctgattt------cagtttgcttt-------t---------gtaatttgttgtcatatctcc--aataa------------caacaaatatacat----aaagacaaagatcaggaacagtttaccaaacaacttgtctactatctctgtggctttgctggcggaattccggtgagc-------------------------------------------------------------------------------------------------------------------------------------------
>I28601_M030_Malvaceae_Sparmannia_africana_seq1
----------------------------------------------------------------------aatcaaatgggcaacatcttcatcttcatcttcgtcaacat------ccagctttcttctccacgcca---------ckg---cgcc------------gttttagttcattaaacatcaggtgttccgc-------atcccaatca-------------------------------------------------------------------------cttaayaatgagggc---------------agccagacccaagagaggaaacc---------------------ccttttkgatagattctggaaggtggctkccccttattggttctctg---atgatgataaattccaagctcggctccagctcgccggwgtttttgctctcactctygccaccaccggcatcagcgtcggcttcaatttccttggccgtgacttctacaatgctcttgcwa--------------------------------------------------------------------------------------------------------------------------------------------------------------------------------------------------------------------------------------------------------------------------acaaagaycaagaacarttcagcaagcaacttgtctactayctctgcgcctttgctggtggaattccggtgagca------cttaggtattgctctgctagcagctgcttctttctwwmtttcac-----------------------ttgtttatttacttg----------------ggtttgggtataacgctaaaa-----------at
>I28602_M031_Malvaceae_Mollia_sp_seq1
-------------------------------------gcagaacttttgstttgaagctccgcc------attcacatggccaaca---acatctccatcttcrtccacat------ccggccttcttctcygtgtcg---------cgg---cact------------gttttaattcattgartatcaggtgtagcgc-------atcccaatcc-----------------cwa--------------------------------------------------tcacatgctaatgcggc------------------------ccagcagagaaaagc---------------------cttgtttgacagattctggaaggtggctgccccctattggttctc------ygacgataagctccaagctaggctccggcttgccggtgtcttcgctctcactctcgccacaaccggcatcagcgtsggtttcaacttccttggtcgtgacttctataatgctcttgcaagtaagtcttt-tccc----------------------------------------------------------------tttc-----agttgtattgtaagc-a---------------------------------aytaagcat----------caatttctgatat--------ktttattg-------tt---------acaatttgttggcwtatctcaacaacaaca----------acaacaacaacaam----ramramrawsatcaggaacagttcagcaagcaacttatctactacctttgtggctttgctgt-----------------------------------------------------------------------------------------------------------------------------------------------------------
>I28603_M223_Malvaceae_Gossypium_hirsutum_seq1
---------------------------------------------------------------------------------------------------------------------------------------------------------------------------------------aatatcaagtgttttgc-------atcgacttca-----------------cagtccaagtcccaatctcaatcgccg------ccgccgc--------taccgccttttaaggacgaagg------------------------agaggagaggaagttctctgacttaaacat------gttgtttcgtagattctggaaggtggctgctccttattggttctc------tgatgataaggttcaagctaggcttcagttagctggtgttttcgctctcactcttgccaccactggcatcagtgtcggtttcaatttccttggccgtgacttcttcaatgcgctagcaagtatgttctt-cttc----------------------------------tttttt----------tttttt------ggttc------aattacagtagtttt-ccttaaa---------------------------ctgtagtcc----------agatttaaaattgg--tgctaactttacgt-------t---------ctaattgactcc----------------------------------------------ttagac-------------------------------------------------------------------------------------------------------------------------------------------------------------------------------------------------------------------
>I28604_M032_Malvaceae_Entelea_arborescens_seq1
---------------------------------------------tttgctttgaagttgtgccattcacaatcaaatgggcaa------catcttcatcttcgtccacat------ccagctttcttctccatgaga---------cgg---cgcc------------gttttagttcattaaacatcaggtgttcctc-------atcccaatca-------------------------------------------------------------------------cttagtaatgagggc---------------agcgagacccaggagaggaaacc---------------------ccttttggatagattctggaaggtggctgccccttattggttctctg---atgatgataaattccaagctaggctccagctcgccggtgtttttgctcttactctcgccaccaccggcatcagcgtcggcttcaatttccttggccgtgacttctacaatgctcttgcaa--------------------------------------------------------------------------------------------------------------------------------------------------------------------------------------------------------------------------------------------------------------------------acaaagatcaagaacaattcagcaagcaacttgtctactacctctgtgcctttgctggtggaattccggtgagca------cttaggtattgctctgctagcagctgcttctttctaatttcact--------------------tctttatttatttacttg----------------ggtttgggtataatgctaaaaatagaaactttac
>I28605_M235_Malvaceae_Abutilon_sp_seq1
--------------------------------------------------------------------------------------------------------------------------------------------------------------------------ctctaattctttgaaggtcaagtgttgtgc-------atccacttcc-----------------cagtccaagtcgcaatcgccaccgccg------ccgccgc--------cgactccttttaaggatgaagg------------------------agagcagaggaacttcgccgacttaaacat------cctgtttcgtagattctggaaggtggccgctccctattggttctc------tgatgataaggttcaagctaggctccagttggccggtgttttcgctctcactctcgccaccaccggcatcagcgtcggcttcaatttcctcggccgcgacttcttcaatgcgctttcaagtatgttttc-ttct----------------------------------ctctc-------------ttct--------ttc------agcttacttggttga-atat--------------------------ata-ttttgccac----------aaatgtctga------------tttcggtt-------t---------ttaatttgttatcatt-ca---------------------------------at----gaagacaaagacgaggaacaatttaccaamcagcttctgtactat----------------------------------------------------------------------------------------------------------------------------------------------------------------------------
>I28606_M033_Malvaceae_Reevesia_formosana_seq1
----------------------------------------------------------------------------------------------------------------------ctccactgttctccatgtct---------agg------actaaaaggagaaatattaagtcatggaatatcaagtgttgtgc-------atcc-----------------------caatcccaa------------------------ttattgc--------caccaccttacaaggataaggg------------------------accgcagaggaaggtctccgacttaaacgt------gctgttccatagattctggaaggtggcttccccctattggttctc------tgatgataaggtccaagctaggatccagctggctgctgtattcgctctcactctcgccaccaccggcatcagcgtcrgcttcaatttccttggccgggacttttacaatgcacttgcaagtctgttttc-tttt----------------------------------ctttc-------------------------ttc------actttccttgtgtat-at----------------------------ata-tttaataat----------aaatgtttgattt-----tttttttgattt-------t---------gtattttgttaacatatttcc-------------------------------tt---aaaagacaaggatcaggaacaattcaccaagcaacttgtctactatctctgtggctttgctggtggaatacc--------------------------------------------------------------------------------------------------------------------------------------------------
>I28608_M035_Malvaceae_Hosfordia_alata_seq1
---------------------------------------------------------------------------------------------------------------------------------------------------------------------------------------------aagtgwtgtgc-------atcyacttcc-----------------cagtccaagtcgcaatcgccgccgccr------ccaccgmcgcc--gacgaatcctttyaaggatgaagg------------------------agagcaraggaacttckccgacttaaacat------cctgtttcgtagattctggaaggtggccgctccctattggttctc------tgatgataaggttcaagctaggctccaattggccggtgttttygcsctcactctcgccaccaccggsatcagcgtcggcttcaatttcctcggccgcgacttcttcaatgcgctttcaagtctgttttc-ttca----------------------------------cyctct--------yttttttt--------ttc------agcttacttgrttgg-atat--------------------------aka-ttttgccam----------aaatgyctga------------cttcggtt-------t---------ttaatttgttgtcatt-ca---------------------------------at----aaagacaaagacgaggaacaattttccaaacaacttctgtactatc---------------------------------------------------------------------------------------------------------------------------------------------------------------------------
>I28610_M037_Malvaceae_Heritiera_littoralis_seq1
--------------------------------------------------------------------------------------------------------tcgtc---------aaccactctactctatttct---------cgg---cgtccgaaaaagagaaatcctagttcatggaatatcaggtgttgcgc-------atctacctcc-----------------caatcccaa------------------------ttaccac--------caccgt---------atgaggg------------------------gcagcaggggaaggtctccgacttaaacat------actgtttcagagattctggaaggtggctgccccctattggttcgc------tgatgataaggtccaagctaggctccagctgggcactgtgttcgctctcacactcgccaccacaggcatcagcgtcggcttcagtttccttggccgggactttttcaatgcgcttgcaagtctgttttc-tttt----------------------------------ctt---------------tcgc--------ttc------cgtttcattggctat-ata-------------------------------tttaacaat----------aaatgtctgattt------cggtttgcttt-------t---------gtaatttgttatcat---------------------------------------------agacaaagatcaggaacaattcaccaagcaacttattta--------------------------------------------------------------------------------------------------------------------------------------------------------------------------------
>I28611_M062A_Malvaceae_Durio_zibethinus_seq1
-----------------------------------------------------------------------ctcctcctcccatggccatca---------tcaccggc---------atccgctcttcttcatttct---------agg---cgtcttaaaaggagaaatyctaattcatggaatatc---------gc-------atctacctcc-----------------caatcccaa------------------------ttaccga--------caccaccttataacgatgaggg------------------------gcagcagaggaaggtttccgacttaaacat------gctgtttcatagattctggaaggtggctgccccatattggttctc------tgatgataaggtcgaagctaggctccagctgaccgctgtattcgctctcactctggccaccaccggcatcagcgtcggcttcaatttccttggccgggacttttacaatgcgctagcaagtctgttttc-tttt----------------------------------c-----------------tttc--------ttc------agtttccttggctat-cta-------------------------------tttagtaat---------aaaatgtctgatgg------cggtttgattt-------t---------gtaatttgttccaataacaac-----------------------aaatctacat---aaaagacaaagatgaggaacaattcaccaagcaacttctttactatgt--------------------------------------------------------------------------------------------------------------------------------------------------------------------------
>I28612_M038_Malvaceae_Brachichyton_bidwillii_seq1
a---------------------------------------gcagttttcctttga---------------agcattcctcccatgcccattgtcaccaaattcatcgcc---------aaccactcttctctatttct---------agg---cgtcttaaaaggagaaatcctagttcatggaatatcaggtgttgcgc-------atctacttcc-----------------caatcccaa------------------------ttaccgc--------caccat---------acgaggg------------------------acagcaggggaaagtctccgacttaaacat------gctgtttcagagattctggaaggtggctgccccctattggttcts------tgatgataaggtccaagctaggctccagctggctggtgtatttggtctcacactcgccaccacaggcatcagcgtgggcttcagtttccttggccgcgactttttcaatgcgcttgcaagtcagttttc-tttt----------------------------------ctt---------------cttc--------tkc------cgtttcattggctat-atat------------------------------tttaacaat----------caatgtctgattt------cggtttgcttt-------t---------gtaatttgttatcat---------------------------------------------agacaaagatgaggcacaattcaccaagcaacttgtttactatctttgtgccttcgctg------------------------------------------------------------------------------------------------------------------------------------------------------------
>I28613_M039_Malvaceae_Eriotheca_macrophylla_seq1
------------------------------------------------------------------------------------ggccgtcatcaccgtattcatcggcat------ccagtactctttgccatgccc---------agg---cgtcttagaaggagaaattctagttcatggattttcaagtgttgtgc-------atctacttcc-----------------caaactcaatct---------------------ccgccgc--------cgtcaccttataargatgaggg------------------------acggcagagggaggtttccgacttaaacat------gctgtttcagagattcaagaaggtggctgcaccttattggttctc------tgatgataaggtccaagctaggcttcagctggccggtgtgttcgctctcactctcgccaccaccggcatcagcgtcggcttcaatttccttggccgggacttcttcaatgcrcttgcaagtctgttttc-tttt----------------------------------cttttc------attac-tttt--------ttc------agtttccttggctag-aaa-------------------------------tttagtaac----------atatgtctga-tt-----tcgtttttcttt-------g---------gtaaatttttwtcaaatctcc--aataa------------caacgaatata-ac----aaagacaaagatgaggaacaattcaccaagca-----------------------------------------------------------------------------------------------------------------------------------------------------------------------------------------
>I28614_M040_Malvaceae_Hydrogaster_trinervis_seq1
--------------tcacacgcgcagtacaagtagyggcagyagttttgctttgaagctycgsc------aytcacatggscarcwtcttcatmttcrtcttcktycgcat------chggccttsttbtccrtgtct---------cgs---cacc------------gktttarttcattgaatatcmgktgttgygc-------awcvcmatcy-----------------caatyhcav--------------------------------------------wyacttrmtawbgcggg------------------------ycagcagaggaaagc---------------------bttgttcgacagattctggaaggtggctgccccctattggttctc------cgatgataaggtccaagchaggctccrgcttgccggtgtcttcrbtctcactctyrcmaccacyggcatcaghgtcggcttcaacttccttggtcgygacttctataatgctcttgchagtaagtcttt-aahn----------------------------------yyhhhhtyn-bntynyttdttc--------tttd-----agttgtat------------------------------------------artawrtat----------tratttstgatat--------tthtattg-------tt---------ataatttgttgtcatatcccaa----------------------caacaacaac----aaagacaargatcaggaacagttcagcaagcaacttttctactacctctgtggctttgctgtcgg--------------------------------------------------------------------------------------------------------------------------------------------------------
>I28615_M041_Malvaceae_Pterygota_brasiliensis_seq1
--------------------------------------------------------------------------ttcctcccatgcccgtcatcatcaaattcatcggc---------aaccacctttctctatttct---------agg---cgtcttcaaaggagaaatcctagttcatggaatatcaagtgttgtgc-------atctacctcc-----------------caatcccaa------------------------ttaccgc--------caccat---------acgaggg------------------------acagcaggggaaggtctcctacttaaacat------gctgtttcagagattctggaaggtggctgccccctattggttctc------tgatgataaggtccaagctaggctccggctggccgctgtattctctctcacactcgccaccacaggcgttagcgtgggcttcaatttccttggccgggactttttcaatgcgcttgcaagtctgttttc-tttt----------------------------------cct---------------tttc--------tcc------cctttctttggctct-ata-------------------------------attagcaat----------caatgtctgattt------cggtttgcttt-------t---------gtaatttgttatcatatcaac------------------------aatccactt----aaagac-------------------------------------------------------------------------------------------------------------------------------------------------------------------------------------------------------------------
>I28616_M042_Malvaceae_Leptonichya_maranta_seq1
--------------------------------------ttttccttttcctttgaactactctc------aatcccatgcccgtcatcttcttcttcgtcttcatccac---------agccaatcttctccgtgtcc---------agg---cgtct---------------tagttcaaggaaaatcaggtgttttgc-------gtcccaatct-----------------caatcgcat-----------------------actatcaa------------------tgacgacggggk------------------------gcagcagaggaaggcctccgacttaaacac------gctcttccatagattctggaaggtggctgctccctattggttctc------tgatgacaagacccaagccaggctccagcttgccggtgtcttcgctcttactctcgccaccaccggcatcagcgtcggcttcaatttcctcggccgcgacttcttcaatgcgcttgcaagtctgttctt-tttc----------------------------------tttcct-------tttcctctttaattt--cta------ttttttcttttcttt-tcgt------------------------------tttrttaat----------taatgtctgrttt------tatctttatat-----------------------------------------------------------------atatat----aaagacaaagatcaggaccaattcagcaaacaacttgtgtacta-----------------------------------------------------------------------------------------------------------------------------------------------------------------------------
>I28618_M044_Malvaceae_Pentace_laxiflora_seq1
---------------------------------------------------------------------------------------------------------------------------aacttctcgatttct---------agg---tttcttgaaagaagaaaggctaaaatatgcaatatcaagtgctgttc-------atctacctct-----------------caatcccaa------------------------tcaccgc--------cgcccccttacaaggaagaggk------------------------acagcagaggaatgtctccgacttaaactt------gctgtttcaaagattgtcgaagctagctgccccctattggttctc------tgatgacaaggtccaagctaggctccagctggccgctgttttcgctctcactctcgccaccactggcatcagcgtcggcttcaatttccttggccgggacttcttcaacgcgcttgcaagtttgttttg-tttt----------------------------------cttttc---------ttttttc--------ttc------agttttattggatat---------------------------------a-tttggttat---------taaatgtctgattt-----tcaatttgattt-------t---------gtaatttgttatcatatctcc--aatca------------caacaaatataaat----ttagacaaagatgaggaacaattcgccaagcaacttgtctactatctctgtacc-------------------------------------------------------------------------------------------------------------------------------------------------------------------
>I28619_M045_Malvaceae_Phragmotheca_mammosa_seq1
--------------------------------------------------------------------------------------------tcaccaagttcatcaac---------aaccactcttctccatgtct---------agg---cgtctkaaaaggagaaattctaattcatggaatttcaastgttgtgc-------atcgacctcc-----------------cgatcccaaccc------------------caattgccgc--------cascaccttataaggatgaggg------------------------acagcagaggaagttctccgacttaaacat------gctgtttcatagattctggaagktggctgccccctattggttctc------tgatgataaggtccaagctaggctccagctggccgctgtattcgctctcactctcgccaccaccggcatcagcgtcggcttcaatttccttggscgagactttttcaatgcgcttgcaagtctgttttc-tttt----------------------------------ctthtc------------tttt--------ttc------agtttccttggctat-ata-------------------------------tttaataac----------acatgtctgattt------cggttttcttt-------t---------ctaatttgttatcatat----------------------------aataaa-at----aaagacaaagatgaagaacaattcaccaagcaacttgtgtactatctctgtggctt-----------------------------------------------------------------------------------------------------------------------------------------------------------------
>I28620_M046_Malvaceae_Camptostemon_shultzii_seq1
---------------------------------------------------------------------------------------------------------------------------------------------------------------------------------------------------------------------------------------------------------------------------------------------------------acgaggg------------------------agaggagaggaagttctccgacttaaacat------gctgtctcgtagattttggaaggtggccgccccctattggttctc------tgatgataaggtccaagctaggctccaactggccggtgtattcgctctcactctcgccaccaccggcatcagcgtcggcttcaatttccttggccgtgacttcttcaatgcgcttgcaagtctgttttc-tttt----------------------------------ctt---------------ttct--------ttt------ttttthhkytbh--------------------------------------chtddhtma----------mrwtkyctaattt------yvgbyygkwky-------t---------hwamtytgkyrtyatatk----------------------------------at----aaagacaaagatgaggaacaattcaccaagcaacttc------------------------------------------------------------------------------------------------------------------------------------------------------------------------------------
>I28621_M153_Malvaceae_Trichospermum_sp_seq1
gtgatgttgtaccctcatacacacagcaccacaagaagcarcacttttgctttgamgctycgcc------atttacawgggcaacatcttcatcttcatcttcgwcaacat------ccgkccttcttctccktgtct---------cts---crcc------------gtbttaattcattgaatatcaggtgttgckc-------atcccaaacc-----------------caatctcm--------------------------------------------------tmmtmatgcggg------------------------ccagcagaggaaagc---------------------nttgttcgacagattctggaaggtggctgccccttattggttctc------cgatgataagttacaagctaggctccagcttgccggtgtcttcgctctcactctcgccaccacnggcatcagcgtcggcttcaacttccttggtcgtgacttctataatgctcttgcaagtaagtyttt-tccc----------------------------------ccbwtt-------tttytcttc--------tctt-----agttgtat------------------------------------------aatwaktaya-------wbtgakttytdatat--------tttcattgttwtw-ctt---------ataatttgttgtcatatctcwa-------------------caacwacaacaac----aaagacaaagatcaggaacarttcagcaagcaacttatctactacctttgtggctttgctgtcggtattccggtgagca------cttag-------------------------------------------------------------------------------------------------------------------------------
>I28623_M048_Malvaceae_Abroma_augusta_seq1
--------------------------------------------------------------ca------aaatcccaatcccaatcacttatcaaggtccctctctgtctc---ctctttactctttcttccatttt---------cac---caccttactaacttaacttactgttatttgatttgataaagttctgt-------tttttttttt--------------------tcctaataa--------agggcaaa---gatgaggac----------------tatgggggcgaggg------------------------accgcagaggaaggcctccgacttaaacaa------gctgcttcatagattctggaaggtggctgccccctactggttctc------tgatgataagacccaagctaggctccagctggccggtgtcttcgctctcactttcgccaccaccggcatcagcgtcggcttcaatttccttggccgggacttctacaatgcgcttgcaagtctgtatttatttt------------------------------gtttttttcctt----gcttttgttt--------ttc------tcttcaattgattaa-attatt-----------------------------------------------aaatgtctgattggtatatctgtttgctttta---cttttgctgctgggaatgtattat----------------------------------atatatat----aaagacaaagatggggaacaattcagcaagcaacttgt-----------------------------------------------------------------------------------------------------------------------------------------------------------------------------------
>I28624_M049_Malvaceae_Corchoropsis_tomentosa_seq1
agc----------------------------------------------------------------------------agtcctcctcccatcacccaattcatcaacgt------cgacctctcttctccatcact---------cga---cgtcttaaaaggagaaatcttaatccatggtccatcaatttttctgc-------atctgactct-----------------caatcccaattatctccacca------------ccaccac--------agccaccttataaggatg---------------------------------agaggaaaggctccgacttaaacat------gctattcaatagattctggaaggtggctgccccttattggtcctc------tgatgataaggtccaagctaggctccagctcgccggtgtattcgctctcactctcgccaccaccggcattagcgttggcttcaatttcctcggccgggacttctacaatgcgctcgcaagtctgttttc-tctc----------------------------------tcttcttg-----ttttctttc--------ttc------agttttattggcttt-tctta------------------------------------------------caatgtctgattt------cagtttgctttt------t---------gtaatttgttatcatcgat---------------------------------at----aaagacaaagatcaggaacaattcaccacgcaacttgtct---------------------------------------------------------------------------------------------------------------------------------------------------------------------------------
>I28625_M193_Malvaceae_Apeiba_tibourbou_seq1
-----------------ctctcacgcaarymgcggcggcagcagttttgstttgaagytgtgcc------attcacrtggscaa------catcttcatcttsgtccacat------ccrgccttctttwccrtgcct---------cgy---cgcc------------gtcttaattcattaaacataaggtgttgcgc-------atcccaatcs-------------------------------------------------------------------cahwmacataatamtgakggc---------------agccagacccagcagwggaaagc---------------------cctttttgctagattctggaaggtggctgccccatattggtwctctg---atgatgataagttccaagctagkctccagctcgccggtgtttttgctctyactctvgccaccaccggcatcagcgtcggcttcaatttccttggccgtgacttctacaatgctcttgcaagtaagtcatc-tttt----------------------------------tcrgchtt----thttysyttytwwctwscttttak---tawataattagttgt---------------------------------atattgtatat----------tgttgwataataam------agtacacttkt----art--------atkaattaatttytgattcttt--------------------tatgaataataat----aataataataatwataa-------------------------------------------------------------------------------------------------------------------------------------------------------------------------------------------------------t
>I28626_M226_Malvaceae_Helicteres_guazumifolia_seq1
--------------------------------------------------------------------------------------------------tattcatcagc---------atcccctcttctccatgcctaggacttggagg---agtcttagaaggagagataccagwgcctggaatatcaagtgttttgc-------atcgmagtcc-----------------caatc--------------------------------------------------ttataaggacgagga------------------------aattcagaagaagctctctgaattaaacataaacaagctgtttaatagattttggaagattgctgccccttattggttctc------tgatgataaggtccaagctaggctccagctcgccggtgtttttgctctcactctygccaccaccggcatcagcgtcggcttcaatttccttggccgtgacttttacaatgcgcttgcaagtaagtctat-tttc----------------------------------tttttc------------tttc--------ttcc-----gtttyctttggatat-atataattatata----------tgtttaaaaataatgataat----------aaatgtcctattt------tgggttgaatt-------t---------ttaatttgttatcatt--------------------------------atgtacccaaaaagacaaagacgaggaacaattcttc----------------------------------------------------------------------------------------------------------------------------------------------------------------------------------------------
>I28628_M051_Malvaceae_Werklea_horrida_seq1
--------------------------------------------------------------------------------------------------------------------------------------------------------------caaaacgagaaattcaaattcattgaatatyaagtrttgygc-------atcgacttcc-----------------gagtccaagtcccaaccgccgtc------gcctccgccgc--------agcyaccttttgwkgatgaask------------------------agatcasaggaagttytccgacttaaayat------tctgtatcgtmggttctggaaggtrgcagctccctattggtactc------tgacgataaggttcaagctaggctscagctkgccggtgttttcgctctcactctmgccaccaccggcatcagcgtcggcttcaatttccttggycgcgacttcttcaatgcgcttgcgagtctgttttc-tttt----------------------------------cctttt------------ctkt--------tca------stttyyrttaattat-atg-------------------------------tttarttac----------aracgtctgattt------yggtttggatt-------t---------tcaatttgttac----------------------------------gtatg-rt----aaagacaaagatcaggaacaattcaccaagcaacttgtgtactatc---------------------------------------------------------------------------------------------------------------------------------------------------------------------------
>I28629_M052_Malvaceae_Spirotheca_rosea_seq1
----------------------------------------------------------------------------gctctcacggccatcatcaccggattcatcggcat------cctgtactcttcgccatgtcc---------agg---cgtcttagaaggagagattcgagttcacggagttcgaagtgttgtgc-------atctacctcc-----------------caatctcaa---------------------tcgccgctgc--------cgtcaccttataaggatgagga------------------------accgcagagggaggtttccgatttaaacat------gctgtttcggagattcaagaaggtggctkccccttattggttctc------tgatgacaaggtccaagctaggctccagctggccggtgtgttcgctctcactctcgccaccaccggcatcagcgtcggcttcaatttcctcggccgsgacttcttcaatgcgcttgcaagtctgttttc-tttt----------------------------------ctttac------------tttt--------tcc------aatttccctagctataata-------------------------------tttaat-------------aaatgtctgattt------cggtttgattc-------t---------gtaatttgttatcaaatctgc-aaataa------------caacgaatata-at----aaagacaaagatgcggaacaattcaccaagcaacttgtgtacta-----------------------------------------------------------------------------------------------------------------------------------------------------------------------------
>I28630_M053_Malvaceae_Huberodendron_swietenioides_seq1
------------------------------------------------------------------------------------------------------catcagcat------ccagtactcttcgccatgtct---------agg---cgtcttaaaaggagaagttctaattcatggagtatcaagtgttgtgc-------atctacttcc-----------------caatctcaa------------------------ctgccgc--------cgccgccgtataaggatgaggg------------------------acagcagagggaggtttccgacttaaacat------gctatttcatagattcaagaaggtggctgccccctattggttctc------tgatgataaggtccaagccaggcttcagctggccgctgtattcgctcttactctcgccaccactggcatcagcgtcggcttcaatttccttggccgcgactttttcaatgcgcttgcaagtatgttttc-tttt----------------------------------cttttc-------tttactttt--------ttc------agtttccatgtctat-ata-------------------------------tttaatagc----------aaatgtctgattt-------agtttgcttt-------t---------gtaatctgttatcaaatctcc--aataa------------caacaaatata-att-cgaaagacaaagatgaggaacaatttaccaagcagcttttgtactatctctgtggctttgct-------------------------------------------------------------------------------------------------------------------------------------------------------------
>I28631_M054_Malvaceae_Trochetiopsis_benjaminae_seq1
-----------------------------------------------------------------------accttygragcagkcttcccatcaccaaattcatcaac---------stcctctcttctccwtcact---------csa---cgtctyataaggagaaatcctratccayggamyatcarattytcwgc-------atcygactct-----------------caaccycarytatmcccaccacaacma------ccrccac--------agccaccttacaaggatgarsg------------------------acagcagagraaaggctcngayttaaacat------sctatktgatagattctkgaaggtggctgccccntattgnttctc------tgaygataasgtccaagctaggctccarctsgccggtgtatthgctctcactctcgchaccacnggcattagcgthggcttcaatttmcttggccgkgacttttacaatgcgctcgcaagtctgtttny-nmtc-----------------------------------------------tttctytyy--------ytc------hbtytnnttnkctht-ntdtmtwhwtvwrtdywwwwkkmbrtcwawatrtryttrwama----------wkksatywgaytt------mkswtygcytttt---aat---------gwayyttsttrtcacawywtm--gataa------------caacaaatatggakatattggaataragwcraasawctcttt-------------------------------------------------tgattmk----------------------------------------------------------------------------------------------------------------------------------------s
>I28632_M055_Malvaceae_Eriolaena_candollei_seq1
-----------------------------------------------------------------------------------------------------------------------------cttctccttcact---------csy---cgtcttataaggasaaathctaatcsayggamyatcaaattytctgc-------atctgactct-----------------caaccccaattatmcccaccgc---------crccacmgc--------agccmccttacaaggatgaggg------------------------acagcagrggaaaggctcygacttaaacat------gctatttgatagattctggaaggtggctgccccttattggttctc------tgrtgataaggtccaagctaggctccarctsgcyggtgtattcgctctcastctcgccaccaccggcrttagcgtcggcttcaatttccttggccgwgacttttacaatgcgctcrcaagtctgttttc-tctc-----------------------------------------------tctytctyy--------ytc------aktttnrttddybhw-hddtvhata--------------tntdddkhdmadwcagtaaa----------artgryctga---------------------------t--------------------------------------------------------------------------------------------------------------------------------------------------------------------------------------------------------------------------------------------------------------------------------------------
>I28633_M056_Malvaceae_Adansonia_digitata_seq1
----------------------------------------------------------------------------------------------------------------------cagtacttttctccatgccc---------agg---cgtcttagaaggaaaaattctagttcatggacttwcaagtgttgtgc-------atctacttcg-----------------caatctcaatcg------------------tcgccgccgc--------cgtmaccttataaggatgaggg------------------------acggcagagggaggtttccgacttaaacat------kctgtttaggaggttyaagaaggtggctgccccttattggytctc------ygatgataaggtccaagctaggctccagctggccggtgtgttcgctcttactcttgccaccactggcatcagcgtcggcttcaatttccttggccgggacttcttcaacgcgcttgcaagtctgttttc-tttt----------------------------------cttttt------ctttacattt--------ttg------aatttcgttcgctataata-------------------------------tttaataac----------aaatgtctgattt------cggttttattt-------t---------gtaatttattatcaaaccycc-g-----t----------a------------at----aaagacaaagatcaggaacaattcaccwagcaac---------------------------------------------------------------------------------------------------------------------------------------------------------------------------------------
>I28635_M058_Malvaceae_Byttneria_aculeata_seq1
gtg-------------------------------------------------------------------------gcggtcgtcatcttcatctccatctccatcaagtt-----aatgccactgttttctctattt---------cca---cgtctagca-------------------tcaaaataaggtgttgtgc-------tttcccatcc-----------------caatccaaatccga-----------------aattactgagc------------------aggacaaagat---------------tttgagccacagcagagga---------acttgaactc------gctatttcatagattatggaaagtggctgctccttactggttctc------cgacgacaagactcaagcgaggctgcagcttgccggtgtcttcgctctcactcttgccaccaccggaatcagcgtcggattcaatttccttggccgcgacttcttcaacgctcttgcgagtttgttgtc-ctta----------------------------------ttctttca----ctctctttcttt------ttca-----tcttcaattagttaa-at---------------------------------------------------ggattactaatttg------tatctgtttgc-----tt---------acgatttatctccatttatgt--gacct------------------------------aaagacaaagatcaggagcaattcagcaagcagctcatatattacctmtkttcmtttgctkttgga-------------------------------------------------------------------------------------------------------------------------------------------------------
>I28636_M059_Malvaceae_Pterospermum_pierrei_seq1
---------------------------------------------------------------------m-----------------------------------------------------------------------------------------------------------------------------yctgc-------atctmamtcy-----------------caatcccaatcccaatcccaatcccaatcccaatcaccgc------------------------------g-----------------------acagcagaggaagggctccgacttaaacat------gctatttaatagattctggaaggtggctgccccctattggttctc------tgatgataaggtccaagctaggctccagctggctggcgtattcactctcactctcgccaccaccggcatcagcgttggcttcaatttccttggccgbgacttttacaatgcgcttgcaagtctgtttgt-tttc----------------------------------tcttct----------cttttc--------ttc------agtttgattggcttt-atac------------------------------atatttaaa----------aaatgtctaatttg------gacttgcctt-------t---------ttttttttt--------------------------------------------------------------------------------------------------------------------------------------------------------------------------------------------------------------------------------------------------------------------------
>I28637_M060_Malvaceae_Duboscia_vifidiflora_seq1
---------------------------------------ggcagttttgctttgaagttctcgc------attcacatgggcaacttcttcatcttcatcttcgtccacat------ccagccttattctccatgtct---------cgg---cacc------------gttttaattcattgaatatcaagtgttgcgc-atcccaatcccaatcc-----------------caatcccaa--------------------------------------------tcatatactaatggagg------------------------ccagcagagcaaagc---------------------cttttttgacagattttggaaggtggctgccccctattggttctc------cgatgataagtaccaagctaggctccagcttgccggtgtcttcgccctcaccctcgccaccaccggcatcagcgtcggcttcaacttccttggtcgtgacttctataatgctcttgcaagtaagttttt-cctttat--------------------------------------------tttgttttc--------ttct-----agtagttt------------------------------------------aataagtat----------taattctgatttt---------ttttttggg----gtt---------ataatatgttatcttgtctc-------------------------aacaacaac----aaagacaaagatcaggaacagttcagcaagcagcttatctactacctctgtggctttgctgtcggtattccggtgagca------cttagg------------------------------------------------------------------------------------------------------------------------------
>I28638_M061_Malvaceae_Basiloxylon_brasiliensis_seq1
---------------------------------------------------------------------------tcctcccacggccatcatcaccaaattcgttggc---------aaccactcttctctattttt---------agg---cgtcttaaaaggagaaatcctagttcatggaatatctggtgttgtgc-------atctacctcc-----------------caatcccaa------------------------ttaccgc--------caccat---------atgaggg------------------------acagcaggggaaggtttccgatttaagcat------gctgtttcagagattctggaaggtggctgccccctattggttctc------tgacgataaggtccaagctaggctccagctggccggtrtattcgctctcacactcgccaccactggcatcagcgtgggcttcagtttccttggccgggacttctacaatgcgctcgcaagtctgttttc-tttt----------------------------------ctt---------------tttc--------ttc------cgtttcattggctat-ata-------------------------------tttaaaaat----------aaatgtctgattt------cggtttgcttt-------t---------gtaatttgttatcataacaac---------------------------aaacat----aaagacaaagatcaggaacaattcaccaagcaacttttttactatctctgtggttttgccgttgg--------------------------------------------------------------------------------------------------------------------------------------------------------
>I28639_M249_Malvaceae_Gyranthera_amphibiolepis_seq1
--------------------------------------------------------------------------ccatggccatggccatcatcacctaattcttcagcat------ccagtactcttcgccatgtct---------agg---cgtcttaaaaggagaagttctaattcatggagtatcaagtgttgtgc-------atctacttcc-----------------caatctcaa------------------------ttgccgc--------cgccgccttataaggatgaggg------------------------acagcagagggaggtttccgacttaaacat------gctgtttcatagattcaagaaggtggctgccccctattggttctc------tgatgataaggtccaagctaggcttcagctggccgctgtattcgctcttactctcgccaccaccggcatcagcgtcggcttcaatttccttggccgcgactttttcaatgcgcttgcaagtatgttttc-tttt----------------------------------cttttc-------tttactttt--------ttt------agtttccgtgtctat-aaa-------------------------------tttaatagc----------aaatgtctgattt-------agtttgcttt-------t---------gtaatctgttatcaaatctcc--aataa------------caacaaatata-ata-ctgaagacaaagatgaggaacaattcaccaagcagcttg------------------------------------------------------------------------------------------------------------------------------------------------------------------------------------
>I28640_M062B_Malvaceae_Diplodiscus_paniculatus_seq1
------------------------------------------------------------------------------------------------------------------------------------------------------------------------------------tgcaatatcaagtgttgttc-------atctaactct-----------------caatccaaa------------------------tcacykk--------caycgccttacmagkwagagrg------------------------rcarcaraggaatgtctccgacttaaactt------gctgtttcaaagattgtcaaagctagctgctccctattggttctc------tgaagacaaggtccaagctaggcttcagctggccgctgttttcgctctcactctcgccaccactggcatcagcgtcggcttcaatttccttggccgggacttcttcaacgcgcttgcaagtttgttttc-tttt----------------------------------cttttatt----htytttttth--------hdn------vntttratkkdataa---------------------------------a-tttgawrak---------yraatgtcksattt------cgatttgattt-------t---------gtaatttgttgtcatatctcc--tatca------------caacaaatataaat----atagacaaagdwrr-----------------------------------------------------------------------------------------------------------------------------------------------------------------------------------------------------------
>I28641_M063_Malvaceae_Brownlowia_peltata_seq1
------------------------------------------------------------------------------------------cattaccgaattcatcagc---------tcccaaacttctcgatttct---------ggg---tttcttgaaagaagaaatgctaaaatatgcaatatcaagtgctgttc-------atctacctct-----------------caatcccaa------------------------tcaccgc--------cacccccttacaaggaagaggg------------------------acagcagaggaatgtctccgacttaaactt------gctgtttcaaagrttgtcgaagctagctgccccctattggttctc------taatgacaaggtccaagctaggcttcagctggccgctgttttcgctctcactctcgccaccactggcatcagcgtcggcttcaatttccttggccgggacttcttcaacgcgcttgcaagtttgttttc-tttt----------------------------------cttt--------------tttc--------ttc------agttttgttggatat---------------------------------a-tgtggtaat---------taaatgtctgagtt------tgatttgattt-------t---------gtaatttgttatcatatctcc--aatca------------caacaaatataaat----atagacaaagatgaggaacaattcaccaagcaacttrtctactatctatgtg---------------------------------------------------------------------------------------------------------------------------------------------------------------------
>I28642_M064_Malvaceae_Burretiodendron_esquirolii_seq1
-------------------------------------------------------------------------------------------------------------------------------------------------------------------------------------------tcaagtattctgc-------atctaactct-----------------cagtcccaattaccaccaccaccaccac---caccaccac--------caccaccgtataaggatgcagg------------------------acagcagaggaagggctctgacttaaacat------gctatttaatagattctggaaggtggctgccccctattggttctc------tgatgataaggtccaagcgaggctccagctggccggtgtattcgctctcactctcgccaccacaggcatcagcgttggcttcaatttccttggccgggacttttacaatgcgctttbaastcyrktyry-wwt---------------------------------------------------mactga--------tct------cgtat-----------------------------------------------------------------------------------------gccgtc------t---------tctgct-----------------------------------------------------------------------------------------------------------------------------------------------------------------------------------------------------------------------------------------------------------------------------
>I28643_M065_Malvaceae_Hermannia_flammea_seq1
----------------------------------------------------------------------------------------------------------------------------------------------------------------------ggcatctcaagtcactggttgtaaggtgttcttc----tcaatcacaatca------------gttaccaaccccagtga----------------------------------------------------------------------------------tgtgcagcggaagtcctctgacttaaaaac------attggttaaacgattctggaaagtggytactccatattggtactctgactataaggataargtccaagctcacctccgccattcttgctctcaccctctcggcctctccaccaccggcatcagcgtcggcttcaatttcctcggcgatgacttctataatgcgttttaaagtaggttttt-tctt----------------------------------tcctttta----tttttcctct--------tttaaagg----------------------------------------------tgtgtattaatagtaaatcaaacaaattgattaatcac---------------------att--------------------------------------------------tgcaaaaatatat----caagacaaaggcgaggaacaatttagtaagcagcttctgtactatctctgtggcttc---------------------------------------------------------------------------------------------------------------------------------------------------------------g
>I28644_M066_Malvaceae_Thomasia_solanaceae_seq1
--------------------gctgtacgcccccacacacaaccccaccaccagc---------a------ggtgctgccaatcccagttccatggccatcttcatccac---------atccactcttgtccatgtct---------cgg---cggct---------------taattcgtggaatatcaggtgttctgc-------gtcccaatcc----------------------------------------------------------------------------------gaggg------------------------acagcagcggagggccaccgacttaaacac------gctgtttaatagattctggaaggtggctgctccctactggttctc------tgatgataagctccaagctaggatccagctggccggcgtcttcgctctcactctcgccaccaccggcatcagcgtcggcttcaacttcctcggccgcgacttctacaatgcgcttgcgagtctgtttct-cttt----------------------------------cttcaa------------tttt--------tcc------gttttgattaatcaa-attgat-----------------------------------------------agatatctgattca--tatctgtttgcttt-------tt------tgataatttgctatcg---------------------------------------------aagacaaagaccaggaacaattcagcaagcagcttgtctactacctctgtagctttgctggtggaattccggtgagca------------------------------------------------------------------------------------------------------------------------------------------
>I28645_M067_Malvaceae_Guichenotia_ledifolia_seq1
----------------------ccaccaccgccaccggcagcagttttcggtgg---------a------agcgctgccaatcccacttccatggccatcttcatccac---------atcctctcttgtcaatgtct---------cgg---cggct---------------taactcgtggagtatcaggtgttctgc-------gtcccaatcc----------------------------------------------------------------------------------gaggt------------------------gcagcagcggagggcccccgacttaaacac------gctgtttaatagattctggaaggtggctgctccctactggttctc------tgatgataagctccaagctaggatccagctggccggcgtcttcgctctcactctcgccaccaccggcatcagcgtaggcttcaatttcctcggccgcgacttctacaatgcgcttgcgagtccgtttct-cttt----------------------------------cttcaa------------tttt--------ttcc----gtttttgattaatcga-attgat-----------------------------------------------aaatgtctgattca--tatctgtttgcttt-------t---------ataatttgctatcggatctcc--aacga--------------------atatat----aaaggcaaagaccaggaacaattcagcaagcagcttgtctactacctctgtagctttgc--------------------------------------------------------------------------------------------------------------------------------------------------------------
>I28646_M068_Malvaceae_Helmiopsis_sp_seq1
-------------------------------------------------------------------------ctttggagcagttttcccatcaccaaattcatcaac---------gtcctctcttctccttcact---------cga---cgtcttatwaggagaaatcctaatccrysgamyatcaaattttctgc-------rtctgactct-----------------caaccccaattatmcccacca------------cmgccac--------agccmccthacaaggatgaggg------------------------acagcagaggaaaggctctgacttaaacat------gctatttgatagattctggaaggtggctgccccttattggttctc------tgatgataaggtccaagctaggctccarctsgccdgtgtattcgctctcactctcgccaccaccrgcwkyaryktcngcttcaatttccttggccrkgacttttacaatgcgctcrcaagtctgttttc-tctc-----------------------------------------t----ctctttctty--------ttc------aktttyattggcyat-wtwtatata--------------wrwatatatatgtttaaaaa----------trtgatctgattt------tggtttgcttt-------t---------gtaatttgttatcatatcttc--gataa------------caacaaatatggatatatatata--------------------------------------------------------------------------------------------------------------------------------------------------------------------------------------------------------------------
>I28647_M069_Malvaceae_Cheirolaena_linearis_seq1
---------------------------------------------------------------------------------------------------------------------------ctcttctccatcact---------cca---cgttttataaggagaaatcctaatccgtggaccatcaatttttctgc-------atccgaccct-----------------caaccccaattatccccaccacaaccaa---cgccaccac--------agccaccttacaaggatgaagg------------------------acagcagaggaaaggctccgacttaaacat------gctatttgatagattctggaaggtggctgccccttattggttctc------tgatgataaggtccaagctaggctccagcttgccggtgtattcactctcactctcgccaccactggcattagcgtcggcttcaatttccttggccgggacttttacaatgcgctcgcaagtctgttttc-ttc---------------------------------------------------ttcttt--------ttc------agttttattggc-----------------------------tatataaatgtttaaaa--------------tgtctgattt------aggtttgctttt------t---------ttaatttgc---------------atat------------acacaaatatggatacataaagacaaagatcaggaacaattcaccaagcaacttgtctacta-----------------------------------------------------------------------------------------------------------------------------------------------------------------------------
>I28648_M070_Malvaceae_Helmiopsiella_madagascariensis_seq1
-----------------------------------------------------------------------------------gtcttcccatcaccgaattcatcaac---------atcctctcttctccwtcact---------cgh---cgtcttatraggagaaatcctaatccryggamyatcaaattytctgc-------atcygactcy-----------------caaccccaattatmccyacchccacca------ccrccac--------agcsmccttacaaggahgaggr------------------------acagcabaggaaaggctcbgasttaaacat------gctdtttgatagattctggaaggtggctgccccttantggttctc------tgatgatdaggtccaagctaggctccarctsgccggtgtattcgctctcactctcgccaccacyggcattagcgtcggcttcaatttccttggccgdgacttttacaatgcgctcrcaagtctgtytky-yytc-----------------------------------------------tyyytctyy--------ytcwbwty-ddyttyattggctat-ttthata----------------trtmtatatatrtttaaaaa----------tgtkrtctgattt------cggtttgctttt------t---------gtaatttgttatmwtmk------------------------------------------------------------------------------------------------------------------------------------------------------------------------------------------------------------------------------------------------------------------
>I28649_M071_Malvaceae_Goethalsia_meiantha_seq1
----------------------------------------------------tgaagttctccc------attctcatgggcaacgtcttcgtctttatcttcgtccacat------ccagtcttcttctccatgtct---------cgg---cgcc------------gttttaattcgttcaatatcaggggttgcgc-------atcccaattc-----------------caatcccaa--------------------------------------------tcacttactaatgcggg------------------------ccagcagagcaaagc---------------------cttgttcgacagattctggaaggtggctgccccttattggttctc------cgatgataagttccaagctaggctccagcttgccggtgtcttcgctctcactctcgccaccactggcatcagcgtcggcttcaacttccttggtcgtgacttctataatgctcttgcaagcaagtcttt-tccc----------------------------------ttttg--------ctttttctc--------tttt-----aggtgtat------------------------------------------aataagtat----------taatttctgattt---------tttattg-------tt---------ataatttgttgtcatatctc-------------------------aacaacaac----aaagacaaagaccaggaacagttcagcaagcaacttatttactacctctgtkgctttgctg------------------------------------------------------------------------------------------------------------------------------------------------------------
>I28652_M074_Malvaceae_Hildegardia_barteri_seq1
a---------------------------------------gcagtttcccttcaa---------------agcgttcctcccatgcccatcgtcaccaaattcatcggc---------aaccacgcttctctatttct---------agg---cgtcttcaaaggagaaatcctagttcatggaatatcaagtgttgcgc-------atctacctcc-----------------caatcccaa------------------------ttgccac--------caccat---------atgagga------------------------acagcaggggaaggtcttcgacttaaacat------gttgtttcagagattctggaaggtggctgccccctattggctctc------tgatgataaggtccaagctaggctccagttggccvctgtattcgctctcacactcgccaccacaggcatcagcgttggcttcagtttccttggccgggactttttcaatgcgcttgcaagtctgttttc-attt----------------------------------ctt---------------tttc--------tcc------cgtttcattggctat-ata-------------------------------tttaacaat----------caatggctgattt------cgatttgcttt-------t---------gtgatttgttatcataacaac-----------------------aaatacactt----aaagacaaagacgaggaacaattcaccaagcaactcgtttattatctgtgtgcctttgctggtggaattccggtgagct------cttatgtt----------------------------------------------------------------------------------------------------------------------------
>I28654_M105_Malvaceae_Pachira_aquatica_seq1
-------------------------------------------------------------------------------------------------------------------------------------tgccc---------agg---cgtcttagaaggagaaattctagttcatggattttcaagtgttgtgc-------atctacttcc-----------------caaactcaatct---------------------ccgccgc--------cgtcaccttctaaggatgaggg------------------------acggcagagggaggtttccgacttaaacat------gctgtttcagagattcaagaaggtggctgcaccttattggttctc------tgatgataaggtccaagctaggcttcagctggccggtgtgttcgctctcactctcgccaccaccggcatcagcgtcggcttcaatttccttggccgggacttcttcaatgcgcttgcaagtctgttttc-tttt----------------------------------cttttc------attacttttt--------ttc------agcttccttggctag-aaa-------------------------------tttagtaac----------atatgtctgattt-----tcgtttttcttt-------c---------gtaaatttttatcaaatctcc--aataa------------caacgaatata-ac----aaagacaaagatgaggaacaattcaccaag-------------------------------------------------------------------------------------------------------------------------------------------------------------------------------------------
>I28655_M148_Malvaceae_Robinsonella_mirandae_seq1
-------------------------------------------------------------------------------------------------------------------------------tctccatgtac---------agg---cgtcgcaaaacaagaaactctagttctttgaatgtcaagtgttgtgc-------atccactccc-----------------cagtccaagtcgcaatcg---------------ccgcckc--------cgactccttttaaggatgaagg------------------------agagcagaggaacttctccgacttaaacat------gctgtttcgtagattctggaaggtggccgctccctattggttctc------tgatgataaggttcaagctaggctccaattggccggtgttttcgctctcactctcgccaccaccggcatcagcgttggcttcaatttcctcggccgcgacttcttcaatgcgctttcaagtctgttttc-ttct----------------------------------ctctct-------ctctctyty-------------------------tskatct-ata-------------------------------ttttgtcac----------aaatgtctga------------tttcggct-------t---------ttaatttgttatcatt-ca---------------------------------at----aaagacaaagatgaagaacaatttaccaaacaacttctctactatctttgtgcctttgctggtggaattccggtgagta-------------------------ctgtgccagcaatttaccaa-----------------------------------------ggattggataa-----------------------------------------
>I28656_M002_Malvaceae_Tilia_americana_seq1
---------------------------------------------------------------------------------------------caccaaattcatcagc---------atccactcctttctatttct---------agg---cgtcttaaaaggagcaattctatttcatggactatcaagtgtagtga-------atctaactct-----------------caatcccaatcccaatcc------------caattaccgc--------caccaccttataaggatgargg------------------------acatcagaagaaggtttccgacttaaacat------gctgtttaatagattctggaaggtggctgccccctattggttctc------tgatgataaggtccaagctaggctccagctggccgctgtattcgctctcagtctcgccaccaccggcatcagcgtcggcttcaatttccttggccgggacttttacaatgcgcttgcaagtctgttttc-tttt----------------------------------ctt---------------tttc--------ttc------agtttcattggctat-ata-------------------------------tttaataat----------aaatgtctgattt------cagtttgcttt-------t---------ataatttgttatcatatctcc--aatta------------caacgaatatacat----aaagacaaagatgaggaacaattcacaaaacaacttg------------------------------------------------------------------------------------------------------------------------------------------------------------------------------------
>I28657_M180_Malvaceae_Triumfetta_lappula_seq1
---------------------------------------------------------------------------------------------------cttcgtcttcat------ccagcttccttcyccatgtct---------cggcgccgcc------------gtcttcagtcgttgaatatccggygttgcgc-------ttcccaatcc-----------------caatctccak--------------------------------------ctccgtcgtataataaygagggc---------------arccagacccagsagagaaaagc---------------------tttgcttgatcgattttggaaggtggctgccccatattggttctc------tgatgataagttccaagctaggctccagctcgccggtgtcttcgctctcactcttgccaccaccggtatcagcgtcggstttaatttccttggccgtgacttctacaatgctcttgcaagtaaagctct-tttt----------------------------------cttctt-------tccttttac--------tact-----actactac------------------------------------------wwtadtady----------wahtwwytdhtdm--------ythw-tttwtwtw-ttt---------ataatttgttatgttatctc------------------------caaaaacaac----aaagacaaagatgaggcacaattcagcaagcaacttatctacta-----------------------------------------------------------------------------------------------------------------------------------------------------------------------------
>I28658_M160_Muntingiaceae_Muntingia_calabura_seq1
--------------------------------------------------------------------------------------------------ccgtcctccgctcgggttattacctctccttcctctcttt-----------------------------catttccagttctttcagtggaataagtcacgtcttacttctcccaacag-----------------caggaccaa-----------------------------------------------ttcaacgatgcagca---------------gataatgaggttcccaggaaggtcccagaaatcaaggc------cctcctccatcgattctggaaggtcgctgctccctactggttctc------cgaagacaagacacaggccaggctgcagctcgccggcgtcttcgcccttactctcgccaccaccggcattagcgtcggcttcaatttcctcggccgcgacttctacaacgctcttgccagtctgtcctc-tcgc---------------------------------gctttttca----tttttactgttg------ttt----------------------------------------------------ttaggatgataat---------ttagtttcttatcattagtactattttcttcgcgcggttggatt--aattgagttgcgttcactgatac--ggtgctactttgatctgcgctcgtgatcgac----aaagacaaggaccaagagcagttcacgaagcaactcctctac-------------------------------------------------------------------------------------------------------------------------------------------------------------------------------
