# Supplementary material for: Localized Phylogenetic Discordance Among Nuclear Loci Due to Incomplete Lineage Sorting and Introgression in the Family of Cotton and Cacao (Malvaceae)
Source: Front Plant Sci. 2022 Apr 13;13:850521. doi: 10.3389/fpls.2022.850521 (PMC9043901; doi:10.3389/fpls.2022.850521)
Supplement: Supplementary file 1 [file Data_Sheet_1.ZIP › Alignments_v4/L77.fasta]

>I23352_M001_Malvaceae_Bombax_ceiba_seq1
-----------------------------------------------------------------------------------------------------------------------------------------------------------------------------------------------------------------------------------------------------------------------------------------------------------------------------------------------------------------------------------------------------------------------------------------------------------------------------------------------------------------------------------------------------------------------------------------------------------------------------------------------------------------tat-----------------------tgtgggtcgttagakccaatgcctttgcctgctg---gtactggaagctttacgtctgccttatttgtctccaaagatcgtagaattcctaagattcggattcaaacccgacaacttgagaatcttttggataagaggataattgtkkcagttgattcttgggaccgtcaatctcggtatccttctggtcattatgtacgagtcataggagaaataggtgatagagacactgagagtgaggtatgtg----------------------------------------------------------atc----------------tctctc--------------------tattcatttcatggtaattaatgagat---------tagt-aatacttctgta--------------------------------ctgcattataggtggtgttgatagagaatgatataaactcaaggccyttttccgccctagttttggcttgcttgccaccattaccatggtctgtatctagtgaagatctgacaaattccatccggctggatttgcgatctttgcgtgtctttagtgtggatccccctggtgtgtatttttaacggactttagtgaa------------------------------------------------------------------------------------------------------------------------------------------------------------------------------------------------------------------------------------------------------
>I23353_M002_Malvaceae_Tilia_americana_seq1
----------------------------------------------------------------------------------------------------------------------------------------------------------------------------------------------------------------------------------------------------------------------------------------------------------------------------------------------------------------------------------------------------------------------------------------------------------------------------------------------------------------------------------------------------------------------------------------------------------------------------------------------------------------ttat-----------------------tgtgggtctttggagccaatgcctatgcctgctg---gtactggaagctttacgtctgccttatttgtctccaaagatcgtagaattcctaagattcggattcaaacccgacagcttgagaatcttttggataagaggataattgtggcagttgattcttgggaccgtcaatctcggtatccttccggtcattatgtacgagtcataggagaaataggggatagagatactgagagtgaggtatgtgatacta----agttca-ccttct---------------------ctctctctctctctctc----------------tctctc--------------------tcycyvyvhnhnhnhnhnhdndndndddn-------dndn-nnhdndndddnd--------------------------------ndbdbdbdbdbdkkbdndndnnddddddddwdawahamwcdvvvcbcttttbtscvcvhdttttbkbkykykybhcmchhhhhhhvbdbtstgtgtvthgwgdadatgtgavahahthtmtvdsdskvkdtdtghgatat--------------------------------------------------------------------------------------------------------------------------------------------------------------------------------------------------------------------------------------------------------------------------------------------------------------
>I23354_M003_Malvaceae_Herissantia_crispa_seq1
-------------------------------------------------------------------------------------------------------------------------------------------------------------------------------------------------------------------------------------------------------------------------------------------------------------------------------------------------------------------------------------------------------------------------------------------------------------------------------------------------------------------------------------------------------------------------------------------------------------------------------------------------------------------------------------------------------------atgcctatgcctgctg---gtgcaggaagctttgcatctgccctattcatgtccaaagatcgtagaattcctaagattcgaattcaaacccgacagcttgagaatcttttggataagaggatcattgtggcagttgattcttgggaccgtaattctcggtatccttctggtcactatgtacgagtcataggagaaataggtgatagagacactgagagtgaggtatgtgataata----accttt-tcc---------------------------tccccccccccttc----------------tctctc--------------------catttatgtcatggtaattactaaggt---------tagt-aatacttgtgta--------------------------------ttgtgttccaggtggtgttgatcgagaatgatataaactcaaggcccttttcttcccaagttttggcttgcttgccaccattaccatggttcgtgtctaatgaagatgtgacaaatccaatccgacaggatttgcgatctgtgcgtgtctttagtgtggacccccctggtgtgtactcttaat-------------------------------------------------------------------------------------------------------------------------------------------------------------------------------------------------------------------------------------------------------------------
>I23355_M004_Malvaceae_Malva_arborea_seq1
----------------------------------------------------------------------------------------------------------------------------------------------------------------------------------------------------------------------------------------------------------------------------------------------------------------------------------------------------------------------------------------------------------------------------------------------------------------------------------------------------------------------------------------------------------------------------------------------------------------------------------------------------------------------------------------------------ttggagccgatgcctatgccygctg---gtgcaggaagctttgcatctgcaytattcrtctccaaagatcgtagaattcctaagattcggattcaaaccygacwacttgagaatcttttggataagagaatcatygtggcagttgattcttgggaccgtcaatctcggtacccttctggncactatgtamgagtcataggagaaataggtgatagagacactgarastgaggtatgtgataata------------------------------------------wttyytychyybs----------------tmtctm--------------------yhtsywtsymwkbmwdnhwwvdwahkyakk-----------wakhnhhrywhw--------------------------------hyknbtkdmwkgyvkkkbnkrtbgwkhddrwwddrdaydmdmkvvcbdybhbttycywhbyhwbbbhtkgcttgcywbcsttvcchhsgtydgtvtstdhtgaakvtrdddvaaatdcaatccggatggatttacgatctttgcgtgtttttagtgtggaccctcctggtttgtactcttaa--------------------------------------------------------------------------------------------------------------------------------------------------------------------------------------------------------------------------------------------------------------------
>I23356_M005_Malvaceae_Lavatera_assurgentiflora_seq1
-----------------------------------------------------------------------------------------------------------------------------------------------------------------------------------------------------------------------------------------------------------------------------------------------------------------------------------------------------------------------------------------------------------------------------------------------------------------------------------------------------------------------------------------------------------------------------------------------------------------------------------------------------------------------------------------------------tggagccgatgcctatgccygctg---gtgcaggaagctttgcatctgcaytattcgtctccaaagatcgtagaattcctaagattcggattcaaaccygacwacttgagaatcttttggataagagaatcatygtggcagttgattcttgggaccgtcaatctcggtacccttctggycactatgtamgagtcataggagaaataggtgatagagacactgarastgaggtatgtgataata------------------------------------------wttyytychyyys----------------tmtmtc--------------------yhtbyhyvtvwnkvhndhdandwahdbadd-----------dakwhnhahwhh--------------------------------hykhbtdkhdkgyvgbdbdkrtbgwkndddawddawahdmdcdvvhskhbnbbyycywhbyhhbnnntkgcttgcydbbbdyvbyhnbbwcbrtgtbtddtgaagatgtgacaaattcaatccggatggatttacgatckdyshkykykkbkwktkwgkgtgg---------------------------------------------------------------------------------------------------------------------------------------------------------------------------------------------------------------------------------------------------------------------------------------
>I23357_M006_Sphaerosepalaceae_Rhopalocarpus_longipetiolatus_seq1
----------------------------------------------------------------------------------------------------------------------------------------------------------------------------------------------------------------------------------------------------------------------------------------------------------------------------------------------------------------------------------------------------------------------------------------------------------------------------------------------------------------------------------------------------------------------------------------------------------------------------------------------------------------------------------------------gggwctttggagcccatgtctaggcctgctg---ggactggaagttttayctctgycttatttgtctccaaagatcgtagaattcctaarrttcggattcaaactcgtcaacttgagaatcttttggataagagaataattgtggcagttgattcttgggacbgtcaatctcgctatccttcwggtcattatgtgcgtgtcattggagaaataggtgatagggatactgagagtgaggtacgtaataatg----atttca--------------------------------ccctgcccctctc------------------------------------------tgtgtgtttgaaggtagctagtgcagtctg-----------aatgtttaggtaga-------------gattttatcccttctgcatatggtgcaggtagtcttgatagagaacaatatagattcaagacccttttctacccaagttttggcatgcttgccaccattaccatggtcagtatcttctggagatttggccaatcctgtcaggttggatttgcgacatctgtgtgtttttagtgtggacccgccaggtgtgtattcttcctagatgt-------------------------------------------------------------------------------------------------------------------------------------------------------------------------------------------------------------------------------------------------------------
>I23359_M008_Malvaceae_Althaea_officinalis_seq1
-----------------------------------------------------------------------------------------------------------------------------------------------------------------------------------------------------------------------------------------------------------------------------------------------------------------------------------------------------------------------------------------------------------------------------------------------------------------------------------------------------------------------------------------------------------------------------------------------------------------------------------------------------------------------------------------------------------cgatgcctatgcctgctg---gtgcaggaagctttgcatctgcactattcgtctccaaagatcgtagaattcctaagattcggattcaaacccgacaacttgagaatcttttggataagagaatcattgtggcagttgattcttgggaccgtcaatctcggtacccttctggtcactatgtaagagtcataggagaaataggtgatagagacactgaaactgaggtatgtgataata----atttct-tc-----------------------------ctctctctctatc----------------ttgttc--------------------catgtatgccatgataattactgagtt---------tagg-aatactcgtgta--------------------------------ttgtcttgcaggtggtgttgatcgagaatgatataaactcscggcccttttcttcccaagttttggcttgcttgccaccgttaccatggtctgtgtctaatgaagatgtgatgaattcaattcggctggatttgcgatctttgcgtgtttttagtgtggacccccctggtgtgtacttttaatgaac---------------------------------------------------------------------------------------------------------------------------------------------------------------------------------------------------------------------------------------------------------------
>I23360_M009_Malvaceae_Lagunaria_patersonia_seq1
----------------------------------------------------------------------------------------------------------------------------------------------------------------------------------------------------------------------------------------------------------------------------------------------------------------------------------------------------------------------------------------------------------------------------------------------------------------------------------------------------------------------------------------------------------------------------------------------------------------------------------------------------------------ttat-----------------------tgtggttctttggagccaatgcgtatgcctgctg---gtacaggaagctttacgtctgccctatttgtytccaaagatcgtagaattcctaakattcggattcaaacccgacagcttgagaatcttttgrataagaggataattgtggcrgttgattcttggraccgtcaatctyggtatccttctggtcactatgtacgagtcataggagaaataggtgatagagacactgagagtgaggtwtgkgataata----acttyt--------------------------------tcctctctstmty----------------tctbty--------------------ysywyrkkwmwtgstrakmwywrwrat---------whkt-rwkwmttgtgt---------------------------------------tgcaggtggtattgatcgagaatgatataaactcgaggcccttttcttcccaagttttgtcttgcttgccaccattaccatggtctgtgtctaatgaagatgtgacaaattcaatccg------------------------------------------------------------------------------------------------------------------------------------------------------------------------------------------------------------------------------------------------------------------------------------------------------------------------------
>I23361_M010_Malvaceae_Allyogyne_huegelli_seq1
----------------------------------------------------------------------------------------------------------------------------------------------------------------------------------------------------------------------------------------------------------------------------------------------------------------------------------------------------------------------------------------------------------------------------------------------------------------------------------------------------------------------------------------------------------------------------------------------------------------------------------------------------------------------------------------------------------------------------------------------------------------------------agaattcctaagatccggattcaaacacgacagcttgagaatcttttggataagaggataattgtggcagttgattcttgggaccgtcaatctcggtatccttctggtcactatgtacgagtcataggagaaataggtgacagagacactgagagtgaggtatgtgatggta----atttct-tc-------------------------------ctctgtcttcc----------------cctttc--------------------c----------------------------------------------------------------------------------------------------------------------------------------------------------------------------------------------------------------------------------------------------------------------------------------------------------------------------------------------------------------------------------------------------------------------------------------------------------------------------------------------------------------------------------------------
>I23364_M013_Malvaceae_Grewia_sp_seq1
------------------------------------------------------------------------------------------------------------------------------------------------------------------------------------------------------------------------------------------------------------------------------------------------------------------------------------------------------------------------------------------------------------------------------------------------------------------------------------------------------------------------------------------------------------------------------------------------------------------------------------------------------------------------------------------------atccttggaaccaacgcctatgcctgctg---gtactggaacctttacatcagccttatttgtgtccaaagatcgtagaattcctaaaattcggattcaaacccgacagcttgagaatcttttagataagaggataattgtggcggttgattcttgggaccgtcaatctcggtatccttccggtcattatgtacgagttataggtgatataggtgatagagatactgagagtgaggtatatgataaaa----ttcacc--------------------------------cgccctctgtgtg----------------tgtgtg--------------------tgtgtgtgtgatggtagttattgagat---------tagt-cgtacgtgtcta--------------------------------ttgtggtacaggtggtgttgatagagaatgatataaacacaaggcctttctctgcccaagttttggcttgcttgcctccattaccctggtctgtgtctggcgaacatgtgaagaattctaccaggctggatttgcgatctttgagggtttttagtgttgatccccctggtgtgtattctaat--------------------------------------------------------------------------------------------------------------------------------------------------------------------------------------------------------------------------------------------------------------------
>I23365_M014_Malvaceae_Callirhoe_bushii_seq1
----------------------------------------------------------------------------------------------------------------------------------------------------------------------------------------------------------------------------------------------------------------------------------------------------------------------------------------------------------------------------------------------------------------------------------------------------------------------------------------------------------------------------------------------------------------------------------------------------------------------------------------------------------------ttat-----------------------tgtgggtctttggagccgatgcctatgcctgctg---gtgcaggaagctttgcatctgccctattcgtctcaaaagatcgtagaattcctaagattcggattcaaacccgacarcttgagaatcttttggataagagaatmrtcgtggcagttgattcktgggaycgtcaatctcggtacccttctggtcactatgtacgggtcatagghgaaataggtgatagagacamtgagagtgaggtatgtgataatk----rcwtct-tc-----------------------------ccctmtcthtatc----------------tctttc--------------------catttatgtcmtgataattactgartt---------tagt-aatacctgtgta--------------------------------ttgtcatgcargtagtgttgatagagaatgatataaahtggagacctttttcttcccaagttttggcttgcttgccaccgttaccatggtctgtgtctaatgaagatgtgrcaaattyaatccggmtggatttgygatctttgcgtgtctttagtgtggattcccctggtgtgtac--------------------------------------------------------------------------------------------------------------------------------------------------------------------------------------------------------------------------------------------------------------------------
>I23367_M016_Malvaceae_Kitaibelia_vitifolia_seq1
----------------------------------------------------------------------------------------------------------------------------------------------------------------------------------------------------------------------------------------------------------------------------------------------------------------------------------------------------------------------------------------------------------------------------------------------------------------------------------------------------------------------------------------------------------------------------------------------------------------------------------------------------------------ttat-----------------------tgtgggtctttggagccgatgcctatgcctgctg---ktgcaggaagctttrcatctgcactattcgtctccaaagatcgtagaattcctaagattcggattcaaacccgacaacttgagaatcttttggataagagaatcatcgtggcagttgattcttgggaccgtcaatctyggtacccttctggtcactatgtamgagtcataggagaaataggtgatagagacactgaragtgaggtatgtgwhwmtm----dcthny-tc-----------------------------ytyycwykywwky----------------yhtkwy--------------------mrtkwhygwswtdakradtastsdkkt---------wwkk-wmtwsymgkkkr--------------------------------tkktswtssagrwkgwgttgatcgagaatgatataaactcgaggcccttttcttcccaagttttggcttgcttgcctcccttaccatggdctgtgtctaatgaagatgtgacaaatccaatccggctggatttgcgatctttgcgtgtttttagtgtg--------------------------------------------------------------------------------------------------------------------------------------------------------------------------------------------------------------------------------------------------------------------------------------------
>I23368_M017_Malvaceae_Sterculia_apetala_seq1
----------------------------------------------------------------------------------------------------------------------------------------------------------------------------------------------------------------------------------------------------------------------------------------------------------------------------------------------------------------------------------------------------------------------------------------------------------------------------------------------------------------------------------------------------------------------------------------------------------------------------------------------------------------------------------------------gggtctttggagccaatgcctatgcctgctg---gtactggaagctttacttctgccttatttgtctccaaagatcgtagaattcctaagattaggattcaaacccggcagctagagaatcttttggataagaggatagttgtggctgtcgattcttgggaacgtcaatctcggtatccttttggtcattatgtacgagtcataggacaaataggtgatagagatactgagagtgaggtatgtgataaca----agttct-tca---------------------------------------------------------------------------------------catgtgatggtaattactgagat---------tagt-aatacttgtgtg--------------------------------ttttggtgcaggtggtgttgatagagaatgatataaactcaaggcccttttctgcccaagttttggcttgcttgccaccattaccgtggtctgtgtctagtgaagacgtgacaaattctataaggctggatttgcgatccttgcgtgtctttagtgtggaccctcctggtttgtattcttaatggactgt------------------------------------------------------------------------------------------------------------------------------------------------------------------------------------------------------------------------------------------------------------
>I23369_M018_Malvaceae_Abelmoschus_esculentus_seq1
--------------------------------------------------------------------------------------------------------------------------------------------------------------------------------------------------------------------------------------------------------------------------------------------------------------------------------------------------------------------------------------------------------------------------------------------------------------------------------------------------------------------------------------------------------------------------------------------------------------------------------------------------------------------------------------------------------------tgcctcttcctgctg---gtacaggaagccttatatctgccytgtttgtctccaaagatcgtagaatwcctaagattcgwattcaaacccgacagcttgagaatcttttggataagaggataattgtggcagttgattcttgggaccgtcaatctcgrtatccttctggccactatgtacgagtaataggagaaataggtgatagagacachgaragtgaggtatgtgatagta----acttcy--------------------------------tcyyyyywymmyy----------------yytywy--------------------mhwkkymwsgbmawttyykrarktwwt---------watw-mdtrykyrykkw--------------------------------ktktswkkyrgkykkwmtyradmrwgawwkamaywmambsmmskyyyyttycyhmshwdkkkytkgcttgcybscmhymhthhcskbggtbtbtdhydaakrardatgtgacaaattcaatccgactggatkwkckttgtgt----gtctttagtgtagacccccctggtgtgtactattaaaggactgttgtgaattat----------------------------------------------------------------------------------------------------------------------------------------------------------------------------------------------------------------------ttattttgc-------------------
>I23370_M105_Malvaceae_Pachira_aquatica_seq1
-------------------------------------------------------------------------------------------------------------------------------------------------------------------------------------------------------------------------------------------------------------------------------------------------------------------------------------------------------------------------------------------------------------------------------------------------------------------------------------------------------------------------------------------------------------------------------------------------------------------------------------------------------------------------------------------------------------atgcctttgcctgctg---gcactggaagctttacgtctgccttatttgtctccaaagatcgtcggattcctaagattcggattcaaacccgacaacttgagaatcttttggataagaggataattgtggcagttgattcttgggaccgtcaatctcggtatccttctggtcattatgtacgagtgataggagaaataggtgatagagacactgagagtgaggtatgtgataata----actttt-tc-------------------------------ctctctctatc----------------tctctc--------------------ccttcatgtcatggtaattactgagat---------tagt-aatacttctgta--------------------------------ctgcattacaggtggtgttgatagagaatgatataamctcaaggcccttttccgccctagttttggcttgcttgccaccattaccatggtctgtgtctagtgaagatctgacaaattccatccggctggatttgcgatctttgcgtgtctttagtgtg--------------------------------------------------------------------------------------------------------------------------------------------------------------------------------------------------------------------------------------------------------------------------------------------
>I23371_M137_Malvaceae_Dombeya_wallichii_seq1
-----------------------------------------------------------------------------------------------------------------------------------------------------------------------------------------------------------------------------------------------------------------------------------------------------------------------------------------------------------------------------------------------------------------------------------------------------------------------------------------------------------------------------------------------------------------------------------------------------------------------------------------------------------------tat-----------------------tgcgggtckttggagccaatgcctatgcctgctg---gtactggaagctttacatctgctttatttrtctcsaaagatcgtagaattcctaagattcggattcaaacccgacagctagagaatcttttggataagaggataattgtagcagttgattcttgggaccgtcaatctcggtacccttctggacattatgtacgagttataggagaaataggtgatagagatactgagagtgaggtatgtgataata----agttcr--------------------------------ccttctytctmtc----------------tctcwm--------------------wmtytswwwwkkcbkarwttmykagww---------ywtk-wgtaytkkkgtr--------------------------------ywgkkgkkswkgwkrkrkwrwkakakaawswyawrrmcyywwksyscyywwstkyymrmktkttagcttgcttgccaccattaccctggtctgtgtctagtgaagatgttacaaattctatcaggctggatttgcgatctttgtgtgtctttagtgtcgatcctcc------------------------------------------------------------------------------------------------------------------------------------------------------------------------------------------------------------------------------------------------------------------------------------
>I23372_M140_Malvaceae_Chiranthodendron_pentadactylon_seq1
----------------------------------------------------------------------------------------------------------------------------------------------------------------------------------------------------------------------------------------------------------------------------------------------------------------------------------------------------------------------------------------------------------------------------------------------------------------------------------------------------------------------------------------------------------------------------------------------------------------------------------------------------------------------------------------------------------ccaatgcctatgcctgctg---gttcaggaagctttacgtctgccttatttgtctccaaagatcgtaggtttcctaagattcggattcaaacccgacagcttgagaatcttttggataagagaataattgtggcagttgattcttgggaccgtcaatctcggtatccttctggtcattatgtacgagtcataggagaaataggtgatagagacactgagagtgaggtatgtgataata----acttct-tc-----------------------------ctctctctctatt----------------tctctc--------------------cattcatgtcatggtaattactgagat---------tagt-gatacttttgta--------------------------------ttgcgttgcaggtggtgttgatagagaatgatataaactcaaggcccttttctgctctagttttggcttgcttgccaccattaccatggtctgtgtctagtgaagatgtgacaaattctatccggctggatttgcgatctttgcgtgtctt---------------------------------------------------------------------------------------------------------------------------------------------------------------------------------------------------------------------------------------------------------------------------------------------------
>I23373_M141_Malvaceae_Quararibea_funebris_seq1
----------------------------------------------------------------------------------------------------------------------------------------------------------------------------------------------------------------------------------------------------------------------------------------------------------------------------------------------------------------------------------------------------------------------------------------------------------------------------------------------------------------------------------------------------------------------------------------------------------------------------------------------------------------ttat-----------------------tgtgggtctttggagccgatgcctatgcctgctg---gtacaggaagctttacgtctgccttatttatccccaaagatcgtagaattcctaagattcggattcaaacccgacagcttgagaatcttttggataagaggataattgtggcagttgattcttgggaccgtcaatctcggtatccttctggtcattatgtacgagtcataggagaaataggtgatagagacactgagagtgaggtatgtgataata----acttct-tc-----------------------------ctctctctttctc----------------tctctc--------------------cattcatgtcatggtaattattgagat---------tatt-aatacttgtgca--------------------------------ttgcattgcagatggtgttgatagagaatgatrtaaactcaaggcccttttctgccctagttttggcttgcttgccaccattaccatggtctgtgtccagtgaagatgtgacaaattccatacgactggatttgcgatctttgcgtgtgtttagcgtggatcctcctg----------------------------------------------------------------------------------------------------------------------------------------------------------------------------------------------------------------------------------------------------------------------------------
>I23374_M142_Malvaceae_Hampea_nutricia_seq1
------------------------------------------------------------------------------------------------------------------------------------------------------------------------------------------------------------------------------------------------------------------------------------------------------------------------------------------------------------------------------------------------------------------------------------------------------------------------------------------------------------------------------------------------------------------------------------------------------------------------------------------------------------------at-----------------------tgtgggtctttggagccaatgcctgtgcctgctg---ggactggaagctttacatctgccctatttgtctccagagatcgtagaattcctaagattcggatccaaacccgacagcttgaaaatcttttggataagaggataattgtggcagttgattcttgggaccgtcagtctcggtatccttctggtcattacgtacgagtcattggagaaataggcaatagagacacggagagtgaggtatgtgataata----gcttct-tca-----------------------------tctctctctctc----------------tctctm--------------------tatatatatatatatmtykkkgkkrww---wwkm-kywkw-ratacttgtata--------------------------------ttgtgttgcaggtggtgttgatcgagaatgatataaactcaaggcccttttcttcccaagttttggcttgcttgccaccactaccatggtctgtgtctagtgaagatgtggcaaattcaatccggcaggatttacgatctttgcgtgtctttagtg----------------------------------------------------------------------------------------------------------------------------------------------------------------------------------------------------------------------------------------------------------------------------------------------
>I23376_M145_Malvaceae_Heliocarpus_appendiculatus_seq1
------------------------------------------------------------------------------------------------------------------------------------------------------------------------------------------------------------------------------------------------------------------------------------------------------------------------------------------------------------------------------------------------------------------------------------------------------------------------------------------------------------------------------------------------------------------------------------------------------------------------------------------------------------------at-----------------------tgtggatctttggagccaatggctatgcctgctg---gtactggaagctatacatctgcattatttgtctccaaagatcgtagagttcctaagattcggattcaaacccgacagcttgagaatcttttggataagaggataattgtggcagttgattcttgggaccdtcaatcwcggtatccttctggtcattatgtacgagttatcggagaaataggtgatagagatactgaaagtgaggtatatgata-------agtcya-ccttct-----------------------stctstctstctctc----------------tytytyhyhctybybht-----mbhbtnhttdbdkwdtdkwdwwwhhbddgth---------takh-rwknydbdbbtd--------------------------------bbbtdgdbmrrgnrnbhtddahavdvaasghcwtwmhctvmvvvhbtttbbbbbybcdngyytnbnhtnvcdtdsyyyswktmymrtgrhswkkkkmyaaattctaccaggctggatytaccaggctggatttgcgatcttt------------------------------------------------------------------------------------------------------------------------------------------------------------------------------------------------------------------------------------------------------------------------------------------------------------
>I23377_M148_Malvaceae_Robinsonella_mirandae_seq1
-------------------------------------------------------------------------------------------------------------------------------------------------------------------------------------------------------------------------------------------------------------------------------------------------------------------------------------------------------------------------------------------------------------------------------------------------------------------------------------------------------------------------------------------------------------------------------------------------------------------------------------------------------------------t-----------------------tgtgggtctttggagccgatgcctatgcctgctg---gtgcaggaagctttgcatctgccctattyrtgtccaaagatcgtagaattcctaagattcgaattcaaacccgacagcttgagaatcttttggataagaggatcatcgtggctgttgattcttgggaccgtcaatctcggtatccttmtggtcactatgtacgrgtcataggagaaataggtgatagagacactgagagtgaggtatgtgatgatt----ttttnc-tct--------------------------ctctctctctctctc----------------tccccc--------------------catttatgtcatagtaattactcagtt---------tagt-aatacttgtgta--------------------------------ttgtgttccaggtggtgttgatcgagaatgatataaactcaaggcccttttcttcccaagttttggcttgcttgccaccattaccatggtttgtgtctaatgaagatgtgacaaatgcaaaccgactggatttgcgatctttgcgtgtctttagtgtggatccccctggtgtgtactcttaatggactgtggtgaatca---------------------------------------------------------------------------------------------------------------------------------------------------------------------------------------------------------------------------------------------------
>I23378_M150_Malvaceae_Ceiba_pentandra_seq1
-----------------------------------------------------------------------------------------------------------------------------------------------------------------------------------------------------------------------------------------------------------------------------------------------------------------------------------------------------------------------------------------------------------------------------------------------------------------------------------------------------------------------------------------------------------------------------------------------------------------------------------------------------------------tat-----------------------tgtgggtctttagagccaatgcctttgcctgctg---gtactggaagctttacgtctgccttatttgtctccaaagatcgtagaattcctaagattcggattcaaacccgacaacttgagaatcttttggataagaggataattgtggcagttgattcttgggaccgtcaatctcggtatccttctggtcattatgtacgagtcataggagaaataggtgatagagacactgagagtgaggtatgtg----------------------------------------------------------atc----------------tctctc--------------------tattcatttcatggtaatgaatgagat---------tagt-aatacttctgta--------------------------------ctgcattataggtggtgttgatagagaatgatataaactcaaggcccttttccgccctagttttggcttgcttgccaccattaccgtggtctgtttctagtgaagatctgacaaattccatccggctggatttgcgatctttgcgtgtctttagtgtggatccccctggtgtgtat--------------------------------------------------------------------------------------------------------------------------------------------------------------------------------------------------------------------------------------------------------------------------
>I23379_M160_Muntingiaceae_Muntingia_calabura_seq1
------------------------------------------------------------------------------------------------------------------------------------------------------------------------------------------------------------------------------------------------------------------------------------------------------------------------------------------------------------------------------------------------------------------------------------------------------------------------------------------------------------------------------------------------------------------------------------------------------------------------------------------------------------------------------------------------------------------------------------------cttcgtctctgccttgtttgtatccaaagatcatagaattcctaaaattaggattcaaactcgacaacttgagaatcttttggagaagaggataattgtagcggttgactcttgggaccggcaatctcgttatccttctggacactatgttagagtcattggggagataggtgacagagaaactgaaactgaggtacataatgttc------------ctctat-----------------tgtcaccttgctcctgttctaagt------------acccttatgggtcctgaca-------ttcctaacagaatctagttgctcgaattgaatttt-aagt-agaacatggattta---------------------ctggtaccatgcatgtgtaggttgtattgatagagaa------------------------------------------------------------------------------------------------------------------------------------------------------------------------------------------------------------------------------------------------------------------------------------------------------------------------------------------------------------------------------------------------------------------------------
>I23380_M161_Malvaceae_Hibiscus_tiliaceus_seq1
----------------------------------------------------------------------------------------------------------------------------------------------------------------------------------------------------------------------------------------------------------------------------------------------------------------------------------------------------------------------------------------------------------------------------------------------------------------------------------------------------------------------------------------------------------------------------------------------------------------------------------------------------------------ttat-----------------------tgtgggtctttggagccgatgcctcttcctgctg---gtacaggaagccttatatctgccctgtttgtctccaaagatcgtagaattcctaagattcggattcaaactcgacagcttgagaatcttttggataagaggataatagtggcagttgattcttgggaccgtcaatctcggtatccttctggtcactatgtacgagtcataggagaaataggtgatagagacactgagagtgaggtatgtgataatt----tcttcg-----------------------------------tctctctatc----------------tctttc--------------------cctttatataacagttattatggaagt---------taga-aatacttgtgta--------------------------------ttgtgttgcaggtggtcttaatcgagaatgatataaactcaaggcccttttcttcccaagttttggcgtgtttgccaccattaccgtggtttgtgtctagtgaagatgtgaccaattcaatccggctggatatgcgatctttgcgtgtctttagtgtagacccccctggtgtgtattcttaatggac---------------------------------------------------------------------------------------------------------------------------------------------------------------------------------------------------------------------------------------------------------------
>I23381_M162_Bixaceae_Bixa_orellana_seq1
-------------------------------------------------------------------------------------------------------------------------------------------------------------------------------------------------------------------------------------------------------------------------------------------------------------------------------------------------------------------------------------------------------------------------------------------------------------------------------------------------------------------------------------------------------------------------------------------------------------------------------------------------------------------------------------------------------------------atgcctgctg---gttctggaggttttgccaatgcattatttgtctccaaagatcgtagaattcctaagattcgaattcaaactagacaacttgagaatcttttggacaagaggattattgtggcagctgattcttgggaccgccaatctcggtatccttctggccattatgtacgcgtaattggagaaataggtgatagggatactgagagtgaggtatgtaattatg----agttca-ctctct-----------------------ctctctctcttcttt----------------tctctcttttcctattg----atgtttatgtgtctgaagacaaattctgaagt--------------agtatatttttaggag-----gaaaggggatttattagaagtgtgtatggtgcaggtggttttgatagagaatgatattaactcaagacctttttctgcccaagttttgtcatgcttgcctccattaccttggtctgtgtcctctgaagatttggccaatcccaktaggcaggatttgcg------------------------------------------------------------------------------------------------------------------------------------------------------------------------------------------------------------------------------------------------------------------------------------------------------------------
>I23382_M163_Bixaceae_Cochlospermum_vitifolium_seq1
-------------------------------------------------------------------------------------------------------------------------------------------------------------------------------------------------------------------------------------------------------------------------------------------------------------------------------------------------------------------------------------------------------------------------------------------------------------------------------------------------------------------------------------------------------------------------------------------------------------------------------------------------------------------------------------------------------------------------------------------cttgcatctgccttatttatctctaaagatcgtagaattcctaagattcggattcaaactagacaacttgagaatcttttgagcaagagaatagttgtggcagttgattcttgggaccgtcaatcccgatatccttctggccattatgtaaaaacgataggagcaataggtgataagaaaattgagactgcggtatgtaatattg----cgctca-cttgt------------------------ctctctcyttctttt----------------cctctctgtctatttgtgc-------ttcctgtctgaaggaacctactaaa-----------tagtgaatgtttagttgga---------aatgaaatttattagatgtgtgtacgatgcaggtgcttttgatggagaatgatattaatgaaaaccctttttctgctcaagttttggcgtgcctgccaccattaccttggtc---------------------------------------------------------------------------------------------------------------------------------------------------------------------------------------------------------------------------------------------------------------------------------------------------------------------------------------------------------------
>I23383_M166_Malvaceae_Pseudobombax_ellipticum_seq1
-----------------------------------------------------------------------------------------------------------------------------------------------------------------------------------------------------------------------------------------------------------------------------------------------------------------------------------------------------------------------------------------------------------------------------------------------------------------------------------------------------------------------------------------------------------------------------------------------------------------------------------------------------------------tat-----------------------tgtgggtctttagagccaatgcctttgcctgctg---gtaccggaagctttacatctgccttatttgtctccaaagatcgtagaattcctaagattcggattcaaacccgacaacttgagaatcttttggataagaggataattgtggcagttgattcttgggaccgtcaatctcggtatccttctggtcattatgtacgagtcataggagaaataggtgatagagacactgagagtgaggtatgtgataata----acttct-tc-------------------------------ctctctctatc----------------tctctc--------------------cattcatgtcatggtaattattgagat---------tagt-agtacttctgta--------------------------------ctgcattacaggtggtgttgatagagaatgatataaactcaaggcccttttctgccctagttttggcttgcttgccgccattgccatggtctgtgtctagtaaagatatgacaaattccatccggctggatttgcgatctttgtgtgtctttagtgtggacccccctggtgtgtatttttaatggactttag----------------------------------------------------------------------------------------------------------------------------------------------------------------------------------------------------------------------------------------------------------
>I23384_M168_Malvaceae_Theobroma_cacao_seq1
------------------------------------------------------------------------------------------------------------------------------------------------------------------------------------------------------------------------------------------------------------------------------------------------------------------------------------------------------------------------------------------------------------------------------------------------------------------------------------------------------------------------------------------------------------------------------------------------------------------------------------------------------------------------------------------------gtctttggagccaatgcgtatgcctgctg---gtaccggaagctttacatctgccttatttgtctccaaagatcgtagaattcctaagattcggattcaaacccgacagcttgagaatcttttggataagaggataattgtggcagttgattcttgggaccgtcaatctcgatatccttctggtcattatgtacgagtcataggagaaataggtgatagagataccgaaagtgaggtatgtgat-----------------------------------------------tctctctctctc----------------tctcym--------------------cacccttgtgatggtaattagtgagat---------taat-aacac---------------------------------------ttgtggtgcaggtggtgttgatagagaatgatataaactcgaggcccttctctgcccaagttttagcttgcttgccaccattaccatggtctgtgtctagtgaagatgtgacaaattctatcaggctggatttgcgatctttgcaggtctttagtgtggatccccctggtgtgtattcttaatggactgtagtgaattat----------------------------------------------------------------------------------------------------------------------------------------------------------------------------------------------------------------------gcattttgcaaa----------------
>I23385_M169_Malvaceae_Ochroma_pyramidale_seq1
--------------------------------------------------------------------------------------------------------------------------------------------------------------------------------------------------------------------------------------------------------------------------------------------------------------------------------------------------------------------------------------------------------------------------------------------------------------------------------------------------------------------------------------------------------------------------------------------------------------------------------------------------------------------------------------------gcgggtctttggagccaatgcctatgcctgctg---gtacaggaagctttacgtctgccttatttgtctccaaagatcgtagaattcccaagattcggattcaaacccgccagcttgagaatcttttggataagaggataattgtggcagttgattcttgggaccgtcaatcccggtatccttctggtcattatgtacgagtcataggagaaataggtgatagagacactgagagtgaggtatgtgataata----acttct-tcc---------------------------tctctctctctatc----------------tctctc--------------------cattcatgtcatggtaattactgagat---------tagt-aatacttgtgta--------------------------------ttgcattgcaggtggtgttgatagagaatgatataaactcaaggcccttttctgccctagttttggcttgcttgccaccattaccatggtctgtgtctagtgaagatgtgacaaattccatccggcgggatttgcgatctttgcgtgtctttagtgtggatccccctg----------------------------------------------------------------------------------------------------------------------------------------------------------------------------------------------------------------------------------------------------------------------------------
>I23387_M178_Malvaceae_Malvaviscus_arboreus_seq1
----------------------------------------------------------------------------------------------------------------------------------------------------------------------------------------------------------------------------------------------------------------------------------------------------------------------------------------------------------------------------------------------------------------------------------------------------------------------------------------------------------------------------------------------------------------------------------------------------------------------------------------------------------------------------------------------------ttggagccaatgcctcttcctgctg---gtacaggaagccttatatctgcsbtgtttgtctccaaagatcgtmgaattcctaagattcggattcaaacccgacagcttgagaatctwttggataagaggataatwgtggcagttgattcttgggacygtcartctcggtatccttctggycactatgtmcgwgtmataggagaaataggtgatagagacackgagagtgaggtatstgatakta----acttcy--------------------------------tcyyyyywyymyy----------------thyywh--------------------mwdtkmyryaryrrtwwytrmwgwwrt---------ttvt-amtwytkkwktr--------------------------------tkktyywgswggtsktmwtmrhsrakratrwwawmwmmwvrmssyyytyttcyymmswwktkkykksytksyyrccayyayydysrtskkykkykwmtrrwgawgwkryaamwwmwwymmkcckgswkkwkykryswtyktkkkkyktywktagtgtagaccc---------------------------------------------------------------------------------------------------------------------------------------------------------------------------------------------------------------------------------------------------------------------------------------
>I23388_M180_Malvaceae_Triumfetta_lappula_seq1
----------------------------------------------------------------------------------------------------------------------------------------------------------------------------------------------------------------------------------------------------------------------------------------------------------------------------------------------------------------------------------------------------------------------------------------------------------------------------------------------------------------------------------------------------------------------------------------------------------------------------------------------------------------ttat-----------------------tgtggatctttggarccaatggctatgcctgctg---gtactggaagctatacatctgcattatttgtctccaaagatcgtagagttcctaagattcggattcaaacccgacagcttgagaatcttttggataagaggataattgtggcagttgattcttgggaccrtcaatcwcggtatccttctggtcattatgtacgagttatcggagaaataggtgatagagatactgaaagtgaggtatatgata-------agtcca-cctt-------------------------ctctctctctctctc-----------------------------------------ctgcttgtgttatagttattactgagtt---------tagt-aatacttgtcta--------------------------------tcgtgatgcaggtggtcttgatagagaacgatataaactcaaggcctttctctgcccaagttttggcttgcttgcctccattaccatggtctgtgtctagtgaagatgtgacaaattctaccaggctggatttacgatctttgagggtctttagtgtggatc----------------------------------------------------------------------------------------------------------------------------------------------------------------------------------------------------------------------------------------------------------------------------------------
>I23389_M181_Malvaceae_Pavonia_scheadiana_seq1
-----------------------------------------------------------------------------------------------------------------------------------------------------------------------------------------------------------------------------------------------------------------------------------------------------------------------------------------------------------------------------------------------------------------------------------------------------------------------------------------------------------------------------------------------------------------------------------------------------------------------------------------------------------------------------------------------------------cgatgcctatgcctgctg---gtgcaggaagctttgcatctkcactattcgtytccaaagatmgtagaattcctaagattcggattcaaacccgacaacttgagaatcttttggataagagaatcatcgtggcagttgattcttgggaccgtcaatctcggtacccttctggtcactatgtacgagtcataggagaaataggtgatagagacactgaragtgaggtwtgtgataata----acttct-tc-----------------------------ctctctctctatc----------------tcttty--------------------catgtatgtcatgataattacmgagtt---------tagt-aatactcgygta--------------------------------ttgtcttgcaggtggtgttgatcgagaatgatataaactcgaggcccttttcttcccatgttttggcttgcttgcctccgttaccatggtctgtgtctaatgaagatgtgacaaattcaatccggctggatttgcgatctttgcgtgtttttagtgtggayccccctggtrtgtactcttaatggacttgtg----------------------------------------------------------------------------------------------------------------------------------------------------------------------------------------------------------------------------------------------------------
>I23390_M182_Malvaceae_Anoda_cristata_seq1
----------------------------------------------------------------------------------------------------------------------------------------------------------------------------------------------------------------------------------------------------------------------------------------------------------------------------------------------------------------------------------------------------------------------------------------------------------------------------------------------------------------------------------------------------------------------------------------------------------------------------------------------------------------ttat-----------------------tgtgggtctttggagccgatgcctatgcctgctg---gtgcaggaagctttkcatcttcactattcgtytccaaagatagtagaattcctaagattcggattcaaacccgacaacttgagaatcttttggataagagaatcatcgtggcagttgattcttgggaccgtcaatctcggtacccttctggtcactatgtacgagtcataggagaaataggtgatagagacactgaragtgaggtwtgtgataata----acttct-tc-----------------------------ctctctctctatc----------------tcttty--------------------catgtatgtcatgataattacmgagtt---------tagt-aatactcgygta--------------------------------ttgtcttgcaggtggtgttgatcgagaatgatataaactcgaggcccttttcttcccawgttttggcttgcttgccwccgttaccatggtctgtgtctaatgaagatgtgacaaattcaat---------------------------------------------------------------------------------------------------------------------------------------------------------------------------------------------------------------------------------------------------------------------------------------------------------------------------------
>I23391_M183_Malvaceae_Phymosia_umbellata_seq1
----------------------------------------------------------------------------------------------------------------------------------------------------------------------------------------------------------------------------------------------------------------------------------------------------------------------------------------------------------------------------------------------------------------------------------------------------------------------------------------------------------------------------------------------------------------------------------------------------------------------------------------------------------------ttat-----------------------tgtgggtctttggagccratgcctatgcctgctg---gtgcaggaagctttgcatctgccctattygtgtccaaagatcgtagaattcctaagattcgaattcaaacccgacagcttgagaatcttttggataagmggatcattgtggcagttgattcttgggaccgtaattctcggtatccttctggtcactatgtacgagtcataggagaaataggtgatagagacactgagagtgaggtatgtgataata----acyttt-yy----------------------------yyyyyyyyyyyhyw----------------yyyyyh--------------------cwytywtgtcahbgtaattactaagrt---------thgt-aathtttgtgta--------------------------------ttvtgttchaggtggtgttgatcgagaatgatataaactcgaggcccttttcttcccaagttttdgcttgcttgccaccrttaccdtggtttgtgtctaatgaagatgtrmcammkyyamhmygrytkgwktykmrwkmwkwksksrymwwtmswrwssrwsyssmtt---tgcgatctttgc-------------------------------------------------------------------------------------------------------------------------------------------------------------------------------------------------------------------------------------------------------------------
>I23392_M187_Malvaceae_Ayenia_berlandieri_seq1
-------------------------------------------------------------------------------------------------------------------------------------------------------------------------------------------------------------------------------------------------------------------------------------------------------------------------------------------------------------------------------------------------------------------------------------------------------------------------------------------------------------------------------------------------------------------------------------------------------------------------------------------------------------------------------------------------tctttggagccaatgcctctgcctgccg---gtactggaagctttaccaatgccctgtttgtctccaaagatcgtagaattyctaagattcggattcaaactcgacagcttgagaatcttttggataagaggatagttgtggcagttgattcttgggaccgtcaatctcggtatccttctggtcattacgtacgagtcataggagaaataggtgatagggataccgaaagtgaggtaagtgataatt----ggttca-cctt---------------------------ctctgtttacttta---------------tctctt--------------------gacctgtgctgcattactaatagagattagtaa---tgct-aatgcttgggta--------------------------------tttttgtgcaggttgtgctgatagaaaatgatataaactcaaggcctttctctgcccaagttttggcttgcttgccacctttaccttggtctgtgtctagtgaagatgttactaaccctatcaggctggatttgagatctttgcgggtttttagtgtggaccctcctggtt-------------------------------------------------------------------------------------------------------------------------------------------------------------------------------------------------------------------------------------------------------------------------------
>I23393_M189_Malvaceae_Kearnemalvastrum_lacteum_seq1
------------------------------------------------------------------------------------------------------------------------------------------------------------------------------------------------------------------------------------------------------------------------------------------------------------------------------------------------------------------------------------------------------------------------------------------------------------------------------------------------------------------------------------------------------------------------------------------------------------------------------------------------------------------at-----------------------tgtgggtctttggagccgatgcctatgccygctg---gtgcaggaagctttgcatctgcmctattygtctccaaagatcgtagaattcctaagattcggattcaaacycgacarcttgagaatcttttggataagagaatcatcgtggcagttgattcttgggaccgtcaatctcgrtacccttctggtcactatgtacgrgtcataggagaaatwggtgatagagacactgagagtgaggtatgtgataata----acttct-yyc---------------------------tctctctctctmtc----------------tcyhty--------------------yrtktatgtcatgataattactgagtw---------tagt-aatacyygtgta--------------------------------ttgtcwtgcaggtggtgttgatmgagaatgatataaactsgagrccyttttcttcccaagttttggcttgcttgccaccgttaccatggtctgtgtctaatgaagatgtgacaaattcratccggctggatctgcgatctttgcgtgtytttagtgtggatccccctggtgtgtactcttaatggactgttg----------------------------------------------------------------------------------------------------------------------------------------------------------------------------------------------------------------------------------------------------------
>I23394_M229_Malvaceae_Malvastrum_americanum_seq1
---------------------------------------------------------------------------------------------------------------------------------------------------------------------------------------------------------------------------------------------------------------------------------------------------------------------------------------------------------------------------------------------------------------------------------------------------------------------------------------------------------------------------------------------------------------------------------------------------------------------------------------------------------------------------------------------------tttggagccgatgcctatgcctgctg---gtgcaggaagctttgcatctgccctattcgtctccaaagatcgtagaattcctaagattcggattcaaacccgacagcttgagaatcttttggataagagaatcatcgtggcagttgattcttgggaccgtcaatctcggtacccttctggtcactacrtacgggtcataggagaaataggggatagagacactgagagtgaggtatgtgatttata---acttcttcctctctctctctctctctctctctctctctctctctctctctc----------------tctctctctctctctctctctctctccatttatgtcatgataattactgagtt---------tagt-aatayykkyr----------------------------------------trymgkyrkkswkgwkskrkwrwkmkakaawswyrwrrmcyykwksyycccaagttttggcttgcttgccaccgttaccatggtctgtgt----------------------------------------------------------------------------------------------------------------------------------------------------------------------------------------------------------------------------------------------------------------------------------------------------------------------------------------------------------
>I23395_M236_Malvaceae_Fuertesimalva_jacens_seq1
------------------------------------------------------------------------------------------------------------------------------------------------------------------------------------------------------------------------------------------------------------------------------------------------------------------------------------------------------------------------------------------------------------------------------------------------------------------------------------------------------------------------------------------------------------------------------------------------------------------------------------------------------------------at-----------------------tgtgggtctttggagccgatgcctatgcctgctg---gtgcaggaagctttgcatctgcattatttgtctccaaagatcgtagaattcctaagattcggattcaaacccgacaacttgagaatcttttggataagagaatcattgtggcagttgattcatgggaccgtcaatctcggtacccttctggtcactatgtaagagttataggagaaataggtgatagagacactgagactgaggtatgtgataata----atttct-tc------------------------------------ctaatc----------------tctttc--------------------catgtatgtcatgataattac------------------g-aatactcacgta--------------------------------ttgtcttgcaggtggtgttgatcgaaaatgatataaactcgcgtcccttttcttcccaagttttggcttgcttgccaccattaccatggtccgtgtctaatgaagatgtgacaaattcaatccggatggatttacgatctttgcgtgtttttagtgtggaccctc-------------------------------------------------------------------------------------------------------------------------------------------------------------------------------------------------------------------------------------------------------------------------------------
>I23396_M019_Malvaceae_Allosidastrum_pyramidatum_seq1
----------------------------------------------------------------------------------------------------------------------------------------------------------------------------------------------------------------------------------------------------------------------------------------------------------------------------------------------------------------------------------------------------------------------------------------------------------------------------------------------------------------------------------------------------------------------------------------------------------------------------------------------------------------ttat-----------------------tgtggatctttggagccgatgcctatgcctgctg---gtgcaggaagctttgcatctgccctttttgtgtccaaagatcgtagaattcctaagattcgaattcagacccgacagcttgagaatcttttggataagaggatcattgtggcagttgattcttgggaccgtaattctcggtatccttctggtcactatgtacgagtcataggagaaataggtgatagagacactgagagtgaggtatgtgataata----a--------------------------------------------cctccc----------------tccctc--------------------catttatgtcatggtaattactaaggt---------tagc-aatacttgtgaa--------------------------------ttgtgttccaggtggtgttgattgagaatgatataaactcaaggcccttttcttcccaagttttggcttgcttgccaccattaccatggtttgtgtctaatgaagatgtgacaaatccaatccgacaggatttgcgatctttgcgtgtctttagtgtggatccccctggtgtg-----------------------------------------------------------------------------------------------------------------------------------------------------------------------------------------------------------------------------------------------------------------------------
>I23397_M020_Malvaceae_Melochia_betonicifolia_seq1
------------------------------------------------------------------------------------------------------------------------------------------------------------------------------------------------------------------------------------------------------------------------------------------------------------------------------------------------------------------------------------------------------------------------------------------------------------------------------------------------------------------------------------------------------------------------------------------------------------------------------------------------------------------at-----------------------tgtgggtctttggagccaatgcctatgcctgctg---gtgcaggaagctttacatctgccttatttgtctccaaagatcgtagaattcctaagattcggattcaaactcgacagcttgaaaaccttttggataagaggataattgtggcagttgattcttgggaccgccaatctcggtatccttctggtcattatgtacgagtcataggagaaataggtgatagagacactgaaagtgaggtatgtgatgata----agttca--------------------------------ccttctyyctwyyy---------------ycwcyc--------------------masybawgkkawkkwvwkwamtkarwy--------------wakwcwwkwstw--------------------------------ktgtrktgyrgkksrkgtkgwkwkrrhakrrwatrawmtmaaskcmmkkcycttcycwrsyywwgkyttgsytkscttsmytscmwkgsymtgkkyykwgtswagwkrwrwyrwaycmraycmkryyrgrytkrcgatctttgcgggcgtttagtgtggatccccctggtgtgtattcttaatgg-------------------------------------------------------------------------------------------------------------------------------------------------------------------------------------------------------------------------------------ttattttgc-------------------
>I23398_M021_Malvaceae_Sidastrum_micranthum_seq1
-----------------------------------------------------------------------------------------------------------------------------------------------------------------------------------------------------------------------------------------------------------------------------------------------------------------------------------------------------------------------------------------------------------------------------------------------------------------------------------------------------------------------------------------------------------------------------------------------------------------------------------------------------------------------------------------------------------------------------------caggaagctttgcatctgctctattcgtgtccaaagatcgtagaattccgaagattcgaattcaaacccgacagcttgagaatcttttggataagaggatcatcgtggcagttgattcttgggaccgtcaatctcggtatccttctggtcactatgtacgagtcataggagaaataggtgatagagacactgagagtgaggtatgtaataatc----actttt--------------------------------tcctccctccctc----------------mcwmrs--------------------wmrkkvww----rktamtbaskkwrgt---------yakw-cwtryktrtkkw--------------------------------ktkyswksyrgkkkkdvtygakmrwgahwkahaywmamksmmskyyyyttycywmsywwkkkytkgcttgcywscmwymmywwsswtkgtktstrwykaakrwrkrwswrayrmawgcmrrcyrrmtwkrykwkckwtsykt----gtctttagtgtggacccccctggt--------------------------------------------------------------------------------------------------------------------------------------------------------------------------------------------------------------------------------------------------------------------------------
>I23399_M022_Malvaceae_Gaya_dominguensis_seq1
-----------------------------------------------------------------------------------------------------------------------------------------------------------------------------------------------------------------------------------------------------------------------------------------------------------------------------------------------------------------------------------------------------------------------------------------------------------------------------------------------------------------------------------------------------------------------------------------------------------------------------------------------------------------------------------------------------------------ctatgcctgctg---gtgcaggaagctttgcgtctgccctattcgtgtccaaagatcgtagaattcctaaaattcgaattcaaacccgacagcttgagaatcttttggataagaggatcattgtggcagttgattcttgggaccgtaattctcggtatccttctggtcactatgtacgagtcataggagaaataggtgatagagacactgagagtgaggtatgtgataata----a-------------------------------------------ccccccc----------------tctctc--------------------catttatgtcatgggaattactaaggt---------tagt-aatacttgtgta--------------------------------ttgtgttccaggtggtgttgatcgagaatgatataaactcaaggcccttttctgcccaagttttggcttgcttgccaccattaccatggtttgtgtctaatgaagatgtgacaaatccaatccgactggatttgcgatctgtgcgtgtctttagtgtggacccccctggtgtgtactcttaatgg-----------------------------------------------------------------------------------------------------------------------------------------------------------------------------------------------------------------------------------------------------------------
>I23366_M015_Malvaceae_Firmiana_simplex_seq1
------------------------------------------------------------------------------------------------------------------------------------------------------------------------------------------------------------------------------------------------------------------------------------------------------------------------------------------------------------------------------------------------------------------------------------------------------------------------------------------------------------------------------------------------------------------------------------------------------------------------------------------------------------------------------------------------------------------------------------------ctttacttctgccttatttgtctccaaagatcgtagaattcctaaaattaggattcaaacccggcagctggagaatcttttggataagaggataattgtggctgwtgattcttgggawcgmcaatctcggtatccttmkggtcattatgtacgggtcataggagraataggtgatagagatactgagagtgaggtatgtgataaca----agttct-taa---------------------------------------------------------------------------------------cttgcgattgtaattacaaagat---------tagt-aatacttgtgta--------------------------------ttgtggtgcaggtggtgttgatagagaatgata-------------------------------------------------------------------------------------------------------------------------------------------------------------------------------------------------------------------------------------------------------------------------------------------------------------------------------------------------------------------------------------------------------------------------
>I28591_M023_Malvaceae_Neobuchia_paulinae_seq1
-------------------------------------------------------------------------------------------------------------------------------------------------------------------------------------------------------------------------------------------------------------------------------------------------------------------------------------------------------------------------------------------------------at-tcatct-------gttgaactgttaat---tttgcggactcagtgt-----ctt------ctatttgaatcaaacatgctc-gaaatgc------c-attttct----------t----------catttt-gccccacttaatgatg-------ttgactatttctttctg-----------------------------------tttgctta-tagtctaaatgatcact--------tgcagttat-----------------------tgtgggtctttagagccaatgcctttgcctgctg---gtactggaagctttacgtctgccttatttgtctccaaagatcgtagaattcctaagatccggattcaaacccgacaacttgaaaatcttttggataagaggataattgtggcagttgattcttgggaccgtcaatctcggtatccttctggtcattatgtacgagtcataggagaaataggtgatagagacactgagagtgaggtatgtg----------------------------------------------------------atc----------------tctctc--------------------tattcatttcatggtaattaatgagat---------tagt-aatacttctgta--------------------------------ctgcattataggtggtgttgatagagaatgatataaactcaaggcccttttccgccctagttttggcttgcttgccaccattaccatggtctgtgtctagtgaagatct---------------------------------------------------------------------------------------------------------------------------------------------------------------------------------------------------------------------------------------------------------------------------------------------------------------------------------------------
>I28592_M188_Cytinaceae_Bdallophytum_americanum_seq1
--------------------------------------------------------------------------------------------------------------------------------------------------------------------------------------------------------------------------------------------------------------------------------------------------------------------------------------------------tga----------------------------------------------------------------------------------------------------gactctgg-atcaattttgaggt----cctgtttgataatggagg-gatattttgttga-----------------a---------------------------------agtaattggctaccatg---------------------------------ttttctta-tcagttatatactccttat-ccttatgcagttat-----------------------tgtgggtcattagagccaacatctttgcctgctg---gtgctggaagctttacctctgccttgtttgtctccaaagatcgtagaattcctaagatcaggattcaaactcgacagcttgagaatcttttggataagaggataattgtaactgtggactcttgggactgtcaatctcgttatccttctgggcactatgtacgagttgttggggagataggtgacagagaaactgagactgaggtacataatggtttatctatttg-c--------------------------caccttgttcctgtctctagt------------actcttataggtcttgatg-------t-------acaatctagttgctgaa----------------------------------------------------------------------------------------------------------------------------------------------------------------------------------------------------------------------------------------------------------------------------------------------------------------------------------------------------------------------------------------------------------------------------------------------------------------------------------------------------------------------
>I28593_M024_Malvaceae_Carpodiptera_cubensis_seq1
-----------------------------------------------------------------------------------------------------------------------------------------------------------------------------------------------------------------------------------------------------------------------------------------------------------------------atagtactttaccaaagctctttcaagtaa-cagagttgagattta-------ttsttatatcata------ttgtgtaaaa-tcatg---------------cattaatac-tttgtggattcagtg--ttcattg------ctattcgactcgaacatgctc-aaaatgc------c-tttttct----------t----------catta-----ctgcttaatggt-----------gttgtttatctcctt----------------------------------tttgctca-tggtgtaaatgatcgct--------tgcagttat-----------------------tgtgggtctttggagccaatgcctatgcctgctg---gtactggaagccttacatctgccttatttgtgtccaaagatcgtagaattcctaagattcggattcaaacccgacagcttgagaatcttttggataagaggataattgtggcagttgattcttgggaccgtcaatctcggtatccttctggtcattatgtacgtgtcataggaggaataggtgatagagatactgagagtgaggtatgtgataata----agttca-cctt-------------------------cttcctttcaccctc----------------ttcctc--------------------cacccatgtggtcataatttctgagatctgtaag-actgt-aatacttgtgta--------------------------------ttgtggtgcaggttgtgttgatagagaatgatataaactcaagacccttttct-----------------------------------------------------------------------------------------------------------------------------------------------------------------------------------------------------------------------------------------------------------------------------------------------------------------------------------------------------------------------------------------------------
>I28594_M025_Malvaceae_Herrania_nitida_seq1
--------------------------------------------------------------------------------------------------------------------------------------------------------------------------------------------------------------------------------------------------------------------------------------------------------------------------------tcaaatagcagtattggataa-tagatttgagatcgattc----ttcatatatccaa------ttgtgtgaaa-tcatg---------------cgttaata------------------------ct------ctatacgagtcaatcatgctc-aaaatgc------c-ttttact----------t----------catttt-gccctgcttgttggtg-------ttgattatttattgctac----------------------------------tttgatca-tagtcttactgatcact--------tgcagttat-----------------------tgtgggtctttggagccaatgcctatgcctgctg---gtaccggaagctttacatctgccttatttgtctccaaagatcatagaattcctaagattcggattcaaacccgacagctggagaatcttttggataagaggataattgtggcagttgattcatgggaccgtcaatctcgatatccttctggtcattatgtacgagtcataggagaaataggtgatagagatactgaaagtgaggtatgtgat-----------------------------------------------tttctctctctc----------------tc------------------------cacccgtgtgatggtaattactgagat---------tagt-aacac---------------------------------------ttgtggtgcaggtggtgttgatagagaatgatataaactcaaggcccttctctgcccaagttttagcttgcatgccgccattaccatggtctgtgtctagtgaagatgtgacaaattctatca-------------------------------------------------------------------------------------------------------------------------------------------------------------------------------------------------------------------------------------------------------------------------------------------------------------------------------
>I28595_M184_Malvaceae_Guazuma_ulmifolia_seq1
----------------------------------------------------------------------------------------------------------------------------------------------------------------------------------------------------------------------------------------------------------------------------------------------------------------------tgaagctatttcaagtagaaatgttggataa-tagaattgagatctattc----ttcatatatgcag------ttgtg--aaa-tcatg---------------cattaata------------------------ct------ctattggaatcaaacatgctc-aaaatgc------c-cttttct----------t----------cattct-gccctgcttcttggtg-------gtgactatttattgctat----------------------------------tttgatca-tagtcttactgatcact--------tgcagttat-----------------------tgtgggtctttggagccaatgcctatgcctgctg---gttctggaagctttatatctgctttatttgtctctaacgatcgtagaattcctaagattcggattcaaacccgacagcttgagaatcttttggataagaggataattgtggcagttgattcttgggaccgtcaatctcgatatccttctggtcattatgtacgagtcataggagagataggtgatagagatacagaaagtgaggtatgtgataata----agttct-tct-----------------------------tttctctcttttgtgt-----------gtcgctc--------------------gatgngtctgatagtamttactcagat---------cagt-agcattt-------------------------------------ttgtggtacagatggtgttgatagagaatgatataaactcgaggcccttttctgaccaagttttggcttgcttgccaccaaggccgtggtttgtgtctagtgaagatgtgacaaattctattag------------------------------------------------------------------------------------------------------------------------------------------------------------------------------------------------------------------------------------------------------------------------------------------------------------------------------
>I28596_M026_Malvaceae_Ruizia_cordata_seq1
---------------------------------------------------------------------------------------------------------------------------------------------------------------------------------------------------------------------------------------------------------------------------------------------------------------------------------------------------------aatttacatagattt----cacttgtatctta------ttgtgt-aaa-tcatg---------------cattagta--tcagtg--ttcactg---ttactg------ctgtttgaatctgacatgctc-aaattgc------c-tttttct----------t----------sattttaacccygcttaagkgtg-------ttgactattttmtatttcactcattttctawtgatggttgactatttwctatttaactca-ttgtct-aatgatmact--------tgcagctat-----------------------tgcgggtcwttggagccaatgcctatgccwgctg---gtactggaagctttacatctgctttatttgtctccaaagatcktagaattcctaagattcggattcaaacccgacagctagagaatcttttggataagaggataattgtagcagttgattcttgggaccghcaatctcgrtacccttctggacattatgtwcgagttataggagaaataggtgatagagatactgagagtgaggtatgygataata----agttcr-cct-----------------------------tctctctmtcyctmtc------------tctctc--------------------tctctcataaktygtawytkccragat---------tatt-agtacttgtgta--------------------------------ttktggtgcaggtggtgttgatagagaatgatataaactcaaggcccttttctgcccaagttttagcttgcttgccaccattaccctggtctgtgtcta-------------------------------------------------------------------------------------------------------------------------------------------------------------------------------------------------------------------------------------------------------------------------------------------------------------------------------------------------------
>I28597_M027_Malvaceae_Melhania_velutina_seq1
------------------------------------------------------------------------------------------------------------------------------------------------------------------------------------------------------------------------------------------------------------------------------------------------------------------------------------------------------------------------------cttagatctta------ttgtgt-aaa-tcatg---------------cattagta--tcagtg--ttcactg---ttcctg------ctgtttgaatcagacatgctc-aaattgc------c-tttttct----------t----------catttt-accctactt-agggtg-------ttgactatttactatttcactcattttctagtgatggttgactattttctggttcactcatttgtct-aatratcact--------tgcagctat-----------------------tgcgggtctttggagccaatgcmtakgcctgctg---gtactggaagctttrcatctgctttatttgtctccaaagatcgtagaattcctaagattcggattcaaacccgacagctagagaatcttttrgataagaggataattgtagcagttgattcttgggaccgtcaatctcgrtacccktctggrcattatgtacgagttatwggagaaatagktgatagagatactgagagtgaggtatgtgawmwtm----wstyca-cct-----------------------------tmyytctc--------------------tctctc--------------------wctctsataakttgtawttkccragat---------tatt-agtachtgtgta--------------------------------ttgtggtgcaggtggtgttgatagagaatgatataaactcaaggcccttttctgcccaagttttagcttgct----------------------------------------------------------------------------------------------------------------------------------------------------------------------------------------------------------------------------------------------------------------------------------------------------------------------------------------------------------------------------------
>I28598_M028_Malvaceae_Glyphaea_brevis_seq1
-----------------------------------------------------------------------------------------------------------------------------------------------------------------------------------------------------------------------------------------------------------------------------------------cataccttttac------agtatttaactgcagctttgttaaaactaacagtttggataa-tagaatt-caatctatct----tttatataaccaa-----------------ttgtgcatg-----------cattgatac-tctgtggattcactg--ttcactg------ccatttgaatcaa-catgctc-aaaatgt------c-tttttct----------------------------------------------------------------------------------------------------------------------aaatgatcacc--------tgcagttat-----------------------tgtgggtctttggagccgatgcctatgcctgctg---gtactggaagccttacatctgccttgtttgtctccaaagatcgtagaattcctaagattcggattcaaacacgacagcttgagaatcttttggataagaggataattgtggcagttgattcttgggaccgtcaatctcggtatccttctggtcattatgtacggattataggagaagtaggtgatagagatactgaaagtgaggtatatgata-------agctca-cctt---------------------------ctctctctctctc----------------tctctcacacacacaca---------catccttgtgatggtaattactgatac---------tagt-aatacttttcta--------------------------------ttgtggtgcaggtggttttgatagagaatgatataaactcaaggcctttctctgcccaagt---------------------------------------------------------------------------------------------------------------------------------------------------------------------------------------------------------------------------------------------------------------------------------------------------------------------------------------------------------------------------------------------
>I28599_M029_Malvaceae_Desplatsia_dewevrei_seq1
--------------------------------------------------------------------------------------------------------------------------------------------------------------------------------------------------------------------------------------------------------------------------------------------------------------------------------------------------------------------------------tatgttcag------ttgtgtgaaattcatg---------------catgaatacattgatggattcagtg--ttctcta------ctatttaatttaa-catgctc-aaaatgcc---ttc-tttttct----------t----------catttt-tccctgtttattggtgt----------------------------------------------------------tatgcgcg-ttgtctaaatgatcact--------tgcagttat-----------------------tgtggatctttggagccaatgcctgtgcctgctg---gtactggaagctttacgtctgccctatttgtctccaaagatcgtagaattcctaagattcggattcaaacccggcagcttgagaatcttttggataagaggataattgtggcagttgattcttgggactgtcaatctcggtatccttctggtcattatgtacgagttattggagaaataggtgatagagatactgaaagtgaggtatatgataa------cattca-ccttct-----------------------ctctctctctctctcc--------------ctccctccctccc--------------cacccatgtgatggtagttattgagtt---------tagt-aatacttgtcta--------------------------------ttttggtgcaggtggtgttgatagagaatggtataaactcaaggcctttctctgcacaagt---------------------------------------------------------------------------------------------------------------------------------------------------------------------------------------------------------------------------------------------------------------------------------------------------------------------------------------------------------------------------------------------
>I28600_M146_Malvaceae_Mortoniodendron_guatemalense_seq1
-----------------------------------------------------------------------------------------------------------------------------------------------------------------------------------------------------------------------------------------------------------------------------------------------------------------------------------------------------------ttgagatatattc----tttatatatccta------ttgtgtaaaa-tcatg---------------cattagtac-tttgtggattcaggt---tcactg------ctattcaaatcaaacatgctt-gaaaggc------c-tttttct----------t----------catttt-tccctgcttaatggtg-------ttgactatttgctat-------------------------------------ttgcttaa--------------------------tgcagttat-----------------------tgtgggtctttggagccaatgcctatgcctgctg---gtactggaagctttacgtctgccttatttgtctccaaagatcgtagaattcctaagattcggattcaaacccgacagcttgagaatcttttggataagaggataattgtggcagttgattcttgggaccgtcaatctcggtatccttctggtcattatgtacgagtcataggagaaataggtgatagagatactgagagtgaggtatgtgatacta----agttca-cct-----------------------------tcttcctctctc----------------tctctc--------------------cacccatttgataataattactgagat---------tagt-aatacttgtgga--------------------------------ttctgatgcaggtagtgttgatagagaatgatataaactcaaggcccttttctgcccaagttttggcttgcttgccaccattaccttggtctgtgtctagtgaaga------------------------------------------------------------------------------------------------------------------------------------------------------------------------------------------------------------------------------------------------------------------------------------------------------------------------------------------------
>I28601_M030_Malvaceae_Sparmannia_africana_seq1
-------------------------------------------------------------------------------------------------------------------------------------------------------------------------------------------------------------------------------------------------------------------------------------------------------------------------------------------------------------------------------------------------------aa-ttgtgcatg-----------cattaatac-tttgtggattccgtt--ctc---a------ctatttggatcaa-catgctg-aaattgt------c-tttttctttctttctttc----------aayttt-tccctgcttattgggg-------t---------------------------------------------------tctgctga-tggtctaaatgatcact--------tgcagttat-----------------------tgtggatccttggagccgatgcctatgcctgctg---gtactggaagccttacatctgccttattcgtctccaaagawcgaagaatccctaagattcgtattcaaacccggcarcttgagaatcttttggataagaggataattgtggcagttgattcttgggaccgtsaatctcggtacccttctggtcattatgtacgagttataggagaaataggtgatagagatactgaaagtgaggtatatgaka-------agttca-ccttct-----------------------ctctctctctctctc----------------tctctcymystsymy----------cymyccvygtgatggtaattactgagat---------tagt-aatacttgtcta--------------------------------wtgtgatgcaggtggtgttgatagagaatgacataaattcaaggcctttctctgcccaagttttggcttgcttgcctccattaccct-------------------------------------------------------------------------------------------------------------------------------------------------------------------------------------------------------------------------------------------------------------------------------------------------------------------------------------------------------------------
>I28602_M031_Malvaceae_Mollia_sp_seq1
--------------------------------------------------------------------------------------------------------------------------------------------------------------------------------------------------------------------------------------------------------------------------------------------------------------------ctgcagcttttccyaaataacagtkttggataa-tagasttgcaatctrttcw---------------------------------tcatrtatgact------------------ttggtggtttbagtg--ttcagta------ctatttaatc--aacatgctc-aadatgc------c-tttttct---------------------takttt-tcystatttrttggtgt----------------------------------------------------------tatgcttg--tgtctaaatgatcact--------tkcagttat-----------------------tgtggatctctggagccaatgcctatgcctgctg---gtrctggaagbtttacrtctgccttatttgtctccaaagatcgtagaattcchaagatthggattcavacccgacagcttgagaatcttttggataagaggataattgtggcagttgattcttgggatcgtcaatctcggtatccttctggtcattatgtacgagttataggdgaaataggtgatmgagacrytgaaagygaggtatatgataa------aathcm---------------------------mmaacamcvhcchcmhsc----------------cccctc--------------------ctccggtgtgatggtgattactaaaat---------tagt-aacacttgtgtg-------------------------------------gtgcaggtggtgttgatggagaatgatataaactcaaggcctktctctgcccaagttttggcttgcttgcctc----------------------------------------------------------------------------------------------------------------------------------------------------------------------------------------------------------------------------------------------------------------------------------------------------------------------------------------------------------------------------
>I28603_M223_Malvaceae_Gossypium_hirsutum_seq1
-------------------------------------------------------------------------------------------------------------------------------------------------------------------------------------------------------------------------------------------------------------------------------------------------------------------------------------------------------------------------------------------------------------------------------------------gtgggttcagtgtcttcactg------ctttttgaatcaaacatgttc-ttaagaw--------ttgttct----------t----------catttt-tccctgcataatgatg-------ttgattatttcttgttat----------------------------------tttgctta-tagtctaaatgatcact--------tgcagttat-----------------------tgtgggtctttggaaccaatgtctatgcctgctg---ggactggaagctttacatctgccctatttgtctccaaagatcrtagaattcctaagattcggatccaaacccgdcagcttgaaaatcttttggataagaggataattgtggcagttgattcttgggaccgtcagtctcggtatccttctggtcattatgtacgagtcattggagaaataggtgatagagacaccgagagtgaggtctgtgataata----g---ct-tcttc------------------------atctctctctctct------------------------------------------mtatatatgtcttggtggtaatt-agct---------tagt-aatacttgtata--------------------------------ttgtgttgcaggtggtgttgatcgagaatgacataaactcaaggc-------------------------------------------------------------------------------------------------------------------------------------------------------------------------------------------------------------------------------------------------------------------------------------------------------------------------------------------------------------------------------------------------------------
>I28604_M032_Malvaceae_Entelea_arborescens_seq1
----------------------------------------------------------------------------------------------------------------------------------------------------------------------------------------------------------------------------------------------------------------------------------------------------------------------------------------------------------------------------------------------------------------------------------------yttgtggattcagtg--ctcacta------ctatttgaatcaa-catgctg-aaattct------t-styyttt------------------------ttt-cccctkcttattggtg-------t---------------------------------------------------tctgctga-tggtctaaatgatcact--------tgcagttat-----------------------tgtggatctttggagccgatgcctatgcctgctg---gtactggaagycttryrtctgccttattcgtctccaaagawcgwagaattcctaagattcgtattcaaacccggcagcttgagaatcttttggataagaggataattgtggcagttgattcttgggaccgtcaatctcggtahccttctggtcattatgtacgrgttataggagaaataggtgatagagatactgaaagygaggtatatgata-------agttca-ccttct-----------------------mtctctctctctctc----------------tctctc--------------------cacscktgtgatggtaaytactragat---------tagt-aatacttgtcta--------------------------------ttgtggtgcaggtggtgttgatagagaatgacataaattcaaggcctttctctgcccaagttttggcttgcttgcctccattaccctggtttgtg-----------------------------------------------------------------------------------------------------------------------------------------------------------------------------------------------------------------------------------------------------------------------------------------------------------------------------------------------------------
>I28605_M235_Malvaceae_Abutilon_sp_seq1
---------------------------------------------------------------------------------------------------------------------------------------------------------------------------------------------------------------------------------------------------------------------------------------------------------------------------------------------------------------------------------atatccta------ttgtgt--gg-tcatgt-------gataaactattaatc--ttcgtggattcagtgtgttccctg------ctattagaatcaaacatatcc-gaaa-gc------c-ttttact----------t----------cattt------tgctgaatgatg-------ttgactatttcttgctat----------------------------------tttgctta-tagtctaaatgatcact--------tgcagttat-----------------------tgtgggtctttggagccgatgcctatgcctgctg---gtgcaggaagctttgcatctgccctattcgtgtccaaagatcgtagaattcctaagattcgaattcaaacccgacagcttgagaatcttttggataagaggatcattgtggcagttgattcttgggaccgtaattctcggtatccttctggtcactatgtacgagtcataggagaaataggtgatagagacactgagagtgaggtatgtgataata----accttt--------------------------------ccctctctctcta----------------tctctc--------------------catttatgtcacggtaattactaaggc---------tagt-aatatttgtgta--------------------------------ttgtgttccaggtggtgttgatcgagaatgatataaactcaaggcccttttcttccca------------------------------------------------------------------------------------------------------------------------------------------------------------------------------------------------------------------------------------------------------------------------------------------------------------------------------------------------------------------------------------------------
>I28606_M033_Malvaceae_Reevesia_formosana_seq1
--------------------------------------------------------------------------------------------------------------------------------------------------------------------------------------------------------------------------------------------------------------------------------------------------------------------------------------------------------------------------------------------------------------------------------------------tggattcagtg--ttcactg------ctatttgaatcaaacatgttc-aaaatgca-------tttttct----------t----------cattct-accctggttaattgtg-------tggactatttcttgctat----------------------------------tttgctca-tagtctaactgatcact--------tgcaggtat-----------------------tgtgggtctttggagccaatgcctatgcctgctg---gaactggaagctttacttctgccttatttgtctccaaagatcgtagaattcctaagattcggattcaaacccgacagcttgagaatcttttggataagaggataattgtggcagttgattcttgggaccgtcaatctcggtatccttctggtcattatgtacgagtcataggagaaataggtgatagagatactgagagtgaggtacacgataata----agttca-tcttc------------------------ctctctctctctctc----------------tctctc--------------------catccacgcaatggcaattactgagat---------tact---------tgtg--------------------------------ttgtgttgcaggtggtgttgatagagaatgatataaactcaaagcccttttcttccca------------------------------------------------------------------------------------------------------------------------------------------------------------------------------------------------------------------------------------------------------------------------------------------------------------------------------------------------------------------------------------------------
>I28607_M034_Malvaceae_Mansonia_altissima_seq1
----------------------------------------------------------------------------------------------------------------------------------------------------------------------------------------------------------------------------------------------------------------------------------------------------------------------------------------------------a-ttgaatgtagatatattc----ttcatgtatccaa------ttgtgtgaaa-tcatg---------------ccttaatac---tgtaaattttgtg--ttcattg------ctattcaaaccaaacatgctc-aaaatgc------c-ttt---t----------t----------catttt-accctgcttaattttt--------tgattatttcttgccat----------------------------------tttgcaca-tggtctaaatggttgctcactcccatgcagttat-----------------------tgtgggtctttggagccaatgcctatgcctgctg---gtactggaagctttacttctgccttatttgtctccaaggatcgtagaattcctaagattcggattcagacccgacagcttgagaatcttttggataagaggataattgtggcagttgattcttgggaccgtcaatctcggtatccttctggtcattatgtacgagttataggagcaataggtgatagagatactgagagtgaggtctgtcataata----agttca-ccttc------------------------ttctctctctctctc------------------------------------------ctgccatatgatggcagttactgagat---------aggc-aatatttgtgta--------------------------------ttgtggtgcaggtggttttgatagaaaatgacataaactcaaggcccttttctgcccaagttttggcttgcttgccaccattaccatggtct--------------------------------------------------------------------------------------------------------------------------------------------------------------------------------------------------------------------------------------------------------------------------------------------------------------------------------------------------------------
>I28608_M035_Malvaceae_Hosfordia_alata_seq1
-------------------------------------------------------------------------------------------------------------------------------------------------------------------------------------------------------------------------------------------------------------------------------------------------------------------------------------aagctttttcaaataattgaattctagagatattc----ttcatatatccta------ttgtgt--gg-tcatgt-------gataaactattaatc--tttgtggattcagtgtgttccctg------ctrttagaatcaracatatcc-gaaa-gc------c-ttttact----------t----------cattt------tgctgaatgatg-------ttgactatttyttgctat----------------------------------tttgstta-tagtctaaatkatcact--------tgcagttat-----------------------tgtgggtctttggagccratgcctatgcctgctg---gtgcaggaagctttgcatctgccctattcgtgtccaaagatcgtagaattcctaagattcgaattcaaacccgacagcttgagaatcttttggataagaggatcattgtggcagttgattcttgggaccgtaattctcggtatccttctggtcactatgtacgagtcataggagaaataggtgatagagacactgagagtgaggtatgtgataata----accttt-tc-----------------------------ctctctctctwtc----------------wctcymt-----ytm--------tctcatttatgtcackgtaattactaaggt---------tagt-aatatttgtgta--------------------------------ttgtgttccaggtggtgttgat------------------------------------------------------------------------------------------------------------------------------------------------------------------------------------------------------------------------------------------------------------------------------------------------------------------------------------------------------------------------------------------------------------------------------------
>I28609_M036_Malvaceae_Pentaplaris_davidsmithii_seq1
----------------------------------------------------------------------------------------------------------------------------------------------------------------------------------------------------------------------------------------------------------------------------------------------------------------------------------------------------------------------------------------------------------tcatgt-------ggtaaactgttgatc--tttttggattcagtgtgttcactg------ctatttgaatcaaacatgttc-aaaatgc------c-tttttct----------t----------catttt-gccctgcttaatgatg-------ttgactatttcttgctat----------------------------------tttgctta-tagtctaaatgatcact--------tgcagttat-----------------------tgtgggtctttggagccaatgcctatgcctgctg---gtacaggaagctttacgtctgccttatttgtctccaaagatcgtagaattcctaagattaggattcaaacccgacagcttgagaatcttttggataagaggataattgtggcagctgattcttgggatcgtcaatgtcggtatccttctggtcactatgtacgagtcataggagaaataggtgatagagacactgagagtgaggtatgtgataata----actttt-t-----------------------------------cctctatc----------------tctttc--------------------cattcatgtcatggtaattactgagat---------tagt-aatacttgtgta--------------------------------ttgtgttgcaggtggtgttgatagagaatgatataaactcaaggcccttttctgccttagttttggcttgcttgccaccattaccatggtatgtgtctagtgaaga------------------------------------------------------------------------------------------------------------------------------------------------------------------------------------------------------------------------------------------------------------------------------------------------------------------------------------------------
>I28610_M037_Malvaceae_Heritiera_littoralis_seq1
--------------------------------------------------------------------------------------------------------------------------------------------------------------------------------------------------------------------------------------------------------------------------------------------------------------------------------------------------------------------------------------------------------------------------------gctttaa-tatgtggattcagtg--ttcactg------ctatttgaatcaaacatgctc-aaaatgt------c-gttttct----------t----------catttt-gccctgcttaatggtg-------ttggctatttgttggtat----------------------------------tttgctca-tggtctaaattatcact--------tacagttat-----------------------tgtgggtctttggagccaatgcctatgcctgctg---gtcctggaagctttacttctgccttatttgtctccaaagatcgtagaattcctaagattaggattcaaacccggcagctagagaatcttttggataagaggataattgtggctgttgattcttgggaacgtcaatctcggtatccttctggtcattatgtacgagtcataggagaaataggtgatagagatactgagactgaggtatgtgataaca----agttct-tca---------------------------------------------------------------------------------------catgtgatagtaattaccgggat---------tagt-aatacttgtgta--------------------------------ttgtggtgcaggtagtgttgatagagaatgatataaactcaaggcccttttctgcccaagttttggcttgcttgccaccattaccatggtctgtgtctagtgaagatgtagctt----------------------------------------------------------------------------------------------------------------------------------------------------------------------------------------------------------------------------------------------------------------------------------------------------------------------------------------
>I28611_M062A_Malvaceae_Durio_zibethinus_seq1
---------------------------------------------------------------------------------------------------------------------------------------------------------------------------------------------------------------------------------------------------------------------------------------------------------------------------------------------------------------------------------------------------------------------------------------------------------ttcactg------ctattcaaatcaaacatggtc-aaaatgc------c-attttct----------t----------taattt-tccctgcttgatggtg-------ttgactctttctttctat----------------------------------tctgctca-cagtctaaatgatcact--------tgcagttat-----------------------tgtgggtctttggagccaatggctatgcctgctg---gtacaggaagctttacatctgcattatttgtctccaaagatcgtagaattcctaaaattcggattcaaacccgacaacttgagaatcttttggataagaggataattgtggcagttgattcttgggaccgccaatctcggtatccttctggtcattatgtacgagtcataggagaaataggtgatagagacactgagagtgaggtatgtgataata----acttct-tcttctt-----------------cttcttcttctctctctctc----------------tccctc--------------------catccatctcatggtaattactgagat---------tagt-aatactctttta--------------------------------ttgcgttgcaggtggtgttgatagagaatgatataaactcmaggcccttttctgcccaagttttggct--------------------------------------------------------------------------------------------------------------------------------------------------------------------------------------------------------------------------------------------------------------------------------------------------------------------------------------------------------------------------------------
>I28612_M038_Malvaceae_Brachichyton_bidwillii_seq1
a---------------------------------------------------------------------------------------------------------------------------------------------------------------------------------------------------------------------------------------------------------------------------------------------------------------------------------------------------------------------------------------------------------------------------------------tctatggattcagtg--ttcactg------gtattggaatcaaacatgctc-aaaatgc------c---------------------------------------ctgcttaatggtg-------ttggctatttgttggtat----------------------------------tttgctca-tggtct-------------------tgcagttat-----------------------tgtgggtctttggagccaatgcctatgcctgctg---gtactggaagctttgcttctgccttatttgtctccaaagatcgtagaattcctaagattaggattcaaacrcggcagctagagaatcttttggataagaggataattgtggctgttgattcttgggaacgtcaatctcggtatccttctggtcattatgtacgaatcataggagaaataggtgatagagatactgagactgaggtatgtgataaca----agttct-tca---------------------------------------------------------------------------------------catgggatggtaattgctgagat---------tagt-aacactcgtgca--------------------------------ktgtggtgcaggtggtgttgatagagamtgatataaactcaaggcccttttcttgrgrwky---------------------------------------------------------------------------------------------------------------------------------------------------------------------------------------------------------------------------------------------------------------------------------------------------------------------------------------------------------------------------------------------
>I28613_M039_Malvaceae_Eriotheca_macrophylla_seq1
--------------------------------------------------------------------------------------------------------------------------------------------------------------------------------------------------------------------------------------------------------------------------------------------------------------------------------------------------------------------------------------------------------------gt-------gttaaactgttaat---tttgtggattcagtgt-----ctg------ctatttgaatcaaacatgctc-aaaatgc------c-gttttct----------t----------catttt-gccccactgaatgatg-------ttgactatttctttctg-----------------------------------tttgctta-tagtctaaatgatcact--------tgcagttat-----------------------tgtgggtctttagagcyaatgcckttgcctgctg---gtactggaagctttacatctgccttatttgtctccaaagatcgtagaattcctaagattcggattcaaacccgacaacttgagaatcttttggataagaggataattgtggcagttgattcttgggaccgtcaatctcggtatccttctggtcattatgtacgagtcataggagaaataggtgatagagacactgagagtgaggtatgtgataata----acttct-t-------------------------------cctctctctatc----------------tctctc--------------------cattcatgtcatggtaattactgagat---------tagt-aatacttctgta--------------------------------ctgcgttacaggtggtgttgatagagaatgatataaactcaaggcccttttctgccctagttttggcttgcttg--------------------------------------------------------------------------------------------------------------------------------------------------------------------------------------------------------------------------------------------------------------------------------------------------------------------------------------------------------------------------------
>I28614_M040_Malvaceae_Hydrogaster_trinervis_seq1
---------------------------------------------------------------------------------------------------------------------------------------------------------------------------------------------------------------------------------------------------------------------------------------------------------------------------------taaataacagttttgaataa-tagatttgcaatctattc----ttcatatatgcag------ttctgtgaaa-tcatg---------------cattaatactttgctggattcagtg--ttcatta------ctatttaaatcaa-catgctc-aaaatgc------c-tttttct----------t----------catttt-cccctgtt-------------------------------------------------------------------tatgttgg-tagtctaaatgatcact--------tgcagttat-----------------------tgtggatctttggagctgatgcctatgccagctg---gtactggaagcttaacatctgccttatttgtctccaaagatcgtagaatccctaagattcggattcaaacccgacaacttgagaatcttttggataagaggataattgtggcagttgattcttgggaccgccaatctcggtatccttctggtcattatgtacgagtcataggagaaataggtgacacagatactgaaagtgaggtatatgttactc---caaacca-tct----------------------------ctctcccyccccc----------------cccccccccac-------------------------------attgctgaaat---------tagt-aata--------------------------------------------------------------------------------------------------------------------------------------------------------------------------------------------------------------------------------------------------------------------------------------------------------------------------------------------------------------------------------------------------------------------------------------------------------------------------------------------------
>I28615_M041_Malvaceae_Pterygota_brasiliensis_seq1
------------------------------------------------------------------------------------------------------------------------------------------------------------------------------------------------------------------------------------------------------------------------------------------------------------------------------------------------------------------------------------------------------------------------------------taa-gctgtggt----gtg--ttcactg------ccattcgagttgaacgtgctcaaaaatgc------c-tttttct----------t----------catttt-gccctgcttaatggtg-------ttggctatttcttggtat----------------------------------tttgctca-tggtctaaatgatcatt--------tgcagttat-----------------------tgtgggtctttggagccaatgcctatgcctgctg---gtactggaagctttacttctgccttatttgtctccaaagatcgtagaattcctaaaattaggattcaaaccaggcagctagagaatcttttggataagaggataattgtggctgttgattcttgggaacgtcaatctcggtatccttctggtcattatgtgcgggtcataggagaaataggtgatagagatactgagactgaggtatgtgataaca----agttct-tca---------------------------------------------------------------------------------------catgcgaacgtaagtactgagat---------tagt-aatacttgtgta--------------------------------ttgcggtgcaggtggtgttgatagagaatgatataaactcaaggcccttttctgcccaagttttagcttgcttgccaccattaccatggtc---------------------------------------------------------------------------------------------------------------------------------------------------------------------------------------------------------------------------------------------------------------------------------------------------------------------------------------------------------------
>I28616_M042_Malvaceae_Leptonichya_maranta_seq1
---------------------------------------------------------------------------------------------------------------------------------------------------------------------------------------------------------------------------------------------------------------------------------------------------------------------------------------------------------------------------------atgtttaa------ttgtgtgaaa-tcatg---------------cattaataa-tttgttgatacagtg--ttcacgg------ctattcaagtcaaacatgctc-aaaatgc------c-gccttct----------t----------catttt-gccctgctcaatggtg-------ttgactattgttttctat----------------------------------cttgctta-tagtctaaatgattact--------tgcagttat-----------------------tgcgggtctttggagccaatgcctttgcctgctg---gaactggaagctttacgtctgccttatttgtctccaaagatcgtagaattcctaagattcggattcaaacccgacagcttgagaatcttttagataagaggataattgtggcagttgattcttgggaccgtcaatctcggtatccttctggtcattatgtacgaatcataggagaaataggtgatagagatactgaaactgaggtatgtgataatt----agttca-cctt-------------------------ctctctctctgtttc----------------tctctc--------------------cacctgtgtgatggtatktactgagat---------tagt-aatacttkttta--------------------------------ttgtgctgcaggtggtgttgttagagaacgatataaactcaaggcccttctctgcccaagttttggcttgcttgccaccattaccgtggtccgtgtcta-------------------------------------------------------------------------------------------------------------------------------------------------------------------------------------------------------------------------------------------------------------------------------------------------------------------------------------------------------
>I28617_M043_Neuradaceae_Neurada_procumbens_seq1
--------------------------------------------------------------------------------------------------------------------------------------------------------------------------------------------------------------------------------------------------------------------------------------------------------------------------------------------------------------------------------------------------aaaaaaa---------------------------------------------gaagtcactg---cagttgtt---------catggtccatgatat--------ctttacaag--------ttagc------cattttcagcatgattagtagtg-----------------------------------------------------------catactta-tacatttgataaattca---aatggtgcagttat-----------------------tgtggatctttggagccaatgtctaagcctgctgctagcagtggaagttctatatctgccttatttgtttccaaggatcgtagaattcctaagattcggattcaaactcgacagcttgagaatctttcggacaagagaataattgttgctgttgattcttgggatcgtcaatcacggtatccttctggccattatgtacgggtgataggagatataggagatacagatactgagagtgaggtatgtaataacc----agttga-tttt---------------------------ttcacacacttttcaactagtagtttgtgcgtctt--------------------tgcccttatgctaattattatctacttattactcagtacttaacatctagatggaaaagggtgtagtatttttcatttactttctggatgatgcaggtggtcttgatagagaatgacat------------------------------------------------------------------------------------------------------------------------------------------------------------------------------------------------------------------------------------------------------------------------------------------------------------------------------------------------------------------------------------------------------------------------
>I28618_M044_Malvaceae_Pentace_laxiflora_seq1
--------------------------------------------------------------------------------------------------------------------------------------------------------------------------------------------------------------------------------------------------------------------------------------------------------------------------gtactttaccaaagctctttcaagtaa-tagagttgagatttatgc----ttcttatatcata------ttgtgtaaaa-mcwtg---------------mcttaatac-tttgtggattcagtg--ttcactg------ctatttgactcaagcatgctc-aagatgc------c-tttttct----------t----------catt---------------------------------ttgcactgcta----------------------------------tttgctca-tggtgtaaacaatcact--------tgcagttat-----------------------tgtgggtctttggagccaatgcctatgcctgctg---gtactggaagttttrcatctgcattatttgtgtccaaagatcgtagaattcctaagattcggatccaaacccgacagctcgagaatcttttggataagaggataattgtggcagttgattcttgggaccgtcaatctcggtatccttccggtcattatgtacgagtcataggagaaatcggtgatagagatactgagagtgaggtatgtgataata----agttca-ccgt-------------------------cgtcctctcatcctc----------------tctcac--------------------ca-ctgtgtgattgtaaatactgagat---------ctgt-aatacttgtgta--------------------------------ttgtggtgcaggtagtcttgatagaaaatgatataaactcaaggcccttttctgcccgagttttggcctgcttgccgccattacc---------------------------------------------------------------------------------------------------------------------------------------------------------------------------------------------------------------------------------------------------------------------------------------------------------------------------------------------------------------------
>I28619_M045_Malvaceae_Phragmotheca_mammosa_seq1
----------------------------------------------------------------------------------------------------------------------------------------------------------------------------------------------------------------------------------------------------------------------------------------------------------------------------------------------------------------------------------tatccta------ctgtat--ga-tcatgt-------gttaaactgttaatc--tttgtggattcagtgtgttcactg------ccattcgaatcaaacatgttc-aaaatgc------c-tkttyct----------t----------catttt-tccctgcttaatgatg-------ttgactatttcttgctat----------------------------------tttgctta-tagtctaaatggtcact--------tgcagttat-----------------------tgtgggtctttggagycgatgcctatgcctgctg---gtacaggaagctttacgtctgccttatttgtcccyaaagatcgtagaattcctaagattcggattcaaacccgacagcttgagaatcttttggataagaggataattgtggcagttgattcttgggaccgtcaatctcggtatccgtctggtcattatgtacgagtcataggagaaataggtgatagagacactgagagtgaggtatgtgataata----acttct-tv-----------------------------ctctctctctatc----------------tctctc--------------------cattcatgtcatggtaattattgagat---------cagt-aatacttgtgta--------------------------------ttgcattgcagatggtgttgatagagaatgatataaactcaaggcccttttctgccctagttttggcttgcttgccaccattgccatggtctgtgtc---------------------------------------------------------------------------------------------------------------------------------------------------------------------------------------------------------------------------------------------------------------------------------------------------------------------------------------------------------
>I28620_M046_Malvaceae_Camptostemon_shultzii_seq1
------------------------------------------------------------------------------------------------------------------------------------------------------------------------------------------------------------------------------------------------------------------------------------------------------------------------------------------------------------------------------------------------------------------------------------------------------------------------------------ttcattt-agcaagg------a-tttttct----------t----------catttt-tctctgcttaatgatg-------ttgackattwcttgctwt----------------------------------tttgctta-tagtctaaatgatcact--------tgcagttat-----------------------tgtgggtcattggagccgatgtctatgcctgctg---gtacaggaagctttacgtctgccctatttgtctcaaaagatcgtagaattcctaagattcggattcaaacccgacagcttgagaatcttttggataagaggataattgtggcggttgattcttgggaccgtcaatctcggtatccttctggtcactatgtacgagtcataggagaaataggtgatagagacactgagagtgaggtatgtgataata----acttct-tc-----------------------------ctctctctctatc----------------tctttc--------------------cattcatgtcttggtaattgctgaggt-------------------------------------------------------------------------------tr-----------------------------------------------------------------------------------------------------------------------------------------------------------------------------------------------------------------------------------------------------------------------------------------------------------------------------------------------------------------------------------------------------------------------------------
>I28621_M153_Malvaceae_Trichospermum_sp_seq1
mkra--------------------------------------------------------------------------------------------------------------------------------------------------------------------------------------------------------------------------------------------------------------------------------------------------------------------------------------------------trrwgttgcaatccatwm----ttmrymtkkgcagcatgcctttywksgwamtyawk---------------cwkyartwhtttrkwggattcagtg--ttcacta------ctatttaaatcaa-cacgctc-aaaatgc------c-ttttyct----------t----------catttt-tccctgtt-------------------------------------------------------------------tatgctca-tagtctaaatgatcact--------tgcagttat-----------------------tgtggatctttggagccaatgcctatgcctgctg---gtavtggaagctttacttcggccttatttgtctccaaagatcgtagaattcctaagattcggattcaaacccgacagcttganaatcttttggataagaggataattgtggcdgttgattcctgggaccgtcaatctcggtatccttctggtcattatgtacgagttataggagaaataggcgatagagatactgaaagtgaggtatatgatwa------aattca-cct----------------------------htctctctchchh----------------cvccnhmcmccccctgccccctgcacaggcggtgtgatggaacttactgaaat---------tagt-aatacttgtcta--------------------------------ttgtggtgcaggtggtgttgatagagaatgatataaactcaaggcctttctctgcccaagttttggcttgcttgcctccattaccct-------------------------------------------------------------------------------------------------------------------------------------------------------------------------------------------------------------------------------------------------------------------------------------------------------------------------------------------------------------------
>I28623_M048_Malvaceae_Abroma_augusta_seq1
--------------------------------------------------------------------------------------------------------------------------------------------------------------------------------------------------------------------------------------------------------------------------------------------------------------------------------------------------------------------------------------------------------a-tcatg---------------cattaatac-tttgckgattaactg--ttcactg------ctattcaagtcaaacatgctc-aaaatgc------c-gttttct----------t----------catttt-tccctgctcaatggtg-------ttgactattatttgctat----------------------------------cttgctca-tagtctaaatgattact--------tgcagttat-----------------------tgtgggtctttggagccaatgcctatgcctgctg---gtaccggaagctttacatctgccttgtttgtctccaaagatcgtagaattcctaagattcgaatccaaacccgacagcttgagaatcttttggataagaggataattgtggcagttgattcttgggaccgtcaatctcggtatccttctggtcattatgtacaagtcataggagaaataggtgatagagatactgaaactgaggtatgtgataatt----ggttca-cct---------------------------tctctctctgtttg----------------tctctc--------------------cacccgtgtgatggtactcactgaggt---------tagt-aattcttgggta--------------------------------ttgtggtgcaggtggtgttgatagagaatgatataaactcaaggcccttctctgcccaagttttggcttgcttgccaccattaccatggtctgtgtctagtgaa--------------------------------------------------------------------------------------------------------------------------------------------------------------------------------------------------------------------------------------------------------------------------------------------------------------------------------------------------
>I28624_M049_Malvaceae_Corchoropsis_tomentosa_seq1
---------------------------------------------------------------------------------------------------------------------------------------------------------------------------------------------------------------------------------------------------------------------------------------------------------------------------------------------------------gttttacatatatta----ttcatatatctta------ttctgt-aaa-tcatg---------------cattagtat-tcagtg--ttcactg---ttactg------ctatttgaaccagacatgctc-aaaatgc------c-ttttcct----------t----------catttt-accccacttaagtgtg-------ttgactattctctat-------------------------------------ttagctca-ttgtct-aatgatcact--------tgcagttat-----------------------tgcgggtctttggagccaatgcctatgcctgctg---gtactggaagctttacatctgctttatttgtctccaaagatcgtagaattcctaagattcggattcaaacccgacagctagagaatctcttggataagaggataattgtagcagttgattcttgggaccgtcaatctcggtacccttctggacattatgtacgagttataggagaaataggtgatagagatactgagagtgaggtatgtggtaata----agctct-ctc-----------------------------tctctctctctc----------------tctctc--------------------tctc-----------aactaccgagat---------tatt-gatacttgtgtg--------------------------------ttgcggtgcaggtggtgttgatagagaatgatataaactcaaggcccttttctgcccaagttttagcttgcttgccaccattaccctggtctgtgtctagtgaagatgttacaaa---------------------------------------------------------------------------------------------------------------------------------------------------------------------------------------------------------------------------------------------------------------------------------------------------------------------------------------
>I28625_M193_Malvaceae_Apeiba_tibourbou_seq1
----------------------------------------------------------------------------------------------------------------------------------------------------------------------------------------------------------------------------------------------------------------------------------------------------------------------------------------------tggttaa-tatgattgcaatmtattc----ttcatatatcy----------------ga-ttgtacgtg-----------cattaatac-ttcgtggattcagtg--ctcatta------ctatttgaatcaa-catgctg-aaaatgt------c-ttttttt---tttctcty----------catttt-tccctgcttattggtg-------t---------------------------------------------------tttsctca-tagtctaaatgatcact--------cacagttat-----------------------tgtggatctttggagccgatgcctatgcctgctg---gtactggaagccttatatctgccttatttgtctccaaagathgtagaatacctaagattcggattcaaaccaggcagcttgagaatctkttggataagagrataathgtggcagttgattcktgggaccgtcaatctcggtacccttctggtcattatgtacgagttataggagaaatagghgatagagatactgaaagtgaggtatatgata-------agttca-cytt---------------------------ctctctctttcyc------------------------------------------caccagtgtgatggtaattactgagat---------tagt-aatacttgtcta--------------------------------ytgtggtgcaggtggtgttgatagagaatgatataaattcaaggcctttctctgcccaagttttggcttgcttgcctccattaccatggtctgtgtctagtgaagatctgacaaattctaccag------------------------------------------------------------------------------------------------------------------------------------------------------------------------------------------------------------------------------------------------------------------------------------------------------------------------------
>I28626_M226_Malvaceae_Helicteres_guazumifolia_seq1
---------------------------------------------------------------------------------------------------------------------------------------------------------------------------------------------------------------------------------------------------------------------------------------------------------------------------ttctttgaaatgactgttytgcataa-----------------------ttgaattatccaa------ttgtgtgaga-taatgta----------------------------------------ttcactg------ctattcaaaccmcacatgctt-aaaatgc--------ctttctt---------------------cgtttt-gccctgcttaatgtta-------ttgattatttcttgccat----------------------------------tttgcaca-tggtctaaatgatsccc--------kgcagttat-----------------------tgtgggtctttggagcccatccctatgcctgctg---gtactggaagcttaatttctgccttrttcgtctccaaagatcgtagaattcctaagattcggattcaaactcggcaacttgagaatcttttggataagaggataattgtagcagttgattcttgggatcgtcaatctcggtatccttccggtcattatgtacgagttataggtgcgataggtgatagagatactgagagtgaggtatgtcataaca----agttcg-ccttc--------------------------ttccccccctttcacaa--------------------------------------awsccatatgasrgtaattactgagrc---------aagc-aataatttttta--------------------------------ttatggtgcagttgttattgatagaaaatgacataaactcaaggcccttttctgcccaagttttggcttgcttgcccccattaccgtggtctgtgtctagtgaagat-----------------------------------------------------------------------------------------------------------------------------------------------------------------------------------------------------------------------------------------------------------------------------------------------------------------------------------------------
>I28628_M051_Malvaceae_Werklea_horrida_seq1
-------------------tgtgt----------------------------------------------------------------------------------------------------------------------------------------------------------------------------------------------------------------------------------------------------------------------------------------------------------------------------------------------------------------------------------tcatgtggta---------aaactgttatcttygyggaytcagyrtgttyrctg------ttattakaatcaaayayrttc-aaaagcc--------twttccc----------t----------tatttyccccctgyktaatgatg-------ttgayaatttcttkytwt----------------------------------twtkctta-tmgtctaaatgatttttty------ymcagttat-----------------------tgtgggtcrttggagccratgcctcttcctgctg---gwacaggaagccttatatctgccctgtttgtctccaaagatcgtmgaattcctaagattcggattcaaacscgacagcttgagaatcttttggataagaggataatwgtggcagytgattcttgggacygtcaatctcrgtatccttctggycaytatgtacgagtmataggagaadtaggtgatagrgacactgagagtgaggtawgtgatartwa---------------------------------------cttcytctctctatc----------------yctttc-------------------cmtwatwtgtmacrrtaatthctgaagt---------trdt-aatacttgtgta--------------------------------ytgtsttkcaggtggtcttaatcgagaatgatataaackcaaggcccttttcttcmy-------------------------------------------------------------------------------------------------------------------------------------------------------------------------------------------------------------------------------------------------------------------------------------------------------------------------------------------------------------------------------------------------
>I28629_M052_Malvaceae_Spirotheca_rosea_seq1
----------------------------------------------------------------------------------------------------------------------------------------------------------------------------------------------------------------------------------------------------------------------------------------------------------------------------------------------------------------------------------------------------------------------------------------------------gtgt-----mtg------ctgtctgaatcaaacatgctc-caattgc------c-gttttct----------t----------catttt-gccccacttaatgatg-------ttgactatttcttgctg-----------------------------------tttgctta-tagtctaaatgatcact--------tgcagttat-----------------------tgtgggtctttagaaccaatgcctttgcctgctg---gtactggaagttttacgtctgccttatttgtctccaaagatcgtagaattcctaagattcggattcaaacccgacaacttgagaatcttttggataagaggataattgtggcagttgattcttgggaccgtcaatctcggtatccttctggtcattacgtacgagtcataggagaaattggtgatagagacaccgagagtgaggtatgtgataata----acttct-t-------------------------------cctctctctatc----------------tctctc--------------------tattcatgtcattgtaattactgagat---------taat-aataattctgta--------------------------------ctgcattacaggtggtgttgatagagaatgatataaactcaagacccttttccacccaagttttagcttgcttgccacctttaccat-------------------------------------------------------------------------------------------------------------------------------------------------------------------------------------------------------------------------------------------------------------------------------------------------------------------------------------------------------------------
>I28630_M053_Malvaceae_Huberodendron_swietenioides_seq1
-----------------------------------------------------------------------------------------------------------------------------------------------------------------------------------------------------------------------------------------------------------------------------------------------------------------------------------------------------------------------------------------------------------------------------------------------------tgt-----ctt------ctatttgaatcaaccatgctc-aaaagac------t-ttttttt----------ttttttttttgcatttt-gccctgcttaatgata-------ttgactatttcttgctgt----------------------------------tttgctta-tagtccaaatgatcact--------tgcagttat-----------------------tgtgggtctttggagccagtgcctttgcctgctg---gtattggaagctttacttctgccttatttgtctccaaagatcgtagaattcccaagattcggattcaaacccgacagcttgagaatcttttggataagaggataattgtggcagttgattcatgggaccgtcaatctcggtatccttctggtcattatgtacgagtcataggagaaataggtgatagagacactgagagtgaggtatgtgatgata----acttct-t-------------------------------cctttctctatc----------------tctctc--------------------ctttcatgtcatggtaattactgagat---------atgt-aatactcgtgta--------------------------------ctgcgttacaggtggtgttgatagagaatgatataaactcaaggcccttttctgccctagttttggcttgcttgccaccattaccatggtc---------------------------------------------------------------------------------------------------------------------------------------------------------------------------------------------------------------------------------------------------------------------------------------------------------------------------------------------------------------
>I28631_M054_Malvaceae_Trochetiopsis_benjaminae_seq1
------------------------------------------------------------------------------------------------------------------------------------------------------------------------------------------------------------------------------------------------------------------------------------------------------------------------------------------------------------------------------------------------------------atg---------------cattagta--tcagtg--ttcactg---tttctg------ctgtttgaatcagacatgctc-aaattgc------c-tttttct----------t----------catttt-accccacttaggg----------------attttctatttcactcattttctagtgatkgttgactatttwctrkttcactca-ttgtcw-aatratcact--------tgcagctat-----------------------tgcgggtctttggagccratgcmtakgcctgctg---gtactggaagctttrcatctgctttatttgtctccaaagatcgtagaattcctaagattcggattcaaacccgacagctagagaatcttttdgataagaggataattgtagcagttgattcttgggaccgtcaatctcgrtacccktctggdcattatgtacgagttatnggagaaataggtgatagagatactgagagtgaggtatgtgataath----arttcm-cct-----------------------------thhntctc--------------------tntctc--------------------wctctvataakttgtawttbccragat---------tatt-agtacytgtgta--------------------------------ttgtggtgyaggtggtgttgatagagaatgatataaactcaaggcccttttctgcccaagttttagcttgcttgccaccattaccctggtctgtgtctagtgaagatgtttctaattctatcaggc----------------------------------------------------------------------------------------------------------------------------------------------------------------------------------------------------------------------------------------------------------------------------------------------------------------------------
>I28632_M055_Malvaceae_Eriolaena_candollei_seq1
-------------------------------------------------------------------------------------------------------------------------------------------------------------------------------------------------------------------------------------------------------------------------------------------------------------------------------------------------------------------------------------------------gtgt-aaa-tcatg---------------cattagta--tcagtg--ttcactg---ttactg------ctrtttsaatcagachtgctc-aaattgc------c-tttttct----------t----------catttt-accccgcttaagggtg-------ttgactattttcyatttc-------------------------------------actca-ttgtct-aatgatcacg--------tgcagctat-----------------------tgcgggtctttggagccaatgcctatgcctgctg---gtactggaagcttkrcatctgctttatttgtctccaaagatcgtagaattcctaagattcggattcaaacccgacarctagadaatcttttggataagaggataattgtagcagttgattcttgggaycgtcaatctcgrtacccttctggacattatrtacgagttataggagaaataggtgatagagatactgagagtgaggtakgtgataata----agttcr-yyt-----------------------------tctctctctctc----------------tctctw--------------------tctcwyawrwtktrwwttygcygagat---------tatt-agtacttgtgta--------------------------------ttgtggtgcaggtggtgttgatagagaatgatataaactcaaggcccttttctgcccaagttttagcttgcttgccaccattaccctggtc---------------------------------------------------------------------------------------------------------------------------------------------------------------------------------------------------------------------------------------------------------------------------------------------------------------------------------------------------------------
>I28633_M056_Malvaceae_Adansonia_digitata_seq1
-----------------------------------------------------------------------------------------------------------------------------------------------------------------------------------------------------------------------------------------------------------------------------------------------------------------------------------------------------------tttcgagatattc----ttcatatatccta------ttgtgtgaat-tcatgt-------gttaaactgttaat---tttgtggattcagtgt-----ctg------ctattcgaatcaaacatgctt-aaaatgc------c-attttct----------t----------catttt-g-cctacttaatgatg-------ttgactatttcttgctg-----------------------------------tttgctta-tggtctaaatgatcact--------tgcagttat-----------------------tgtgggtctttagagccaatgcctacgcctgctg---gtactggaagctttatttctgccttatttgtctccaaagaccgaagaattcctaagattcggattcaaacccgacagcttgagaatcttttggataagaggataattgttgcagttgattcttgggaccgtcaatctcggtatccttctggtcattatgtacgagtcataggagaaataggtgatagagacactgagagtgaggtatgtgataaaa----acttctct-------------------------------cstctctctctc----------------tctctc--------------------cattcatgtcctggtaattactgcaac---------tagt-aatacttctgta--------------------------------ctgctttacaggtggtgttgatagagaatgatataaactcaaggcccttttctgcccaagttttggcttgcttgccaccattgccatggtc---------------------------------------------------------------------------------------------------------------------------------------------------------------------------------------------------------------------------------------------------------------------------------------------------------------------------------------------------------------
>I28635_M058_Malvaceae_Byttneria_aculeata_seq1
--------------------------------------------------------------------------------------------------------------------------------------------------------------------------------------------------------------------------------------------------------------------------------------------------------------------------------------------------------------------actag----------------------ttgtttcaaa-tcaat---------------cattaatac-tttactgaataattg--ttctctg------ctattcaattcaaacatgatc-aaaatgc--------ttttcttt---------t-----------------gcactgtttaatggtg-------ccaattattatttgctat----------------------------------cttgctca-tagtctaaatggttact--------tgcagttat-----------------------tgtgggtctttggagccaatgcctatgcctgctg---gtactggaagctttaccaatgccctatttgtctccaaagatcgtagaattcctaagattcgcattcaaactcgacagcttgagaatcttttggataagaggatagtcgtggcagttgattcttgggaccgtcagtctcggtatccttctggtcattatrtacgagtcataggagaaataggtgatagggatactgaaagtgaggtgagtgataatc----agttct--------------------------------ccttctctgtttaggtt------------tctttc------------------ttcactagtgtgacggtagtaattgagattagtaa---tgtt-aatgcatgggtg--------------------------------ttatggtgcaggttgttctgatagaaaatgatataaactcaaggcct-----------------------------------------------------------------------------------------------------------------------------------------------------------------------------------------------------------------------------------------------------------------------------------------------------------------------------------------------------------------------------------------------------------
>I28636_M059_Malvaceae_Pterospermum_pierrei_seq1
--------------------------------------------------------------------------------------------------------------------------------------------------------------------------------------------------------------------------------------------------------------------------------------------------------------------------------------------------------------------------------------------------------------------------------------------------------------------------------------tgctc-aaaatgc------cttttttct----------t----------catctt-accctgcttaacggtg-------ttgactattttctat-------------------------------------tttgctca-tgtttt-gattatcact--------tgcagttat-----------------------tgtgggtctttggagccaatgcctatgcctgctg---gtactggaagctttacgtctgctttatttgtctccaaagatcgtagaattcctaagattcggattcaaacccgacagctagagaatcttttggataagaggataattgtggcagttgattcttgggaccgtcaatctcggtacccttctggtcattatgtacgagttataggagaaataggtgatagagatactgagagtgaggtatgtggtacta----agttca-ccc-----------------------------tctctctctctc----------------tctctc--------------------tctc-----------tctbabwgagat---------tatt-aatacttgtttt--------------------------------ttgtggtgcaggtggtgttgatagagaa------------------------------------------------------------------------------------------------------------------------------------------------------------------------------------------------------------------------------------------------------------------------------------------------------------------------------------------------------------------------------------------------------------------------------
>I28637_M060_Malvaceae_Duboscia_vifidiflora_seq1
------------------------------------------------------------------------------------------------------------------------------------------------------------------------------------------------------------------------------------------------------------------------------------------------------------------------------------------------------------------------------------tgcag------atgtatgaaa-tcatg---------------gattaatactttggtggattcagtg--ttgacta------ctatttgaatcaa-tgtactc-aaaatgc------c-tttttct----------t----------catttt-cccctgtttattggtgt----------------------------------------------------------tatgctgg-tagtctaaatgatcact--------tgcagttat-----------------------tgtggatctttggagccgatgcctatgcctgctg---gtactggaagctttacatctgccttatttgtctccaaagatcgtagaattcccaagattcggattcaaactcgacagcttgagaatcttttggataagaggataattgtggcagttgattcttgggaccgtcaatctcggtatccttctggtcattatgtgcgagttataggagaaatcggtgatagagatactgaaagtgaggtacatgataa------aattca-cct----------------------------ctctctctctctc----------------tctccct------------------------gtgtgaaggtaattactgatat---------ta-t-aatacttgtctt--------------------------------ttgtggtgcaggtggtgttgatagagaacgatataaactcaaggcctttctctgcccaggttttggc---------------------------------------------------------------------------------------------------------------------------------------------------------------------------------------------------------------------------------------------------------------------------------------------------------------------------------------------------------------------------------------
>I28638_M061_Malvaceae_Basiloxylon_brasiliensis_seq1
------------------------------------------------------------------------------------------------------------------------------------------------------------------------------------------------------------------------------------------------------------------------------------------------------------------------------------------------------tagaattgagatatattc----ttcatatatccca------tcgtgtgaaa-tca------------------tgtgttaa-tctgtggattcagtg--ttcattg------ctattcgaatcaaacatgctc-aaaatgc------c-tttttct----------t----------tatttt-gccctgcttaatggtg-------ttggctatttgttggtat----------------------------------attgctca-tggtctaattgatcact--------tgcagttat-----------------------tgtgggtctttggagccaatgcctatgcctgctg---gtactggaagctttacttctgcattatttgtctccaaagatcgtagaattcctaagattcggattcaaacccggcagctagagaatcttttggataagaggataattgtggctgttgattcttgggaacgtcaatctcggtatccttttggtcattatgtacgagtcataggggaaataggtgatagagatactgagagtgaggtatgtgataaca----agttct-tca---------------------------------------------------------------------------------------catgtgatggtaattactgagat---------tagt-aatacttgtgta--------------------------------ttttggtgcaggttgtgttgatagagaatgatataaactcaaggcccttttctgcccaagtattggcttgcttgccaccattaccatggtctgtgtcmagtkaagaygtgacaaattctatgaggctggatttgcgatccttgcg---------------------------------------------------------------------------------------------------------------------------------------------------------------------------------------------------------------------------------------------------------------------------------------------------------
>I28639_M249_Malvaceae_Gyranthera_amphibiolepis_seq1
-----------------------------------------------------------------------------------------------------------------------------------------------------------------------------------------------------------------------------------------------------------------------------------------------------------------------------------------------------------------------------tcttatatccta------ccgtgtgaat-tcatgt-------gttaaactgttaatc--tttgtggattcagtgt-----ctg------ctatttgaatcaaacatgctc-aaaatac------t-ttttttt----------ttt--------catttt-gccctgcttaatgatg-------ctgactatttcttgctat----------------------------------tttkctta-tagtccaaatgatcact--------tgcagttat-----------------------tgtgggtctttggagccaatgcctatgcctgctg---gtactggaagctttacgtctgccttatttgtctccaaggatcgtagaattcccaagattcggattcaaacccgacagcttgagaatcttttggataagaggataattgtggcagttgattcttgggactgtcaatctcggtatccttctggtcattatgtacgagtcataggagaaataggtgatagagacactgagagtgaggtatgtgataata----acttct-t-------------------------------cctttctctatc----------------tctctc--------------------cattcatgtcatgttaattgctgagat---------atgt-aatacttttata--------------------------------ctgcgttacaggtggtgttgatagagaatgatataaactcaaggcccttttctgccctagttttggcttgcttgccaccattaccatggtctgtgcctagtgaagatcttacaaa---------------------------------------------------------------------------------------------------------------------------------------------------------------------------------------------------------------------------------------------------------------------------------------------------------------------------------------
>I28640_M062B_Malvaceae_Diplodiscus_paniculatus_seq1
-----------------------------------------------------------------------------------------------------------------------------------------------------------------------------------------------------------------------------------------------------------------------------------------------------------------------------------------------------------------------------------------------------------------------------------------------------------cgcwg--ksckdyytytksakywyryacwggcgcgaatga----ggc------------------cwr------------------------------------------------------------------------------------------ywtkstca-tgcwkkaaasrwrcmcw--------tkcwrktatgtatgatgtcaatgggacatgcgtgtkgkkstykgrrsmyaatgcgtatgcctgctg---gtactgcaagctttacatctgccttatttgtgtccaaagatcgtagaattcctaagattcggatccaaacccgacagctcgagaatcttttggataagaggataattgtggcagttgattcttgggaccgacaatctcggtatccttctggtcattatgtacgagtcataggagaaataggtgatagagatactgagagtgaggtatgtgataata----agttca-tgtt-------------------------cgtcctcttatcctc----------------tctcac--------------------cacccatgtgattgtaattactgagat---------ctgt-aatacttgtgta--------------------------------ttgtggtgcaggtggtcttgatagaaaatgatataaactcaaggcccttttccgcccaagttttggcttgcttg--------------------------------------------------------------------------------------------------------------------------------------------------------------------------------------------------------------------------------------------------------------------------------------------------------------------------------------------------------------------------------
>I28641_M063_Malvaceae_Brownlowia_peltata_seq1
----------------------------------------------------------------------------------------------------------------------------------------------------------------------------------------------------------------------------------------------------------------------------------------------------------------------------------------------------------gttgagatttatgc----ttcttatatcata------ttgtgtaaaa-ccatg---------------ccttaatac-tttgtggattcagtg--ttcactg------ctttttgrctcaagcatgctc-aagaggc------c-tttttct----------t----------catt---------------------------------ttgcactgcta----------------------------------tttgctca-tgctgtaaacaawcact--------tgcagttat-----------------------tgtgggtctttggagccaatgcctatgcctgctg---gtactggaagctttacatctgccttatttgtgtccaaagatcgtagaattcctaagattcggatccaaacccgacagcttgagaatcttttggataagaggataattgtggcagttgattcttgggaccgtcaatctcggtacccttctggtcattatgtacgagtcataggagaaataggtgatagagatactgagagtgaggtatgtgataata----agttca-ccat-------------------------tgtcctctcatcctc----------------tctcac--------------------ca-ccgtgtgattgtagttactgagat---------ctgt-aatacttgtgta--------------------------------ttgtggtgcaggtggtcttgatagaaaatgatataaactcaaggcccttttctgcccaakttttggcttgcttgccgcc---------------------------------------------------------------------------------------------------------------------------------------------------------------------------------------------------------------------------------------------------------------------------------------------------------------------------------------------------------------------------
>I28642_M064_Malvaceae_Burretiodendron_esquirolii_seq1
-----------------------------------------------------------------------------------------------------------------------------------------------------------------------------------------------------------------------------------------------------------------------------------------------------------------------------------------------------------------------------------------------------taaa-tcatg---------------cattagtac-tttgtggattcagtg--ttcactgtttcttctatttgaaacaggcatgctc-aaaatga------c-ttattct----------t----------cgtttt-accctgcttaatggt-----------attgaccatttctac----------------------------------tttgcttg-tggtct-aatgatcact--------tgcagttat-----------------------tgtgggtctttggggccaatgcctatgcctgctg---gtgccggaagctttacatctgctttatttgtctccaaagatcgtagaattcctaagattcggatccaaacccaacagctagagaatcttttggataaaaggataattgtggcagttgattcttgggaccgtcaatctcggtacccttctggtcattatgtacgacttataggagaaataggtgatagagatactgagagtgaggtatgtgatgata----agtaca-cctt-------------------------cttcctctc---------------------------------------------------------------aattaccaagat---------aatt-aatacttgtgta--------------------------------ttgtggtgcaggtggtgttgatagagaatgatataaactcaaggcctt----------------------------------------------------------------------------------------------------------------------------------------------------------------------------------------------------------------------------------------------------------------------------------------------------------------------------------------------------------------------------------------------------------
>I28643_M065_Malvaceae_Hermannia_flammea_seq1
--------------------------------------------------------------------------------------------------------------------------------------------------------------------------------------------------------------------------------------------------------------------------------------------------------------------------------------------------------gaattgagattggtc-----tttatttatccaa-----------ctaaa-ttacaca-----------------aatat-tttgtggatttggtg--tgcactg------ctatttgaaccaaacatgctc-aaactgctt-tttc-ttgttct----------t----------cagttt-tccctgcttattgatgttcatatttgactatttattgctat----------------------------------tttgcttg-tggtttaaatgatcatt--------tgcagttat-----------------------tgtgggtctttggagccaatgcctatgcctgctg---gtgctggaagctttgcgtctgccttatttgtctcgaaagaccgtagaattcctaagatccggattcaaaccagacagcttgagaatcttttggataagaggataattgtggcagtcgattcgtgggacygccaatctcggtatccttcaggtcactatgtacgagtcataggagaaataggtgataaagatactgaaactgaggtatgtgataata----agttct-ctttc------------------------ctctctctctctctc----------------tctcwcacacacacacacaywytcymcmcmcwywtwktggtagttactgaaat---------tagtgaatacttgttta--------------------------------ttgtggtgtaggtggtgttgatagagaatgatataaactcaaggcccttttctgcccaagtgttg-----------------------------------------------------------------------------------------------------------------------------------------------------------------------------------------------------------------------------------------------------------------------------------------------------------------------------------------------------------------------------------------
>I28644_M066_Malvaceae_Thomasia_solanaceae_seq1
---------------------------------------------------------------------------------------------------------------------------------------------------------------------------------------------------------------------------------------------------------------------------------------------------------------------------------------------------------------------ttc----ttcatatatcgaa------ttgtgtgaag-tcaca---------------cgttaatac-tttgtggatttggtg--ttcacta------ctatttgaatcaaacattgctcaaaatgc------cggttttct----------t----------aatttt--gcctgcttatcgatg-------ttgactatttattgctat----------------------------------tttgctca-tagtctaaatgatcact--------tgcagttat-----------------------tgtgggtctttggagccaatgcctaggcctgctg---gtgctggaagccttacgtctgccttatttgtttccaaagatcgtagaattcctaagattaggattcaaacccgacagcttgagaatcttttggataagaggatagttgtggcagttgattcttgggaccgccaatctcggtatccttctggtcattatgttcgagtcataggagaaatcggtgagcgagatactgaaagtgaggtatgtgataata----agttca-cct-----------------------------tctccctctctc-------------------ctc--------------------cacccacgtgatggtcattactaaaat---------atgt-aatacttcttta--------------------------------ttgtggtgcaggtggtgttgatagagaatgatataaactcaaggccattctctgctcaagttttggcttgcttgccaccattgccatggtctgtgtctg-------------------------------------------------------------------------------------------------------------------------------------------------------------------------------------------------------------------------------------------------------------------------------------------------------------------------------------------------------
>I28645_M067_Malvaceae_Guichenotia_ledifolia_seq1
------------------------------------------------------------------------------------------------------------------------------------------------------------------------------------------------------------------------------------------------------------------------------------------------------------------------------cttcaaacaacatttttggataa-tggaattgagatctattt----ttcatatatcgaa------ttgtgtgaag-tcaca---------------cgttaatac-tttgtggatttgatg--ttcacta------ctatctgaatcaaacattgctcaaaatgt------cggttttct----------t----------aatttt--tcctgcttatcgatg-------ttgactatttattgctat----------------------------------tttgc-------tctaaatgatcact--------tgcagttat-----------------------tgtgggtctttggagccaatgcctatgcctgctg---gtgctggaagccttacgtctgccctatttgtttccaaagatcgtagaattcctaagattaggattcaaacccgacagcttgagaatcttttggataagaggatagttgtggcagttgattcttgggatcgccaatctcggtatccttctggtcattatgttcgagtcataggagaaataggtgacagagatactgaaagtgaggtatgtgataata----agttca-cct-----------------------------tcttcctctctc-------------------ctc--------------------cacccacatgatggtcattactaaaat---------tagt-aatacttcttta--------------------------------ttgtgatgcaggtggtgttgatagagaatgacataaactcgaggccattctctgctcaagttttggcttgcttgccaccattgccatggtctgtttctggtgaagatgtgacaaatt-------------------------------------------------------------------------------------------------------------------------------------------------------------------------------------------------------------------------------------------------------------------------------------------------------------------------------------
>I28646_M068_Malvaceae_Helmiopsis_sp_seq1
----------------------------------------------------------------------------------------------------------------------------------------------------------------------------------------------------------------------------------------------------------------------------------------------------------------------------------------------------------------------tt----tacttwtatctta------ttgtgt-aaa-tyatg---------------cattagta--taagtg--ttcactg---ttactg------ytgtctgaatcagacatgctc-aaattgc------cttttttct----------t----------catttt-acccygcttaaggctg-------ttgactattttycawtkc-------------------------------------actca-ttgtct-aatgatcact--------tgcagctat-----------------------tgcggbtctttggagccaatgcctdtgcctgctg---gtactggaagcttgacatctgctttatttgtctccaaagatcgtagaattcctaagattcggattcaaacccgacagctagagaatcttttggataagaggataattgtagcagttgattcttgggaccgtcaatctcggtacccttctggacattatgtacgagttataggagaaataggtgatagagatactgagagtgaggtatgtgataata----agttcg-cct-----------------------------tctctctatctc----------------tctctc--------------------tctctcataagttgtaatttccgatat---------tatt-agtactt-tgta--------------------------------ttgtggtgcaggtgctgttaatagagaatgatataaactcgaggcccttttctgcccaagttttagcttgcttgccaccattaccctggtctgtgtct--------------------------------------------------------------------------------------------------------------------------------------------------------------------------------------------------------------------------------------------------------------------------------------------------------------------------------------------------------
>I28647_M069_Malvaceae_Cheirolaena_linearis_seq1
-------------------------------------------------------------------------------------------------------------------------------------------------------------------------------------------------------------------------------------------------------------------------------------------------------------------------------------------------------------------------------------------------------------------------------------------------------------ctg------ctatttgaatcagacat--ct-cagttgc------c-tttttct----------t----------catttt-accctgcttaagggtg-------ttgactattttctatttctctcattttctaatgatggttggctatttt-tgtttcactca-ttgtct-aattatcact--------tgcagctat-----------------------tgcgggtctttggagccaatgcatatgcctgctg---gtactggaagctttacatctgctttatttgtctccaaagatcgtagaattcctaagattcggattcaaacccgacagctagagaatcttttggataagaggataattgtagcagttgattcttgggaccgtcaatctcgatacccttctggacattatgtacgagttataggagaaataggtgatagagatacggagagtgaggtatgtgataata----agttca-cct-----------------------------tctctctctctc----------------tctctc----------------------tctcttaatttgtatttgctgagat---------tatt-agtacttgtgta--------------------------------ttgtgatgcaggtggtgttgttagagaatgatataaactcaaggcccttttctgcccaagttttagcttgcttgccaccattaccctggtctg-------------------------------------------------------------------------------------------------------------------------------------------------------------------------------------------------------------------------------------------------------------------------------------------------------------------------------------------------------------
>I28648_M070_Malvaceae_Helmiopsiella_madagascariensis_seq1
-------------------------------------------------------------------------------------------------------------------------------------------------------------------------------------------------------------------------------------------------------------------------------------------------------------------------------------------------------------------gattt----tacttatatctta------ttgtgt-aaa-tcatg---------------cattagta--tcagtg--ttcactg---ttactg------ctgtttgaatcagacatgctc-aaattgc------c-tttttct----------t----------cattttaacccygcttaagggtg-------ttgactattttctatttcactcattttctaakgatgkttgactattttytatttcactca-ttgtct-aatgatcact--------tgcagctat-----------------------tgcgggtctttggagccaatgcctatgcctgctg---gtactggaagcttkacdtctgctttatttgtctccaaagatcgtagaattcctaagattcggattcaaacccgacagctagagaatcttttggataagaggataattgtagcagttgattcttggbaccgtcaatctcgdtacccttctggacattatgtamgagttataggagaaataggtgatagagatactgagagtgaggtatgtgataata----agttyr-cct-----------------------------tctytctm--------------------tctctc--------------------tcthtcataadttgtawttkccgagat---------tatt-agtacwtgtgta--------------------------------ttgtggtgcaggtggtgttgatagagaatgatataaactcaaggccsttttctgcccaagttttagcttgcttgccaccattacc---------------------------------------------------------------------------------------------------------------------------------------------------------------------------------------------------------------------------------------------------------------------------------------------------------------------------------------------------------------------
>I28649_M071_Malvaceae_Goethalsia_meiantha_seq1
-------------------tgc------------------------------------------------------------------------------------------------------------------------------------------------------------------------------------------------------------------------------------------------------------------------------------------------------------------------------------------------------ttcatatatgcag------ttgtatgaaa-tcatg---------------cataaatactttggcgggttcagtg--ttgacta------ctgtttgaatcca-tgtgctc-aaaatgc------c-tttttct----------t----------catttt-tccctgtttgttgggct----------------------------------------------------------tatgctgg-tagtctaaatgatcact--------tgcagttat-----------------------tgtggatctttggagccgatgcctatgcctgctg---gtactggaagctttacatctgccttatttgtctccaaagatcgtagaattcccaagattcggattcaaacccgacagctcgagaatcttttggataagaggataattgttgcggtcgattcttgggaccgtcaatctcggtatccttctggtcattatgtacgagttataggagaaataggtgatagagatactgaaagtgaggtatatgataaattcacaaccca-ccaatcca-----------------caacaccccaccccccccc-----------------------------------------------------------------------------------------------------------------------------------------------------------------------------------------------------------------------------------------------------------------------------------------------------------------------------------------------------------------------------------------------------------------------------------------------------------------------------------------------------------------------------------------------------------------------------------------
>I28650_M072_Malvaceae_Clappertonia_ficifolia_seq1
------------------------------------------------------------------------------------------------------------------------------------------------------------------------------------------------------------------------------------------cggaactggcattcg--------------------------------------------------taagttttactgcagcttctttaaaataacagttttggataa-cagaattgcaatctatctattattcatatatcc----------------aa-ttgtgcatg-----------gat---tac-tttgtggattcagtg--ctcacga------ctatttgaataaa-t-------------------------------------------------------------------------------------------------------------------------------------------------------gatcact--------tgcagttat-----------------------tgtggatctttggagccaatgccaatgcctgctg---gtactggaagctatacatctgcattatttgtctccaaagatcgcagagttcctaagattcggattcaaactcgacagcttgagaatcttttggataagaggataattgtggcagttgattcttgggaccgtcaatctcggtatccttctggtcattatgtaagagttataggagaaataggtgatagagatactgaaagtgaggtatatgata-------agccca-cct-----------------------------actctctctccc------------------------------------------tgcctgtgttatggttattactgagat---------tagt-aatactcatcta--------------------------------tcgtggtgcaggtggtcttgatagagaatgatataaactcaaggcctttctctgctcaagttttggcttgcttgcctccattaccatggtctgtgtctagtgaagatgtgacaaattctaccaggc----------------------------------------------------------------------------------------------------------------------------------------------------------------------------------------------------------------------------------------------------------------------------------------------------------------------------
>I28652_M074_Malvaceae_Hildegardia_barteri_seq1
------------------------------------------------------------------------------------------------------------------------------------------------------------------------------------------------------------------------------------------------------------------------------------------------------------------------------------------------------------------atattc----ttattatatgcca------ttgtgtggat-tcagcattaatttgtggattcagcattaa-tttgtggattcagcg--ttcactg------ctattcatatcaaacatgctc-caaatgc------c-tttttct----------t----------cat-------ctgcttrakgktg-------ttggcwayttcttggtat----------------------------------tttgctca-tggtctaaatgataact--------tgcagttat-----------------------tgtgggtctttggagccaatgcctatgcctgctg---gtastggaagctttrcttctgccttayttgtctccaaagatcrtagaattcctaaaaytaggattyaaacccggcagctagagaatctttyggatargadgataattgtgsbtgttgattcttgggaamgtcaatctyggtatccttcyggtcattatgtacrggtcataggagadataggtgatagrgatactgagagtgaggtayrygwtracr----abttct-thh---------------------------------------------------------------------------------------catgcgatkgtaattaywgagat---------tagt-rrtacttgtgta--------------------------------ttgtgstgcaggkggtgttgatagagaatgatataaactcaaggccsttttctgccyaagttttagcttgcttgccactgttaccrtggtcygtgtcwrrkrawgatrtracaaawyyyawkrs------------------------------------------------------------------------------------------------------------------------------------------------------------------------------------------------------------------------------------------------------------------------------------------------------------------------------
>I28653_M168_Malvaceae_Theobroma_cacao_seq1
---------------------------------------------------------------------------------------------------------------------------------------------------------------------------------------------------------------------------------------------------------------------------------------------------------------------------------------gcagtattggataa-tagatttgagatcaattc----ttcatatatccaa------ttgtgtgaaa-tcatg---------------cgttaata------------------------ct------ctattcgaatcaaacatactc-aaaatgc------c-ttttact----------t----------catttt-gccctgcttattggtg-------ttgactatttattgctac----------------------------------tttgatca-tagtcttactgatcact--------tgcagttat-----------------------tgtgggtctttggagccaatgcgtatgcctgctg---gtaccggaagctttacatctgccttatttgtctccaaagatcgtagaattcctaagattcggattcaaacccgacagcttgagaatcttttggataagaggataattgtggcagttgattcttgggaccgtcaatctcgatatccttctggtcattatgtacgagtcataggagaaataggtgatagagataccgaaagtgaggtatgtgat-----------------------------------------------tctctctctctc----------------tctcym--------------------cwcccttgtgatggtaattagtgagat---------taat-aacac---------------------------------------ttgtggtgcaggtggtgttgatagagaatgatataaactcgaggcccttctctgcccaagttttagcttgcttgccaccattaccatggtctgtgtctagtgaagatgtgacaaattctatcaggctggat-----------------------------------------------------------------------------------------------------------------------------------------------------------------------------------------------------------------------------------------------------------------------------------------------------------------------
>I28654_M105_Malvaceae_Pachira_aquatica_seq1
--------------------------------------------------------------------------------------------------------------------------------------------------------------------------------------------------------------------------------------------------------------------------------------------------------------------------------------------------------------------------------------------------------------------------aaactgttaat---ttggtggattcatcgt-----ctg------ctatttgaatcaaacatgctc-aaaatgc------c-gttttct----------t----------catttt-gccccactgaatgatg-------ttgactatttcattctg-----------------------------------tttgctta-tagtctaaatgatcact--------tgcagttat-----------------------tgtgggtctttagagccaatgcctttgcctgctg---gcactggaagctttacgtctgccttatttgtctccaaagatcgtcggattcctaagattcggattcaaacccgacaacttgagaatcttttggataagaggataattgtggcagttgattcttgggaccgtcaatctcggtatccttctggtcattatgtacgagtgataggagaaataggtgatagagacactgagagtgaggtatgtgataata----actttt-t-------------------------------cctctctctatc----------------tctctc--------------------ccttcatgtcatggtaattactgagat---------tagt-aatacttctgta--------------------------------ctgcattacaggtggtgttgatagagaatgatataaactcaaggcccttttccgccctagttttggcttgcttgccaccattaccatggtctgtgtctagtgaagatctgac------------------------------------------------------------------------------------------------------------------------------------------------------------------------------------------------------------------------------------------------------------------------------------------------------------------------------------------
>I28655_M148_Malvaceae_Robinsonella_mirandae_seq1
-----------------------------------------------------------------------------------------------------------------------------------------------------------------------------------------------------------------------------------------------------------------------------------------------------------------------------------------------------------------------------------------------------------------------gataaactattaatc--tttgtggattcagtgtgttcactg------ctattagaatcaawcgtatcc-kaaa-rc------c-ttytact----------t----------catttt--ccctgctgratgatg-------ttgaytrtttcttgctat----------------------------------tytgctta-tagtcwaaatgatcact--------tgcagttat-----------------------tgtgggtctttggagccgatgcctatgcctgctg---gtgcaggaagctttgcatctgccctattyrtgtccaaagatcgtagaattcctaagattcgaattcaaacccgacagcttgagaatcttttggataagaggatcatcgtggctgttgattcttgggaccgtcaatctcggtatccttvtggtcactatgtacgrgtcataggagaaataggtgatagagacactgagagtgaggtatgtgatdatw----whtyyc-tct----------------------------ctctctctctctc----------------tcycccsccnccccmc----------catttatgtcatrgtaattactcartt---------tagt-aatacttgtgta--------------------------------ttgtgttccaggtggtgttgatcgagaatgatataaactcaaggcccttttcttcccaagttttggcttgcttgccaccattaccatggtttgtgtctaatgaagatgtga-------------------------------------------------------------------------------------------------------------------------------------------------------------------------------------------------------------------------------------------------------------------------------------------------------------------------------------------
>I28656_M002_Malvaceae_Tilia_americana_seq1
----------------------------------------------------------------------------------------------------------------------------------------------------------------------------------------------------------------------------------------------------------------------------------------------------------------------------------------------------------------atatattc----ttcatatatccta------ttgtgtaaaa-tcatg---------------cattagtac-tttgtggattcaggt---tcactg------ttattcgaatcaaacatgctc-aaaatgc------c-tttttct----------t----------gatttt-gccctgcttaatgttg-------ttgaccatttgctat-------------------------------------tttgctca-tggtctaaatgatcatt--------tgcagttat-----------------------tgtgggtctttggagccaatgcctatgcctgctg---gtactggaagctttacgtctgccttatttgtctccaaagatcgtagaattcctaagattcggattcaaacccgacagcttgagaatcttttggataagaggataattgtggcagttgattcttgggaccgtcaatctcggtatccttccggtcattatgtacgagtcataggagaaataggggatagagatactgagagtgaggtatgtgatacta----agttca-ccttct-------------------ctctctctctctctctctc----------------tctctc--------------------ymycyvtgtgattgtaattactgagat---------tagt-aatacttgtgtt--------------------------------ggttgttgcaggtggtgttgatagagaatgatataaactcaaggccctttt-------------------------------------------------------------------------------------------------------------------------------------------------------------------------------------------------------------------------------------------------------------------------------------------------------------------------------------------------------------------------------------------------------
>I28657_M180_Malvaceae_Triumfetta_lappula_seq1
------------------------------------------------------------------------------------------------------------------------------------------------------------------------------------------------------------------------------------------------------------------------------------------------------------agtgcttactgcagcttctttaaartaacagttytggataa-cagaattgcaatctattc----ttcatatatcc----------------aa-twgtgyatg-----------gattaatac-tttgtggattcagtg--cycacta------ttatttgattaaa-t-------------------------------------------------------------------------------------------------------------------------------------------------------gatcact--------tgcagttat-----------------------tgtggatctttggarccaatggctatgcctgctg---gtactggaagctatacatctgcattatttgtctccaaagatcgtagagttcctaagattcggattcaaacccgacagcttgagaatcttttggataagaggataattgtggcagttgattcttgggaccrtcaatcwcggtatccttctggtcattatgtacgagttatcggagaaataggtgatagagatactgaaagtgaggtatatgata-------agtcya-ccttctst-------ststctstctcyykytykytctctctctc----------------tctcyc-------------------ctgcttgtgttatagttattactgagtt---------tagt-aatwcttgtcta--------------------------------tcgtgrtgcaggtggtcttgatagagaacgayataaactcaaggcctttctctgcccaagttttggcttgcttgcctccattaccatggtctgtgtctagtgaagatgtgacaaatt-------------------------------------------------------------------------------------------------------------------------------------------------------------------------------------------------------------------------------------------------------------------------------------------------------------------------------------
>I28658_M160_Muntingiaceae_Muntingia_calabura_seq1
a------------------------------------------------------------------------------------------------------------------------------------------------------------------------------------------------------------------------------------------------------------------------------------------------------------------------------------------------------------------------------------------------aaactaaa--------------------------------ctgtgtatcttct---agcactgg-atcctccttcaggt----ttggttcgatattggtggtaacttttttctgg---------gaaa-------------------------------------------------------------------------------------------------taatttaaatattccta-------atgcagttat-----------------------tgtggctctttagagccaaaatctctgcctgctg---gtgctggaaccttcgtctctgccttgtttgtatccaaagatcatagaattcctaaaattaggattcaaactcgacaacttgagaatcttttggagaagaggataattgtagcggttgactcttgggaccggcaatctcgttatccttctggacactatgttagagtcattggggagataggtgacagagaaactgaaactgaggtacataatgttc------------ctctat-----------------tgtcaccttgctcctgttctaagt------------acccttatgggtcctgaca-------ttcctaacagaatctagttgctcgaattgaatttt-aagt-agaacatggattta---------------------ctggtaccatgcatgtgtaggttgtattgatagagaatgagatagactgcagacctttt--------------------------------------------------------------------------------------------------------------------------------------------------------------------------------------------------------------------------------------------------------------------------------------------------------------------------------------------------------------------------------------------------------
>I9832_V002_Malvaceae_Luehea_speciosa_seq1
atacctgatggtttgctggtgcataccgtagctgtctcctcaaccaggggagagccagttttgaattaaatwkksatgactgtgtgactttgttttcttgtatccttamttcagcctgttcaagctttatttttrtgtatttctgatggcatggactattagtatytaggcagattattagcatctaggctattatctacttgtaatgattttgatttgtggagattatgtacgtgatattggaatgcataattagctggtcttgttaagcaacatggtggcataccttttattggtgttaaggaacactgcagctttttttaagtaacakttttggrtaa-taaagttgaaatctatc-----ttcatatatgcag-------tgtctgaaa-tcatgcatt-----------tat---akt-ttgbtgkattcagtg--ttbacta------ctatthkratcaa-catgctc-aaaatgc------c-tttttct----------t----------catttt-tccctgtttattggtd-------w---------------------------------------------------nwwrhdck-yrkwstmwawrwdhnyt--------tgcagttat-----------------------tgtggatctttggagncdatgcccatgcctgctg---gtactgghagctttacktctgccttatttgtctccaaagatbgyagaattcctaagattcggattcaaachcgacadcttgagaatcttttggataagaggataattgtggcrgytbattcttgggabcgtcaatctcggtatccttcnggtcattatgtwcgagttataggagaaataggtgatagagatactgaaagtgaggtaaatgataa------aattta-cct-----------------------------tctctctctc--------------------------------------------tacctgtctgaargtaattacagagat---------tagt-aatacttttctv--------------------------------ttgtgstgyaggtggtgttgatagagaatgatataaactcaaggcctttctctgcccaagttttggcttgcttgcctccaywmymvygkkststgtctagcgaayatgtgacwaattctaccaggctggatttgcgatctttgagggtctttagtgttgatcccccyggtgtgtattct-aatggactgcagtgacttgtttttacaaatgaaatacgatactcatcctcttgcgtctgcaggttgcaaagacattgacgatgcactacactgtacagctcttccaaatggaaactatgaagttggagttcgtatcctaagtaattgggctagttaatatgaatgatatcagacttacatgttatgtgaaagaacaaaaatccaagttgacacggatttgcatctgttctcattacatcttataaagttttatgatttgagg
