# Supplementary material for: Localized Phylogenetic Discordance Among Nuclear Loci Due to Incomplete Lineage Sorting and Introgression in the Family of Cotton and Cacao (Malvaceae)
Source: Front Plant Sci. 2022 Apr 13;13:850521. doi: 10.3389/fpls.2022.850521 (PMC9043901; doi:10.3389/fpls.2022.850521)
Supplement: Supplementary file 1 [file Data_Sheet_1.ZIP › Alignments_v4/L195.fasta]

>I23353_M002_Malvaceae_Tilia_americana_seq1
----------------------------------------------------------------------------------------------------------------------------------------------------------------------------------------------------------------------------------------------------------------------------------------------------------------------------------------------------------------------------------------------------------------------------------------------------------------------------------------------------------------------------------------------------------------------ctgtgcttgcaagaattcgcatcaatgcattccgtattgacttggctggaggagtgtatgaagatcttctttcattagctgcagcctccatagaagctgaaggtgcagttggaaatgctattta----catgcttccatccttttacaatc--atgattgtggtaagttttcttgt-ttctctactagtgattacagtt-ttatatgtggt-------------------------tcattgtaca------------------------------------------------------------------------------------tc-ttttaccatgattatttctt---------------------------------------------gaatgaagccttattttgtttact-----------------------------aatattgcattacagatcccaacacacaca----------------------tcatatggatagagaatgctgatgcaaaattgaaggcactccgtaacattgatgaaggtatgtctattactgctggtgttacatat--ttatttatact-----------------------------------------------------------------------------------------------------------------------------------------------------------------------------------------------------------------------------------------------------------------------tttatc
>I23354_M003_Malvaceae_Herissantia_crispa_seq1
---------------------------------------------------------------------------------------------------------------------------------------------------------------------------------------------------------------------------------------------------------------------------------------------------------------------------------------------------------------------------------------------------------------------------------------------------------------------------------------------------------------------------------------------------acgaaacaatggtacactgatgtgcttgcacgaattcgtatcaatgcattccgtattgaattggctgcaggtgtgtatgaagatcttctttcattagcttcagcctccatcgaagctgaagctgcagttggaaatgctattta----catgcttccatccttttacaacc--atgattgyggtaag--ttctagt-ttctctacaagtatttattgct-ttcttcatgg--------------------------ttcttacatactgaagtatgaacgagtatttttcaccttttttttttcccatcccttctctacaagcatgtaaatgctacttacatgcttccatcc-tttaaccataattacttact----------gaagt------------------------------atgaacgagtatttt-----t--cacctt--------------------------------ttttaagaaaaacatg----------------------------t-ctatcagtagagataaataat----------------------tcatcagtgtaagtataactttctcaactctcaac------------------------------------------------------------------------------------------------------------------------------------------------------------------------------------------------------------------------------------------------------------------------------------------------
>I23357_M006_Sphaerosepalaceae_Rhopalocarpus_longipetiolatus_seq1
--------------------------------------------------------------------------------------------------------------------------------------------------------------------------------------------------------------------------------------------------------------------------------------------------------------------------------------------------------------------------------------------------------------------------------------------------------------------------------------------------------------------------------------------------------------gtatactggggcgcttgcacgaatacgtatcaatgcattccgrattgaattggctggagggttgtatgaagatcttctttcagcagcagcagcctcagtagaatctgaagctgcagttggaaatgctattta----tatgcttccatctttctataatc--atgattgtggtaagagctaatgactttta------------------ttttatatgaacatatgtyawswwkwtkwkgwgymryyrmkgaasawyat----------------------------------------------------------------------------twkttsttmttrttgttgttgttkwtkkttwttktt---------------------------------------------------------------------------------------------------------------------------------------------twkkkkrgrkargawwagawwrsa-----------------trksrwkkkrakrwwwrawttrwyyyrtsmcwtkrswtyksaywwswymarytywaykwwatgaa--------------------------------------------------------------------------------------------------------------------------------------------------------------------------------------------------------------------------atatg--------------------------------------g
>I23360_M009_Malvaceae_Lagunaria_patersonia_seq1
-------------------------------------------------------------------------------------------------------------------------------------------------------------------------------------------------------------------------------------------------------------------------------------------------------------------------------------------------------------------------------------------------------------------------------------------------------------------------------------------------------------------------------------------------------aacaatggtacactgatgtgcttgcacgaattcgtatcaatgcattccgtattgaattggctgcaggtgtatatgaagatcttctttcattagcttcagcctccatcgaagctgaagctgcagttggaaatgctattta----catgcttccatccttttacaacc--atgattgtggtatgttttcttgt-ttctctactaatgattatcgtt-ttctacgtggt-------------------------tcaatatacg------------------------------------------------------------------------------------tc-ttttactgtgattacttatt----------aaagt------------------------------aaggac-----------------------------------------------------------------------------------------------------------------------------------------------------------------------------------------------------------------------------------------------------------------------------------------------------------------------------------------------------------------------------------------------------------------------------------------------------------------------------------
>I23364_M013_Malvaceae_Grewia_sp_seq1
-----------------------------------------------------------------------------------------------------------------------------------------------------------------------------------------------------------------------------------------------------------------------------------------------------------------------------------------------------------------------------------------------------------------------------------------------------------------------------------------------------------------------------------------------cttgacaaaacaatggtatactgctgtgctagcaagaattcgtatcaatgcattccgtattgagttggctggaggaatgtatgaagatcttctttcattagctgcagcctctgtggaagctgaatctgcagttggaaatgctattta----catgcttccatccttctacaatc--atgattgtggtaaattctcttct-ttatatactggtgactactgt--ttatatgtagg-------------------------taatcttaca------------------------------------------------------------------------------------ta-ttttcccgtggttattccca----------gaatt------------------------------tttgaaagccttctct-ctttatcttaattcttagtaattgaacagttctagtagtcatgtctcctggaggagggccaaagttcaagtacctgcttaaccaacttgactattaaaaagggggaaaatggc------------ttgggatctttaaaatgtatataaggccatgaagcttgaaatagtgc--------------------------------------------------------------------------------------------------------------------------------------------------------------------------------------------------------------------------------------------------------------------------------------tgcttt
>I23368_M017_Malvaceae_Sterculia_apetala_seq1
------------------------------------------------------------------------------------------------------------------------------------------------------------------------------------------------------------------------------------------------------------------------------------------------------------------------------------------------------------------------------------------------------------------------------------------------------------------------------------------------------------------------------------------------------aaagaatggtacactgctgtgcttgcaagaattcgtatcaatgcattccgtattgatttggctgggggagtgtatgaagatcttcattcattagctgcagcctccatagaagctgaagctgcagttggaaatgctattta----catgcttccatccttttacaatc--atgattgtggtaatttttcttgt-ttctctactggtgaatacagtt-ttatatatggt-------------------------tcattataca------------------------------------------------------------------------------------tc-ttttaccatgattatttcta----------gaatt------------------------------atgaagagctttttt-----cacttattttt--------------------------ctgtttcagagaaaaaaa-----------ttg----------------t-ctattgatagggacagataat----------------------ttgtcaatgtaactattactttattaaccataatc--------tt--------------------------------------------------------------------------------------------------------------------------------------------------------------------------------------------------------------------------------------------------------------------------------------
>I23371_M137_Malvaceae_Dombeya_wallichii_seq1
---------------------------------------------------------------------------------------------------------------------------------------------------------------------------------------------------------------------------------------------------------------------------------------------------------------------------------------------------------------------------------------------------------------------------------------------------------------------------------------------------------------------------------------------------acgaaacaatggtacacttctgtgcttgcaagaattcgtatcaatgcattccgdattgaattggctggaggagtgtatgaagatcttctttcattcgctgcagcctccatagaagctgaagctgcagttggaaatgctattta----catgcttccatccttttacaatc--atgattgyggtaagtttcstttcrttttctactagtgagtacag----------------------------------------------------------------------------------------------------------------------------------------wtttatcatgattatttcta----------gaattg-----------------------------gtgragagcttttttcagtctyttyywdttwkrd--------------------------tttdrrrggraaarraaaa--------------------------vkbmambkrwhrggdmmddwdah--------------tdktwmyttttymawymwwamcytgattgtgsywrktwaawtttwmsra------------------------------awkkkgatatcttaatttttacc------------------------------------------------------------------------------------------------------------------------------------------------------------------------------------------------------------------------------------t
>I23372_M140_Malvaceae_Chiranthodendron_pentadactylon_seq1
--------------------------------------------------------------------------------------------------------------------------------------------------------------------------------------------------------------------------------------------------------------------------------------------------------------------------------------------------------------------------------------------------------------------------------------------------------------------------------------------------------------------------------------------------------------------------------acgaattcgtatcaatgcattccgtattgaattggctgcaggtgtatatgaagatcttctttcgttagctgcagccaccatcgaagctgaagctgcagttggaaatgctattta----catgcttccatccttttacaacc--atgattgtggtaagttttcttgt-ttctctactagtgattattgtt-ttatatgtggt-------------------------tcattgtaca------------------------------------------------------------------------------------tc-tttt-ccttgattacttata----------gaagt------------------------------aaggaagagcttttt-----aactttttt---------------------------------ttaaggaaaaacata---------atg----------------t-ctaccgatagggata-gtaat----------------------ttgtcaatgtaagtatt------------------------------------------------------------------------------------------------------------------------------------------------------------------------------------------------------------------------------------------------------------------------------------------------------------------
>I23373_M141_Malvaceae_Quararibea_funebris_seq1
-----------------------------------------------------------------------------------------------------------------------------------------------------------------------------------------------------------------------------------------------------------------------------------------------------------------------------------------------------------------------------------------------------------------------------------------------------------------------------------------------------------------------------------------------------aaaacaatggtacactgctgtgcttgcacgaattcgtatcaatgctttccgtattgaattggctgcagctttatatgaagatcttcattcattagctgcagcctccatcgaagctgaagctgcagttggaaatgctattta----catgcttccatccttttacaacc--atgattgcggtaagttttcttgt-ttctc--------------att-ttgtgcgtggt-------------------------tcattataca------------------------------------------------------------------------------------tc-ttttgccatgattacttata---------------------------------------------gaagtaagcctttttc--------------------------ac-------------tttttttaaggaaaaacataat--------------------------gtctaccgatagggatagataat----------------------ttgtcaatgtgagtattactttgtcaaccataacc--------ttgattgtgccagttgaatttttatgaaatgtggataccttaa-ctctgccacttcaacaattcaaaccaattagtagccaca--------------------------------------------------------------------------------------------------------------------------------------------------------------------------------------------------tct
>I23376_M145_Malvaceae_Heliocarpus_appendiculatus_seq1
----------------------------------------------------------------------------------------------------------------------------------------------------------------------------------------------------------------------------------------------------------------------------------------------------------------------------------------------------------------------------------------------------------------------------------------------------------------------------------------------------------------------------------------------------------aatggtacattgatgtgcttgcacgaattcgtatcaatgcattccgtattgaattggcaggaggagtgtatgaagatcttctctcattagctgcagcctctgtagaagctgagtctrcagttggaaatgctattta----catgcttccatccttctacaatc--atgattgtggtaaattctcttgt-ttatctacagttgactactgc--ttgtacatggt-------------------------tcatcttacatca-----------------------------------------------------------------------------ttattc-ttttcccatgttcatatcta----------caatta-----------------------------attgacaagcttctcc-ctccctccatcctctc------------------------------------------------------------------------tattgtaaatgaggtgagctaat----------------------ttatcaatataagaattactatctcaacc--------------ttgattctgcagtctgaacttccatgaaatgcagttatcttagttcttacccctgcaacagttca-----------------------------------------------------------------------------------------------------------------------------------------------------------------------------------------------------------------------
>I23377_M148_Malvaceae_Robinsonella_mirandae_seq1
-----------------------------------------------------------------------------------------------------------------------------------------------------------------------------------------------------------------------------------------------------------------------------------------------------------------------------------------------------------------------------------------------------------------------------------------------------------------------------------------------------------------------------------------------cttaacgaaacaatggtacactgatgygcttgcacgaattcgtatcaatgcattccgtattgaattggctgcaggtgtatatgaagatcttctttcattagcttcagcctccatcgaagctgaagctgcagttggaaatgctattta----catgcttccatccttttacaacc--atgattgcggtaag--ttctagt-ttctctacaagtatttattgct-ttcttcatggttcttaac------------------ttcttatgca------------------------------------------------------------------------------------tc-ttttaccgtgattacttact----------gaagt------------------------------aaggacgagtatttt-----tttcacctt--------------------------------ttttaagaaaaacaaa---------acg----------------t-ctatcggtatagataaataat----------------------tcatcagtgtaagtataaatttctcaagttt----------------------------------------------------------------------------------------------------------------------------------------------------------------------------------------------------------------------------------------------------------------------------------------------------
>I23379_M160_Muntingiaceae_Muntingia_calabura_seq1
-----------------------------------------------------------------------------------------------------------------------------------------------------------------------------------------------------------------------------------------------------------------------------------------------------------------------------------------------------------------------------------------------------------------------------------------------------------------------------------------------------------------------------------------------cttaaacaagcaatggtacatgtctgtgcttgcacgaattcgcatcaatgcattccgtgttgaattggctgtaggagcatatgaagatctcctttcatcagccgcagctgccattgaaggcaatgctgctgttggaaatgctgttta----catgcttccatccttctacaatc--atgattgcggtaagctttatctagttctg------------------ttttataggggca-----------------------tcactgcaagtcac-----------------------------------------------------------------------------------gctatccatgtacagtatca-----------------------------------------atgaaagagcaaattatttttccttccttcagttttttga---------------------------------------------------------------------ccttatgagtagatagagataga------------------tatcatatggatagaggaactaatcttttcagccataatcttgag----------------tga-----------------------------------------------------------------------------------------------------------------------------------------------------------------------------------------------------------------------------------------------------------------------
>I23380_M161_Malvaceae_Hibiscus_tiliaceus_seq1
------------------------------------------------------------------------------------------------------------------------------------------------------------------------------------------------------------------------------------------------------------------------------------------------------------------------------------------------------------------------------------------------------------------------------------------------------------------------------------------------------------------------------------------------ttaacaaaacaatggtacactgatgtgcttgcacgaattcgtatcaatgctttccgtattgaattggctgcaggtgtatatgaagatcttctttcattagcttcagcctccatcgaatctgaagctgcagttggaaatgctattta----catgcttccatccttttacaacc--atgactgtggtaagttttcttgc-ttctccactattgagtattgtt-ttctacgtggt-------------------------tcattataca------------------------------------------------------------------------------------tc-tttcacaatgattacttt----------------------------------------------------------------------------------------------------------------------------------------------------------------------------------------------------------------------------------------------------------------------------------------------------------------------------------------------------------------------------------------------------------------------------------------------------------------------------------------------------------------------------------------
>I23381_M162_Bixaceae_Bixa_orellana_seq1
t-----------------------------------------------------------------------------------------------------------------------------------------------------------------------------------------------------------------------------------------------------------------------------------------------------------------------------------------------------------------------------------------------------------------------------------------------------------------------------------------------------------------------------------------------------------tggtacactgaggttcttgcacgaatccgtatcaatgcattccgcattgaattgattggaggatcatatgaagatctcttgtcatcagctgcagcctctgtagaatctgaagctgcagttggaaatgctgttta----catgcttccatccttctataatc--atgattgtggtaagctctggtgg-----c------------------tcttgaatggtgt-----------------------tcatcatacat--------------------------------------------------------------------------------------tttaatgatgcttatatctggattttct--aaacctttatgcaatggctgatggtaaatggctgtaaaaattactttttcaaccatgtcttagtttgaa-------------------agttcatctctatagaagaaaggattgtagcaaatat---------------tcccctttatgataagagattaa----------------------gtgtggatgagaacatag--------------------------------------------------------------------------------------------------------------------------------------------------------------------------------------------------------------------------------------------------------------------------------------------------------ggtcatact
>I23382_M163_Bixaceae_Cochlospermum_vitifolium_seq1
----------------------------------------------------------------------------------------------------------------------------------------------------------------------------------------------------------------------------------------------------------------------------------------------------------------------------------------------------------------------------------------------------------------------------------------------------------------------------------------------------------------------------------------------tsttaaccaagcaatggtacactgccktgcttgcaagaattcgtrtaaatgctttccgcattgaattggctggaggatcatatgaagacctgctgtcattagctgctgcctctatagaagctgaagcagcagttggaaatgctattta----catgcttccgtccttctataacc--atgactgtggtaagctctacagaccttt-------------------gcttatatggt-------------------------tcgtcatagatttttgagta--------------------------------------------------------------------cgctggtt-ttttcctgtttctacggcttaat-------ggattaat----aagggacaatggtacggggatgtaaataatactttgtcaaccatatctwatgtttgaa------------------agtccattwttatgcaacgtggattttaacaaaattc---------------ccccattagctaggaatcttaa---------------------------------------------------------------------------------------------------------------------------------------------------------------------------------------------------------------------------------------------------------------------------------------------------------------------------------------------------------a
>I23383_M166_Malvaceae_Pseudobombax_ellipticum_seq1
-----------------------------------------------------------------------------------------------------------------------------------------------------------------------------------------------------------------------------------------------------------------------------------------------------------------------------------------------------------------------------------------------------------------------------------------------------------------------------------------------------------------------------------------------cttaacaaaacagtggtagactgatgtgcttgcacgaattcggatcaatgcattccgtattgaattggctgcaggtgtatatgaagatcttctttcatcagcttcagcctccatcgaagctgaagttgcagttggaaatgctattta----catgcttccgtccttttacaacc--atgattgtggtaggttttcttgt-ttctctactagtgattattgtt-ttatatgtagt-------------------------tcattgtaca------------------------------------------------------------------------------------tc-ctttacca-gattacttaca----------ggagt------------------------------aaggaagagcttttt-----ttcactttt---------------------------------ttaaagaaaaccata---------atg----------------t-ctact-------------------------------------------------------------------------------------------------------------------------------------------------------------------------------------------------------------------------------------------------------------------------------------------------------------------------------------------------------------------------
>I23384_M168_Malvaceae_Theobroma_cacao_seq1
-----------------------------------------------------------------------------------------------------------------------------------------------------------------------------------------------------------------------------------------------------------------------------------------------------------------------------------------------------------------------------------------------------------------------------------------------------------------------------------------------------------------------------------------------cttaaccaaacaatggtacactgctgtgcttgcccgaattcgcatcaatgcattccgtattgacttggctggaggagtgtatgaagatctcctttcattagctgcagcctctgtagaagctgaatctgcagttggaaatgctattta----catgcttccatccttctacaatc--atgattgtggtaaattttcttgt-ttatctactggtaactagtgtc-ttaaatgtggt-------------------------tcactgtaca------------------------------------------------------------------------------------tt-ttttcccatgttcatttctg------------------------------------------------aagagccttcttc-ttctctgactttt---------------------------cttttttataaa----------------------------------ttgtttattgatggggacagataat----------------------ttgtcactgtaagaaatactttgtcaaccataacc--------ttgattctgcaagttgaa-ttttatgtaatgtggttctcttaaattttaccacctcaacagttcaaactaatcaatagccacgaccc-------------------------------------------------------------------------------------------------------------------------------------------------------------------------------------------------
>I23385_M169_Malvaceae_Ochroma_pyramidale_seq1
----------------------------------------------------------------------------------------------------------------------------------------------------------------------------------------------------------------------------------------------------------------------------------------------------------------------------------------------------------------------------------------------------------------------------------------------------------------------------------------------------------------------------------------------------caaaacaatggtacactgctgtgcttgcacgaattcgtatcaatgcatttcgtattaaattggctgcaggtgtatatgaagatcttctttcattagttgcagcctccatcgaagctaaagctgtagtttgaaatgctattta----catgcttccatccttttacaacc--atgactgtggtaagttttcttat-ttctctactagtgattattatt-ttatgtgtggt-------------------------ttattgtaca------------------------------------------------------------------------------------tc-ttttaccatgattacttatt----------gaagc------------------------------aagtaagagtttttt-----tcacttttt---------------------------------ttaaggaaaagtata---------ttg----------------t-ctaccgatagggatatataat----------------------ttttcaatgtaagtactactttttcaaccataact--------ttgattgttctagttaaatttttatgaaacatggatatcctaagtctaaa--------------------------------------------------------------------------------------------------------------------------------------------------------------------------------------------------------------------------------------
>I23387_M178_Malvaceae_Malvaviscus_arboreus_seq1
-----------------------------------------------------------------------------------------------------------------------------------------------------------------------------------------------------------------------------------------------------------------------------------------------------------------------------------------------------------------------------------------------------------------------------------------------------------------------------------------------------------------------------------------------cttaacaaaacaatggtacactgatgtgcttgcacgaattcgtatcaatgctttccgtattgaattggctgtaggtgtatatgaagatcttctttcattagcttcagcctccatcgaagctgaagctgcagttggaaatgctattta----catgcttccatctttctacaacc--atgattgtggtaacttttcttgt-ttctccactagtga---------agctatattgt-----------------------------------------------------------------------------------------------------------------------tg-ttgtgagatagatagttgtg------------------------------------------tttaaaaacaaaattcgct-------------------------------------aatattgaattacagatccgaacacacaca----------------------tcgtatggatagagaatgctgatgcaaaactgaaggcgctccgtgacatcgatgaaggtgtgggttctactgcc----------------------------------------------------------------------------------------------------------------------------------------------------------------------------------------------------------------------------------------------------------------------------------------------------tg
>I23389_M181_Malvaceae_Pavonia_scheadiana_seq1
----------------------------------------------------------------------------------------------------------------------------------------------------------------------------------------------------------------------------------------------------------------------------------------------------------------------------------------------------------------------------------------------------------------------------------------------------------------------------------------------------------------------------------------------------------aatggtacactratgtgcttgcacgaatccgtatcaatgcattccgtattgaattggctgcaggtgcatatgaagatcttctttcattagcttcagtctccattgaagctgaagctgcagttggaaatgctattta----catgcttccatccttttacaacc--atgattgtggtaagttttcttgt-ttctctactagtgattattgtt-ttctacgtggt-------------------------tcattataaa------------------------------------------------------------------------------------tc-ttttaccwtgagtacttaty----------gmagt------------------------------aaggacaatgttttt-----tymmcycyt---------------------------------twargrraahmmmww---------awk----------------c-cywmcmawwrggrwwwwwwam----------------------ytkttwwwtkwarkwt-------------------------------------------------------------------------------------------------------------------------------------------------------------------------------------------------------------------------------------------------------------------------------------------------------------------
>I23390_M182_Malvaceae_Anoda_cristata_seq1
----------------------------------------------------------------------------------------------------------------------------------------------------------------------------------------------------------------------------------------------------------------------------------------------------------------------------------------------------------------------------------------------------------------------------------------------------------------------------------------------------------------------------------------------------------aatggtacactgatgtgcttgcacgaatccgtatcaatgcattccgtattgaattggctgcaggtgcatatgaagatcttctttcattagcttcagtctccattgaagctgaagctgcagttggaaatgctattta----catgcttccatccttttacaacc--atgattgtggtaagttttcttgt-ttctctactagtgattattgtt-ttctacgtggt-------------------------tcattataaa------------------------------------------------------------------------------------tc-ttttaccatgagtacttatc----------gaagt------------------------------aaggacaatgttttt-----tcacccctt---------------------------------taaggagaacacata---------atg----------------c-ctaccaatagggatatataac----------------------ttgttaatttaagtattactttctc----------------------------------------------------------------------------------------------------------------------------------------------------------------------------------------------------------------------------------------------------------------------------------------------------------
>I23392_M187_Malvaceae_Ayenia_berlandieri_seq1
----------------------------------------------------------------------------------------------------------------------------------------------------------------------------------------------------------------------------------------------------------------------------------------------------------------------------------------------------------------------------------------------------------------------------------------------------------------------------------------------------------------------------------------------tcttgacaaaacaatggtatactgctgcccttgcaagaattcgtattaatgcatttcgtatcgaattggctggaggagtctatgaagatctcctctcattggctgcagcctctgttgaatctgaatctgcagttggaaatgctgttta----catgctcccatccttctacaatc--atgattgcggtaagttttcgtgt-ttagctactga------------ttataggtggtt----------------------------------------------------------------------------------------------------------------------tgctggcatcatgttcatcttaatcttcctcttgagttt---------------------------gtgttaaaagttatcattccactggttttaact--------------------------attttttatacaagca--------------------------------ttttgtccaaaaaaccactaatt---------------agtagccatgtctattcaaggtggaccgtttcagaa------------------------------------------------------------------------------------------------------------------------------------------------------------------------------------------------------------------------------------------------------------------------------------------------------
>I23393_M189_Malvaceae_Kearnemalvastrum_lacteum_seq1
---------------------------------------------------------------------------------------------------------------------------------------------------------------------------------------------------------------------------------------------------------------------------------------------------------------------------------------------------------------------------------------------------------------------------------------------------------------------------------------------------------------------------------------------------------caatggtacactgatgtscttgcacgaatccgtatcaatgcattccgyattgaattggctgcaggtgcatatgaagatcttctttcattagcttcagcctccatygaagytgaagctgcagttggaaatgcwatwta----cwtgcttccatcctwttacaacc--atgattgtggtaastttyytkkw-yyyyytmtwrkkrwtwwttkt--ttyywwskkgk-------------------------tymwtwwwra------------------------------------------------------------------------------------wy-ytttwmcmwkrakdmytatc----------gaagt------------------------------aacgataatgtttttt---------------------------------------gactcctttwargraaammmmww--------awks-----------------cywmcmawwrggrwwwwtaac----------------------ttgtacctctactagtgattatttttttctatgtggttcattatagatcttttaccatgaatacytat---------------------------------------------------------------------------------------------------------------------------------------------------------------------------------------------------------------------------------------------------------------
>I23394_M229_Malvaceae_Malvastrum_americanum_seq1
----------------------------------------------------------------------------------------------------------------------------------------------------------------------------------------------------------------------------------------------------------------------------------------------------------------------------------------------------------------------------------------------------------------------------------------------------------------------------------------------------------------------------------------------tcttaacaaaacaatggtatactgatgtgcttgcacgaatccgtatcaatgcmttccgtattgaattggctgcaggtgcatatgaagatmttctttcattagcttcagcctccatcgaagctgaagctgcagttggaaatgctattta----catgcttccatccttttayaacc--atgattgtggtaagttttcttgt-ttctctactagtgattattgty-ttctacatggt-------------------------tcattataaa------------------------------------------------------------------------------------tc--tttrccatgagtmcatatt----------gcagt------------------------------aaggacaatgttttt-----ttgctcytt--------------------------------taaggaaaacaccata---------atg----------------c-ctaccaatagggacatataac----------------------t----------------------------------------------------------------------------------------------------------------------------------------------------------------------------------------------------------------------------------------------------------------------------------------------------------------------------------
>I23395_M236_Malvaceae_Fuertesimalva_jacens_seq1
----------------------------------------------------------------------------------------------------------------------------------------------------------------------------------------------------------------------------------------------------------------------------------------------------------------------------------------------------------------------------------------------------------------------------------------------------------------------------------------------------------------------------------------------tcttatcaaaacaatggtacactgatgtgcttgcacgaatccgtatcaatgcattccggattgaattggctgcaggtgcatatgaagatcttctttcattagcttcagcctccatcgaatctgatgcagcagttggaaattctatata----catgcttccatccttttacaacc--atgattgtggcaagtttttatgt-ttcacta-----gattcttgtcttataacgtggt-------------------------tcattatcct------------------------------------------------------------------------------------tc-ttttaccatgcgtacttatc----------gaagt------------------------------aagggcaatctttttt--------------------------------------tcactttgttaaggaaaaacata---------acg----------------t-ctgccgataa--------------------------------------------------------------------------------------------------------------------------------------------------------------------------------------------------------------------------------------------------------------------------------------------------------------------------------------------------------------------
>I23396_M019_Malvaceae_Allosidastrum_pyramidatum_seq1
------------------------------------------------------------------------------------------------------------------------------------------------------------------------------------------------------------------------------------------------------------------------------------------------------------------------------------------------------------------------------------------------------------------------------------------------------------------------------------------------------------------------------------------------------------tggtacactgatgtgcttgcacgaattcgtatcaatgcattccgtattgaattggctgcagrtgcatatgaagaccttctttcattagcttcagcctccatcgaagctgaagctgcagttggaaatgccattta----catgcttccatccttttacaacc--atgattgtggtaag--ttctagt-ttctctacaagtatttattgct-ttcttcatgg--------------------------ttcttatgca------------------------------------------------------------------------------------tc-ttttaccatgattacttact----------gaagt------------------------------aaagtcgagtatttt--------------------------------------------------------------------------------------------------------------------------------------------------------------------------------------------------------------------------------------------------------------------------------------------------------------------------------------------------------------------------------------------------------------------------------------------------------------------------
>I23397_M020_Malvaceae_Melochia_betonicifolia_seq1
------------------------------------------------------------------------------------------------------------------------------------------------------------------------------------------------------------------------------------------------------------------------------------------------------------------------------------------------------------------------------------------------------------------------------------------------------------------------------------------------------------------------------------------------------aaagaatggtacattgctgtgcttgcacgaattcgtatcaacgcattccgtgttgagttggctggaggagcgtatgaagatctcctttcattagctgcagcctctatagaagctgaatctgcagttggaaatgctattta----catccttccatccttctacaatc--atgattgtggcaagttcct-----tgtttctctagtgattactgtt-ttatatgtagt-------------------------tcactctacattt---------------------------------------------------------------------------------tt-ttttaccatgattagttctag---------gtatt-----------------------------tgtgaagaatcctttttactctccttttgattttg-------------------ttttcttttttaaaaggaaaaaatt-------agtg----------------t-ctattgataatcacatataat----------------------gtgtcaatgtaagaattaatttattgattgtacacg-------ttgattatacc-----------------ttaagggtatcttaaactttaccacctcaatagt--------------------------------------------------------------------------------------------------------------------------------------------------------------------------------------------------------------------------
>I23398_M021_Malvaceae_Sidastrum_micranthum_seq1
-------------------------------------------------------------------------------------------------------------------------------------------------------------------------------------------------------------------------------------------------------------------------------------------------------------------------------------------------------------------------------------------------------------------------------------------------------------------------------------------------------------------------------------------------taacaaaacaatggtacactgatgtgcttgcacgaattcgtatcaatgcattccgtattgaattggctgcaggtaggtatgaagatcttctttcattagcttcagcctccatcgaagctgaagctgcagttggaaatgctattta----catgcttccatccttttacaacc--atgattgcggtaag--ttctagt-ttctctacaagtatttattgct-ttcttcatgt--------------------------ttcttatgca------------------------------------------------------------------------------------tc-ttttaccatgattacttact----------gaagt------------------------------aaggaagagtatttt-----t--cacctt--------------------------------ktttaagaaaaacata---------atg----------------t-ctacctgtagagataaataat----------------------tcatcagtgtaagcataactttctcgagtctcaacc-ataacctaaattgtgccagtt-------------------------------------------------------------------------------------------------------------------------------------------------------------------------------------------------------------------------------------------------------------------------
>I28593_M024_Malvaceae_Carpodiptera_cubensis_seq1
-----------------------------------------------------------------------------------------------------------------------------------------------------------------------------------------------------------------------------------------------------------------------------------------------tttgctaagaaacgctttcacaaaggaaaatatgggagatgaacatacatcttgtatcctccacttacaagaa--atacatgagtatcttttcctgtat-g-----tttctatt------------------------------------------------------ttttg-------tggtcctgtgctga---tatctttct--g-agaatgcagttgactttgacatcagaaagtcataacaaaacaatggtacactgctgtgcttgctagaatacatatcaatgcattccgtattgagttggctggaggaatgtatgaagatcttctttcattagctgcggcctccgtagaagctgaaactgcagttggaaatgctattta----catgcttccatccttttacaatc--atgattgtggttagttttattgt-ttcttc---agtgattacagtt-ttatatgtggc-------------------------tcattgtacc------------------------------------------------------------------------------------tc-atttaccatgattatttttatttttg----taatt------------------------------tgtgaagagctttttc---ttactcgttttt--------------------------ctgttttagaggaaaaaaktt--------ttg----------------t-ctactgagatggaca---------------------------------------------------------------------------------------------------------------------------------------------------------------------------------------------------------------------------------------------------------------------------------------------------------------------------------------------------------------
>I28594_M025_Malvaceae_Herrania_nitida_seq1
-----------------------------------------------------------------------------------------------------------------------------------------------------------------------------------------------------------------------------------------------------------------------------------------------------------tgctttctcaaaggcaaatattagaaaagaacatacatcttgtatcccccacttataagaa--attaatgattatcttttcctgttt-------tctttgt---------------aacgg-----------------------------------tccta-------tggtgccatgctgg---ttgttttct--g-cgaaaatagttgtctttgacaccataaagtcttaaccaaacaatggtacactgctgtgcttgcacgaattcacatcaatgcattccgtattgacttggctggaggagtgtatgaagatctcctttcattagctgcagcctctgtagaagctgaatctgcagttggaaatgctattta----catgcttccatccttctacaatc--atgattgtggtaaattttcttgt-ttatctactggtaactagtgtc-ttaaatgtggt-------------------------tcactgtaca------------------------------------------------------------------------------------tt-ttttcccatattcatttctg------------------------------------------------aagagccttcttc-ttcttcttcttcttcttcttctt------ctctgacttttcctttttataaa-----------------ttg----------------t-ttattgatggggacagat------------------------------------------------------------------------------------------------------------------------------------------------------------------------------------------------------------------------------------------------------------------------------------------------------------------------------------------------------------
>I28595_M184_Malvaceae_Guazuma_ulmifolia_seq1
---------------------------------------------------------------------------------------------------------------------------------------------------------------------------------------------------------------------------------------------------------------------------------------------------------------ttctctaaggcaaatatcagagatgaacatacatcttgtatcctccacttataagaa--attcatgattatcttttcctgtac-------tttataca----------cacacacatatatgtgtgtgtctgtgtagacg--tatgtatgtatttca-------tggcactgtactgg---ttattttct--g-agaaaatagttgtctttgacaccataaagtcttaacaaaacaatggtacacttctgtgcttgcacgaattcgcatcaatgcattccgtattgaattggctggaggagagtatgaagatcttctttcattagctgcagcctccrtagaagctgattctgcagttggaactgctattta----catgcttccatccttctacaatc--atgattgtggtaacttttcttgt-ttatctgctg-tgagtattatc-ttatatgtagt-------------------------tcactgtaca------------------------------------------------------------------------------------tg-ttttcccatgtttattatgtgttgctagccaaagtgc--------------------aatgttgtcatatggactctattt------------------------------------------ctcttcaaggaccaaggtga-------aaaacctgcttc-ccaaacttactatcaaaaagggaaaaaaag---------------------------------------------------------------------------------------------------------------------------------------------------------------------------------------------------------------------------------------------------------------------------------------------------------------------------------------------------------
>I28596_M026_Malvaceae_Ruizia_cordata_seq1
---------------------------------------------------------------------------------------------------------------------------------------------------------------------------------------------------------------------------------------------------------------------------------------------------ctaagaaatgctttggcaaagggaaatatgggaattgaacatacatcttgtatcttccay---tgagaa--atacatgactttcttttcctatag-a-----tttttat-------------------------------------------------------tttys-------tggtcctatgctga---tygctttct--g-gtgaagtrgttgtctttgrcatcagaawgtcttwackaaacaatggtasacttcyghgcttgcaagaattcgtatcaatgcattccgkattgaattggctggaggagtgtatgaagatcttctttcattcgctgcagcctccatagaagctgaagctgcakttggaaatgctattta----catgcttccatccttttacaatc--atgattgyggtaagtttcvtttcrttttctactagtgagkacag----------------------------------------------------------------------------------------------------------------------------------------wtttatcatgattatttcta----------gaatk------------------------------ggtgaagagcttttt-----tcagtcttttt--------------------------ctgttttagakggaaaagaaa--------aag----------------t-ctattga-----------------------------------------------------------------------------------------------------------------------------------------------------------------------------------------------------------------------------------------------------------------------------------------------------------------------------------------------------------------------
>I28598_M028_Malvaceae_Glyphaea_brevis_seq1
------------------------------------------------------------------------------------------------------------------------------------------------------------------------------------------------------------------------------------------------------------------------------------------------ktgctaaggagtgytttctcaaaggccaatatcagggatgaacatacatcttgtaycctccacttaaaagaa--attcatgagyatttkytywwwwyw-----tywtyttat--------------araaaw-----------------------------------tttyr-------tggtaacattctga---ttgttttct--g-agaaaacagttgtctttgacatcagatagtcttaacaaracaatggtacaytgctgtgcttgcacgaattcdtatcaatgcattccrtattgaattggctggaggagtgtvtgaagatcttctttcatwagchgcagcctctgtagaagcygaatctgcagttggaaatgctatwtacaatcatgmttccatmyttctacaatc--atgattrtggtaaattctttsgc-ttttatacggg------------ttatatgtggt-------------------------tcacctttca------------------------------------------------------------------------------------tc-ttttcccatatccatttcta----------gaatt------------------------------attgagagccttcttt-ctctctttctttgtgtgtgtgta---------tatgtgtacctatttcttgc--------------------------------------ctataaatgaggtcagasw-----------------------------------------------------------------------------------------------------------------------------------------------------------------------------------------------------------------------------------------------------------------------------------------------------------------------------------------------------------
>I28599_M029_Malvaceae_Desplatsia_dewevrei_seq1
----------------------------------------------------------------------------------------------------------------------------------------------------------------------------------------------------------------------------------------------------------------------------------------------------taaagagtgctttctcagaggccaatatcagagatgaacattcatcttgtatcctccacttaaaagaa--attcatgagtatattttattgtat-------ttcttta-----------aacaaaatt-----------------------------------tttca-------tggtcccatgctga---ttgttttct--g-agagaaaagttgtctttgacatcagaaagtcttaacaaaacaatggtacactgccgtgctagcacgaattcgtatcaatgcattccgtattgagttggctggaggaatgtatgaagatcttctttcattagcagcagcctctgtagaagctgaatctgcagttggaaatgctattta----catgcttccatccttctacaatc--atgattgtggtaaattctcttct-tcatatgctggtgactactgt--ttatatgtggtta----------------------ataatcttaca------------------------------------------------------------------------------------ta-ttttcccatgtttatttcta----------gaatt------------------------------attgaaggccttctct-ctctctctctctct--------------------------ctctctctc---------------------------------------------------------------------------------------------------tctctctctctatt------------------------------------------------------------------------------------------------------------------------------------------------------------------------------------------------------------------------------------------------------------------------------------------------------
>I28600_M146_Malvaceae_Mortoniodendron_guatemalense_seq1
----------------------------------------------------------------------------------------------------------------------------------------------------------------------------------------------------------------------------------------------------------------------------------------------gtttgctaagaaaggctttcacaaaggcaaatataggagatgaacatacatcttgtatcctcctcgtatctgaa--atacatgagtatatttcc-tgtat-g-----tttttat-------------------------------------------------------tttca-------tggttctatgctga---ttgctttct--g-ataaagcagttgtctttgacatcagaaagtcttaacgaaacaatggtatactgctgtgcttgcaagaattcgtatcaatgcattccgtattgacttggctggaggagtgcatgaagatcttctttcattagctgcagcctccatagaagctgaagctgctgttggaaatgctattta----catgcttccatccttttacaatc--atgactgtggtaagtcttcttgt-ttctctactagtgattacagtt-ttatatgtggt-------------------------tcattgcaca------------------------------------------------------------------------------------tc-ttttaccatgattatttcta----------gaact------------------------------aatgaagagcttttt-----cactctttttt--------------------------ctgttttagagaaaaaaa-----------ttg----------------t-ctactgatagggacagataaa----------------------ttgtcaatgtaag----------------------------------------------------------------------------------------------------------------------------------------------------------------------------------------------------------------------------------------------------------------------------------------------------------------------
>I28601_M030_Malvaceae_Sparmannia_africana_seq1
---------------------------------------------------------------------------------------------------------------------------------------------------------------------------------------------------------------------------------------------------------------------------------------------------------------------aaggccaatttcagagatgaacatacatcttgtatcctccacttataagaa--attcatgagtatctattactgtat-------ttttctt-------------tttaa-------------------------------------twtca-------tggtcctatgctga---ttgttttcg--a-agagaacagttgtctttgacgccagaaagtcttaacaaaacaatggtacacttctgtgcttgcacgaattcgtatcaatgcattccgtattgaattggctggargagtatatgaagatcttctttcattagctgcagcctctgtagaaggtgaatctgcrgttggaaatgctattta----catgcttccatccttctacaatc--atgattgtggtaaattytcttgt-ttatctacggctgactacttt--ttatatgtggt-------------------------tcatcttacr------------------------------------------------------------------------------------tc-tttyccctgtttctctctct-----------------------------------------------------ctctctct-ctyyctctctctctctc-------------------tctcctctcttataa---------------------------------------caataaatag--------------------------------------------------------------------------------------------------------------------------------------------------------------------------------------------------------------------------------------------------------------------------------------------------------------------------------------------------------------------
>I28604_M032_Malvaceae_Entelea_arborescens_seq1
----------------------------------------------------------------------------------------------------------------------------------------------------------------------------------------------------------------------------------------------------------------------------agatggaagagggattttgtttgctaaggagtgctttctcaaaagtcaatatcagagatgaacatacatcttgtatcctccacttataagaa--attcatgaatatctattactgtat-------ttctttt-------------tttaa-t-----------------------------------tttca-------tggtcctatgctga---ttgttttcg--a-aga-aacagttgtctttgacgttagaatgtcttaacaaaacaatggtacactgctgtgcttgcamgaattcgtatcaatgcattccgtattgaattggctggaggagtatatgaagatcttctttcattagctgcagcctctgtagaagctgaatctgcagttggaaatgctattta----catgcttccatccttctacaatc--atgattgtggtaaattctcwtkt-ttatctacggstgaytactgt--ttdtatgtggt-------------------------tcatcttaca------------------------------------------------------------------------------------tc-ttttccccctttctctctct------------------------------------------------------------------------------------------------------cthtctyataa---------------------------------------caataaatgaggttagaaatt----------------------ttgtcaatataaggataacaatgtcaacc--------------tttattctgcggtttgaatttttagaaa-------------------------------------------------------------------------------------------------------------------------------------------------------------------------------------------tgcg-------------------------------------------------------------
>I28605_M235_Malvaceae_Abutilon_sp_seq1
---------------------------------------------------------------------------------------------------------------------------------------------------------------------------------------------------------------------------------------------------------------------------------------------------ctaagaaatgctttggtgaaggcagatattgga---gaacatatatcttgtatcctccacttataaga---atacacgaatatcatttcctgtat-g-----tctttgt-------------------------------------------------------tttct-------tggtcctatgctaa---ttgtttcct-------------------ttgacagcaaaaagtcttaacgaaacaatggtacactgatgtgcttgcacgaattcgtatcaatgcattccgtattgaattggctgcaggtgtgtatgaagatcttctttcattagcttcagcctccatcgaagctgaagctgcagttggaaatgctattta----catgcttccatccttttacaacc--atgattgcggtaag--gtctagt-ttctctacaagtatttattgct-ttcttcttgg--------------------------gtcttatgca------------------------------------------------------------------------------------tc-ttttaccatgattacttact----------gaagt------------------------------aaggatgagtatttt-----t--cacctt--------------------------------ttttaagaaaaacata---------at-------------------------------------------------------------------------------------------------------------------------------------------------------------------------------------------------------------------------------------------------------------------------------------------------------------------------------------------------------------------------------------------------
>I28612_M038_Malvaceae_Brachichyton_bidwillii_seq1
-----------------------------------------------------------------------------------------------------------------------------------------------------------------------------------------------------------------------------------------------------------------------------------------------------------------tacaaaggcaaatgtgggagatggatatacagcttgtatcctccacttataacaa--at---tgagtatcttttcttgttt-------gttttat-------------------------------------------------------tttca-------tgatcctatgctga---ttgctctct--g-agaaagcagttgtctttgacatcagaaagtcttgacaaaagaatggtacattgctgtgcttgcaagaattcgtataaatgcattccgtattgatttggctggaggagtktatgaagatcttctttcattagctgcagcctctgtagaagctgaagctgcagttggaaatgctattta----catgcttccatccttttacaatc--atgaytgtggtaagttttcttgt-ttctctactagtgaatacagtt-ttatatgtggt-------------------------tcattgtaca------------------------------------------------------------------------------------tc-ttttactttggttatctctm----------gaata------------------------------acaaagggctttttt-----cactccttttt--------------------------ctgtttcggggaaaaa----------------------------------------------------------------------------------------------------------------------------------------------------------------------------------------------------------------------------------------------------------------------------------------------------------------------------------------------------------------------------------------------------------------
>I28614_M040_Malvaceae_Hydrogaster_trinervis_seq1
---------------------------------------------------------------------------------------------------------------------------------------------------------------------------------------------------------------------------------------------------------------------------------gaagaggaattctgtttgctaaagagtgctctctcaaaggccaatatcagagatgaacatttgtcttgtatcctccacttgaaagaa--attcatgagtatattttactgtat-------ttcttta-----------aataaagtt-----------------------------------tttca-------tgtccccatgctgt---ttgttttct--g-agaaaacaattgtccttgacaccagaaagtcttaacaaaacaatggtacacctctgtgctagcacgaattcgtatcaatgcattccgtattgagttggcaggaggaatgtatgaagatcttcttgcattagccgcagcctctgtagaagctgaatctgctgttggaaatgccattta----catgcttccatccttctacaatc--acgattgtggtaaattttcttct-ttatttactggtgactactgt--ttttatgtagt-------------------------ttgtcttaca------------------------------------------------------------------------------------tatttttcccacattcattccta----------gaatt------------------------------attgaaagccttctct-ctttctatctgttt--------------------------cttaattataa---------------------------------------ttataaatgaggtttctcaa-------------------------agaaaaaaagaaattag----------------------------------------------------------------------------------------------------------------------------------------------------------------------------------------------------------------------------------------------------------------------------------------------------------------
>I28616_M042_Malvaceae_Leptonichya_maranta_seq1
------------------------------------------------------------------------------------------------------------------------------------------------------------------------------------------cc--------------------------------------------------------------------------------------------------------------------------------------gagatgaacatacaacttgtatcctccrctaataaaaa--attcatgagtatcttttcctgtat-------ttttttttaat---------------------------------------------------tttca-------tggtcctatgctga---ttgtttttctba-gaaaaacagttgtctttgacgccatawagtcttaacaaaacaatggtacactgctgtgcttgctcgaattcgtatcaatgcattccgtatygacttggctggaggagtgtatgaagatctcctttcattagctgcagcctctgtagaagctgaatctgcagttggaaatgctattta----catgcttccatctttctacaayc--atgattgtggtaaattttcttct-ttatctactggtgactagtgtc-ttatatgtggt-------------------------tcattataca------------------------------------------------------------------------------------tc-ttttcctgtgttcatttctt------------------------------------------------------cttgttc-ttctccctctctct--------------------------cctttttgtaaa---------------------------------ttttattgaagwggaggacatataag----------------------ttgtctatrtkg-----------------------------------------------------------------------------------------------------------------------------------------------------------------------------------------------------------------------------------------------------------------------------------------------------------------------
>I28618_M044_Malvaceae_Pentace_laxiflora_seq1
-------------------------------------------------------------------------------------------------------------------------------------------------------------------------------------------------------------------------------------------------------------------------------------------------------gaaatgctttcacaaaggcaaacatgggagacgaacatacatcttgtatcctccacttataagaa--aaacatgagtatctttccctgtat-gtatg-tttctgt-------------------------------------------------------tttta-------tggtcctatgctga---ta--tttct--g-agaatgcggttgtctttgacatcagaaagtcttaacgagacaatggtacactgctgtgcttgctagaatacatatcaatgcattccgtattgagttggctggaggagtgtatgaagaccttctttcattagctgcggcctctgtagaagctgaaactgcagttggaaatgctattta----catgcttccatccttttacaatc--atgattgtggttagttttattgt-ttctct---agtcattacagtt-ttatatatggc-------------------------tcattgtaca------------------------------------------------------------------------------------tc-atttaccttgattattttta----------taatt------------------------------tgtgaagagcatttt----ttamwtttktkt--------------------------gg------------------------------------------------------------------------------------------------------------------------------------------------------------------------------------------------------------------------------------------------------------------------------------------------------------------------------------------------------------------------------------------------------------------------------
>I28623_M048_Malvaceae_Abroma_augusta_seq1
----------------------------------------------------------------------------------------------------------------------------------------------------------------------------------------------------------------------------------------------------------------------------------------------gtttgctacagagtgctttctcaaaggcaaatatcaaagatgagaacacatcttgtatcctctactactaagaa--attcatgagtattttttcctgtat---ttattttttatt------------------------------------------------------ttttattttct-tggtcctatgccga---ttgttttgt--aagaaaaactgttgtctttgacactataaagttttaacaaaacaatggtacacttctgtgcttgcacgaattcgtatcaatgcattccgtattgacttggctggaggagtgtatgaagatctcctttcattagctgcagcttccgtagaagctgaatctacagttggaaatgctattta----catgcttccatccttctacaatc--atgattgtggtaaattttcttgt-ttatctactggtgactactgtc-ttatatatggt-------------------------tcacagtacatc----------------------------------------------------------------------------------tt-atgtaatgtggttatcttaa--------------------------------------------------------ttttt------------------------------------------------------------------------------------accactccaatggttcaaactaattagt-------------agccatgtctcttcaaggtggagtcaagttcaaaaacctccctca------------------------------------------------------------------------------------------------------------------------------------------------------------------------------------------------------------------------------------------------------------------------------------------acttg
>I28624_M049_Malvaceae_Corchoropsis_tomentosa_seq1
------------------------------------------------------------------------------------------------------------------------------------------------------------------------------------------------------------------------------------------------------------------------------------gagggattctgtttgctaagaaatgctttggtgaagggaaatatgggagttgaacatacatcttgtatcctccat---taagaa--atacatgcctatcttttcctgtat-a-----tttttaa-------------------------------------------------------ttttg-------tgatcctatgctga---ttgctttct--g-gtgaagtagttgtctttgacatcagaaagtcttaacgaaacaatggtacatttctgtgcttgcaagaattcgtatcaatgcattccgtattgaattggctggaggagtgtatgaagatcttctttcatttgctgcagcctccatagaagctgaagctgcagttggaaatgctattta----catgcttccatccttttataatc--atgattgtggtaagttttctttcgttttctgctagaaagttcggtt-ttatatgtggt-------------------------tcattgtaca------------------------------------------------------------------------------------tc-ttttatcatgattatttcta----------gaatt------------------------------cgtgaagagctttgtt-----------------------------atggtactaggagctcgttatggaataggataa--------gggc---------------t-cgttagagagaaccctatgatct-----------cttgaaggcttgttagtgagaa---------------------------------------------------------------------------------------------------------------------------------------------------------------------------------------------------------------------------------cc-----------------------------------------------------------------------------------
>I28625_M193_Malvaceae_Apeiba_tibourbou_seq1
----------------------------------------------------------------------------------------------------------------------------------------------------------------------------------------------------------------------------------------------------------------------------------------------------taaggaatgctttctcaaaggccaatatcagagatgaacatacatcttgtatcctccatttataagat--attcatgagtctctattaccgtaa-------tttttag-------------taaaaat-----------------------------------tttca-------tggtcctatgctga---ttgttttct--g-agagaacagttgtctttgacgttagaaagtcttaacacaacaatggtacactgctgtgcttgcacgaattcgtatcaatgcattccgtattgatttgactggagtagtttatgaagatcttctttcattagctgcagcctctgtagaagctgaatccgcagttggaaatgctattta----catgcttccatccttctacaatc--atgattgtggtaaattctcttgt-ttatctatgactgactactgt--ttatatgtggt-------------------------tcatcttaca------------------------------------------------------------------------------------ta-ttttcccctgtttattctct-----------------------------------------------------ctctctcc-ttctgtatct------------------------------atttcttaaaa---------------------------------------caataaatgaggttagaaaat----------------------ttgtgaatataagaataacaatgtcaac-------------------------------------------------------------------------------------------------------------------------------------------------------------------------------------------------------------------------------------------------------------------------------------------------------
>I28626_M226_Malvaceae_Helicteres_guazumifolia_seq1
----------------------------------------------------------------------------------------------------------------------------------------------------------------------------------------------------------------------------------------------------------------------------------------------atttgctaagtaatgctttcacaaaggcaaatattggcagtgaacatacatcttgtatcctccacttataagaa--aaatatgagtaact-ctcttgtat-g-----tttttgt-------------------------------------------------------tttca-------tggtcctattttga---ttactttct--g-ataaagcagttgtctttgacatcagaaagtcttaacgaaacagtggtacactgctgtgcttgcaagaattcatatcaatgcattccgtattgaattggctggaggaatatataatgatcttcttgcactagctgcagcctccatagaagctgaagttgcagttggaaatgctattta----catgcttccatccttctacaacc--atgactgtggtaagttttctttttttctctactactgattactgtt-ttagatgtggc-------------------------tcattgttgatttgttgtcaacgtaagaa-----------------------------------------------------------------ttactttatcaaccatagtgcaagtt-------gaact---------------------------------------------------------------------------------------------------------------------------------------tttaagaaatgtggatatgttaa-------------------gttttaccgattcaactgtt------------------------------------------------------------------------------------------------------------------------------------------------------------------------------------------------------------------------------------------------------------------------------------------------------------------
>I28631_M054_Malvaceae_Trochetiopsis_benjaminae_seq1
----------------------------------------------------------------------------------------------------------------------------------------------------------------------------------------------------------------------------------------------------------------------------------------------gtttgctaagaaatgctctggtaaagggaaatatgggaattgaacatacatcttgtatcctccat---tgagaa--atacacgactttcttttcctgtag-a-----tttttat-------------------------------------------------------ttttc-------tggtcctatgctga---ttgctttct--g-gtgaagtagttgtctttgacatcagaaagtcttaacgaaacaatggtacacttctgtscttgcaagaattcgtatcaatgcattccgtattgaattggctggaggagtgtatgaagatcttctttcattcgctgcagcctccgtagaagctgaagctgcakttggaaatgctattta----catgcttccatccttttacaatc--atgattgcggtaagtttcattttcttttctactagtgagtacag----------------------------------------------------------------------------------------------------------------------------------------ttttaccatgattatttcta----------gaata------------------------------ggtgaagagcttttt------cagtagtttt--------------------------ctgttttagatggaaaagaaa--------aag----------------t-ctaaagatagggacagataat----------------------ttgtcaatgtagaattactttg----------------------------------------------------tagatatcttaatttttaccttccagg------------atcagttgtca-------------------------------------------------------------------------------------------------------------------------------------------------------------------------------------------------------
>I28632_M055_Malvaceae_Eriolaena_candollei_seq1
--------------------------------------------------------------------------------------------------------------------------------------------------------------------------------------------------------------------------------------------------------------------ataatttcagatggaagaggaattctrtttgctaagaaatgctttggtaaagggaaatatgggaattgaacatacatcttgtatchtccat---tghgaa--atdcatgactttcttttcctdtag-a-----tttttat-------------------------------------------------------ttttg-------tggtcctatgctga---tbgctttct--g-gtgdagtagttgtctttgamatcakaaagtcttaacraaacaatggtacactdctgtgcttgcaagaattcgtatcaatgcattccgtattgaattggctggaggagtgtatgaagatcttctttcatthgctgcagcctccrtagaagctgaabmtgcwkttggaaatgctattya----satgcttccatccttttacaatc--atgattgyggtaagtttcstttcgttttctastrgtgagtacag----------------------------------------------------------------------------------------------------------------------------------------ttttatcatgattatttcta----------gaatt------------------------------ggbgaagadcttttt-----tcagkcttttt-----------------------------ctttagatggaaaagaag---------------------------t-caaccgatcggg------------------------------------------------------------------------------------------------------------------------------------------------------------------------------------------------------------------------------------------------------------------------------------------------------------------------------------------------------------------
>I28633_M056_Malvaceae_Adansonia_digitata_seq1
-----------------------------------------------------------------------------------------------------------------------------------------------------------------------------------------------------------------------------------------------------------------------------------------------tttgctaagaaatactttgacaaaggcaaatgttggagatgaacatacatcttgtatcctccatttataaga---atagacgagtatcttgtcctgtat-g-----tttttat-------------------------------------------------------tttca-------tggtcctatgctga---ttgttttccgag-gaaaaawgttttcttttgacagcagaaagtcttaacaaaacaatggtacactgatgtgcttgcacgaattcgtatcaatgcattccgtattgaattggctgcagrtgtatatgaagatcttctttcatcagctgcagcctccatcgaagctgaagctgctgttggaaatgctattta----catgcttccatcattttacaacc--atgattgtggtaagtyttcttgt-ttctctgctagtgattattgtt-ttatatgtggt-------------------------tcattataca------------------------------------------------------------------------------------tc-ctttaccacgattacttata----------gaagt------------------------------aaggaagagcttttt-----tttcacgtt--------------------------------ataaaggaaaaacata---------atg----------------t-tttccaataggg-tagataag----------------------ttgt-------------------------------------------------------------------------------------------------------------------------------------------------------------------------------------------------------------------------------------------------------------------------------------------------------------------------------
>I28635_M058_Malvaceae_Byttneria_aculeata_seq1
------------------------------------------------------------------------------------------------------------------------------------------------------------------------------------------------------------------------------------------------------------------------------------------------------------------------------atcagagatgaatatacatcttgtatcctccactaataagaa--aaccatcagtatgttctcttgtaatttaaaaattttct-------------------------------------------------------ttttaatttatgttgttctatgctaa---ttaatttct--g-agaaaacagttgtctttgacaccgtaaagtcttaacaaaacaatggtacactgctgcccttgcacgaattygtataaatgcattccgtattgaattggctggaggagtctatgaagatctcctttcattggctgcagcctctgtagaagctgaatctgcagttggaaatgctgttta----catgcttccatcattttacaatc--atgattgtggtaaattttcatgt-ttatctactga------------ttatatgtggt-------------------------tcacttgacg------------------------------------------------------------------------------------tc-atttctcatgtgtatttctt------------------------------------------------------cttcttcttcatcttcatcttcatctc-----------------tctcctagtttattgaggtttatgtc------aaaattta------------ccgctccactggttttaactaat--------------tcatagccttatgtattcaa-----------------------------------------------------------------------------------------------------------------------------------------------------------------------------------------------------------------------------------------------------------------------------------------------------------------------
>I28637_M060_Malvaceae_Duboscia_vifidiflora_seq1
----------------------------------------------------------------------------------------------------------------------------------------------------------------------------------------------------------------------------------------------------------------------------------aagagggatttttattgctgaggagtgctttctcaaaggccaatatcagagatgaagatacaacttgtatccttcacttaaaagaa--attcatgagtatattttaccgtat-------tttttttt---------taataaaact-----------------------------------tttca-------tggtcc-atgctga---ttcttttct--g-ag-aaacggttgtctttgacatcagaaagtcttaacagaacaatggtacactgctgtgctagcacgaattcgtatcaatgcattccgtattgagttggctggaggaatgtatgaagatcttctttcattggctgcagcctctgttgaagctgaatctgcagttggaaatgctattta----catgcttccaaccttctacaatc--atgattgtggtaaattctattct-ttatatatttgtgactactgt--ttatatgtagt-------------------------taatcttaca------------------------------------------------------------------------------------ta-ttttatcatctttatttcta----------caatt------------------------------attgaaagcctactct-ccctctcttcgatt--------------------------cttactcacaa---------------------------------------ttataaattatgtcagataat----------------------ttgttaatataagaattactatgtcaacc--------------ttga------------------------------------------------------------------------------------------------------------------------------------------------------------------------------------------------------------------------------------------------------------------------------------
>I28638_M061_Malvaceae_Basiloxylon_brasiliensis_seq1
-----------------------------------------------------------------------------------------------------------------------------------------------------------------------------------------------------------------------------------------------------------------------------------------attctgtttgctgagaaatgcatttacaaaggcaaatgtgggagatgaatatacatcttgtatcctccacttataagaa--atgcatgagtatcttttcctctmt-g-----tttttat-------------------------------------------------------tttaa-------tgatcctatgttga---ttgctttct--g-agaaagcagttgtctttgacatcagaaagycttgacgaaagaatggtacabtgctgtgcttgcaagaattcrtatcaatgcattccgtattgatttggctgggggagtgtatgaagatcttcattcattagctgcagcctccatagaagctgaagctgcagttggaaatgctattta----catgcttccatccttttacaatc--atgattgtggtaatttttcttgt-ttctstactadtgaatacagtt-ttatmtatggt-------------------------tcattataya------------------------------------------------------------------------------------tc-wtttaycatgawtatttcta----------gaatt------------------------------atgaagagctttttt-----macttattttt--------------------------ctgtttcagagaaaaaaaw----------tkg----------------t-ctattgatgggga-----------------------------------------------------------------------------------------------------------------------------------------------------------------------------------------------------------------------------------------------------------------------------------------------------------------------------------------------------------------
>I28640_M062B_Malvaceae_Diplodiscus_paniculatus_seq1
------------------------------------------------------------------------------------------------------------------------------------------------------------------------------------------------------------------------------------------------------------------------------------------------------------------------------------------------------------------yragaa--atacatgagtatcttttcctgtat-gtatg-ytkmtgt-------------------------------------------------------ttttgc-----ttggtcmtatsmwga---ta--tkycw--r-rgrwtryarwwgtcthtkmhrbsrrradbbkwkamcgakvcaatvgtavactdctgtgcttgctagaatacatatcaatgcattccgtattgagttggctggaggagtgtatgaagaccttctttcattagctgcggcctctgtagaagctgaaactgcagttggaaatgctattta----catgcttccatccttttacaatc--atgattgtggttagttttattgt-ttcc---------attacagtt-ttatatatggc-------------------------tcattgaatg------------------------------------------------------------------------------------tc-atttaccttgattattttta----------taatt------------------------------tg---------------------------------------------------------------------------------------------------------------------------------------------------------------------------------------------------------------------------------------------------------------------------------------------------------------------------------------------------------------------------------------------------------------------------------------------------------------------------------------
>I28641_M063_Malvaceae_Brownlowia_peltata_seq1
---------------------------------------------------------------------------------------------------------------------------------------------------------------------------------------------------------------------------------------------------------------------------------------------------ctaagaaatgctttcacgaaggcaaacgtgggagacgaacatatatcttgtatcctccacttataagaa--atacatgagtatcttttcctgtat-gtatgttttctgt-------------------------------------------------------ttttg-------tggtcctatgctga---tatctttct--g-agaatgcagttgtctttgacatcagaaagtcttaacgaaacaatggtacactgctgtgcttgctagaatacatatcaatgcattccgtattgagttggctggaggagtgtatgaagaccttctttcattagctgcagcctctgtagaagctgaaactgcagtcggaaatgctattta----catgcttccatccttttacaatc--atgattgtggtca--------gt-ttctct---agtgattacagtt-ttatatatggc-------------------------tcattgtaca------------------------------------------------------------------------------------tc-atttaccttgattgttttta----------taatt------------------------------tgtgaagagcttttt----ttaattgttttt--------------------------ctgttttagaggaaaaaa--t--------atg----------------t-gtactgatatggacagctaat----------------------t----------------------------------------------------------------------------------------------------------------------------------------------------------------------------------------------------------------------------------------------------------------------------------------------------------------------------------
>I28642_M064_Malvaceae_Burretiodendron_esquirolii_seq1
------------------------------------------------------------------------------------------------------------------------------------------------------------------------------------------------------------------------------------------------------------------------------------------ttctgtttgctaagaaatgcttttgcaaaggcamatattggagatgaaaatacattttgtatcctctgc-tataagaa--atacatgaatatcttttcctgttt-a-----tttttat-------------------------------------------------------tttca-------tggtctta---------ttgctttat--gaaaaaagcagttgtctttgacatcagaaagtcttaacgaaacaatggtacacttctgtgcttgcaagaattcgtatcaacgccttccgtgttgaattggctggaggatcgtatgaagatcttctttcattcgctgcagcctccatagaggctgaagctgcagttggaaatgctatttg----catgcttccatctttttacaatcatatgattgtggtaagttttctttcgttctctaccattgatttcagtt-ttatatgtg--------------------------------------------------------------------------------------------------------------------------------------------------------------------------------------------------------------------------------------------------------------------------------------------------------------------------------------------------------------------------------------------------------------------------------------------------------------------------------------------------------------------------------------------------------------------------------------------------------------------------------------------------------------------------------------
>I28643_M065_Malvaceae_Hermannia_flammea_seq1
------------------------------------------------------------------------------------------------------------------------------------------------------------------------------------------------------------------------------------------------------------------------------------------------------atgagtgctttcaagaaggcaaatattggagatgaacatacatcttgtatcctccacctataagaa--attcatgagtagtttttcctgtac-g-----ttttcat-------------------------------------------------------ttcca-------tggttctggccgag--------------aaaaaaaaatgttgcctttgacatcagaaagtcttaacaaaagaatggtacattgatgtgcttgcacgaattcgtatcaatgcattccgtatcgagttggctggagragtttatgaagatcttctttctttggctgcagcctctgttgaagctgaagctgcagttggaaatgctattta----tatgcttccgtccttctataatc--atgattgtggtacgttttcttgtttctgctcgtgatgacta------tattatatgatt------------------------ttactgtaca------------------------------------------------------------------------------------tc-ttttaccacgattatttctg----------gaact------------------------------gatgagagcttttcgcactctcctatttctta---------------------------------------------------------------------------------------------------------------------------------------------------------------------------------------------------------------------------------------------------------------------------------------------------------------------------------------------------------------------------------------------------------------------------------------------------------
>I28644_M066_Malvaceae_Thomasia_solanaceae_seq1
------------------------------------------------------------------------------------------------------------------------------------------------------------------------------------------------------------------------------------------------------------------tgataatttcagatggaagagggatttcatttgctaagaagtgcgatcacaaaggcaaatatcggagatgaacatacatcttgtatcctccacttaaaagat--attcatgagtatcttttcctgtat-g-----tttctat-------------------------------------------------------tttcc------------ctatgccga---ttgttttct--g-agaaaaatgttgtctttgacatcagaaagtcttaacaaaacaatggtacactgctgtgcttgcacgaattcgtatcaatgcattccgtgtagagttggctggaggagtatatgaagatctcctttcattagctgcagcctccatagaagctgaagctgcagttggaaatgctattta----catgcttacatccttctacaatc--atgattgtggtaagttttcttgt-ttctcttctactgattaccgttcttttttgtagc-------------------------tcactctata------------------------------------------------------------------------------------ta-ttttaccgtgattatttcta----------gaatt------------------------------ttcgaagagctttatt-cactctccgttt--------------------------------tttaaaggaaaaaa--------------------------------------------------------------------------------------------------------------------------------------------------------------------------------------------------------------------------------------------------------------------------------------------------------------------------------------------------------------------------------------------------------------
>I28645_M067_Malvaceae_Guichenotia_ledifolia_seq1
t---------------------------------------------------------------------------------------------------------------------------------------------------------------------------------------------------------------------------------------------------tttcacgggtatgatgataatttcagatggaagagggatttcatttgctaaggagtgctttcacaaaggcaaatatcggagatgaacatacatcttgtatcctccacttaaaagat--attcatgagtatcttttcctgtat-g-----tttctat-------------------------------------------------------tttca------------ctatgccga---ttgttttct--g-agaaaaatgttgtctttgacatcagaaagtcttaacaaaacaatggtacactgctgtgcttgcacgaattcgtatcaatgcattccgtgtagagttggctggaggagtgtatgaagatctcctttcattagctgcagcctccatagaagctgaagctgcagttggaaatgctattta----catgcttccatccttctacaatc--atgattgtggtaagttttcttgt-ttctcttctactgattactgttcttttttgtagc-------------------------tcactccata------------------------------------------------------------------------------------ta-ttttaccgtgattatttcta----------gaatt------------------------------ttcaaagagctttctt-cactctccgttt--------------------------------tttaaacaaaaaaata---------atg----------------t-ctattaagaaaaccagataat----------------------ctgtcaatgtaagaattactttgttgaccataacc--------t---------------------------------------------------------------------------------------------------------------------------------------------------------------------------------------------------------------------------------------------------------------------------------------
>I28646_M068_Malvaceae_Helmiopsis_sp_seq1
----------------------------------------------------------------------------------------------------------------------------------------------------------------------------------------------------------------------------------------------------------------------aatttcagatggaagaggagttctgttggctaagaaatgctctggtaaagggaaatatgggaattgaacatacatcttgtatcctccat---tgcgaa--atacatgactttcttttcctgtag-a-----tttttat-------------------------------------------------------ttttg-------tggtcctwtgctga---ttgctttct--g-gtgaagtagttgtctttgacatcagaaagtcttaacgaaacaatggtacacttctghgcttgcaagaattcgtatcaatgcattccgtattgaattggctggaggagtgtatgaagatcttctttcatttgctgcagcctccatagaagctgaatctgctgttggaaatgctattta----catgcttccatccttttacaatc--atgattgcggtaagtttcgtttcgttttctagtagtgagtacag----------------------------------------------------------------------------------------------------------------------------------------ttttatcatgattwtttcta----------gaatt------------------------------ggggaagarcttttt-----tcagtcttttt--------------------------ctgttttagatcgaaaagaaa--------aag----------------t-ctactgatagggaca--taat----------------------ttgtcaatgtagaattacttcg-------------------------------------------------------------------------------------------------------------------------------------------------------------------------------------------------------------------------------------------------------------------------------------------------------------
>I28647_M069_Malvaceae_Cheirolaena_linearis_seq1
-------------------------------------------------------------------------------------------------------------------------------------------------------------------------------------------------------------------------------------------------------------------------------------------------------gaaatgctctggtaaagggaaatatgggaattgaacatacatcttgtatcctccattgaaaagta-----catgactcccttttcatgtaa------atttttataatacgggtcwgacgaaattagtagaatctctccacgctgktagttgckggtgccttttw-------tggtcmtatgyyga---ttrctttct--g-gtgaagtagttgtctttgacatcrgaaagtcttaacgaaacaatggtacacttctgtgcttgcaagaatycdtatcaatgcattccgkattgrattggctggaggagtgtatgaagatcttctttmattckctgcagcctccatagaagctgaagctgcagttggaaatgctatttd----catgcttccrtccttttacaatc--atgattgyggtawvtttcstttcgttthctkyhdk------------ttccatcctttga-----------------------maatcatgct---------------------------------------------------------------------------------------atttaccatgattatctcta----------gdactdgt--------gamrcrgkgtgcaaggtcttaagctagcttsyyyssgkytcttacaacttggc-------------------acttatcccwcgagrarwarrawma---------------------------gyctwcwgaagtgtcttatatgtgc-------------------------------------------------------------------------------------------------------------------------------------------------------------------------------------------------------------------------------------------------------------------------------------------------------------------------------------------------------
>I28648_M070_Malvaceae_Helmiopsiella_madagascariensis_seq1
----------------------------------------------------------------------------------------------------------------------------------------------------------------------------------------------------------------------------------------------------------------------------------------------------taagaaatgctctggtaaagggaaatatgggaattgaacatacatcttgtatcctccat---tgcgaa--atacgtgactttcgtttcctgttgtt-----tttttat-------------------------------------------------------ttttg-------tggtcctgtgctga---ttgctttcc--g-gtgaagtagttgtctttgacatcagaaagtcttaacgaaacaatggtacacttctgtgctagcaagaattcgtatcaatgcattccgtattgaattggctggaggagcgtatgaagatcttctttcattcgctgcagcctccatagaagctgaagctgcagttggaaatgctattta----catgcttccatccttttacaatc--atgattgcggtaagtttcgtttcgttttctactagtgagtacag----------------------------------------------------------------------------------------------------------------------------------------ttttatcatgattatttcta----------gaatt------------------------------ggtgaagagcttttt----ttcagtcttttt--------------------------ctgttttagatggaaaagaaa--------aag----------------t-ctactgataggcacagataat----------------------ttgtcaatgtagaa---------------------------------------------------------------------------------------------------------------------------------------------------------------------------------------------------------------------------------------------------------------------------------------------------------------------
>I28649_M071_Malvaceae_Goethalsia_meiantha_seq1
-----------------------------------------------------------------------------------------------------------------------------------------------------------------------------------------------------------------------------------------------------------------------------------------------------gaggagtgctttctcaaaggccaatatcagagatgaacaaacatcctgtatcctccccttaaaagaa--attcatgagtatattgcactgtat-------tttttat------------ataaagtt-----------------------------------tttca-------tggtcc-atgctga---ttgtcttct--g-agaaaacagttgtctttgacatcagaaagtcttaacaaaacaatggtacacttctgtgctagcacgaattcgtatcaatgctttccgtattgagttggttggaggaatgtatgaagatcttctttcattagctgcagcctctgtcgaagctgaatctgcagttggaaatgctattta----catgcttccatccttctacaatc--atgattgtggtaaattctctact-tcatctacttgtgactactgt--ttatatgtagt-------------------------taatcttaca---------------------------------------------------------------------------------------ttatatcatgtttacttcca----------caatt------------------------------attcaaagcctactct-ctct--------------------------------------------------------------------------------------------------------------------------------------------------------------------------------------------------------------------------------------------------------------------------------------------------------------------------------------------------------------------------------------------------------------------------------------------------------------------
>I28650_M072_Malvaceae_Clappertonia_ficifolia_seq1
-------------------------------------------------------------------------------------------------------------------------------------------------------------------------------------------------------------------------------------------------------------------------------tggaagagggattttgtttgctaaggagtgctttcttaaaggcaaatatcagagatgaacatatatcttgtatcctacacttataacaattcttcacgagtctctttactc-----------tatctgt-----------aataaaaat-----------------------------------tttca-------cggccctatgctga---ttgttttct--g-agaaaatagttgtctttgacgttagaaagtcttaacaacacaahggtacattgctttgcttgcacgaattcgtatcaatgcattccgtattgacttggcaggaggagtatatgaagatcttctttcattagcagcagcctctgtagaagctgaatctgcagttggaaatgctattta----catgcttccatccttctacaatc--atgattgtggtaaattctcgt---ttatctacatttgactattgc--ctatacatggt-------------------------tcatcttaca------------------------------------------------------------------------------------tc-ttttgtcatgttcatttcta----------taatt------------------------------attgagaagcttctcc-ctctccctccctcc--------------------------ctttctctcta---------------------------------------ttgtaaatgaggtcagctaat----------------------ttgtaaatataagaat-------------------------------------------------------------------------------------------------------------------------------------------------------------------------------------------------------------------------------------------------------------------------------------------------------------------
>I28652_M074_Malvaceae_Hildegardia_barteri_seq1
------------------------------------------------------------------------------------------------------------------------------------------------------------------------------------------------------------------------------------------------------------------------------------------ttcagtttgctaagaaatgcttttataaaggcaaatgtgggagatgaacatacgtcttgtatcctccctttataagaa--atacatgagtatcttttcatttat-g-----tttttgc-------------------------------------------------------tatcg-------tgatcttatgctga---ttgctttct--g-agaaagcagttgtctttgacatcagaaagttttgacgaaagaatggtacattgctgtgcttgcaagaattcgtatcaatgcattccgtattgatttggctggaggactgcatgaagatcttctttcattagctgcggcctctatagaagctgaaatggcagttggaaatgctattta----catgcttccttccttttacaatc--atgattgtggtaagttttcttgt-ttctgttctagtgaatacagtt-ttatacatgct-------------------------tcatcgtaca------------------------------------------------------------------------------------tc-ctttaccatgattatttcta----------gaatt------------------------------atgaagatctttttt-----cactcattttt--------------------------gtgtttcagagaaaaaaa-------------a----------------t-ctattgatggggatagata-----------------------------------------------------------------------------------------------------------------------------------------------------------------------------------------------------------------------------------------------------------------------------------------------------------------------------------------------------------
>I28653_M168_Malvaceae_Theobroma_cacao_seq1
-----------------------------------------------------------------------------------------------------------------------------------------------------------------------------------------------------------------------------------------------------------------------------------------attttgtttgctacagtgtgctttctcaaaggcaaatattagaaaagaacatacatcttgtatcccccacttataagaa--attaatggttaacttttcctgttt-------cttttat---------------aacgg-----------------------------------tccta-------tgctgccatgctcg---ttgttttct--g-agaaaatagttgtctttgacaccataaagtcttaaccaaacaatggtacactgctgtgcttgcccgaattcgcatcaatgcattccgtattgacttggctggaggagtgtatgaagatctcctttcattagctgcagcctctgtagaagctgaatctgcagttggaaatgctattta----catgcttccatccttctacaatc--atgattgtggtaaattttcttgt-ttatctactggtaactagtgtc-ttaaatgtggt-------------------------tcactgtaca------------------------------------------------------------------------------------tt-ttttcccatgttcatttctg----------aagag--------------------------------------ccttcttc-ttctctgactttt---------------------------cttttttataaa-----------------ttg----------------t-ttattgatggggacagataat----------------------ttgtmactgtaagaaatactttgtc----------------------------------------------------------------------------------------------------------------------------------------------------------------------------------------------------------------------------------------------------------------------------------------------------------
>I28656_M002_Malvaceae_Tilia_americana_seq1
-----------------------------------------------------------------------------------------------------------------------------------------------------------------------------------------------------------------------------------------------------------------------------------------------------aagaaatgctttcacaaaggcaaatatgggagatgaacatacatcttgtatcctccacttataagaa--atacatgagtatattttcctgtat-g-----cttttat-------------------------------------------------------tttta-------tggtcctatgctga---ttgctttct--g-agaaagcagttgtctttgacatcagaaagtcttaacgaaacaatggtacactgctgtgcttgcaagaattcgcatcaatgcattccgtattgacttggctggaggagtgtatgaagatcttctttcattagctgcagcctccatagaagctgaaggtgcagttggaaatgctattta----catgcttccatccttttacaatc--atgattgtggtaagttttcttgt-ttctctactagtgattacagtt-ttatatgtggt-------------------------tcattgtaca------------------------------------------------------------------------------------tc-ttttaccatgattatttctt----------gaatg------------------------------aagccttattttgtt-----tact-aatatt--------------------------gcattacagatcccaacacac-------acat----------------c-atatggatagagaa----------------------------------------------------------------------------------------------------------------------------------------------------------------------------------------------------------------------------------------------------------------------------------------------------------------------------------------------------------------
>I28657_M180_Malvaceae_Triumfetta_lappula_seq1
---------------------------------------------------------------------------------------------------------------------------------------------------------------------------------------------------------------------------------------------------------------------------------------ggattttgttkgctaaggagtgctttattaaaggcaaatatcagagacgaacatacatcttgtatcctccacttataacaattcttcatgagtatctttyactctat-------catt--------------actaaamaa-----------------------------------ttttg-------tggtcgcatgctgaytttttttttct--g-gaaaaatagttgtctttgacgtcagaaagtcttaacaaaacaatggtacattgatgtgcttgcacgaattcgtatcaatgcattccgtattgaattggcaggaggagtgtatgaagatcttctctcattagctgcagcctctgtagaagctgaatctgcagttggaaatgctattta----catgcttccatccttctacaatc--atgattgtggtaaattctcttgt-ttatctacagttgactactgc--tt----gtggt-------------------------tcatcttaaatca-----------------------------------------------------------------------------ttattc-ttttcccatgttcatatcta----------caatta-----------------------------attgacaagcttctcc-ck-------cccty--------------------------caymsyyycta---------------------------------------ttgta-------------------------------------------------------------------------------------------------------------------------------------------------------------------------------------------------------------------------------------------------------------------------------------------------------------------------------------------------------------------------
>I28658_M160_Muntingiaceae_Muntingia_calabura_seq1
--------------------------------------------------------------------------------------------------------------------------------------------------------------------------------------------------------------------------------------------------------------------------------ggaacagggattttgtttattaagaagtgctctcaaaaaggctaatatcagcgatgaaaatatggcatgtatcctccatttatttgat--gtccatccaattgtttacattttc-------tttttatt------------------------------------------------------ttgtatt--------tcttatgc----gtgtgtatttt----gaaagaaagttgcctttgacatcaca-agtcttaaacaagcaatggtacatgtctgtgcttgcacgaattcgcatcaatgcattccgtgttgaattggctgtaggagcatatgaagatctcctttcatcagccgcagctgccattgaaggcaatgctgctgttggaaatgctgttta----catgcttccatccttctacaatc--atgattgcggtaagctttatctagttctg------------------ttttataggggca-----------------------tcactgcaagtcac-----------------------------------------------------------------------------------gctatccatgtacagtatca-----------------------------------------atgaaagagcaaattatttttccttccttcagttttttga---------------------------------------------------------------------ccttatgagtagatagagataga------------------tatcatatggatagaggaactaatcttttcagccataatcttgag----------------tgaa---------------------------------------------------------------------------------------------------------------------------------------------------------------------------------------------------------------------------------------------------------------------g
>I9832_V002_Malvaceae_Luehea_speciosa_seq1
agtaatatggttttgaaaagctaatgctgttgccttaaaaaaaaaaccattttctccatgtcagtttcttttagtttgtttctgcattctttgcctaaatctcccaaggagattctgatctttacatctttcctgcaatatctgagttatccagatttcattgcagaaaagacattatattgtcttccaactcttttcatgatcaatataacacaagatcaaagttattagatatggtgctaattcttatgtgcctgatgataattccagatggaagagggattttgtttgctgagaagtgctttctcaaaggctaatatcggagatgaatatacttcttgtatcctccacttgaaagaa--attcatgaggatatcttactgtat-------tttttaa-------------taaaa-------------------------------------gctta-------tcttcgcattctgg---ttgttttct--g-agaaaagagttgtctttgacgtcagaaagtcttaacaaaagaatggtacactgctgtgcttgcacgaattcgtatcaatgcattccgtattgagttggctggaggagtctatgaagatcttctttccttagctgctgcctctgtagaagctgaatctgctgttggaaatgctattta----catgcttccatccttctacaatc--atgattgcggtaaattct-ttct-ttatctacttgtgactactgt--ttatatgtggt-------------------------tcatcttaca------------------------------------------------------------------------------------ta--tttccgatgtttatttcta----------taagt------------------------------attgaaacccttctct-ctgtatctgttt----------------------------cttacttgtaa---------------------------------------atataaataaggtcggatgat----------------------ttgacagtataagaattactgtgtcaact--------------ttgattctgctgtttgaaattttatgaattgtggttatcttaattcttactacttcaacagttcaaactaaccagtagtcacatctcttaaaggaggtcccaagttcaagaaccggcttaaccaaattgactgttaaaaagggggaaatggcttgggattttgagaagtatgaggccatgaaaattgaactaatgccactttaaaaagttggttttgcgaacaaataaaattcattatatgtgctaaaagaattggaatgaagcgattttggcgttgttg
