# Supplementary material for: Localized Phylogenetic Discordance Among Nuclear Loci Due to Incomplete Lineage Sorting and Introgression in the Family of Cotton and Cacao (Malvaceae)
Source: Front Plant Sci. 2022 Apr 13;13:850521. doi: 10.3389/fpls.2022.850521 (PMC9043901; doi:10.3389/fpls.2022.850521)
Supplement: Supplementary file 1 [file Data_Sheet_1.ZIP › Alignments_v4/L168.fasta]

>I23352_M001_Malvaceae_Bombax_ceiba_seq1
-----------------------------------------------------------------------------------------------------------------------------------------------------------------------------------------------------------------------------------------------------------------------------------------------------------------------------------------------------------------------------------------------------------------------------------------------------------------------------------------------------------------------------------------------------------------------------------------------------------------------------------------------------------------ttctaaaagctacgattcaaagtttggtgggtttggatctgctcccaagtttcctaggcctgtcgagattcaattgatgctctatcattcccaaaaatt-agaggaaagcagaaaatctggtggtgcaaaagagagtcttaaaatggttttctttagttttcaatgcatggcaagaggaggtattcatgaccacgttggtggtggttttcacagatatagtgtggatgaatgctggcatggtcaktt------------------------------tctttct-------------------------------------------ttcttt-attgtctttgt-ctttac-cttcttttt----ttt----------------------------------aattcttatattagcagt----------------------------------tgaaaa---------------------------------------gaa--------------------------tatgtttgcatagaa----------------------tgttatcgttcta------------------------------a-ttaacacaattg----------------------------------------------------------------------------------ctatat-------------------atttac--cattaattcatattatacta--------------------------------------------------------------------------------------------------------------------------------------------------------------------------------------------------------------------------------------------
>I23353_M002_Malvaceae_Tilia_americana_seq1
----------------------------------------------------------------------------------------------------------------------------------------------------------------------------------------------------------------------------------------------------------------------------------------------------------------------------------------------------------------------------------------------------------------------------------------------------------------------------------------------------------------------------------------------------------------------------------------------------------------------------------------------------------------tgtctaaaagctatgattcaaggtttggtgggtttggatctgctcctaagtttcctagaccagttgagattcaattgatgctctatcattccaaaaaatt-agaggaaagtggaaaaccaggggaagcaaaagaaagtctgaaaatggttgtctttagcttgcaatgcatggcaagagggggtattcatgaccacgttggaggtggttttcacagatatagtgtggatgaatgctggcatggtcagtt------------------------------tctttct-----------------------------------------------tt-actgtctttgt-cttata-ctttttt-------------------------------------------aattt-----ttaacaat----------------------------------ttgaaa---------------------------------------agaa-------------------------gatgtttgcatagaa----------------------tatcatcttttct-------------------------------------------------------------------------------------------------------------------------------------------------------------------------------------------------------------------------------------------------------------------------------------------------------------------------------------------------------------------------------------------------------------------------------
>I23354_M003_Malvaceae_Herissantia_crispa_seq1
---------------------------------------------------------------------------------------------------------------------------------------------------------------------------------------------------------------------------------------------------------------------------------------------------------------------------------------------------------------------------------------------------------------------------------------------------------------------------------------------------------------------------------------------------------------------------------------------------------------------------------------------------------------ctgtcaaaaaactatgattcaaagtttggcggatttggctctgctccaaagttccctagaccagttgagattcaattgatgctatatcagtccaaaaaatt-agaggaaaacggaaaatctggtgaagcaaaagagagtctgaaaatggttttctttagtttgcaatgcatggcgaaaggaggtatgcatgaccacattggaggtggttttcacagatatagcgtggatgaatgctggcatggtcagtt------------------------------ttcttct---------------------------------------------------ttgtctttgt-ctttgc-cttttcttt----tctttt-------------------------------gatct-----ctggcagt----------------------------------tgaaaa---------------------------------------aag--------------------------tttgtttccgtagaa----------------------tcatatatttctc------------------------------a-ttaacatgattg----------------------------------------------------------------------------------ccaaat-------------------atttac--aaaaaattcttagtataat---------------aacacg----------tgtttt----------------------tgttcttcct----------------------tttttggcaacttaaattttg----------------------------taata--------------------------------------------------------------------------------------------
>I23355_M004_Malvaceae_Malva_arborea_seq1
----------------------------------------------------------------------------------------------------------------------------------------------------------------------------------------------------------------------------------------------------------------------------------------------------------------------------------------------------------------------------------------------------------------------------------------------------------------------------------------------------------------------------------------------------------------------------------------------------------------------------------------------------------------tttctaaaagctacgattcaaggtttggtgggtttggatctgcacccaagtttcctagaccagttgagattcaattgatgctctatcagtccaaaaaatt-agaggaaarcggaaaacctgatgaagcaaaagaaagtmtgaaaatggttttctttagtttgcaatgcatggcaagaggaggtatgcatgaccaygttggaggtggttttcacagatacagcgttgatgaatgttggcatggtcagt----------------------------------tttc-------------------------------------------tttctt-tattttcttgt-ctttgc-ctctttky-------ctyt-------------------------------kwtyy-----ytwgmwsy----------------------------------ykrrma---------------------------------------rmw---------------------------rkrwwwmartwgww----------------------tvrkwwswwtmky------------------------------a-tywwymtsattr----------------------------------------------------------------------------------mcawrw-------------------wtkcmmr-awawwmaysawarwawwswwwkwrtaktawtmakawyatg----------tgtttttgttst-------------tyytgttcttcct----------------------gttctggcaacct-------------------------------------------------------------------------------------------------------------------------------------
>I23356_M005_Malvaceae_Lavatera_assurgentiflora_seq1
---------------------------------------------------------------------------------------------------------------------------------------------------------------------------------------------------------------------------------------------------------------------------------------------------------------------------------------------------------------------------------------------------------------------------------------------------------------------------------------------------------------------------------------------------------------------------------------------------------------------------------------------------------------ctttctaaaagctacgattcaaggtttggtgggtttggatctgcacccaagtttcctagaccagttgagattcaattgatgctctatcagtccaaaaaatt-agaggaaarcggaaaacctgatgaagcaaaagaaagtmtgaaaatggttttctttagtttgcaatgcatggcaagaggaggtatgcatgaccaygttggaggtggttttcacagatacagcgttgatgaatgttggcatggtcagt----------------------------------tttc-------------------------------------------tttctt-tattttcttgt-ctttgc-ctcttttt-------cttt-------------------------------gatct-----ctagcagc----------------------------------tggaaa---------------------------------------aaa---------------------------atgtttcagtagaa----------------------tagtatctttctc------------------------------a-ttaacatgattg----------------------------------------------------------------------------------ccaaat-------------------attcacg-aaaaaaatcatagtatagtattaatattaatcagaacatg----------tgtttt----------------------tgttcttcct----------------------gttttggcaacttaa-----------------------------------------------------------------------------------------------------------------------------------
>I23359_M008_Malvaceae_Althaea_officinalis_seq1
--------------------------------------------------------------------------------------------------------------------------------------------------------------------------------------------------------------------------------------------------------------------------------------------------------------------------------------------------------------------------------------------------------------------------------------------------------------------------------------------------------------------------------------------------------------------------------------------------------------------------------------------------------------------------------------------------tggatctgcacccaagtttcctagaccagttgagattcaattgatgctctatcagtccaaaaaatt-agaggaaagcggaaaacctgatgaagcaaaaggaagtctgaaaatggttttctttagtttgcaatgcatggcaagaggaggtatgcatgaccacgttggaggtggttttcacagatatagcgtggatgaatgttggcatggtcagttt-----------------------------tctttctcattaacatgattgccaaatattcacgaaaaaaatcatagtatagtattaattttaatcagaacatgtgtttttgttcttcctgtttt----------------------ggcaacataaatttt----gtaataaa----------------------------------------------------------------------------------------------------------------------------------------------agttctcatttcctcc----------------------------------------attg----------------------------------------------------------------------------------ttatatt-------------------------------------------------------------------------ggacatccttgt----------------------------------------------------------------------------------------------------------------------------------------------------------------------------------------------------a
>I23360_M009_Malvaceae_Lagunaria_patersonia_seq1
--------------------------------------------------------------------------------------------------------------------------------------------------------------------------------------------------------------------------------------------------------------------------------------------------------------------------------------------------------------------------------------------------------------------------------------------------------------------------------------------------------------------------------------------------------------------------------------------------------------------------------------------------------------------------ctacgattcaaggtttggtgggtttggatctgctcccaagtttcctagaccggttgagattcaattgatgctttatcagtccaaacaatt-agaggaaagcggaaaacctggtkaagcaaaacagagtctgaaaacggttttctttagtttgmaatgcatggcaagaggaggtattcatgaccacgttggaggtggttttcacagatatagcgtggatgaatgctggcatggtcagttttct-------------------------ttctttcc-------------------------------------------ttcttt-attggctttgt-cttggc--cttttttt----tttttt-------------------------------aattt-----ctagcagt----------------------------------cgacaa---------------------------------------aat---------------------------atgt----------------------------------------------------------------------------------------------------------------------------------------------------------------------------------------------------------------------------------------------------------------------------------------------------------------------------------------------------------------------------------------------------------------------------------------------------------------------------
>I23364_M013_Malvaceae_Grewia_sp_seq1
---------------------------------------------------------------------------------------------------------------------------------------------------------------------------------------------------------------------------------------------------------------------------------------------------------------------------------------------------------------------------------------------------------------------------------------------------------------------------------------------------------------------------------------------------------------------------------------------------------------------------------------------------------------ctgtgtaggagctatgattcaaagtttggtgggtttggatcagctcctaaatttcctagaccagttgagattcaattgatgctttataattccaaaaaatt-agaggaaagtggaaaaccaggggaagcaaaagagagtcttaaaatggttttctttagcttgcaatgtatggccaaaggaggtatgcacgaccatgttggaggcggttttcaccgatatagtgtggatgaatgttggcatggtcagta------------------------------tgtttcc-----------------------------------------------ttcactccattgtc----------------------------------------------------------aattt-----ctaacaag---------------------------------atgaaaa----------------------------------------gaa-------------------------aatatcaacatagaa----------------------tgtcatcttttct------------------------------ggttaacatgattg----------------------------------------------------------------------------------ctgcat-------------------gtttat--cactat--------------gtcatagataccacataatt----------tgttatttg-------------------tatttcttttcc--tagtg---cat---acttgttccagcaacttaatatttg-----------------------------tggtaaaactgttact---------------------------gatgttat---------------------------------------------
>I23365_M014_Malvaceae_Callirhoe_bushii_seq1
------------------------------------------------------------------------------------------------------------------------------------------------------------------------------------------------------------------------------------------------------------------------------------------------------------------------------------------------------------------------------------------------------------------------------------------------------------------------------------------------------------------------------------------------------------------------------------------------------------------------------------------------------------------------------gattcgaagtttggtgggtttggatctgcacccaagtttcctagaccagttgaggttcatttgatgctctatcagtccaaaaaatt-agaggaaagcggaaaacctgatgaagcaaaagagagtctgaaaatggttttctttagtctgcaatgcatggcaagaggaggtatgcatgaccacgttggaggtggttttcacagatatagcgtggatgaatgttggcatggtcagct------------------------------ttctttc-------------------------------------------t---tc-ttctttcttgt-ctttac-ctcttttt------gtttt-------------------------------gatct-----ctagcagc----------------------------------tgtaaa---------------------------------------aat----------------------------tgtttccgtag-------------------------aatatctttctc------------------------------g-ttaacatga--------------------------------------------------------------------------------------------------------------------------------------------------------------------------------------------------------------------------------------------------------------------------------------------------------------------------------------------------------------------------------------
>I23369_M018_Malvaceae_Abelmoschus_esculentus_seq1
-------------------------------------------------------------------------------------------------------------------------------------------------------------------------------------------------------------------------------------------------------------------------------------------------------------------------------------------------------------------------------------------------------------------------------------------------------------------------------------------------------------------------------------------------------------------------------------------------------------------------------------------------------------------ccaaaagctatgattcaaagtttggtggttttggatctgctcccaagtttcctagacctgtagagatacaattgatgctctatcaatccaaaayatt-agaggaaagcggaaaacatggtgaagcgaaagagactcgggaaatggttttatttagtttgcaatgcatggcacggggaggtatgcatgaccatgttggaggtggttttcacagatatagcgtggatgaatgctggcatggtcagtt------------------------------tctttct-----------------------------------------------tt-attgtttttgt-cttt-cccttttttac----tctttt-------------------------------agttt--gttttatcagt----------------------------------tgaaaa---------------------------------------aaa----------------------------tgtctgagtagaa----------------------tattatttttctg------------------------------a-ttaacatgattg----------------------------------------------------------------------------------ccagat-------------------attaacacaaaatattcacattataatatttaactttaac--------------------------------------------------------------------------------------------------------------------------------------------------------------------------------------------------------------------------------
>I23370_M105_Malvaceae_Pachira_aquatica_seq1
----------------------------------------------------------------------------------------------------------------------------------------------------------------------------------------------------------------------------------------------------------------------------------------------------------------------------------------------------------------------------------------------------------------------------------------------------------------------------------------------------------------------------------------------------------------------------------------------------------------------------------------------------------------------------------------------------------------------------------------------------------------------------------------------------grgagtcttaaaatggttttctttagtttgcaatgcatggcaagaggaggtattcatgaccacattggaggtggttttcacagatatagtgtggatgaatgctggcatggtcagtt------------------------------tctttct-------------------------------------------ttcttt-attgtccttgt-ctttgc------tttt----tttttt-------------------------------aattt-----ctagcagt----------------------------------tgaaaa---------------------------------------gaa--------------------------tatatttgcatagaa----------------------tattatc-------------------------------------------------------------------------------------------------------------------------------------------------------------------------------------------------------------------------------------------------------------------------------------------------------------------------------------------------------------------------------------------------------------------------------------
>I23371_M137_Malvaceae_Dombeya_wallichii_seq1
-----------------------------------------------------------------------------------------------------------------------------------------------------------------------------------------------------------------------------------------------------------------------------------------------------------------------------------------------------------------------------------------------------------------------------------------------------------------------------------------------------------------------------------------------------------------------------------------------------------------------------------------------------------------gtctgaaagctatgattcaaggtttggtgggtttggatctgctcctaagtttcccagaccrgttgagattcaattgatgctctatcattccaaaaaatt-agaggaaagtggaaaaccaggggtagcaaaagagactctgaaaaaggttttatttagcttgcaatgcatggcaagagggggtattcatgaccacattgggggcggtttycacagatatagcgtggatgaatgctgkcatggtcagtt------------------------------tctttct-----------------------------------------------tt-atagtctttgc-tttaca-ttttttttc----tt--------------------------------------------------------------------------------------------------------------------------------------------------------------------------------------------------------------------------------------------------------------------------------------------------------------------------------------------------------------------------------------------------------------------------------------------------------------------------------------------------------------------------------------------------------------------------------------------------------------------------------------------------
>I23372_M140_Malvaceae_Chiranthodendron_pentadactylon_seq1
----------------------------------------------------------------------------------------------------------------------------------------------------------------------------------------------------------------------------------------------------------------------------------------------------------------------------------------------------------------------------------------------------------------------------------------------------------------------------------------------------------------------------------------------------------------------------------------------------------------------------------------------------------------tgtctaaaagctacgattcaaggtttggtgggtttggatctgctcctaagtttcccagaccagttgagattcaattgatgctctatcattccaaaaaatt-agaggaaagtggaaaacctgggggtgcaaaagagagtctgaaaatggttttctttagtttgcaatgcatggcaagaggaggtatgcatgaccacgttggaggtggttttcacagatatagtgtggatgaatgctggcatggtcagtt------------------------------tctttct-------------------------------------------ttcttt-attgtctgtct-tttta-----ttcttt----tttttt-------------------------------aattt-----ctagcaat----------------------------------ggaaaa---------------------------------------gat--------------------------ta-------------------------------------------------------------------------------------------------------------------------------------------------------------------------------------------------------------------------------------------------------------------------------------------------------------------------------------------------------------------------------------------------------------------------------------------------------------------------------
>I23373_M141_Malvaceae_Quararibea_funebris_seq1
----------------------------------------------------------------------------------------------------------------------------------------------------------------------------------------------------------------------------------------------------------------------------------------------------------------------------------------------------------------------------------------------------------------------------------------------------------------------------------------------------------------------------------------------------------------------------------------------------------------------------------------------------------------tgtctaaaagccacgattcaaggtttggtgggtttggatctgctcccaagtttcctagaccagttgagattcaattgatgctctatmattccaaaaaatt-agaggaaagyggaaaacctgatggtgcaaaagagagtctgaaaatggttttctttagtttgcaatgcatggcaagaggaggtattcatgaccacgttggaggtggttttcacagatatagtgtggatgaatgctggcatggtgagtt------------------------------tctttct-------------------------------------------tyattg-tctgtctttac--------tcttttttt----tatttt-------------------------------aattt-----ctagyagt----------------------------------tgraaa---------------------------------------gat---------------------------atgtttgcatagaa----------------------tattatctttcta------------------------------a-tttacaggattg----------------------------------------------------------------------------------ctacrt-------------------gtttac--cactaattcatagtatamtaataataacaaccacaac---------------------------------------------------------------------------------------------------------------------------------------------------------------------------------------------------------------------------
>I23376_M145_Malvaceae_Heliocarpus_appendiculatus_seq1
----------------------------------------------------------------------------------------------------------------------------------------------------------------------------------------------------------------------------------------------------------------------------------------------------------------------------------------------------------------------------------------------------------------------------------------------------------------------------------------------------------------------------------------------------------------------------------------------------------------------------------------------------------------tatctmaaagctatgattcaaggtttggtgggtttggatcagcccctaagtttcctagaccagttgagattcaattgatgctctatcattccaaaaastt-agaagaaastggaaaatcaggggamgcaraagaaagtcagaaaatggttktctttaccttgcaatgcatggccaraggggggattcatgaccatgttgggggtggttttyaccgatatagcgtggatgaatgttggcatggtcagtt------------------------------tgttact-----------------------------------------------tt--atttkytwst--------ttykh---------------------------------------------avdtt-----ctdamaag---------------------------------vhddaaa----------------------------------------vaa-------------------------aatgttcacatabaa----------------------tgtcatcttttct------------------------------ggttaatg----tg----------------------------------------------------------------------------------ctacat-------------------atttat--cacta----------------tcatagataccmcryrwww----------tktkytttk-------------------tsttccttctttcatggtg---tactaaacttgttctggca-----------------------------------------------------------------------------------------------------------------------------------------
>I23377_M148_Malvaceae_Robinsonella_mirandae_seq1
---------------------------------------------------------------------------------------------------------------------------------------------------------------------------------------------------------------------------------------------------------------------------------------------------------------------------------------------------------------------------------------------------------------------------------------------------------------------------------------------------------------------------------------------------------------------------------------------------------------------------------------------------------------ctgtcaaaaagctacgattcaaggtttggcgggtttggctctgctcccaagttccctagaccagttgagattcaattgatgctatatcagtccaaaaaatt-agaggaaagcggaaaacctggtgaagcaaaagagagtctgaaaatggttttctttagtttgcaatgcatggcragaggaggtatgcatgaccacatwggaggtggttttcacagatatagtgtggatgaatgctggcatggtcagtt------------------------------ttcttct---------------------------------------------------ttrtytkysy--------ytttttttt----cthttndbht-------------------------------------ctadvagh----------------------------------tbddaa---------------------------------------aar--------------------------tdtdttthyatakad----------------------hahwatmwydhth------------------------------dtnhhmahwwkwyh----------------------------------------------------------------------------------vcmmaw-------------------whwywd-------------hrwawwwywtwrwwwwwaatcatgacttg----------tgtttt----------------------tgttcttccc----------------------ttttt---------------------------------------------------------------------------------------------------------------------------------------------
>I23378_M150_Malvaceae_Ceiba_pentandra_seq1
-----------------------------------------------------------------------------------------------------------------------------------------------------------------------------------------------------------------------------------------------------------------------------------------------------------------------------------------------------------------------------------------------------------------------------------------------------------------------------------------------------------------------------------------------------------------------------------------------------------------------------------------------------------------gtctaaaagctatgattcaaggtttggtgggtttggatctgctcccaagtttcctaggccagtcgagattcaattgatgctctatcattccaaaaaatt-agaggaaagtggaaaatctggtggtgcaaaagagagtcttaaaatggttttctttagtttgcaatgcatggcaagaggaggtattcatgaccacgttggaggtggttttcacagatatagtgtggatgaatgctggcatggtcagtt------------------------------tctttcttt-------------------------------------c--wttcttt-attgtctttgt-ctttac-ctttttttt----ttttttttt------------------------tctaaattcttatcttagcagt----------------------------------tgaaaa---------------------------------------rra--------------------------wwwkkttksmrrrra----------------------wkktwwyyttyyw------------------------------a-wtwammmvawtk----------------------------------------------------------------------------------sywmmw-------------------kkttwm--cmwtwawtymwwttatac----------------------------------------------------------------------------------------------------------------------------------------------------------------------------------------------------------------------------------------------
>I23379_M160_Muntingiaceae_Muntingia_calabura_seq1
---------------------------------------------------------------------------------------------------------------------------------------------------------------------------------------------------------------------------------------------------------------------------------------------------------------------------------------------------------------------------------------------------------------------------------------------------------------------------------------------------------------------------------------------------------------------------------------------------------------------------------------------------------------ctttctcagagctatgattcacgatttggtgggtttggatctgctcctaagtttcctagaccagttgagatccagctgatgctctatcattccaaaaaatt-ggaagaagctgaaaaatctggggaagcaaatagaggtgttaatatggttatctttagtttgcaaagcatggcaagaggggggatccatgatcacattggaggtggtttccacagatacagcgttgatgagcactggcatggttggttt-----------------------------tcttttt-----------------------------------------------ctatttacttttag---------------------------------------------------agaaaataattta----ttatcgga-------------------------------------------------------------------------------------------------------------------------------------------------tttcccattttct------------------------------ggataagataatca----------------------------------------------------------------------------------ccacatg--------------------------catta---------------------------------------------cattttgcacccata-----------------------------------------------------------------------------------------------------------------------------------------------------------------------------------------------
>I23381_M162_Bixaceae_Bixa_orellana_seq1
----------------------------------------------------------------------------------------------------------------------------------------------------------------------------------------------------------------------------------------------------------------------------------------------------------------------------------------------------------------------------------------------------------------------------------------------------------------------------------------------------------------------------------------------------------------------------------------------------------------------------------------------------------------tttctcgaagttatgattcacaattgggtgggtttggatctgcgcctaagtttcctaggccagttgagattcaacttatgctctatcagtcaaaaaaatt-ggaggaagctggaaaatcaggggaagcaaatgaaggtcagaaaatggttttcttcaccttgcaacgtatggcaagagggggtatccatgaccatattggaggtggttttcacagatacagtgtagatgaacactggcatggtaagttt-----------------------------tcttttc-------------------------------------------tttatg-atattcttcaa-attaat-ttgctttta-------------atag----------------g-------aatttaa---ctaacatg------------------------------------------------------------------------------------------------------------aatgatttatcatga----------------------tttcatggttttt-----------------------------catctctaatgacta-------------------------------------------------------------------------atga-----ctgcctc------------------atttat--tgttgatcttcattttgtagtagatgtttgtccatttttttcttgggagttgctttgg------------------atttttcttttctc------------t---tcttatttcagctatc--------------------------------------------------------------------------------------------------------------------------------------
>I23382_M163_Bixaceae_Cochlospermum_vitifolium_seq1
---------------------------------------------------------------------------------------------------------------------------------------------------------------------------------------------------------------------------------------------------------------------------------------------------------------------------------------------------------------------------------------------------------------------------------------------------------------------------------------------------------------------------------------------------------------------------------------------------------------------------------------------------------------ctttctagaagctatgattcccggtttggtgggttcggatctgcccctaaatttcctagaccagttgagattcaactgatgctgtatcagtccaaaaagtt-acaggaaattggaaaatcgggggaagcaaatgaaggtctgaaaatggttttcttcactttgcaatgcatggcaagagggggtatccatgaccacattggaggtggttttcacagatacagcgtagatgagcgctggcatggtcagttt-----------------------------ttttttt-----------------------------------------------tkktybtkbyttkv--------------------------------------------ttbchavvaaawaaaawttt----ttdatkgdwaa---------------------------awhhtwaaamawdvawkvhtdmyyacbbttgbhtggdybdhchwccathawwamcvv-----------cybytttwttkdtkktycchhtbdw------------hvhavgvwddtthtwthtttttcttcytvkdarshwr---------vdwwkdkdwkkdwwdtwwtkkkbbtd-------------------------------------------------------------------------mykwykgygtg------------------atggat--------------------------------------------------gtcattgtagctc-----------------tgttcttttctt------------------------------------------------------------------------------------------------------------------------------------------------------------------gcag
>I23383_M166_Malvaceae_Pseudobombax_ellipticum_seq1
---------------------------------------------------------------------------------------------------------------------------------------------------------------------------------------------------------------------------------------------------------------------------------------------------------------------------------------------------------------------------------------------------------------------------------------------------------------------------------------------------------------------------------------------------------------------------------------------------------------------------------------------------------------------------------tcaaggtttggygggtttggatctgctcccaagtttcctaggccagtcgagattcaattgatgctctatcattccaaaaaatt-agaggaaagtggaaaatctggtggtgcaaaagagagccttaaaatggttttctctagtttgcaatgcatggcaagaggaggtattcatgaccacgtgggaggtggttttcacagatatagtgtggatgaatgctggcatggtcagtt------------------------------tctttct-------------------------------------------ttcttt-attgtctttgt-ctttactttttttttt----ttccttcc---------------------------------------ctagcagt----------------------------------tgaaaa---------------------------------------gaa--------------------------tatgtttgcatagaa----------------------tattatctttcta------------------------------a-ttaacacgattg----------------------------------------------------------------------------------ctacat-------------------atttac--tgctaagtcatgttatactattaataataactacaacatg----------tgttttc-------------------------------------------------------------------------------------------------------------------------------------------------------------------------------------------------------
>I23384_M168_Malvaceae_Theobroma_cacao_seq1
---------------------------------------------------------------------------------------------------------------------------------------------------------------------------------------------------------------------------------------------------------------------------------------------------------------------------------------------------------------------------------------------------------------------------------------------------------------------------------------------------------------------------------------------------------------------------------------------------------------------------------------------------------------ctgtctagaagctatgattcaaggcttggagggtttggatctgctcctaagtttcctagaccagttgagattcaattgatgctctatcattccaaaaaatt-agaggaaagtggaaaaccaggaggtgcaaaggaaagtcagaaaatggttttctttagtttggaatgtatggcaagagggggtattcacgaccacgttggaggcggttttcacagatatagtgtggatgaattctggcatggtcagtttc----------------------------tcttttt-----------------------------------------------tc-tttgtcttttc--------cttttt--------------------------------------------gactt-----ccaaataa----------------------------------cgaaaa---------------------------------------tat-----------------------------------------------------------------------------------------------------------attaacatgattg----------------------------------------------------------------------------------ctacat-------------------atttat--ctctatttcatagtctactattcataattaccacatcatc----------tatttttgttct----------------tactttttttatggtg------tat---aattgttccagcaacttttttt-------------------------------------------------------------------------------------------------------------------------------a
>I23385_M169_Malvaceae_Ochroma_pyramidale_seq1
---------------------------------------------------------------------------------------------------------------------------------------------------------------------------------------------------------------------------------------------------------------------------------------------------------------------------------------------------------------------------------------------------------------------------------------------------------------------------------------------------------------------------------------------------------------------------------------------------------------------------------------------------------------------aaaagctacgattcaaggttcggtgggtttggatctgctcccaagtttcctagaccagttgagattcaattgatgctatatcattccaaaaaatt-agaggaaagcggaaaacctggtggtgcaaaagagagtctgaaaatggttttctttagtttgcaatgcatggcaagaggaggtattcatgaccacattggaggtggttttcacagatatagtgtggatgaatgctggcatggtcagtt------------------------------tctttct-----------------------------------------------tt-attttctttgt-ctttac----tttttt----tttttt-------------------------------aattt-----ctagcagt---------------------------------------------------------------------------------------------------------------------------------------------------------------------------------------------------------------------------------------------------------------------------------------------------------------------------------------------------------------------------------------------------------------------------------------------------------------------------------------------------------------------------------------------------------------------------------------------
>I23387_M178_Malvaceae_Malvaviscus_arboreus_seq1
-------------------------------------------------------------------------------------------------------------------------------------------------------------------------------------------------------------------------------------------------------------------------------------------------------------------------------------------------------------------------------------------------------------------------------------------------------------------------------------------------------------------------------------------------------------------------------------------------------------------------------------------------------------------ccaaaagttacgattcaaggtttggtgggtttggatctgctcccaagtttcctagacctgttgagattcaattgatgctctctcagtccaaaatatt-agaggaaagcggaaaacatggtgaagcaaaagagagccggaaaatggttttctttagtttgcaatgcatggcacggggaggtatgcatgaccatgttggaggtggttttcacagatatagcgtggatgaatgctggcatggtcagtt------------------------------tctttct-----------------------------------------------t---tctttattgt-atttgagccttttttc----tctttt-------------------------------agttt--gttttagccatattattaaattgc-----------ggccgcaataccgaaa---------------------------------------cca----------------------------caaccgcatttaa----------------------aa------------------------------------------------------------------------------------------------------------------------------------------------------------------------------------------------------------------------------------------------------------------------------------------------------------------------------------------------------------------------------------------------------------------------------------------
>I23388_M180_Malvaceae_Triumfetta_lappula_seq1
---------------------------------------------------------------------------------------------------------------------------------------------------------------------------------------------------------------------------------------------------------------------------------------------------------------------------------------------------------------------------------------------------------------------------------------------------------------------------------------------------------------------------------------------------------------------------------------------------------------------------------------------------------------------aaaagctatgattcaaggtttggtgggtttggatcagcyccwaartttcctagaccagttgagattcaattgatgctctatcattccaaaaastt-agaagaaastggaaaatcaggggamgcaaaagaaagtcagaaaatggttktctttaccttgcaatgcatggccagaggggggattcatgaccatgttgggggtggttttcaccgatatagcgtggatgaatgttggcatggtcagtt------------------------------tgttact-----------------------------------------------tt--atttgtttct--------tttgt---------------------------------------------agttt-----ctaacaag---------------------------------ctgaaaa----------------------------------------gaa-------------------------aatgttcacatagaa----------------------tgtcatcttttct------------------------------ggttratg----tg----------------------------------------------------------------------------------ctacat-------------------atttat--cacta----------------tcatagataccacataatt----------tgttctttg-------------------tcttccttctttcatggtg---tactaaacttgttctggcaatttaatatttg-----------------------------------------------------------------------------------------------------------------------------
>I23389_M181_Malvaceae_Pavonia_scheadiana_seq1
----------------------------------------------------------------------------------------------------------------------------------------------------------------------------------------------------------------------------------------------------------------------------------------------------------------------------------------------------------------------------------------------------------------------------------------------------------------------------------------------------------------------------------------------------------------------------------------------------------------------------------------------------------------tgtctaaaagctatgattcaaagtttggtgggtttggatctgcacccaagtttcctagaccagttgaggttyaattgatgctctatcagtccaaaaratt-agaggaaagcggaaaacctgatgaagcaaaagagagtctgaaaatggttytctttagtttgcaatgcatggcaagrggaggtatgcatgaccaygttggaggtggttttcacakatatagcgtggatgaatgctggcatagtcagt----------------------------------tttc-------------------------------------------tttctt-tattttcttgt-ctttgc-ctctttttt-----ctttt-------------------------------gatct-----ctagcagc----------------------------------tgtaaa----------------------------------------------------------------------------------------------------------------------------------------------------------cattgttt----------------------------------------------------------------------------------cctaga-------------------at----------------------------------------------------------------------------------------------------------------------------------------------------------------------------------------------------------------------------------------------------------------------
>I23390_M182_Malvaceae_Anoda_cristata_seq1
------------------------------------------------------------------------------------------------------------------------------------------------------------------------------------------------------------------------------------------------------------------------------------------------------------------------------------------------------------------------------------------------------------------------------------------------------------------------------------------------------------------------------------------------------------------------------------------------------------------------------------------------------------------tctaaaagctatgattcaaagtttggtgggtttggatctgcacccaagtttcctagaccagttgaggttyaattgatgctctatcagtccaaaaratt-agaggaaagcggaaaacctgatgaagcaaaagagagtctgaaaatggttytctttagtttgcaatgcatggcaagrggaggtatgcatgaccaygttggaggtggttttcacakatatagcgtggatgaatgytggcatrgtcagt----------------------------------tttc-------------------------------------------tttctt-tattttcttgt-ctttgc-ctctttttt-----ctttt-------------------------------gatct-----ctagcagc----------------------------------t----------------------------------------------------------------------------------------------------------------------------------------------------------------------------------------------------------------------------------------------------------------------------------------------------------------------------------------------------------------------------------------------------------------------------------------------------------------------------------------------------------------------------------------------------------
>I23392_M187_Malvaceae_Ayenia_berlandieri_seq1
----------------------------------------------------------------------------------------------------------------------------------------------------------------------------------------------------------------------------------------------------------------------------------------------------------------------------------------------------------------------------------------------------------------------------------------------------------------------------------------------------------------------------------------------------------------------------------------------------------------------------------------------------------------------gcagctatgattcaaggtttggtgggtwcggatctgctccaaagttccctagaccagttgagattcagctgatgctctatcattccaaaaaatt-agaggaaagtggaaaacctgggcaagccaaagaaagcctgaagatggttttctttagcctgcaatgcatggcaagaggaggcattcatgaccatgttggaggaggctttcacagatatagtgtggatgagtgctggcatggtcagtttagttatctaattttgtctctgtgtgtgggtgttttt----------------------------------------tcaaaattt-attttgactgg--------atttttgtcgatatacttt-------------------------------agttc-----ctaacaag---------------------------------ttggcaa--------------------------------------tagaatg----------------------------ttgcatgaaa---------------------gtataatattttct------------------------------atttaacatggttg----------------------------------------------------------------------------------caaaac-------------------gataat--tataat---atagtctaccattcatctt----------------------tgtattta--------------------tgcttcctcttccattatggtatgt---aattgtcctgaagggcttgatattg--------------------------------------------------------------------------------------------------------------------------aa-
>I23393_M189_Malvaceae_Kearnemalvastrum_lacteum_seq1
------------------------------------------------------------------------------------------------------------------------------------------------------------------------------------------------------------------------------------------------------------------------------------------------------------------------------------------------------------------------------------------------------------------------------------------------------------------------------------------------------------------------------------------------------------------------------------------------------------------------------------------------------------------------agctacgattcaaagtttggtgggtttggatctgcacccaagtttcctagaccagttgaggttcaattgatgctctatcagtccaaaaaatt-agaggaaagcggaaaacctgatgaagcaaaagagtgtctgaaaatggttttctttagtttgcaatgcatggcaagaggaggtatgcatgaccatgttggaggtggttttcacagatatagcgtggatgaatgttggcatggtcagtt------------------------------ttctttc-------------------------------------------tttatt-tattttcttgt-ctttgc-ctctcttt------ctttt-------------------------------gattt-----ctagcagc----------------------------------tgtaaa---------------------------------------aat----------------------------tgtttccgtagaa----------------------taatatcttattc------------------------------a-tcaacatgattg----------------------------------------------------------------------------------ccagat-------------------at---------------------------taatatcaatcagaacatg----------tgtttt----------------------tgttcttcct-----------------------tgttggcaacttaaattttg----------------------------taataaaagttctcatttcgt----------------------------------------------------------------------------
>I23394_M229_Malvaceae_Malvastrum_americanum_seq1
---------------------------------------------------------------------------------------------------------------------------------------------------------------------------------------------------------------------------------------------------------------------------------------------------------------------------------------------------------------------------------------------------------------------------------------------------------------------------------------------------------------------------------------------------------------------------------------------------------------------------------------------------------------------aaaagctacgattcaaagtttggtggatttggatctgcacccaagtttcctagaccagttgaggttcaactgatgctctatcagtccaaaaagtt-agaagaaagcggaaaacctgatgaagcaaaagagtgtctgaaaatgattttctttagtttgcaatgcatggcaagaggaggtatgcatgaccacgttggaggtggttttcacagatatagcgtggatgaatgttggcatggtcagct-------------------------------tctttc-------------------------------------------tttatt-tattttctcgt-ctttgc-ctcttttt-------cttt-------------------------------gatct-----ctagcagc----------------------------------tgaa----------------------------------------------------------------------------tccgtatta----------------------taatatctttctc------------------------------a-ttaac-tgattg----------------------------------------------------------------------------------ccaaat-------------------attcac--aaaaaattcatggtatagtattaatattaatcagaacatg----------tgtttt----------------------tgtt------------------------------------------------------------------------------------------------------------------------------------------------------------------------------
>I23395_M236_Malvaceae_Fuertesimalva_jacens_seq1
-----------------------------------------------------------------------------------------------------------------------------------------------------------------------------------------------------------------------------------------------------------------------------------------------------------------------------------------------------------------------------------------------------------------------------------------------------------------------------------------------------------------------------------------------------------------------------------------------------------------------------------------------------------------ttctaaaagctacgattcaaggtttggtgggtttggatctgcacccaagtttcctagaccagttgagattcaattgatgctctatcagtccaaaaaatt-agaggaaagcggaaaacctgatgaagcaaaaggaagtctgaaaatggttttctttagtttgcaatgcatggcaagaggaggtatgcatgaccacgttggaggtggttttcacagatacagcgttgatgaatgttggcatggtcag-----------------------------------------------------------------------------------------------------------------------------------------------------------------------------------------------------------------------------------------------------------------------------------------------------------------------------------------------------------------------------------------------------------------------------------------------------------------------------------------------------------------------------------------------------------------------------------------------------------------------------------------------------------------------------------------------------------------------------------------------------------------------------
>I23396_M019_Malvaceae_Allosidastrum_pyramidatum_seq1
---------------------------------------------------------------------------------------------------------------------------------------------------------------------------------------------------------------------------------------------------------------------------------------------------------------------------------------------------------------------------------------------------------------------------------------------------------------------------------------------------------------------------------------------------------------------------------------------------------------------------------------------------------------ctgtcaaaaaactacgattcaaggtttggcgggtttggctctgctcccaagttccctagaccagttgagattcaattgatgctatatcagtccaaaaaatc-agaggaaagcggaaaacctggtgaagcaaaagagagtctgaaaatggttttctttagtttgcaatgcatggcaagaggaggtacgcatgaccacattggaggtggttttcacagatatagcgtggatgaatgctggcatggtcagtt------------------------------ttct---------------------------------------------------------tctttgt-ctttgc-ctttttttt----tctttt-------------------------------gatct-----ctagcagc----------------------------------tgaaag---------------------------------------aag--------------------------tttgtttccgtagaa----------------------taatatatttctc------------------------------a-ctaacatgattg----------------------------------------------------------------------------------ccaaat-------------------atttac--gaaaaattcatagcataatattaatattaatcataacaca----------tgtttt----------------------tgttcttcct----------------------tctttggcagcttaaattttg----------------------------taacaa-agttctcatttcttct---------------------gttcttgtg---atggaca--------------------------tccttgta
>I23397_M020_Malvaceae_Melochia_betonicifolia_seq1
------------------------------------------------------------------------------------------------------------------------------------------------------------------------------------------------------------------------------------------------------------------------------------------------------------------------------------------------------------------------------------------------------------------------------------------------------------------------------------------------------------------------------------------------------------------------------------------------------------------------------------------------------------------tctaaaagctacgattcaaggtttggtgggtccggatctgctcccaagtttcctagacctgttgaaattcaattgatgctctatcattccaaaaaatt-agaggaaagtggaaaacacggggatgcaaaagaaagtcagaaaatggttttcgttagcttacaatgtatggcaagaggaggtattcatgaccatgttggaggtggttttcacagatacagtgtggatgaatgctggcatggtcagtt------------------------------tccttat--------------------------------------------------tttttctttgt--------ctttacct----------------------------------------------------ataacaag----------------------------------ttgtaa---------------------------------------agaa-------------------------aatgtttgctaaaaa----------------------tatcatttttcct------------------------------aatttacataatcg----------------------------------------------------------------------------------ctgcatg--------------------------cattatcacttgat-tactgttcattattaccacatcatt----------tgttttagc-------------------tattcctttatgggt--------at---aattgttctggaagcttaactttcatcata----------------------------aaatttaccatt-------------------------------ttacattt-----------------------------------------
>I23398_M021_Malvaceae_Sidastrum_micranthum_seq1
----------------------------------------------------------------------------------------------------------------------------------------------------------------------------------------------------------------------------------------------------------------------------------------------------------------------------------------------------------------------------------------------------------------------------------------------------------------------------------------------------------------------------------------------------------------------------------------------------------------------------------------------------------------------aaagcttcgattcaaggtttggcgggtttggctctgctcccaaattccctagaccagctgagattcaattgatgctttatcagtccaaaaaatt-agaggaaagcggtaaaccccgtsaagcaaaagasagtctgaaaatggttttgtttagtttgcaatgcatggcaagaggaggtatgcatgaccacattggaggtggttttcacagatatagtgtggatgaatgctggcatggtcagtt------------------------------tycttct---------------------------------------------------ttgyctttkc--------ctttttttc---cttct---------------------------------gatct-----ctagcatc----------------------------------tkataa---------------------------------------aaag-------------------------tttgtttccatasaa----------------------tratatctttctca-------------------------------ttaacatgattg----------------------------------------------------------------------------------cgaaat-------------------atttat--gacgaattcatagtataatattaatatta-----------------------------------------------------------------------------------------------------------------------------------------------------------------------------------------------------------------------------------
>I23399_M022_Malvaceae_Gaya_dominguensis_seq1
--------------------------------------------------------------------------------------------------------------------------------------------------------------------------------------------------------------------------------------------------------------------------------------------------------------------------------------------------------------------------------------------------------------------------------------------------------------------------------------------------------------------------------------------------------------------------------------------------------------------------------------------------------------------------ctacgattcaaggtttggcgggtttggctctgctccaaagttccctagaccagttgagattcaattgatgctatatcagtccaaaaaatt-agaggaaagcggaaaacctgatgaagcaaatgagagcctgaaaatggttttctttagtttgcaatgcatggcgagaggaggtatgcatgaccacattggaggtggttttcacagatatagcgtggatgaatgctggcatggtcagtt------------------------------ttyttyy-----------------------------------------------ttbtntbtnybtdb-bttttttttttttttt----cctttt-------------------------------gatct-----ctggcagctgaagtaagttatttttcttgcagttcctcattttgagaaaatg------------------------ttgta-cgatcaagggcag---------------cttgccaatgtttacttggatgctttctccatctccagagatgtattatattcatttatatcccgtgatatccttgattatttgaggagagacatgattgggccagagggtggaattttttcagcagaggatgctgatartgccgamtttgatggtgcaacmagaaaaaaggagggagccttctacatatkgacaagcaaagaggttattttc--catcaactttttatcaagcatgcmcataattcattacattgc------aatgtttttgcttaaagagggagaaaatgagatttttcattgcattagg-------------attcttgcacctcagttaatattgggg---------------------aaaggagaagattttatt--------------------------------------------------------------------------------
>I28591_M023_Malvaceae_Neobuchia_paulinae_seq1
------------------------------------------------------------------------------------------------------------------------------------------------------------------------------------------------------------------------------------------------------------------------------------------------------------------------------------------------------------------------------------------------------------------------------------tgtctatgtattcagcaatctc--------ttatct-------------tgatg---agcgtgaat-----------------------------------------cctg-------tgcgaaatagataaatgtt------------------tcacttttc-gggagtgtcttac-------------------ccttactgca-tttcttttcagctgtctaaaaactacgattcaaggtttggtgggtttggatctgctcccaagtttcctaggccagtcgagattcaattgatgctcaatcattccaaaaaatt-agaggaaagcggaaaatctggtggtgcaaaagagagtcttaaaatggttttctttagtttgcaatgcatggcaagaggaggtattcatgaccacattggaggtggttttcacagatatagtgtggatgaatgctggcatggtcagtt------------------------------tctttct-------------------------------------------ttcttt-attgtctttgt-ctttac-ctttttttt----tttt---------------------------------aaatt-----ctcatctt---------------------------------------------------------------------------------------------------------------------------------------------------------------------------------------------------------------------------------------------------------------------------------------------------------------------------------------------------------------------------------------------------------------------------------------------------------------------------------------------------------------------------------------------------------------------------------------------
>I28592_M188_Cytinaceae_Bdallophytum_americanum_seq1
-----------------------------------------------------------------------------------------------------------------------------------------------------------------------------------------------------------------------------------------------------------------------------------------------------------------------------------------------------------------------agcaagtatg---------cttctattgcagtccggacatgatttgtc--------------------tcrtagaggagcctctat--------------------------atatcc--aatgaa--------tgctttaa-------aacgcaaattcaaattgtgt----------tcttaaataaaggatttgtctttct------------ttgcttct-------------------------------------------tatttttttacagctttctcagagctatgattcacagtttggtgggtttggatctgctcctaagtttcctagaccagttgagatccaattgatgctctatcattccaaaagaat-graagacactggaaaatcaagggaagcaaat---ggtgttaatatggttgtctttagcttgcaatgcatggcaagagggggtatccatgaccacattggaggtggtttccacagatacagtgttgatgaacgatggcatggttggttt-----------------------------cctt---------------------------------------------------tatttttctttaa--------------------atatttcaaagt-------------------catgcatagttta----tt---------------------------------------------------------------------------------------------------------------------------------------------------------------------------------------------------------------------------------------------------------------------------------------------------------------------------------------------------------------------------------------------------------------------------------------------------------------------------------------------------------------------------------------------------------------------------------------------------
>I28593_M024_Malvaceae_Carpodiptera_cubensis_seq1
----------------------------------------------------------------------------------------------------------------------------------------------------------------------------------------------------------------------------------------------------------------------------------------------------aagtaatatagcctggatataatttaattgtta-------------atcaaaggtgttttctcagt--------------------ctttttttcttgtttgcaagggaatta-------------------------------aatgtt--------gtaact-------------tgatg---tgtatgaaac--ttt-ttcttt---------cccgaccgtcgataatt------tttcatgtgccaaatagatgaaagtt------------------tcac-tttc-tggaatgt-------------------------cttactata-tttcttttcagctgtctaaaagctatgattcaaggtttggtgggtttggatctgctcctaagtttcctagaccagttgagattcaattgatgctctatcattcaaaaaaatt-agaggaaagtggaaaaccagggggagcaaaagaaaatctgaaaatggttttctttagcttgcaatgcatggcaagagggggtattcatgaccacattggaggcggttttcacagatatagtgtggatgaatgctggcatggtcagtt------------------------------cgtttct-----------------------------------------------tt-attgtcttttt-ctttac-tcttttttt----tttttwaamaa-----------------------------------------------------------------------------------------------------------------------------------------------------------------------------------------------------------------------------------------------------------------------------------------------------------------------------------------------------------------------------------------------------------------------------------------------------------------------------------------------------------------------------------------------------------------------------------------------------------------------------------------
>I28594_M025_Malvaceae_Herrania_nitida_seq1
-------------------------------------------------------------------------------------------------------------------------------------------------------------------------------------------------------------------------------------------------------------------------------c------------------------------------atgttgatgaagatgaaac-----------ttcagtgtagttatctc--------agtt-----------ttatatgtcctgtttgcaagggaattt-------------------------------aatctt--------gtaact-------------tgatg---ggtatgaaactgttg-ttcttt---------cctgaccatcaataatg-------------taccatacagatcaatatt------------------ttacttttc-tggagtgt-------------------------cttactgca-tttcttttcagctgtctagaagctatgattcaaggcttggagggtttggatctgctcctaagtttcctagaccagttgagattcaattgatgctctaccattccaaaaaatt-acaggaaaatggaaaaccaggaggtgcaaaagaaagtcagaaaatggttttctttagcttggaatgtatggcaagagggggtattcacgaccacgttggaggcggttttcacagatatagtgtggatgaattctggcatggtcagtt------------------------------tcttctt-----------------------------------------------tt-tctgtcttttc--------cttttt--------------------------------------------gattt-----ctaacgaa-------------------------------------------------------------------------------agaa-------------------------aatgttcacatagaa----------------------tattgtcttttct------------------------------aattaacatgattg----------------------------------------------------------------------------------ctacat-------------------atttat------------------------------------------------------------------------------------------------------------------------------------------------------------------------------------------------------------------------------------------------------------------
>I28595_M184_Malvaceae_Guazuma_ulmifolia_seq1
---------------------------------------------------------------------------------------------------------------------------------------------------------------------------------------------------------------------------------------------------------------------------------------------atgaaggaagaagaggaaaamaagtctcagcgagagatwgawgaaaaggyaamtymratggtgttttttc--------agtttt---------cattttgtcttgtttg--agggaattt-------------------------------aatctt--------gtgact-------------tbatg---ggtatgaaactgttg-ttcttt---------yctgactgtctatratg-------------tgccrtataaatcaatatt------------------ttacttttc-tggagtgt-------------------------cttactgca-tttcttttcagctrtatggaagctatgattcaaggtctggcgggtttgggtcrgctcytaagtttcctagaccagttgagattcwgttgatrctctataattccaaaaagttmagaggaaagtggaaaacchggcadtgcaaaagaaagtcaaaaaatggttttctttagcytgcaatgtatggyragaggrggcattcacgaccatgttggagghrgttttcacagatatagtgtggatgaattctggcatggtaagtt------------------------------tcttcct-----------------------------------------------tt-tgtttctttgt-attgat-ctttttt-------------------------------------------aattt-----ctaakgaa-------------------------------------------------------------------------------agar-------------------------aatgtttgcagacaa----------------------cttsatctttttt------------------------------aattaacatgattg----------------------------------------------------------------------------------ctacat-------------------tttgat--tactatttcatattctaccattcatcgttaccacatcatt----------tgttttcgttct--------------------------------------------------------------------------------------------------------------------------------------------------------------------------------------------------
>I28597_M027_Malvaceae_Melhania_velutina_seq1
------------------------------------------------------------------------------------------------------------------------------------------------------------------------------------------------------------------------------------------------------------------------------------------------------------------------------------------------------------------------------------------------------------------------------------------------------------------------------------------------------------------------------------------------------------cctaatagatgaatgtt------------------ctacttttc-tggagtgc-------------------------cttactgca-tttcttttcagctgtctgaaagctatgattcaagatttggtgggtttggatctgctcctaagtttcccagaccggttgagattcagttgatgctctaccattccaaaaagtt-agaggaaagtagaaaaccaggggtagcgaaagagactctgaaaaaggttttatttagtttgcaatgcatggcaagagggggtattcatgaccacattggaggcggttttcacagatatagcgtggatgaatgctggcatggtcagtt------------------------------tctttct-----------------------------------------------tt-a-----------------------------------------------------------------------------------------------------------------------------------------------------------------------------------------------------------------------------------------------------------------------------------------------------------------------------------------------------------------------------------------------------------------------------------------------------------------------------------------------------------------------------------------------------------------------------------------------------------------------------------------------------------------------------------
>I28598_M028_Malvaceae_Glyphaea_brevis_seq1
-----------------------------------------------------------------------------------------------------------------------------------------------------------------------------------------------------------------------------------------------------taatgcaccctgtgca---------------tgagattt-----agaaaaaatttaaaatttaatgttactga--------------------agatatgatcttt----------------------------------------------------------------------------------------------------------------------------------------------ttcttt---------cctgatcacaaataatg-------------tgccaattgaatgaatgttt---------------acttaattttc-tggagtga-------------------------gtgactgca-tttctcttcagctgtctagaagctatgattcaaggtttggtgggtttggatcagctcctaaatttcctagaccagttgagattgaattgatgctctatcattccaaaaagtt-agaggaaagtggaaaaccagggggagcaaaagaaagtcagaaaatggttttctttagcttgcaatgtatggccagagggggcattcatgaccacgttggaggtggttttcaccgatatagtgtggatgaatgttggcatggtcagtt------------------------------tgtttct-----------------------------------------------tt-atgtcctatct--------tttct---------------------------------------------aattt-----ctaacaag---------------------------------ttgaaaa---------------------------------------gaaa-------------------------aatgttcacatagaa----------------------tgtcatcttttct------------------------------tattaacataattg----------------------------------------------------------------------------------ctacmt-------------------atttat--c---------------------------------------------------------------------------------------------------------------------------------------------------------------------------------------------------------------------------------------------------------------
>I28599_M029_Malvaceae_Desplatsia_dewevrei_seq1
----------------------------------------------------------------------------------------------------------------------------------------------------------------------------------------------------------------------------------------------------------------------------------------------------------ttaaaattttacattaatga--------------------agatacagtgttttctc--------agtt-----------ttgtttttcttgtttacaaggaattt--------------------------------aatatt--------gtaaat------------gtgatg---gaaatgaaactgttg-ttattt---------cctgatcatcaataatg-------------tgccaattaaatgaatgtt------------------tcacttttc-gatagtgt-------------------------ctcaccacc-tttcttttcagctgtctagaagccatgattcaaggtttggtgggtttggatcagctcctaaatttcctagaccagttgagattcaattgatgctctattattccaaacaatt-agaggaaagtggaaaaccagggggagcaaaagaaagtctgaaaatggttttctttagcttgcaatgtatggccagaggaggtattcatgaccatgttggaggtggttttcaccgatatagtgtggatgaatgttggcatggtgagtt------------------------------tgtttcc-----------------------------------------------tttatttcctctcc--------ttttc---------------------------------------------aattt-----ctaacaag---------------------------------acaaaaa----------------------------------------gaa-------------------------aatattaacatagaa----------------------tgtcatcttttct------------------------------aattaacatgattg----------------------------------------------------------------------------------ctacac-------------------atttac--cactat--------------gtaatagatatcacataatt----------tgtttttcc-------------------tattccttttttcatagtg---cat---acttgttccggcaacttaatttttg-----------------------------------------------------------------------------------------------------------------------------
>I28600_M146_Malvaceae_Mortoniodendron_guatemalense_seq1
--------------------------------------------------------------------------------------------------------------------------------------------------------------------------------------------------------------------------------------------------------------------------------------------------------tttaattgttgagttttactg-atctct---------------tcaatggtgttttctc--------agct-----------tttcttttcttgtttgcaagggagtta-------------------------------aatctt--------gtaact-------------tgatg---tgtatgaaacagttt-ttcttt---------ccttaccatcaataatttgcctg-------tgtcaaatatatgaatgtt------------------tcatttttc-tggagtgt-------------------------ctgactgca-tttcttttcagctgtctaaaagctatgattcaaggtttggtgggtttggatctgctcctaagtttccgagaccagttgagattcaattgatgctctatcattccaaaaaatt-agaggaaagtggaaaaccagggggagcaaaagaatgtctgaaaatggttttctttagcttgcaatgcatggcaagagggggtattcatgaccatattggaggcggttttcacagatatagtgtggatgaatgctggcatggttagtt------------------------------tctttct-----------------------------------------------tt-actgtctttgt-ctttac-ttttttaat----tttagcttaatag-----------------ccwartataccc-----ccaacatt----------------------------------t---------------------------------------------------------------------------agtataaattaca----------------------attaag--------------------------------------------------------------------------------------------------------------------------------------------------------------------------------------------------------------------------------------------------------------------------------------------------------------------------------------------------------------------------------------------------------------------------------------
>I28601_M030_Malvaceae_Sparmannia_africana_seq1
----------------------------------------------------------------------------------------------------------------------------------------------------------------------------------------------------------------------------------------------------------------------------------------------------------------aagggccctagyks--------------------ytwgrgtrcgccttgc----------------------------------------------------------------------------------gccctt--------gacaac------------acactt---gatccaatactgttt-ctctta---------cctgatcatcaataatg-------------tgccaattaaatkgatgtt------------------tgacttatc-tagagtgt-------------------------caaactgca-tttctcttcagttatcgagcagctatgattcaaggtttggtgggtttggatcagctcctaaatttcctaggccagttgagattcaactgatgctctatcattccaaaaagtt-agaggaaacyggaaaacaaggggragcaaaagaaagtctggaaatggttktctttagcttgcaatgtatggccagagggggtgttcacgaccatgttggaggtggttttcaccgatatagtgtggatgaatgttggcatggtcagtt------------------------------tgtttct-----------------------------------------------tt-atttccttyst--------tttct---------------------------------------------aattt-----ctaacaaa---------------------------------ttgaaaa----------------------------------------gaa-------------------------aadgttcacgtagaa----------------------tgtcatcykthck------------------------------wrttaacawaattg----------------------------------------------------------------------------------ctagtttg----------ctacat-acttat--taccat--------------gtcatggataccacatggt-------------------------------------------------------------------atttgttt----------------------------------------------------------------------------------------------------------------------------------------------
>I28602_M031_Malvaceae_Mollia_sp_seq1
---------------------------------------------------------------------------------------------------------------------------------------------------------------------------------------------------------------------------------------------------------------------------------------------------------cttaaaatttaatgttaatga--------------------agatatggtgttttccc--------agtt-----------tagattttcttgtttacaaggaatttaa-----------------------------tcttatt--------at-att------------gtgatg---gatatgatactgttg-ttcttt---------cccgatcattagtaatg-------------tgccaattaaatgaatgtt------------------tcacgtttt-gggagtgt-------------------------cttaatgcc-tttctcttcagctgtctagaagctatgattcaaggtttggtgggtttggatcagctcctaaatttcctagaccagttgagattcaattgatgctctatcattccaaaaaatt-agaggaaaatggaaaacctgggggagcaaaagaaagtcagaaaatggttttctttagcttgcaatgtatggccagaggaggtattcacgatcatgttggaggcggttttcaccgatatagtgtagatgaatgttggcatggtcagtt------------------------------agtttgt-----------------------------------------------tt-attttctttcc--------ttttt---------------------------------------------aattc-----ctaacaag---------------------------------atgaatgttggcat------------------ggtcactgctgttttcat-------------------------gatggacattatgag----------------------tgttatcttttcttgca-------------------gttcctcattttgagaaaatg----------------------------------------------------------------------------------ctgtat-------------------gaccaa--gggcaa--------------cttgcctatgtt----------------------------------------------------------------------t---actt--------------------------------------------------------------------------------------------------------------------------------------------------
>I28603_M223_Malvaceae_Gossypium_hirsutum_seq1
---------------------------------------------------------------------------------------------------------------------------------------------------------------------------------------------------------------------------------------------------------------------------------------------------------------------ttttattgaagtgct---------------tcattgttttttttctttt--------------------tt-----------------------------------------gtgtgtgtgtttggcaatgtt--------gtaata-------------agaaa---agcagaatat-------ttttt---------ccttgagatcaatg-tttgcttg-------ttccaaatagataaatgtt------------------tcacttttc-aggagtta-------------------------ttaactgca-tttcttttcagctgtctaacagctwygattcaaggttcggtggttttggatctgctcccaagtttcctagaccagtcgagattcaattgatgctctatcagtccaaaaaatt-agaggaaagcggaaaacctggtgaagcaaaagagagtctgaaaatggttttctttagtttgcaatgcatggcaagaggaggtatgcatgaccacgttggaggtggttttcacagatatagtgtggacgaatgctggcatggtcagtt------------------------------tc-ttct-------------------------------------------ttgttt-gttgtttttgt-ctttac-----ctttt----tgtttt-------------------------------aattt-----ctwgcagt----------------------------------tgaaag---------------------------------------aaw--------------------------aatgtttgcwtggaa----------------------twttatmtttctg------------------------------a-ttgacatgatcg----------------------------------------------------------------------------------tmaaat-------------------attaac--aaataattcatta---------------------------------------------------------------------------------------------------------------------------------------------------------------------------------------------------------------------------------------------------
>I28604_M032_Malvaceae_Entelea_arborescens_seq1
----------------------------------------------------------------------------------------------------------------------------------------------------------------------------------------------------------------------------------------------------------------------------------------------------------ttgastmttrrtyctagtga--------------------ccagggttca----------------------------------------------------------------------------------------aacctt--------ggcaacctcaagtaccaaaaaaga---aaaaarawactgttt-ctctta---------cc---tcatcaataatg-------------tgccaatcaaatggatgtt------------------tgacttatc-twgagtgt-------------------------cawactgca-tttctcttcagttatcgagmagctatgattcaaggtttggtgggtttggatcagctcctaaatttcctaggccagttgagattcaactgatgctctatcatkccaaaaagtt-agaggaaaccgkaaaacaagggggagcaaaagaaagtctgkaaatggttttcttwagcttgcaatgtatggccagagggggtgttcacgaccatgttggaggtggttttcaccgatatagtgtggatgaatgttggcatggtcagtt------------------------------tgtttct-----------------------------------------------tt-atttcctttct--------tttct---------------------------------------------aattt-----ctaacaaa--------------------------------gttgaaaa----------------------------------------gaa-------------------------aaggttccaatagaa----------------------tgt-----------------------------------------------------------------------------------------------------------------------------------------------------------------------------------------------------------------------------------------------------------------------------------------------------------------------------------------------------------------------------------------------------------------------------------------
>I28605_M235_Malvaceae_Abutilon_sp_seq1
---------------------------------------------------------------------------------------------------------------------------------------------------------------------------------------------------------------------------------------------------------------------------------------------------------------------------------------------------ttaatggttgtttctt--------att----agtgt---tttcctttttagt----------------------------------gtgt-tttgactgtgtt--------gtaact-------------agaaa---agcaagaatt------ttttttc--------cctcctggtcaata-tttgccta-------tgccaa-tagattaaattt------------------tcacttttc-tggagtta-------------------------tttactgca-tttctttccagctttcaaaaagctacgattcaaagtttggcgggtttggctctgctcccaagttccctagaccagttgagattcaattgatgctatatcactccaaaaagtt-agaggaaagcggaaaacctggtgaagcaaaagagagtctgaaaatggttttctttagtttgcaatgcatggcgagaggaggtatgcatgaccacattggaggtggttttcacagatatagcgtggatgaatgctggcatggtcagtt------------------------------ttcttct-----------------------------------------------tt-gtcttctttgc--------ctttttttc----ttctat------------------------------tgatct-----mtagcagc----------------------------------tgaaaa-----------------------------------------------------------------------------------------------------------------------------------------------------------------------------------------------------------------------------------------------------------------------------------------------------------------------------------------------------------------------------------------------------------------------------------------------------------------------------------------------------------------------------------------------------
>I28607_M034_Malvaceae_Mansonia_altissima_seq1
----------------------------------------------------------------------------------------------------------------------------------------------------------------------------------------------------------------------------------------------------------------------------------------------------------------------------------ct---------------tcagtggtgttttctc--------agta-----------ttttttttcttgtttggaagaga-----------------------------------aatctt--------gttaat-------------tgatg---tgattgaaactgttg-ctcttt---------tctaaccattcattatttgcctg-------tgccaaatacatgagttct------------------tcactttgc-tggacttt-------------------------ctttcttca-tctcttttcagctgtctaaaagctatgattcaaggtttggtgggtttggatctgctcctaagtttcccaggccagttgagattcagttgatgctatattattccaaaaaact-agaagaaaatggaaaaccaggggaagcaaaagaaagtcgaaaaatggtttgctttagcttgcaatgcatggcaagagggggcattcatgaccatgttggaggtggttttcacagatatagtgtggatgaatgctggcatggtcggtt------------------------------tctttcttt-----------------------------------------atccta-attgtatttaactcttaa--------------------------------------------------taattt-----caaacaag----------------------------------ttgaag---------------------------------------aag---------------------------atgtttgcatggaa----------------------tgtcatattttct------------------------------aattaacatgattg----------------------------------------------------------------------------------ctatac-------------------gtatat--cagtaatacatatttcatt--ttattctattcatat----------------------------------------------------------------------------------------------------------------------------------------------------------------------------------------------------------------------------
>I28608_M035_Malvaceae_Hosfordia_alata_seq1
-------------------------------------------------------------------------------------------------------------------------------------------------------------------------------------------------------------------------------------------------------------------------------------------------------------------------------gtgat---------------ttaatggttgtttctt--------att----agtgt---tttctttcggagt----------------------------------gtgtgtttgactgtgtt--------gtaact-------------agaaa---agcaagaatt------tttttt---------cctcctgatcaata-tttgcctg-------tgccaaatagataaaattt------------------tcacttttc-tggagtta-------------------------tttactrca-attctttccagctgtcaaaaagctatgattcaavgtttggcgggtttggctctgctcccaagttccctagaccagttgagattcaattgatgctatatcagtccaaaaaawt-trrrgraarksgraaacctggtgaagcaaaagagagtctgaaaatggttttctttagtttgcaatgcatggsragaggaggtatgcatgaccacattggaggtggttttcacagat-------------atgctggcatggtcagtt------------------------------ttcttct-----------------------------------------------tt-gtcttt----g--------ccttttttg----ttcttt------------------------------tgatct-----ctagcagc----------------------------------tgaaaa---------------------------------------aag--------------------------cttgtttccgtagwa----------------------t-------------------------------------------------------------------------------------------------------------------------------------------------------------------------------------------------------------------------------------------------------------------------------------------------------------------------------------------------------------------------------------------------------------------------------------------
>I28609_M036_Malvaceae_Pentaplaris_davidsmithii_seq1
-------------------------------------------------------------------------------------------------------------------------------------------------------------------------------------------------------------------------------------------------------------------------------------------------------------------------mwsarrrygrtggk----------kgtsywtrgcktttkatg--------swt------------tt----------------------------------------kkkktgtttgttcagcaatgtt--------gtaact-------------agaaa---agcatgacacttttt--ttttt---------cccgatgatcaata-tgtgtctg-------tgccaaatagataaatgtc------------------tcacttttc-tggagtgt-------------------------tttactgca-tttcttttcagctgtctaaaagctatgattcaaggtttggtgggtttggatctgctcccaagtttcctaggccagttgagatccaattggtgctctatcagtccaaaaaatt-agaggaaagaggaaaacctggcggggcaaaagagagtctgaaaatggttttctttagtttgcaatgcatggcaagaggaggtattcatgaccacgttggaggtggttttcacagatatagtgtggatgaatgctggcatggtcagtt------------------------------tctttct-----------------------------------------------tg-attgtctttgt-ctttac--ttcttttt----tttttt-------------------------------aattt-----ctaag------------------------------------------------------------------------------------------------------------------------------------------------------------------------------------------------------------------------------------------------------------------------------------------------------------------------------------------------------------------------------------------------------------------------------------------------------------------------------------------------------------------------------------------------------------------------------------------------
>I28610_M037_Malvaceae_Heritiera_littoralis_seq1
-----------------------------------------------------------------------------------------------------------------------------------------------------------------------------------------------------------------------------------------------------------------------------------------------------------------------------rycwrct---------------tcaaaggtgttttttc--------agtttt---------tcttttttcttgttttcaagggaattg-------------------------------aatctc--------gtaact-------------cgatg---tttatgaaac--ttt-tttttt---------cctggccatcgataatatgcctg-------tgccaaatagatgaatgtt------------------tcacttttc-tggagtgt-------------------------cttactgca-tttcttttcagctgtctaaaagctatgattcaaggtttggtgggtttggatctgctcctaagtttcctagaccagttgagattcaattgatgctctatcattccaaaaaatt-agaggaaagtggaaaaccagggggagcaaaagaaagtctgaaaatggttttgtttagcttgcaatgcatggcaagagggggtattcatgaccacattggaggcggttttcatagatatagtgtggacgaatgctggcatggtcagtt------------------------------tctttct-----------------------------------------------tt-attgtctcttt-ttt-------------------------------------------------------tttc-----ctaataat----------------------------------ttgaaa---------------------------------------agga-------------------------gat---tgcatagaa----------------------tatcagtttttct------------------------------aattaacatggttg----------------------------------------------------------------------------------ctwyac-------------------atty--------------------------------------------------------------------------------------------------------------------------------------------------------------------------------------------------------------------------------------------------------------------
>I28611_M062A_Malvaceae_Durio_zibethinus_seq1
--------------------------------------------------------------------------------------------------------------------------------------------------------------------------------------------------------------------------------------------------------------------------------------------------------cttaattcttgagttttattgatctgct---------------tcaattgtgttttctc------a----------------gttttattcttctttgcaagggaattt-------------------------------aatctt--------gtaact-------------tgatg---tgtatgaaactgttg-ttcttt---------tctgaacatcattaatgtgcctg-------tgcaaaatagatgaatgtt------------------tctcctttc-tg-----------------------------------------tttcttttcagctgtctaaaagttatgattcaaggtttggagggtttggatctgctcctaagtttcctagaccagttgagattcaattgatgctctattattccaaaaaatt-aggggaaatcggaaaaccagggggagcaaaagaaagtctgaaaatggttctctttagcctgcaatgcatggcaagaggaggtattcatgaccacattggaggcggttttcatagatatagtgtggatgaatgctggcatggtcagtt------------------------------tctttat-----------------------------------------------tt-attgtctttgt--------cttttcttt----ttgt---------------------------------aattt-----ctaacaag----------------------------------ttgaga---------------------------------------agaa-------------------------gatatttgcttagaa----------------------taccatcttttct------------------------------aatcaatatgattg----------------------------------------------------------------------------------ctacat-------------------at----------------------------------------------------------------------------------------------------------------------------------------------------------------------------------------------------------------------------------------------------------------------
>I28612_M038_Malvaceae_Brachichyton_bidwillii_seq1
------------------------------------------------------------------------------------------------------------------------------------------------------------------------------------------------------------------------------------------------------------------------------------------------------------------------------------------------------------------------------------------tcttttttcttgtttccaagggaatta-------------------------------aatctc--------ctaact-------------ggatg---tttatgaagctgtt--tttttt---------cctgaccatcaataatttgcctg-------tgccaaatagatgaatgtt------------------ttacttttc-cggagcgt-------------------------cttactgca-tttcttttcagctgtctaaaagctatgattcaaggtttggtgggtttggatctgctcctaagtttcctagacctgttgagattcaattgatgctctatcattccaaaaaatt-agaggaaagtggaaaaccaggggtagcaaaagaaagtctgaaaatggttttgtttagcttgcaatgcatggcaagagggggtattcatgaccacattggaggcggttttcacagatatagtgtggacgaatgctggcatggtcagtt------------------------------tctttct-----------------------------------------------tt-atagttttgtg-ttgctg-ttgttgttg----tttttttttttt---------------------------ttc-----ctaacaaa----------------------------------ttgaaa---------------------------------------agga-------------------------tatgtttgcatagag----------------------tatcagc-------------------------------------------------------------------------------------------------------------------------------------------------------------------------------------------------------------------------------------------------------------------------------------------------------------------------------------------------------------------------------------------------------------------------------------
>I28614_M040_Malvaceae_Hydrogaster_trinervis_seq1
------------------------------------------------------------------------------------------------------------------------------------------------------------------------------------------------------------------------------------------------------------------------------------------------------------------taacgttagcaa---------------------agaatggtgttttctc--------agtt-----------ttgtttttcttgtttacwaggaattt--------------------------------aatmtt--------at-aat------------gtrrtg---vatatgaaactgttg-ttcttt---------cccaatcaycaataatg-------------tgccaatwaaatkwatgyt------------------tyrcttttc-tggagtgtcttactcacttt---tctggggygtcttactgcc-tttyycttyagctgtctagaagctatgattcaaggtttggtgggtttggatcagctcctaaatttcctadaccagttgagattcaattgatgctytatcattccaaaaadtt-rgaggaaagtggaaaacmagggggagcaaaagaaagtcagaamatggttttctttagcttgmrrtgtatggccagaggaggtattcayraccrtgttggaggcggttttcacygayatagtgtagatgaatgttggcatggtcagtt------------------------------agtttbt-----------------------------------------------tt-ayttyctttcc--------tttttw--------------------------------------------awtty-----ctrayaag---------------------------------atgaaaa----------------------------------------gam-------------------------aatgttcacatwkaa----------------------tgtcatkttttct-------------------------------------------------------------------------------------------------------------------------------------------------------------------------------------------------------------------------------------------------------------------------------------------------------------------------------------------------------------------------------------------------------------------------------
>I28615_M041_Malvaceae_Pterygota_brasiliensis_seq1
-----------------------------------------------------------------------------------------------------------------------------------------------------------------------------------------------------------------------------------------------------------------------------------------------------------------------------------------------------------------------------ttttt--------tctcttttcttgttttcaagggaatta-------------------------------aatctc--------gtaact-------------tgatt---ttcatgaaactgttt-ttcttt---------cccgaccatctataatttgcctg-------tgccaaataaatgaatgtt------------------tcactcttc-tggagtgc-------------------------cttactgcc-tttcttttcagctgtctaaaagctatgattcaacgtttggggggtttggatctgctcctaagtttcctagaccagttgagattcaattgatgctctatcattccaaaaaatt-agaggaaagtggaaaaccagggggagcaaaagaaagtctgaagatgcttttgtttagcttgcaatgcatggcaaaagggggtattcatgaccacattggaggtggttttcacagatatagtgtggacaaatgctggcatggtcagtt------------------------------tctttct---------------------------------------------tmtt-gtcgtctttat-tttatt-tttt-----------------------------------------------attt-----mtaacaat----------------------------------ttgaaa---------------------------------------ag-----------------------------------------a----------------------tatcagcttctct------------------------------agttaacatgatcg----------------------------------------------------------------------------------ctaaat-------------------atttgt---------------------------cattactaaatcatt----------tggttt----------------------tgtccttcctc--------------------tttttctggaacttaattttt------------------------------------------------------------------------------------------------------------------------------
>I28616_M042_Malvaceae_Leptonichya_maranta_seq1
--------------------------------------------------------------------------------------------------------------------------------------------------------------------------------------------------------------------------------------------------------------------------------------------------------------------------------------------------gaaagtggtattttgtt--------agttt----------aatttttttttgttagcaacggaattt-------------------------------aatctt--------aaaact-------------tgatg---ggaatgagactgttg-ttcttt---------cctgaccatcaatagtt-------------ttccaaatggatgaatgat------------------tcacttttc-tggagcat-------------------------ctcactgca-tttcttttcagctgtctagaagctatgattcgaggtttggtgggtttggatcdactccaaagtttcctagaccagttgagattcaattgatgctctatcattccaaaaaatt-agaggaaagtggaaacccagggggagcaaaagaaactctgaaaatggtcttcttcagcttgcaatgcatggcaagagggggtattcatgaccatgttggaggtggttttcatagatatagtgtggatgaatgctggcatggtcagtt------------------------------tctttat--------------------------------------------ttttc-tttgtctttat--------ctttctttt-----------------------------------------aattt-----ctaccaag----------------------------------ttgaaa---------------------------------------agaa-------------------------aatgcttgcataaaa----------------------tatcatcttttct------------------------------t-----------tg----------------------------------------------------------------------------------ctagat-------------------atttat-----cacaatatagtctactattcatcgttatcgcaccatt----------tatt----------------------------------------------------------------------------------------------------------------------------------------------------------------------------------------------------------
>I28617_M043_Neuradaceae_Neurada_procumbens_seq1
wyyks----------------------------------------------------------------------------------------------------------------------------------------------------------------------------------------------------------------------------------------------------------------------------------------------------------------------------------------------------------------------agttcttg------agacttttwycygtywkyytcyaattgt-------------------------------atttttagtac------------------------------aacatgarrktawwk-tcatttrwttcttgttctwkckrtywkmrttktccggaact---attttactttcgtaaatatc-----------------aacacttaacatagtacgatgcaatatttat------------ttgtgctttt-ttcctttatagctttccgaacgctatgattcacactatggtgggtttggatctgcccctaagttccctagaccagttgagattcaatcgatgctttatctgtccaaaaagtt-ggaggaaactggcaaatttggtgaagcaagcacagctcagaaaatggttttcttcacgttgcagtgtatggcaagagggggtatccacgatcacattggaggcggttttcacagatatagcgtggacgagcactggcatggttagkk------------------------------yyyctgt-----------------------------------------------------------------------------------------------------------------------gwmtygrk--twrrwraa------------------------------arwrsaragaa--------------------------------gtaataagaa----------------------------------------------------------------------------------------------------------------------------------------------------------------------------------------------------------------------------------acttcy------------------------------------------------------------------------------------------------------------------------------------------------------------------------------------------------------------------------------------------------------------------
>I28618_M044_Malvaceae_Pentace_laxiflora_seq1
-------------------------------------------------------------------------------------------------------------------------------------------------------------------------------------------------------------------------------------------------------------------------------------------a-------------------------------------------------------------------------------agcagtr---------------------------grgagtwr-------------------------------awtttt--------gtaatt-------------tgatg---tctgtgaaac--ttt-ttcttt---------cccgaccttcaataatttgcatgttccaactgccaaatagatgaaagtt------------------tcacttttc-tggaatgtcttacta-tcacttttctggattgtcttactata-tttcttttcagctgtctaaaagctatgattcaaggtttggcgggtttggatctgctcctaagtttcctagaccagttgagattcaattgatgctctatcattccaaaaaatt-agaggaaagtggaaaaccaagtgcagcaaaagaaagtctgaaaatggttttctttagcttgcaatgcatggcaagagggggtattcacgaccacattggaggcggttttcacagatatagtgtagatgaatgctggcatggtcagtt------------------------------tgtttcc-----------------------------------------------tt-attgtctttgt-cattac-tttttttat---------------------------------------------------aaaaaaaa----------------------------------tgaaaa---------------------------------------gaa--------------------------gatgtgtgca-----------------------------------------------------------------------------------------------------------------------------------------------------------------------------------------------------------------------------------------------------------------------------------------------------------------------------------------------------------------------------------------------------------------------------------------------------------------------
>I28619_M045_Malvaceae_Phragmotheca_mammosa_seq1
-------------------------------------------------------------------------------------------------------------------------------------------------------------------------------------------------------------------------------------------------------------------------------------------------------------ttattgagttttattaaagtgat---------------tcaatgg-ttttttctcat--------------------ttttttcttt----------------------------------tgtgtgtgttcagcaatctt--------ttaact-------------tgata---agcatgaaattgttg--ttttt---------tctgaccatcaata-tgtgcctg-------tgcygaagagataagtgtt------------------tcacttt---tggagtgt-------------------------cttattgca-tttcttttcagctgtctaaaagctacgattcaaggtttggtgggtttggatctgctcccaagtttcctagaccagttgagattcaattgatgctctatcattccaaaaaatt-agaggaaagcggaaaacctggtggtgcaaaagagagtctgaaaatggttttctttagtttgcaatgcatggcaagaggaggtattcatgaccacgttggaggtggttttcacagatatagtgtggatgaatgctggcatggtgagtt------------------------------tctttct-------------------------------------------ttgttg-tctgtct-----tttctc----ttyttt----tttttt-------------------------------aattt-----ctagcagt----------------------------------tgagaa---------------------------------------ga---------------------------tatgtttgcatagaa----------------------tactatctttcta------------------------------a-tcaacatgattg----------------------------------------------------------------------------------ctacat-------------------g-----------------------------------------------------------------------------------------------------------------------------------------------------------------------------------------------------------------------------------------------------------------------
>I28620_M046_Malvaceae_Camptostemon_shultzii_seq1
-------------------------------------------------------------------------------------------------------------------------------------------------------------------------------------------------------------------------------------------------------------------------------------------------------atttaattatctagttttattgaagtgct---------------tctatggttgtttctt--------a----------g---gttttttttttgt----------------------------------gtgtgttcagcaatgtt--------gtaact-------------agaaa---agcaagacat------tttttt---------cctcatgatcaata-tttgcctg-------tgccaaatagataaatatt------------------tcacttttc-tggagttg-------------------------tttactgca--tttctttcagctttctaaaagctacgattcaaggtttggtgggtttggatctgctcccaagtttcctagacctgttgagattcaattgatgctctatcggtccaaaaaatt-agaggaaagcggaaaacatggtgaagcaaaaaagagtctgaaaatggttttctttagtttgcaatgcatggcaagaggaggtattcatgaccacgttrgaggtggttttcacagatatag------------------------------------------------------------------------------------------------------------------------------------------------------------------------------------------------------------------------------------------------------------------------------------------------------------------------------------------------------------------------------------------------------------------------------------------------------------------------------------------------------------------------------------------------------------------------------------------------------------------------------------------------------------------------------------------------------------------------------------------------------------------------------------------------------
>I28623_M048_Malvaceae_Abroma_augusta_seq1
---------------------------------------------------------------------------------------------------------------------------------------------------------------------------------------------------------------------------------------------------------------------------------------------------------ctcacaattgaatgttaatgaagctgaaac-----------ttcaatggtattttgtc--------aata-----------ttatttttcttgttagcaatggaattt-------------------------------aatctt--------gtaacc-------------tgacg---ggtacaagactg----ttctttc---------------------------------------------------------------------------ctgattttt-tggagtgt-------------------------ctcactaca-tttcttttcagctgtctagcagctatgattcaaagtttggtgggtttggatcagctcctaagtttcctagaccagttgagattcaattgatgctctatcattccaaaaaatt-agaggaaagtggaaaaccaggggaagcaaaagaaagtctgaaactggttttctttagcttgcaatgcatggcaagagggggtattcacgaccatgttggaggcggttttcacagatatagtgtggatgaatgctggcatggtcagtt------------------------------tctttct------------------------------------------ttgtttt-cctgtcttcat--------ctttttttt----tttttt------------------------------taaatt-----ctwammam----------------------------------ttgacg---------------------------------------agaa-------------------------agtatttgcctaaaa---------------------ctataatcttttct------------------------------aaataacatgattg-----------------------------------------------------------------------------------------------------------------------------------------------------------------------------------------------------------------------------------------------------------------------------------------------------------------------------------------------------------------------------------
>I28624_M049_Malvaceae_Corchoropsis_tomentosa_seq1
--------------------------------------------------------------------------------------------------------------------------------------------------------------------------------------------------------------------------------------------------------------------------------------------------------------------------------ggat---------------tcaatggtattctagccaaaaaaaaattctt-------ttttttttccttgtttggaagggaatta-------------------------------agc-tg-----------------------------atg---tgtatgaaattgttc-ttcttt---------cctgaccatcaatagtttacctg-------tgccaaattgatgaatgtt------------------ccacttttc-tggagtgc-------------------------cttactgca-tttcttttcagctgtctgaaagctatgattcaaggtttggtgggtttggatctgctcctaagtttcccagaccagttgagattcaattgatgctctatcattccaaaaaatc-agaggaaagtggaaaaccaggggtagcaaaagagaatctgaaaaaggttttctttagcttgcaatgcatggcaagagggggtattcatgaccacattggtggtggttttcacagatatagtgtggatgaatgctggcatggtcagtt------------------------------tctttct-----------------------------------------------tt-atagtctttgc-ttcaca-tkkttttcc----mc-ttt---------------------------------cct-----ctgatttt----------------------------------ttggaa---------------------------------------tgat-------------------------agagcatcaattgaa----------------------tctcaactggtct------------------------------g-ggaaacttagga----------------------------------------------------------------------------------gcagat-------------------------------------------------------------------------------------------------------------------------------------------------------------------------------------------------------------------------------------------------------------------------------------------
>I28626_M226_Malvaceae_Helicteres_guazumifolia_seq1
---------------------------------------------------------------------------------------------------------------------------------------------------------------------------------------------------------------------------------------------------------------------------------------------------------------gttgagttttattgatctgct---------------tcaatggtgttttctc--------agtat----------ttgtttttcttgtttggaaggg------------------------------------aatctt--------gttact-------------tgatatgctgcatgaaactgtta-ttcttt---------tctgatcattcataatttgcctg-------tgcccaatacatgaatgct------------------tcacttttc-tggactgt-------------------------cttgattca-tctctttgcagctgtctaaaagctatgattcaagttttggtggatttggatctgctcctaaatttcccagaccagttgagattcagttgatgctttattattccaaaaaatt-agatgaaaatggaaaaccaggggaagcagaagaaagtcgaaaaatggtttgctttagcttgaaatgtatggcaagagggggcattcatgaccatgttggaggtggttttcacagatatagtgtggatgaatgctggcatggtcagtt------------------------------tctttct-----------------------------------------------tt-gtcttctttgt-ttttac-cttttatct----cattagttattatgatgcacaccattacaactgctatatttt-----cttgcagta--------------------------cctcattttgaka---------------------------------------awatgctgtatgwcsaaggtcwacttgccaatgtttacttggat--------------------------gctttttcc------------------------------a----------tca----------------------------------------------------------------------------------ctagag-------------------atgtat------------------------------------------------------------------------------------------------------------------------------------------------------------------------------------------------------------------------------------------------------------------
>I28628_M051_Malvaceae_Werklea_horrida_seq1
----------------------------------------------------------------------------------------------------------------------------------------------------------------------------------------------------------------------------------------------------------------------------------------------------------------------------------------------------------tagttgttt--------ggt-----------------------------------------------------------gtgttttcggcaatgcc--------atatcc------------agaaaa---agcaacacat------ttttttc--------tatgaccagta----tttgtctg-------tgccaaatagataaatgtt------------------tcactttta-tggagtta-------------------------ttttcgtta--ttcttttcagctgtccaaaagttacgataaaaggtttggtgggtttggatctgctcccaagtttcctagacctgtcgagattcaactgatgctctatcagtccaaaatatt-agaggaaagcggaaaacatggtgaagcaaaagagagtcggaaaatggttttctttagtttgcaatgcatggcacggggaggtatgcatgaccatgttgggggcggttttcacagatatagcgtggatgaatgctggcatggtcagtt------------------------------tctttct-----------------------------------------------tc-attgtttttgt-ctttcccctttttttc----tctttt-------------------------------agttt--gtttaagcagt-----------------------------------tgaaa---------------------------------------aaa----------------------------ggtctgcgtggaa----------------------tattatctttc---------------------------------------------------------------------------------------------------------------------------------------------------------------------------------------------------------------------------------------------------------------------------------------------------------------------------------------------------------------------------------------------------------------------------------
>I28629_M052_Malvaceae_Spirotheca_rosea_seq1
------------------------------------------------------------------------------------------------------------------------------------------------------------------------------------------------------------------------------------------------------------------------------------------------------------------------------------------------------------------------------------------tttttttttttg-----------------------------gtgtgtatgtgttcagcaatctc--------ttatct-------------tgatg---ggcataaat-----------------------------------------cctg-------tgctaaatagataaatgtt------------------tgacttttc-tggagtgcctcac-------------------tgttactgca-tttcttttcagctgtctaaaagctasgattcaaggtttggtgggtttggatctgctcccaagtttcctaggccagtcgagattcaatcgatgctctatcattccaaaaaatt-agaggaaagcggaaaatctggtggtgtg---gagagtcttaaaatggttttcttcagtttgcaatgcatggcaagaggaggtattcatgaccacgttggaggtggttttcacagatatagtgtggatgaacgctggcatggtgagct------------------------------tctttct-------------------------------------------ttcttt-attgtctttgt-ctttactttttctttt----ttttcttaaaaaaaaaa--------------------aaaat-----ctagcagt----------------------------------tgaaaa---------------------------------------gaa--------------------------tttgtttg-------------------------------------------------------------------------------------------------------------------------------------------------------------------------------------------------------------------------------------------------------------------------------------------------------------------------------------------------------------------------------------------------------------------------------------------------------------------------
>I28630_M053_Malvaceae_Huberodendron_swietenioides_seq1
----------------------------------------------------------------------------------------------------------------------------------------------------------------------------------------------------------------------------------------------------------------------------------------------------------------------------caagtgct---------------tcaatggtttttttctcag--------------------cttcttttctcgtttgtgtgtgcgtgtgtgtgtgcgcgcgcgygtgtgtgtgttaagcaatctt--------gta--------------------a---gacaygaaactg-----ttttt---------tctgatcatcaata-tgtgcctg-------tgccaaatagataaatgtt------------------tratttttc-tggggtgt-------------------------ctggctgca-tttcttttcagctgtctaaaagctacgattcaaggtttggtgggtttggatcagctcccaagtttcctagaccagttgagattcaattgatgctctatcattccaaaaaatt-agaggaaagcggaaaacchggtggtgmaaasgagagtctgaaaatggttttctttagtttgcaatgcatggcaagaggaggcattcatgaycacgttggaggtggttttcacagatatagtgtggatgaatgctggcatggtcagtt------------------------------tctttct-------------------------------------------ttcttt-attgtctttgt-ctttactttttttttt----tttttt-------------------------------aattt-----ctagcagt----------------------------------tgaaaa---------------------------------------gaa--------------------------tgtgtttgcgtagaa----------------------tat-----------------------------------------------------------------------------------------------------------------------------------------------------------------------------------------------------------------------------------------------------------------------------------------------------------------------------------------------------------------------------------------------------------------------------------------
>I28631_M054_Malvaceae_Trochetiopsis_benjaminae_seq1
--------------------------------------------------------------------------------------------------------------------------------------------------------------------------------------------------------------------------------------------------------------------------------------------------------------------gttttatttattgact---------------tcaatggtattcttgc--------aattttt-------tcttttttccttgtttggaggggaactg-------------------------------agcttg-----------------------------atr---tgtatgaaatttttc-ttcttt---------tttgaccagtaataa-ttatctg-------ttcctaatagatgaatgtt------------------ctacttttc-tggagtgc-------------------------cttactgca-tttcttttcagctgtctgaaagctatgattcaaggtttggtgggtttggatctgctcctaagtttcccagaccggttgagattcagttgatgctctaccattccaaaaagtt-agaggaaagtggaaaaccaggggtagcgaaagagactctgaaaaaggttttatttagtttgcaatgcatggcaagagggggtattcatgaccacattggaggcggttttcacagatatagcgtggatgaatgctggcatggtcagtt------------------------------tctttct-----------------------------------------------tt-atagtctttgc-ttcgca-ttattttct----tt--ttttcattt-----------------ttaaa---tttt-----ttgaccat----------------------------------tccaaa---------------------------------------ggaa-------------------------gatgcatgcataaaa----------------------tgtcaccttttta------------------------------a-ttaatatgat-------------------------------------------------------------------------------------------------------------------------------------------------------------------------------------------------------------------------------------------------------------------------------------------------------------------------------------------------------------------------------------
>I28632_M055_Malvaceae_Eriolaena_candollei_seq1
----------------------------------------------------------------------------------------------------------------------------------------------------------------------------------------------------------------------------------------------------------------------------------------------------------------------------------------------------------thttywhcg-----------------------tgchyttccctgacgggctcggggcaa-------------------------------aaattacgt----gataac---------------aatg---tgtatgaaattgttc-ttmktt---------tttkaycagcaataatttatctg-------ttcctaatagatgaatgyt------------------yyacttttc-tggagtgc-------------------------cttactgca-tttcttttcagctgtctgaaagctatgattcaaggtttggtgggtttggatctgctcctaagtttcccagaccggttgagattcaattgatgctctatcattccaaaaagttwrrrgraarrtggaaaaccagggktarvaaaagagactctgaaaaaggttttatttagcttgcaatgcatggcaagagggggtattcatgaccacattgggggcggttttcacaggtatagcgtggatgaatgctggcatrgkcagtt------------------------------tctttct-----------------------------------------------tt-aktgtctttac-tttaaa-ttttttttt----ct-tttttttttt-----------------tcg------ttt-----ttcatct----------------------------------------------------------------------------------------------------------------------------------------------------------------------------------------------------------------------------------------------------------------------------------------------------------------------------------------------------------------------------------------------------------------------------------------------------------------------------------------------------------------------------------------------------------------------------------------------
>I28635_M058_Malvaceae_Byttneria_aculeata_seq1
----------------------------------------------------------------------------------------------------------------------------------------------------------------------------------------------------------------------------------------------------------------------------------------------------------------------------------------------------ttatggtattttgtc--------ggat----------------ttttctggtagcaatgaaattt-------------------------------aatcct--------ttaacc-------------tatcag--gctatgaaaccattg-tcgttt---------tcttaccattaaaaatc-------------tttaaattasrtgtsaatgac----------------ttacctttt-cagactga-------------------------ctmaytgra-tatctktrcagctgtctagcagytatgattcaaggttyggygggtttggatctgctccaaagttccctagaccagttgagattcagtcratgctctatcattmtaaaaaatt-akakgaaagtggaaaagctgagcaagcaaaagaaagkcwgaaaatggttttctttagcttgcaatgcatggcaagaggcggcattcatgaccatgttggaggaggctttcacagatatagtgtggatgagtkctggcatggtcagttt---------------------------------------------------------------------------------attt-atttttgtyag--------tccttt---------yytt-------------------------------aatta-----ctaacaaa---------------------------------atgacaa--------------------------------------taaaatg----------------------------ttgcmtaaaa---------------------gtataatcttttya------------------------------atttaaaatgattg----------------------------------------------------------------------------------ccagat-------------------atttat--taaaa-----------------------------------------------------------------------------------------------------------------------------------------------------------------------------------------------------------------------------------------------------------
>I28636_M059_Malvaceae_Pterospermum_pierrei_seq1
---------------------------------------------------------------------------------------------------------------------------------------------------------------------------------------------------------------------------------------------------------------------------------------------------------------------------------------------------------------------------------------------------------------gaatta-------------------------------aacctt--------gtagct-------------tgatg---tgtatgaaactgttg-tccttt---------cctgaccatcaataatttgcctg-------cgccgaatatgtgaacatt------------------tcatttttc-tggagtgg-------------------------cttactgca-ttttttttcagctctctaaaagctatgattcaaggtttggtggctttggatctgctcctaagtttcccagaccagttgagattcaattgatgctctatcattccaaaaaatt-agaggaaagtggaaaaccagggggagcaaaagagagtctgaaaatggbtctctttagcttgcaatgcatggcaagagggggyattywyrrmcacattgggggcggttttcacagatatagtgtggacgaakgcygrywysktyrryt------------------------------tytytyt-----------------------------------------------tt-mtkrtytttgy-ttmwyt-tctytytmt----tt-------------------------------------tcy-----mtagcaat----------------------------------tc----------------------------------------------a-------------------------cgcgtccacctaca-------------------------------------------------------------------------------------------------------------------------------------------------------------------------------------------------------------------------------------------------------------------------------------------------------------------------------------------------------------------------------------------------------------------------------------------------------------------
>I28637_M060_Malvaceae_Duboscia_vifidiflora_seq1
---------------------------------------------------------------------------------------------------------------------------------------------------------------------------------------------------------------------------------------------------------------------------------------------------------cttaaaatttaatgttaatgc--------------------agatatgatgttttctc--------agtt-----------ttgtttttcttgttta-aaggaattt--------------------------------aatctt--------at-aat------------gtgatg---gatatgaaactcttg-ttcttt---------cctgatcataaataatg-------------tgccaattaaatgaatgtt------------------tcactttttggggagtgt-------------------------cttactgcc-cttctcttcagctgtctagaagctatgattcaaggtttggtgggtttggatcagcacctaaatttcctagaccagttgagattcaattgatgctctatcattcaaaaaaatt-agaggaaagtggaaaacctggggaagccaaagaaagtctgaaaatggttctctttagcttgcaatgtatggccagaggaggtattcacgaccatgttggaggcggttttcaccgatatagtgtggatgaatgttggcatggttagtt------------------------------tgtttct-----------------------------------------------ttatttccctttcc--------ttttt---------------------------------------------aattt-----ctaacaag---------------------------------atgaaaa----------------------------------------gaa-------------------------aattttcaaaaggaa----------------------tgtcatcttttct------------------------------aattaacatgattg----------------------------------------------------------------------------------ctacat-------------------atttat--cactat--------------gtcttagataccacataatt----------tgttttgtg-------------------tattcctttttt--tggtg---cat---acttgt------------------------------------------------------------------------------------------------------------------------------------------------
>I28638_M061_Malvaceae_Basiloxylon_brasiliensis_seq1
-----------------------------------------------------------------------------------------------------------------------------------------------------------------------------------------------------------------------------------------------------------------------------------------------------------------------------------------------------aaaggtgttctctc--------agtttt---------tcttttttcttgttttcaagggamtta-------------------------------aatctc--------ggaaak-------------tgatg---tttatgaaactgttt-tttttttttt----ccctgaccatcaatactttgcctg-------tgccaaatagatgaatatc------------------tcacttttc-cggagtat-------------------------cttactgca-ttttttttcagttgtctaaaagctatgattcaaggtttggtgggtttggatctgctcctaagtttcctagaccagtagagattcaattgatgctctatcattccaaaaaatt-agaggaaagtggaaaaccagggggagcaaaagaaagtctgaaaatggttttgtttagcttgcaatgcatggcaagagggggtattcatgaccacattggaggtggttttcacagatatagtgtggatgaatgctggcatggtctgct------------------------------tctttct-----------------------------------------------tt-attgtcttcat-tttttw-tttttttt-------------------------------------------------------------------------------------------------------------------------------------------agga-------------------------gatgtttgcatagaa----------------------tatcagcttttct------------------------------aattaacatgattg----------------------------------------------------------------------------------ctacat-------------------attcat---------------------------cattaccacattatt----------tgtttt----------------------tgttcttc--------------------------------------------------------------------------------------------------------------------------------------------------------------------------
>I28639_M249_Malvaceae_Gyranthera_amphibiolepis_seq1
-----------------------------------------------------------------------------------------------------------------------------------------------------------------------------------------------------------------------------------------------------------------------------------------------------------aattattgagttttattcaagtgct---------------tcaatgg-ttttttctcag--------------------tttcttttctcgtttttgtgt----------------------gtgtgtgtgttcagcaatctt--------gta--------------------a---aacatgaaactgttgttttttt---------tctgatcatcaata-tgtgcctg-------tgccaaatagataaattat------------------tcatttttc-tggcgtgt-------------------------cttgctgca-tttcttttcagctgtctaaaagctacgattcaaggtttggtgggtttggatctgctcccaagtttcctagaccagttgagattcaattgatgctctatcattccaaaaaatt-agaggaaagtggaaaacctggtggtgcaaaagagagtctgaaaatgattttctttagtttgcaatgcatggcaagaggaggtattcatgaccacgttggaggtggttttcacagatatagtgtggatgaatgctggcatggtcagtt------------------------------tctttct-------------------------------------------ttcttt-attgtctttgtcttttat----ttttta----tttttt-------------------------------aattt-----ctagca-----------------------------------------------------------------------------------------------------------------------------------------------------------------------------------------------------------------------------------------------------------------------------------------------------------------------------------------------------------------------------------------------------------------------------------------------------------------------------------------------------------------------------------------------------------------------------------------------
>I28640_M062B_Malvaceae_Diplodiscus_paniculatus_seq1
----------------------------------------------------------------------------------------------------------------------------------------------------------------------------------------------------------------------------------------------------------------------------------------------------------------------------------------------------------------------------------------------------------------------------------------------------------------------------------------------------atg--ttc-ttcatt---------tattcccttcaataatttgcatgtttcaactgccaaatagatgaaagtt------------------tcacttttc-tggattgt-------------------------cttactata-tttcttttcagctgtctaaaagctatgattcaaggtttggcgggtttggatctgctcctaagtttcctagaccagttgagattcaattgatgctctatcattccaaaaaatt-agaggaaagtggaaaaccaggtggagcaaaagaaagtctgaaaatggttttctttagcttgcaatgcatggcaagagggggtattcahgvbmmcatkgragscrgttttcacagatayartgtsgdkkhmtshtggcatg----------------------------------------------------------------------------------------------------------------------------------------------------------------------------------------------------------------------------------------------------------------------------------------------------------------------------------------------------------------------------------------------------------------------------------------------------------------------------------------------------------------------------------------------------------------------------------------------------------------------------------------------------------------------------------------------------------------------------------------------------------------------------------
>I28641_M063_Malvaceae_Brownlowia_peltata_seq1
------------------------------------------------------------------------------------------------------------------------------------------------------------------------------------------------------------------------------------------------------------------------------------------------------------aggagtaattctaattca---------------------------------------t--------------------ctcgaattgttattatca-------ta-------------------------------acagtc--------tcgact------------gttgct---tttgcggtac--ttt-ttcttt---------cctgacctt-gataatttgcatgttccaactgccaaatagatgaaagtt------------------tcacttttc-tggattgt-------------------------cttactata-tttcttttcagctgtctaaaagctatgattcaaggtttggtgggtttggatctgctcctaagtttcctagaccagttgagattcaattgatgctctatcattccaaaaaatt-agaggaaagtggaaatccaggtggagcaaaagaaagtctgaaaatggttttctttagcttgcaatgcatggcaagagggggtattcacgaccacattggaggcggttttcacagatatagtgtggatgaatgctggcatggtcagtt------------------------------tgtttcc-----------------------------------------------tt-attgtctttgt-ctttac-tttttttrt----tta-----------------------------------------------------------------------------------------------------------------------------------------------------------------atttgagt------------------------------------------------------------------------------------------------------------------------------------------------------------------------------------------------------------------------------------------------------------------------------------------------------------------------------------------------------------------------------------------------------------------------------------------------------------------------
>I28642_M064_Malvaceae_Burretiodendron_esquirolii_seq1
-------------------------------------------------------------------------------------------------------------------------------------------------------------------------------------------------------------------------------------------------------------------------------------------------------------------------------------------------------------------------------------------------------------------------------------------------------------------------------------------------------------ttcttt---------cctgaccatcaataatttgcctg-------tgctgaatatatgaatgtt------------------acacttttc-tggagtgc-------------------------cttacttca-tttattttcagctgtctaaaagctatgattcaaggtttggtgggtttggatctgctcctaagtttcccaggccagttgagattcaatttatgctctatcattccaaaaaatt-agaggaaagtggaaaaccagagggagcaaaagagcagctgacaatggttttctttagcttgcaatgcatggcaagagggggtattcatgascacattggaggcgg---------------------------------------------------------------------------------------------------------------------------------------------------------------------------------------------------------------------------------------------------------------------------------------------------------------------------------------------------------------------------------------------------------------------------------------------------------------------------------------------------------------------------------------------------------------------------------------------------------------------------------------------------------------------------------------------------------------------------------------------------------------------------------------------------------------------
>I28643_M065_Malvaceae_Hermannia_flammea_seq1
--------------------------------------------------------------------------------------------------------------------------------------------------------------------------------------------------------------------------------------------------------------------------------------------------------------------------------------------------------------------------------------------------------------gaaataagt-----------------------------aatcattgtgccttgaaattctaagt------gggacagataaaaagggacatacatttttttga-------------------------------------agtaggacagataaaaagg--gacggagggagtagttttacttttc-tgaaatgt-------------------------cttactgca--ttgttttcagctatctggaagttacgattcaaggtttggtgggtttggatctgctcccaagtttcctagaccagttgaagtccaattgatgctctataattccaaaaaatt-agaggagagtggaaaacatggggatgctaaagaaagtcagaaaatggttttctttagcttgcagtgtatggcaagagggggtattcatgaccatgttggaggtggttttcacagatatagtgtcgacgaatgctggcatggtgagtt------------------------------tatttttc-------------------------------------------------cttctcttcat--------ctttttt-------------------------------------------cattc-----ttaacgag----------------------------------tcgaga---------------------------------------agaa-------------------------aatgcttgtgg----------------------------------------------------------------------------------------------------------------------------------------------------------------------------------------------------------------------------------------------------------------------------------------------------------------------------------------------------------------------------------------------------------------------------------------------------------------------
>I28644_M066_Malvaceae_Thomasia_solanaceae_seq1
-------------------------------------------------------------------------------------------------------------------------------------------------------------------------------------------------------------------------------------------------------------------------------------------------------------aaattaaatgttaatgaaac-----------------ttcagtggtattttctc--------aatt-----tttattttattttgcttgtttcaaaggaactt--------------------------------aatttt--------gcaatt--------------ggtg---ggagtgaaactgtttttttttt---------cctgactagcaataatg-------------tgccaaataaattactgtt------------------tcacctttc-tggagtgt-------------------------ctcactgca-tttcttttcagctgtctggaagttatgattcaaggtttggtgggtttggatctgctcctaagtttcctagaccagttgaaattcaattgatgctctatcattccaaaaaatt-agaggaaactggcaagcaaggggttgcaaaagaaagtcagaaaatggttttctttagcttgcaatgtatggcaagaggtggtattcatgaccatgttggaggcggttttcacagatatagtgtggacgaatgctggcatggtctgtt------------------------------tctttct---------------------------------------------------ttatcttttt---------------------------------------------------------taattt-----ataatgag----------------------------------ttgaaa---------------------------------------agaa-------------------------aatgtttgcctacaa----------------------catcatcatttct------------------------------aattaacataatcg----------------------------------------------------------------------------------ctacat-------------------atttat--cactatttcataatttactattcattattaccacatcatt----------tgtttt----------------------agttctttttatggtg------------------------------------------------------------------------------------------------------------------tata-----------------------------------------a--
>I28645_M067_Malvaceae_Guichenotia_ledifolia_seq1
---------------------------------------------------------------------------------------------------------------------------------------------------------------------------------------------------------------------------------------------------------------------------------------------------------------------------tgaaac-----------------ttcagtggtattttctc--------aatt-----tttattttattttgcttgtttcaaaggaactt--------------------------------aatttc--------gtaatt--------------ggta---ggagtgaaactgttttttttttttttttttbvctgactagcaataatg-------------tgccaaataaattactgtt------------------tcacctttc-tggagtgt-------------------------ttcactgca-tttcttttcagctgtctggaagctatgattcaaggtttggtggttttggatctgctcctaagtttcctagaccagttgaaattcaattgatgctctatcattccaaaaaatt-agaggaaactggcaagcaaggggttgcaaaagaaagtcagaaaatggttttctttagcttgcaatgtatggcaagaggtggtattcatgaccatgttggaggcggttttcacagatatagtgtggatgaatgttggcatggtctgtt------------------------------tctttct---------------------------------------------------ttatcttcat--------ctttttt-------------------------------------------aattt-----ataatgag----------------------------------ttgaaa---------------------------------------agaa-------------------------aatgtttgcgtacaa----------------------cattatcatttct------------------------------aattaacataatta----------------------------------------------------------------------------------ctacat-------------------atttat--cactatttcataatttactattcattattaccacrk----------------------------------------------------------------------------------------------------------------------------------------------------------------------------------------------------------------------------
>I28646_M068_Malvaceae_Helmiopsis_sp_seq1
-------------------------------------------------------------------------------------------------------------------------------------------------------------------------------------------------------------------------------------------------------------------------------------------------------------------------------------------------------tggtattcttgt--------aatttt---------ttttgtcccttgtttggaggggaatta-------------------------------agcttg-----------------------------atg---tgtatgawattgttc-ttcttt---------yytgaccrgcaataatttatctg-------tkccwaatagatgaatgtt------------------yyacttttc-tggagtgc-------------------------cttactgca-tttcttttcagctgtctgaaagctatgattcaaggtttggtgggttnggatctgctyctaagtttcccagaccvgttgagattcaattgatgctctatcattccaaaaartt-agaggamaktggaaaaccmrgggcakcaaaagagactctgaaaaaggttttatttagcttgcaatgcatggcaagagggggtattcatgaccacattgrrgghggtttycacagatatagcgtggatgaatgctggcatggtcartt------------------------------tctttct-----------------------------------------------tt-akwgtstttsc-tttaca-tttttthty----tytttttykttttta---------------------aaattt-----ctgactat----------------------------------tccaaa---------------------------------------ggaa-------------------------gatgcttgcataaaa----------------------tttcaccttttta------------------------------a-ttaatatgattg----------------------------------------------------------------------------------ctaaatg-----------------g------------------------------------------------------------------------------------------------------------------------------------------------------------------------------------------------------------------------------------------------------------------------
>I28647_M069_Malvaceae_Cheirolaena_linearis_seq1
------------------------------------------------------------------------------------------------------------------------------------------------------------------------------------------------------------------------------------------------------------------------------------------------------------------------------ttggct---------------tcaatggtattcttgc--------aatt------------ttttttccatgtttggaggggagcta-------------------------------agcttg-----------------------------------tgcatgaaattattc-ttcttt---------cctgaccagcaa-aatttatctg-------ttccaaatagatgaatgtt------------------ccacttttc-tggagtgc-------------------------cttactgca-tttcttttcagctgtctgaaagctatgattcaaggtttggtgggtttggatctgctcctaagtttcccagaccggttgagattcaattgatgctctatcattccaaaaagtt-agaggaaactggaaaaccaggggtagcaaaagagagtctgaaaaaggttttatttagcttgcaatgcatggcaagagggggtattcatgaccacattggagggggttttcacagatatagtgtggatgaatgctggcatggtcagtt------------------------------tctttct-----------------------------------------------tt-agagtcttttc-tttacc-tttcttttc----gt----------------------------ttgaa---attt-----ttaactat---------------------------------------------------------------------------------------------------------------------------------------------------------------------------------------------------------------------------------------------------------------------------------------------------------------------------------------------------------------------------------------------------------------------------------------------------------------------------------------------------------------------------------------------------------------------------------------------
>I28648_M070_Malvaceae_Helmiopsiella_madagascariensis_seq1
-------------------------------------------------------------------------------------------------------------------------------------------------------------------------------------------------------------------------------------------------------------------------------------------------ta-----tttcattgttgagttttattgattggct---------------tcaatggtattcgtgt--------aatt-----------tttttttccttgtttggaggggaacta-------------------------------agcttg-----------------------------atg---tgtatgaaattgttc-ttcttt---------tttgaccagcaataatttatctg-------ttcctaatagatgaatgtt------------------ttacttttc-tggagtgc-------------------------cttactgca-tttcttttcagctgtctgaaagctatgattcaaggtttggtgggtttggatctgctcctaagtttcccagaccggttgagattcaattgatgctctatcattccaaaaagtt-agaggaaagtggaaaaccaggggtagcaaaagagactctgaaaaaggttttatttagcttgcagtgcatggcaagagggggtattcatgaccacattgggggcggttttcacagatatagcgtggatgaatgctggcatggtcagtt------------------------------tctttct-----------------------------------------------tt-agagtctttgc-tttaca-ttttttttt----ctttttttcgttt-----------------ttaaa---attt-----ctgactat----------------------------------tctaaa---------------------------------------ggaa-------------------------gatgcttgcataaaa----------------------tgtca---------------------------------------------------------------------------------------------------------------------------------------------------------------------------------------------------------------------------------------------------------------------------------------------------------------------------------------------------------------------------------------------------------------------------------------
>I28649_M071_Malvaceae_Goethalsia_meiantha_seq1
-------------------------------------------------------------------------------------------------------------------------------------------------------------------------------------------------------------------------------------------------------------------------------------------------aggagaaacttaaaatttattgttaatgt--------------------agatatgat-ttttctc--------agtt-----------ttgtttttcttgtttacacggacttt--------------------------------aatctt--------at-aat------------gtgatg---gatatgagactg-tg-ttcttt---------cct-atcataaataatg-------------tgccaattaaatgaatgtt------------------tcacttttcgacgagtgt-------------------------cttactgcc-tttctcttcagctgtctagaagctatgattcaaggtttggtgggtttggatcagctcctaaatttcctagaccagttgagattcagttgatgctctatcattccaaaaaatt-agaggaaagcggaaaacccgggggagcaaaagaaaatctgaaaatggtattctttagcttgcaatgtatggccagaggaggtattcacgaccatgttggaggtggttttcaccgatatagtgtggatgaacgttggcatggtcagtt------------------------------tgtctct-----------------------------------------------tt-atttccattcc--------ttttt---------------------------------------------aattt-----gtaacaag---------------------------------atcaaaa----------------------------------------gaa-------------------------aatgttcacacggaa----------------------tgacatcttttct------------------------------atttaatatgattg----------------------------------------------------------------------------------ctacmt-------------------gtttat--cagtat--------------gtcatagataccacataatc----------ggattttca-------------------tattccata-------------------------------------------------------------------------------------------------------------------------------------------------------------------------
>I28652_M074_Malvaceae_Hildegardia_barteri_seq1
---------------------------------------------------------------------------------------------------------------------------------------------------------------------------------------------------------------------------------------------------------------------------------------------------------------gttgaggtttcatgatctgct---------------taagagatgttttctc--------agttt----------ttctttttcttgttttcaagggaatta-------------------------------aatctc--------ttaact-------------tgatg---attatgaaactgttt-ttcttt---------cctgcacatcaataatttgcctg-------tgccaaatagatggatgtt------------------tcacttttc-cagagtgt-------------------------cttactgca-tttcttttcagctatctaaaagctatgattcaaggtttggtgggtttggatctgctcctaagtttcctagaccagttgagattcaattgatgctctatcattccaaaaaatt-agaggaaagtggaaaaccagggggagcaaaagaaagtctgaaaatggttttttttagcttgcaatgcatggcaagaggaggtattcatgaccacgttggaggcggttttcacagatatagtgtggatgaatgctggcatggtccgtt------------------------------t-tttct-----------------------------------------------tt-attgtcttttt-tatttt-tatttttt------------------------------------------aattt-----ctaacaat----------------------------------ttgaaa---------------------------------------ag------------------------------------------------------------------------------------------------------------------------------------------------------------------------------------------------------------------------------------------------------------------------------------------------------------------------------------------------------------------------------------------------------------------------------------------------------------------------------------------------------------
>I28653_M168_Malvaceae_Theobroma_cacao_seq1
-----------------------------------------------------------------------------------------------------------------------------------------------------------------------------------------------------------------------------------------------------------------------------------------------------------------ttcatgttgatgaagatgaaac-----------ttcagtgtagttatctc--------agtt-----------ttatatgtcctgtttgcaagggaattt-------------------------------aatctt--------gtgact-------------tgatg---ggtatgaaactgtta-ttcttt---------cctgaccatcaataatg-------------taccatatagatcaatatt------------------ttacttttc-tggagtgt-------------------------cttactgca-tttcttttcagctgtctagaagctatgattcaaggcttggagggtttggatctgctcctaagtttcctagaccagttgagattcaattgatgctctatcattccaaaaaatt-agaggaaagtggaaaaccaggaggtgcaaaggaaagtcagaaaatggttttctttagtttggaatgtatggcaagagggggtattcacgaccacgttggaggcggttttcacagatatagtgtggatgaattctggcatggtcagtttc----------------------------tcttttt-----------------------------------------------tc-tttgtcttttc--------cttttt--------------------------------------------gactt-----ccaaataa----------------------------------cgaaaa---------------------------------------tat-----------------------------------------------------------------------------------------------------------attaacatgattg----------------------------------------------------------------------------------ctacat-------------------atttat--ctctatttcatagtctactattcataattaccacatcatc----------tatttttgttct----------------tactttttttatggtg------tat---aattgt------------------------------------------------------------------------------------------------------------------------------------------------
>I28654_M105_Malvaceae_Pachira_aquatica_seq1
------------------------------------------------------------------------------------------------------------------------------------------------------------------------------------------------------------------------------------------------------------------------------------------------------------------------------------------------------------------------------------------------------------------------------------------tgtgttcagcaatctc--------ttatct-------------tgatg---agcatgaat-----------------------------------------cctg-------tgctaaatagataaatgtt------------------tgacatttc-tggagtgtctgac-------------------gcttactgcc-tttcttttcagctgtctaaaagctacgattcaaggyttggtgggtttggatctgctcccaagtttcctaggccagtcgagattcaattggtgctctatcattccaaaaaatt-tgaggaaagcggaaaatctggtggtgcaaaagagagtcttaaaatggttttctttagtttgcaatgcatggcaagaggaggtattcatgaccacattggaggtggttttcacagatatagtgtggatgaatgctggcatggtcagtt------------------------------tctttct-------------------------------------------ttcttt-attgtccttgt-ctttgc-----ttttt----tttttt-------------------------------aattt-----ctagcagt----------------------------------tgaaaa---------------------------------------gaa--------------------------tatatttgcatagaa----------------------tattatctttct---------------------------------ttaacatattta----------------------------------------------------------------------------------ccac---------------------------------------------------------------------------------------------------------------------------------------------------------------------------------------------------------------------------------------------------------------------------------------------
>I28655_M148_Malvaceae_Robinsonella_mirandae_seq1
------------------------------------------------------------------------------------------------------------------------------------------------------------------------------------------------------------------------------------------------------------------------------------------------------------------------tatttgagtgat---------------ttmatggttgtttctt--------att----agtkt---tktctttttgagt----------------------------------gtgtgtttgactgtgat--------staact-------------agaaa---agcaagaaaw------ttwtttt--------cctcctkatsaata-tttkcctg-------tkccaaatagataaatdtt------------------tcacttttc-tggagtta-------------------------tthahtgcattttctttccagctgtcaaaaagctacgattcaaggtttggcgggtttggctctgctcccaagttccctagaccagttgagattcaattgatgctatatcagtccaaaaaatt-agaggaaagcggaaaacctggtgaagcaaaagagagtctgaaaatggttttctttagtttgcaatgcatggcragaggaggtatgcatgaccacatwggaggtggttttcacagatatagtgtggatgaatgctggcatggtcagtt------------------------------ttcttct-----------------------------------------------tt-rtytky----s--------yyttttt---------------------------------------------ttt-----ytagcagc----------------------------------tgaaaa----------------------------------------ab--------------------------ttttkwtcymta---------------------------------------------------------------------------------------------------------------------------------------------------------------------------------------------------------------------------------------------------------------------------------------------------------------------------------------------------------------------------------------------------------------------------------------------------------------------
>I28656_M002_Malvaceae_Tilia_americana_seq1
----------------------------------------------------------------------------------------------------------------------------------------------------------------------------------------------------------------------------------------------------------------------------------------------------------------------tttattgatctgca---------------tcaatggtgttttctc--------agttt----------atttttttcttgtttgcatgggaatta-------------------------------aatctt--------gtaact-------------tgatg---tgtatgaaactgttg-ttcttt---------cctgaccatcaataatttgtctg-------tgccaaatatttgaatgtt------------------ccacttttc-tggagtgt-------------------------cttactgca-tttcttttcagctgtctaaaagctatgattcaaggtttggtgggtttggatctgctcctaagtttcctagaccagttgagattcaattgatgctctatcattccaaaaaatt-agaggaaagtggaaaaccaggggaagcaaaagaaagtctgaaaatggttgtctttagcttgcaatgcatggcaagagggggtattcatgaccacgttggaggtggttttcacagatatagtgtggatgaatgctggcatggtcagtt------------------------------tctttct-----------------------------------------------tt-actgtctttgt-cttata-ctttttt-------------------------------------------aattt-----ttaacaat----------------------------------ttgaaa---------------------------------------agaa-------------------------gatgtttgcatagaa----------------------tatcatcttttct------------------------------a-ataacatgattg----------------------------------------------------------------------------------ctac---------------------------------------------------------------------------------------------------------------------------------------------------------------------------------------------------------------------------------------------------------------------------------------------
>I28657_M180_Malvaceae_Triumfetta_lappula_seq1
---------------------------------------------------------------------------------------------------------------------------------------------------------------------------------------------------------------------------------------------------------------------------------------------------------atatagaatctatggtaatga--------------------ggatatsatatttwctc--------tgtt-----------ctatcaaacttgtttacaagcaatttaa--------------------------------tctt--------at-aat------------gtgatg---gacatggracagtwt-ttctta---------tctgagaaccaagaatg-------------tgccaattarattaatstt------------------tcacttttg-tsgagtgt-------------------------cttattaca-tttctctgcagctatctmaaagctatgattcaaggtttggtgggtttggatcagcyccwaavtttcctagaccagttgagattcaattgatgctctatcattccaaaaastt-agaagaaastggaaaatcaggggamgcaaaagaaagtcagaaaatggttktctttaccttgcaatgcatggccagaggggggattcatgaccatgttgggggtggttttcaccgatatagcgtggatgaatgttggcatggtcagtt------------------------------tgttact-----------------------------------------------tt-attttct--------------------------------------------------------------agttt-----ctaacaag---------------------------------ctgaaaa-----------------------------------------ga-------------------------aatgttcacatagaa----------------------tgtcatcttttct------------------------------gattaatgtgattg----------------------------------------------------------------------------------ctacata------------tatatgatatat--cacta----------------taatagataccac------------------------------------------------------------------------------------------------------------------------------------------------------------------------------------------------------------------------------
>I28658_M160_Muntingiaceae_Muntingia_calabura_seq1
---------------------------------------------------------------------------------------------------------------------------------------------------------------------------------------------------------------------------------------------------------------------------------------------------------------------------------------------agaaaatgcattgcacctttgtgcagagcaagtatg---------catctattgcagtgtggccctgatttata--------------------ctgtggattattctt--------------------------gtactattcctagtggaa-------tattttag-------tctgcaaattcaaa---------------ttgtcagtcagaaagggtttttatttg----------tttgcttttt----------------cttac-----------ataataccactgttttttaatagctttctcagagctatgattcacgatttggtgggtttggatctgctcctaagtttcctagaccagttgagatccagctgatgctctatcattccaaaaaatt-ggaagaagctgaaaaatctggggaagcaaatagaggtgttaatatggttatctttagtttgcaaagcatggcaagaggggggatccatgatcacattggaggtggtttccacagatacagcgttgatgagcactggcatggttggttt-----------------------------tcttttt-----------------------------------------------ctatttacttttag---------------------------------------------------agaaaataattta----ttatcgga-------------------------------------------------------------------------------------------------------------------------------------------------tttcccattttct------------------------------ggataag------------------------------------------------------------------------------------------------------------------------------------------------------------------------------------------------------------------------------------------------------------------------------------------------------------------------------------------------------------------------------------------
>I9832_V002_Malvaceae_Luehea_speciosa_seq1
tatcagctagtgctggttcaaatcaattgcctgatgggcttccacaaaatgcattgcacttttgtgcagagcaggcatgctcctatcctttatagattttgaaatggcctagtcaggaactgctcatagatcaattgaaaacaatagtctggatataatttagctgttgagttttattgatctgataactgtctaagtcaccatattcttttctaaaagttcatagaaaaatggartaaatgccttactgcaccctttgyrgcatcatgcscaatttagcstttttkraarrarraamytwaaatttaatgttaatga--------------------cgatatgatgttttctc----------------------------tttctagcttacaagvaattt--------------------------------aatctt--------at-aat------------gtgatg---gatatgaaactgttg-ttcttt---------cctgatcatga---------------------ccaattaaatgaatgtt------------------tcacttttc-gggagtrt-------------------------cttacttcc-tttctyttcagctktctagaagcyatgattcaaggtttggtgggtttggatcagcbcctaaatttcctagaccagttgagatycaattgatgctttatcattctaaaaaatt-agaggaaagtggaaaaccargggdagcaaaagvaagtctgaaaatggttttctktagcttgmaatgtatggccagaggaggtrttcaygaycatgttggaggcggttttcaccgatatagtgtggatgaatgttggcatggtcdgtt------------------------------tgtttct-----------------------------------------------tt-atttcctttcc--------ttttt---------------------------------------------aattt-----ctaacaag---------------------------------atgaaaa----------------------------------------gar-------------------------aatgttcaaatrgaa----------------------tgtcatcttttat------------------------------aattaacryrattg----------------------------------------------------------------------------------ctrcat-------------------rtttat--chctat--------------ktcatagataccacataatt----------tgttttymw-------------------wwtycyttttywyrkkgyg---hay---wybtyytvbmrhmwywwwrtmrstggtaaawttgtcactgtttttcatgatggdcgttataactgttatcttttcttgcagttcctcattttgagaaaatgctatatgaccaagggcarcwwsyyrmtrwtkacttggatgmtkyttyca
