# Supplementary material for: Localized Phylogenetic Discordance Among Nuclear Loci Due to Incomplete Lineage Sorting and Introgression in the Family of Cotton and Cacao (Malvaceae)
Source: Front Plant Sci. 2022 Apr 13;13:850521. doi: 10.3389/fpls.2022.850521 (PMC9043901; doi:10.3389/fpls.2022.850521)
Supplement: Supplementary file 1 [file Data_Sheet_1.ZIP › Alignments_v4/L16.fasta]

>I23352_M001_Malvaceae_Bombax_ceiba_seq1
----------------------------------------------------------------------------------------------------------------------------------------------------------------------------------------------------------------------------------------------------------------------------------------------------------------------------------------------------------------------------------------------------------------------------------------------------------------------------------------------------------------------------------------------atgatgcacacgggaaattgataactcaggctttggaaaatggt-ggggtacgtttggattatttgaagagtttggatgg------tggtgtgcctactggtcatgctgtggtgatgttgcagtctgatgggcagaattctattatcattgttggtggtgctaacatgagttcttggtctgacaagttgtctgatcaggacttggatcttgttaagaaggctggaattgttttgcttcagagggaaattcctgattctgtt--------------------------aacattcaagttgctaaggttaggacct--------------------------------------tttc-----cttatatctgaaatttgtac-ttatg-------tgt--------------------------------cttttctttt-gctaatagaa-----------ttatttagtataaatgatttta---------------------ctt-atgggtgc-c---------aaattgaatt-cata-aaataataaggaac-----agattctctta-t------------gcatgta-tagaacgtg-------aactgtgttaa-----ctaaactagaattcc-----------tatgcatgat----------------------------------------------------------------------------------------------------------------------------------------------------------------------------------------------------------------------------------------------------------------------------------------------------------------------------------------
>I23353_M002_Malvaceae_Tilia_americana_seq1
----------------------------------------------------------------------------------------------------------------------------------------------------------------------------------------------------------------------------------------------------------------------------------------------------------------------------------------------------------------------------------------------------------------------------------------------------------------------------------------------------------------------------------------------------------------------------cattgggaaatcgt-ggggtccgtttggagtatttgaagagtttgggtag------tggtgtgcctactggtcatgctgtggtgatgttgcagtctgatgggcagaattckattatcattgttggtggtgctaatatgagttsttggcctgacaagttgtctgatmaggacttggatgttgttaagaaggctgghattgttttgcttcagagggaahttcctgwtthtgtt--------------------------aatwttcaagttghtaaggttaaghcht--------------------------------------tttc-----cttatatcwgawttttgtgh-ttttg-------tgb--------------------------------httttctttt-cctaattvaa-----------ttttttrkwrtawawrwkwttw-------------------cwywt-gkgkgysm-m---------aaattgaatt-cata-aattaattgtgaag-----cgattctttt---------------atacata-tagaatgtg-------aaatttgttaa-----ctaaattagaa-----------------------------------------------------------------------------------------------------------------------------------------------------------------------------------------------------------------------------------------------------------------------------------------------------------------------------------------------------------------
>I23354_M003_Malvaceae_Herissantia_crispa_seq1
---------------------------------------------------------------------------------------------------------------------------------------------------------------------------------------------------------------------------------------------------------------------------------------------------------------------------------------------------------------------------------------------------------------------------------------------------------------------------------------------------------------------------------------------------gcacatgggaaattgataacccaggcgttgggaaatggc-ggggtccgtttggagtatttgaagagcttgggtgg------tggtgtgcctactggtcatgctgtggtcatgttgcagtctgatgggcagaattcgattatcattgtcggtggtgctaatatgagttcttggcctgacaagttgtctgatcaggatttggatgttgttaaaagtgctggcattgttttgcttcagagggaaattcctgattctgtt--------------------------aacattcaagttgctaaggttaggacct--------------------------------------tttc-----cttata-----------------------------------------------------------------------------------------------------gtttaaatgattttg---------------------gtt-atgggtgc-c---------gatttgaatt-cata-atttaacagtgaat-----agattctctaa-t------------actcata-taaagtgtg-------aattttgttaa-----gtaaaatacaattcc-----------tgtggatgatttgaga--------------------------atttggtgaaaaggaagatgc--------ttttgaggtcgaaagagttacact----------ctgtgcg--------------------------------------------------------tttggttaatcgttgttgt---------ataat--gttgaagatgtgtttatatttgatgaaaggtaatgct---------------------------------taaatt---------------------------------------------------------ca
>I23355_M004_Malvaceae_Malva_arborea_seq1
--------------------------------------------------------------------------------------------------------------------------------------------------------------------------------------------------------------------------------------------------------------------------------------------------------------------------------------------------------------------------------------------------------------------------------------------------------------------------------------------------------------------------------------------------tgcacatgggaaattgataactcaggcattggggaatggt-ggagtccgtttggaatatctcaagtgtttgggtga------tgacgtgccaactggtcatgctgtggtgatgttgcagtcyggtgggcagaattcgatcatcatcgttggcggtgctaatatgagttcttggcctgagaaattgtctratcaggatttggatgttgttaaaaatgctgggattgttttgcttcagagggaaattcctgattctgty--------------------------aacatccaagttgcaaaggttaggacht--------------------------------------tttt-----atth-----------------------------------------------------------------------------------------------------------atwtgwrkkt--------------------------------------------------------------------------------------rcvaw-hmwrw--------rtyhdtd-traawtdhv-------raytwwdtwkw-----wtgddwwarddktsv-----------mhtkkdtkrwwtgaratndwwkbysmadrgddrdwtkvddwttttttgtgaaaaggaagatgct-------tttca--------------------------------------------------------------------------------------------cttgttagcctyydvhtkd----------------vmawwwyykktttttt-atcacctgaaatc---------------------------------------------------------------------------------------------------------
>I23356_M005_Malvaceae_Lavatera_assurgentiflora_seq1
----------------------------------------------------------------------------------------------------------------------------------------------------------------------------------------------------------------------------------------------------------------------------------------------------------------------------------------------------------------------------------------------------------------------------------------------------------------------------------------------------------------------------------------------acgatgcwcatgggaaattgataactcaggcattggggaatggt-ggagtccgtttggaatatctcaagtgtttgggtga------tgacgtgccaactggtcatgctgtggtgatgttgcagtcyggtgggcagaattcgatcatcatcgttggcggtgctaatatgagttcttggcctgagaaattgtctratcaggatttggatgttgttaaaaatgctgggattgttttgcttcagagggaaattcctgattctgty--------------------------aacatccaagttgcaaaggttaggacct--------------------------------------tttt----------------------------------------------------------------------------------------------------------------attcatatgaattta--------------------------------------------caattaaat---------------------------------------------------gtttgtg-taaaatgtg-------gactttgttga-----atgaaatagaattcc-----------catggatgatttgaga-------------------------tttttggtgaaaaggaagatgct-------tttca--------------------------------------------------------------------------------------------cttgttagcctcttgattt----------------gcaatatctgtttttt-atcacctgaaatcatgaattaatatggtcgagtagttttttaacatgtttatttgaat------------------------------------------------------------
>I23358_M007_Cistaceae_Cistus_albidus_seq1
------------------------------------------------------------------------------------------------------------------------------------------------------------------------------------------------------------------------------------------------------------------------------------------------------------------------------------------------------------------------------------------------------------------------------------------------------------------------------------------------------------------------------------------------------------------------------------------------------------------------------------------gcccactgggcatgcggtggtgatgttgcagtcggatgggcagaattcgattatcattgttggtggggctaatatgaattgttggccggagagattgtctgatgaggatttggaggtggtgaggaatgctgggattgttctgcttcagagggaaattcctgattcagtt--------------------------aacattcaagttgctaaggttcggatat--------------------------------------tttc-----gtattattgatcattag----ttatgaggactatca--------------------------------ttttcgattt-tttg------------------------gttcttatgattcatccaa-------------aa--ttc----------c--------atatttgagtt-------------------------------------t------------gtatgta-cagagtgctt------aa------------------------------------------------------------------------------------------------------------------------------------------------------------------------------------------------------------------------------------------------------------------------------------------------------------------------------------------------------------------------------------------
>I23359_M008_Malvaceae_Althaea_officinalis_seq1
-------------------------------------------------------------------------------------------------------------------------------------------------------------------------------------------------------------------------------------------------------------------------------------------------------------------------------------------------------------------------------------------------------------------------------------------------------------------------------------------------------------------------------------------------atgcgcatgggaaattgataactcaggcattgggaaacggt-ggggtccgtttgggatatttgaagtgtttgggtgg------tgatgtgccaactggtcatgctgtggtgatgttgcagtctggtgggcagaattcgatcatcatcgttggtggtgctaatatgagttcttggcctgagaaattgtctgatcaggatttggatgttgttaaaaatgctggcattgttttgcttcagagggagattcctgattctgtt--------------------------aacatccaagttgcaaaggttaggactt--------------------------------------ttta-----cttg-----------------------------------------------------------------------------------------------------------------------------------------------tggggtgc-c---------aaattga-------------------------------------------------------------------------------------------------------------------------------------------------------------------------------------------------------------------------------------------------------------------------------------------------------------------------------------------------------------------------------------------------------------------------------------------------------------------------
>I23360_M009_Malvaceae_Lagunaria_patersonia_seq1
---------------------------------------------------------------------------------------------------------------------------------------------------------------------------------------------------------------------------------------------------------------------------------------------------------------------------------------------------------------------------------------------------------------------------------------------------------------------------------------------------------------------------------------------------gcgcatgggaaattgataactcaggcattgggaaatggt-ggggtccgtctggagtatttgaagagcttaggtgg------tggcgtgcctactggtcatgctgtggtgatgttgcagtccgatgggcagaattcgattatcattgttggtggtgctaatatgagttcttggcctgacaagttatctggtcaggacttggacgttgttaaaaaagctggcattgttttgcttcagagggaaattcctgattctgtc--------------------------aacattcaagttgctaaggttaggacct--------------------------------------tttc-----cttgtatctgaaatttatgc-ttgtg---------t--------------------------------cttttctttt-gcttatagat----------tttttttagtataaatgatttta---------------------cgt-atgggtgc-t---------gaattgaattttata-gtttgatagtgaat-----agattctttta-t------------acatcta-tagagtgtg-------aacttcgata----------------------------------------------------------------------------------------------------------------------------------------------------------------------------------------------------------------------------------------------------------------------------------------------------------------------------------------------------------------------------------
>I23361_M010_Malvaceae_Allyogyne_huegelli_seq1
---------------------------------------------------------------------------------------------------------------------------------------------------------------------------------------------------------------------------------------------------------------------------------------------------------------------------------------------------------------------------------------------------------------------------------------------------------------------------------------------------------------------------------------------------------------------------------------------------------------------tttgactgg------cggtgtgcctactggtcatgcggtggtgatgttgcagtctgatgggcagaattcgattatcattgttggtggcgctaatatgagttcttggccggacaagttgtctgatcgggatttggatgttgttaagaaggctggcattgttttgcttcagagggaaattcctgattatgtt--------------------------aacattcaagtcgcca-----------------------------------------------------------------------------------------------------------------------------------------------------------------------------------------------------------------------------------------------------------------------------------------------------------------------------------------------------------------------------------------------------------------------------------------------------------------------------------------------------------------------------------------------------------------------------------------------------------------------------------------------------------------------------------------------------------------
>I23364_M013_Malvaceae_Grewia_sp_seq1
--------------------------------------------------------------------------------------------------------------------------------------------------------------------------------------------------------------------------------------------------------------------------------------------------------------------------------------------------------------------------------------------------------------------------------------------------------------------------------------------------------------------------------------------------------cgggaaattgatmrctgaggcattggggaatggt-ggcgtccgtttggagtacttgaagagtttgggtgg------tggcgtgcctactggccatgctgttgtgatgttgcagcctgatgggcagaattctatcatcattgttggtggtgctaatatgaggggatggcctgacaagttgtctgatcaggacttggatgttgttaagaaggccggcattgttttgcttcagagggaaattcctgattctgtt--------------------------aatattcaagttgcaaaggttggggacc-------------------------------------ttttc-----cttatatctgaattttgtgc-ttatt-----tgtg----------------------------------tttttcttg-ttta----------------------------aaatgatctta---------------------ttt-ttgggttc-c---------aaactgaatt-cata-aatcaatagtgaag-----aagttcttcat--------------acatata-taga--------tgctaatttcattaa---------------------------------cgattgatttgagaagtt----------------------------ggaataggaagatgc--------ttgtaagctccagagagatacactat---------------------------------------------------------------------------------------------------------------------------a---------------------------------------------------------------------------------------------------------------------
>I23365_M014_Malvaceae_Callirhoe_bushii_seq1
-------------------------------------------------------------------------------------------------------------------------------------------------------------------------------------------------------------------------------------------------------------------------------------------------------------------------------------------------------------------------------------------------------------------------------------------------------------------------------------------------------------------------------------------------------------aactgataactcaggcattgggaaatggt-ggggtccgtttggagtatttgaagagcttgggtgg------tggtgtgccaactggtcatgcygtggtgatgttgcagtctggtgggcagaattcgatcatcattgttggtggtgctaatatgacttcttggcctgacaagttgtctgatcaggatttgga---tgttaaaaaagctggcattgttttgctccagagggaaattcctgattatgtt--------------------------aacatccaagttgcaaaggttagggctt--------------------------------------ttta-----cttgta-----------------------------------------------------------------------------------------------------gtgtaaatgaatttc---------------------tt------------------------------------------------aat------------------------------acttgta-taaagtgtg-------aac-ttgttga-----ctgaaatagaattct-----------tatggatgatttgaga-------------------------tttttggtgaaaa--------------------------------------------------------------------------------------------------------------------------------------------------------------------------------------------------------------------------------------------------------------------------------------------
>I23367_M016_Malvaceae_Kitaibelia_vitifolia_seq1
----------------------------------------------------------------------------------------------------------------------------------------------------------------------------------------------------------------------------------------------------------------------------------------------------------------------------------------------------------------------------------------------------------------------------------------------------------------------------------------------------------------------------------------------------------ggaaattgataactcaggcattgggaaatggc-ggggtccgtttggaatatttgaagtgtttgggtgg------tgatgtgccaactggtcatgccgtggtgatgttgcagtctggtgggcagaattcgatcatcatcgttggtggtgctaatatgagttcttggcctgagaaattgtctgatcgggatttggatgttgttaaaaatgctggcatcgttttgcttcagagggaaattcctgattctgtt--------------------------aacatccaagttgcaaaggttaggactt--------------------------------------ttta-----cttg-----------------------------------------------------------------------------------------------------------------------------------------------tggggtgc-c---------aaattgaatt-cata--------------------taattcacaat-taaat--------acttgta-tgaagtgtg-------gactttgttga-----ctgaaatagaattcc-----------tatggatgatttgaga-------------------------tttttggtgaaaaggaagatgcttttaaacttttaagctcgaaagagtttcacc--------------------------------------------------------------------------ttgttagcctcttgattt----------------gcaatatctgtttttttatcacctaaaatcctaaatcaatatggttgagtag-----------------------------------------------------------------------------------
>I23368_M017_Malvaceae_Sterculia_apetala_seq1
-------------------------------------------------------------------------------------------------------------------------------------------------------------------------------------------------------------------------------------------------------------------------------------------------------------------------------------------------------------------------------------------------------------------------------------------------------------------------------------------------------------------------------------------------atrcacatgggaaactgataactgaagcattgggaaatggt-ggggtccgtttggagtatttgaagagtttgggtgg------cggtgtgcctacyggtcatgctgtggtgatgttgcggtctgatgggcagaattctattatcattgttggtggtgctaatatgagttcttggccygaaaagttgtctgatcagaacttggatgttgttaagaaggctggcattgttttgcttcagagggaaattcctgattctktt--------------------------aatattcaagttgctaaggttacracct--------------------------------------tttc-----crtgtatctgaaatttgagc-atatc-----tgtc---------------------------------tyttyytttw-mmwkrww-------------------------aawkrwtttwm---------------------ytw-wkggkwmc-y-------------------------wawthawwrkkraw-----wrrwtyytttwwwmmwk----------------kwrrawkkk-------ramyttwwtwa----mywaamywaaamyyct-----------taggaatgctatgagaa----------------------------tttgagaaaraaagatgc--------ttttaagctctaaagagtta-------------tctgtgctggtgatg----------------------------------------------------------------------------------------------------tatca------------------------------------------------------------------------------------------------------------------
>I23369_M018_Malvaceae_Abelmoschus_esculentus_seq1
---------------------------------------------------------------------------------------------------------------------------------------------------------------------------------------------------------------------------------------------------------------------------------------------------------------------------------------------------------------------------------------------------------------------------------------------------------------------------------------------------------------------------------------------------gcacatgggaaattgattactcwggcattgggaaatggt-ggggtccgtttggagtatttgaagagtttgtgtgg------cggtgtacctactggtcatgcggtggtgatgttgcaatctgatgggcagaattcgatcatcattgttggtggcgctaatatgagttcttggcctgacaagatgtctgatcaggacttggatcttgttaagaaggctggcattgttttgcttcagagggaaattcctgattgtgtt--------------------------aacattcaagttgctaaggttagggattaag----------------------------------atctt-----ttgttatctggaatttatgt-ttgtg----------------------------------------ttattttctttt-gctgat--------------------------------------------------------------ctgggtgt-c---------aaattgaatt-cata-atttaagatcggtttg---agatgcctttg--------aaggataaagatgccatattgta-------agttacattgatgcttctctattttaatttaat-------gtgatataaggtttgaaaagat------------------gtgttttttaatggaaagaccatgcatt-aaagatataagtgctgaaattttgggataacaacc----------------------------------------------------------------------------------------------------------------------------------------------------------------------------------------------------------------------------------tcaaaggtag
>I23370_M105_Malvaceae_Pachira_aquatica_seq1
----------------------------------------------------------------------------------------------------------------------------------------------------------------------------------------------------------------------------------------------------------------------------------------------------------------------------------------------------------------------------------------------------------------------------------------------------------------------------------------------------------------------------------------------------------------tgataactcaggctttggaaaatggt-ggggtacgtttggattatttgaagagcttggatgg------tggtgtacctactggtcatgctgtggtgatgttgcagtctgatgggcagaattctattatcattgttggtggtgctaatatgagttcttggcctgacaagttgtctgatcaggacttggatcttgttaagaaggctggaattgttttgcttcagagggaaattcctgattctgtt--------------------------aacattcaagttgctaaggttaggacct--------------------------------------tttc-----cttatatctgaaatttgtgc-ttatg-------tgt--------------------------------cttttcttttaactaatagaa-----------ttttttagcataaatgatttta---------------------cta-atgggtgc-c---------aaattgactt-caca-aaataatagtgaac-----agattctctta-t------------acatgta-tagaatgtt-------aactgtgttaa-----ctaaactagaatt---------------------------------------------------------------------------------------------------------------------------------------------------------------------------------------------------------------------------------------------------------------------------------------------------------------------------------------------------------------
>I23371_M137_Malvaceae_Dombeya_wallichii_seq1
---------------------------------------------------------------------------------------------------------------------------------------------------------------------------------------------------------------------------------------------------------------------------------------------------------------------------------------------------------------------------------------------------------------------------------------------------------------------------------------------------------------------------------------------------tcgaacgggaaattgataaccgaggcattgggaartggt-ggggttygtttgrattatttgaagagtttgggygg------tggtgtgcctactggtcatgcwgtggtgatgttgcaatctgatgggcagaattctattatcattgttggtggtgctaatatgagytgttggchtgayaakttgtctgatgaggatttggagcttgttaagaawgctggtgttgttttgcttcagagggaaattcctgattctgtt--------------------------aatattcaagttgctaaggttwarrmht--------------------------------------ttadgmm-yttttcctctgctttttgtgc------------------------------------------------cttytytttt-cctaatacaa---------ttgbtctwagtagatttgatttta---------------------ttt-gttggtac-c---------aaattgattt----ataattgattgtgaag-----aaactgttttg-tacaaa---------------aagaatgtg-------aaatttgtttg-----ccaaattaggatt------------atgtgaatgatgtgagaa--------------------------tctggagaaaaagaagatgc--------ttt------------------------------------------------------------------------------------------------------------------------------------------------------------------------------------------------------------------------------------------------------------------------
>I23372_M140_Malvaceae_Chiranthodendron_pentadactylon_seq1
------------------------------------------------------------------------------------------------------------------------------------------------------------------------------------------------------------------------------------------------------------------------------------------------------------------------------------------------------------------------------------------------------------------------------------------------------------------------------------------------------------------------------------------------gatgcacatgggaaattgataacygaggcattgggaaayggt-ggggtccgtttggagtayttgaagwgwttgrrtrg------tggtgtkcctactggtcatgctgtggtgatgttgcagtctgatgggcagaattctattatcattgttggtggtgctaatatgagytsttggcctgacaagttgtctgatcasracttgkatgttrttaagaaggctggvwtkktttksytymrrrggraahtycykrwtybkktw--------------------------ahwwtymarktksywargktwrgrmcyt--------------------------------------tttc-----cttayatctgawwkttgtgc-ttatg-----tgtc----------------------------------ttttcttwt-rstwryw--------------------------------------------------------------------------------waattkwwtw-swww-rawtratkktgaag-----agrkkykyywr-wwyrwa---------------twsawwgtg-------aattttgtcaa-----ctaaattagaacccc-----------tatgaatgatgtgarmw---------------------------ttkkkaamwwramwrat-------------------------------------------------------------------------------------------------------------------------------------------------------------------------------------------------------------------------------------------------------------------------------------
>I23373_M141_Malvaceae_Quararibea_funebris_seq1
-------------------------------------------------------------------------------------------------------------------------------------------------------------------------------------------------------------------------------------------------------------------------------------------------------------------------------------------------------------------------------------------------------------------------------------------------------------------------------------------------------------------------------------------------atgcacacgggaaattgataactcaggcactgggatatggt-ggggtccatttggagtatttgaagagtttggatgg------tggtgtgcctacgggtcatgctgtggtgatgttgcagtctgatgggcagaattctattatcattgttggtggtgctaatatgagttcttggcctgwcaagttgtctgatcaggacttggatgttgttaagaaggctggcattgttttgcttcagagggaaattcctgattctgtt--------------------------aacgttcaagttgctaaggtgaggacct--------------------------------------tttc-----ccaatatcttaaatttgtgc-ttatg-------tgt--------------------------------cttttgcttttactaata---------------------ktataaatgatatta---------------------ctt-atgggtgc-c---------aaattgaatt-cata-atttaatagtgaat-----agattcttttg-g------------acacata-tagaatgtg-------aactttgttaa-----ctaaactagaactcc-----------tgtaaccgatttgaga--------------------------atttggagaaacggaagatgc--------ttttaagcttgaaagagttacacc------------------------------------------------------------------------------------------gc----------------tgtgcgtttgatttatcattatgggatttttatgatctctgagga------------------------------------------------------------------------------------------
>I23374_M142_Malvaceae_Hampea_nutricia_seq1
---------------------------------------------------------------------------------------------------------------------------------------------------------------------------------------------------------------------------------------------------------------------------------------------------------------------------------------------------------------------------------------------------------------------------------------------------------------------------------------------------------------------------------------------------------------------------gcattggggaatggt-ggggttcgtttggagtatttgaagagcttggatgg------tggtgttcctactggtcatgctgtggtgatgttacaatcggatgggcagaattcgatcatcattgttggtggtgctaatatgagttcttggcctgacaagttgtctgatcaggacttggatgttgttaaaaatgctggcattgttttgcttcagagggaaatccctgattctgtt--------------------------aacattcaagttgctaaggttaggatat-------------------g-----------------ctttt-----------------------------------gtgtct--------------------------------tttttcttgt-gataatgcaat------ggattattgagaamaagatgatccttttaagctgkaaagagttacacttt-----------------gtgcatttgaaat------gatttaccattatg-----ggatttttatg--------------atctccaaggaaccgtagg-----accttcaattaa--g-------------------------gctgaaaagtgcgtgaggaa-------------------------------------------------agtattctgg-------------------------------------------------------------------------------------------------------------------------------------------------------------------------------------------------------------------------------------------------------------------aa
>I23376_M145_Malvaceae_Heliocarpus_appendiculatus_seq1
-----------------------------------------------------------------------------------------------------------------------------------------------------------------------------------------------------------------------------------------------------------------------------------------------------------------------------------------------------------------------------------------------------------------------------------------------------------------------------------------------------------------------------------------------cgatgckaatgggaaattgataactgaggcattggggahcggt-ggcgttcgtttggagtatttgaagagtttgggtgg------aggtgtgcctactggacatgctrtggtkatgttgcastctgatgggcagaattctattatcattgtyggyggtgctaatatgagttgttggcytgaaaagttgtctgatcaggatttggatgtggttaagaaggctggcrttgttttgcttcagagggaaatyyctgatcatgtt--------------------------aatattcaagttgcaaaggttagggayy--------------------------------------ttttcaa--ttattrtctgaattttgtgc-ttatg-----tgyat--------------------------------ktkycatttt-tctw----------------------------atakkatswtm---------------------ttw-tkwtkwsy----------wmmrmwgmwrt-cataaaatttatggtgaagaacmgaatttctttta-t------------acatata-cagactacg-------aacttaagtac-----tgaaattagagcccctt--------atgagaatgtgrwrrrar---------------------------krwrrwagaaggaaaatga--------tt-------------------------------------------------------------------------------------------------------------------------------------------------------------------------------------------------------------------------------------------------------------------------
>I23377_M148_Malvaceae_Robinsonella_mirandae_seq1
---------------------------------------------------------------------------------------------------------------------------------------------------------------------------------------------------------------------------------------------------------------------------------------------------------------------------------------------------------------------------------------------------------------------------------------------------------------------------------------------------------------------------------------------------gcacatgggaaattgataacccaggcattgggaaatggt-ggkgtccgtttggartatttgaagagcttgggtgg------yggtgtgcctactggtcatgctgtggtgatgttgcagtctgrtgggcagaattcgattatcattgttggtggtgctaatatgagttcttggcctgamaagttgtcygatcaggatttggatgttgttaaaaatgctggyattgttttgcttcagagggaaattcctgattctgtt--------------------------aacattcaagttgctaaggttaggaccy--------------------------------------tttc-----ctyatm-----------------------------------------------------------------------------------------------------gtttaaatgattttr---------------------gtt-atgrgtgc-c---------gaattgaatt-cata-attywacagygaat-----agattctctaa-t------------acttata-taa-----------------------------ctagaatacaactccta----tggaatatggatgatttgaga--------------------------gttt-------------------------cctctgtattgaaagatctgcaat----------tgctgc----------------------------------------------------------caagtacactgctaaagt----------------aacatgaatgcttagaaataccgagaggctttctattaccaaagcttattaaaacattatggtttatccttgagtt---------------------------------------------------------gg
>I23378_M150_Malvaceae_Ceiba_pentandra_seq1
----------------------------------------------------------------------------------------------------------------------------------------------------------------------------------------------------------------------------------------------------------------------------------------------------------------------------------------------------------------------------------------------------------------------------------------------------------------------------------------------------------------------------------------------atgatgcacacgggarattgataactcaggctttgggaaatggt-ggggtacgtttggattatttgaagagtttggatga------tggtgtgcctactggtcatgctgtggtgatgttgcagtctgatgggcagaattctattatcattgttggaggtgctaatatgagttcttggcctgacaagttgtctgatcaggacttggatctcgttaagaaggctggaattgttttgcttcagagggaaattcctgattctgtt--------------------------aacattcaagttgctaaggttaggacct--------------------------------------tttc-----cttatatctgaaatttgtac-ttatg-------tgt--------------------------------cttttctttt-gctaatagaa-----------ttttttagtataaatgatttta---------------------ctt-atggg-ac-c---------aaattgaatt-cata-aaataatagggaac-----agattctcttt-t------------acatgta-cagaatgtg--------actgtgttaa-----ctaaactagaattcc-----------tatgcatgatttgaga--------------------------atttggag------------------------------------------------------------------------------------------------------------------------------------------------------------------------------------------------------------------------------------------------------------------------------------------------
>I23380_M161_Malvaceae_Hibiscus_tiliaceus_seq1
------------------------------------------------------------------------------------------------------------------------------------------------------------------------------------------------------------------------------------------------------------------------------------------------------------------------------------------------------------------------------------------------------------------------------------------------------------------------------------------------------------------------------------------------------------------attactcaagcattgggaaatcgtgggggtccgtttggagtatttgaagagtttgggtgg------aggtgtgcctactggacatgcagtggtgatgttgcagtctgatgggcagaattcgatcatcattgttggtggcgctaatatgagttcttggcctgacaagttgtctgatcaggacttggatgttgttaagaaggctggcattgttttgcttcagagggaaattcctgattttgtt--------------------------aacattcaagttgctaaggttaggacctaag----------------------------------atctt-----ttatcatcagaaatttatat-ttatgtgtgtttttt--------------------------------tttctctttt-tctgatataatcttttggaattattttggtataaatgatctta---------------------ctt-ctgggtgc-c---------aaattgaatt-cata-atttaatagtgagt------------------------------agattct-cgagatctt-------acttctgggtg-----ccaaattgaattc------------------ataatttaata--------------------------gt------------------------------------------------------------------------------------------------------------------------------------------------------------------gagtagattctcgaatact-----------------------------------------------------------------------------------------------------------------
>I23381_M162_Bixaceae_Bixa_orellana_seq1
--------------------------------------------------------------------------------------------------------------------------------------------------------------------------------------------------------------------------------------------------------------------------------------------------------------------------------------------------------------------------------------------------------------------------------------------------------------------------------------------------------------------------------------------------------------------------------------------------------------------------------------------caactgggcatgctgtggtgatgctgcaacctgatgggcagaactccatcataattgttggtggcgccaacatgagttcttggcctgagaggttctctgatcaggacttggaggtggtgaggaacgcgggcatcgttttgcttcaaagggaaattccagattctgtc--------------------------aatattcaagttgcaaaggttagcagac-------------------------------------ttttgagatttttgagttcgagtccaatat-gcttg--ggatgtttaa------------------------------tttttaaatc-----------------------------aagaccttgattatat--------------------tctgcttcatac--agatgaaagaaattttgta-tgtgaagttgagtggaaag-----aggttctttac----------------------ttggaggcaat-----ccctttattagt--t----------------------gtctatacttatgctgttaaaa------------------------------------------------------------------------------------------------------------------------------------------------------------------------------------------------------------------------------------------------------------------------------------------------------------------------------tgc
>I23383_M166_Malvaceae_Pseudobombax_ellipticum_seq1
----------------------------------------------------------------------------------------------------------------------------------------------------------------------------------------------------------------------------------------------------------------------------------------------------------------------------------------------------------------------------------------------------------------------------------------------------------------------------------------------------------------------------------------------atgatgcacacgggaaattgataactcaggctttgggaaatggt-ggggtacgtttggattatttgaagagtttggatgg------tggtgtgcctactggtcatgctgtggtgatgttgcagtccgatgggcagaattctattatcattgttggtggtgctaatatgagttcttggcctgacaagttgtctgatcaggaattggatcttgttaagaaggctggaattgttttgcttcagagggaaattcctgattctgtt--------------------------aacattcaagttgctaaggttaggacct--------------------------------------tttc-----cttatatctgaaatttgtgc-ttatg-------tgt--------------------------------cttttctttt-gctaatagaa-----------ctttttagtataaatgatttta---------------------ctt-atgggtgc-c---------aaattgaatt-cata-aaataatagtgaac-----agattctctta-t------------acgtgta-tagaatgtg-------aactgtgttaa-----ctaaactataattcc-----------tatgaatgatttgaga--------------------------atttggagaaaaagaggatgcttt--------------------------------------------------------------------------------------------------------------------------------------------------------------------------------------------------------------------------------------------------------------------------------
>I23384_M168_Malvaceae_Theobroma_cacao_seq1
------------------------------------------------------------------------------------------------------------------------------------------------------------------------------------------------------------------------------------------------------------------------------------------------------------------------------------------------------------------------------------------------------------------------------------------------------------------------------------------------------------------------------------------------gatgcacatgggaaattgataactgaggcattgggaaatggt-ggggtccatttggagtatttgaagagtttgggtgg------tggtgtgcctaccggtcatgctgtggtgatgttgcagtctgatgggcagaattctattatcattgttggtggtgctaatatgagttgttggcctgacaaattgtctgaccaggatttggatgtggttaagaaggctggcattgttttgcttcagagggaaattcctgattctgtc--------------------------aatattcaagttgctatggttaggagcc-------------------------------------ttttc-----ctcatatctga----tgtgc-ttatg-------tgt--------------------------------cttttctttt------------actatgaacttttttatagtaaaatgatatta---------------------ttt-atggatgc-c---------aaacagaatt-cgta-agttaat-------------------------------------ggactta-tagaatgtg-------aactttgttaa-----ctaaattagaacccc-----------tatgaatgatatgagaa---------------------------tttggaaaaagaaagacgt--------ttataaggcctagagagatacactct--------gtgtgtgtgt-------------------------------------------------------------------------------------------gtgtgcaatttaccattatgagatt-----------------------------------------------------------------------------------------------------------
>I23385_M169_Malvaceae_Ochroma_pyramidale_seq1
-----------------------------------------------------------------------------------------------------------------------------------------------------------------------------------------------------------------------------------------------------------------------------------------------------------------------------------------------------------------------------------------------------------------------------------------------------------------------------------------------------------------------------------------------------acatgggaaattgataactcaggcattgggaaatggt-ggggtccgtttggagtatttgaagagtttggatgg------tggtgtgcctactggtcatgctgtggtgatgttgcagtctgatgggcagaattctattatcattgttggtggtgctaatatgagttcttggcctgacaagttgtctgatcaggacttggatgttgttaagaaggctggcattgttttgcttcagagggaaattcctgattctgtt--------------------------aacattcaagttgctaaggttaggacct--------------------------------------tttc-----cttatatctgaaatttgtgc-ttatg-------tgt--------------------------------cttttctttt-gctaatagaa---------ttttttttagtataaatgatttta---------------------ctt-atgggttc-c---------aaattgaaat-cata-aattaatggtgaat-----agattctttta-t------------acatata-tagaatgtg-------aattttgttaa-----gtaaactagaatttc-----------tatgaatgat----------------------------------------------------------------------------------------------------------------------------------------------------------------------------------------------------------------------------------------------------------------------------------------------------------------------------------------
>I23387_M178_Malvaceae_Malvaviscus_arboreus_seq1
-----------------------------------------------------------------------------------------------------------------------------------------------------------------------------------------------------------------------------------------------------------------------------------------------------------------------------------------------------------------------------------------------------------------------------------------------------------------------------------------------------------------------------------------------------------gaaattgattactcaggcattgggaaatggt-ggggtccatttggagtatttgaagagtttgggtgg------cggtgtgcctactggtcatgcggtggtgatgttgcagtctgatgggcagaattcgatcatcattgttggtggcgctaatatgagttcttggcctgacaagttgtctgatcaggacttggatcttgttaagaaggctggcattgttttgcttcagagggaaattcctgattgtgtt--------------------------aacattcaagttgctaaggttagggcttaag----------------------------------atctt-----ttgttatctggaatttattt-ttgtg--------tt--------------------------------attttctttt-gctgatataattatttggaattattttggtataaatcatcttat-------------------tttt-ctgggtgc-c---------aaattggatt--gta-atttaagatcggtt-----tgaaatgcctt-cgaaggat----aaagatgc-tagggtctt-------atatttg-----------aagttgcattg------------------atgcttt-----------------------------------------------------------------------------------------------------------------------------------------------------------------------------------------------------tctattttaatttaatgtgat------------------------------------------------------------------------------------------------------------
>I23388_M180_Malvaceae_Triumfetta_lappula_seq1
------------------------------------------------------------------------------------------------------------------------------------------------------------------------------------------------------------------------------------------------------------------------------------------------------------------------------------------------------------------------------------------------------------------------------------------------------------------------------------------------------------------------------------------------gatrctaatgggaaattgataacygaggcattggggaacggt-ggcgttcgtttggagtatttgaagagtttgggtrg------aggtgtgcctactggacatgctgtggtkatgttgcagtctgatgggyagaattctattatcattgttggtggtgctaatatgagttrttggcctgaaaagttgtctgatcargatttggatgtggttaagaaggctggcrttgttttgcttcagagggaaatycctgrtcatgtt--------------------------aatattcaagwtgcaaaggytadggayy--------------------------------------ttttcaa--ttattrtctgaattttgtgc-ttatg-----tgyat--------------------------------ktyyymyttt-tctw----------------------------atrkkaybwwm---------------------tth-ykddkwbywm-------vvhdkmdrdhwt-vahahwwdkkrtgdhdrrsmnmatwwvttbtwthm-ddmwh----------------hwdmmddyd-------awswwvwkwav-----trahrwwatdgvccctt-----htkadaabrwkghdgwagraadadratt----------dtavkhhgtwshrdrbrrmwsktwggtgt-----------------------------------------------------------------------------------------------------------------------------------------------------------------------------------------------------------------------------------------------------------------------------------
>I23389_M181_Malvaceae_Pavonia_scheadiana_seq1
--------------------------------------------------------------------------------------------------------------------------------------------------------------------------------------------------------------------------------------------------------------------------------------------------------------------------------------------------------------------------------------------------------------------------------------------------------------------------------------------------------------------------------------------------tgcacatgggaaattgataactcaggcattgggaaatggt-ggggtccgwttggagtatttkaagtgtttgggtgg------tggtgtgccaactggtcatgctgtggtgatgttgcagtctggtgggcagaattcgatcatcattgtgggtggtgctaatatgagttcttggcctcacaaattgtctgatcaggatttggatgttgtaaaaaatgctggcattgttttgcttcagagggaaattcctgattatgtt--------------------------aacattcaagttgcaaaggttaggacct--------------------------------------ttta-----ctacaa-----------------------------------------------------------------------------------------------------gt--caatagatttt---------------------ttt---------------------------------------------------------------------att--------acttgta-taaagtgtg-------aactttgttga-----ctgaaatagtactcc-----------tga---------------------------------------ttttggtgaaaaggaagatgc--------tttcaagcttgaaagtgtttcacc--------------------------------------------------------------------------ttgttagcctcttgattt----------------gcagtaactgattttt-atcacctaaaatcttaaattaatatggttgagcagttttt------------------------------------------------------------------------------
>I23390_M182_Malvaceae_Anoda_cristata_seq1
------------------------------------------------------------------------------------------------------------------------------------------------------------------------------------------------------------------------------------------------------------------------------------------------------------------------------------------------------------------------------------------------------------------------------------------------------------------------------------------------------------------------------------------------------------------ataactcaggcattgggaaatggt-ggggtccgtttggagtatttgaagtgtttgggtgg------tggtgtgccaactggtcatgctgtggtgatgttgcagtctggtgggcagaattcgatcatcattgtgggtggtgctaatatgagttcttggcctcacaaattgtctgatcaggatttggatgttgtaaaaaatgctggcattgttttgcttcagagggaaattcctgattatgtt--------------------------aacattcaagttgcaaaggttaggacct--------------------------------------ttta-----ctacaa-----------------------------------------------------------------------------------------------------gt--caatagatttt---------------------ttt---------------------------------------------------------------------att--------acttgta-taaagtgtg-------aactttgttga-----ctgaaatagtactcc-----------tga---------------------------------------ttttggtgaaaaggaagatgc--------tttcaagcttgaaagtgtttcacc--------------------------------------------------------------------------ttgttagcctcttga----------------------------------------------------------------------------------------------------------------------------------------------------------
>I23391_M183_Malvaceae_Phymosia_umbellata_seq1
--------------------------------------------------------------------------------------------------------------------------------------------------------------------------------------------------------------------------------------------------------------------------------------------------------------------------------------------------------------------------------------------------------------------------------------------------------------------------------------------------------------------------------------------------tgcacatgggaaattgatmacccaggcattgggaaatggt-ggggtccgtttggadtatttgaagagcttgggtgg------tggtgtgcctactggtcatgctgtggtgatgttgcagtctgatgggcagaattcgattatcattgttggtggtgctaatatgacttcttggcccgacaagttgtccgatcaggatttggatgttgttaaaaatgcyggcattgttttgcttcagagggaaattcctgattctgtt--------------------------aacattcaagttgcbaaggttaggahyw-------------------------------------yktmy--------------------------htdwa---------------------------------------------------------------------------------rtkwdwwtkwtthtk---------------------kdw-vybrrwkh-s---------rahtybhwwd-bahd-dtttaanwgtdwdd-----wdawdndndww--------------wnnnhhdhwaddbhnhdv------nndwtdvhbdn-----ddrdddtdbdrtdnhdnddbdbbhhhbddhbdthnhhtgdkdn--------------------------------------------------hmhvttykratktywkw------------------------------------------------------------------------------yytwtykwtkttattctcttctct--------------------------------------------------------------------------------------------------------------------------------------------------------
>I23392_M187_Malvaceae_Ayenia_berlandieri_seq1
-----------------------------------------------------------------------------------------------------------------------------------------------------------------------------------------------------------------------------------------------------------------------------------------------------------------------------------------------------------------------------------------------------------------------------------------------------------------------------------------------------------------------------------------------------aaatgggaaattaataactgaggcattgggaaaaggt-ggggttcgtttggagtatttgaagagtttgggtgg------tggtgtgcctactggccatgctgtggtgatgttgcagtctgatggacagaattccatcatcattgttggtggtgctaatatgaattgctggcctgacaagttgtctgatcgggatctggatttggttaagaaagctggcattgttttgcttcagagggaaattcctgattctgtt--------------------------aacattcaagttgctaaggttagatctt--------------tcattg---------atttatwhttttttttttyyttccthtghatytdndadthtwtt--tkgtdtkdwdddtytttktwattwdkkgkkgdddrdwttttttttttttttttttttgtaag---------------tataatgtgtgatcttttca------------------tttgattggtag-cttatg---------------tgtagattttagagtga---------------------------------------------------------------------------------------------------------------------------------------------------------------------------------------------------------------------------------------------------------------------------------------------------------------------------------------------------------------------------------------------------------------------------------------------------t
>I23393_M189_Malvaceae_Kearnemalvastrum_lacteum_seq1
----------------------------------------------------------------------------------------------------------------------------------------------------------------------------------------------------------------------------------------------------------------------------------------------------------------------------------------------------------------------------------------------------------------------------------------------------------------------------------------------------------------------------------------------atgatgcacatgggaaattgataactcaggcattgggaaatggt-ggggtccgtttggartatttgaagwgyttgggtgg------tgrtgtgccaactggtcatgctgtggtgatgttgcagtctggtgggcagaattcgatcatcatygttggtggtgctaatatgagttcttggcctvasaaattgtctgatcaggatttggatgttgttaaaaaygctggyattgtkttgcttcagagggaaatyccygattctgtt--------------------------aacatycaagttgcaaaggttaggactt--------------------------------------ttta-----cttgta-----------------------------------------------------------------------------------------------------gtgtaaatgattttt---------------------ttt----------------------------------------------aaat------------------------------acttgta-taaagtgtg-------aactttgttga-----ctgaaatagaactcc-----------catggatgatttgaga-------------------------tttttggtgaaaaggaagatgc--------ttttaagctcgaaagagtttcactttcacctgttttgtatggttgagcagttt-------------------------------------tcaacatgttatttgaatattatgct----------------kagattgctgttttctgatgttaaagatgt-----------------------------------------------------------------------------------------------------gt--
>I23394_M229_Malvaceae_Malvastrum_americanum_seq1
----------------------------------------------------------------------------------------------------------------------------------------------------------------------------------------------------------------------------------------------------------------------------------------------------------------------------------------------------------------------------------------------------------------------------------------------------------------------------------------------------------------------------------------------atgatgcacatgggaaattgataactcaggcattggtagatggt-ggggtccgtttggagtatttgawgagcttgggtgg------tggtgtgccgacyggtcatgctgtggtgatgttgcagtctgatgggcagaattcgatcatcatcgttggtggtgctaatatgagttcttggcctgagaaattgtctgatcrrgawttggatgttgttaaaaatgctggcattgttttgcttcagagggaaattcctgattctgtt--------------------------aacattcaagttgcaaaggtsaggactt--------------------------------------ttta-----cttgta-----------------------------------------------------------------------------------------------------gtgtaaatgatttta---------------------cttctggggtgc-c---------aaattgaatt-tata-atttattagtgaat-----ttttttttaaa-aaaat--------acttgta-taaagtgtg-------gactttgttga-----ctgaaatwgaactcc-----------aatggatgatttgaga--------------------------ttttggtgaaaaggaagttgct-------ttttaggctctaaagagattcacc--------------------------------------------------------------------------ttgtcagcctcttaattt----------------gcaatatctgtttttccatcac-----------------------------------------------------------------------------------------------------------------
>I23395_M236_Malvaceae_Fuertesimalva_jacens_seq1
---------------------------------------------------------------------------------------------------------------------------------------------------------------------------------------------------------------------------------------------------------------------------------------------------------------------------------------------------------------------------------------------------------------------------------------------------------------------------------------------------------------------------------------------------gcacatgggaaattgataactcaggcattggggaatggt-ggggtccgtttggaatatctcaagtgtttgggtga------tgacgtgccaactggtcatgctgtggtgatgttgcagtctggtgggcagaattcgatcatcatcgtcggcggtgctaatatgagttcttggcctgagaaattgtctgatcaggatttggatgttgttaaaaatgctgggattgttttgcttcagagggaaattcctgattctgtc--------------------------aacatccaagttgcaaaggttaggacct--------------------------------------tttt----------------------------------------------------------------------------------------------------------------attcatatgaattta--------------------------------------------caattaaat---------------------------------------------------gtttgtg-taaaatgtg-------gactttgttga-----atgaaataggattcc-----------catggatgatttgaga-------------------------tttttggtgaaaaggaagatgct-------tttca--------------------------------------------------------------------------------------------cttgttagcctcttgattt----------------gcaatatctgtttttt-atcacctgaaatcatgaattaatatggttgagtagttt--------------------------------------------------------------------------------
>I23396_M019_Malvaceae_Allosidastrum_pyramidatum_seq1
----------------------------------------------------------------------------------------------------------------------------------------------------------------------------------------------------------------------------------------------------------------------------------------------------------------------------------------------------------------------------------------------------------------------------------------------------------------------------------------------------------------------------------------------atgatgcaaatgggaaattgataactcaggcgttgggaaattgt-ggggtccgtttggagtgtttgaagagcttgggtgg------tggtgtgcctactggtcatgctgtggtgatgttgcagtctgatggacagaattcgattattattgttggtggtgctaatatgagttcttggcctgtcaagttgtctgatcaggatttggatgttgttaaaaatgctggcattgttttgctccagagagaaattcctgattctgtt--------------------------aacattcaagttgctaaggttaggaacg--------------------------------------tttt-----cttata-----------------------------------------------------------------------------------------------------gtttaaatgattttac--------------------ttt-atgggtgc-c---------a-------------------------------------------------------------------------------------------------------------------------------------------------------------------------------------------------------------------------------------------------------------------------------------------------------------------------------------------------------------------------------------------------------------------------------------------------------------------------------
>I23398_M021_Malvaceae_Sidastrum_micranthum_seq1
------------------------------------------------------------------------------------------------------------------------------------------------------------------------------------------------------------------------------------------------------------------------------------------------------------------------------------------------------------------------------------------------------------------------------------------------------------------------------------------------------------------------------------------------gatgcacatgggaaattgataactcaggcattgggagatggt-ggtgtccgtttggagtatttgaagagcttgggtgg------tggtgtgcctactggtcatgctgtggtgatgttgcaatctratgggcagaattcgattatcattgttggtggtgctaatatgagttcttggcctgacaagttgtctgatcaggaattggatgttattaaaaatgctggcattgttttgcttcagagggaaattcctgattctgtt--------------------------aacattcaagttgccaaggttaggacct--------------------------------------tttc-----cttata-----------------------------------------------------------------------------------------------------stttaaatgattttg---------------------gtt-atgagtgc-c---------gaattgaatt-cata-atttaacaatgaat-----agattctctaa-t------------acttgta-taaagtgtg-------aatttttttaa----aataaaawmmamyycy-----------wmkgrwtgatttgaga--------------------------gtttggtgaataggaagaygc--------ttttwaggtcgaa--agttacagc----------tcgtgtg--------------------------------------------------------tttgatgag----------------------------gagagatccacttacattgtgcaagtgtaa-------------------------------------------------------------------------------------------------------
>I23399_M022_Malvaceae_Gaya_dominguensis_seq1
-----------------------------------------------------------------------------------------------------------------------------------------------------------------------------------------------------------------------------------------------------------------------------------------------------------------------------------------------------------------------------------------------------------------------------------------------------------------------------------------------------------------------------------------------------------------------------attgggaaatggc-ggggtccgtttggagtatttgaagagyttgggtgc------tggtgtgcctactggtcatgctgtggtgatgttgcagtctgatgggcagaattcgattatcattgttggtggtgctaatatgagttcatggcctgacaagttgtctgatcaggatttggatgttgttaaaaatgctggtattgttttgcttcagagggaaattcctgattctgtt--------------------------aacattcaagttgctaaggtttggacct--------------------------------------tttc-----cttatg-----------------------------------------------------------------------------------------------------atttaaatgattttg---------------------gtt-gtgggtgc-c---------gaattgaatt-cata-atttaacagggaat-----agattctctaa-t------------actcata-taaagtgtg-------aattttgtta----------------------------------------------------------------------------------------------------------------------------------------------------------------------------------------------------------------------------------------------------------------------------------------------------------------------------------------------------------------------------------
>I28591_M023_Malvaceae_Neobuchia_paulinae_seq1
-----------------------------------------------------------------------------------------------------------------------------------------------------------------------------------------------------------------------------------------------------------------------------------------------------------------------ccacccttagtcgtagttggctcagcaaatgcagatatctatgtggaaatcgacaggttacccgctgaaggagagac----------------------catttctgccaaaactggccaaa---------ctcttgcaggaggcaaaggagccaaccaggccacctgtggggccaaactttcctacccaacatattttgtgggacaagtaggtgatgatgcacacgggaaattgataactcaggctttgggaaatggt-ggggtacgtttggattatttgaagagtttggatgg------tggtgtgcctactggtcatgctgtggtgatgttgcagtctgatgggcagaattctattatcattgttggtggtgctaatatgagttcttggcctgacaagttgtctgatcgggacttggatcttgttaagaaggctggaattgttttgcttcagagggaaattcctgattctgtt--------------------------aacattcaagttgctaaggttagga-cc--------------------------------------ttttc----cttatatctgaaatttgtac-ttatg-----tgtc----------------------------------ttttctttt------------------------------------------------------------------------------------------------------------------------------------------------------------------------------------------------------------------------------------------------------------------------------------------------------------------------------------------------------------------------------------------------------------------------------------------------------------------------------------------------------------------------------------------------------------------------
>I28595_M184_Malvaceae_Guazuma_ulmifolia_seq1
--------------------------------------------------------------------------------------------------------------------------------------------------------------------------------------------------------------------------------------------------------------------------------------------------------------------------------------gtgggctcagccaatgcagatatctatgtggaaattgacagattacccaatgaaggagaaac----------------------catatcagccaaaaatggccaaa---------ctctcgcaggaggcaaaggagccaaccaggcaacctgtggggccaaactttcttacccaacatattttgtgggacaagtaggcgatgatgcacatgggaaattgataactgaggcattggaaarcggt-ggggtccgtttggagtatctgaagagtttgggtgg------tggtgtgcctacyggtcatgctgtggtvatgttgcagtchgatgggcagaattctattatcattgttggtggtgctaatatgagttgttggcctgacaagttgtctgatgaggatttvgatgtggttaagarggctggcattgttttgcttcagagggaaattcctgattctgtc--------------------------aatattcaagttgcgaaggttgggagcc--------------------------------------ttttc----yttatatctgaatttygtgt-ttacg-----tgta----------------------------------ttttctttt-actttga----------acttgttttatactagaatgatattg---------------------tct-atgggtgc-c---------aaacagaatt-cata-agttgatgg-----------------------------------actta---------------------------------------------------------------------------------------------------------------------------------------------------------------------------------------------------------------------------------------------------------------------------------------------------------------------------------------------------------------------------------------------------------------
>I28596_M026_Malvaceae_Ruizia_cordata_seq1
------------------------------------------------------------------------------------------------------------------------------------------------------------------------------------------------------------------------------------------------------------------------------------------------------------------------------------tggtcggctccgacaatgcagatatctatgttgaaattgacagattacccaaagaaggcgagac----------------------tatttcggccaaaaatggtcaaa---------ctctcgccggaggcaaagggaccaatcaggctacttgtggagccaaactttcttacccgacctattttgtggggcaagtgggcgatgatgcgaacgggaaattgataaccgaggcattggaaactggt-ggggttcgtttggattatttgaagagtttgcgagg------tggtgtgcctactggycatgctgtggtgatgttgcaatctgatgggcagaattctattatcattgttggtggtgctaatatgagytgttggcctgawawkttgtctgatgaggatttggagcttgttaagaatgctggtgttgttttgcttcagagggaaattcctgattctgtt--------------------------aatattcaagttgctaaggtttaagacg--------------------------------------ttatgaac-ttttcctctgctttttgtgc------------------------------------------------cttctttttt-cctaatacaa---------ttgctc----------------------------------------------------------------------------------------------------------------------------------------------------------------------------------------------------------------------------------------------------------------------------------------------------------------------------------------------------------------------------------------------------------------------------------------------------------------------------------------------------------------------------------------------
>I28597_M027_Malvaceae_Melhania_velutina_seq1
--------------------------------------------------------------------------------------------------------------------------------------------------------------------------------------------------------------------------------------------------------------------------------------------------------------cagcaacaaccgccattggtagtggtcggctccgccaatgcagatatctatgttgaaatcgacagattacccaaagaaggcgagac----------------------catttcggccaaaaatggtcaaa---------ctctcgccrgaggcaaaggggccaatcaggctacttgtggagccaaactttcttayccgacctattttgtrgggcaagtgggcgatgatgcgaacgggaaattgataaccgaggcattggaaartggt-ggggttcgtttggattatttgaagagtttgggcgg------tggtgtgyctactggtcatgctgtggtgatgttgcaatctgatgggcagaattctattatcatggttggaggtgctaatatgagctgttggcctgacaatttgtctgctgaggatttggagcttgttaagaaagctggtggtgttttgcttcagagggaa-----------------------------------------aaaataaaagaagaagagggatagaatcggaaaaaagaaaggaattcgcatgagctggtatggaaatctggggttttcttctttgtcttcgctga------------------------------------------------attcattc-------aaccaa---------ttattcacctgtgttttaattttta--------------------ttc-ttcattactc---------ccctcaatta-cat--atcttgctg-------------------------------------------------------------------------------------------------------------------------------------------------------------------------------------------------------------------------------------------------------------------------------------------------------------------------------------------------------------------------------------------------------------------------------------------------------
>I28601_M030_Malvaceae_Sparmannia_africana_seq1
-------------------------------------------------------------------------------------------------------------------------------------------------------------------------------------------------------------------------------------------------------------------------------------------------------------tacccagccacctcctktagtagtcgttggctcagccaatgcagacatctatgtcgaaatcgacagattrcccaaagaaggggagac----------------------srtttcagccaaaactggycaaa---------ctcttgcwggaggcaaaggtgccaaccaggcaacctgcggagccaaacttgcttacccaacatattttgthgggcaagttggvgatgatgcaaatgggaaattgatwactgaggcattggggaatggt-ggrgtdcrtytrgaktatttgaagaghttrggygr------aggtgtgcctacyggrcatgctgtggtgatghtgcagtctgatgggcagaattctattatcattgttggtggtgctaatatgagttgttggcckgahaaattdtctgatcadgatttggatgtkgttaagaaggctggcattgttttgcttcaragggaaattcctgattctgtt--------------------------aatattcaagttgcaaaggttagggyyt--------------------------------------tttyc----cttttatctgaattgyct---------------------------------------------------ttttctttt-tcta----------------------------gaatgatcttt---------------------tat-tttattag-c-------atacccctaatt-tgt----cttgcagtagtc-----aagtttat--------------------------gaaattcaatatccttaagtwrtrta-----cyak------------------------------------------------------------------------------------------------------------------------------------------------------------------------------------------------------------------------------------------------------------------------------------------------------------------------------------------------------------------------
>I28602_M031_Malvaceae_Mollia_sp_seq1
------------------------------------------------------------------------------------------------------------------------------------------------------------------------------------------------------------------------------------------------------------------------------------------------------------------------ctcctttagtggtagttggctcggccaatgcagacatctatgtcgaaatygacagattacccaaagaaggggagac----------------------cgtttcggccaraaatggccaga---------ctcttgcaggaggcaaaggagccaaccaggcaacctgcggagccaarctttcttacccmacatattttgtggggcaagttggtgaygatgcraatgggaaattgatarctgaggcattrgggaatggtgggggtccgnttggagtacttgaagagtttgkstgg------gggtgtgccwactggscatgctgtggtgatgttgcagcctgatgggcagaattctattatcattgttggtggtgctaatatgaatggttggcctgacaagttgtctgatcakgagttggatgttgttaagaaggctggyrttgttttgcttcagagggaaattcctgattctgtt--------------------------aatattcaagttgcaaaggttagggacc--------------------------------------ttttc----cttatatctgaattttgwkc-ttatg-----wgta----------------------------------tytttcttt-tcta----------------------------aaatgahtttt---------------------ttt-ttttgtty-c-------maaaactgaatt-catt-aattaattgtgaag-----aagttctttta-t------------acatata-tagattatagaat-tctgcttcgttaa-----cagaattagaaaccc-----------cgtgaatgatatgagaa---------------------------------------------------------------------------------------------------------------------------------------------------------------------------------------------------------------------------------------------------------------------------------------------------------------------------------
>I28607_M034_Malvaceae_Mansonia_altissima_seq1
------------------------------------------------------------------------------------------------------------------------------------------------------------------------------------------------------------------------------------------------------------------------------------------------------------------------caccattagttgtagttggatcagctaatgcagatatctatgttgaaatcgacagattgcccaaagaaggagagac----------------------aatttcagccaaaaatggccaaa---------ctcttgctggtggcaaaggtgctaaccaggcaacctgtggagccaaactttcttacccaacattttttgtgggacaagtaggtgacgatgcgcatgggaaattgataactgaggcattggcaaatggt-ggggtgcgattggagtatttgaagagtttgggtgg------tggtgtgcctactggtcatgctgtggtgatgttgcagtctgacgggcagaattctattatcattgttggtggtgctaatatgagttgttggcctgacaacttgtctgatcaggatttggatgttgttaagaaggctggcattgtcctgcttcaaagagaaattcctgattttgtt--------------------------aatattcaaattgccaaggtttgga-ct--------------------------------------ttttc----cttatctctaaa---------ttgaa-----tgtc-------------------------------------------------------------------------------------------------------------------------------------------------------------------------------------------------------------------------------------------------------------------------------------------------------------------------------------------------------------------------------------------------------------------------------------------------------------------------------------------------------------------------------------------------------------------------------------------------------------------
>I28608_M035_Malvaceae_Hosfordia_alata_seq1
-------------------------------------------------------------------------------------------------------------------------------------------------------------------------------------------------------------------------------------------------------------------------------------------------------------------------------------agttggctcagctaatgcagatatctatgtggaaatcgacagactacccgctgaaggagagac----------------------yatttcagccaaaaacggccaaa---------cwcttgcaggaggcaaaggagccaaccaggccacctgtggtgccaaactttcctacccaacatattttgtaggacaagtwggtgatgatgcacatgggaaattgataacccaggcattgggaaatggc-gggatacgtttggaatatttgaagagcttgggtgg------tggtgtacctactggtcatgctatggtgatgttgcagtctgatgggcagaattcgattatcattgttggtggtgctaatatgacttcttggcccgacaagttgtccgatcaggatttggatgctgttaaaaatgctggcattgttttgcttcagagggaaattcctgattctgtt--------------------------aacattcaagttgctaaggttagggcct------------------------------------------------------------------------------------------------------------------------------------------------------cgtagtttaaatgattttg---------------------ttt-atgggtgc-c---------gaattggatt-cata-atctaacggtgaat-----aaattctctaa-t------------acttata-ttaagtgtg-------aatttttttaa----actgaaatacaactcc-----------t-------------------------------------------------------------------------------------------------------------------------------------------------------------------------------------------------------------------------------------------------------------------------------------------------------------------------------------------------
>I28612_M038_Malvaceae_Brachichyton_bidwillii_seq1
--------------------------------------------------------------------------------------------------------------------------------------------------------------------------------------------------------------------------------------------------------------------------------------------------------------------cctccaccattagtagtagtaggctcggcaaatgcagatatctatgtggaaatcgacagattacccacagaaggagagac----------------------catttcagccaaaaatggccaaa---------ctcttgcaggtggcaaaggagccaatcaggccacctgtggagccaaactttcctacccaacatattttgtgggacaagttggtgatgatgcacatgggaaattgataactgaggcattgggaaatggt-ggggtccgtttggagtatttgaagagtttgggtgg------tggtgtgcctactggtcatgcggtggtgatgttgcagtctgatgggcagaattctattatcattgttggtggtgctaatatgagttcttggtctgaaaagttgtctgatcaggacttggatgttgttaagaaggccggcattgttttgcttcagagggaaattcctgactctgtt--------------------------aatattcaagttgctaaggttaaga-cc--------------------------------------ttttc----cttatatctgaaatttgcga-atatc-----tgtc----------------------------------tcttc-------------------------------------------tttta---------------------ctt-ataggtgt-c---------a-------------------------------------------------------------------------------------------------------------------------------------------------------------------------------------------------------------------------------------------------------------------------------------------------------------------------------------------------------------------------------------------------------------------------------------------------------------------------------
>I28614_M040_Malvaceae_Hydrogaster_trinervis_seq1
----------------------------------------------------------------------------------------------------------------------------------------------------------------------------------------------------------------------------------------------------------------------------------------------------------------------------------------------ggccaatgcagacatctatgtcgaaatcgacagattacccaaggaaggagagac----------------------cgtbtctgccaaaaatggccaga---------ctcttgcaggrggcaaaggrgccaaycaggcracytgcggrgccaaactwtcttacccaacmtabtttgtaggrcaasttggtgatgaygcaaatggkaaattgatawcygaggcrttggggaabggt-ggkgtccgtttggagtacttgaagagyttgbmtgg------grgtgtkcctactggcyatgctgtggtgatgttgcagcctgatgggcagaattcdatyatcattgttggtggtgctaatatgaatggctggcctgacaagttgtctgatcaggagttggatgttgttaagaaggctggcattgttttgcttcagagggaaattcctgattctgtt--------------------------aatattcaagttgcaaaggttagggacc--------------------------------------ttttc----cttttatctgaattgtgtgc-ttatg-----tgta-----------------------------------ttttcttt-ttta----------------------------aaatgatcttg---------------------ttt-tttggatg-c-------caaaactgagtt-tata-aattaatggtgaag-----aagttctttta-t------------acatat---aaaatgca--------acttcattaa-----caaaattag-------------------------------------------------------------------------------------------------------------------------------------------------------------------------------------------------------------------------------------------------------------------------------------------------------------------------------------------------------------------
>I28615_M041_Malvaceae_Pterygota_brasiliensis_seq1
y-----------------------------------------------------------------------------------------------------------------------------------------------------------------------------------------------------------------------------------------------------------------------------------------------------------aggacgtttgsssaymtttagtwrtwgwarrytcagmaaaykcaratatwtatktrgrartyracagattacccacagaaggagagac----------------------catttcagccaaaaatggccaaa---------ctctggcaggtggcaaaggagccaaccaggccacttgtggagccaaactttcttacccaacatattttgtaggacaagtcggtgatgatgcacatgggaaattgataactgaggcattgggaaacggt-ggggtccgtttggagtatttgaagagtttgggtgg------tggtgtgcctactggtcatgctgtggtgatgttgcagtctgatgggcagaattctattatcattgtgggtggtgctaatatgagttcttggcctgaaaagttgtctgatcaggacttggatgttgttaagaaggctggcattgttttgcttcagagggaaattccggaktctgtt--------------------------aatattcaagttgccaaggttagag-cc--------------------------------------ttttc----cttgtatatgaaatttgtgc-atatc-----tgtc----------------------------------ttttcgttt-ac-----------------attat--------aaatgattttg---------------------cgt-atgggtgc-c---------aaatta---------------atagtgaat-----agattctttt--t------------acatat---agaatgtg-------aattttattaa-----ctaaayy---------------------------------------------------------------------------------------------------------------------------------------------------------------------------------------------------------------------------------------------------------------------------------------------------------------------------------------------------------------------
>I28619_M045_Malvaceae_Phragmotheca_mammosa_seq1
c----------------------------------------------------------------------------------------------------------------------------------------------------------------------------------------------------------------------------------------------------------------------------------------------------------------------------------gtcgttggctctgcaaatgcggatatctatgtggaaatcgatagattacccgaggaaggagagac----------------------catttcagccaaaaatggccaaa---------ctcttgcaggaggcaaaggagctaaccaggccacctgyggagccaaactttcctacccaacatatttygtaggacaagtaggtgatgatgcacatgggaaattgataactcaggcattgggaaatggt-ggggtccacttggagtatttgaagagtttagatgg------tggtgtgccttctggtcatgctgtggtgatgttgcaatctgatgggcagaattctattattattgtaggtggtgctaatatgagttcttggcctgacaagttgtctgatcaggatttggatgttgttaagaaggctggcattgttttgcttcagagggaaattcctgattctgtt--------------------------aacattcaagttgctaaggtgagga-cc--------------------------------------ttttc----ccaatatctdaaatttgwgy-ktayk-----tgtc----------------------------------htttytytt-actaatr---------------------rtrtrawyswtttka---------------------ctt-atgggtgc-c---------aaattgaatt-cata-aattaata--------------------------------------------------------------------------------------------------------------------------------------------------------------------------------------------------------------------------------------------------------------------------------------------------------------------------------------------------------------------------------------------------------------------------------------------------------
>I28621_M153_Malvaceae_Trichospermum_sp_seq1
-----------------------------------------------------------------------------------------------------------------------------------------------------------------------------------------------------------------------------------------------------------------------------------------------------------------------------ttagtggtagttggctcggccaatgccgacatctatgtcgaaatcgacagattacccaaagaaggagagac----------------------cgtttcggctaaaaatggccaga---------ctcttgcaggrggcaaaggagccaaccaggcaacctgcggagccaaactttmttacccaacatattttgtggggcaagttggtgatgatgcwaatggraaattgataactgaggcattggggaacgkt-ggggtccgtctggaatacttgaagkgtttgactgg------gggtgtacctaccggccatgctgtggtgatgttgcagtctgatgggcagaattctattatcattgthggtggtgctaatatgaatggttggcctgacaagttgtctgatcaggagttggatgttgttaagaaggctggcattgttttgcttcagagggaaattcctgattctgtt--------------------------aatattcaagttgcaaaggtcagggacc--------------------------------------tttac----cttatatctgaactttgtgc-ttatg-----tat--------------------------------------------------------------------------------------------------------------------------------------------------------------------------------------------------------------------------------------------------------------------------------------------------------------------------------------------------------------------------------------------------------------------------------------------------------------------------------------------------------------------------------------------------------------------------------------------------------------------
>I28623_M048_Malvaceae_Abroma_augusta_seq1
-----------------------------------------------------------------------------------------------------------------------------------------------------------------------------------------------------------------------------------------------------------------------------------------------------------------------ccgccgttggttgtagttggctcagccaatgccgacatctatgtggaaatcgacagattacccacagaaggagagac----------------------catttctgccaaaactggccaaa---------ctctcgcaggaggcaaaggagccaaccaggcaacctgcggggccaaactttcttacccaacctattttgtgggacaagttggcgatgatgctcatgggaaattgataactgaggctttgggaaacggt-ggggtccgtttggagtatttgaagagtttgggtgg------tggtgtgcctactggccatgctgtggtgatgttgcagtctgatggtcagaattctatcatcattgttggtggtgctaacatgagttgctggcctgataagttgtctgatcaggatttggatgtggttaa---------------------------------------------------------------------------------------------------------------------------------------------------------------------------------------------------------------------------------------------------------------------------------------------------------------------------------------------------------------------------------------------------------------------------------------------------------------------------------------------------------------------------------------------------------------------------------------------------------------------------------------------------------------------------------------------------------------------------------------------------------------------------------------------------------
>I28628_M051_Malvaceae_Werklea_horrida_seq1
----------------------------------------------------------------------------------------------------------------------------------------------------------------------------------------------------------------------------------------------------------------------------------------------------------------------------------------------------------------------------------gcccgccgaaggagagac----------------------catctcagccaaaaatggccaaa---------ctcttgcagggggcaaaggggctaaccaggccacctgtggtgctaaactttcctacccaacatattttgtagggcaagtaggggatgacgcgcatgggaaattgattactcaggcactgggaaacggc-ggggtccgtttggagtatttgaagagtttgggtgc------gggggtgcctactggtcacgcggtggtgatgttgcagtctgatgggcagaattcgatcatcattgttggtggcgctaacatgagttcttggcctgacaagttgtctgatcaggacttggatgttgttaagaaggctggcattgttttgcttcagagggaaattcctgattgtgtt--------------------------aacattcaagttgctaaggttgggagttaat----------------------------------atctt-----ttgttatctgaaatttatgt-ttatg-----tgtt---------------------------------attttctttt-gctgatataa-----------ttatttggaataaatgatcatctca------------------ctt-ctgggtgc-c---------aaatataatt-cata-atttaagatcg-----------------------------------------------------------------------------------------------------------------------------------------------------------------------------------------------------------------------------------------------------------------------------------------------------------------------------------------------------------------------------------------------------------------------------------------------------
>I28629_M052_Malvaceae_Spirotheca_rosea_seq1
-----------------------------------------------------------------------------------------------------------------------------------------------------------------------------------------------------------------------------------------------------------------------------------------------------------------------------------------------gcaaatgcagatatctatgtggaaatcgacaggttacccgctgaaggagagac----------------------catttctgccaaaactggccaaa---------cacttgcaggaggcaaaggagccaatcaggccacctgtggggctaaactttcctacccaacatattttgtgggacaagtaggtgatgatgcacacgggaaattgttaactcaggctttgggaaatggt-ggggtacgtttggattatttgaagagtttggatgg------tggtgtgcctactggtcatgctgtggtgatgttgcagtctgatgggcagaattctattatcattgttggtggtgctaatatgagttcttggccggacaagttgtctgatcaggacttggatcttattaagaaggctggaattgttttgcttcagagggaaatccctgattctgtt--------------------------aacattcaagttgctaaggttagaa-cc--------------------------------------ttttc----catatatctgaaatttgtgg-ttatg-----tgac----------------------------------ttttctttt-gctaaga-ga---------attttcttggcataaatgatttta---------------------ctt-acgggtgc-c---------aaatc---------------------------------------------------------------------------------------------------------------------------------------------------------------------------------------------------------------------------------------------------------------------------------------------------------------------------------------------------------------------------------------------------------------------------------------------------------------------------
>I28631_M054_Malvaceae_Trochetiopsis_benjaminae_seq1
------------------------------------------------------------------------------------------------------------------------------------------------------------------------------------------------------------------------------------------------------------------------------------------------------------------------ygccattggtggtggtcggctccgccaatgcagatatctatgttgaaatcgacagattacccaaagaaggcgagac----------------------catttcggccaaaaatggtcaaa---------ctctcgccggaggcaaaggggccaatcaggctacttgtggagccaaactttcttacccgrcctattttgtggggcaagtgggcgatgatgcgaacgggaaattgataaccgaggcattggaaaatggt-ggggttcgtttggattatttgaagwgtttgggcgg------tggtgtgcctactggtcatgctgtggtgatgttgcaatctgatgggcagaattctattatcattgttggtggtgctaatatgagctgctggcctgacaatttgtctgatgaggatttggagcttgttaagaaagctggtgttgttttgcttcagagggaaattcctgattctgtt--------------------------aatattcaagttgccaaggttaagactt--------------------------------------ttaagaac-ttttcctctgcttttt--------------------------------------------------------------------------------------------------------------------------------------------------------------------------------------------------------------------------------------------------------------------------------------------------------------------------------------------------------------------------------------------------------------------------------------------------------------------------------------------------------------------------------------------------------------------------------------------------------------------------------------
>I28632_M055_Malvaceae_Eriolaena_candollei_seq1
t--------------------------------------------------------------------------------------------------------------------------------------------------------------------------------------------------------------------------------------------------------------------------------------------------------------------------------------ttggcttta-----------------------------mgattmcymgwwgwrrkckagwcaccattttatgagttcctattgvrtttyggccaaaaatggtcaaa---------ctctcgcsggaggcaaaggggccaatcaggcyacttgtggagccaaactttcttacccgacctattttgtggggcaagtgggygatgatgcgaabgggaaattgataacygaggcattgraraatggt-ggggttcgtttggattattwgaagagtttkggtggkggygrtggtgtgcctackggwcdtgctgtggtgatgttgcadtctgatgggcagaattctattatcattgttggtggygctaatatgakytgttggcctgabaakttgtctgatgaggatttggagcttgttaagaaagctggtgttgttttgcttcagagggaaattcctgattctgtt--------------------------aatattcaagttgctaaggttaagactt--------------------------------------ttaagaac-ttttcctctgctttttgtgc------------------------------------------------cttttctttt-cctaatacwa---------ttgctcttaktagatttgrtttta---------------------ttt-gttggtay-y---------aarttra----ydtrkraytgatwgtgaag-----aaactgttt------------------------------------------------------------------------------------------------------------------------------------------------------------------------------------------------------------------------------------------------------------------------------------------------------------------------------------------------------------------------------------------------------------------------------------
>I28635_M058_Malvaceae_Byttneria_aculeata_seq1
-------------------------------------------------------------------------------------------------------------------------------------------------------------------------------------------------------------------------------------------------------------------------------------------------------------------aacaccacccttggttgtcgttggctcagccaatgctgacatctatgttgaaatcgataggttgcccagggaaggagagac----------------------cgtttcagccaaaaatggccaaa---------ctcttgcaggaggcaaaggggctaaccaggcaacttgcggggccaaactttccyacccaacctattttgtgggacaagttggcgatgatgctaacgggaaattaataactgaggcattgggaaatgga-ggggttcatttggagtatttgaagartttgggtgg------tggtgtgcctaccggycatgctgtggtgatgttgcagtctgatgggcagaattccatcatcattgttggtggtgcaaatatgaatggctggccagtcaacttgcctgwtcaggatctggatttggttaagaaggctggcgttgttttgcttcagagggaaattcctgattctgtt--------------------------aacgttcaagttgctaaggtcagggtct--------------------------------------ttttcttgtcttatgtctccttttagaattctatt-----ggtat---------------------------------------------------------------------------gtgtgatctta---------------------tta-atatctgt-t---------aagtttaatt-gata-attccatggtgaag-----agattcttttgtt------------gcrtataataggatttt-----tgtcatttaatta-----gtagtttat-------------------------------------------------------------------------------------------------------------------------------------------------------------------------------------------------------------------------------------------------------------------------------------------------------------------------------------------------------------------
>I28636_M059_Malvaceae_Pterospermum_pierrei_seq1
------------------------------------------------------------------------------------------------------------------------------------------------------------------------------------------------------------------------------------------------------------------------------------------------------------------------------------------------------------------------------------------marrggagac----------------------cwtttmagccarrmmtrksyrraagarkmyaycttttgcaagaagctadvgabtttdhywggmwachtgtbggbybawacttdyttayccdhhbtattttgtggggcaagtgggtgatgatgcaaatgggaaattgataactgaggctttggagaacggt-ggggtgcgtttggagtatttgaagagtttgggtgg------tggtgtgcctactggtcatgctgtggtgatgttgcagtctgatgggcagaactctattattattgttggtggtgctaatatgagttgttggcctgwgaagttaymtrwtmaggacttggrtrktgyyaarraggctgkyhttgttttgctccagagggaaatccctgattctktk--------------------------rwtwttsmagtykctrwgkttrrkksyt--------------------------------------gtts-----ytswwatctmaat-----------------gtgta------------------------------------------------------------------------------------------------------------ttt----------c-----------------------------------------------------------------------------------------------------------------------------------------------------------------------------------------------------------------------------------------------------------------------------------------------------------------------------------------------------------------------------------------------------------------------------------------------------------------------------------------
>I28638_M061_Malvaceae_Basiloxylon_brasiliensis_seq1
----------------------------------------------------------------------------------------------------------------------------------------------------------------------------------------------------------------------------------------------------------------------------------------------------------------------accaccattagtagtagtcggctcagcaaatgcagatatatatgtggaaatcgacagattacccgcagaaggagagac----------------------catttcagccaaaaatggccaaa---------cttttgcaggtggcaaaggtgccaaccaggccacctgtggagcgaaactttcttacccaacatattttgtgggacaagttggtgatgatgcacatgggaaactgataactgaggcattgggaaatggt-ggggtccgtttggagtacttgaagagtttgggtgg------tggtgtgcctactggtcatgctgtggtgatgttgcagtctgatgggcagaattctattatcattgttggcggggctaatatgagttcttggcctgaaaagttgtctgatcagaacttggatgttgttaagaaggctggcattgttttgcttcagagggaaattcctgattctgtt--------------------------aatattcaagttgctaaggttagga-cc--------------------------------------ttttc----cgtatatctgaaatttgcgc-atatc-----tgtc----------------------------------ttttctttt-ac-----------------atttt--------aaatgatttta---------------------ctt-atggctac-c---------aaaata---------------atagtgaat-----agattctttta-t------------acatgt---agaatgtg-------aactttattaa-----ctaaactaaaactct-----------taggaatgatacgagaa---------------------------tttgagaa----------------------------------------------------------------------------------------------------------------------------------------------------------------------------------------------------------------------------------------------------------------------------------------------
>I28642_M064_Malvaceae_Burretiodendron_esquirolii_seq1
--------------------------------------------------------------------------------------------------------------------------------------------------------------------------------------------------------------------------------------------------------------------------------------------------------------------------------------------------------------------------------------------------------------------------------------------------------------------------aggggctaatcaggctacttgtggagccaaacttgcttatcmaacttattttgttgggcaagtkggtgatgatgcaaatggtaaattgttaactgaggcattgggaaactgt-ggggtttgtttggagtatttgaagagtttgggcgg------tggtgtgcctactggtcatgctgtggtgatgttgcagtctgatgggcagaactctattatcattgttggtggtgctaatatgagttgttggcctcatcagttgtctgatgaggacttggatgttgttaagaaggykrgwrttgtwtkrykcmaawggkaaatysytraytswgkcattgggaaactgtggggtttgtttggartattyrarkwgytwrggykrwgrygt-------------------g-----------------cctactgg-----------------------tcatg----ctgtgg------------------------------------------------------------------------------tgatgttgcag------------------tctgatgggcag-----------------------------------------------------------------------------------------------aactctattatc---------------------------------------------------------------------------------------------------------------------------------------------------------------------------------------------------------------------------------------------------------------------------------------------------------------------------------------------------------------------------attgt
>I28646_M068_Malvaceae_Helmiopsis_sp_seq1
a----------------------------------------------------------------------------------------------------------------------------------------------------------------------------------------------------------------------------------------------------------------------------------------------------------------------------ttggtggtsgtcggctccgccaatgcagatatctatgttgaaatcgayagattacccraagaaggcgagac----------------------mrtttcggccaaaaatggtcaaa---------ctctcgcsggaggyaaaggggccaatcaggcbacttgtggagccaaackttcttacccgacctattttgtggggcaagtgggcgaygatgcgaaygggaaattgataaccgaggcattggaraakggy-ggggttcgtttggattatttgaagagtttggkygg------tggtgtkcctactggacatgctgtggtgatgttgcaatctgatgggcagaattctattatcattgttggtggtgctaatatragytgttggcctgayaakttgtctgatgaggatttggagcttgttaagaawgctggtgttgttttgcttcagagggaaattcctgattctgtt--------------------------aatattcaagttgctaaggttwagactt--------------------------------------ywwrrmm--ywbtycyymkswttttgtgc------------------------------------------------cttytctttt-cctaatacaa---------ttgctcttagtagatttgatttkat--------------------ttt-gttggtac-c---------aaattgattt-trt--aattgattgtgaag-----aaactgttttg-t------------acawa---wagratrtg-------aaatttgtttg-----ccaaatt---------------------------------------------------------------------------------------------------------------------------------------------------------------------------------------------------------------------------------------------------------------------------------------------------------------------------------------------------------------------
>I28647_M069_Malvaceae_Cheirolaena_linearis_seq1
----------------------------------------------------------------------------------------------------------------------------------------------------------------------------------------------------------------------------------------------------------------------------------------------------------------------------------------------cgccaatgcagatatctatgttgaaatcgacagattacccaaagaaggcgagac----------------------catttcggccaaaaatggtcaaa---------ctctcgcsggaggcaaaggggccaatcaggcyacttgtggagccaaactttcttacccgacctattttgtggggcaagtgggcgatgatgcgaaygggaaattgataaccgakgcattggaaaatggt-ggggttcgtttggattatttgaagastttggvhgg------tggtgtgcctactggtmatgctgtggtgatgttgcaatctgatgggcagaattctattatcattgttggtggtgctaatatgagctgttggcctgacaatttgtctgatgaggatttggagcttgttaagaaagctggcgttgttttgcttcagagggaaattcctgattctgtt--------------------------aatattcaagttgccaaggttaagactt--------------------------------------ttaagaac-ttttcctctgctttttgtgc------------------------------------------------cttttctttt-cctaatacaa---------ttgctcttagtatatttgatttta---------------------tct-gttggtac-c---------gaataga-tt-tat--aattgattgtgaag-----aaactattttg-t------------acaaa---aagaatgtg-------aa------------------------------------------------------------------------------------------------------------------------------------------------------------------------------------------------------------------------------------------------------------------------------------------------------------------------------------------------------------------------------------------
>I28648_M070_Malvaceae_Helmiopsiella_madagascariensis_seq1
-----------------------------------------------------------------------------------------------------------------------------------------------------------------------------------------------------------------------------------------------------------------------------------------------------------------------------ttggtggtggtcggatccgccaatgcagatatctatgttgaaatcgacagattacccaaagaaggcgagac----------------------catttcggccaaaaatggtcaaa---------ctctcgcsggaggcaaaggggcyaatcaggcyacttgyggagccaaactttcttacccgacctattttgtggggcaagtgggcgaygaygcgaaygggaaattgataaccgaggcattggraaatggt-ggggttcgtttggattatttgaagagtttgggygg------tgktgtgcctactggtcatgchgtggtgatgttgcaatctgatgggcagaattctattatcattgttggtggtgctaatatgagytgttggcctgahaakttgtctgatgaggatttggagyttgttaagaawgctggtgytgttttgcttcagagggaaattcctgattctgtt--------------------------aatattcaagttgctaaggttaagactt--------------------------------------ttawgamc-thttcctctgctttttgtgc------------------------------------------------cttctttttt-cctaatacaa---------ttgctmttagtagatttgatttta---------------------ttt-cttggtaa-c---------aaattgattt-tat--aattgattgtgaag-----caattgttttg-t------------a-------------------------------------------------------------------------------------------------------------------------------------------------------------------------------------------------------------------------------------------------------------------------------------------------------------------------------------------------------------------------------------------------------------------
>I28649_M071_Malvaceae_Goethalsia_meiantha_seq1
-------------------------------------------------------------------------------------------------------------------------------------------------------------------------------------------------------------------------------------------------------------------------------------------------------------------------------------------------caatgcgggcatctatttcgaaatcgaccgattacccaaagaaggagagac----------------------cgtttcagccaaaaatggccaaa---------ctcttgcaggaggcaaaggagccaaccaggcaacctgcggagcaaagctttcttacccaaaatattttgcagggcaagttggtgatgatgcaaatgggaaattgataacwgaggcattggggaacggt-ggggttcgtcaggaatacttgaagaggttgcgtgg-------ggcgtgcctactggccatgctgtggtgatgttgcagcctgatgggcagaattctrttattattgttggtg-----------------------------ttgtctgatcaggatttggatgttgttaagaaggytggcgttgttttgcttcagagggaaattccngattctgtt--------------------------aatattcaagttgcaaatgtaagggacc--------------------------------------ttttc----cttatatatgaaatttgtgc-ttttg-----tgtc---------------------------------tttttctttt-tcta----------------------------aattgatctwa---------------------ttt-ttgggttc-c--------acaattgattt-cata-aattaatggtgarg-----aagttctttta-t------------acatata-tagaattctt--------------------------------------------------------------------------------------------------------------------------------------------------------------------------------------------------------------------------------------------------------------------------------------------------------------------------------------------------------------------------------------------------
>I28650_M072_Malvaceae_Clappertonia_ficifolia_seq1
-----------------------------------------------------------------------------------------------------------------------------------------------------------------------------------------------------------------------------------------------------------------------------------------------------------------------cctcctttagttgtggttggctckgccaaygcagacatctaygtcgaaatcgacagattacccgaagaaggggagac----------------------catttcagccaaaactggmcaaa---------ctcttgcgggaggcaaaggagccaaccaggcaacctgcggagccaagcttkcttacccaacatattttgtagggcaagttggcgatgatgcaaatgggaaattgataactgaggcattggggaatggt-ggcgtccgdttggagtatttgaagagtttgggtgg------gggtgtgcctactggccaygctgtggtgatgttgcagtctgatgggcagaattctattatcattgttggyggwgctaatatgagttsttggcctgacaagytgtctgatcaggatttggatgtggttaagaaggctggcattgttttacttcagagggaaattccagattctgtt--------------------------aatattcaagtggcaaaggttaggg-cc--------------------------------------ttttca--attattatctgaattttgtgctttatg-----cgtc----------------------------------tttttcttt-ttct---------------atttcta------atatgatcttc---------------------ttt-tgagttcc-a---------aaattgaatt-ctta-aatttatggtgaag-----cagttctttta-t------------acatat---atactt-----------------------------------------------------------------------------------------------------------------------------------------------------------------------------------------------------------------------------------------------------------------------------------------------------------------------------------------------------------------------------------------------------
>I28653_M168_Malvaceae_Theobroma_cacao_seq1
------------------------------------------------------------------------------------------------------------------------------------------------------------------------------------------------------------------------------------------------------------------------------------------------------------------aaccgccacccttagtcgtagttggctcagccaatgcagatatctatgtggaaatcgacagattacccatagaaggagagac----------------------aatatcagccaaaaatggccaaa---------ctcttgcagggggcaaaggagccaaccaggcaacgtgtggagccaaactttcttacccgacatattttgtaggacaagtaggcgatgatgcacatgggaaattgataactgaggcattgggaaatggt-ggggtccatttggagtatttgaagagtttgggtgg------tggtgtgcctaccggtcatgctgtggtgatgttgcagtctgatgggcagaattctattatcattgttggtggtgctaatatgagttgttggcctgacaaattgtctgaccaggatttggatgtggttaagaaggctggcattgttttgcttcagagggaaattcctgattctgtc--------------------------aatattcaagttgctatggttaggagcc--------------------------------------ttttc----ctcatatctga----tgtgc-ttatg-----tgtc----------------------------------ttttctttt-actatga-ac---------ttttttatagta-aaatgatatta---------------------ttt-atggatgc-c---------aaa--------------------------------------------------------------c---agaattcg-------taagtta-------------------------------------------------------------------------------------------------------------------------------------------------------------------------------------------------------------------------------------------------------------------------------------------------------------------------------------------------------------------------------------
>I28656_M002_Malvaceae_Tilia_americana_seq1
------------------------------------------------------------------------------------------------------------------------------------------------------------------------------------------------------------------------------------------------------------------------------------------------------------taacccaaacaccacccttagtagtagttggctcagcaaatgcagatatctatgtggaagtcgacagattacccacagaaggagagac----------------------catttcagccaaaaatggccaaa---------ctcttgcaggaggcaaaggagccaaccaggcmacctgtggagccaaactttcctacccaacatattttgtaggacaagtaggtgatgatgcacatgggaaattgataactgaggcattgggaaatggt-ggggtccgtttggagcatttgaagagtttgggtrg------tggtgtgccaactggtcatgctgtggtgatgttgcagtctgatgggcagaattctattatcattgttggtggtgcyaatatgagttcttggcctgacaagttgtctgatcaggacttggatgttgttaagaaggctggtattgttttgcttcagagggaaattcctgattctgtt--------------------------aatattcaagttgctaaggttaaga-cc--------------------------------------ttttc----cttrtatmtgaaatttgtgc-ttatg-----tgtc----------------------------------ttttctttt-actaaca-ga---------ayttt-ttagtataaatgatttta---------------------ct-----------------------------------------------------------------------------------------------------------------------------------------------------------------------------------------------------------------------------------------------------------------------------------------------------------------------------------------------------------------------------------------------------------------------------------------------------------------------------------------------------
>I28657_M180_Malvaceae_Triumfetta_lappula_seq1
--------------------------------------------------------------------------------------------------------------------------------------------------------------------------------------------------------------------------------------------------------------------------------------------------------------tagtcttcgcctcctttagttgtagttggctccgccaatgcagacatctatgtcgaaatcgayaggttacsbgaaraaggggagay----------------------tawttcagccaaaaccggccaaa---------ctcttgccggaggcaaakgagccaaccaggcaacctgcggagccaagctctcttaccmaacctattttgtaggtcaagttggcvahgatdctaatgggaaattgataactgaggcattggggaacggt-ggcgttcgtttggagtatttgaagagtttgrgtvg------aggtgtgcctactggacatgytrtggttatgttgyagtctgatgggnagaattctattatcattgktggyggtgctaatatgagttrttggcctgaaaagttgtctgatcargatttdgatgtggttaagaaggctggcgttgttttgcttcagagggaaattcctgrtcatgtt--------------------------aatattcaagdtgcaaaggytadkgact--------------------------------------ttttcaa--ttattgtctraattttgtgc-ytatg-----tgtat--------------------------------gtttcctttt-tctt----------------------------atatgatctta---------------------ttt-tgagttcc----------aaagytgaaat-cataaaatttatggtgaaraacataatttctttta-t------------acatata-cagactacg-------aacttaagtac-----tgaaattatag-----------------------------------------------------------------------------------------------------------------------------------------------------------------------------------------------------------------------------------------------------------------------------------------------------------------------------------------------------------------
>I9832_V002_Malvaceae_Luehea_speciosa_seq1
aaccctagctgtcttagagatccaattgacatcttaaatcctactttctcagtttttcacttggagggcataaaggcaaagtatagtctttcaattttcctgcaaacaccggaaagatgaagggaatcacattttcaccatcaaacaryttcwattgctacgccaaaatcccraccaatcaaactccccaacccctcaaaacttttccccaaatgcaattccccttattcaactccagaaaccaaaaccaaccacttctctcgttttccgttaactcaaccaaaaacacccaaaccccaataacccagccacctcctttagtggtagttggctcggccaatgcagacatctatgtcgaaatcgacagattacccaaagaaggagagac----------------------bvtttcagccaaaaatggccaaa---------ctcttgcaggaggcaaaggagccaaccaggcaacctgcvgagccaaactbncttacccaacatatttygtagggcaagttggtgatgahgcraatgggaaattgttaactgaggcattgggtaatggt-ggggttcgtttggagtacttgaagagtttgggcgg------ggntgtghctactggccatgctgtggtgatgttgcagtctratggdcagaattctattatcattgttdgnggtgctaatatgaggggttggccygayaagttgtctgatcaggatttggatgttgttaagaaggctggcattgttttgcttcagagggaaattcctgattctgtt--------------------------artattcaagttgcaaaggttagggacc--------------------------------------ttttc----cttatatctgaattttgtgc-ttatg-----tgtatt------------------------------tatttttcttt-tctt----------------------------aaatgatcctt---------------------ttt-ttgagttc-c--------aaagctgaatt-cata-aattaatggtgaag--------ttctttta-t------------acatata-cagaatgca--------acttcgttaa-----caaaattagaacccc-----------tatgaatgatatgagat---------------------------tttggaaaatggaagatgt--------ttgtaagctccagagagatacattat------ttgtgggtgatttataatttctagagaactatagggctgcagttagaaaactatacaaagtttcttttgctagcctcttgatgttagtttcacataatgtaccttattattgcaattgtcacttaacatcttaaataaataaggttaagcaggaatc-attattttctttgaagtattatgccaagattgttgttttctaatgctgaagatgtgtttatgtcttgtcaaaagtag
