# Supplementary material for: Localized Phylogenetic Discordance Among Nuclear Loci Due to Incomplete Lineage Sorting and Introgression in the Family of Cotton and Cacao (Malvaceae)
Source: Front Plant Sci. 2022 Apr 13;13:850521. doi: 10.3389/fpls.2022.850521 (PMC9043901; doi:10.3389/fpls.2022.850521)
Supplement: Supplementary file 1 [file Data_Sheet_1.ZIP › Alignments_v4/L53.fasta]

>I23352_M001_Malvaceae_Bombax_ceiba_seq1
-----------------------------------------------------------------------------------------------------------------------------------------------------------------------------------------------------------------------------------------------------------------------------------------------------------------------------------------------------------------------------------------------------------------------------------------------------------------------------------------------------------------------------------------------------------------------------------------------------------------------------------------------------------------------------------------------------------------------------------------------------------aggggcaccttaagagccccaggtatcgggcggatgatgtatagtatgctagtgagcaatgagggggcaattcaatcacagtacaagtctcatgtctatgcaaatcccgaaaatgtgactccagcaattgttcaaagccgrtacaagttaacaacgaaraaaggatcccgataygtgcctgctgctttcttgactggtctgctcgaccctgttaattcccgagacgarttcctyraactctttgcygatttggaggg---gaagatgcccatcctggtcgtgtcaaccgagggatctccgaaga--------------------------------------------------------------------------------------------------------------------------------------------------------------------gatcaaaggcagagatggaagctctcagggaagccaaaggagtaaccaagtttgttgaggttcctggtgcccttttaccacaagaagagtaccctaccatggtggcggaggagctttaccagtttttgcaagaacattttg-aagtcgaygctt-aaaa----tcc-----------tt----cttg-g------t---grgggc-ttctaactta------argggga-cag----ttttttt------t-----tctccac-aacaa------------------------------t-cctactca-aacattttcat----------tgcaatttgt---------ta---------gtca--gattggt-------------tgtgtcaa------------------------------tgcaaatgtacctaaaa-ggagaccctgta-aaat----------tttagatcycaactg---------------------------------tcatctc----------------------------------------------------------------------------------------------------------------------------------------------------------------------------------------------------------------------------------------------------------------------------------------------------------------
>I23353_M002_Malvaceae_Tilia_americana_seq1
------------------------------------------------------------------------------------------------------------------------------------------------------------------------------------------------------------------------------------------------------------------------------------------------------------------------------------------------------------------------------------------------------------------------------------------------------------------------------------------------------------------------------------------------------------------------------------------------------------------------------------------------------------------------------------------------------------------------------------------------------tgctgaggggaaccttaagagccccagctgttgggtggatgatgtacaatatgcttgtgagcaatgagggggcaattcartcrcagtataaatctcatgtmtatgcaaatcctaaaaatgtgactccagaaattgttcaaagcagatwcaagttaacaatgaagaaaggatcccgrtatgttcctgctgctttcttgactggtctcctkgaccctgttaattcccgmgaggagttccttgaactctttgvcaatttggaggg---raagatgcctgttctgrttgtgtcaactgagggatctccaaaga--------------------------------------------------------------------------------------------------------------------------------------------------------------------gatcaaaagcagagatggaagctctcagggaagccaaaggartaagcaagtttgttgaggttcctggtgcccttktaccacaagaagagtaccctactatggtggyagaggagctttaccagtttttgcargaraattttg-aagtcaatgctt-aaaa----tcc-----------tt----cttt-a------t----ggttc-ttctaacttc------cgagag---------agttt--------t-----cttccac-aacaa------------------------------t-cc-----------------------------------tgc---------tg---------atca--gaatgct-------------tatgtcaataccctgtaagataacatctttatatatattgcacctacaataggat-gaaaaccaaaa---------------------------------------------------------------------------------------------------------------------------------------------------------------------------------------------------------------------------------------------------------------------------------------------------------------------------------------------------------------------------------------
>I23354_M003_Malvaceae_Herissantia_crispa_seq1
----------------------------------------------------------------------------------------------------------------------------------------------------------------------------------------------------------------------------------------------------------------------------------------------------------------------------------------------------------------------------------------------------------------------------------------------------------------------------------------------------------------------------------------------------------------------------------------------------------------------------------------------------------------------------------------------------------------------------------------------------------------------------------------------------------------------------------------------------------------------------------------------------cagatacaagttaacaacggggaaaggatcccgatatgtgcctgccgctttcttgaccggtctcctcgaccctgttaattcccgagatgagttccttgaactctttgctggtttagaggg---gaagatgcctgttctcgtcgtgtcaaccgagggatctcctaaga--------------------------------------------------------------------------------------------------------------------------------------------------------------------gatcgaaagcagagatggatgctctcagggaagccaaaggagtgagtaagttcgttaaggttcccggcgctcttttaccacatgaagagtacccttccatggtggctgaagaacttcacaagtttttgctggagagttttg-aagtcaattctt-aaaa----ccc-----------tt----catg-c------t----ggagc-ttctaact--------aacaggg-tac----agtttt-------t------taccac-aacaatatgaatatgagacgaatagacgattacgattcaaatact-caaagct-------aatacta------ttgcttgagag-ataaat------agga--aagggtcataaat------tgctggtag-----------------------atcttgcaatag--------------------gtgtg-------------ttttatcatgtt----atag----ttgtgttcaaactgaatatataatttgtatttatgtaaa-----------------------------------------------------------------------------------------------------------------------------------------------------------------------------------------------------------------------------------------------------------------------------------------------------ttgtg
>I23355_M004_Malvaceae_Malva_arborea_seq1
-------------------------------------------------------------------------------------------------------------------------------------------------------------------------------------------------------------------------------------------------------------------------------------------------------------------------------------------------------------------------------------------------------------------------------------------------------------------------------------------------------------------------------------------------------------------------------------------------------------------------------------------------------------------------------------------------------------------------------------------------------------------------------------------------------------------------------------atcccagtacaagtctcatgtgtatgcaaatgctcaaaacgtgactccrgaaattgttcaaagcagatacaagttaacaacagagaaaggatcccgatacgtgcctgccgctttcttgactggtctcctcgaccctgttaattcccgagacgagttcgttgaactctttgccgahttggaggg---gaatatcccygttcttgtggtgtcaaccgagggatctccgaaga--------------------------------------------------------------------------------------------------------------------------------------------------------------------gatcgaaagcagagatggaagctctcagggaawccaaaggagtaagtaagtttgttaaggttcctggtgctcttttaccacatgaagagtacccttccatggtggctgaggagctttacaagtttttgcaagagaattttr-aagccgattctt-aaaa----gtt------------------------------------------------------------------------------------------------------------------------aatacgaatactatacaaat--a-cacagtta------aattctat------------------------------------------------------------------------------------------tacaataggtttaccc---a-agtattcgtgta-------------ttttatcatgtttgtaattt---gtggtattgaaa--gtattgatg-------------------gccatcgg-------------------------------------gccaattcgctgtgcctgggccgggcccgggccgggcccgaatcaagaaagctcaac---------------------------------------------------------------------cctaaccctaatcg---------------------------------------------------------------------------------------------------------------
>I23356_M005_Malvaceae_Lavatera_assurgentiflora_seq1
--------------------------------------------------------------------------------------------------------------------------------------------------------------------------------------------------------------------------------------------------------------------------------------------------------------------------------------------------------------------------------------------------------------------------------------------------------------------------------------------------------------------------------------------------------------------------------------------------------------------------------------------------------------------------------------------------------------------------------------------------------------------------------------------------------------------------------------------------tctcatgtgtatgcaaatgctcaaaacgtgactccrgaaattgttcaaagcagatacaagttaacaacagagaaaggatcccgatacgtgcctgccgctttcttgactggtctcctcgaccctgttaattcccgagacgagttygttsaactctttgccrawttggaggg---gaatatcccygttcttgtggtgtcaaccgagggatctccgaaga--------------------------------------------------------------------------------------------------------------------------------------------------------------------gatcgaaagcagagatggaagctctcagggaawccaaaggagtaagtaagtttgttaaggttcctggtgctcttttaccacatgaagagtacccttccatggtggctgaggagctttacaagtttttgcaagagaattttr-aagccgattctt-aaaa----gtt------------------------------------------------------------------------------------------------------------------------aatacgaatactatacaaat--a-cacakwwa------wwytmtwk------------------------------------------------------------------------------------------yamwakrkktwtmcmm---v-wrtattcgtgta-------------ttttatcatgtttgtaattt---gtggtattgaaa--gtattgatg-------------------gccatcgg-------------------------------------gccaattcgctgtg---------------------------------------------------------------------------------------------------------------------------------------------------------------------------------------------------------------------------------------------
>I23359_M008_Malvaceae_Althaea_officinalis_seq1
-------------------------------------------------------------------------------------------------------------------------------------------------------------------------------------------------------------------------------------------------------------------------------------------------------------------------------------------------------------------------------------------------------------------------------------------------------------------------------------------------------------------------------------------------------------------------------------------------------------------------------------------------------------------------------------------------------------------------------------------------------------------------------------------------------------------------------------------------------------------------------gactccagaaattgttcaaagcatatacaagttaacaactgagaaaggatcccgatacgtgcctgccgctttcttgactggtctgctcgaccctgttaattcccgagacgagttcgttgaactctttgtcgatttgaaggg---gaagatccccgttcttgtcgtgtcaaccgagggatctccgaaga--------------------------------------------------------------------------------------------------------------------------------------------------------------------gatcgatagccgagatggaagctctcagggaagccaaaggagtaagtaagtttgttaaggttcctggtgctcttttaccacatgaagagtacccttccatggtggctgatgagctttacaagtttttgcaagagaattttg-aagtcgattctt-aaaa----gtttaaaccctccgtg----catg-t------t----ggagc-ttctgact--------aacaggg-tac----aatatt-------ttt---cccc-ac-a------------------------------ataataggtgt--a-gacwctca----------------tttccgtccgagct-ccattt------aata-----------------------------------------------------------ccttaattcgatcc---a-agttatt-------------------------------------------------------------------------------------------------------------------------------------------------------------------------------------------------------------------------------------------------------------------------------------------------------------------------------------------------------------------------------------------
>I23360_M009_Malvaceae_Lagunaria_patersonia_seq1
-----------------------------------------------------------------------------------------------------------------------------------------------------------------------------------------------------------------------------------------------------------------------------------------------------------------------------------------------------------------------------------------------------------------------------------------------------------------------------------------------------------------------------------------------------------------------------------------------------------------------------------------------------------------------------------------------------------------------------------------------------------------------------------------------------------------------------------------------------------------aatcctcaaaacgtgactccagcaattgttaaaagtagattcaagttaacgacgaaaaaagggtcccgatacgtgcctgctgctttcttgacgggtctcctcgaccctgtcaattccagagatgagttcctcgaactctttgccgatttggaggg---gaagatgcccgttatggtcatgtcaaccgagggatctccaaaga--------------------------------------------------------------------------------------------------------------------------------------------------------------------gatcgaaagcagagatggaagctctcagggaagccaaaggagtaagcaaatttgttacggttcctggtgctcttttaccacatgaagagtaccctaccatggtggctgaggagcttcacaagtttcttct--agaactttg-aagtcaatgctc-aaaa----ccc-----------tt----ctcg-c------t----tgagc-ttctaatt---aa-----------------------------------------------------------------------------------------a-cataatta------aatatca-----------------------------------------------ac------ttttaatat-----------------------atatttttattgatccattt-------------------------------------------------------------------------------------------------------------------------------------------------------------------------------------------------------------------------------------------------------------------------------------------------------------------------------------------------------------------------------------------------------
>I23364_M013_Malvaceae_Grewia_sp_seq1
-----------------------------------------------------------------------------------------------------------------------------------------------------------------------------------------------------------------------------------------------------------------------------------------------------------------------------------------------------------------------------------------------------------------------------------------------------------------------------------------------------------------------------------------------------------------------------------------------------------------------------------------------------------------------------------------------------------------------------------------------tatggactgctgaggggcaccttaagagcaccggctgtggggcgaatgatgtataacatgcttgtgaacaatgagggggctattaaatcgcagtataaatctcatgtctatgcaaatgccaaaaatgtgactccagaaattgttcaaagcagaatgaagttaacatcgaagaaaggatcccgatacgtgcctgctgctttcttgactggtctcctcgacccggttacttgccgagaggagttccttgaactctttgccactttggatgg---tgagatgcccattctggtgatgtcaaccaagggatctccaagga--------------------------------------------------------------------------------------------------------------------------------------------------------------------gatcaaaagcagagatggaaggtctcagggaagctaaaggagtaagcaagtttgttgaggttcctggtgcacttttaccgcatgaagagtaccctawtgttgtggcagaggagctttacaggtttttgcaggagaattttg-aagtcaatgcttaaaaa----ccc-----------tt----tcag-a------t----ggagc-ttctaacttc------caaggga-cac---t-----------gyt-----ttttaac-aacaa------------------------------t-cctgctct-aagatttt----------------cctttgc---------cg---------atca----------------gatggctctgtgaa------------------------------tgcaaatgtacgaaaag-ggccaacctttaaatgatatattcatctttagacatattagattag-actagacatgcaatagggtcaaaattgttcatcttccagaaaagccatgga-----------------------------------------------------------------------------------------------------------------------------------------------------------------------------------------------------------------------------------------------------------------------------------------------t
>I23365_M014_Malvaceae_Callirhoe_bushii_seq1
-------------------------------------------------------------------------------------------------------------------------------------------------------------------------------------------------------------------------------------------------------------------------------------------------------------------------------------------------------------------------------------------------------------------------------------------------------------------------------------------------------------------------------------------------------------------------------------------------------------------------------------------------------------------------------------------------------------------------------------------------------------------------------------------------------------------------------aattcaatcccagtacaagtctcatgtgtaygcaaatgctcaaaacgtgactccagaaattgttcwaagcagatacaagttaacaaccragaaaggatcccgrtacgtgcctgctgctttcttgacaggtctcctcgacccygttaattcccgagacgagttcrttgaactstttgccgatttggaggg---gaagatgccsgttctggtcmtgtcaaccgagggatctccraaga--------------------------------------------------------------------------------------------------------------------------------------------------------------------gatcgaaagcagagatggaagctctcagggaagctaaaggagtaavtaagtttgttaaggttccygstgctcttttaccacatgaagagtaccctaccatggtggcygaggagctttwcaagtttttgcaagagaawtttg-aagycaawtttt-aaaw----ccc-----------tt----catg-c------t----ggagc-ttttamyw--------amyrggk-tdh----wahttt-------ty----ccycthh-aawaawatddawdm--------bgcanbdawatkvtahbdat-----abhgytd------dadwvtdhtwctaytrhtkgwcad-arawdd------aaba--aadrdctdbcaat------dgytgstrg-----------------------wwswtmywrykrkkgtatcg---a-agta---------------------------------------------tcgtgttgtacatgtattca-----------------------------------------------------------------------------------------------------------------------------------------------------------------------------------------------------------------------------------------------------------------------------------------------------------------------------
>I23367_M016_Malvaceae_Kitaibelia_vitifolia_seq1
-----------------------------------------------------------------------------------------------------------------------------------------------------------------------------------------------------------------------------------------------------------------------------------------------------------------------------------------------------------------------------------------------------------------------------------------------------------------------------------------------------------------------------------------------------------------------------------------------------------------------------------------------------------------------------------------------------------------------------------------------------------------------------------------------------------------------------------------------------------------aatgctcaaaacgtgactccagaaattgttcaaagcagatacaagttaacaactgagaaaggatcccgatatgtgcctgccgctttcttgactggtctcctcgaccctgttaattcccgaaacgaattcgttgaactctttgccgatttgaaggg---gaagatccccgttcttgtcgtgtcaaccgagggatctccgaaga--------------------------------------------------------------------------------------------------------------------------------------------------------------------gatcgaaagccgagatggaagctctcagggaagccaaaggagtaagtaagtttgttaaggttcctggtgctcttttaccacatgaagagtacccttccatggtggctgaggagctttacaagtttttgcaagagaattttg-aagtcgattctt-aaaa----gttaaaaccctttgtg----catg-c------t----ggagc-ttctaagttctaactaaacaggg-tac----aatctt-------ttt---cccc-ac-a-----------------------tacgaatatgataagaat--a-cacagtta------aattctatgactattgtttgagag-ataaat------aaca--gagggtcataaat------tgcaggtag-----------------------at-------------------------------------------------------------------------------------------------------------------------------------------------------------------------------------------------------------------------------------------------------------------------------------------------------------------------------------------------------------------------------------------------------------------------
>I23368_M017_Malvaceae_Sterculia_apetala_seq1
------------------------------------------------------------------------------------------------------------------------------------------------------------------------------------------------------------------------------------------------------------------------------------------------------------------------------------------------------------------------------------------------------------------------------------------------------------------------------------------------------------------------------------------------------------------------------------------------------------------------------------------------------------------------------------------------------------------------------------------------atgggctgctcaggggcaccttaagagccccagctgttgggtggatgatgtataatatgcttgtgagcaatgagggggcaattcagtctcagtacaaatctcatgtctatgcaaatcctgaaaatgtgactcctgcaattgttcaaagcagatacaagttaacatcgaagaaaggatcccgatacgtgcctgcagcttttttgactggtcttcttgaccccgtaaattccagagaggagttccttgaactctttgcggatttggaggg---gaagatgccgattctggttgtgtcaactgagggttctccgaaaa--------------------------------------------------------------------------------------------------------------------------------------------------------------------gatcaaaagctgagatggaasctctcagggaagccaaaggtgtaagcaagtttgttgaggttcctggtgcccttttaccgcaagaagagtaccctactatggtggcagaggagctttaccagtttttgcaagaaaattttg-aagccaatgctt-aaaa----tcc-----------tt----catg-a------t----ggagc-ttctaacttc------ggcagga-ctg----agttt--------t-----cttgcac-gacac------------------------------t-ccagatct-aacgtttt---------------cccattgc---------tg---------atca--gagtggc-------------tgtgtcaa------------------------------taaaactgtacccaaaa-ggggaccccgta-caataaca----tctttacatgt-----------attgcaccaattataggatcaatattgttcattacccgaa---------------------------------------------------------------------------------------tggcagaaaa----------------------------------------------------------------------------------------ttaaattacctga-----------------------------------------------------------------------------------------------------
>I23369_M018_Malvaceae_Abelmoschus_esculentus_seq1
----------------------------------------------------------------------------------------------------------------------------------------------------------------------------------------------------------------------------------------------------------------------------------------------------------------------------------------------------------------------------------------------------------------------------------------------------------------------------------------------------------------------------------------------------------------------------------------------------------------------------------------------------------------------------------------------------------------------------------------------------------------------------------------------------------------------------------------------------tcatgtgtatgcaaatcctcaaaacgtgactccagaaattgttcaaagccgatacaagttaacaacagagaaaggatcccgatatgcgcctgcggctttcttgactggactcctcgaccctgttaattcccgagacgagttccttgagctctttgcctgtttggaggg---ggagataccagttctggtcatgtcaaccgabggatctccgaaga--------------------------------------------------------------------------------------------------------------------------------------------------------------------gatcgaaagcygagatggaagctctcagggaagccaawggagtmagyaartttgtgaakgttccyggtgcccttttaccacatgaagagtaccctaccatggtggctgaggagctttacaaatttttgcmagagaattttg-aastaaatgctt-aaat----cyc-----------ty----catg-m------t----ggtrs-twcaaacatg--------------------aaatgt--------tt------------aataa------------------------------taccawcawttayyattwmttk---akmtgatagataataacatgaaat-gtaacaaattgtgtta--gaatgatgcaa-----------------------------------------------tgtaatttttttaaaag-aaaggttcaacg-------------tgttaaattattttaaattaa-gactaaattatagaa------------------------------------------------------------------------------------------------------------------------------------------------------------------------------------------------------------------------------------------------------------------------------------------------------------------------------------
>I23370_M105_Malvaceae_Pachira_aquatica_seq1
-----------------------------------------------------------------------------------------------------------------------------------------------------------------------------------------------------------------------------------------------------------------------------------------------------------------------------------------------------------------------------------------------------------------------------------------------------------------------------------------------------------------------------------------------------------------------------------------------------------------------------------------------------------------------------------------------------------------------------------------------tatcggctgctgaggggcaccttaagagccccgggtgttgggcggatgatgtatagtatgcttgtgagcaacgagggggcaattcaatcacagtacaaatctcatgtctatgcaaattctgaaaatgtgactccagcaattgttcaaagccgatacaagttaacaacaaagaaaggatctcgatacgtgcctgctgctttcttgactggtttgcttgaccctgttgattcccgagatgagttcctcgaactctttgccgatttggaagg---gaagatgcctgtcctggtcgtgtcaaccgagggatctccgaaga--------------------------------------------------------------------------------------------------------------------------------------------------------------------gatccaaagcagagatggaagctctcagggaagccaaaggagtaaccaagtttgttgaggttcctggtgcccttttaccacaagaagagtaccctaccactgtggcggaggagctttaccagtttttgcaacaacattttg-aagtcgatgctt-aaaa----tct-----------gt----catg-g------t---aggggc-ttcttactt-------aagggga-cag----ttttt--------t-----tccccac-aacaa------------------------------tccctgctca-aacattttca-----------------ttgc---------ta---------gtca--gaatggt-------------tgtgtcaa------------------------------tgcaaatgtatccaaaa-ggagaccctgta-aaatgagttcyctctctatatatagaataat-----------------aggatcaatgttgttcatct-----------------------------------------------------------------------------------------------------------------------------------------------------------------------------------------------------------------------------------------------------------------------------------------------------------------
>I23371_M137_Malvaceae_Dombeya_wallichii_seq1
---------------------------------------------------------------------------------------------------------------------------------------------------------------------------------------------------------------------------------------------------------------------------------------------------------------------------------------------------------------------------------------------------------------------------------------------------------------------------------------------------------------------------------------------------------------------------------------------------------------------------------------------------------------------------------------------------------------------------------------------ggtatgggctgctgaggggcaccttaasagycccagctgtagggtggatgatgtataatatgcttgtgagcaatgaaggagcaattcaatcgcagtataaatcccatgtctaygcaaatccgaagaabgtgactccrgaawttgttcaaagcagattcaagttaacatcgaagaaaggatcycgatatgtgcctgctgcttttttgacyggtctcctwgaccctgttaattcccgagaggaattcctcgaactctttgccgatttggaagg---gaagatgccbgtcctggttktgtcaactgaaggatctcccaaga--------------------------------------------------------------------------------------------------------------------------------------------------------------------gatcaaaagcagagatggaagctctcagggaagccaaaggagtaagcaagtttgtwgaggttccyggtgcccttttaccgcaagaagagtaccctacaatggtggcagaggagctttaccagtttttgcaagagaattttg-aagmcartrcwk-mwma----mmc-----------wt----ywhb-b------vv---------sgytrmykby------mdsggdd-kgd----rkttt--------h-----htwmyym-racaa------------------------------t-mcagctca-aacatttt---------------ccchykby---------kb---------kdrd--raddgbb-------------khtdtham------------------------------tdygatdbhachctvhg-vgraavacwyhv-haawravwdmththyatatawwtd-------------------------ydatacamattgttcatcttcggaa--------------------------------------------------------------------------------crwmkwskkawmsakgwgwwk--------------------------------------------------------------------wwkwtktkartawtkwtsarkwatgatgaagtgac-----------------------------------------------------------------------------------------------
>I23372_M140_Malvaceae_Chiranthodendron_pentadactylon_seq1
--------------------------------------------------------------------------------------------------------------------------------------------------------------------------------------------------------------------------------------------------------------------------------------------------------------------------------------------------------------------------------------------------------------------------------------------------------------------------------------------------------------------------------------------------------------------------------------------------------------------------------------------------------------------------------------------------------------------------------------------agatatgggctgctgaggggcaccttaagagccccrgctgttggrtggatgatgtataatatgcttgtgagcaatgagggwgcaattcagtcrcagtataartctcatgtctatghaaatcctaaaaaygtgactccagcaattgttcaaagcagatacaagttaacaacgaagaaaggatcccgataygtgcckgctgctttcttgacyggtctccttgaccctgttaattcccgagasgagttcctygaactctttgccgatttggargg---gaagatgcccgttctrgttgtgtcaactgagggatctccaaaga--------------------------------------------------------------------------------------------------------------------------------------------------------------------gatcaaaagcagagatggaagctctcagggaagccaaaggagtaagcaagtttgttraggttcctggtgcccttttaccacaagaagagtaccctamcatggtggcaraggagctttaccagtttttgcaagagaattttg-aagccaatgctt-aaaa----tcc-----------tt----catg-g------t----ggagc-ttctaactta------cagggta--------cagtc--------t-----tttccac-aacaa------------------------------t-cctgctct-aacatttt-----------------cattgc---------ta---------gtca--gattggt-------------tgtttcaa------------------------------tgcaaatgtacccaaaa-ggagaccctgta-caatgacatctctctctccctatatatata-----------------------------tatacatcacccgaa---------------------------------------------------------------------------------------tgacagaaaaattg---------------------------------------------------------------------ccttagacataatgttttttttttttggtacaaa------------------------------------------agaggttgca-------------------------------------------
>I23373_M141_Malvaceae_Quararibea_funebris_seq1
----------------------------------------------------------------------------------------------------------------------------------------------------------------------------------------------------------------------------------------------------------------------------------------------------------------------------------------------------------------------------------------------------------------------------------------------------------------------------------------------------------------------------------------------------------------------------------------------------------------------------------------------------------------------------------------------------------------------------------------------------------gaggggcatcttaagagccccaggtgttgggtggatgatgtataatacgcttgtgagcaatgagggggcaattcaatcrcagtataagtctcatgtgtatgcaaatcctaacaatgtgactccagaaattgttcaaagcagatacaagttaacaacgaagaaaggatcccgatatgcgcccgctgctttcttgacaggtctccttgaccctgttaattcccgagacgaattccttgaactctttgccgatttggargg---gaaggtgccagttctggtcgtatcaaccgacggatctccraaga--------------------------------------------------------------------------------------------------------------------------------------------------------------------gatcaaaagcagagatggaagctctcaaggaagccaaaggagtaagcaagtttgttaaggttcctggtgctcttttaccacaagaagagtaccctaccatagtggcggaggaactttaycagtttttgcaagagaattttg-aagtcaatgctt-aaaa----tcc-----------tt----catt-g------c---tggagc-ttctaactta------cagggga-cak----ttttt--------t--aatttttaac-aacta------------------------------t-cctgcygt-aacattgt-----------------cattgc---------ta---------gtca--gaacggt-------------tgtgtcaa------------------------------tgcaaatgtacccataa-ggagaccctgta-aaatgacatctctctctatataaatagatat-----tgcgccaaaaataggatcaatattgttcatcttccagaattg-------------------------------------------------------------------------------------------------------------------------------------------------------------------------------------------------------------------------------------------------------------------------------------------------------
>I23377_M148_Malvaceae_Robinsonella_mirandae_seq1
-----------------------------------------------------------------------------------------------------------------------------------------------------------------------------------------------------------------------------------------------------------------------------------------------------------------------------------------------------------------------------------------------------------------------------------------------------------------------------------------------------------------------------------------------------------------------------------------------------------------------------------------------------------------------------------------------------------------------------------------------------------------------------------------------------------------------------------------------------------------aatcctcaaaacgtgtctccagcaattgttcaaagcagatacaagctaacaacggagaaaggatcccgatacgtacctgccgctttcttgactggtctcctcgaccctgttaattcccgagacgagttccttgaactctttgccgatttggaggg---gaagatgcccgttttggtcatgtcaaccgagggatctcctaaga--------------------------------------------------------------------------------------------------------------------------------------------------------------------gatcgaaagcagagatggaagctctcagggaagccagaggagtaagtaagtttgttaaggttcctggtgctcttttaccgcatgaagagtacccttccctggtggctgaagaactttacaagtttttgctagagagttttg-aagttgattctt-aaaa----tcc-----------tt----catg-cagctgct----ggagc-ttctaact--------aagaggg-tac----agtttt-------ac-----ttccac-aacaatatgaatat--------gagacgatttcgattcgaatact-caaagct-------aatactg------ttgcttgagag-ataaat------agca--gagggtcataaat------tgcagttag-----------------------atcttgcaatag--------------------------------------------------------------gtgtatctgga---------------gtattc-----------------------------------------------------------------------------------------------------------------------------------------------------------------------------------------------------------------------------------------------------------------------------------------------------------------
>I23378_M150_Malvaceae_Ceiba_pentandra_seq1
------------------------------------------------------------------------------------------------------------------------------------------------------------------------------------------------------------------------------------------------------------------------------------------------------------------------------------------------------------------------------------------------------------------------------------------------------------------------------------------------------------------------------------------------------------------------------------------------------------------------------------------------------------------------------------------------------------------------------------------------atgggctgctgaggggcaccttaagagccccagctatcgggtggatgatgtataatatgctagtgagcaatgagggggcaattcaatcacagtacaagtctcatgtctatgcaaatcctgaaaatgtgactccagcaattgttcaaagccgatacaagttaacaaccaaaaaaggatcccgatacgtgcctgctgctttcttgactggtctgctcgaccctgttaattcccgagatgaattcctcgaactctttgccaakttggaggc---gaagatgcccatcctggtcgtgtcaactgagggatctccgaaga--------------------------------------------------------------------------------------------------------------------------------------------------------------------gatcaaaggcagagatggaagctctcagggaagccaaaggagtaaccaagtttgttgaggttcctggtgcccttttaccacaagaagagtaccctaccatggtgacggaggagctttaccagtttttgcaagaacattttg-aagtcgatgctt-aaaa----tcc-----------tt----cttg-g------t---ggaggc-ttctaactta------aagggga-cag----tttttttttt---t-----tctccac-aahaa------------------------------t-ccttctca-aacattttcat----------tgctatttgt---------ta---------gtca--aaatggt---------------tgtcaa------------------------------tgcaaatgtacgttaaa-ggagaccctgta-aaat----------tttagatctcaacta---------------------------------tcatctcttwa------------------------------------------------------------------------------------------------------------------------------------------------------------------------------------------------------------------------------------------------------------------------------------------------------------
>I23380_M161_Malvaceae_Hibiscus_tiliaceus_seq1
-----------------------------------------------------------------------------------------------------------------------------------------------------------------------------------------------------------------------------------------------------------------------------------------------------------------------------------------------------------------------------------------------------------------------------------------------------------------------------------------------------------------------------------------------------------------------------------------------------------------------------------------------------------------------------------------------------------------------------------------------tatgggctgctgaggggcatcttaagagccccaggagctggctggatgatgtataacatgcttgtgagcaatgagggggcaattgaatcccagtacaagtctcatgtgtatscaaatcctcaaaatgtgactccagaaattgttcaaagccgatacaagttaacaacagagaaaggttcccgatatttgcctgccgctttcttgactggtctcctagacccggttaattcccgagacgagttccttgaactctttgccgatttggaggg---ggagatacctgttctggtcgtatcaaccgagggatctccgaaga--------------------------------------------------------------------------------------------------------------------------------------------------------------------gatcgaaagctgagatggaagctctcagggaagccaaaggagtaagcaaatttgtgaaggttcctggtgcccttttaccacatgaagagtaccctagcatggtggccgaggagctttacaaatttttgcaggagaattttg-aagtcgatgctt-aaat----ccc-----------tt----cgtg-c------t----ggagc-ttctaact--------aacaggg-tgc-----------------tt----cttctgc-aacgata-t------------cgatatgaatataatatgatttta-cgaagttc------aaatcaattactattgcttgaga---ta--------tatta--gacaagtacaagaatgctcatagttcaa--------------------------ttctaataaaaacaagtacaagaatgctttcacgctcat-------------------------------------------tcccactaamaatctctattct----------------------------------------------------------------------------------------------------------------------------------------------------------------------------------------------------------------------------------------------------------------------------------------------------------------
>I23383_M166_Malvaceae_Pseudobombax_ellipticum_seq1
---------------------------------------------------------------------------------------------------------------------------------------------------------------------------------------------------------------------------------------------------------------------------------------------------------------------------------------------------------------------------------------------------------------------------------------------------------------------------------------------------------------------------------------------------------------------------------------------------------------------------------------------------------------------------------------------------------------------------------------------gatatgggctgctgaggggcaccttaagagccccagctattgggcggatgatgtataatatgctagtgagcaatgagggggcaattcaatcacagtacaagtctcatgtctatgcaaatcccgaaaatgtgactccagcaatcgttcaaagccgatacaagttaacaacgaagaaaggatcccgatacgtsccagcygctttcttgactggtctgctygacccygttaattcccgagacgagttcctcaaactctttgccgatttggaggg---gaagatgcccatcctggtcgtgtcaaccgaggggtctccgaaga--------------------------------------------------------------------------------------------------------------------------------------------------------------------gatcaaaagcagagatggaagctctcagggaagccaaaggagtaaccaagtttgttgaggttcctggtgcccttttaccacaagaagagtaccctaccgtggtggcggaggagctttaccagtttttgcaagaacattttg-aaatcgatgctt-aaaa----tcc-----------tt----catg-g------t---gggggc-ttctaactta------aagggga-cag-----ttttttttt---t-----yyychmc-ammah------------------------------h-hyybbbcw-aamahwttbbb----------kbbnhtttbb---------nn---------dnnn--vaaddgk-------------tktgtnha------------------------------dnnvaaddtnhccmaaa-rgagaccttgta-aaatgacatctctctctatatgtagagcaat--------------a---ggakcaatgtt-------------------------------------------------------------------------------------------------------------------------------------------------------------------------------------------------------------------------------------------------------------------------------------------------------------------------
>I23384_M168_Malvaceae_Theobroma_cacao_seq1
----------------------------------------------------------------------------------------------------------------------------------------------------------------------------------------------------------------------------------------------------------------------------------------------------------------------------------------------------------------------------------------------------------------------------------------------------------------------------------------------------------------------------------------------------------------------------------------------------------------------------------------------------------------------------------------------------------------------------------------------gtatggactgctgaggggcaccttaagagccccagctgttgggtggatgatgtataatatgcttgtcagcaatgagggggcaattcagtcacagtataaatctcatgtctatgcaaatcctaaaaatgtgactccagcaattgttcaaagcagatacaagttgacaacaaagaaaggatcccgatttgtgcctgctgctttcttgactggtctccttgaccctgttacttcccgggaggagttccttgaactctatgctgaattggaggg---ggagatgcccattctggttgtgtcaactgagggatctccaaaga--------------------------------------------------------------------------------------------------------------------------------------------------------------------gatcaaaggcagagatggaagctctcagggaagctaaaggagtaagcaagtttgttgaggttcctggtgcacttttaccacaagaagagtaccctagaatggtggcagaggagctttaccagtttttgcaagagaatttcg-aagtcaatgctt--aaa----tcc-----------tt----catg-a------t----ggaac-ttctaaattc------caaggga-cat----agttt--------t-----gttccac-aacaa------------------------------t-cctgctct-aacatttt---------------cctatagc---------tg---------gtca--gaatggtt-----------ctgtgtcaa------------------------------tgcaattgtacgcaaaa-taaaaccttgta-aaatgatattcgtctttatatat-----------ttcacagctatgataggataaaaattgctcatcttc----------------------------------------------------------------------------------------------cagaaaagtta------------------------------------------------------------------------------tagttgtgaaaatttttgagg--------------------------------------------------------ac-----------------------------------------
>I23385_M169_Malvaceae_Ochroma_pyramidale_seq1
---------------------------------------------------------------------------------------------------------------------------------------------------------------------------------------------------------------------------------------------------------------------------------------------------------------------------------------------------------------------------------------------------------------------------------------------------------------------------------------------------------------------------------------------------------------------------------------------------------------------------------------------------------------------------------------------------------------------------------------------nntatggactgctgaggggcaccttaagagccccagctgttgggtggatgatgtataatatgcttgtgtgcaatgagggggcaattgagtcacagtataagtctcatgtctatgcaaatcctaaaaatgtgactccagcaattgttcaaagcagatamaarttaacaacraagaaaggatcccgatatgtgcctgctgckttcttkactrgtctccttgaccctgttaattcccgagasgagttcsttgaactctttgccgatttggarsg---raagatgcccrytctggttgtgtcaactgagggatctccaaaga--------------------------------------------------------------------------------------------------------------------------------------------------------------------gatmaaaagcaragatggaagctctcagggaagccaaaggagtargcaagwttgttgaggttcctggtgcmcttttaccacaagaagagtaccctaccatggtggcagdgdagctthaccagtttttgvarrrrawtttkr-wwktyrawgyyy-awrr----tym-----------tw----mayk-k------w----raakc-ytyyawsw--------trsagvw-kmy----wwytt--------y-----ywkvsaw-masar------------------------------t-yytkyycw-mammwwtcc-----skykckavymwkwwygswtkks----ys---------dwyr--saawkgt-------------wsyswmaa------------------------------sgmramystrymmaawr-rsakmycyykyw-mwatrsmwwytkyrymwayw---------------wtrsrmyyamwatwgkwymwmtwtyrktcatcttcaagaa-----------------------------------------------------------------------------aac--------------------------------------------------------------------------------------------------------------------------------------------------------------------------------------------------------------------------
>I23387_M178_Malvaceae_Malvaviscus_arboreus_seq1
--------------------------------------------------------------------------------------------------------------------------------------------------------------------------------------------------------------------------------------------------------------------------------------------------------------------------------------------------------------------------------------------------------------------------------------------------------------------------------------------------------------------------------------------------------------------------------------------------------------------------------------------------------------------------------------------------------------------------------------------------------------------------------------------atgacgtacaacatgcttgtgagcaatgagggggcaattcaatcccagtacaagtctcatgtgtatgcaaatcctcaaaatgtgactccagaaattgttcaaagccgatacaagttaacaacagagaaaggatcccgatacgtgcctgccgctttcttgactggtctcctcgaccctgttaattcccgagacgagttccttgaactgtttgccggtttggaggg---ggagatacccgttctggtcgtgtcaaccgagggatctcctaaga--------------------------------------------------------------------------------------------------------------------------------------------------------------------gatcgaaagctgagatggaagctctcagtgaagccagaggagtaagcaagtttgtgaaggttcctggtgcccttttaccacatgaagagtaccctaccatggtggccgaggagctttacaaatttttgcaagagaaatttg-aagtaaatgctt-aaat----ccc-----------kt----cacg-y------t----ggagc-ttcgaact--------aacaggg-tac----agtttc-------tt----cttctgc-aacacag----------------------------tatgaattta-caaagttc------aaaccaattactattgcttgaga---ta---------aaaa--aaaaaatgag---------ggtcgtaaattgctc------tagatcttgtaatatgtgtataaatatatttatataaattttggtacgtcaataat-------------------------------------------------------------------------------------------------------------------------------------------------------------------------------------------------------------------------------------------------------------------------------------------------------------------------------------------------------------------------tcg--
>I23388_M180_Malvaceae_Triumfetta_lappula_seq1
------------------------------------------------------------------------------------------------------------------------------------------------------------------------------------------------------------------------------------------------------------------------------------------------------------------------------------------------------------------------------------------------------------------------------------------------------------------------------------------------------------------------------------------------------------------------------------------------------------------------------------------------------------------------------------------------------------------------------------------------------------------------------------------------------------------------------------------------------------------------------------------------------------------------------------------------------------------------------------------------------------------------------------tgcccgtkctggtcgtgtcgacctagggatctccgaaga--------------------------------------------------------------------------------------------------------------------------------------------------------------------gatcgaaagcagagatggaagctctcagggaagcyaaaggagtaagtaagtttgtyaaggttcctggtgctcttttaccacatgaagagtaccctwccatrgtggctgaggagctttacaagtttttgcaagagaattttg-aagtcsattctt-aaaa----syy-----------ww----mays-c------t----ksaks-ytskwsymwct-----aacwrrs-----wkyrwtmwk-------wt----hcysywm-rwkwatw-------------------ygwatatgatacgaatata-cacagttcaattctattactattgctattgcttgagac-atgaat------awca--gggrgacatawag------tgctgttag-----------------------atattgcaataggtttatccaagt---------------------------------------------------------------------------------------------------------------------------------------------------------------------------------------------------------------------------------------------------------------------------------------------------------------------------------------------------------------------------------------------------
>I23389_M181_Malvaceae_Pavonia_scheadiana_seq1
------------------------------------------------------------------------------------------------------------------------------------------------------------------------------------------------------------------------------------------------------------------------------------------------------------------------------------------------------------------------------------------------------------------------------------------------------------------------------------------------------------------------------------------------------------------------------------------------------------------------------------------------------------------------------------------------------------------------------------------------------------------------------------------ggatgatgtataatgtgcttgtgagcaatgagggggcaattcaatcccagtacaagtctcatgtgtatgcaaatgctcaaaatgtgactccagaaattgttcaaagcagatacaagttaacaaccgagaaaggatcccgatacgtgcctgccgctttcttgaccggtctcctcgaccctgttaattcccgaaacgagtttgttgaactctttgccgatttggaggg---gaagatgcccgttcttgtcgtgtcaaccdagggatctccgaaga--------------------------------------------------------------------------------------------------------------------------------------------------------------------gatcgaaagcagagatggaagctctcagggaagcyaaaggagtaagtaagtttgtyaaggttcctggtgctcttttaccacatgaagagtaccctwscatrgtggctgaggagctttacaagtttttgcaagagaattttg-aagtcnattytt-aaaa----vyy-----------ww----mahs-c------t----ksaks-ytbkwvyh--------wmyarsd-drb----wkydwt-------hwk---hymcyvy-dmdwdwatdhrway--------rwswkdmvwrtdwdhhvmry--d-mahkkyta------dwwybwwtdvyhwwbbywwkdvdk-dwrrhw------ddhr--dwrgvdsdtdwad------ydhtgkbh----------------------------ddyywtrcwhwdbddt---a-actagtttggat-------------ttttatkwwwyatcatattt---ctccaatcttaa--actctaatatgg------------------------------------------------------------------------------------------------------------------------------------------------------------------------------------------------------------------------------------------------------------------------------------------------------------------------
>I23390_M182_Malvaceae_Anoda_cristata_seq1
----------------------------------------------------------------------------------------------------------------------------------------------------------------------------------------------------------------------------------------------------------------------------------------------------------------------------------------------------------------------------------------------------------------------------------------------------------------------------------------------------------------------------------------------------------------------------------------------------------------------------------------------------------------------------------------------------------------------------------------------------------------------------------------------------------------------tgagggggcaattcaatcccagtacaagtctcatgtgtatgcaaatgctcaaaatgtgactccagaaattgttcaaagcagatacaagttaacaaccgagaaaggatcccgatacgtgcctgcygctttcttgaccggtctyctcgaccctgttaattccmgaraygagtttgttgaactctttgccgatttggaggg---gaaratgcccgttcttgtcgtgtcaacyragggatctccgaaga--------------------------------------------------------------------------------------------------------------------------------------------------------------------gatcgaaagcagagatggaagctctcagggaagccaaaggagtaagtaagtttgtyaaggttcctggtgctcttttaccacatgaagagtaccctascatggtggctgaggagctttacaagtttttgcaagagaattttg-aagtcaattttt-aaaa----ccc-----------tt----catg-c------t----ggagc-ttttaact--------aacaggg-tgt----agtttt-------ttt---cccctac-gawawwatrmrway--------rwsatrmrwatrwwmmsart--w-camkkytawtac-tattgctattgctattgcttgagac-atgaat------aaca--gggggacataaag------tgctgttag-----------------------atattgcaatwrkyttatcc---a-agtattcgtgta-------------t------------------------------------------------------------------------------------------------------------------------------------------------------------------------------------------------------------------------------------------------------------------------------------------------------------------------------------------------------------------------
>I23391_M183_Malvaceae_Phymosia_umbellata_seq1
------------------------------------------------------------------------------------------------------------------------------------------------------------------------------------------------------------------------------------------------------------------------------------------------------------------------------------------------------------------------------------------------------------------------------------------------------------------------------------------------------------------------------------------------------------------------------------------------------------------------------------------------------------------------------------------------------------------------------------------------------------------------------------------------------------------------------------------------------------------------aaaacgtgactccagcaattatacaaagcagatacaagttaacaacagagaaaggatcacgatacgtkcctgcygctttcttgacyggtctcctygaccctgttaattcycgagacgagttccttgaactctttgccggtttagaggg---gaagatgccmgttctggtcgtrtcaacggagggatctcccaaga--------------------------------------------------------------------------------------------------------------------------------------------------------------------gatcaaaagcagagatggaagctctgagggaagccaaaggagtgagtaagtttgttaaggytcctggtgctcttttaccacatgaagagtacccttccatggtggcagaagaacttcacgagtttttgctggagagttttg-aagtcgattctt-aaga----gct-----------tc----catg-ctg----t----ggagc-ttctaact--------aagaggg-tac----agtgtt-------tttt--cttcmwc-accggtwttaataw--------rrgacgaatacgatcccaactct-caaagcta---a-taatacta------ttgcttgag-----aaat------agca--gagggtcataaa-------------tag-----------------------atcttg---------------------------------------------------------------------------------------------------------------------------------------------------------------------------------------------------------------------------------------------------------------------------------------------------------------------------------------------------------------------------------------------------------------------
>I23393_M189_Malvaceae_Kearnemalvastrum_lacteum_seq1
--------------------------------------------------------------------------------------------------------------------------------------------------------------------------------------------------------------------------------------------------------------------------------------------------------------------------------------------------------------------------------------------------------------------------------------------------------------------------------------------------------------------------------------------------------------------------------------------------------------------------------------------------------------------------------------------------------------------------------------------------------------------------------------ggttgaatgatgtataatgtgcttgtgagcaacgagggggcaattgaatcccagtacaagtctcatgtgtatkcaaatgctcaaaacgtgactccagaaattgttcaaagcagatacaagttaacaacsgagaaaggatcmcgatacgtgcctgccgctttcttgaccggtctcctcgaccctgttaattcccgagacgagttcgttgaactctttgccgatttggaggg---gaagatgcccgttctdgtcgtgtcaaccgagggatctccgaaga--------------------------------------------------------------------------------------------------------------------------------------------------------------------gatcgaaagcagagatggaagctctcagggaagccaaaggagtaagtaagtttgttaaggttcctggtgctcttttaccacatgaagagtaccctwccatggtggctgrggagctttacaagtttttgcaagagaattttg-aagtcaattytt-aaaa----ccy-----------tt----catg-c------y----ggagc-ttctaact--------aacaggg-tac----agtttt-------tt----tccccac-aataatatttggat------atgagacgaatatgatacgaat--a-cacactta------aattctattactattgcttgagag-ataaat------aaca--gagggacataaat------tgctggtag-----------------------atattgcaataggtttatcc---a-agtattcgtgta-------------ttttatcatgt-----aatt---gttgtattcaaa--gaatatacaat-------------------------------------------------------------------------------------------------------------------------------------------------------------------------------------------------------------------------------------------------------------------------------------------------------------------------
>I23394_M229_Malvaceae_Malvastrum_americanum_seq1
------------------------------------------------------------------------------------------------------------------------------------------------------------------------------------------------------------------------------------------------------------------------------------------------------------------------------------------------------------------------------------------------------------------------------------------------------------------------------------------------------------------------------------------------------------------------------------------------------------------------------------------------------------------------------------------------------------------------------------------------------------------------------------------------------------tcgtgagcaatgagggggcaattcaatcccaatacaagtttcatgtgtatgcaaatgctgaaaatgtgactccagaaaktgttcaaagcagatacaagttaacaaccgrgaaaggatcccgatacrtgcctgccgctttcttgaccggtctcctygaccctgttaattcamgagacgagtttgttgaactctttgcygatttrgaggg---gamgatgccygttcttgtyrtgtcgacygagggatctccraaga--------------------------------------------------------------------------------------------------------------------------------------------------------------------gatcraaagcagagatggaagctctcagggaagccraaggrgtaagyaagtttgttacggttcctggtgctcttttaccacatgaagagtacccttccatggtggctgaggagctttataagtttttgcaagagaattttg-aactcgattccy-aaaw----tcc-----------tt----crtg-c------t----ggagc-ttctaact--------arcaggg-tac----aacttt-------t-----ttcccac-aataata-------------------cgaatattatwcgaatrca-crswkwwa------wwytmtwmywmtwkykykwgagmk-mwa--------wawma--sasrgkswyawww----wkykskkrtag-------------------------atgttkmtakrkktatccaagw-------------------------rtwykygtrtwttwtrkkgtkkyrwwrytgtwktmwwmraakawwmwaywwgtgt-------------------------------------------------------------------------------------------------------------------------------------------------------------------------------------------------------------------------------------------------------------------------------------------------------------------
>I23395_M236_Malvaceae_Fuertesimalva_jacens_seq1
--------------------------------------------------------------------------------------------------------------------------------------------------------------------------------------------------------------------------------------------------------------------------------------------------------------------------------------------------------------------------------------------------------------------------------------------------------------------------------------------------------------------------------------------------------------------------------------------------------------------------------------------------------------------------------------------------------------------------------------------------------------------------------------------------------------------------------attcaatcccagtacaagtctcatgtgtatgcaaatgctcaaaacgtgactccggaaattgttcaaagcagatacaagttaacaacagagaaaggatcccgatacgtgcctgctgctttcttgactggtctcctcgaccctgttaattcccgagacgagttcgttgaactttttgccgaattggaagg---gaatatccccgttcttgtcgtgtcaaccgagggatctccgaaga--------------------------------------------------------------------------------------------------------------------------------------------------------------------gatcgaaagcagagatggaagctctcagggaaagcaaaggagtaagtaagtttgttaaggttcctggtgctcttttaccacatgaagagtacccttccatggtggctgaggagctttacaagtttttgcaagagaattttg-aagccgattctt-aaaa----gtt------------------------------------------------------------------------------------------------------------------------aatacgaatattatacaaataca-cacagtta------aattctgt------------------------------------------------------------------------------------------tgcgataggtttatcc---a-agtattcgtgta-------------ttttatcatgtttgtaattt---gtggtattcaaa--gaagagatattgtgtttatgtaaatgttgatacggt-------------------------------------aatagttcattttt--------------agggtaaactatacaaaaggacttgcaacta------------------------------------------------------------tcaaaaatttcattttggtcaccagttttgaaatccttgca--------------------------------------------------------------------------------tattcattac-
>I23396_M019_Malvaceae_Allosidastrum_pyramidatum_seq1
-------------------------------------------------------------------------------------------------------------------------------------------------------------------------------------------------------------------------------------------------------------------------------------------------------------------------------------------------------------------------------------------------------------------------------------------------------------------------------------------------------------------------------------------------------------------------------------------------------------------------------------------------------------------------------------------------------------------------------------------------------------------------------------------------------------------------------------------------------------cgcaaatcctcaaaacgtgactccagcaatagttcaaagcagatacaagttaacaacggagaaaggatcccgatatgtgcctgccgctttcttgaccggtctcctcgaccctgttaattcccgagacgagttccttgaactctttgcccatctcgaggg---gaagatgcccgttctggtcatgtcaaccgagggatctcctaaga--------------------------------------------------------------------------------------------------------------------------------------------------------------------gatcgaaagcagagatggaagctctcagggatgccaaaggagtgagcaagtttgttaaggttcctggtgctcttttaccacatgaagagtacccttccatggtggctgaagaactttacaagtttttgctggaatgttttg-aagtcaactcgt-aaaa----ccc-----------tt----catg-c------t----ggagc-ttctaagt--------aacaagg-tac----agcttt-------t------ttcctc-aacaatatgaatac--------tagacgattatgattcgaatact-caaagct-------aacactac--ttgctgcttgagag-aaaaaa------aaaactgagggtcataaat------tgcaggtat-----------------------atcttgcaatagatgtgtatctgg-agtagtagtgtg-------------ttttatcatgtt----atag---tttgtgttcaaa--gaatatataatttgtatttat---------------------------------------------------------------------------------------------------------------------------------------------------------------------------------------------------------------------------------------------------------------------------------------------------------------
>I23397_M020_Malvaceae_Melochia_betonicifolia_seq1
----------------------------------------------------------------------------------------------------------------------------------------------------------------------------------------------------------------------------------------------------------------------------------------------------------------------------------------------------------------------------------------------------------------------------------------------------------------------------------------------------------------------------------------------------------------------------------------------------------------------------------------------------------------------------------------------------------------------------------------------gtatggattgctgaggggcacyttaagagccccagctgttgggtggatgatgtataatatgcttgtgagcaatgagggggcaattcagtcgcagtataaatctcatgtgtatgcaaatcctaaaaatgtgactccagaaattgttcaaagcagatacaagttaacatcaaagaaaggatcccggtatgtgcctgctgctttcttgactggtctccttgaccctgttaattcccgagaggagttccttgaactctttgccgatttggaggg---cragatgccygttctagttgtgtcaactgagggatctccaagga--------------------------------------------------------------------------------------------------------------------------------------------------------------------gatcaaaagcagagatggaagctctmcgggaagctaaaggagtaagcaagtttgttgaggtccctggtgcacttttaccgcatgaagagtaccccactatggtggcagaggagctttaccggtttttgcaagagaatttcg-aagtcaatgctt-aaaa----cyc----------ttc----tgcg-a------cagacagagc-ttctaacttt------caaagga-cac----agttttctacttct-----cttccac-aaaar------------------------------t-cctgct-------------------------ttttagtgc-------amtg---------gtac--gcgaagggtgcat-----cctctatcaa------------------------------tgcaatggtaagcaaag-gaagaccctgta-aaatgtattccatctttatatatatttattat--wwyatacctacaataggagcaaaattgttcagtctaggtt----------------------------------------------------------------------------------------------------------------------------------------------------------------------------------gtagatgtgaaatttttgggg----------------------------------------------------------------------------------------------------
>I23398_M021_Malvaceae_Sidastrum_micranthum_seq1
------------------------------------------------------------------------------------------------------------------------------------------------------------------------------------------------------------------------------------------------------------------------------------------------------------------------------------------------------------------------------------------------------------------------------------------------------------------------------------------------------------------------------------------------------------------------------------------------------------------------------------------------------------------------------------------------------------------------------------------------------------------------------------------------------------------------------------------------------------atgccaatcctgaaaacgtatctccagcaattgttcaaagyagatacaagctaacarcggagaaaggatcccgatacgtacctgctgctttcttgactggtctcctcgaccctgttaattcccragacgasttccttgaactctttgvsgatttgraggg---gaagatgcycgttytggtcatgtcaacygagggatctcctaaga--------------------------------------------------------------------------------------------------------------------------------------------------------------------gatcgaaagcagrgatggaagctctcagggaagccaaaggagtragtaagtttgttaaggttcccggtgctcttttaccgcatgaagagtacccttccatggtggctgaagaactttacaagtttttgctakagddttkwd-rwvkhbdhtyhw-awmm----tyc-----------wt----smtg-v------w----gswkc-wwmmwamy--------arsrkrs-dry----kkttty-------tt----cyhcmac-aayawka-wkawkrrw----mrwkwtckwktyrkwtwywyrwrkktrakryykttksk-wsakwkwwrswywgtmkwrkktswwrmtgaaaaa----aata--ggaaaatgaaatt-----twkrkmtkmr-----------------------kwwttcstktgtgtgacttctaga----------------------------------------------------------------------------------------------------------------------------------------------------------------------------------------------------------------------------------------------------------------------------------------------------------------------------------------------------------------------------------------------tccta
>I23366_M015_Malvaceae_Firmiana_simplex_seq1
---------------------------------------------------------------------------------------------------------------------------------------------------------------------------------------------------------------------------------------------------------------------------------------------------------------------------------------------------------------------------------------------------------------------------------------------------------------------------------------------------------------------------------------------------------------------------------------------------------------------------------------------------------------------------------------------------------------------------------------------ggtatgggctgctcagggccaccttaagagccccagctgttggttggatgatgtataatatgcttgtgagcaatgagggggcaattcaatcgcartataartctcatgtctatgcmaatcctaaaaatgtgactccwgrmatygttcaaagmagatayaagttaacaayraagaaaggatcccgatatgtgcctgctgcttttttgactggtctccttgaccccgttaattcccgagaggagttccttgaactctttkcyratttggargg---gaagatgccyrttytggttgtgtcawctgagggwtctccraara--------------------------------------------------------------------------------------------------------------------------------------------------------------------gatcaaaagcagagatggaagctctyagggaagccaaaggagtaagcaagtttgttgaggttcctggtgcccttttaccacaagaagagtaccctactatggtggcagaggagctttaccagtttttgcaagaaaatttcg-aagccaatgcttaaaaa----tcc-----------tt----catg-a------t----ggagc-tyctaacttc------ggcagga-c------agttt--------c-----cttccac-aacac------------------------------t-gcagctct--acatttt---------------cccgttgc---------tg---------gtaa--gagtggt-------------trtgtcga------------------------------tgcaaccrtaccttgaa-ggtgaccctgta-taataacat---tctttacmtat-----------awtgctccaataataggatcaatattgtt-attacc-------------------------------------------------------------------------------------------tggcagaaaa----------------------------------------------------------------------------------------tcgagtcacctgag----------------------------------------------------------------------------------------------------
>I28591_M023_Malvaceae_Neobuchia_paulinae_seq1
-------------------------------------------------------------------------------------------------------------------------------------------------------------------------------------------------------------------------------------------------------------------------------------------------------------------------------------------------------------------------------------------------------------------------------ttttaacact--------------------------------------------------------ctcttagtct-----caatctaaacattgttg---------tttgattgcttttaaaattctt---------------------ctatc-----------------------------------------------agttgtc----gatattacga------tt-tatatttgtttaat-tgttaaaacaacta-aagtaaatcttt--catctctgtccc-atgtaaattatcagatatgggctgctgaggggcaccttaagagccccaggtcttgggcggatgatgtataatatgctagtgagcaatgagggggcaattcaatcacagtacaagtctcatgtctatgcaaatcccgaaaatgtgactccagcaattgttcaaagccgacacaagttaacaacgaaaaaaggatcccgatacgtgcctgctgctttcttgactggtctgctcgaccctgttaattcccgagacgagttcctcgaactctttgccaatttggaggg---gaagatgcccatcctggttgtgtcaaccgagggatctccgaaga--------------------------------------------------------------------------------------------------------------------------------------------------------------------gatcaaaggcagaaatggaagctctcagggaagccaaaggagtaaccaagtttgttgaggttcctggtgcccttttaccacaagaagagtaccctaccatggtggcggaggagctttaccagtttttgcaagaaaattttg-aagtcgatgctt-aaaa----tcc-----------tt----ctcg-g------t---gagggc-ttcgaactta------aagggga-tag----tttttttt-----t-----tctccac-aacaa------------------------------t-ccttctca-aacattttcat----------tgctatttgt---------ta---------gtca--gaatggt-------------tgtgtcaa------------------------------tgcaaatgtac---------------------------------------------------------------------------------------------------------------------------------------------------------------------------------------------------------------------------------------------------------------------------------------------------------------------------------------------------------------------------------------------------------
>I28593_M024_Malvaceae_Carpodiptera_cubensis_seq1
----------------------------------------------------------------------------------------------------------------------------------------------------------------------------------------------------------------------------------------------aggggmatcaat------tactcgatctgatatcatgtcacactgtaga-caaagct---taatggcatt-tatcacccatttgattttt---attgtattagatttcgtaacctatgttttgcatctttt------------------------ttttgttcagtggtgaa-agtttycgaacact--------------------------------------------------------cccatagcct-----cagtcagagttttt------------gtttgatgctgttaaacttctc---------------------c--tcagtctcgttc----atagagatttt--------catttctttttggaaattata----aatatgatgatttttatt-attatctttttacc--tgatgaaccactc-aaatagatcttt--cttccgtgtccc-atgtactttatcaggtatggactgctgaggggcaccttaagagccccagctgtcgggtggatgatgtataatatgcttgtaagtaatgagggggcaattcagtcccagtataaatctcatgtctatgcaaatgctgaaaatgtgactccagaaattgttcaaaaaagatacaacttaacgacaaagaaaggatccagatacgttcctgctgcttttttaactggtctccttgaccctgttaattcccgagaggagttcctcgaactctttgctgamttggaggg---gaaaatgcccatcctggttgtgtcaactgagggatctccaagga--------------------------------------------------------------------------------------------------------------------------------------------------------------------gatcaaaggcagagatggaagctctcagggaagcaaaaggagtacgcaagtttgttgaggttcctggtgcccttttaccccaagaagagtacccaactatagtggcagaggagctttaccagtttttgcaagagaattttg-aagccaatgctt-aaga----------------------------------------cccagc-ttcaaacttc------cacaggt---c----agttt--------t-----catccac-aacaa------------------------------t-ccagctt---acatttt---------------cygattgc---------tg---------gata--gaattgt-------------tgtgtcaa------------------------------tgcatttgtacctgaaa-ggagacactgta-caatg--------------------------------------------------------------------------------------------------------------------------------------------------------------------------------------------------------------------------------------------------------------------------------------------------------------------------------------------------------------------------------
>I28594_M025_Malvaceae_Herrania_nitida_seq1
-------------------------------------------------------------------------------------------------------------------------------------------------------------------------------------------------------------------------------------------------------------------------------------------------------------------------------------------------------------------------------------------------------------------------------------aa-----------------------------------------------------------tctctggct-----caatctaagcattgttg---------tttgattgcttttagattctcc---------------------catcaa-tttcttcc----atgcagagt----------ttctttcttattaaaattaca----gatatgatga------tt-tttttttgttttct--tgatgaaccactc-aaatagatcttt--cctttatggtcc-atgtaatt-atcaggtatggactgctgaggggcaccttaagagccccagctgttgggtggatgatgtataatatgcttgtcagcaatgagggggcaattcagtcacagtataaatctcatgtctatgcaaatcctaaaaatgtgactccagcaattgttcaaagcagatacaagttgacaacaaagaaaggatcccgatttgtgcctgctgctttcttgactggcctccttgaccmtgttaattcccgagwggagttccttgaactctttgctgaattggaggg---gaagatgcccattctggttgtgtcaactgagggatctccaaaga--------------------------------------------------------------------------------------------------------------------------------------------------------------------gatcaaaggcagagatggaagctctcagagaagctaaaggagtaagcaagtttgttgtggttcctggtgcacttttaccacaagaagagtaccctagaatagtggcagatgagctttaccagtttttgcaagagaatttcgaaagtcaatgctt--aaa----tcc-----------tt----catg-a------t----ggaac-ttctaacttc------caaggga-cag----agttt--------t-----gttccac-aacaa------------------------------t-cctgctct-aacatttt---------------cctattgc---------tg---------gtca--gaatggtt-----------ctgtgtcaa------------------------------tgcaattgtacgcaaaa-tatgaccttgta-aaatg--------------------------------------------------------------------------------------------------------------------------------------------------------------------------------------------------------------------------------------------------------------------------------------------------------------------------------------------------------------------------------
>I28595_M184_Malvaceae_Guazuma_ulmifolia_seq1
---------------------------------------------------------------------------------------------------------------------------------------------------------------------------------------------------------------------------------------------------------------------------------------------------------------------------------------------------------------------------------------------------------------------------------------------------------------------------------------------------------------------------------------------------------------------------------------------------------------------------attattattattaagattata----gatatgatga------tc-cattttaattttct--tgatgaaccactc-aaatagatcttt--cctttatgtat-------aat-atcaggtatgggmtgctgaggggcaccttaagagccccagccgttgggtggatgatgtataatatgcttgtcagcaatgaaggggcaattcagtcacagtataaatctcatgtctatgcaaatcctgaaaatgtgactccagcaattattcaaagcagatgcaagttaacaacaaagaaaggatcccgatatgtgcctgctgctttcttgactggtcttcttgaccctgttaattctcgagaggagttccttggactctttgctgaattggaggg---ggagatgcccattctggttgtgtcaactgagggatctccgaaga--------------------------------------------------------------------------------------------------------------------------------------------------------------------gatcaaaagcagagatggaagctctcagggacgctaaaggagtaagcaagtttgtcgaggttcctggtgcacttttaccacaagaagagtatcctaacatggtsgcagaggagctttaccagtttttgaaagagaattttg-atgtcaatgctt--aaa----tcc-----------at----catg-a------t----ggatc-ttccaacttc------caaggga-cac----agatt--------t-----ctcccag-aacar------------------------------t-cctgctag-aacggttg---------------cctaatgc---------tt---------atca--gaatggtt-----------ctttgtcaa------------------------------tggaattgtaggcagaa-gg------------------------------------------------------------------------------------------------------------------------------------------------------------------------------------------------------------------------------------------------------------------------------------------------------------------------------------------------------------------------------------------------
>I28596_M026_Malvaceae_Ruizia_cordata_seq1
------------------------------------------------------------------------------------------------------------------------------------------------------------------------------------------------------------------------------------------------------------------------------------------------------------------------------------------------------------------------------------------------------------------------------------------------------------------------------------------------------------------------gtattgttg---------tttgattgctttcaaaattctc---------------------c-----------------tatacagattttc-------actgttctttcttaaattata----gatacgatga-------------------------ttagatgatacta-aaatagatcttt--catatctgtccc-atgtaatttatcaggtatgggctgctgaggggcaccttaagagtcccagctgtagggtggatgatatataatatgcttgtgagcaatgaaggagcaattcaatcacagtataaatcccatgtctacgcaaatccgaagaacgtgactccggaatttgttcaaagcagattcaagttaacatcgaagaaaggatctcgatatgtgcctgctgcttttttgactggtctccttgacccagttaattcacgagaggaattcctcgaactctttgccgatatggaagg---gaagatgcctctcctggttgtgtcaactgaaggatctccccgga--------------------------------------------------------------------------------------------------------------------------------------------------------------------gatcaaaagcagagatggaagctctcagggaagccaaaggagtaagcaagtttgttgaggttcctggtgcccttttaccacaagaagagtaccctacaatggtggcagaagagcttgaccagtttttgcaagagaactttg-aagccaatgctt-aaaa----ccc-----------tg----ca----------------atgg-agctaacttc------cacggga-tgg----agttt--------t-----ctt-----aatga------------------------------t-ccagctca-aacatttt---------------cccgttgc---------tg---------gtaa--gaatggc-------------tgttacaa------------------------------ctttcatgcaat--------------------------------------------------------------------------------------------------------------------------------------------------------------------------------------------------------------------------------------------------------------------------------------------------------------------------------------------------------------------------------------------------------
>I28597_M027_Malvaceae_Melhania_velutina_seq1
-----------------------------------------------------------------------------------------------------------------------------------------------------------------------------------------------------------------------------------------------------------------------------------------------------------------------------------------------------------------------------------------------------------------------------------tagatt--------------------------------------------------------gcccagtcct-----ctatctgagtattgttg---------tttgattgcttttaaaattctc---------------------t-----------------tatacagattttc-------agtcttctttcttaaattata----gatacgatga-------------------------ttagatgataata-aaatagatcttt--catatatgtccc-atg---tttatcaggtatgggctgctgaggggcaccttaagagccccagctgttgggtggatgatgtataatatgcttgtgagcaatgaaggagcaattcaatcgcagtataaatcccatgtctatgcaaatccaaagaatgtgactccggaaattgttcaaagcagattcaagttaacatcgaagaaaggatcccgatatgtgcctgctgcttttttgactggtctccttgaccctgttaattcccgagaggaattcctcgaactctttgccgatttggaagg---gaagatgcccgtcctggttgtgtcaactgaaggatctcccaaga--------------------------------------------------------------------------------------------------------------------------------------------------------------------gatcgaaagcagagatggaagctcttaaggaagccaaaggagtaagcaaatttgttgaggttcccggtgcccttttaccgcaagaagagtaccctacaatggtggcagaggagctttaccagtttttgcaagggaattttg-aagccaatgctt-aaaa----ccc-----------tt----cac---------------atag-ggctaacttc------tgcggga-tgg----agttt--------t-----ctttctt-gacaa------------------------------t-ccagctca-aacatttt---------------cccgtttc---------tg---------gtaa--------------------------------------------------------------------------------------------------------------------------------------------------------------------------------------------------------------------------------------------------------------------------------------------------------------------------------------------------------------------------------------------------------------------------------------------------------------------------------
>I28598_M028_Malvaceae_Glyphaea_brevis_seq1
--------------------------------------------------------------------------------------------------------------------------------------------------------------------------------------------------------------------------------------------------------------------------------------------------------------------------------------------------------------------------------------------------------------------------------------------------------------------------------------------------------------------------ataattg---------tttgactgcttttaatactctc---------------------ccatcagtttcttcc----atatagatt-----------atttttttcttaaaattata----gatatgagga------tt---tatttgttttct--tgatgaatgactc-aaacagatcttt--gttttatgtaac-atgtattg-atcaggtatgggctgctgaggggcacgttaagagccccagctgttgggcggatgatgtataatatgctcgtgagcaatgaaggggcaattgaatcgcaatataaatctcatgtctatgcaaatgctaaaaatgtgacaccagaaattgttcaaagcagattaaagttaacatcaaagaaaggatcccgatatgtgcctgctgctttcttgactggtctccttgaccctgttaattcccgagaagagttccttgaactctttgccactttggaagg---gaaaatgcccattctggtgatgtcaacggaaggatctccgaaga--------------------------------------------------------------------------------------------------------------------------------------------------------------------gatcaaaagcagagatggaagctctcagggaagctaaaggagtaagcaagtttgttgaggttcctggtgcacttttaccgcacgaagagtaccctactatggtggcagagaagctttaccagtttttgcaagagatttttg-aagtcaatgcttaaaaa----tcc-----------tt----cttg-t------t----ggggc-ttctaaatta------caagaga-cag--atagtgt--------t-----cttccac-gacaa------------------------------c-cgggctcg-aacatttt----------------ccattgc---------tg---------gtca--gaatggttctg--------ctatgtcaa------------------------------tgcaa-----cgcaaag----------------------------------------------------------------------------------------------------------------------------------------gtca-------------------------------------------------------------------------------------------------------------------------------------------------------------------------------------------------------------------------------------------------------
>I28599_M029_Malvaceae_Desplatsia_dewevrei_seq1
-----------------------------------------------------------------------------------------------------------------------------------------------------------------------------------------------------------------------------------------------------------------------------------------------------------------------------------------------------------------------------------------------------------------------------------------------------------------------------------------------------------------------------------------------------------ctatc---------------------gcatcagttttttcc----atatagatt----------ttcctttttctt-aacttata----gacatgatta------tt---tatttgttttct--tgatgaatgactcaaaacagatcatt--cgtttatgtccc-atgtaatg-atcaggtatgggctgctgaggggcaccttaagagccccagctgttgggcggatgatgtataacatgcttgtgaacaatgagrgggcaattgaatcacagtataaatctcaygtctatgcagatgctaaaaatgtgactccagaaattgttcgaagcagattgaacttaacatcaaagaaaggatcccgatatgtgcctgctgctttcttgacgggtctccttgaccctgttacttgccgaaaggagttccttgaactctttgccactttggacag---agaggtgcccattctggtgatgtcaactaagggatctccaagga--------------------------------------------------------------------------------------------------------------------------------------------------------------------gatcaaaagcagagatggaagctctcagggaagctaaaggagtcagcaagtttgttgaggttccgggtgcacttttaccacatgaagagtaccctaatatggtggcagaggagctttaccaatttttgctggagaattttg-aagacaatgcttaaaaa----tcc-----------at----tttg-a------t----ggagc-ttctaacttc------caaggga-ctg----agwat--------t-----gttctac-aacaa------------------------------t-cccgcgct-aagatttt----------------gcattgc---------tg---------atca--gaatggt-------------tgtgtcca------------------------------tgcaattgtacgaaaa----------------------------------------------------------------------------------------------------------------------------------------------------------------------------------------------------------------------------------------------------------------------------------------------------------------------------------------------------------------------------------------------------
>I28600_M146_Malvaceae_Mortoniodendron_guatemalense_seq1
-----------------------------------------------------------------------------------------------------------------------------------------------------------------------------------------------------------------------------------------------------------------------------------ctactctat----------------------------------------------------------------------------------------------------------------------------------------------------------------------------------------------------------------------atctaagcattgttg--------ttttgattgcttctaaaattatc---------------------ctatca-cttct------------gtac----------attttttttagaaaaaaatt-----gataggctga------tt-tatatttgtttacc--tgatgaaccactc-aaatagatcttt--cttctaagcctc-atgaattt-atcaggtatgggctgctgaggggcaccttaagagccccagcagttggctggatgatgtacaatatgcttgtgagcaatgaggcggcaattcagtcgcagtataaatcccatgtctatgcaaatcctaaaaatgtgactccagaaatcgttcaaagcagatacaagttaacaatgaagaaaggatcccggtatgttcctgctgctttcttgactggtctccttgaccctgttaattcccgagaggagttccttgaactctttggcaatttggaggg---aaagatgcctgttctggttgtgtcaactgagggatctccaaaga--------------------------------------------------------------------------------------------------------------------------------------------------------------------gatcaaaagcagagatggaagctctcagggaagccaaaggagtaagcaagtttgttgaggttcctggtgcccttttaccacaagaagagtacccgactatggtggcagaggagctttaccagtttttgcaagagaattttg-aagtcaatgctt-aaaa----tcc-----------tt----cacg-a------t----cattc-ttcccacttc------caacggatcag----agttc--------c-----cttccac-aacaa------------------------------t-cctgcttt-aacatttt---------------cccattgc---------tg---------gtca--gaatggt-------------tctgtcaa------------------------------tgcaattgtactcgaaa-ggagaactta----------------------------------------------------------------------------------------------------------------------------------------------------------------------------------------------------------------------------------------------------------------------------------------------------------------------------------------------------------------------------------------
>I28601_M030_Malvaceae_Sparmannia_africana_seq1
-------------------------------------------------------------------------------------------------------------------------------------------------------------------------------------------------------------------------------------------------------------------------------------acact-------------------------------------------------------------------------------------------------------------------------------------------------------------------------------------------------------ctcgtagtttattcaatcttttagcattgttg---------tttgattgcttttaaaactctc---------------------ccagcagagtcttcc---cttgcagattttgt----------------------ttgta----gatatgatga------tt---tatttgttttct--tgacgaacaactc-aaatagatcttc--cttttatatccg-atgtaatt-atcaggtatgggctgctgagaggyacgttaagagccccagctgttgggtggatgrtgtataatatgcttgtgaacaatgagggggcaattcaatcacagtacaaatcccatgtctacgcaaatcctcaaaatgtgactcccgaaattgttcaaagcagattcaagttaacatcaaagaaaggatcgcgatatgtgcctgctgctttcttgacaggtctycttgaccctgttaattcccgagaggagttcstygawctctttgccagtttggatra---gaagatgcccgttttggtgatgtcaactgarggatctccaaaga--------------------------------------------------------------------------------------------------------------------------------------------------------------------gatcaaaagcagagatggaagctctcagggaagctaaaggagtaagcaagtttgttgaggttcctggtgcacttttaccacacgaagagtaccctaatatggtggcagaggagctttaccggtttttgcaagagaawtttg-aagtcaatgctt-aaaa---ttcc-----------tt----cttg-a------t---gaaagc-ttctwatcc-------taargga-yaa----agtgt--------t-----cttccac-aacaatcc---------------------------t-cctgctgt-acaattct----------------ccattgc---------tg---------gtga--gaacgtc------------tgatgtcta------------------------------agcaagtacacgcaaaa-gacgaccctgta--------------------------------------------------------------------------------------------------------------------------------------------------------------------------------------------------------------------------------------------------------------------------------------------------------------------------------------------------------------------------------------
>I28602_M031_Malvaceae_Mollia_sp_seq1
-----------------------------------------------------------------------------------------------------------------------------------------------------------------------------------------------------------------------------------------------------------------------------------------------------------------------------------------------------------------------------------------------------------------------------------------------------------------------------------------------------------------------------------------------------------ctcta----------------------------------------------------------------------------aata----gatatgataa------tt---tatttgttttct--tgatgaataactg-aaacagatcatt--cgtttatgt--c-atgtaatg-atcaggtatgggttgctaaggggcaccttaagagccccagttgttgggcggatgatgtataatatgcttgtgagcaatgagggggcgattgaatcacagtataaatctcatgtctatgcaaatgctaaaaatgtaactagggaaattgtccaaagcagattgaagttaacatcaaagaaaggatcccgatatgttcctgctgctttcttgacgggtctacttgaccctgtcaattcccgggaggagttccttgatctctttgccactttggatgg---taagatgcccattctagtaatgtcaactgagggatctccgagga--------------------------------------------------------------------------------------------------------------------------------------------------------------------gatcgaaagcagagatcgaagctctcagggaagttaaaggagtaagcaagtttgttgaggttccgggtgcacttttaccacatgaagagtaccctaacatggtggcagaggagctttaccagtttctgctggagaattttg-aagtcaatgcttagaaa----tcc-----------tt-----ttg-a------t----ggagc-ttctaacttc------ca-agggac------agtgt--------t-----cttctac-aacaa------------------------------t-cctgcact-aagattgt-----------------tgttgc---------gg---------tcca--aaattaatc---------ttggaattgg------------------------------tccggt--------------------------------------------------------------------------------------------------------------------------------------------------------------------------------------------------------------------------------------------------------------------------------------------------------------------------------------------------------------------------------------------------------------
>I28603_M223_Malvaceae_Gossypium_hirsutum_seq1
---------------------------------------------------------------------------------------------------------------------------------------------------------------------------------------------------------------------------------------------------------------------------------------------gtgacaaagc---------------------------------------------------------ttgattttacttctctttac-a-----------------------------------aatgttttcgaacaag--------------------------------------------------cgttgactctgagcct-----caatct-gccattttta---------tatgattgctttcaaattctcc----------------------------------------------------------------------taaaatcttaa----------------------------------------------------gccacaagcttt--catctttgtccc-ctgtaatt-atcagatatgggctgttaaggggcatcttaagaaccccaggtgctggttggatgatgtataatatgcttgtgagcaatgagggggcaattcaatcccagtacaagtctcatgtgtatgcaaatcctcaaaatgtgactccagcatttgttcaaagcagatacaagttaacracagagaaaggatcccgatacgttcccgctgctttcttgactggtctcctcgaccctgttaactcccgtgatgagttccttgaactcttttctggtttggaggg---gaaaayycccattctggtcgtgtcaactgagggrtctccgaaga--------------------------------------------------------------------------------------------------------------------------------------------------------------------gatcaaaagcagagatggaagctctcagggaagcaagaggagtcagcaagtttgttaaggttgctggtgctcttttaccacatgaagagtacccttccatggtggccgaggagctttacaagtttttgcaagaraatttcg-aagtcaatgctt-aaag----ccc-----------tt----catg-c------t----ggact-ttccaagt--------aacrggg-tat----a-tttt-------tt----ttcccac-aac-------------------aatatgaatatgatac-------------------------tcaaacwctatrgcttgtga---ta---------a-----------------------------------------------------------------------------------------------------------------------------------------------------------------------------------------------------------------------------------------------------------------------------------------------------------------------------------------------------------------------------------------------------------------------------------------------------------------------------------
>I28604_M032_Malvaceae_Entelea_arborescens_seq1
-----------------------------------------------------------------------------------------------------------------------------------------------------------------------------------------------------------------------------------------------------------------------------------------t--------------------------------------------------------------------------------------------------------------tttytmccwmmmactgcsgtsyytytgaasmcymtyty---------------------------------------------crtywamryttcytct-----gstwcyykrgrytahtmkrcawyswrctykgtcattgaasaamamymcctcaaacccacbatgyggctcccagcagtttcttcc---cttacagaktttgt-----------ttttcttgaaattata----gatatgatga------tt---tatttttattcw--tgacgaacaactc-aaacagatcttc--ctwttatatccg-atgkaatt-atcaggtatgggctgctgaggggcacgwtaagagccccwgctgttgggtrgatgatgtataatatgcttgtgaacaatgagggggcaathcaatcrcagtacaaatcccatgtctacgcaaatcctsaaaatgtgactcccdaaattgttcaaagcagattcaagttaacatcaaagaaaggatcccgatatgtgcctgctgctttcttgacaggtctycttgaccckgttaattcccgagaggagttcsttgawctytttgccagtttggatgr---gaagatgcccgttntggtgatgtcaactgagggatctcyaaagagatcaaaagcagagatggaagctctcagkgaagctawmgkartaagcaagtttgttgakgtycctggyscrmywtkhvmmyrctgmtttcwygacaggwcttcttgaccctgttaattcmmgagasgagttccttgaactttttgccagtttggatgacaaagagatcaaaagcagagatggaagctctcagggaagctaaaggagtaagcaagtttgttgaggttcctggtgcacttttaccacacgaagagtaccctaatatggtggsagaggagctttaccggtttttgcaagagaattttk-adgtcaatgctt-aaaa---ttcc-----------tt----cttg-a------t----grars-ytyywaatcs------taaggga-caa----agtgt--------t-----cttccac-aacaatcc---------------------------t-cctgctgt-acyattct----------------ccattgc---------tg---------gtga--gaaccgtc-----------tggtgtcta------------------------------agcaagyatacgcaaaa-ggcgac--------------------------------------------------------------------------------------------------------------------------------------------------------------------------------------------------------------------------------------------------------------------------------------------------------------------------------------------------------------------------------------------
>I28605_M235_Malvaceae_Abutilon_sp_seq1
----------------------------------------------------------------------------------------------------------------------------------------------------------------------------------------------------------------------------------------------------------------------------------------------tgataaaac---------------------------------------------------------ataatagtgcatcttttgtt----------------------------------tacaatgttttcggacagt--------------------------------------------------ctcctactccgagcct-----ctatctaagcatt-tta---------tatgttttgttttaaaatgctcc-------------------------------------------------------------------------------------------------tgta---------------------------------------------aatcgttgtccc-atttgatt-atcagatatgggctgctgaggggaatcttaagagccccggctgctggttggatgatgtataacgtgcttgtgagcaatgagggggctattcaatcccagtacaagtctcatgtgtatgccaaccctcaaaacgtgactccatcaattgttcaaagcagatacaagttaacaacggagaaaggatcccgatacgtgcctgcttctttcttgaccggtctcctcgaccctgttaattcccgagacgagttccttgaactctttaccggtttagaggg---gaagatgcccgttctggtcgtgtcaaccgagggatctcccaaga--------------------------------------------------------------------------------------------------------------------------------------------------------------------gatcgaaagcagagatggaagctctcagggaagcgaaaggagtgagtaagtttgttaaggttcctggtgctcttttaccacatgaagagtacccttccatcgtggctgaagaacttcacaagtttttgctggagagttttg-aagtcaattctt-aaaa----ccc-----------tt----catg-c------t----ggagc-ttctaact--------aacaggg-tac----agttct-------tt-----ttccac-aacaatatgaatat--------gagacaattacgattcgaattct-caaagc---------------------------------------------------------------------------------------------------------------------------------------------------------------------------------------------------------------------------------------------------------------------------------------------------------------------------------------------------------------------------------------------------------------------------------------------------------------------------------------------------------------------------------
>I28606_M033_Malvaceae_Reevesia_formosana_seq1
---------------------------------------------------------------------------------------------------------------------------------------------------------------------------------------------------------------------------------------------------------------------------------------------------------------------------------------------------------------------------------------------------------------------------------------------------------------------------------------------------------------------------------------------------ttttacatt----------------------------------tcttcc----atacaa-------------tttttttttaaggattttata----gaaatgatga-----------tttatatttgtt--taataaatcgctc-aaatagatcttt--catctatgtccc-atgtaatt-atcaggtatggactgctaaggggcaccttaagagctccagctgttgggtggatgatgtataatatgcttgtgagcaatgagggggcaattcagtcgcagtataagtctcatgtttatgcaaatcctaaaaatgtgactccagaaattgttcaaaacagatacaaattaacaacgaagaaaggatcccgatatgtgcctgctgctttcttgactggtctccttgaccctgttaattcccgagaggagttccttgaactcttcgccgatttggagga---gaagatacccattctggttgtgtcatctgaaggatctccaaaga--------------------------------------------------------------------------------------------------------------------------------------------------------------------gatcaaaagcagaaatggaagctctcagggaagccaaaggagtaagcaagtttgttgaggttcctggttctcttttaccacaagaagagcaccccactctggtggcagaggagctttaccagtttttgcgagagaattttg-aagtcaatgctt--aaa----atg-----------tc----catg-a------t----ggagc-gtttaacttc------tgcggga-cag----agttt--------t-----cttccac-aacaa------------------------------t-ccatctct-aacatttt---------------cccattgc---------tg---------gtca--gaatggt-------------tgtgtcaa------------------------------tgcaattgtacc--------------------------------------------------------------------------------------------------------------------------------------------------------------------------------------------------------------------------------------------------------------------------------------------------------------------------------------------------------------------------------------------------------
>I28607_M034_Malvaceae_Mansonia_altissima_seq1
--------------------------------------------------------------------------------------------------------------------------------------------------------------------------------------------------------------------------------------------------------------------------------------------------------------------------------------------------------------------------------------------------------------------------------------------------------------------------------------------------------------------------------------------------------------------------------------------------------------attttttcaacacaatttttatttagaatttata----gaaatgattt------tt-tatatttgtt------taatgaatcgctc-aaataaatcttt--catttgttcccc-atgtaact-atcaggtatggactcctgaggggtaccttaagagctcctgctgttgggtggatgatgtataatatgcttgtgagcaatgagggggcaattcagtcgcagtataaatctcatgtttatgcaaatcctaaaaacgtgacaccggagattgttcaaagcagatacaaactaacaacgaagaaaggatcccgatacgtgcctgctgctttcttgactggtctccttgaccctgttaattcccgagaagagttccttgaactctttgctgatttggaggg---gaagatacccgttctggttgtgtcaactgaaggatctcccaaga--------------------------------------------------------------------------------------------------------------------------------------------------------------------gatcaagagctgagatggaagctctgagggaagccaaaggagtaagcaagttcgtcgaggttcccggtgccctattaccacaagaagagtaccccactgtggtggcagaggagctttaccagtttttgcaagagaatttcg-aagtcaatgctt-aaaagatgtcc-----------tt----crtg-a------t----ggagtgtcttaacttc------tgcaggc-gag----aagtt--------t-----ctgccac-agcaa------------------------------t-ccatctct-aaaaatttt--------------cccattgc---------tg---------gtca--gaatag-------------ttgtgtcag------------------------------tgcaattatagccaaaa-kgt----------tgacagtata---------------------------------------------------------------------------------------------------------------------------------------------------------------------------------------------------------------------------------------------------------------------------------------------------------------------------------------------------------------------------
>I28608_M035_Malvaceae_Hosfordia_alata_seq1
--------------------------------------------------------------------------------------------------------------------------------------------------------------------------------------------------------------------------------------------------------------------------------------------------------------------------------------------------------------------------------------------------------------------------------tcggacagt--------------------------------------------------ctacaactccgagact-----caatctaagcatt-tta---------tat-ttttcttttaaaatgctcc-------------------------------------------------------------------------------------------------tgtt---------------------------------------------aatcgttgtccc-atttaatt-atcagatatgggctgctgaggggcatcttaagagccccggctgctggttggatgatgtataaggtgcttgtgagcaatgagggggctattcaatcccagtacaagtctcatgtgtatgccaatccgcaaaacgtgactccagcaattattcaaagcagatacaagttaacaacggagaaaggatcccgatatgtgcctgccgctttcttgaccggtctcctcgaccctgttaattcccgagacgactaccttgaactctttgccggtttagaggg---gaagatgcccgttctggtcgtgtcaaccgagggatctcccaaga--------------------------------------------------------------------------------------------------------------------------------------------------------------------gatcaaaagcagagatggaagctctcagggaagccaaaggagtgagtaagtttgttaaggttcctggtgctcttttacctcatgaagagtacccttccatggtggctgaagaacttcacaagtttttgctggagagttttg-aagtcaattctt-aaga----cct-----------tt----catg-ctg----t----ggagc-ttctaact--------aacaggg-tac----agtttt-------ttt---cttccac-aacaatattaatat--------gagacgatta-----------------------------------------------------------------------------------------------------------------------------------------------------------------------------------------------------------------------------------------------------------------------------------------------------------------------------------------------------------------------------------------------------------------------------------------------------------------------------------------------------------------------------------------------------
>I28609_M036_Malvaceae_Pentaplaris_davidsmithii_seq1
-----------------------------------------------------------------------------------------------------------------------------------------------------------------------------------------------------------------------------------------------------------------------------------------------------------------------------------------------------------------------------------------------------------------------------ttttcaatcact--------------------------------------------------------ctcctagcct-----caatctcagtattgtta---------tttga-twtttttaaagttctc---------------------ctatc-----------------------------------------------aattata----gatattacga------tt-tatatttgtttact-tgttgaaatcactg-aagtaaatcttt--catctttgtccc-atgtaatt-atcagatatgggctgctgaggggcatcttaagagcccctggagttgggtggatgatgtataatatgcttgtgagtaatgagggggcaattcaatcacagtataagtctcatgtctacgcaaatcctaataacgtgactccagcaattgttcaaagcagattcaagttaacaacaaagaaaggatcccgatacgtgcctgctgctttcttgactggtctcctcgaccctgttaaatcccgagatgagttcctcgaactctttgccgatttggaggggaagaagatgcccgttctggtcgtgtcaaccgagggatctccaaaga--------------------------------------------------------------------------------------------------------------------------------------------------------------------gatcaaaagcagagatggaagctctcagggaagccaaaggagtaagcaagtttgttaaggttccyggtgctcttttaccacatgaagagtaccctaccatggtggcggaagagctttaccagtttttgcaagagaactttg-aagccaatgctt-aaaa----tcc-----------tt----catg-g------c----ggagc-ttctaactta------cagggga-cag----tttt---------------tttccac-taaaa------------------------------t-cttgccat-aacatttt-----------------caatgc---------ta---------gtca--gaatggt---------------tgtcaa------------------------------ttaaaatgtacccgaaa-ggagaccctgta-aaatcacctctctct---------------aa----------------------------------------------------------------------------------------------------------------------------------------------------aatca--------------------------------------------------------------------------------------------------------------------------------------------------------------------------------------------
>I28611_M062A_Malvaceae_Durio_zibethinus_seq1
-----------------------------------------------------------------------------------------------------------------------------------------------------------------------------------------------------------------------------------------------------------------------------------------------------------------------------------------------------------------------------------------------------------------------------------------------------------------------------------------------------------------------------------------------------------------------------------------------------------------------------------------aattata----aatatgatga------tt-tatatttgtttaca-ttgatgaaccgctc--aatagatcttt--catctatctccc-atgtaatt-atcaggtatgcgctgctgaggggcaccttaagagctccagctgtagggcggatgttgtataatatgcttgtgagcaatgagggcgcaattgagtcgcagtataaatctcatgtctatgcaaatcctaaaaatgtgactccaacaattgttcaaagcagatacaatttaacaacgaagaaaggatcccgatatgtgcctactgcttttttgactggtctccttgaccctgctaattcccgagaggagttccttgaacactttgctgatttggaggg---gaagatgcccattctggttgtgtcaactgaggggtctccaaaga--------------------------------------------------------------------------------------------------------------------------------------------------------------------gatcaaaagcagagatggaagctctcagggaagccaaaggagtaagcaagtttgttgaggttcctggtgcccttttgcctcatgaagagtaccctactaaggtggcagaggagctttaccagtttttgcaagagaattttg-aagtccatgctt-agaa----tcc-----------tt----catg-a------t----ggagc-ttctaacttc------cagggaa-c------aattt--------t-----tttccac-aacaa------------------------------t-catgctca-atcatttt---------------tgcattgc---------ta---------gtca--gaatggt-------------tgtgtcaa------------------------------tgcaaatgtacccaaaa-ggataccctgta-caatga-------------------------------------------------------------------------------------------------------------------------------------------------------------------------------------------------------------------------------------------------------------------------------------------------------------------------------------------------------------------------------
>I28612_M038_Malvaceae_Brachichyton_bidwillii_seq1
-------------------------------------------------------------------------------------------------------------------------------------------------------------------------------------------------------------------------------------------------------------------------------------------------------------------------------------------------------------------------------------------------------------------------------------------------------------------------------------------------------------------tctgagcattgttg---------tttgattgcccttaaaattctc---------------------ctatgagtttcttcc----gtactgattttcat------tttttttttctgaaattatagatcgatatgatga------tt-tatatttgtttacc--tgatgaaccactc-aaatatatcttt--catct-tgtccc-atgtaatttatcaggtacgggctgctcaggggcaccttaagagccccagctgttgggtggatgatgtataatatgcttgtgagcaatgagggggcaattcagtcgcagtataaatctcatgtctatgcaaatcctaaaaatgtgactcctgaaattgttcaaagcagatgcaagttaacaacaaagaaaggatcccgatatgttcctgctgcttttttgactggtctccttgaccccgttaattcccgagaggagttccttgaactatttgctgatttggaggg---gaagatgcccattctggtcgtgtcaactgagggttctccgaaaa--------------------------------------------------------------------------------------------------------------------------------------------------------------------gatcaaaagcagagatggaagctctcagagaagccaaaggagtaagcaagtttgttgaggttcctggtgccctcttaccacaagaggagtaccccactatggtggcagatgagctttaccagttcctccaagagaattttg-aagccaatgctt-aaaa----tcc-----------tt----gttg-a------t----ggagc-ttctaacttc------gggggga-cag----agttt--------t-----cttctat-aacac------------------------------t-ccagctcc-aacatttt---------------cccattgc---------tg---------gtca--ta-gtgt-------------tgtgtcaa------------------------------tgcaactgtacccaaaa-g-------------------------------------------------------------------------------------------------------------------------------------------------------------------------------------------------------------------------------------------------------------------------------------------------------------------------------------------------------------------------------------------------
>I28613_M039_Malvaceae_Eriotheca_macrophylla_seq1
--------------------------------------------------------------------------------------------------------------------------------------------------------------------------------------------------------------------------------------------------------------------------------------------------------------------------------------------------------------------------------------------------------------------------------------------------------------------------------------------------------------------ctaagcatttttg---------tttgattgcttttaaaattcttctc----------------------------------------------------------------------agttatc----gatattatga------tt-tatatttgtttact-tgttgaaaccactg-aagyaaatcttt--tatctttgtcct-gtgtaaattatcagatatcggctgctgaggggcaccttaagagccccggctgttgggcggatgatgtataatatgcttgtgagcaacgagggggcaattcaatcacagtacaagtctcatgtctatgcaaatcctgaaaatgtgactccagmwattgttcaaagccgatgcaagttaacaatgawgaarggatctcgatatgtgcctgccgctttcttgactggtctgctygacccygttgattcccgagatgagttcctcgaactctttgccgatttggaagg---gaagatgcctgtcctggtcgtgtcaaccgaaggatctccgaaga--------------------------------------------------------------------------------------------------------------------------------------------------------------------gatccaaagctgagatggaagctctcagggaagccaaaggagtaaccadgtttgttgaggttcctggtgcccttttaccacaagaagagtaccctaccactgtggcggaggagctttaccagtttttgcaacaacattttg-aagtcgatgctt-aaaa----tcc-----------gt----cacg-g------t---gggggc-ttcttactt-------aagggga-cag----ttttt--------t-----tccccac-aacaa------------------------------yccctgytca-aacattttca-----------------ctgc---------ta---------gtca--gaatggt-------------tgtgtcaa------------------------------tgcaaatgtatccaaa----------------------------------------------------------------------------------------------------------------------------------------------------------------------------------------------------------------------------------------------------------------------------------------------------------------------------------------------------------------------------------------------------
>I28614_M040_Malvaceae_Hydrogaster_trinervis_seq1
------------------------------------------------------------------------------------------------------------------------------------------------------------------------------------------------------------------------------------------------------------------------------------------------------------------------------------------------------------------------------------------------------------------------------------------------------------------------------------------------------------------------------------------------------------------------------------------------------------------------------------cttaaaattata----tatatgatga------ttatctatttgttttct--tgatgaatgactc-aaacagatcatc--tgtttatgtccc-atgtaatg-atcaggtatggactgctgaggggcaccttaagagcccctggtgttgggcggatgatgtataatatgcttgtgagcaatgagggggcaattgaatcgcagtatagatctcatgtctatgcagatgctaaaaatgtgactccagaaattgttcaaagcagattgaagttaacatcaaagaaaggatcccgatatgtgcctgctgctttcttgactggtatcctagaccctgttaattcaagggaggaattccttgaactctttgccactttggatgg---ggaaattcccattctggtgttgtcaactgagaaatcaccaaggc--------------------------------------------------------------------------------------------------------------------------------------------------------------------gatcaaaagcagagatggaagttctcaaggatgccaaaggagtaagcaagtttgtcgaagtaccgggagcacttttgccacatgaagagtaccctaatatggtggcagaggagctctaccagtttttgctggagaactttg-aagtcaatgcttaaata----ttc-----------ct----tttg-a------c----ggagc-ttctaacttc------cacagggacag----agtg----------------ttctac-aacaa------------------------------t-tctgctct-aagatttc----------------ccgttgc---------tg---------atca--gaatgatt-----------ctgtgtcca------------------------------tgcaattgtac---------------------------------------------------------------------------------------------------------------------------------------------------------------------------------------------------------------------------------------------------------------------------------------------------------------------------------------------------------------------------------------------------------
>I28615_M041_Malvaceae_Pterygota_brasiliensis_seq1
-------------------------------------------------------------------------------------------------------------------------------------------------------------------------------------------------------------------------------------------------------------------------------------------------------------------------------------------------------------------------------------------------------------------------------------------------------------------------------------------------------gcct-----caatctgagcattgttg---------tttgattgcttttaaaa-tctc---------------------ctttcagtttcttcc----gtactgattttcg--------tattcttcctgaaactaca----gatatgatga------tt-tacatgtgtttaca--tgatgaacctctc-aaatagatcttt--catatgtgtccc-atgtaattgatcaggtatgggctgctcagaggcaccttaagagccccagctgttgggtggatgatttataatatgcttgtgagcaatgagggggcaattcagtcacagtataaatctgatgtctatgcgaatcctaaaaatgtgactcctgcaattgttcaaagcagatacaagttaacaacaaagaaaggatcccgatatgtgcctgctgcttttttgactggtctccttgaccccgttaattcccgagaggagttccttgagctctttgctgatttcgaggg---gaagatgcccattctggttgtgtcaactgagggttctccgaaaa--------------------------------------------------------------------------------------------------------------------------------------------------------------------gatcaaaagcagagatggaagctcttagggaagccaaa-gagtaagcaagtttgttraggttcccggtgccctattaccacaagaagagtaccctagtatggtggcagaggagctttaccagtttttgcaggagacttttg-aagccaatgctt-aaaa----tcc-----------tt----catg-a------t----ggagc-ttctaacttc------tgaggga-cag----agttt--------t-----cttccac-aaaac------------------------------t-ccagctct-aacatttt---------------ctcattgc---------tg---------gcca--gt-tcac-------------ctcgc-----------------------------------------------------------------------------------------------------------------------------------------------------------------------------------------------------------------------------------------------------------------------------------------------------------------------------------------------------------------------------------------------------------------------------------------------------
>I28616_M042_Malvaceae_Leptonichya_maranta_seq1
--------------------------------------------------------------------------------------------------------------------------------------------------------------------------------------------------------------------------------------------------------------------------------------------------------------------------------------------------------------------------------------------------------------------------------------------------------------------------------------------------------------------------------------------------------------------------------------------------------------------------------------------tata----gatatgatta------ta-tacatgtgttttct--tgatgagccactc-aaatagatcctttatatccatgtcccattgtaata-ytcaggtatgggctgctgcggggcaccttaagagctccagctgttgggtggatgatgtataatatgctwgtgagcaaygagggtgcaattcagtcacagtataaatctcacgtctatgcaaatcctaaaaatgtgactccggaaattgttcaaagcagatacaagttgacaacaaagaaaggttcccgatacgtgcctgctgctttcttgacaggtctccttgaccctgttgattcccgagaggagttccttgaactgtttgccgatttggaagg---gaagatgcccgttctggttgtgtcaaccgagggatctccgaaga--------------------------------------------------------------------------------------------------------------------------------------------------------------------gatcaaaagcdgagatggaagctctcagggaagctaaaggagtaagyaagtttgttgagcttcctggtgcacttttaccacaagaggagtaccctgaaatggtggcagacgrgctttaccggtttttgcaagagaattttg-aagccaatgctt-gaaa----tcc-----------at----ggca-a------t----ggagc-ttctaattta------ctaggga-cag----aattt--------t-----cttccgc-aacaa------------------------------t-catgctct-aacattkt---------------cccattgc---------ag---------gtca--gaatggct-----------ctgtgtcaa------------------------------tgc-----------------------------------------------------------------------------------------------------------------------------------------------------------------------------------------------------------------------------------------------------------------------------------------------------------------------------------------------------------------------------------------------------------------
>I28618_M044_Malvaceae_Pentace_laxiflora_seq1
--------------------------------------------------------------------------------------------------------------------------------------------------------------------------------------------------------------------------------------------------------------------------------------------------------------------------------------------------------------------------------------------------------------------------------------------------------------------------------------------------------------------------------------------------------------------------------------------------------------atttcat------tttttttatt-tgaaatta------gatgtgatga------tt-tatatttcttttac-ctgatgaactactc-aaatagatcttt--catctatgtcct-gtgtaatttatcaggtataggctgctgaggggtgccttaagagccccagctgttgggcggatgatgtataatatgcttgtaagcaatgagggggcaattcagtcgcagtataaatctcacgtctatgcaaatcctgaaaatgtgacgccagaaattgttcaaagcagacacaagttaacagcaaagaaaggatcacgatatgtgcctgctgcttttttgaccggtctccttgaccctgttaattcccgagaagagttccttgaactctttgccaacttggaggg---ggagatgcctgttctggttgtgtcaacggagagatctccaaaga--------------------------------------------------------------------------------------------------------------------------------------------------------------------gatcaaaagcagagatggaagctctcagggaagccaaaggagtaagcaagtttgttgaagttcctggtgcccttttaccacaagaagagtaccctactatggtggcggaggagctttaccagtttttgcaagaacattttg-aagccaatgcttaaaat----ttc-----------tt----cgtg-a------t----ggagc-ttcgaccttc------cacaaga---c----agttt--------t-----catccgc-aacga------------------------------t-ccagctct-aaaatttt---------------------------------------------------------------------cgccccaa------------------------------gggagacatggtagaat-gaaatctttgcatatattacaccaac------------------------------------------------------------------------------------------------------------------------------------------------------------------------------------------------------------------------------------------------------------------------------------------------------------------------------------------------------------------------
>I28619_M045_Malvaceae_Phragmotheca_mammosa_seq1
-------------------------------------------------------------------------------------------------------------------------------------------------------------------------------------------------------------------------------------------------------------------------------------------------------------------------------------------------------------------------------------------------------------------------------------------------------------------------------------------------ctcctagcct-----caatctaagcattgtta---------tttgattgcttttgaaattctc---------------------ctatc-----------------------------------------------aattata----gatattacga------tt-tagatttgtttact-tgttgaaaccactg-aagtaaatcttt--catctttgtccc-atgt-aattatcagatatgggctgctgaggggcatcttaagagcccctggtgttgggtggatgatgtataatacgcttgtgagcaatgagggggcaattcaatcacagtataagtctcatgtgtatgcaaatcctaaaaatgtgactccagaaattgttcaaagcagatacaagctaacaacaaagaaaggatcccgatatgcgcccgctgctttcttgacaggtcttcttgaccctgttaattcccgagacgagttccttgaactctttgccgatttggaggg---gaagatgcccgttctggtcgtgtcaaccgagggatctccgaaga--------------------------------------------------------------------------------------------------------------------------------------------------------------------gatcaaaagcagagatggaagctctcagggaagccaaaggagtaagcaagtttgttaaggttcctggtgctcttttaccacaagaagagtacyctaccatggtggcggaggagctttaccagtttttgcaagagaattttg-aaatcaatgctt-aaaa----tcc-----------tt----catt-a------g---tggagc-ttctaactta------cagggga-cag----tttttattttttat-----tttttac-aacaa------------------------------t-cctgctgt-aatgtttt-----------------cattgc---------ta---------gtca--gaacggt-------------tgtgtcaa------------------------------tgcaaaygtagccaaaa-ggagacc-------------------------------------------------------------------------------------------------------------------------------------------------------------------------------------------------------------------------------------------------------------------------------------------------------------------------------------------------------------------------------------------
>I28620_M046_Malvaceae_Camptostemon_shultzii_seq1
------------------------------------------------------------------------------------------------------------------------------------------------------------------------------------------------------------------------------------------------------------------------------------------------------------------------------------------------------------------------------------------------------------------------------------------------------------------------------------------------------------------atctaggcattgtta---------tttgattgcttttaaaattctc---------------------gtaca-----------------------------------------------aa--------------------------------------------gctaagcc---------tcaatcttt--catctttgwygs-rktt-aactatcagatatgggctgctgaggagcatcttaaaagcccctggtghtggttggatgatgtataatatgcttgtgagcaatgagggggcaattcaatcccaatacaagtctcatgtgtatgcagatcctcaaaatgtgactccagcaattgttcaaagcagatacaagttaacaacgaagaaaggatcccgatatgtacctgctgctttcttgactggtctccttgaccctgttaattcccgagatgagdtcctcgaactttttgccgatttggaggg---gaagatgcccgttctggtcatgtcgaccaagggatctccaaaga--------------------------------------------------------------------------------------------------------------------------------------------------------------------gatcgaaagcagagatggaagctcttagggaagccaaaggagtaagcaagtttgttaaggttcctggtgctcttttaccacatgaagagtaccctaccttggtggctgaggagctttacaagtttttgcaagagaattttg-aagccaatgctt-aaaa----cac-----------tt----catr--------y---kgrrgc-tyyyaw----------srrkgwr-crr-----------------t-----ttkttct-aatag------------------------------a---------------------------------ccaggtgc---------ta---------gagg--cacgatt-------------tkkyrcma------------------------------yrrwatarrtastata----------------------------------------------------------------------------------------------------------------------------------------------------------------------------------------------------------------------------------------------------------------------------------------------------------------------------------------------------------------------------------------------------
>I28621_M153_Malvaceae_Trichospermum_sp_seq1
----------------------------------------------------------------------------------------------------------------------------------------------------------------------------------------------------------------------------------------------------------------------------------------ttattga---------------------acaytktcctwkwttwtttt------------------------tttcttttacagcgttt-----------------------atgtttttcggtacttgacga-ttcyagggattaaatcttggtca-------------------------------------------------------------------------------------tttggtcattyatga----------------------------------------tcc----acatagatt----------ttcctttttcctaaaattatt----gatatgatka------ty---watttgttttct--tgatgaatgactc-aaacagatcatt--tgttyatttccc-atbtaatg-atcagrtatggactgytgaggggcaccttaagagccccagctgttgggcggatgatgtacaatatgcttgtgagcaacgagggggcaathgaatcdcagtataaatctcatgtctatgcaaatgctaawaatgtdactncagagattgttcadagcagattdaagttaacatcaaagaaaggatcccggtatgtgcctgctgctttcttgaccggcctncttgaccccgttaattcccgggaggantthcttgaactctttgccactttggacgg---ggagatgccaattctggtgatgtcaactgagggatctccwagga--------------------------------------------------------------------------------------------------------------------------------------------------------------------gatcaaaagcagagatggaagctctgagggaagctaaaggagtaagcaagtttgttgaggttccaggtgcacttttaccacatgaagagtaccctaacatggtggcagaggagcttcachggtttttnctggagaattttg-aagccaatgcttgaaaa----awt-----------cc----ct---k------ttkdhgswkc-twmywwcbtc------caakrcaacag----aatgy--------tggagamtkytmy-aasaa------------------------------t-yyykycws-----------------------------mkc---------tr---------atca--gaatkgtt-----------ctatgtcaa-----------------------------ttgyaatkgtacaagaaaaggtgaccctcta-aaatgatattcatgttt--------------------------------------------------------------------------------------------------------------------------------------------------------------------------------------------------------------------------------------------------------------------------------------------------------------------------------------------------------------------
>I28623_M048_Malvaceae_Abroma_augusta_seq1
--------------------------------------------------------------------------------------------------------------------------------------------------------------------------------------------------------------------------------------------------------------------------------------------------------------------------------------------------------------------------------------------------------------------------------------------------------------------------------------------------------------------------attgttg---------tttgattggtttcagaattccc---------------------cattga-tttcttcc----atatacttt----------ttttttttatttgaaattata----gatatgagga------tt-tatatgtgttttct--tgatgaatcacac-aaatagatattttatatctatgtcct-ttgtaatt-atcaggtatggactgctgcggggaatcttaagagccccaggtgttgggtggatgatgtataatatgcttgtgagcaatgagggtgcaattcagtcacagtataaatctcatgtctatgcaaatcctaaaaatgtgactccagcaattgttcaaagcagataccagttgacagcaaagaaaggttcccgatatgtgccagctgctttcttgacaggtctccttgatccagttaattcccgagaggagttccttgaactctttgctgatttggaggg---gaagatgcccgtcctggttgtgtcaactgagggatctcccaaga--------------------------------------------------------------------------------------------------------------------------------------------------------------------gatcaaaggcagagatggaagctctcagggaagctaaaggagtaagcaagtttgttgaggttcctggtgcacttctaccacaagaagagtaccctgctatggtggcagaggagctttaccgatttttacaagagaattttg-aagtcaatgctt-gaaa----tcc-----------tt----cgtg-a------t----gaagc-ttctaactta------caaggca-cac----agttt--------t-----cttccac-aacaa------------------------------t-cctgctct-aacattttc--------------cccgttgc---------tg---------gtca--gaatggct-----------ctgtgtcga------------------------------tgcaattgtatgcaaaa-cgagaccctgtaaaaatggcattcatc-----------------------------------------------------------------------------------------------------------------------------------------------------------------------------------------------------------------------------------------------------------------------------------------------------------------------------------------------------------------------
>I28624_M049_Malvaceae_Corchoropsis_tomentosa_seq1
-------------------------------------------------------------------------------------------------------------------------------------------------------------------------------------------------------------------------------------------------------------------------------------------------------------------------------------------------------------------------catcttct------------------------ttttacccaacagtgca--ggttatagacgct--------------------------------------------------------ctcctggact-----caatccgagtgtcgttg---------tttgcttgcttttaaaattctc---------------------c-----------------tatacagattttc-------agtattctttttaaaattata----gatat---------------------------------gatgatactc-aaatggatcttt--catctatgttcc-atgtaatttatcaggtatgggatgctgaggggcaccttaagagccccagctgttggatggatgatgtataatatgcttgtgagcaacgaaggagcaattcaatcccagtacaaatcccatgtctatgcaaatccaaaaaatgtgactccagaaattgttcaaagcagattcaagttaacaacgaagaaaggatcccgatatgtgcctgctgcttttttgactggtctccttgaccctgttaattcccgagaggaattcctcgaactctttgccgatttggaagg---gaagatgcccgtcatggttgtgtcaactgaaggatctcccaaga--------------------------------------------------------------------------------------------------------------------------------------------------------------------gatcaaaagcagagatggaagctctcagggaagccaaaggagtaagcaagtttgttgaggttcccggtgcccttttaccacaagaagagtaccctactatggtggcagaggagctttaccagtttttgcaagagaattttg-aagccaatg--t-aaaa----ccc-----------tt----catc-a-----------cgcag-ggctaacttc------cgcggga-tgg----agttt--------t-----cttccac-aacaata---------------------------tt-ccagctca-aamatctt---------------cccattgc---------yr---------ryaa--kaatggc-------------tgt-------------------------------------------------------------------------------------------------------------------------------------------------------------------------------------------------------------------------------------------------------------------------------------------------------------------------------------------------------------------------------------------------------------------------------------------------------
>I28626_M226_Malvaceae_Helicteres_guazumifolia_seq1
-----------------------------------------------------------------------------------------------------------------------------------------------------------------------------------------------------------------------------------------------------------------------------------------------------------------------------------------------------------------------------------------------------------------------------------------------------------------------------------------------------------------aatctgagcattgttg--------tattgattgcttacaagttctt-----------------------------------------ctattgatttatttgacacaacttctttcttataatttat----gaaatgatga------tt-tatatttgtt------taatgaatcgctc-aaatagatcttt--catttatgtccc-ctgtaatt-atcaggtatggactcctgaggggcaccttaagaagtcctgctgttgggtggatgatgtataatatgcttgtgagcaatgagggggctattcagtcgcagtacaagtctcatgtttatgcagatcctaaaaacgtgactccggaaattgttcaaagcagaataaaattcacaacgaagaagggatcccgatacctgcctgctgctttcttgactggtctccttgaccctgttaattcccgagaggagttccttgaactcttcgccaaattggaggg---gaagatacctgttctggttgtgtcaactgaaggatccccaaaga--------------------------------------------------------------------------------------------------------------------------------------------------------------------gatcaaaagctgagatggaagctctcagggaagccaaaggagtcagcaagttcgttgaagttcctggtgcccttttaccacaagaagagtaccccactgcggtggcagaggagctttaccagtttttgcaagagaatttcg-aagtcaatgctt-aaaatatgtcc-----------tt----catg-a------t----ggagc-ttcaaacttc------tgcggga-gag----aagtt--------t-----cttccac-a-caa------------------------------t-ccatctct-aaaaatttt--------------cccactact-------gtg---------gtta--gaatagtt-----------ttgtgtcaw------------------------------tgcaattatwgm--------------------------------------------------------------------------------------------------------------------------------------------------------------------------------------------------------------------------------------------------------------------------------------------------------------------------------------------------------------------------------------------------------
>I28628_M051_Malvaceae_Werklea_horrida_seq1
-----------------------------------------------------------------------------------------------------------------------------------------------------------------------------------------------------------------------------------------------------------------------tarcatatcatttcactcctttgtggcaaaat---------------------------------------------------------ttgagtttacatcgttttrt-------------------------------------aatgtwttcdaacagt--------------------------------------------------ctccgactcygagcct-----caatctaagcaktkata---------tttgaytscttttakaattccc---------------------------------------------------------------------cataaatctda-----------------------------------------------------rcctcaatcttt--catctttgtycc-atgyaatt-atcagatatgggmtgctgaggrgcatcttaagakccccaggagctggttggatgatgtayaacatrcttgtgagcaatgagggsgcmatysaatcccagtacaagtyycatgtgtatkcaaatcctcaaaaygtgactccggaaatyrttcaaagchgrtacaagttaacaacagagaaaggatcccgatatgtgcctgccgctttcttgactggtctcctygaccytgttamttcycgagaygagttcctygaactstttgccggyttggaggg---gsagataccbgttctrgtcrkgtcaacygarggatcwccgaagd-------------------------------------------------------------------------------------------------------------------------------------------------------------------wgatcgaaagckgagatggaagmymwcakggaakccamaggagtaagcaagtttgtgaaggttccbggtgcccttttaccacatgaagagtaccctacmatggtggctgaggagctwtacaaatttttgcaagagaattttg-aagtaaatgctt-aaat----ccc-----------ty----catg-c------t----ggagc-ttckaact--------aacaggg-tac----agtytc-------ty----cttytgm-aatakwa----------------------------tatgaawttr-caaagttc------aartcaattactattgcttgaga---ta---------aaaa--aaa---------------------------------------------------------------------------------------------------------------------------------------------------------------------------------------------------------------------------------------------------------------------------------------------------------------------------------------------------------------------------------------------------------------------------------------------------------------------------
>I28629_M052_Malvaceae_Spirotheca_rosea_seq1
-------------------------------------------------------------------------------tgagagtagttttgtgtc--------------------------ttcgttttacctaacaactatattattc-gatctcgggtgtgagtatcgaacacgtatat----------------------------------------------------gtt---------------------taattatttcaagattttcatgtatttaaaaaattctttttaaaagatcatatctctatatctatttttaaatatgcatcggacttg--------------gggtatttc-----aagtgaaaagtcgaagcaacatagcytaayaatgcaatgttttta------------------------------------------------------------------agcact-----caatctaaacattgttg---------tttgattgttttt------ctt---------------------ctatc-----------------------------------------------ggttatc----tatgttacta------tt-tatatttgtttgat-tgttgaaaccactg-aagtaaatcttt--cctctttgtccc-atgtaaattatcagatacgggctgctgaggggcactttaagagccccaggtsttgggcggatgatgtataatatgcttgtgagcaatgagggggcaattcaatcacagtacaagtctcatgtctatgcaaatcctgaaaatgtgactccagcaattgttcaaagccgattcaagttaacaatgaagaaaggatcccgatacgtacctgctgctttcttgactggtctgctcgaccctgttaattcccgagacgagttcctcgaactctttgccgacttggaggg---gaagatgcccgtcctggtcgtgtcaaccgagggatctccgaaga--------------------------------------------------------------------------------------------------------------------------------------------------------------------gatcaaaagcagagatggaagctctcagggaagccaaaggagtaaccaagtttgttgaggttcccggtgcccttttaccgcaagaagagtaccctaacactgtggcggaggagctttaccagtttttgcaacaacattttg-aagtcgatgctt-aaaa----tcc-----------gt----catg-g------t---aggggc-ttctaactta------aagggga-cag-------tttcttt---t-----tctccac-aacaa------------------------------t-cctgctca-aacattttcat----------tgctatttgc---------ta---------gtca--gaatggt-------------tgtgtcaa------------------------------t-------------------------------------------------------------------------------------------------------------------------------------------------------------------------------------------------------------------------------------------------------------------------------------------------------------------------------------------------------------------------------------------------------------------
>I28630_M053_Malvaceae_Huberodendron_swietenioides_seq1
------------------------------------------------------------------------------------------------------------------------------------------------------------------------------------------------------------------------------------------------------------------------------------------------------------------------------------------------------------------------------------------------------------------atcaatmracgttctcgaacact--------------------------------------------------------ctcttagcct-----caatttaagcattgtta---------------tgcatttaaaattctc---------------------ctttc-----------------------------------------------aattata----gatattacga------ttttatatttgattact-tgttgaaaccactg-aaggaaatcttt--catckttttccc-atttaaattmtcagatatgggctgctgaggggcaccttaagagccccaggtgttgggtggatgatgtacaatatgcttgtgagcaatgagggggcgattcaatcacagtacaagtctcatgtctaygcaaatcctaaaaatgtgactccatcaattgttcaaagcagatacaagttaacgacgaagaaaggatcccgdtacgtgcctgctgctttcttgactggtctgctcgaccctgttaattcccgagacaagttcctcgaactcttttccaatttggatgg---gaagatccccgttctggtcgtgtcaaccgagggatctccdaaga--------------------------------------------------------------------------------------------------------------------------------------------------------------------gatcaaaagcwgagatggaagctctcagggaagccaaaggagtwagcaagtttgttgaggttcctggtgcccttctaccacaagaagagtaccctgccatggtggcggaggagctttaccagtttttgcaagaaaattttg-aagtcaatgctt-aaaa----tcc-----------wt----catg-g------t----ggagc-ttctaactka------cagggga-cag----tttt---------t-----ttgccac-aaaaa------------------------------t-cctgttct-aacrttgt-----------------cattgc---------tt---------gtca--gaatggt-------------tgtttcaa------------------------------tgcaaatgtacccaaaa-agagaccctgta-aaataacatctctctttagatatataacaa-------------------------------------------------------------------------------------------------------------------------------------------------------------------------------------------------------------------------------------------------------------------------------------------------------------------------------------------------------
>I28631_M054_Malvaceae_Trochetiopsis_benjaminae_seq1
----------------------------------------------------------------------------------------------------------------------------------------------------------------------------------------------------------------------------------------------------------------------------------------------------------------------------------------------------------------ttagttttgcatctttt-----------------------attgggcc--aaagctta--gttttattagatt--------------------------------------------------------gccctgtcct-----ctatctgagtattgttr---------tttgattgcttttaaaattctc---------------------ytac-------------atatacagattttc-------agtvttctttcttaadttata----gatacgatga-------------------------ttagatgawamta-aaatagatctty--catatatgtccc-atgttatttwtcaggtatgggctgctgaggggcaccttaagagccccagctstwgggtggatgatgtataanatgcttgtgagcaatgaaggagcaattcaatcgcagtataaatcccatgtctatgcaaatccgaagaabgtgactccggaaattgttcaaagcagattcaagttaacatcgaagaaaggatcccgvtntgtgcctgctgcttttttgactggtctccttgaccctgttaattcccganaggavttcctcgaactctttgccganttggaagg---gaagatgccngtcctggttktgtcaactgaaggatctcccaaga--------------------------------------------------------------------------------------------------------------------------------------------------------------------gatcdaaagcagagatggaagctctyavggaagccaaaggagtaagcaadthtgthgaggttcchggtgcccttttaccgcaagaagagtaccctncdatggtngcdgaggagctttaccdgtttttgcaagrgaattttg-aacccaatgctt-aaaa----cyc-----------tt----cac---------------rtvg-ggctaacttc------ygcggga-tgg----agtty--------t-----cttwctc-gacaa------------------------------t-ccagctca-aacattky---------------mccgtttc---------tg---------gtav--tgakggc-------------tgtctcaa------------------------------tgcaattgcatcctggg-ggaaacactgma-aaatgamat----ctttacatata----------attgcagtaccaatag-----------------------------------------------------------------------------------------------------------------------------------------------------------------------------------------------------------------------------------------------------------------------------------------------------------------------------------
>I28632_M055_Malvaceae_Eriolaena_candollei_seq1
----------------------------------------------------------------------------------------------------------------------------------------------------------------------------------------------------------------------------------------------------------------------------------------------------------------------------------------------------------------------------ctttt-----------------------attttacctaagagtcgg--gtttttattcgct--------------------------------------------------------ttcctggact-----caatctgagtattgttr---------tttgattgcttttaaaattctc---------------------ytay-------------atatacagattttc-------agtgttctttcttwagttrta----gatacratga-------------------------tyagatgatactr-aaatakatcttt--catatatgtccc-atgtaatttwtcaggtatgggctgcwkaggggcaccttaagagccccagctstwgggtggatgatgtayaatatgcttgtgrgcaatgaaggagcaattcaatcgcagtataaatcycatgtctabgcaaatcbraagaaygtgactcyrgaamttgttcaaagmagattcaagttaacatcraagaaaggatcccgatatgtgcctgctgcttttttgactggtctccttgaccctgttaattcccgagaggaattcctcgaactctttkccratttggaagg---raagatgchngtcctggttktgtcaactgaaggatctcccaara--------------------------------------------------------------------------------------------------------------------------------------------------------------------gatcaaaagyagagatggaagctctcaggraagccaaaggagtaagchmgktksykgaggttccyrgwrbccttttaccgcaagaagagtaccctacaatggtgrcagaggagctttaccagtttttgcaagagaattttg-aagccaatgctt-aaaa----ccc-----------tt----cac---------------gtag-ggctaacttc------cgcgkka-tgr----agttt--------t-----cttacty-kacaa------------------------------t-ccwgmtca-wacattwy---------------mccgtttc---------tg---------gtam--tgakggc-------------tgtttcaa------------------------------tgcrattgcaccctgag-ggaaacactgaa-aaatgaatt-------tacatata----------attgca---------------------------------------------------------------------------------------------------------------------------------------------------------------------------------------------------------------------------------------------------------------------------------------------------------------------------------------------
>I28633_M056_Malvaceae_Adansonia_digitata_seq1
-------------------------------------------------------------------------------------------------------------------------------------------------------------------------------------------------------------------------------------------------------------------------------------------------------------------------------------------tatgcattggacat---------------gggtacttc-----aaatgaagagtcggagcaacatagcctaaaagtgcaatgtttttgaaccct--------------------------------------------------------cttctagtct-----caakctatgcatccttg---------tttgattgc--ttaaaattctt---------------------ctatt-----------------------------------------------agttatc----artattamga------tt-tatatttgtttact-tgttgaaaccactg-aagtaaatcttt--catctttgtccc-atgtaaattatcagatatgggctgctgagggccaccttaagagccccanctgttgggcgaatgatgtataatatgcttgtgagcaatgaaggggcaattcaatcacagtacaagtctcatgtctatgcaaatcctgaaaatgtgactccagcaattgttcaaagcagatgcaagttaacaacaaagaaaggatcccgrtacgtgcctgctgctttcttgactggtctgctcgacccygttaattcccgagaygagttcctyraactmtttgcygatttggaagg---gaagatacccatcctggtcatgtcaaccgagggatctccsaaga--------------------------------------------------------------------------------------------------------------------------------------------------------------------gatcaaaagcagagatggaagctcttagggaagccaaaggagtaacgaagtttgttgadgttcctggtgctcttttaccacaagaagagtatcctaatatggtggcggaggagctttacsagtttttgcargaacattttg-aagtcgatgctt-aaaa----tca-----------tt----catg-a------c---ggggtc-ttttaactta------aaggggc-cag-------tt--------t-----tttcccc-mamva------------------------------wycttgcc----------------------------atttgc---------ta---------gtta--gaatggc-------------tgtatcaa------------------------------tgcaaatgtacccaaaa-ggagac--------------------------------------------------------------------------------------------------------------------------------------------------------------------------------------------------------------------------------------------------------------------------------------------------------------------------------------------------------------------------------------------
>I28636_M059_Malvaceae_Pterospermum_pierrei_seq1
------------------------------------------------------------------------------------------------------------------------------------------------------------------------------------------------------------------------------------------------------------------------------------------------------------------------------------------------------------------------------------------------------------------------------ttatagata------------------------------------------------------------------------------tgatgaktttca---------tttatttacctgctgaat-----------------------------------------------------------------------------------------------------------------------------------tactc-aaatcaatcttt--catctgtgttcc-atgtaatttatcaggtatgggcttctgagaagcaccttaagagccccagttgttgggtggatgatgtataatatgcttgtgagcaatgagggagcaattcaatcacagtataaatcccatgtctatgcaaatcctaaaaatgtgactccagaaattgttcaaagmagatacaagttaacagcgaagaaaggatcccgatatgtacctgcttcttttttgaccggtctgcttgaccctgttaattcccgagaggaattccttgaactctttgccagtttggaggg---gaagatgcccattctggttgtgtcaactgaaggatctcccaaga--------------------------------------------------------------------------------------------------------------------------------------------------------------------gatcaaaagcagagatggaagctctcagggaagccaaaggagtaagcaagttcgttgaggttcccggtgcccttttaccacaagaagagtaccccactacggtggcagaggagctttaccagtttttgcaagagaattttg-aagccaatgctt-aaaa----tcc-----------tt----cat---------------gtgg-agctaacttt------cgcagga-tgg----agttt--------t-----cttccac-aacaa------------------------------t-ccagctca-awcatttt---------------mccattgc---------t----------------------------------------------------------------------------------------------------------------------------------------------------------------------------------------------------------------------------------------------------------------------------------------------------------------------------------------------------------------------------------------------------------------------------------------------------------------------------------------------
>I28637_M060_Malvaceae_Duboscia_vifidiflora_seq1
-------------------------------------------------------------------------------------------------------------------------------------------------------------------------------------------------------------------------------------------------------------------------------------------------------------------------------------------------------------------------------------------------------------------------------------------------------------------------------------------cagttgttggtagtct-----caatctatgcgttcttg---------tttgactgctcttaaaactccc---------------------ccatcaatttcttcc----atatagatt----------ttcatttttcctgaagttata----gatatgatga------tt---tatttgtttgct--tgatgaatgactc-aaacagatcttt--tgtttatgtccc-atgtaatg-atcaggtatgggctgctgaggggcaccttaagagcccctgctgttgggcggatggtgtataatatgctcgtaagcaatgagggggcaattgaatcacagtataaatctcatgtctatgcagatgctaaaaatgtgactccagaaattgttcaaagcagattcaagttaacatcaaagaaaggatcccgatatgttcctgctgctttcttgactggtcttctggaccctgttaattcccgagaggagttccttgaactctttgccattttggatgg---ggagatacctattctggtgatgtcaactgagggatctccaagga--------------------------------------------------------------------------------------------------------------------------------------------------------------------gatcaaaagcagagatggaagctctcagggaagctaagggagtaagcaagtttgttgaggttccgggtgcacttttaccacatgaagagtaccctaatatggtggcagaggagctttgccagtttttgatagagaattttg-aagtcaatgattaaaaa----atc-----------cttcagcttg-a------t----ggagc-ttctaacttc------taaggga-cag----agcgc--------t-----cttccac-aacaa------------------------------t-tctggtca-aagattat----------------ccattgc---------tg---------gtca--gaatggt-------------tgtg-caa------------------------------tgcaattgtacgaaagg-ggccacca------------------------------------------------------------------------------------------------------------------------------------------------------------------------------------------------------------------------------------------------------------------------------------------------------------------------------------------------------------------------------------------
>I28638_M061_Malvaceae_Basiloxylon_brasiliensis_seq1
----------------------------------------------------------------------------------------------------------------------------------------------------------------------------------------------------------------------------------------------------------------------------------------------------------------------------------------------------------------------------------------------------------------------------gtttttgaacatg--------------------------------------------------------ctcctagcct-----caatctgagcattgttg---------tttgattgcttttaaaa----------------------------------ttctcct----atactgatt-----------tttttttccctgaaactata----gatatgatga------tt-tatatttgtttaca--caatgaaccactc-aaatagatcttt--catctgt-tccc-atgtaatttatcaggtatgggctgcttaggggcaccttaagagccccagctgttgggtggatgatgtataatatgcttgtgagcaatgaaggggcaattcagtcgcagtacaaatctcatgtctatgcaaatcctgataatgtgactcctgcagttgttcaaagcagatacaagttaacatcgaagaaaggatcccgatacgtgcctgcagcttttttgactggtcttcttgaccctgtaaattcccgagaggagttccttgaactctttgtggatttggaggg---aaagatgccgattctggttgtgtcaactgagggttctccgaaaa--------------------------------------------------------------------------------------------------------------------------------------------------------------------gdtcaaaagctgagatggaagctctcagggaagccaaaggagtaagcaagtttgttgaggttcctggtgcccttttaccgcaagaagagtaccctactatggtggcagaggagctttacctgtttttgcaagaaaattttg-aagccaatgctt-aaaa----tcc-----------tt----aatg-a------t----ggagc-ttctaacctc------ggcagga-cac----agttt--------t-----cttc-ac-gacac------------------------------t-ccaac-------atttt---------------cccactgc---------tg---------gtca--gagtggt-------------tgtgttaa------------------------------tgcaactgtacccaaaa-ggggaacctgta-taataaca----tctc---------------------------------------------------------------------------------------------------------------------------------------------------------------------------------------------------------------------------------------------------------------------------------------------------------------------------------------------------------------------
>I28639_M249_Malvaceae_Gyranthera_amphibiolepis_seq1
---------------------------------------------------------------------ctagaattcttaatattagttttgcatc-----------------------------gttttacgtaataactatgttactc-ggacttggatgtgagtgtcagacttgagtatgt----------------------------------------------------------------------------atttttctatgatttccatgtatttggagggtcc---ttggcggatcatatccccatacacatgtccggatatacaacagacaca--agtgggagacacggctacttcaaaaaaaatgaagaatcggagtaacatagcctaaccgtgcaatgttcttgaacatt--------------------------------------------------------ctcctagcct-----caatctaagcattgtta---------tttaattgcttttaaaattctc---------------------ctatc-----------------------------------------------aatcata----gatattacga------ttttatattagattact-tgttgaaaccactg-aagaaaatcttt--catctttgtccc-atgtaaattatcagatatgggctgctgaggggcaccttaagagccccaggtgttgggtggatgatgtacaatatgcttgtgagcaatgagggggcaattcaatcacagtacaagtctcatgtctatgcaaatcctgaaaatgtgactccatcaattgttcaaagcagatacaagttaacgacgaagaaaggatcccgatatgtgcctgctgctttcttgactggtctgcttgaccctgttaattcccgagatgagttccttgaactcttttccgatttggacgg---gaggatccccgttctggtcgtgtcaaccaagggatctccgaaga--------------------------------------------------------------------------------------------------------------------------------------------------------------------gatcaaaagcagagatggaagctctcagggaagccaaaggagtaagcaagtttgttgaggttcctggtgctcttctaccacaagaagagtatcctgccaaggtggcggaggagctttaccagtttttgcaagaaaattttg-aaggcaatgctt-aaaa----tcc-----------tt----catt--------g---tggagc-ttctaactta------cagggga-cag----tttt---------t-----ttgccac-aacaa------------------------------g-cctgctct-aacattgt-----------------cattgc---------ta---------gtca--gaatggt-------------tgtgtcaa------------------------------tgcaaatgtacccaaaa-ggagaccctgta-aaataa-------------------------------------------------------------------------------------------------------------------------------------------------------------------------------------------------------------------------------------------------------------------------------------------------------------------------------------------------------------------------------
>I28640_M062B_Malvaceae_Diplodiscus_paniculatus_seq1
---------------------------------------------------------------------------------------------------------------------------------------------------------------------------------------------------------------------------------------------------------------------------------------------------------------------------------------------------------------------------------------------------------------------------------------------------------------------------------------------------------------------------------------------------------------------------------------------------m----mwasagattttct------tttwwtktttswraaawta------grtskrrtga------tw-wawattccttttac-ctgatgaactactc-aaatagatcttt--catctatgttct-ttgtaatttatcaggtatgggctgctgaggggcgccttaagagccccagctgttgggcggatgatgtataatatgcttgtaagcaatgagggggcgattcagtcccagtataaatctcacgtctatgcaaatcctgaaaatgtgactccagaaatcgttcaaagcagatacaagttaacggcaaagaaaggatcacgatatgtgcctgctgcttttttgaccggtctccttgaccctgttaattcccgagaggagttccttgaactctttgccaacttggaggg---gaagatgcccgttctggttgtgtcaacggagagatctccgaaga--------------------------------------------------------------------------------------------------------------------------------------------------------------------gatcaaaagcagagatggaagctctcagggaagccagaggagtaagcaagtttgttgaagtwcccggtgcccttttaccacaagaagagtaccctaccatggtggcggaggagcwttaymwgtttttrmmagaacattttg-aagccaatgcttaaaat----ttc-----------tt----cgtg-a------t----ggagc-ttcgaccttc------cacaagt---c----agttt--------t-----catccgc-aacaa------------------------------t-cctgctct-gaaatttt---------------------------------------------------------------------cgccatag------------------------------g-------------------------------------------------------------------------------------------------------------------------------------------------------------------------------------------------------------------------------------------------------------------------------------------------------------------------------------------------------------------------------------------------------------------
>I28641_M063_Malvaceae_Brownlowia_peltata_seq1
----------------------------------------------------------------------------------------------------------------------------------------------------------------------------------------------------------------------------------------------------------------------------------------------------------------------------------------------------------------------------------------------------------------------------------------t--------------------------------------------------------atcgtagcct-----caatctgagcattcttg---------tttgattgctgttaaaattctc---------------------c--tgagtttcgtcc----atacagattttct------tttttttttt--gaaatta------gatgtgatga------tt-tatatttcttttac-ctggtgaactactc-aaatagatcttt--catctatgtcct-gtgtaatttatcaggtatgggctgctgaggggcgccttaagagccccagctgttgggcggatgatgtataatatgcttgtaagcaatgagggggcaattcagtcgcagtataaatctcacgtctatgcaaatcctgaaaatgtgactccagaaattgttcaaagcagatacaagtbaacggcaaagaaaggatcacgatatgtgcctgctgcttttttgaccggtctccttgaccctgttaattcccgagaggagttccttgaactctttgccaacttggaggg---gaagatgcccgttctggttgtatcaacggagagatctccgaaga--------------------------------------------------------------------------------------------------------------------------------------------------------------------gatcaaaagcagagatggaagctctcagggaagccaaaggagtaagcaagtttgttgaagttcccggtgcccttttaccacaagaagagtaccctactatggtggcggaggagctttaccagtttttgcaagaacattttg-aagccaatgcataaaat----ttc-----------tt----cgtg-a------t----ggagc-ttcgaccttc------cacaaga---c----agttt--------t-----ca-aagc-aacaa------------------------------t-ccagctct-aaaatttt---------------------------------------------------------------------cgccaaag------------------------------ggagacttt--tagaat-gaaatctttacatat-----------------------------------------------------------------------------------------------------------------------------------------------------------------------------------------------------------------------------------------------------------------------------------------------------------------------------------------------------------------------------------
>I28642_M064_Malvaceae_Burretiodendron_esquirolii_seq1
------------------------------------------------------------------------------------------------------------------------------------------------------------------------------------------------------------------------------------------------------------------------------------------------------------------------------------------------------------------------------------------------------------------------------------------------------------------------------------------------------------------------ctattttca---------tttatttacctaatgaat-----------------------------------------------------------------------------------------------------------------------------------tactc-aaatagatcttt--catctatgttcc-aattmatttrtyaggtatgggctgctgagaagcaccttaagagccccagctcttgggtggatgatgtataatatgcttgtgagcaatgagggagcaattcaatcacadtataaatcycatgtytatgcaaacyctaaaaatgtgactccagaaattgttcaaagcagatacaagttaacagcraagaaaggatcccgatatgtkcctgctgcttttttgactggtcwvcttgaccctgtwaattcccgagaggaattccttgaactctttgcygahttggagdg---gaagatgccyrttctggttgtgtcaactgaaggatctcccaaga--------------------------------------------------------------------------------------------------------------------------------------------------------------------gatcwaaagcwgagatggaagctctcagggawgcyaaaggagtaagcaagtttgttgaggttccyggtgcccttttaccacaagaagagtaccctactatggtggcrgaggagctttaccagtttttgcaagagaatgttg-aagtcaatgctt-aaaa----tcc-----------tt----cat---------------gtgg-agctaacttt------gac---a-tgg----agttt--------t-----cttgcac-ggcaa------------------------------t-ccagmtcr-raagag---------------------------------------------------------------------------------------------------------------------------------------------------------------------------------------------------------------------------------------------------------------------------------------------------------------------------------------------------------------------------------------------------------------------------------------------------------------------------------------------------------------------------------
>I28643_M065_Malvaceae_Hermannia_flammea_seq1
--------------------------------------------------------------------------------------------------------------------------------------------------------------------------------------------------------------------------------------------------------------------------------------------------------------------------------------------------------------------------------------------------------------------------------------------------------------------------------------------tttcactctgggtctgg--ggggcctaagcttaattg-------cattacattacctattcaatttcca--------------------------------------------------------------------tgaagattata----gctatgatgac-----ttgtatattttctttttcttgatgaattactc-agaaagatgtta--cathtgtgtttc-atgtaatttatcaggtatgggctgctgaggggcaccttaagagccccagttgttgggtggtttatgtataatatgcttgtgaacaatgagggggcaattcagtcgcagtataaatctcatgtgtatgcaaaccccaataatgtgactccagagattgttcaaaacagattcaagttaacatcaaagaaaggatcccgatatgtgcctgctgctttcttgactggtctccttgaycctgttgattcccgagaggagttccttcaactctttgcagatttggaggg---gaagattcctctacttgttgtgtcaactgagggatctccaaaga--------------------------------------------------------------------------------------------------------------------------------------------------------------------gatccaaagcagagatggaagctctcagcgaagctaaaggagtgagcaagtttgttaaggttcctggtgcacttttaccacatgaagagtatcctactatggtggcagaggagcttcaccagtttttgcaacaaaatgttg-aaatcaatcctt-----------------------------catg-a------t----acacs-ttctaacttctaagggaagaagactgaagaaaatgtc-------tt----catccac--------------------------------------------------------------------------------------ctg--------agtca--gaaagaga-----------ccctataaat-----------------------------tgtaaaatgatccataa----------------------ttcatctttatat----------------------------------------------------------------------------------------------------------------------------------------------------------------------------------------------------------------------------------------------------------------------------------------------------------------------------------------------------------------
>I28644_M066_Malvaceae_Thomasia_solanaceae_seq1
-------------------------------------------------------------------------------------------------------------------------------------------------------------------------------------------------------------------------------------------------------------------------------------------------------------------------------------------------------------------------------------------------------------------------------------------------------------------------------------------------ctcctagcct-----cagtctgaccattgttg---------ttttattgcttttaaaactctc---------------------gcgtcaatttctttt----ctacgatttttttt-----attttattttttaaaattata----gatatgataa------ct-tccatatgttttct--tgatgaattactc-aaagaaatctt---catccgtgtttc-atgtaatt-atcaggtatgggctgctgaggggcaccttaagagccccagctgttgggtggatgatgtataatatgcttgtgaacaatgagggggcaattgagtcgcagtataaatctcatgtctatgcaaatcctcaaaatgtgactccagcaattgttcaaagcagatacgagttaacatcaaagaaaggatcccgatatgttcctgctgctttcttgaccggtctccttgaccctgttaattcccgagaggaattccttgaactctttgccaatttggaggg---gaagatgcccattctggttgtgtcaactgagggatcaccgaaga--------------------------------------------------------------------------------------------------------------------------------------------------------------------gatcaaaagcagagatggaagctctcagggaagctaaaggagtgagcaagtttgttgaggttcctggtgcacttttaccacacgaagagtaccctactatggtagcgcaggagctttaccggtttttgcaagagaattttg-aagccaatgcat-agaa----tcc-----------tt----catg-a------tg--aggggc-ttctaacttc------caagga--cat----agttt--------t-----cttccac-aaaaa------------------------------t-cctgctct-gatgattt---------------cccattgc---------tg---------gtca--gaatagtt-----------ctgtgtgaa------------------------------tgcaatggtatgcaata-ggagaccccgta-aaatgatat----------------------------------------------------------------------------------------------------------------------------------------------------------------------------------------------------------------------------------------------------------------------------------------------------------------------------------------------------------------------------
>I28645_M067_Malvaceae_Guichenotia_ledifolia_seq1
-----------------------------------------------------------------------------------------------------------------------------------------------------------------------------------------------------------------------------------------------------------------------------------------------------------------------------------------------------------------------------------------------------------------------------------------------------------------------------------------------------------------------------------------------ttgcttttaatactctc---------------------ccgtcaatttcttttctacctacgatttcttttc----tttttttattttttaattata----gatatgataa------ct-tctgtatgttttct--tgatgaattactt-aaagaaatctt---catctatgtttc-atgtaatt-atcaggtatgggctgctgaggggcaccttaagagccccagctgttgggtggatgatgtataatatgcttgtgaacaatgagggggcaattgaatcgcagtataaatctcatgtctatgcaaatcctcaaaatgtgactccagcaattgttcaaagcagatacaagttaacatcaaagaaaggatcccgatatgttcctgctgctttcttgaccggtctccttgaccctgttaattcccgagaggaattccttgaactctttgccaatttggaggg---gaagatgcccgttctggttgtgtcaactgagggatcaccaaaga--------------------------------------------------------------------------------------------------------------------------------------------------------------------gatcaaaagcagagatggaagctctcagggaagctaaaggagtgagcaagtttgttgaggttcctggtgcacttttaccacacgaggagtaccctactatggtggcagaggagctttaccggtttttgcaagagaattttg-aagccaatgctt-agaa----tcc-----------tt----catg-a------tg--gggggc-ttctaacttc------caagga--cat----agttt--------t-----cttccac-aaaaa------------------------------c-cctgctct-gatgattt---------------cccattgc---------tg---------gtca--gaatagtt-----------atgtgtcaa------------------------------tgcaatggt-----------------------------------------------------------------------------------------------------------------------------------------------------------------------------------------------------------------------------------------------------------------------------------------------------------------------------------------------------------------------------------------------------------
>I28646_M068_Malvaceae_Helmiopsis_sp_seq1
------------------------------------------------------------------------------------------------------------------------------------------------------------------------------------------------------------------------------------------------------------------------------------------------------------------------------------------------------------------------gcatctttt-----------------------attttacc--tgagtctg--gttyttatacact--------------------------------------------------------ttcctggact-----cgatctgagtattgttg---------tttgattgcttttaaaattctc---------------------t-----------------tat-------------------------------------------------------------------------------------------aaatagatcttt--catatatgtccc-atgtaatttatcaggtatgggctgctgaggggcaccttaagagccccagctgtagggtggatgatgtataatatgcttgtgagcaatgaaggagcaattcaatcgcagtataaatcccatgtctatgcaaatccgaagaatgtkactccggaaattgttcaaagcagattccagttaacatcgaagaaaggatcccgatatgtgcctgctgcttttttgactggtctccttgaccctgttaattcccgagaggaattcctcgaactctttgccratttggaagg---gaagatgcccatcctggttgtgtcaactgaaggatctcccaaga--------------------------------------------------------------------------------------------------------------------------------------------------------------------gawcaaaagcagagatggaagctctcagggaaaccaaaggagtaagcaagtttgttgaggttcctggtgcccttttaccgcaagaagagtaccctacaatggtggcagasgagctttaccagtttttgcwagagaattttg-aagccaatgctt-aaaa----ccc-----------tt----cac---------------ctag-ggcaaacttc------cgcagga-tgg----agttt--------t-----cttactc-aacaa------------------------------t-ccagctca-aacatttt---------------cccgtttc---------tg---------gtaa--tgatggc-------------tgtttcaa------------------------------tgcgattgcrccctgag-gggaacaccgcaaa------------------------------------------------------------------------------------------------------------------------------------------------------------------------------------------------------------------------------------------------------------------------------------------------------------------------------------------------------------------------------------
>I28647_M069_Malvaceae_Cheirolaena_linearis_seq1
------------------------------------------------------------------------------------------------------------------------------------------------------------------------------------------------------------------------------------------------------------------------------------cataatac--------------------------------------------------------------------tcagttttgcatctttt-----------------------agtttacctaaaagtcag--gtttttattcgct--------------------------------------------------------ttc----aca-----acatctgagtactgttg---------ttttattgcttttaaaattctc---------------------t-----------------tat-------------------------------------------------------------------------------------------aaatagatcctt--catatatgtccc-atgtaatttatcaggtatgggctgctgaggggcaccttaagagccccggctgtagggtggatgatgtataatatgcttgtgagcaataaaggagcaattcaatcgcagtataaatcccatgtctatgcaaatccgaagaatgtgactccggaaattgttcaaagcagattcaagttaacatcgaagaaaggatcccgatatgtgcctgctgcttttttgactggtctccttgaccccgttaattcccgagaggaattcctcgaactctttgccgatttggaagg---gaagatgcccgtcctggttgtgtcaactgaaggatctcccaaga--------------------------------------------------------------------------------------------------------------------------------------------------------------------gatcaaaagcagagatggaagctctcagggaagccaaaggagtaagcaaatttgttgaggttcccggtgcccttttaccacaagaagagtaccctacaacggtggcagaggagctttaccagtttttgcaagagaattttg-aagccaatgctt-aaaa----ccc-----------tt----cac---------------gcag-ggctaacatc------cgcaggt-tgg----agttt--------t-----cttactcggacaa------------------------------t-ccagttca-aacatttt---------------------------------------------------------------------------------------------------------------------------------agatcggaagagca--------------------------------------------------------------------------------------------------------------------------------------------------------------------------------------------------------------------------------------------------------------------------------------------------------------------------------------------------------------------------------
>I28648_M070_Malvaceae_Helmiopsiella_madagascariensis_seq1
-------------------------------------------------------------------------------------------------------------------------------------------------------------------------------------------------------------------------------------------------------------------------------------------------------------------------------------------------------------------------catctttt-----------------------attttacctaagagtcag--atttttatatgct--------------------------------------------------------ttcctggact-----caatctgagtattgttg---------tttgattgcttttgaaattctc---------------------t-----------------tatacagattttc-------agwsytctttcttaaattata----gatrcgatga-------------------------ttagatgatacta-aaatagatcttt--catatatgtccc-rtgtaatttatcaggtatgggctgytgaggggcaccttaagagccccagctstagggtggatgatgtataatatgcttgtgagcaatgaaggagcaattcaatcgcagtataaatcccatgtctahgcaaatccgaagaaygtgactccvgaaattgttcaaagcagattcaagttaacatcgaagadaggatcccgatatgtgcctgctgcttttttgactggtctccttgaccctgttaattcccgagakgarttcctcgaactctttgccgatttggaagg---gaagatgccngtcctggttktgtcaactgaaggatctcccaaga--------------------------------------------------------------------------------------------------------------------------------------------------------------------gatcaaaagcagagatggaagctctcagrgaagccaaaggagtaagcaagtttgtwgaggttccyggtgcccttttaccgcaagaagagtaccctacaatggtggcrgaggagctttaccagtttttgcaagagavttttg-aagccartgctt-aaaa----ccc-----------tt----crc---------------gtrg-ggctaacttc------ygcggga-tgg----agttt--------t-----cwwacwy-drcam------------------------------y-ccagctma-macattky---------------mccgtttc---------tg---------gttg----aaggc-------------tgtttcta------------------------------tgcagttgcaccctgag-ggaaaaactgaaaaaatgaaat----------------------------------------------------------------------------------------------------------------------------------------------------------------------------------------------------------------------------------------------------------------------------------------------------------------------------------------------------------------------------
>I28649_M071_Malvaceae_Goethalsia_meiantha_seq1
-------------------------------------------------------------------------------------------------------------------------------------------------------------------------------------------------------------------------------------------------------------------------------------------------------------------------------------------------------------------------------------------------------------ttttggtacttggaagattctatagattaaatattggtcattggaactaggagtccagcacactaccgagagaccacacaacgtttggtagtct-----caatctatgcattcttg---------tttgactgctttcaaaactctcg--------------------acatcgatttcttcc----atatagatt----------ttctttttccctaaatttata----gatatgatga------tt---tatttgtttgct--tgatgaatgactc-aaacagatcttt--tgtttatctccc-atgtaatg-attaggtatgggctgctgaggggcaccttaagagccccagctgttgggcggatggtgtataatatgctcgtcagcaatgagggggcaattgaatctcagtataaatctcatgtatttgcagatgctaaaaatgtgactcctgaaattgttcaaagcagattgaaattaacatcaaagaaaggatcccgatatgtgcctgctgctttcttgactggtctcctggaccctgttaattcccgagaggagttccttgaactctttgccgctttggatgg---ggagatacccgttctggtgatgtcaactgagggatctccaagga--------------------------------------------------------------------------------------------------------------------------------------------------------------------gatcaaaagcagagatggaagctctcagggaagccaaaggagtaagcaagtttgttaaggttccgggtgcacttttaccacatgaagagtaccctaatatggtggcagaggagctttaccagtttttgctagagaattttg-aagtcaatgcttaaaaa----ttc-----------tt----ctgg-a------t----ggaac-ttctaacttc------caaggga-cag----agtgt--------t-----cttccac-aacaa------------------------------t-cctgctct-aagattat----------------ccatcgc---------tg---------gtca--gaatgtt-------------tgtg-taa------------------------------ttcaattgtgcgaaagg-ggccactataaa-aaatgatatccatctttatat------------------------------------------------------------------------------------------------------------------------------------------------------------------------------------------------------------------------------------------------------------------------------------------------------------------------------------------------------------tata
>I28652_M074_Malvaceae_Hildegardia_barteri_seq1
tgctgcagttgctccaacctgggcaggtcccctgcctattgtgtttggtcgagattccaacatgcaaacaaggtattcttaatgccagttttgcctttatgga-tgtagacagctcg--tttgctggccttgagcactggtcatgctttct-a-gttgtgaagttcaattgaggcctacgtata-----------------------------------aagtaggtactgggagagtagggaagtcagt------tactcgacctgatattatgtcgtgctgttggccaaagct---taaatgcattagatggttcattcaaatctt---attgcgctagatttcttaacattagttttgcagcttct------------------------ttttacctaacagtgca-ggtctttgaacgct--------------------------------------------------------ctcctagcct-----caatctgagtgttgttg---------tttggttgcctgtaaaatactc---------------------ctatcagtttcttcc----gtactgattttcatt---ttttttttcccctgaaactata----aatatgacga------tt-tttatttgtttaca--tgatgaacccctc-aaatagatcttt--catctatgtccc-atgtaatttatcaggtatgggttgctcagggccaccttaagagccccagctgttgggtggatgatgtataatatgcttgtgagcaatgaaggggcaattcagtcgcaatataaatctcatgtctatgcaaatcctgaaaatgtgactcctgcaattgttcaaagcagatacaagttaacaacaaaggaaggatcccgatatgtgcctgctgcttttttgactggtctccttgaccctgttaattcccgagaggagttccttgaactctttgctgatttggaggg---gaagatgcccattttggttgtgtcaactgagggttctccgaaaa--------------------------------------------------------------------------------------------------------------------------------------------------------------------gatcaaaagcagagatggaagctcttagggaagccaaaggagtaagcaagtttgttgaggttcctggtgcccttttaccacaagaagagtaccctactatggtagcagaggagctttaccagtttttgcaagaaacttttg-aagccaatgcttaaaaa----tcc-----------tt----cttg-a------t----ggagc-ttctaacttc------ggcagga-c------agttt--------c-----cttccaa-aacac------------------------------c-gcagctct-acattttc---------------ccgtttgc---------tk---------gtaa--ga-tggt-------------tgtgtcaa------------------------------tgcaactgtacctaaaa-ggagaccctgta-caat---------------------------------------------------------------------------------------------------------------------------------------------------------------------------------------------------------------------------------------------------------------------------------------------------------------------------------------------------------------------------------
>I28653_M168_Malvaceae_Theobroma_cacao_seq1
--------ttgctccaacctgggctggccccctgcctattgtgtttggtcgagatcccagcatgcaaacaaggtattctgaattccagtactgcctttgtgaa-tgtggacagcttg--tttgctggccttgagaatcactcttgctttct-aggttgtgaaatttaattgaggcctatgtgca-----------------------------------aggtag---ctgggagagaagcggagc------------------------tcatttcactctgttgagacaaagc---tagttgcatcagatcacccattcaattttt---atggtgctagatttctatacattagttttgcatcttct------------------------ttttacccaacagtgcagtgtttttgaaca-----------------------------------------------------------tctctggct-----caacctaagcattgttg---------tttgattgcttttagattctcc---------------------catcaa-tttcttcc----atgcagagt----------ttctttcttatcaaaattata----gatatgatga------ttttttttttgttttct--tgatgaaccactc-aaatagatcttt--cctttatggttc-atgtaatt-atcaggtatggactgctgaggggcaccttaagagccccagctgttgggtggatgatgtataatatgcttgtcagcaatgagggggcaattcagtcacagtataaatctcatgtctatgcaaatcctaaaaatgtgactccagcaattgttcaaagcagatacaagttgacaacaaagaaaggatcccgatttgtgcctgctgctttcttgactggtctccttgaccctgttacttcccgggaggagttccttgaactctatgctgaattggaggg---ggagatgcccattctggttgtgtcaactgagggatctccaaaga--------------------------------------------------------------------------------------------------------------------------------------------------------------------gatcaaaggcagagatggaagctctcagggaagctaaaggagtaagcaagtttgttgaggttcctggtgcacttttaccacaagaagagtaccctagaatggtggcagaggagctttaccagtttttgcaagagaatttcg-aagtcaatgctt--aaa----tcc-----------tt----catg-a------t----ggaac-ttctaaattc------caaggga-cat----agttt--------t-----gttccac-aacaa------------------------------t-cctgctct-aacatttt---------------cctatagc---------tg---------gtca--gaatggtt-----------ctgtgtcaa------------------------------tgcaattgtacgcaaaa-taaaaccttgta-aaat---------------------------------------------------------------------------------------------------------------------------------------------------------------------------------------------------------------------------------------------------------------------------------------------------------------------------------------------------------------------------------
>I28654_M105_Malvaceae_Pachira_aquatica_seq1
------------------------------------------------------------------------------------------------------------------------------------------------------------------------------------------------------------------------------------------------------------------------------------------------------------------------------------------------------------------------------------------------------------------------------------------------------------------------------------------------------------------------------------------------------------------------------------------------------------------------------------------------------------------------atatttgtttact-tgttgaaaccactg-aagtaaatcttt--tatctttgtcct-gtgcaaattatcagatatcggctgctgaggggcaccttaagagccccgggtgttgggcggatgatgtatagtatgcttgtgagcaacgagggggcaattcaatcacagtacaaatctcatgtctatgcaaattctgaaaatgtgactccagcaattgttcaaagccgatacaagttaacaacaaagaaaggatctcgatacgtgcctgctgctttcttgactggtttgcttgaccctgttgattcccgagatgagttcctcgaactctttgccgatttggaagg---gaagatgcctgtcctggtcgtgtcaaccgagggatctccgaaga--------------------------------------------------------------------------------------------------------------------------------------------------------------------gatccaaagcagagatggaagctctcagggaagccaaaggagtaaccaagtttgttgaggttcctggtgcccttttaccacaagaagagtaccctaccactgtggcggaggagctttaccagtttttgcaacaacattttg-aagtcgatgctt-aaaa----tct-----------gt----catg-g------t---aggggc-ttcttactt-------aagggga-cag----ttttt--------t-----tccccac-aacaa------------------------------tccctgctca-aacattttca-----------------ttgc---------ta---------gtca--gaatggt-------------tgtgtcaa------------------------------tgcaaatg------------------------------------------------------------------------------------------------------------------------------------------------------------------------------------------------------------------------------------------------------------------------------------------------------------------------------------------------------------------------------------------------------------
>I28655_M148_Malvaceae_Robinsonella_mirandae_seq1
-------------ccaacctgggctggtcccctgccgatcgtgtttggtcgagattccagcatgcagacaaggtaaatctgaatgccatatcgcctttatgaaccgcgaaaagcttgtttttgctggcctttagtagcaagtatgcttttctagattgtgaaatttaatggaggcctatgtgtatgattatcatttcttgtttgcttgcctttagcagcaagtaaggttttctagattgtgaagtttaatggaggcctctgtgtaagatatcagttcactcctttgtgatgatac---------------------------------------------------------ataattgtgcatcttttatt----------------------------------tacaatgtcatcggacagt--------------------------------------------------ctccaactccgagcct-----caatctaagcattatta---------tttgttttcttttaaaatgctcc-------------------------------------------------------------------------------------------------tgta---------------------------------------------aatcgttgtccc-ctgtaatt-atcagatatgggttgctgaggggcatcttaagagccccgggtgctggttggatgatgtataatgtgcttgtgagcaatgagggggctattgaatcccagtacaagtctcatgtgtatgccaatcctcaaaacgtgtctccagcaattgttcaaagcagatacaagctaacaacggagaaaggatcccgatacgtacctgccgctttcttgactggtctcctcgaccctgttaattcccgagacgagttccttgaactctttgccgatttggaggg---gaagatgcccgttttggtcatgtcaaccgagggatctcctaaga--------------------------------------------------------------------------------------------------------------------------------------------------------------------gatcgaaagcagagatggaagctctcagggaagccagaggagtaagtaagtttgttaaggttcctggtgctcttttaccgcatgaagagtacccttccctggtggctgaagaactttacaagtttttgctagagagttttg-aagttgattctt-aaaa----tcc-----------tt----catg-cagctgct----ggagc-ttctaact--------aagaggg-tac----agtttt-------ac-----ttccac-aacaatatgaatat--------gagacgatttcgattcgaatact-caaagct-------aatactg------ttgcttgagag-ataaat------agc---------------------------------------------------------------------------------------------------------------------------------------------------------------------------------------------------------------------------------------------------------------------------------------------------------------------------------------------------------------------------------------------------------------------------------------------------------------------------------
>I28656_M002_Malvaceae_Tilia_americana_seq1
---------------------------------------------------------------------------ttttgaa-------------------------------------------------------cactct-----------------------------------------------------------------------------------------------------------------------------------cctaccctat----------------------------------------------------------------------------------------------------------------------------------------------------------------------------------------------------------------------atctaagcattgttg--------atttgattgcttttaaaattctc---------------------ctatca-cttcttct----stayarttt----------tttttttttaatgaaatttta----gatrtgatga------tc-tatatttgtttahs--tgatgaaccactc-aaatagatcttt--catctatgcctc-atgtaakt-atcaggtatgggctgctgaggggmaccttaagagccccagctgttggstggatgatgtacaatatgcttgtgagcaatgagggggcaattcavtcrcagtataaatctcatgtmtatgcaaatcctaaaaatgtgactccagaaattgttcaaagcagatwcaagttaacaatgaagaaaggatcccgdtatgttcctgctgctttcttgactggtctcctdgaccctgttaattcccgmgaggagttccttgaactctttgbcaatttggaggg---vaagatgcctgttctgrttgtgtcaactgagggatctccaaaga--------------------------------------------------------------------------------------------------------------------------------------------------------------------gatcaaaagcagagatggaagctctcagggaagccaaaggartaagcaagtttgttgaggttcctggtgcccttktaccacaagaagagtaccctactatggtggyagaggagctttaccagtttttgcargaraattttg-aagtcaatgctt-aaaa----tcc-----------tt----chtk-a------t----ggttc-ttcyaacttc------cgagrga---c----agttt--------t-----cttccac-aacaa------------------------------t-cctgctct-aacatttc---------------cccattgc---------tg---------rtca--gaatgct-------------tatgtcaataccctgtaagataacatctttatatatattgcacctacaataggat-gaaaaccaaaag-ttatc---------------------------------------------gatgtgaatk-------------------------------------------------------------------------------------------------------------------------------------------------------------------------------------------------------------------------------------------------------------------------------------------------------------------------
>I9832_V002_Malvaceae_Luehea_speciosa_seq1
tgat----------------------------------------------------------------------------------------------------------------------------------------------------------------------------------------------------------------------------------------------------------------------------------------------------------------------------------------------------------------------------------------------------tatctttwtggtacttgaaaatttctagggattaaatcttggtcattggaactaagagtccagcacactaccaacggaccacacagctgttggtagcct-----caatccacgcattctcc---------tctgattksctttaaaactctc---------------------ccatcagtttcttcc----atatagatt-----------ttattywtmywradkhtmtw----khtwtkmyka---------wwkwtttgtttgct--tgatgaatgactc-saachbvtcttt--tgtwtatgtccc-abgtaatg-atcaggtatgggttgctgaggggcaccttaagagccccagcdgttgggcggatgatgtataatatgctkgtgagcaatgagggggcaatwgaatcgcagtataaatctcatgtctatgcaaatgctaaaaatgtgactccagaaattgttcaaagcagattgaagttaacatcaaagaaaggatcccgatangtdcctgctgctttcttgacyggtntbcttgacccygttaattcccvdgaggagttccttgaactctttgccactttggacgg---ggagwtgcccattctngtgatgtcaacngagaaatctccnanga--------------------------------------------------------------------------------------------------------------------------------------------------------------------gatcaaaagcagagatggaagctctcagggaagctaaaggagtaagcaagtttgttdaggttccvggtgcacttttaccwcatgaagagtacccyamtayggtkgcagaggagctttaccagtttttgctrgagaatttyg-aagtcdatgcttaaaaa----tcc-----------tt----cttghr------t----kgagc-ttctadcttc------caaggga-caa----agtat--------t-----cttccac-aacaa------------------------------t-cstgctcywaagatttt----------------csattgc---------tr---------gtca--gaatggtt-----------ctgtgtcaa------------------------------tgcaatcgtaggtgaag-ggccatcctctg-aaatgatrwtchtywtwwwwwwtayhacmmv------------------rkswmaawaktkywhmtyyymsagaaaagctatgggtgtgaaagttgttggatatgtactgatgaaagaagttatcaaatctgtctc--------------attacctgaaatggtagaaaacttatagatatgtgaaattgcttcaaatagtaaatgatgcaaaagaggtattcatatgagaggcttgttattattatcattatcattttgaagttccttacctctaccctagggattcggctcccctccaataccactggaggtccagtacacgttgaagccattgatgcccctcctctcccctgctcttttctgttcccct
