# Supplementary material for: Localized Phylogenetic Discordance Among Nuclear Loci Due to Incomplete Lineage Sorting and Introgression in the Family of Cotton and Cacao (Malvaceae)
Source: Front Plant Sci. 2022 Apr 13;13:850521. doi: 10.3389/fpls.2022.850521 (PMC9043901; doi:10.3389/fpls.2022.850521)
Supplement: Supplementary file 1 [file Data_Sheet_1.ZIP › Alignments_v4/L109.fasta]

>I23352_M001_Malvaceae_Bombax_ceiba_seq1
--------------------------------------------------------------------------------------------------------------------------------------------------------------------------------------------------------------------------------------------------------------------------------------------------------------------------------------------------------------------------------------------------------------------------------------------------------------------------------------------------------------------------------------------------------------------------------------------------------------------aaaatatctaccatcccaaataccagtttgttcttaacgggaagcaaagatggagatgttaaactttgggatgccaaagcagccagattagtttatcattggtcaaaattgcatgaaaggcacacctttttgcaaccaagctcccgtggttttggt---------ggtgttgtgcgggtaatta----tttgtgatta---t--------agccatgt-------------ttc-acatccta-tttct----------------t-catgt-tcct-t-ggtctgaaaa-ttttg------t-----actt------gtta-------------------a--tgttaa-----gagac--ttat-tttt-----tta-tgcaaagtttgaatttgcact-aatgc--------------aa-taatttgcttaattttcacaggcag--ctgttactgatattcaagttgtgtcacatggttttctttcatgcgg---tggagat----------------------------------------------------------------------------------------------------------------------------------------------------------------------------------------------------------------------------------------------------------------------------------------------------------------------------------------------------------------------------------------------------------------------------------------------------------------------
>I23353_M002_Malvaceae_Tilia_americana_seq1
-------------------------------------------------------------------------------------------------------------------------------------------------------------------------------------------------------------------------------------------------------------------------------------------------------------------------------------------------------------------------------------------------------------------------------------------------------------------------------------------------------------------------------------------------------------------------------------------------------------tatcaccaaaatatctaccatcccgactacyagtttgttcttaacgggaagcaaagatggagatgttaaactttgggatgccaaasmarccaagttggtttatcattggtcaaaattgcatgaaaggcacacctttttgcaaccaagctctygmggttttggy---------ggtgttgtgcgggtaatta----tttgtgatta---tm-------wycmwtktt-----kmrrmcytyh-rwwycmaa-ttyyt----------------y-mkkktbtyck-s-kstswraaww-ttktd------t-----wttt------wttk-------------------d--kkttaw-----awdam-addnnttkttk----dtgbdnvadnddwdddwdwwyhaht-wndnn--------------ah-twtkytbnhwwrwndbhvvvdgctg--btdttactgatattcaagttgtgtcacatt------------------------------------------------------------------------------------------------------------------------------------------------------------------------------------------------------------------------------------------------------------------------------------------------------------------------------------------------------------------------------------------------------------------------------------------------------------------------------------------------
>I23354_M003_Malvaceae_Herissantia_crispa_seq1
-------------------------------------------------------------------------------------------------------------------------------------------------------------------------------------------------------------------------------------------------------------------------------------------------------------------------------------------------------------------------------------------------------------------------------------------------------------------------------------------------------------------------------------------------------------------------------------------------------------tattaccaaaatatctaccatcccaaataccagcttgttcctaacgggaagcaaagatggagatgttaaactttgggatgccaaagcagccagattagttcatcattggtcaaaattgcatgaaaggcacacctttttgcaaccaagttctcgtggttttggt---------ggtgttgtgcgggtaatta-----ttgtgatta---t--------agccatatc-------------------tccaa-tttat----------------t-catgt-tcat-t-gttctttcttcttttt------ttttaaactc------attg-------------------a--tgttta-----aagag--tttagtttt-----gta-tgcaagatttgaatttgcact-gacgc--------------aa-tagtttgtgtaaatttcgcaggctg--ctgttacggatattcaagttgtgtcacatggttttctttcgtgtgg---tggagatggctctgtaaaactggttcaactcaatgatgaacgaca-tggg---------------------------------------------------------------------------------------------------------------------------------------------------------------------------------------------------------------------------------------------------------------------------------------------------------------------------------------------------------------------------------------------------------------------------
>I23355_M004_Malvaceae_Malva_arborea_seq1
----------------------------------------------------------------------------------------------------------------------------------------------------------------------------------------------------------------------------------------------------------------------------------------------------------------------------------------------------------------------------------------------------------------------------------------------------------------------------------------------------------------------------------------------------------------------------------------------------------------caccaaaatatctaccatcccaaataccagtttgttcttaacgggaagcaargatggagacgttaaactttgggatgccaaagcagccagactrgttcatcattggccaaaattgcatgaaaggcacacctttttgcaaccwagttctcgtggttttggt---------ggtgttgtgcgggtaagta----tttgtgatta---t--------agccatgtt-------------------tccaa-tttgt----------------t-catgt-tcct-t-attctgaatt-tcttt------t-----actt------atcg-------------------a--tgttaa-----aggag--tttagtttt-----gta-tgcaagatttgaatttgtact-gacgc--------------aa-tagtttgcttaaatgtcataggctg--ctgttactgatatccaagtcgtgtcacatggttttctttcatgtgg---tggagatggctctgtcaaattgg------------------------------------------------------------------------------------------------------------------------------------------------------------------------------------------------------------------------------------------------------------------------------------------------------------------------------------------------------------------------------------------------------------------------------------------------------
>I23356_M005_Malvaceae_Lavatera_assurgentiflora_seq1
-------------------------------------------------------------------------------------------------------------------------------------------------------------------------------------------------------------------------------------------------------------------------------------------------------------------------------------------------------------------------------------------------------------------------------------------------------------------------------------------------------------------------------------------------------------------------------------------------------------tatcaccaaaatatctaccatcccaaataccagtttgttcttaacgggaagcaargatggagacgttaaactttgggatgccaaagcagccagactrgttcatcattggccaaaattgcatgaaaggcacacctttttgcaaccwagttctcgtggttttggt---------ggtgttgtgcgggtaagta----yttgtgatta---t--------agccawgtt-------------------tccaa-tttrt----------------t-catgt-tcct-t-rttctgawtt-tyttt------------wmyk-----------------------------w----------------------------------------------------------------------------------wtskatgcttaaatgtcacaggctg--ctgttactgatattcaagttgtgtcacatggttttctttcwwrwkg---ysrwrrksksyykktamwrmtrkyymaryyswrtsayawrskwyw-ykkkmmwkkrkkkkarrwkgmwmykwvwmwwtgkyymaawkwwktkawsrwysayag----------------------------------------------------------------------------------------------------------------------------------------------------------------------------------------------------------------------------------------------------------------------------------------------------------------------------------------------------------------------
>I23359_M008_Malvaceae_Althaea_officinalis_seq1
-------------------------------------------------------------------------------------------------------------------------------------------------------------------------------------------------------------------------------------------------------------------------------------------------------------------------------------------------------------------------------------------------------------------------------------------------------------------------------------------------------------------------------------------------------------------------------------------------------------------------atctaccatcccaaataccagtttgttcttaacgggaagcaaggatggagacgttaaactttgggatgccaaagcagccagactggtccatcattggccaaaattgcatgaaaggcacacctttttgcaacccagttctcgtggttttggt---------ggtgttgtgcgggtaagta----tttgtgataa---t--------agccatgtt-------------------tccaa-tttgt----------------t-catgt-tcct-t-gttctgaatt-tcttt------t-----actt------atgg-------------------a--tgtcaa-----cggag--tttagtttt-----gta-tgcaagatttgaatttgtact-gacac--------------ga-tagtttgcttaaatgtcacaggctg--ctgttactgatatccaagtcgtgtcacatggttttctttcat------------------------------------------------------------------------------------------------------------------------------------------------------------------------------------------------------------------------------------------------------------------------------------------------------------------------------------------------------------------------------------------------------------------------------------------------------------------------------------
>I23360_M009_Malvaceae_Lagunaria_patersonia_seq1
--------------------------------------------------------------------------------------------------------------------------------------------------------------------------------------------------------------------------------------------------------------------------------------------------------------------------------------------------------------------------------------------------------------------------------------------------------------------------------------------------------------------------------------------------------------------------------------------------------------------------tctaccatcccaaataccagtttgttcttaacgggaagcaaagatggagatgttaaactttgggatgccaaagcggccaaactggttcatcattggtcaaaattgcatgaaaggcacacctttttgcaaccaagttctcgtggttttggt---------ggtgttgtgcgggtaatta----tttgtgattt---t--------aaccgtgttt------gaaccgtc-acatccaa-tttct----------------t-catgg-ttyt-t-gttctgaaaa-tcttt------t-----actt------attg-------------------a--tgtcaa-----aagagtattttttttt-----ttbccsvaardtttdaatttbvmhb-dddbv--------------aawddttttbbttaaadkbhmmvggbtt--------------------------------------------------------------------------------------------------------------------------------------------------------------------------------------------------------------------------------------------------------------------------------------------------------------------------------------------------------------------------------------------------------------------------------------------------------------------------------------------------------------------------------
>I23365_M014_Malvaceae_Callirhoe_bushii_seq1
--------------------------------------------------------------------------------------------------------------------------------------------------------------------------------------------------------------------------------------------------------------------------------------------------------------------------------------------------------------------------------------------------------------------------------------------------------------------------------------------------------------------------------------------------------------------------------------------------------------------------tccaccatcccaaataccggtttgttcttaacsggaagcaaaratggagacgttaaactttgggatgccaaagcagccagactggttcatcattggcyaaaattgcatgaaaggcacamctttttgcaacccagttcycgtggttttggw---------ggtgttgtgcgggtaagta----ttkkkgayta---t--------agcchtgtttc--c--------------------ttdgt----------------y-catgt-tcct-t-gttctgaatt-tcttk------t-----acth------atgg-------------------a--dgthar-----agaab--ttttgtttt-----gha-tvcaagatttgaa-ytgtact-gacgc--------------aa-tagtttgcttaaatgtcacaggctg--ctgttactgatattcaagttgtgtcacgtggttttctttcatgtgg---tggagatggctctgtaaaactggttcaactca---------------------------------------------------------------------------------------------------------------------------------------------------------------------------------------------------------------------------------------------------------------------------------------------------------------------------------------------------------------------------------------------------------------------------------------------
>I23367_M016_Malvaceae_Kitaibelia_vitifolia_seq1
-------------------------------------------------------------------------------------------------------------------------------------------------------------------------------------------------------------------------------------------------------------------------------------------------------------------------------------------------------------------------------------------------------------------------------------------------------------------------------------------------------------------------------------------------------------------------------------------------------------------------------------aaataccagtttgttcttaacgggaagcaaggatggagacgttaaactttgggatgccaaagcagccagactggtccatcattggccaaaattgcatgaaaggcacacctttttgcaacccagttctcgtggttttggt---------ggtgttgtgcgggtaagta----tttgtgataa---t--------agccatgtt-------------------tccaa-tttgt----------------t-catgt-tcct-t-gttctgaatt-tcttt------t-----actt------atgg-------------------a--tgtcaa-----aggag--tttagtttt-----gta-tgcaagatttgaatttgtact-aacac--------------aa-tagtttgtttaaatgtcacaggctg--ctgttactgatatccaagtcgtgtcacatggttttctttcatgtgg---cggagatggctctgtaaaattggttcaactcaatgatcaacgaca-cgggaca------------------------------------------------------------------------------------------------------------------------------------------------------------------------------------------------------------------------------------------------------------------------------------------------------------------------------------------------------------------------------------------------------------------------
>I23368_M017_Malvaceae_Sterculia_apetala_seq1
---------------------------------------------------------------------------------------------------------------------------------------------------------------------------------------------------------------------------------------------------------------------------------------------------------------------------------------------------------------------------------------------------------------------------------------------------------------------------------------------------------------------------------------------------------------------------------------------------------------------aaatatctactatcccagctaccagtttgttcttaacgggaagcaaagatggagatgttaaactttgggatgccaaagcagccaagttggtttgtcattggtcaaaattgcatgaaaggcacacctttttgcaacctagctcccgaggttttggc---------ggtgttgtgcgggtaatta----tttgtgatta---t----------ccatgtt-----tgagatgttc-atattacaatttct----------------t-caagt-tcca------ctgaaaa-tttta------t-----attt------atct-------------------a--tgttaa-----aagac--ttatttttgg--------tgtatatttt----ttgcact-aatgc--------------aa-tactttgcttaaatgtcacaggctg--ctgtgactgatattcaagttgtgtcacgtggttttctttcatgaggagataggcttgattttgtggatctc-------------------------------------------------------------------------------------------------------------------------------------------------------------------------------------------------------------------------------------------------------------------------------------------------------------------------------------------------------------------------------------------------------------------------------------------------------
>I23369_M018_Malvaceae_Abelmoschus_esculentus_seq1
--------------------------------------------------------------------------------------------------------------------------------------------------------------------------------------------------------------------------------------------------------------------------------------------------------------------------------------------------------------------------------------------------------------------------------------------------------------------------------------------------------------------------------------------------------------------------------------------------------------atcaccaaaatatctaccataccaaataccagtttgttcttaacgggaagcaaagatggagatgttaaactttgggatgccaaagcagccagattggttcatcattggtcaaaattgcatgataggcacacctttttgcagccaagttctcgtggttttggt---------ggtgttgtgcgggtaatta----tttgttacta---t--------agccatgtttg--attaaatctcc-gtatcg---tttat----------------tgaatga-tttt--------------ttttt------------actt-----------------------------a--tgttaa-----aatag--ttgattttta--------tgcaagatttgaatttgc----gatgc--------------ca-tagtttgcttcaatgtcacaggctg--ctattactgatattcaagtgatgtcccgtggttttctttcatgtgg---tggagatggctctgtaaaactggttcaactcaatgattaacggca-tgggaca-----------------------------------------------------------------------------------------------------------------------------------------------------------acg----------------------------------------------------------------------------------------------------------------------------------------------------------------------------------------------------------------------------------------------------------
>I23370_M105_Malvaceae_Pachira_aquatica_seq1
-------------------------------------------------------------------------------------------------------------------------------------------------------------------------------------------------------------------------------------------------------------------------------------------------------------------------------------------------------------------------------------------------------------------------------------------------------------------------------------------------------------------------------------------------------------------------------------------------------------------------------------------cagtttattcttaacggkaagcaaagatggagatgttaaactttgggatgccaaagcagccagattggtttatcattggtcaaaattgcatgaaaggcacacctttttgcaaccaagctcccgcggttttggt---------ggtgttgtgcgggtaattg-----------------t--------agccttgtt-----tgagaccttc-acatcgta-tttct----------------t-catgt-tcct-t-ggtctgaaaa-ttttg------t-----tctt------gcta-------------------a--ttataa-----aagac--gtttttttw---------tgcaagatttgaatttgcact-aatgc--------------aa-tagtttgcttaattgtgacaggctg--ctgttactgatattcaagttgtgtcacatggttttctttcatgtgg---tggagatggctccgtaaaactggttcaactcaatgattaacgaca-tgggac-------------------------------------------------------------------------------------------------------------------------------------------------------------------------------------------------------------------------------------------------------------------------------------------------------------------------------------------------------------------------------------------------------------------------
>I23371_M137_Malvaceae_Dombeya_wallichii_seq1
--------------------------------------------------------------------------------------------------------------------------------------------------------------------------------------------------------------------------------------------------------------------------------------------------------------------------------------------------------------------------------------------------------------------------------------------------------------------------------------------------------------------------------------------------------------------------------------------------------------atcaccaaaatatctaccatcccaaataccagtttctttttaactggaagcaaagatggagatgttaaacttysggatgccaaacaagccaagttagtttatcattggtcaaaattacatgagaggcagacctttttgcaaccaagctcacgtggatttggc---------ggtgttgtgcgggtaatta----tttgttatta---tat------atccatktt-------gawtctct-rcttctaa-tttct----------------c-tatgy-wttt-t-kgtytkwwkk-ttttt------t---g-tttttttttttttgtttttatgttttaaattaaa--tgttaaa---------cacttgttttta----a---tagaaaactagttttttgtccgggcttcgccccaggtccgagagtttttttttaaaaaagaattgtccaaaatagtggcgagaaaaaaa------------------------------------------------------------------------------------------------------------------------------------------------------------------------------------------------------------------------------------------------------------------------------------------------------------------------------------------------------------------------------------------------------------------------------------------------------------------------------------------------------------
>I23372_M140_Malvaceae_Chiranthodendron_pentadactylon_seq1
-------------------------------------------------------------------------------------------------------------------------------------------------------------------------------------------------------------------------------------------------------------------------------------------------------------------------------------------------------------------------------------------------------------------------------------------------------------------------------------------------------------------------------------------------------------------------------------------------------------------------------catcccaaataccagtttgttcttaacgggaagcaaagatggagatgttaaactttgggatgccaaagcagccaagttggtttatcattggtcaaaactgcatgagaggcactcctttttgcaaccaagctctcgcggttttggc---------ggtgttgtgcgggtaatta----cttgtgatta---t--------atccatgtt-----tgagaccttt-acatccaa-attct----------------t-catgt-tcct-c-gatctgaaaa-ttttg------t-----attt------attg-------------------a--t-------------------------------------------------------------------------------------------ttgtcacaggctg--ctgttactgatattcaagttgtgtcgcatggttttctttcatgtgg---tggagacggctctgtaaagctggttcaactcaacg------------------------------------------------------------------------------------------------------------------------------------------------------------------------------------------------------------------------------------------------------------------------------------------------------------------------------------------------------------------------------------------------------------------------------------------
>I23373_M141_Malvaceae_Quararibea_funebris_seq1
-------------------------------------------------------------------------------------------------------------------------------------------------------------------------------------------------------------------------------------------------------------------------------------------------------------------------------------------------------------------------------------------------------------------------------------------------------------------------------------------------------------------------------------------------------------------------------------------------------------tataaccaaaatatctaccatcccaaataccagtttgttcttaacgggaagcaaagatggagatgttaaactttgggacgccaaaacagccaagttggtttatcattggtcaaaattgcatgaaaggcactcgtttttgcaaccaagctctcgtggctttggt---------ggtgttgtgcgggtaacta----cttttaataa---t--------atccatgtt-----tgagaccttc-acatccaa-aatct----------------tccaagt-tcct-caagtctgaaaa-ttttg------t-----tttt-----------------------------g------------------------------------------------------------------------------------------------gtcacaggctg--ctgttactgatattcaagttgtgtcacatggttttctttcatgtgg---tggagatggctctgtaaagctggttcaactgagtgactacccacg-agggacatgaagatgaaa-----cttacctgagcccaagggac------------------------------------------------------------------------------------------------------------------------------------------------------------------------------------------------------------------------------------------------------------------------------------------------------------------------------------------------------------------------------------
>I23374_M142_Malvaceae_Hampea_nutricia_seq1
-----------------------------------------------------------------------------------------------------------------------------------------------------------------------------------------------------------------------------------------------------------------------------------------------------------------------------------------------------------------------------------------------------------------------------------------------------------------------------------------------------------------------------------------------------------------------------------------------------------------accaaaatttctaccatcccaaataccagtttgttcttaacgggaagcaaagatggagatgttaaactttgggatgctaaagcagccaaactggttcatcattggtcaaaattgcatgaaaggcacacctttttgcaaccaagttcccgtggtttcggt---------ggcgttgtgcgggtaatca----tttgtgatta---t--------agccatgt------ttgaaccttc-gtatccag-tttct----------------t-catgt-tcct-t-gttttg-----ttttgttcttttttct-attt------aatg-------------------a--tgttaa-----aagag--ttaattttt-----taa-tgcaagattt-------------------------------------------------------------------------------------------------------------------------------------------------------------------------------------------------------------------------------------------------------------------------------------------------------------------------------------------------------------------------------------------------------------------------------------------------------------------------------------------------------------------------------------------------------------------------------------------
>I23377_M148_Malvaceae_Robinsonella_mirandae_seq1
-------------------------------------------------------------------------------------------------------------------------------------------------------------------------------------------------------------------------------------------------------------------------------------------------------------------------------------------------------------------------------------------------------------------------------------------------------------------------------------------------------------------------------------------------------------------------------------------------------------tattaccaaaatatctaccatcccaaatacyagtttsttcttaacgggaagcaaagatggagatgttaaactttgggatgccaaagcagccagacttgttcatcattggtcaaaattgcatgaaaggcacacctttttgcaaccaagttctcgtggttttggt---------ggtgttgtgcgggtartta----tttgtgatta---t--------agcnatgtt-------------------tmcaa-tttat----------------c-catgt-kcct-t-gttctghttt-tttkt------t-----ttttw-----httn-------------------a--nddddd-----ddddd--dddddtbhd-----ddw-tdbnadnnnnnahtdnnnhhn-nvnnb--------------nn-nnnnwwddbbnnddnnnnnnnbnhn--ngntnnnnndnhtdnnhnnhhdgkttbnnbbbndkbtkktnndbnn---kkkrrddkgsyyykkwaaamykgktymamyymawt------------------------------------------------------------------------------------------------------------------------------------------------------------------------------------------------------------------------------------------------------------------------------------------------------------------------------------------------------------------------------------------------------------------------------------------
>I23378_M150_Malvaceae_Ceiba_pentandra_seq1
------------------------------------------------------------------------------------------------------------------------------------------------------------------------------------------------------------------------------------------------------------------------------------------------------------------------------------------------------------------------------------------------------------------------------------------------------------------------------------------------------------------------------------------------------------------------------------------------------------------ccaaaatatctaccatcccaaataccagtttgttcttaacgggaagcaaagatggagatgttaaactttgggatgccaaagcagccagattagtttatcattggtcaaaattgcatgaaaggcacacctttttgcaaccaagctctcgtggttttggt---------ggtgttgtgcgggtaatca----tttgtgatta---t--------agccatgt-------------ttc-acatccta-tttct----------------t-catgt-ccct-t-ggtctgaaaa-ttttg------t-----actt------gtta-------------------a--tgttaa-----gagac--ttgt-tttt-----tta-tgcaaaatttgaatttgcact-aatgc--------------aa-taatttgcttaattgtcacaggcag--c-----------------------------------------------------------------------------------------------------------------------------------------------------------------------------------------------------------------------------------------------------------------------------------------------------------------------------------------------------------------------------------------------------------------------------------------------------------------------------------------------------------------------------
>I23379_M160_Muntingiaceae_Muntingia_calabura_seq1
-------------------------------------------------------------------------------------------------------------------------------------------------------------------------------------------------------------------------------------------------------------------------------------------------------------------------------------------------------------------------------------------------------------------------------------------------------------------------------------------------------------------------------------------------------------------------------------------------------------tatcaccaaaatttctactattccaaatactagcttgttttttacgggaagcaaagatggagatgttaaactctgggatgcgaaagcagctaggttgatttgccattggtcaaaattgcatgaaaggcacacctttttgcaaccaagctcccgtggttttgga---------ggggttgttcgggtagttg----tacattcttaa-----------atctatttttct-------------tgattcat-ttccg--gcag------------tatgt------tggctatagaaa-ttgtt-----cttagt-atct-------------------------gtata--tcccaaagcccaagcttatatgctcata----c---cgaaaaatta----------------------------------ttttgttgttgactgtcgcaggctg--cagttactgatatacaagtggtaccacatggttttctttcatgtgg---cggagatggctctgtgaagctggttcaaatcatgggtcaccataa-gaggacatgaagctactac---aa------------------------------------------------------------------------------------------------------------------------------------------------------------------------------------------------------------------------------------------------------------------------------------------------------------------------------------------------------------------------------------------------------g
>I23380_M161_Malvaceae_Hibiscus_tiliaceus_seq1
-----------------------------------------------------------------------------------------------------------------------------------------------------------------------------------------------------------------------------------------------------------------------------------------------------------------------------------------------------------------------------------------------------------------------------------------------------------------------------------------------------------------------------------------------------------------------------------------------------------------------------accatcccacgtaccagtttgttcttaacgggaagcaaagatggagatgttaaactttgggatgccaaagcagccagattggtttatcattggacaaaattgcatgaaaggcacacctttttgcagccaagttcccgtggttttggt---------ggtgttgtgcgggtaatta----tttgttgtta---t--------agccgtgttt------gaatctta-ataaccaa-tttcc----------------t-catga-ttct---tgactga--t-ttttt------t-----actt---------------------a-------a--tgttaa-----atag---ttgggtttt-----tta-tgcaagatttgaatttgcact-gatgc--------------aa-tagtttgcttaaatgtcacaggctg--ctattactgatattcacgttgtgtcacgtggtttyswtyyatgtgg---tggagatg---------------------------------------------------------------------------------------------------------------------------------------------------------------------------------------------------------------------------------------------------------------------------------------------------------------------------------------------------------------------------------------------------------------------------------------------------------------------
>I23381_M162_Bixaceae_Bixa_orellana_seq1
-------------------------------------------------------------------------------------------------------------------------------------------------------------------------------------------------------------------------------------------------------------------------------------------------------------------------------------------------------------------------------------------------------------------------------------------------------------------------------------------------------------------------------------------------------------------------------------------------------------tatcgcgaaaatatctaccatcccaaataccagtttgttcttaacgggaagcaaagatggagacgttaaactttgggatgcaaaagcagccaagttggtttaccattggccaaaattgcatgaaaggcacactttcttgcaacctagctctcgtggttttggt---------ggagttgtgcgggtaacca----ttt----------t--------aattatgttgatgaaaaagctttttatatccag-ttccg------------------cattt--------ggttagagaa---------ac-t---c-atttgcatt-ttt-----------------------tatccaaa--aaaaaaaatttacttatt----gtcg---------tatccctgcgtt-aaagc--------------a--atatctttccgaatgtctcaggctg--cagttactgacatacaagttctgtcacatggttttcttacatgcgg---tggagatggcactgtaaagctggtgcagcttaaggaccaccttca-tggcacatgaagaa------------------gtttga-----------------------------------------------------------------------------------------------------------------------------------------------------------------------------------------------------------------------------------------------------------------------------------------------------------------------------------------------------------------------------------------
>I23383_M166_Malvaceae_Pseudobombax_ellipticum_seq1
-----------------------------------------------------------------------------------------------------------------------------------------------------------------------------------------------------------------------------------------------------------------------------------------------------------------------------------------------------------------------------------------------------------------------------------------------------------------------------------------------------------------------------------------------------------------------------------------------------------------accaaaatatctaccatcccaaataccagtttgttcttaacgggaagcaaagatggagatgttaaactttgggatgccaaagcagccagattagtttatcattggtcaaaattgcatgaaaggcacacctttttgcaaccaagctctcgtggttttggt---------ggtgttgtgcgggtaatta----tttgtgatta---t--------agccatgtt-----tgagaccttc-acatcctatttttt----------------t-catgt-tcct-t-ggtctgaaaa-ttttg------t-----gctt------atta-------------------a--tgttaa-----aggac--ttgt-tttt-----tta-tgcaaaatttgaatttgcact-aatgc--------------aa-tagtttgcttaatcgtcacaggctg--ctgttactgatattcaagttgtgtcacatggttttctttcatgcgg---tg---------------------------------------------------------------------------------------------------------------------------------------------------------------------------------------------------------------------------------------------------------------------------------------------------------------------------------------------------------------------------------------------------------------------------------------------------------------------------
>I23384_M168_Malvaceae_Theobroma_cacao_seq1
--------------------------------------------------------------------------------------------------------------------------------------------------------------------------------------------------------------------------------------------------------------------------------------------------------------------------------------------------------------------------------------------------------------------------------------------------------------------------------------------------------------------------------------------------------------------------------------------------------------atcaccaaaatatcaaccatcccaaataccagtttgttcttaacgggaagcaaagatggagatgttaaactttgggatgccaaagcggccaagttggtttatcattggtcaaaattgcatgaaaggcacacctttttgcaaccaagctctcgtggttttggg---------ggtgttgtgcgggtaacta-----taatgatta---t--------atccatgtt-----tgagacattc-acattgaa-tttct----------------t-catat-tcct-c-agtctgaaaa-ttttg------t-----attt------attg-------------------a--tgttaa-----aagac--ttttgttgc-----atg---cactatttgaatttgcact-aatgc--------------aa-tattttgtgtaaatgtcacaggctg--ctgttactgatattcaagttgtgtcacatggttttctttcatgtgg---tggagacggctctgtaaagctggttcagttcaatgattacctaca-t------------------------------------------------------------------------------------------------------------------------------------------------------------------------------------------------------------------------------------------------------------------------------------------------------------------------------------------------------------------------------------------------------------------------------
>I23385_M169_Malvaceae_Ochroma_pyramidale_seq1
-----------------------------------------------------------------------------------------------------------------------------------------------------------------------------------------------------------------------------------------------------------------------------------------------------------------------------------------------------------------------------------------------------------------------------------------------------------------------------------------------------------------------------------------------------------------------------------------------------------------accaaaatatctaccatcccaaataccagtttgttcttaacgggaagcaaagatggagatgttaaactttgggatgccaaagcagccaarttggtttatcattggtcaaaattgcaygaaaggcacwcctttttgcaaccragctctcgyggttttggt---------ggtgttgtkcrggtaatta----yttgtgatta---t--------akccgtktt-----wgagacstty-acrtccaa-tttct----------------t-cwtgt-tcct-c-ggtctgwaaa-ttttg------t-----wytt------wttg-------------------a--tgttaa-----aagmc--tkgttttttw--------tkywwkwttwkdddwhvvrct-nntgb--------------da-hhgdtwdhthaadtgtbtcavvhdg--btttyhttbhhdtk----------------------------------gddgddrnvgsnchbkdaadnbbgktwwactcaa--------------------------------------------------------------------------------------------------------------------------------------------------------------------------------------------------------------------------------------------------------------------------------------------------------------------------------------------------------------------------------------------------------------------------------------------
>I23387_M178_Malvaceae_Malvaviscus_arboreus_seq1
--------------------------------------------------------------------------------------------------------------------------------------------------------------------------------------------------------------------------------------------------------------------------------------------------------------------------------------------------------------------------------------------------------------------------------------------------------------------------------------------------------------------------------------------------------------------------------------------------------------atcaccaaaatatctaccatcccaaataccagtttgttcttaacaggaagcaaagatggagatgttaaactttgggatgccaaagcagccagattggttcatcattggtcaaaattgcatgaaaggcacacctttttgcagccaagttctcgtggttttggt---------ggtgttgtgcgggtaatta----tttgttgtta---t--------agccatgttt------aaatcttc-gcatccaa-tttgc----------------t-tatgt-ttct---tgactgattt-ttttt------t-----actt---------------------g-------a--tgttaa-----aagatttttttttttt-----tta-tgcaagatttgaatttgcact-gatgc--------------aa-tagtttgcttaaatctcacaggcag--ctattactgatatt----------------------------------------------------------------------------------------------------------------------------------------------------------------------------------------------------------------------------------------------------------------------------------------------------------------------------------------------------------------------------------------------------------------------------------------------------------------------------------------------------------------
>I23388_M180_Malvaceae_Triumfetta_lappula_seq1
---------------------------------------------------------------------------------------------------------------------------------------------------------------------------------------------------------------------------------------------------------------------------------------------------------------------------------------------------------------------------------------------------------------------------------------------------------------------------------------------------------------------------------------------------------------------------------------------------------------------------------tcccaaataccagtttgttcttaacgggaagcaaagatggagacgttaaactttgggatgccaaagcagccagactggttcatcattggtcaaaattgcatgaaaggcacacctttttgcaaccaagttctcggggttttggt---------ggtgttgtgcgggtaagta----tttgtgatta---g--------agccatgtt-------------------tccaa-tttat----------------t-catgt-tcct-t-gttctga--t-ttctt------c-----actt------attg-------------------a--tgttaa-----aggag--tttagtttt-----gta-tgcaagatttgaatttgtact-gatgc--------------aa-tagtttgcttaaatgtcacaggctg--ctgttactgatatccaagttgt--------------------------------------------------------------------------------------------------------------------------------------------------------------------------------------------------------------------------------------------------------------------------------------------------------------------------------------------------------------------------------------------------------------------------------------------------------------------------------------------------------
>I23391_M183_Malvaceae_Phymosia_umbellata_seq1
-------------------------------------------------------------------------------------------------------------------------------------------------------------------------------------------------------------------------------------------------------------------------------------------------------------------------------------------------------------------------------------------------------------------------------------------------------------------------------------------------------------------------------------------------------------------------------------------------------------tattaycaaaatatctaccatcccaaatacsagtttgttcttgacgggaagcaaagacggagatgttaaactttgggatgccaaagcagccagactggttcatcattggccaaaattgcatgaaaggcacacctttttgcaaccgagttctcgtggttttggtggtgttggtggtgttgtccgggtaatta----tttgtgatya---t--------wmcmrkttw----------------------------------r-----------k--------------------------tttk--r------------------------------------------aw-------------------------------------ksmawwwttkrawttksmmyk-rmskm--------------a--wwrkttkkkkwawtkscyymrgssg--sykktwmykrmwwtymarktkkkkymwskkgktttyyttyskkkkg---kkgrrrwkgsyyyktaaaamykgktymamyymamkrmsramsrmmwtgggacatgacattaaga------tgaaacttctccgag----------------------------------------------------------------------------------------------------------------------------------------------------------------------------------------------------------------------------------------------------------------------------------------------------------------------------------------------------------------------------------------
>I23393_M189_Malvaceae_Kearnemalvastrum_lacteum_seq1
----------------------------------------------------------------------------------------------------------------------------------------------------------------------------------------------------------------------------------------------------------------------------------------------------------------------------------------------------------------------------------------------------------------------------------------------------------------------------------------------------------------------------------------------------------------------------------------------------------------caccaaaatatctaccatcmcaaataccagtttgttcttaacgggaagcaaagatggagacgttaaactttgggatgccaaagcagccagactggttcatcattggycaaaattgcatgaaaggcayacctttttgcaaccmagttctcgtggttttggt---------ggtgttgtgcgggtaagta----tttgtratta---b--------agccatktt-------------------tccaa-tttrt----------------t-yatgt-tcct-t-gttctgawtt-tyttt------t-----whhh------htdd-------------------d--tdwwar-----rrgdk--tdddkttkt-----dtn-nvvradwtdddwwtttnhnnn-vvcvh--------------wa-ddkttwrhttnhhhvdsnbnbbbtd--hhbddwhtnmhadbbddgthvhntbdbwtbbttthhtktbvbgdrg---ndggshybgbwaaahhdractggttcaactcaa--------------------------------------------------------------------------------------------------------------------------------------------------------------------------------------------------------------------------------------------------------------------------------------------------------------------------------------------------------------------------------------------------------------------------------------------
>I23394_M229_Malvaceae_Malvastrum_americanum_seq1
----------------------------------------------------------------------------------------------------------------------------------------------------------------------------------------------------------------------------------------------------------------------------------------------------------------------------------------------------------------------------------------------------------------------------------------------------------------------------------------------------------------------------------------------------------------------------------------------------------------------aatatctaccattccaaataccagtttgttcttaacgggaagcaaagatggagacgttaaactttgggatgccaaagcagccagactggttcatcattggtcaaaattgcatgaaaggcacacctttttgcaaccaagttctcgtggttttggt---------ggtgttgtgcgggtaagta----tttgtgatta---t--------agccatgtt-------------------tccaa-tttat----------------t-catgt-tcyt-t-gttctgwatttttatt------t-----attt------attr-------------------w--tgwtrw-----wrrag--kwkwktwkt-----ktw-kkmwrsawkkkwwkwwktwst-dmygh--------------mr-yaatwwkytwmwwwrwyrymkshtg--cwgytrytrmtrwymwwswwgtkcyrymwsrtkktyttyywtscgg---cggagatagctctg---------------------------------------------------------------------------------------------------------------------------------------------------------------------------------------------------------------------------------------------------------------------------------------------------------------------------------------------------------------------------------------------------------------------------------------------------------------
>I23395_M236_Malvaceae_Fuertesimalva_jacens_seq1
-------------------------------------------------------------------------------------------------------------------------------------------------------------------------------------------------------------------------------------------------------------------------------------------------------------------------------------------------------------------------------------------------------------------------------------------------------------------------------------------------------------------------------------------------------------------------------------------------------------tatcaccaaaatatctaccatcccaaataccagtttgttcttaacaggaagcaaagatggagacgttaaactttgggatgccaaagcagccagactggttcatcattggccaaaattgcatgaaaggcacacctttttgcaaccaagttctcgtggttttggt---------ggtgttgtgcgggtaagta----cttgtgatta---t--------agccaagtt-------------------tccaa-tttat----------------t-catgt-tcat-t-gttctgattt-ttttt----------------------actg-------------------a----------------------------------------------------------------------------------ttgtatgcttaaatgtcacaggctg--ctgttactgatattcaagttgtgtcacatggttttctttcatgtgg---cggagatggctctgtaaaactggttcaactcaatgatcaacgaca-tgggacatgatgttaagatgaaaccagtctatgtccaaaagattttaaggtgcacagaa-------------------------gttttacattccaag----------------------------------------------------------------------------------------------------------------------------------------------------------------------------------------------------------------------------------------------------------------------------------------------------------------------------
>I23396_M019_Malvaceae_Allosidastrum_pyramidatum_seq1
-------------------------------------------------------------------------------------------------------------------------------------------------------------------------------------------------------------------------------------------------------------------------------------------------------------------------------------------------------------------------------------------------------------------------------------------------------------------------------------------------------------------------------------------------------------------------------------------------------------tattaccaaaatatctaccatcccaaataccagtttgttcttaacgggaagcaaagatggagatgtcaaactttgggatgccaaagcagccagactggttcatcattggtcaaaattgcatgaaaggcatacctttttgcaaccaagttctcgtggttttggt---------ggtgttgtgcgggtaatta-----ttgtgatta---t--------agccatttc-------------------ttcaa-tttat----------------t-catgt-tcct-t-gttctgtttt-ttttt------------actt------attg-------------------a--tgttaa-----aagag--tttaatttt-----gta-tgcaagatctgtatgtgcact-gatgc--------------aa-tagtttgtgtaaatctctcaggctg--ctgttaccgatattcaagttgtgtcacatggttttctttcatgtgg---tggagatggctctgtaaaattggttcaa-------------------------------------------------------------------------------------------------------------------------------------------------------------------------------------------------------------------------------------------------------------------------------------------------------------------------------------------------------------------------------------------------------------------------------------------------
>I23397_M020_Malvaceae_Melochia_betonicifolia_seq1
-------------------------------------------------------------------------------------------------------------------------------------------------------------------------------------------------------------------------------------------------------------------------------------------------------------------------------------------------------------------------------------------------------------------------------------------------------------------------------------------------------------------------------------------------------------------------------------------------------------catcaccaaaatatctaccatcccacataccagtttgttcttgacgggaagcaaagatggagatgttaaactttgggatgccaaagcagccaagttggtttaccattggtcraaattgcatgaaaggcacacttttttgcaaccaaactctcgtggttttggc---------ggtgttgtgcgggtaagta----cttatgatta------------atccatgtt-----caagaccgtc-atatccaa-tttct----------------t-catgt-ccct-c-aatctgaata-ttttg------c-----tttt------atta-------------------a--tgttagg-----------ctgtctgtt-----gta-tgcaatacctgaatttgcagc-aatgc--------------aa-acttttatttaaatattgcaggctg--ctgttactgatattcaagttgtgtcacatggttttctctcatgtgg---tggagatgggtctgtaaagctggttca--------------------------------------------------------------------------------------------------------------------------------------------------------------------------------------------------------------------------------------------------------------------------------------------------------------------------------------------------------------------------------------------------------------------------------------------------
>I23398_M021_Malvaceae_Sidastrum_micranthum_seq1
-------------------------------------------------------------------------------------------------------------------------------------------------------------------------------------------------------------------------------------------------------------------------------------------------------------------------------------------------------------------------------------------------------------------------------------------------------------------------------------------------------------------------------------------------------------------------------------------------------------tattaccaaaatatctaccatcccmaatactagtttgttcttaacgggaagcaaagatggagatgttaaactttgggatgccaaagcagccagacttgttcatcattggtcaaaattgcatgaaaggcacacctttttgcaaccaagttctcgtggttttggtg---ttggyggtgttgtgcgggtaatta----tttgtgatta---t--------agccatttt-------------------tccaa-tttat----------------c-ca---------t-gttctgaata-ttttt------t-----wmytw-----wtkr-------------------w--kktwaa-----arrrk--ttwrktttk-----kww-ksmarrwttkrawttksmmyk-rmskw--------------aw-tkkttkkkkwaawkkyyymrgsyks--sgktwmykrwwwt-ymarkwkkkkyssmwkgttttctttcatgtgg---tggtgatggctctgtaaaactggttcaactymawkrtgaacaac---------------------------------------------------------------------------------------------------------------------------------------------------------------------------------------------------------------------------------------------------------------------------------------------------------------------------------------------------------------------------------------------------------------------------------
>I23399_M022_Malvaceae_Gaya_dominguensis_seq1
--------------------------------------------------------------------------------------------------------------------------------------------------------------------------------------------------------------------------------------------------------------------------------------------------------------------------------------------------------------------------------------------------------------------------------------------------------------------------------------------------------------------------------------------------------------------------------------------------------------------------tctaccatcccaaataccagcttgttcttaacgggaagcaaagatggagatgttaaactttgggatgccaaagcagccagactagtttatcattggtcaaaattgcatgaaaggcacacctttttgcaaccaagttctcgtggttttggt---------ggtgttgtgcgggtaatta---------------------------gccatgtc-------------------tccaa-tttat----------------t-catgt-tcct-t-gttgttat---atttt------t-----actc------attg-------------------a--tgttta-----aagag--tttaatttt-----gta-cgcaagagttgaatttgcact-gacsc--------------aa-tagtatgtgtaaat-------------------------------------------------------------------------------------------------------------------------------------------------------------------------------------------------------------------------------------------------------------------------------------------------------------------------------------------------------------------------------------------------------------------------------------------------------------------------------------------------------------------------------------------
>I28591_M023_Malvaceae_Neobuchia_paulinae_seq1
------------------------------------------------------------------------------------------------------------------------------------------------------------------------------------------------------------------------------------------------------------------------------------------------------------------------------------------------------------------------------------------------------------taaccaattgcgtgaccagaatctcggtgggatgctttggtacataccaaaggctcacttaggtacatgcttgttttat--tgtcccc----------cagaca-tagc------tac-ttgtgaatgatttaattt---tgatctaatctt---------tagtttatcaaat-ggtc-tgaatgaaggtagtatcaccaaaatatctaccatcccaaataccagtttgttcttaacgggaagcaaagatggagatgttaaactttgggatgccaaagcagccagattagtttatcattggtcaaaattgcatgaaaggcacacctttttgcaaccaagctcccgtggttttggt---------ggtgtcgtgcgggtaatta----tttgtgatta---t--------agccatgt-------------ttc-acatccta-ttact----------------t-catgt-tcct-t-ggtctgaaaa-ttttg------t-----actt------gtta-------------------a--tgttac-----gagaa--ttat-tttt-----tta-tgcaaaatttgaatttgcact-aatgc--------------ag-taatttccttaattttcacaggcag--ctgttactg---------------------------------------------------------------------------------------------------------------------------------------------------------------------------------------------------------------------------------------------------------------------------------------------------------------------------------------------------------------------------------------------------------------------------------------------------------------------------------------------------------------------
>I28593_M024_Malvaceae_Carpodiptera_cubensis_seq1
-----------------------------------------------------------------------------------------------------------------------------------------------------------------------------------------------------------------------------------------------------------------------------------------------------------------------------------------------------------------------atacatcttctagtgctgacatgaagacaggaacaaataaccaattacgagacgagaatcccaatgggatgctttggtacataccaaaggctcacttaggtaaatgctcttctttt--tttcccc---------tcactca-gagt------tac-ttttgta-gatttaatct---tgatctaatctt---------aatttaat--aac-tgtc-tgagtaaaggtagtatcaccaaaatatcaactatcccaaataccagtttgttcttgactggaagcaaagatggagatgttaaactttgggatgccaaacaagccaagttggtctatcattggtcaaaattgcatgaaagacacacctttttgcagccaagctctcgcggttttggt---------ggtgttgtgcgggtaatta----ttttttattag-----------atccatgtt-----ggagatcttt-gcatccaa-tttct----------------t-cattt-tcct-c-ggtctga----ttttt------t-----tttt----------------------aaaagaaa--tgttatg---caagat----------------------------------ttgcact-aatgc--------------attatttctgcttaaatgtcacaggcgg--ctgttactgatat-----------------------------------------------------------------------------------------------------------------------------------------------------------------------------------------------------------------------------------------------------------------------------------------------------------------------------------------------------------------------------------------------------------------------------------------------------------------------------------------------------------------
>I28594_M025_Malvaceae_Herrania_nitida_seq1
----------------------------------------------------------------------------------------------------------------------------------------------------------------------------------------------------------------------------------------------------------------------------------------------------------------------------------------------------------------------------------------gacatgaggacaggagctagtaatcaattacaggaccagaatcacagtgggatgctttggtacataccaaaggctcacttaggtacatgcttttccttc--tgtcacc---------tcggtcg-gtgc------cac-ttgtctatgatataattt---tgatctaatctt---------tattttatcaaac-tgtc-tgagtgaaggtagtatcaccaaaatatcaaccatcccaaataccagtttgttcttaacgggaagcaaagatggagatgttaaactttgggatgccaaagcagccaagttggtttatcattggtcaaaattgcatgaaaggcacacctttttgcaaccaagctctcgtggtttcggg---------ggtgttgtgcgggtaacta-----tagtgatta---t--------atccatgtt-----tgagacattc-acattgaa-tttct----------------t-catgt-tcct-c-ggtctgaaaa-ttttg------t-----attt------attg-------------------a--tgttaa-----aagac--ttt--tgtt-----gta-tgcactatttgaatttgcact-aatgc--------------aa-tattttgtttaaacgtcacaggctg--ctgttactgatattcaagttgtgtca----------------------------------------------------------------------------------------------------------------------------------------------------------------------------------------------------------------------------------------------------------------------------------------------------------------------------------------------------------------------------------------------------------------------------------------------------------------------------------------------------
>I28595_M184_Malvaceae_Guazuma_ulmifolia_seq1
--------------------------------------------------------------------------------------------------------------------------------------------------------------------------------------------------------------------------------------------------------------------------------------------------------------------------------------------------------------------------gatcttctagtgctgacattaggacagcaactagtaatcaattacaggaccagaatcatagtgggatgctttggtacataccaaaggcacacttaggtacatgcgtttcattt--tgtcacc---------ttggtcg-tagc------cac-twgtatgtgatttaattt---tgatctaatctt---------tatttcatcaaac-tgtc-tgactgaaggtagtatcaccaaaatatcaaccatcccaaataccagtttgtttctgacgggaagcaaagatggagatgttaaactttgggatgccaaagcagccaagttggtttatcattggtcaaaattgcatgaaagacatacctttttgcagccaagctctcgtggttttggc---------ggtgttgtgcgggtaacta----ttagtgatta---t--------atccatgtt-----tcagaccttc-acattga---tact----------------t-cattt-tcct-c-agtctgaaaagttttt------t-----attt------attg-------------------a--tgttaa-----aagac--ttt--tgtc-----gta-tgcactgtttgaatttgcact-aatgc--------------aa-tactttgtttaaatgtcacaggttg--ctgttactgatattcaagttgtgt------------------------------------------------------------------------------------------------------------------------------------------------------------------------------------------------------------------------------------------------------------------------------------------------------------------------------------------------------------------------------------------------------------------------------------------------------------------------------------------------------
>I28596_M026_Malvaceae_Ruizia_cordata_seq1
-------------------------------------------------------------------------------------------------------------------------------------------------------------------------------------------------------------------------------------------------------ttaatagtaactggtggtaaaaatggtgatgttggtctccatgacttccggtacattgctacaggaaagactaaaagacacaggcaccatgatggtgttgaaacaaacatcaacacatcttctagtgctgaca------------------------------------------gtagaatgctttggtacatacctaaggctcacttag-------------------------------------------------------------------------------------------------------------------------------gtagtatcaccaaaatatctaccatcccaaataccagtttgtttttaactggaagcaaagatggagatgttaaactttgggatgccaaacaagccaagttggcttatcattggacaaaattacatgagaggcacacctttttgcaaccaagctcacgtggatttggt---------ggtgttgtacgggtaatta----tttgttatta---tat------atccatgtt-------ggatcttc-acttctaa-tttct---------------tt-tatct-ttgt-t-ggtctgaatt-ttttt------t-----aatt---------------------------aaa--tattaaa---------tacctgttttta----a---tag--------------------------------------------------------------------------------------------------------------------------------------------------------------------------------------------------------------------------------------------------------------------------------------------------------------------------------------------------------------------------------------------------------------------------------------------------------------------------------------------------------------------------------------------------------------------------------------------------
>I28597_M027_Malvaceae_Melhania_velutina_seq1
--------------------------------------------------------------------------------------------------------------------------------------------------------------------------------------------------------------------------------------------------------------------------------------------------------------------------------------------------------------------------------------------------------------------------------------------tgctttggtacatacctaaggctcacttaggtacatgcttttctttt--tgttcccttccctcgatctgtca-gatc------tac-ttgagtatgatttagttt---tgatctaatcttt-------atattttatcaaatgggtc-cgagtgaaggtagtatcaccaaaatatctaccatcccaaacaccagtttctttttaaccggaagcaaagatggagatgtgaaactttgggatgccaaacaagccaagttagtttatcattggtcaaaattacacgagaggcacacctttttgcaaccaagctcccgtggatttggc---------ggtgttgtgcgggtaatta----tttgttatta---tat------atccatgtt-------gaatcttc-acttctaa-tttct----------------t-tatgt-ttgt-t-ggtctgaatt-tcttt------t---a-aatt---------------------------aaa--tgttaag---------cwcttgttttaa----a---tagaaaacttgaatttgcacc-aatgg--------------aatgactttg--------------------------------------------------------------------------------------------------------------------------------------------------------------------------------------------------------------------------------------------------------------------------------------------------------------------------------------------------------------------------------------------------------------------------------------------------------------------------------------------------------------------------------------------------
>I28598_M028_Malvaceae_Glyphaea_brevis_seq1
------------------------------------------------------------------------------------------------------------------------------------------------------------------------------------------------------------------------------------------------------------------------------------------------------------------------------------------------------------------------------------------------gacaggaacaagtaatcaatcacaggaccagaatcttggtgggatgctttggtacataccaaaggctcactcaggtacatgctattcattt--tggcctc---------tcagtca-taac------tgc-ttgtgcatgacttaattg---tgatctaattgt---------tattttatcaaat-ggta-cgagtgaaggtagtatcaccaaaatatctaccatcccaaatactagtttgttcttaacgggaagcaaagatggagatgttaaactttgggatgctaaagcagccaagttggtttatcattggtcaaaattgcatgaaaggcacacatttttgcaaccaagctctcgtggttttggc---------ggtgtcgtgcgggtaatta----tctgtggtta---t--------gtccatgtt-----tgagtccttc-acatcga-------------------------------------------------tttcg------t-----acttatt--gattg-------------------a--tgttat-----aagac-ttttcattatatgtgata-tgtgatagttgaattttcact-aatgc--------------aa-catattgtttaaatgtcacaggctg--ctgttactgata------------------------------------------------------------------------------------------------------------------------------------------------------------------------------------------------------------------------------------------------------------------------------------------------------------------------------------------------------------------------------------------------------------------------------------------------------------------------------------------------------------------
>I28599_M029_Malvaceae_Desplatsia_dewevrei_seq1
--------------------------------------------------------------------------------------------------------------------------------------------------------------------------------------------------------------------------------------------------------------------------------------------------------------------------------------------------------------------------------ctaatgctgatgtgaggacaggaactagcaataaattacaggaccagagtcacggtgggatgctttggtacataccaaaggctcactcaggtacatgctattctgtt--tgttccc---------c----------c------cac-ttgtgtatggtttaactg---tgatctaatggt---------tattttatcaaat-ggtattgagtgaaggtagtatcaccaaaatatctaccattccaaataccagtttgttcttaacgggaagcaaagatggggacgttaaactttgggatgctaaagcggccagattggtttatcattggtccaaattgcatgaaagacacacattcttgcaaccaagctcccgtggttttggc---------ggcgttgtgcgggtaagca----tttgtgattatatt--------atccatgtt-----tgagaccttc-acatccaa-ttgat----------------t-tttgt-tctt-c-agtctaaaaa-ttttg------c-----agtc------atta-------------------a--tgttaa-----aaaac--t-tttcact-----atg-ggcaagagctgaactttcgct-gacgc--------------aa----tatatttaaatctcacaggctg--ctgtt-------------------------------------------------------------------------------------------------------------------------------------------------------------------------------------------------------------------------------------------------------------------------------------------------------------------------------------------------------------------------------------------------------------------------------------------------------------------------------------------------------------------------
>I28601_M030_Malvaceae_Sparmannia_africana_seq1
---------------------------------------------------------------------------------------------------------------------------------------------------------------------------------------------------------------------------------------------------------------------------------------------------------------------------------------------------------------------tcaagatagtgttgaaacaagcatcaacac---atctaataatcaactacaggagcagaatcttggtgggatgctttggtacataccaaaggctcactcaggtacatgcttttctttt--tgtcatc---------tcagtttatagc------cac-ttgtgtatgatttaattg---tgatctaatcgt---------tattttatcatat-ggta-tgagtgaaggtagtatcaccaaaatatctaccatcccaaataccagtttgttcttaacaggaagcaaagatggagatgttaaactttgggatgctaaagcagccaagttggtttaccattggtccaaattgcatgaaaggcacacatttttgcaaccragctctcgtggttttggc---------ggtgttgtgcgggtaatta----tttgtgatta---t--------rwtcatgtt-----tgagaccttc-aaatcaa-------------------------------------------------ttttg------w-----actt-at---wctg-------------------a--tgttat-----aaaag-rcttttywtt-----gta-tacaatagttgaattttcast-aatga--------------aatatatatttt------------------------------------------------------------------------------------------------------------------------------------------------------------------------------------------------------------------------------------------------------------------------------------------------------------------------------------------------------------------------------------------------------------------------------------------------------------------------------------------------------------------------------------------------
>I28603_M223_Malvaceae_Gossypium_hirsutum_seq1
-------------------------------------------------------------------------------------------------------------------------------------------------------------------------------------------------------------------------------------------------------------------------------------------------------------------------------------------------------------------------------------------------aaaggagctagtaaacaag---gagaccaaaatcatggtgggatgcttyrrwacawayywaargmymacytaggtacatgcttttcttat--tgtcccc---------cts-----aagtgc----tac-ttgcgtatgatttgatat---taatctaatctt---------tattttatcaaat-ggta-cgagtgaaggtagcatcacyaaaatttcyaccatcccaaataccagtttgttcttaacgggaagcaaagatggagatgttaaactttgggatgccaaagcagccaaactggttcatcattggtcaaaattgcatgaaaggcacacctttttgcaaccaagttcccgtggtttcggt---------ggcrttgtgcgggtaatca----tttgtgatta---t--------agccatgt------ttgaaccttt-gcatccag-tttgt----------------t-catgt-tccc-t-gttttg-----ttttg------ttttt-actt------gttg-------------------a--tgttaa-----aagag--ttaattttt-----taa-tgcaagatttgaatttgcact-gatgc--------------------------------------------------------------------------------------------------------------------------------------------------------------------------------------------------------------------------------------------------------------------------------------------------------------------------------------------------------------------------------------------------------------------------------------------------------------------------------------------------------------------------------------------------------------------------
>I28604_M032_Malvaceae_Entelea_arborescens_seq1
---------------------------------------------------------------------------------------------------------------------------artaagctc--------------------------------------------------------------------------------------------------------------------------------------------------------------------------------------------------------------------------------tccataacatttctg--ccctgcmtcaaymc---atctaataatcaactacaggaccagaatcttggtgggatgctttggtacataccaaaggctcactcaggtacatacttttctttt--tgtcatc---------tcagtttatagc------cac-ttgtgtatgatttaattg---tgatctaatcgt---------tattttatcatat-ggta-tgagtgaaggtagtatcaccaaaatatctaccatcccaaataccagtttgttcttaacaggaagcaaagatggagatgttaaactttgggatgctaaagcagccaagttggtttatcattggtccaaattgcatgaaaggcacacatttttgcaaccaagctctcgtggttttggc---------ggtgttgtgcgggtaatya----tttgtgatta---t--------attcatktt-----tgagaccttc-aaatcaa-------------------------------------------------ttdtg------t-----ayttaat---actg-------------------a--tgttat-----aaaag-acttttcatt-----gta-tacaatagttgaattttcast-aatga--------------aatatatttgtttgaatgttacaggccg--ctgttactgatattcaagttgtgccgaatggttttcttt---------------------------------------------------------------------------------------------------------------------------------------------------------------------------------------------------------------------------------------------------------------------------------------------------------------------------------------------------------------------------------------------------------------------------------------------------------------------------------------
>I28605_M235_Malvaceae_Abutilon_sp_seq1
---------------------------------------------------------------------------------------------------------------------------------------------------------------------------------------------------------------------------------------------------------------------------------------------------------------------------------------------------------------------------------------------------------------------------------------cgggatgctttggtacataccaaaggctcacttaggtacatgctttttttat--tgtctcc-----------------gaataagagatac-ttctgtaagattgattt----taatctaaccttt--------tgtttaatctaat-ggta-tgagtgaaggtagtattaccaaaatatctaccatcccgaataccagtttgttcttgacaggaagcaaagatggagatgttaaactttgggatgccaaagcagccagactggttcatcattggtcaaaattgcatgaaaggcacacctttttgcaaccgagttctcgtggttttggt---------ggtgttgtgcgggtaatta----tttgtgatta---t--------aaccatgtt-------------------tccaa-tttat----------------t-catgt-tcct-t-gttctgacat-ttttg------t-----actt------attg-------------------a--tgttaa-----aagag--tttagtttt-----gta-tgcaagatttgaacctgcact-tacgc--------------aa-tagtttgtgtaatttcctcaggcgg--------------------------------------------------------------------------------------------------------------------------------------------------------------------------------------------------------------------------------------------------------------------------------------------------------------------------------------------------------------------------------------------------------------------------------------------------------------------------------------------------------------------------------
>I28606_M033_Malvaceae_Reevesia_formosana_seq1
---------------------------------------------------------------------------------------------------------------------------------------------------------------------------------------------------------------------------------------------------------------------------------------------------------------------------------------------------------------------------------------------------------tagtaaccaattgcgagaccagaatctcratgggatgctttggtacataccaaaggctcactcaggtacatacttttctttt--tgtcccg---------tcagtca-gagc------tac-ttgtatatgatttaattt---tgatctaatctt---------tattttatcaaac-gatc-tgagtgaaggtagtatcaccaaaatatctaccatcccaaataccagtttgttcttgacgggaagcaaagatggagatgttaaactttgggatgccaaagcagccaagttggtttatcattggtcaaaagtgcatgaaaggcacacatttttgcaaccaagctctcgyggttttggc---------ggtgttgtgcgggtaakta----tttgtgattg---tatgattgtatccatgtt-----tgagacctcc-acatacag-tttct----------------t-catgt-tcct-g-tgtctgaaaa-ttctg------t-----attt------gttg-------------------a--tgttaa-----aagac--tcttgtttt-----t------------------------------------------------------------tgtcacwggctg--ctgttactkatattcaagttgtgtcacatgg-----------------------------------------------------------------------------------------------------------------------------------------------------------------------------------------------------------------------------------------------------------------------------------------------------------------------------------------------------------------------------------------------------------------------------------------------------------------------------------------------
>I28608_M035_Malvaceae_Hosfordia_alata_seq1
---------------------------------------------------------------------------------------------------------------------------------------------------------------------------------------------------------------------------------------------------------------------------------------------------------------------------------------------------------------------------------------taacatgagtacaggaactagtaaacaacaacgggaccagaatcacggcgggatgctttggtacataccaaaggctcacttaggtacdtgcttttyttat--tgtcccc-----------------gamtaagagatac-ttcygtaagattgattt----taatctaacctt---------tgtttaatctaat-ggta-tgagtgaaggtagtattaccaaaatatctaccatcccaaataccagtttgttcttgacgggaagcaaagayggagatgttaaactttgggatgccaaagcwgccagactgrttcatcattggccaaaattgcatgaaaggcacacctttttgcaaccgagttctcgtggttttggt---------ggtgttgtgcgggtaatta----tttgtgatta---t--------agccgtgtt-------------------tccaa-tttat----------------t-catgt-tcct-t-gttctgacat-ttttg------t-----actt------attrwt--------k--------a--tgttaa-----aagag--tttagtttt-----gta-tgcaagatttgaatttgcact-gacgc--------------aa-tagtttgtgtaattgcctcaggcgg--cggttac-----------------------------------------------------------------------------------------------------------------------------------------------------------------------------------------------------------------------------------------------------------------------------------------------------------------------------------------------------------------------------------------------------------------------------------------------------------------------------------------------------------------------
>I28609_M036_Malvaceae_Pentaplaris_davidsmithii_seq1
----------------------------------------------------------------------------------------------------------------------------------------------------------------------------------------------------------------------------------------------------------------------------------------------------------------------------------------------------------------------------------------------------------------------------cagaatcctgatgggatgctttggtacatgccaaaggcttacttaggtactgacttctttttt--tatcccc---------ttggtca-gagc------taa-ttgtgtatgatttaattt---tgatctaatctt---------tattttatc-----tgtc-tgagtgaaggtagtatcaccaaaatatctaccatcccatataccagtttgttcttaacgggaagcaaagatgaagatgttaaactttaggacgccaaagcagccaagttggtttatcattggtcaaaattgcatgaaaggcactcctttttgcaaccaagctcccgtcgctttggt---------ggtgttttgcaggtaacta----cttgtaataa---t--------atccatgtt-----tgagaccttc-tcatccag-tttct----------------t-catgt-tcct-c-ggtcttaaaa-ttttg------c-----attt-----------------------------a--------------------tttattttt------------------------------------------------------------------ggtaacaggctg--tggttactgatattcaagttgt--cacatggttttttttcat------------------------------------------------------------------------------------------------------------------------------------------------------------------------------------------------------------------------------------------------------------------------------------------------------------------------------------------------------------------------------------------------------------------------------------------------------------------------------------
>I28610_M037_Malvaceae_Heritiera_littoralis_seq1
------------------------------------------------------------------------------------------------------------------------------------------------------------------------------------------------------------------------------------------------------------------------------------------------------------------------------------------------------------------------------------------catgaggccaggaacttttaaccaattacgggaccagaatgtcgacgggatgctttggtacataccaaaggctcacttaggtacatgctttcctttt--t-tcccc---------ttgatca-gagc------tactttgtgtatgatttaattt---tgatctaatctt---------tacttcatcaaat-ggtc-cgaatgaaggtagtatcaccagaatatctaccatcccaactaccagtttgttcttaacgggaagcaaagatggggatgttaaactttgggatgccaaagcagctaagttggtttatcattggtcaaaattgcatgaaaggcacacctttttgcaacctagctcccgcggttttggc---------agtgttgtgcgggtaatta----tttgtaatta---t----------ccatgtt-----tgagaca-----------------t----------------t-catgt-tcct-c-ggtctggaaa-ttttg------t-----attt------atcg-------------------atgtgttaa-----aagac--ttg--tttt-----tga-tgcaagatttgattttgcact-aatgc--------------aa-taatttgcttaaatgttacaggctg--ctgttactgatattcaagttgtgtcacaa-------------------------------------------------------------------------------------------------------------------------------------------------------------------------------------------------------------------------------------------------------------------------------------------------------------------------------------------------------------------------------------------------------------------------------------------------------------------------------------------------
>I28611_M062A_Malvaceae_Durio_zibethinus_seq1
------------------------------------------------------------------------------------------------------------------------------------------------------------------------------------------------------------------------------------------------------------------------------------------------------------------------------------------------------------------------tgatggtgttgaaactgacatgagaacaggtactagtaaccaatttcaggaccagaatctcgatgggatgctttggtacataccaaaggctcacttaggtacatgcttttcttta--tgtctcc---------tcaatca-gagc------tac-ttgtgtatgatttaattt---tgatctaatctt---------tactttatcaaat-ggtc-tgagtgaaggtagtatcaccaaaatatctaccatcccaactaccagtttgttcttaacgggaagcaaagatggagatgttaaactctgggatgccaaagcagccaagttggtttatcattggtcaaaattgcatgaaaagcacacctttttgcaaccaagctctcgaggttttggt---------ggtgttgtgcgggtaattc----tttgtgatta---t----------ccatgtt-----tgagaccata-aca-tccaatttct----------------t-catgt-tcct-c-agtctgaaaa-tgttg------a-----attt------attg-------------------a--tgttaa-----aagac--ttgt-tttt-----tga-tgcaagatttggatttgcact-aatgc--------------aa-tactttgcttgaatgtaataggctg--ctgttactgatattcaagt-----------------------------------------------------------------------------------------------------------------------------------------------------------------------------------------------------------------------------------------------------------------------------------------------------------------------------------------------------------------------------------------------------------------------------------------------------------------------------------------------------------
>I28612_M038_Malvaceae_Brachichyton_bidwillii_seq1
-------------------------------------------------------------------------------------------------------------------------------------------------------------------------------------------------------------------------------------------------------------------------------------------------------------------------------------------------------------------------------------------------------actattaaccaattacgggaccagaatgtcgatgggatgctttggtacataccaaaggctcacttaggtacatgctttcccttt--tgtctcc---------tcgatca-gagc------tac-ttgtgcatgattgaattt---tgatctaatctt---------tactttatcaaat-ggtc-tgagtgaaggtagtatcaccaaaatatctaccatcccaactaccagtttgttcttaacgggaagcaaagatggagatgttaaactttgggatgccaaagcagccaagttggtttatcattggccaaaattgcatgaaaggcacacctttttgcaaccaagctcccgaggctttggc---------ggtgttgtgcgggtaatta----tttgtgatta---t----------ccatgct-----tgagacattc-atattccgatttca----------------t-catgt-tcct-c-ggtctgaaaa-ttttg------t-----acta------atct-------------------a--tgttaa-----aagac--atg--tttt-----tta-tgcaagatttgaatttgcact-aatgc--------------aa-tactttgtttaaatgtcacaggctg--ctgtt-------------------------------------------------------------------------------------------------------------------------------------------------------------------------------------------------------------------------------------------------------------------------------------------------------------------------------------------------------------------------------------------------------------------------------------------------------------------------------------------------------------------------
>I28613_M039_Malvaceae_Eriotheca_macrophylla_seq1
---------------------------------------------------------------------------------------------------------------------------------------------------------------------------------------------------------------------------------------------------------------------------------------------------------------------------------------------------------------------caacccatcttctaatgctgacacaagtacaggaactagtaaccaattgcgggaccagaatctcagtgggatgctttggtacataccaaaggctcacctaggtacatgcttttcttat--tttcccc----------cagtcg-tatc------tac-ttgtgtatgatttgattk---tgatctaatctt---------aagtttatcaaat-gktc-tgaatgaaggtrgtatcaccaaaatatctaccatcccaaataccagtttattcttaacgggaagcaaagatggagatgttaaactttgggatgccaaagcagccagattggtttatcattggtcaaaattgcatgaaaggcacacctttttgcaaccaagctcccgcggttttggt---------ggtgttgtgcgggtaat--------------wa---t--------agccttgtt-----tgagaccttc-acatccta-kttct----------------t-catgt-tcct-t-ggtctgaaaa-tttta------t-----tctt------aata-------------------a--ttttaa-----aagac----gt-tttt-----tta-tgcaagatttkaatttgcact-aatgc--------------aa-tagtttgcttaattgtcacaggctg--ctgttactgatatt----------------------------------------------------------------------------------------------------------------------------------------------------------------------------------------------------------------------------------------------------------------------------------------------------------------------------------------------------------------------------------------------------------------------------------------------------------------------------------------------------------------
>I28615_M041_Malvaceae_Pterygota_brasiliensis_seq1
----------------------------------------------------------------------------------------------------------------------------------------------------------------------------------------------------------------------------------------------------------------------------------------------------------------------------------------------------------------------------------agtgctgacatgtggacaggaactagtaaccaaccacgggatcagaatgtcgatgggatgctttggtacataccaaaggctcacataggtacatgctttcctttt--tgtctcc---------ttgatct-gagc------tac-ttgtgtatggtttaattt---tgatctgatctt---------aaccttatcaatt-ggtc-tgagtaaaggtagtatcaccaaaatatctaccatcccgagtaccagtttgtttttaacgggaagcaaagatggagatgttaaactttgggatgccaaagcagccaaattggtttatcattggtcaaaattgcatgaaaggcacacctttttgcaaccaaactcccgaggttttggc---------ggtgttgtgcgggtaatta----tttgtgatta---c----------ccatgtt-----tgagacattt-atattcmmatttct----------------t-catgt-ttgt-c-ggcctgaaaa-ttttc------t-----attt------atcg-------------------mt-gcttaa-----aagac--ttg--tttt-----tga-tgcaagatttgaatc----ck-matgm--------------aa-wactttgcttaa---tcacaggctg--ctgttact----------------------------------------------------------------------------------------------------------------------------------------------------------------------------------------------------------------------------------------------------------------------------------------------------------------------------------------------------------------------------------------------------------------------------------------------------------------------------------------------------------------------
>I28616_M042_Malvaceae_Leptonichya_maranta_seq1
---------------------------------------------------------------------------------------------------------------------------------------------------------------------------------------------------------------------------------------------------------------------------------------------------------------------------------------------------------------------------------------tgacatgaggacaggaactggtaatcaattacaggaccagaatctcagtgggatgctttggtacataccaaaggctcattcaggtacatgctyttccttt--wgtcccc---------tcagtca-gagc------cac-ttstgtatgatttaattt---ktctctaatctt---------tatattatcaaat-rttc-tgagtgaaggtagtatcagcaaaatatctaccatcccaaataccagtttgttcttaacgggaagcaaagatggagatgttaaactttgggatgctaaagcagccaagttggtttatcattggtcaaaattgcatgaaagacacaccttcttgcaaccaagttctcgtggttttggc---------ggtgttgtgcgggtaatta----tttgtgatta---t--------atccawgtt-----tgagaccttc-atatccaa-tttct----------------t-t------------ggtmtgaaaa-ttttg------t-----tttt------attg-------------------a--tgttaa-----tagac--gtt--t---------------tatrttggaatctgcact-aatcc--------------aa-tgtttt-twaaaatgtcacaggctg--ctgtcactgatattcaggttgtatcacatggtkwt-------------------------------------------------------------------------------------------------------------------------------------------------------------------------------------------------------------------------------------------------------------------------------------------------------------------------------------------------------------------------------------------------------------------------------------------------------------------------------------------
>I28618_M044_Malvaceae_Pentace_laxiflora_seq1
-------------------------------------------------------------------------------------------------------------------------------------------------------------------------------------------------------------------------------------------------------------------------------------------------------------------------------------------------------------------atcaacacatcttctaatgctgacatgaagacgggaactaataaccaatcacgagagcagaatcttaatgggatgctttggtacataccaaaggctcacttaggtacatgctattctg-t--tttcccc---------t-aatcg-gagc------tac-ttgcgta-gatttaatctt--tgatctaatcttt--------aattttat--aac-tgtc-ygagtaaaggtagtatcaccaaaatatccaccatcccaaataccagcttgttcttgacyggaagcaaagatggagatgttaaactttgggatgccaaacaagccaagttggtttatcattggtcaaaattgcacgaaagacacacctttttgcaaccaagctctcgtggttttggc---------ggtgttgtgcgggtaataa----tttgtgattag-----------atccatgtt-----tgagatattt-gcatccaa-ttt--------------------cacgt-tcat-c-agtctgggkt-ttttt------t-----ttty------ttttb----------------gda--ddhwggt-------------------------------------------------------------------------------------------------------tkgcyaaaaaacatgtattgacagatgmm----------------------------------------------------------------------------------------------------------------------------------------------------------------------------------------------------------------------------------------------------------------------------------------------------------------------------------------------------------------------------------------------------------------------------------------------------------------------------------------------
>I28619_M045_Malvaceae_Phragmotheca_mammosa_seq1
--------------------------------------------------------------------------------------------------------------------------------------------------------------------------------------------------------------------------------------------------------------------------------------------------------------------------------------------------------------------------------------------------caggaactagtaaccaattgcgggatcagaatctcgatgggatgctttggtacataccaaaggctcacttaggtacagacttttccttt--tagcccc--------ctctgtct-gagc------tac-ttgtgtaggatttaatat---tgatctaatctt---------tattttatc-----tgtc-tgagtgaaggtagtatcaccaaaatatctaccatcccaaataccagtttgttcttaacgggaagcaaagatggagatgttaaactttgggacgccaaagcagccaagttggtttatcattggtcaaaattgcatgaaaggcactcctttttgcaaccaagctctcgtggctttgga---------ggtgttgtgcgggtaacta----cttttaatga---t--------atccatgtt-----tgagaccttc-acatccaa-tatct----------------t-catgt-tcct-c-agtctgaaaa-ttttg------t-----tttt-----------------------------------------------------------------------------------------------------------------------------ggtcacaggctg--ctgttactgatattcaagttgtgtcacatggttttctttcatgtgg---tggagatggctttgt--------------------------------------------------------------------------------------------------------------------------------------------------------------------------------------------------------------------------------------------------------------------------------------------------------------------------------------------------------------------------------------------------------------------------------------------------------------
>I28620_M046_Malvaceae_Camptostemon_shultzii_seq1
--------------------------------------------------------------------------------------------------------------------------------------------------------------------------------------------------------------------------------------------------------------------------------------------------------------------------------------------------------------------------------------------------------------------------------------------------------------------------gtacttamttttcttat--tgtcccc----------aattaa-gagc------tac-ttatgtatgatttgattc---taatataatctt---------tattttatcaaat-ggta-tgagtgaaggtagtatcaccaaaatatctaccatcccaaatactagtttgttcttaacgggaagcaaagatggagatgttaaactttgggatgccaaagcagccaaaytggttcatcattggtcaaaattgcatgaaaggcacacctttttgcaaccaagttctcgtggttttggt---------ggtgttgtgcgggtaatta----tttgtgatta---t--------aaccctgtt-----tga-acctts-acatccaa-tatct----------------t-cacgg-ttct-t-gttctgaaaa-tcttt------t-----act--------------------------------------------------------------------------------------------------------------------------------------------------------------------------------------------------------------------------------------------------------------------------------------------------------------------------------------------------------------------------------------------------------------------------------------------------------------------------------------------------------------------------------------------------------------------------------------------------------------------------------------------------------------------------
>I28621_M153_Malvaceae_Trichospermum_sp_seq1
gta--------------------------------------------------------------------------------------------------------------------------------------------------------------------------------------------------------------------------------------------------------------------------------------------------------------------------------------------------------------------------cttctaatgctgatgtgaagaccggaactagtaatcaattacaggaccagaatcttggtgggatgctttggtacataccgaaggctcactcaggtacatgctattctttt--cgtcccc---------tcwgtca-tagc------cac-ttgtgtatgayttaatta---tgvtctaatcgt---------tatcttatcaaat-ggta-tgagtgaaggtagtatcaccaaaatatctaccattccaaataccagtttgttcttaacgggaagcaaagatggggatgttaaactttgggatgctaaagcagctaggttggtttatcattggtccaagttgcatgaaagacacabatttttgcaaccaagctctcgtggttttggc---------ggckttgtgcgggtaatta----tttgtgatta---t--------atccatgtt-----tgagaccttc-acatbcaa-tttct----------------t-tgtgt-tctt-c-agtctgaa---ttttg------c-----actt------atta-------------------a--cgttag-----aaggc--ttcgttacg---------ggcaatagttgaattttcact-gacgc--------------aa----tatatwtaaatgtcataggctg--ctgttacagatatt----------------------------------------------------------------------------------------------------------------------------------------------------------------------------------------------------------------------------------------------------------------------------------------------------------------------------------------------------------------------------------------------------------------------------------------------------------------------------------------------------------------
>I28623_M048_Malvaceae_Abroma_augusta_seq1
----------------------------------------------------------------------------------------------------------------------------------------------------------------------------------------------------------------------------------------------------------------------------------------------------------------------------------------------------------------------------tcttctagtgctgatgtgaggacaggaactagtaatgaattacgggaccagaatctcagtgggatgctttggtacataccaaaggctcacacaggtacatgcttctttttt--tgtcccc---------tcagtc---agc------cgc-ttctgtatgatataattt---tgatctaatctt---------catatcatcaact-gatc-tgagtataggtagtatcaccaaaatatctactatcccaaataccagtttgttcttaacgggaagcaaagatggagatgttaaactttgggatgctcaagcagccaagttggtttatcattggtcaaaattgcatgaaagacacacctttttgcaaccaagctctcgtggttttggc---------ggtgttgtgcgggtaattg----tttgtgatta---t--------acccatgtt-----ttagaccttc-acatccaa-tttct----------------t-tatct-tcgt-c-ggtctggaaa-ttgtg------t-----attt------attg-------------------a--tgttaa-----tagac--ttt--tgtt-----gta-tgcaatatttgaatttgcacc-aatgc--------------aa-ttttct-tttaaatgtcacaggctg--ctgttactgata------------------------------------------------------------------------------------------------------------------------------------------------------------------------------------------------------------------------------------------------------------------------------------------------------------------------------------------------------------------------------------------------------------------------------------------------------------------------------------------------------------------
>I28624_M049_Malvaceae_Corchoropsis_tomentosa_seq1
----------------------------------------------------------------------------------------------------------------------------------------------------------------------------------------------------------------------------------------------------------------------------------------------------------------------------------------------------rktsttgaaamaaacatcaatacatcttctagtgttgaca------------------------------------------atgggatgctttggtacatacctaaggctcacttaggtacatgcttttctttt--tgt-----tccccctgtcaatca-gatc------tac-ttgagtatgatttgattt---tgatctaatcttt-------at-ttttatcaaat-ggtc-tgagtgaaggtagtatcaccaaaatatctaccatcgcaaataccagtttgtttttaactggaagcaaagatggagatgttaaactttgggatgccaaacaagccaagttaatttatcattggtcaaaattacatgagaggcacacctttttgcaaccaagctctcgtggatttggt---------ggtgttgtgcgggtaatta----tttgtgat-----tct------atccatgtt-------gaaccttc-aattctaa-tttct----------------t-tatgt-ttga-t-ggtctgaatt-ctttt------t---t-tatttcttgtatt----------------aaata--tgttaat---------tacttgttttta----a---tagaaattttkmattkkcatt------------------------------------------------------tgtcaatg------------------------------------------------------------------------------------------------------------------------------------------------------------------------------------------------------------------------------------------------------------------------------------------------------------------------------------------------------------------------------------------------------------------------------------------------------------------------------------------------------------------
>I28625_M193_Malvaceae_Apeiba_tibourbou_seq1
----------------------------------------------------------------------------------------------------------------------------------------------------------------------------------------------------------------------------------------------------------------------------------------------------------------------------------------------------------------------------tctcctaatgctgaygtaaaggcaggaatgaataatcaattacaggaccagaatcttggtgggatgctttggtacrtaccaaaggytcactcaggtacatrctattcttty--tgtcctc---------tyag-tcakagc------gac-tygtgtwtgatttaattg---tgatctaatcct---------tattttatcaaan-tgta-tgagtgaaggtagcatcaccaaaatatcaaccatcccaaataccagtttgttcttaacaggaagcaaagatggagaygttaaactttgggaygctaaagcagccaagntggtttatcattggtccaaattgcatgaaaggcanacatttttgcaaccaagctctcgtggtkttggh---------ggtgttgtgcgggtagtta----tttgtgatta---t--------atccatgtt-----tgagacctyc-aaatcaa-------------------------------------------------ytttk------k-----aytt------attg-------------------a--tgttat-----aaaag-actttycaat-----ata-tacaatagctggattttcact-aatga--------------ratatatttgtttaaatgccacaggctg--ctgttactgatattcaagttgtgt------------------------------------------------------------------------------------------------------------------------------------------------------------------------------------------------------------------------------------------------------------------------------------------------------------------------------------------------------------------------------------------------------------------------------------------------------------------------------------------------------
>I28626_M226_Malvaceae_Helicteres_guazumifolia_seq1
---------------------------------------------------------------------------------------------------------------------------------------------------------------------------------------------------------------------------------------------------------------------------------------------------------------------------------------------------------------------caacacatcttctagtgctgacacgaggacaggaactagtaaccaattgcgaggtcagaatcttgatgggatgctttggtacataccaaaggctcactcaggtacatgcttttctttt--tgtccct----------ctgtca-gagc------tac-ttgtgcatgatttaattt---taatctaatcct---------ttttttatcaaat-gata-tgagtaaaggtagcatcacgaagatatctaccatcgcaaatactagtttgttcttaacgggaagcaaagatggggatattaaactttgggatgccaaagcagccaaattggtttatcattggtcaaaagtgcacgaaaggcacacctttttgcaaccaagctctcgcggttttggc---------ggtgttgtgcgggtaattaattatatgtgattg---t--------atccacgtt-----tgggaccttc-acatacaa-tttct----------------t-cacgt-tcct-c-agtctgaaaa-tattg------t-----attt------attg-------------------a--ttttaa-----aagac--tcgt-tttt-----tg-----------------------------------------------------------tctaacaggctg--ctgttactgatattcaagttgtgtcacatggtt---------------------------------------------------------------------------------------------------------------------------------------------------------------------------------------------------------------------------------------------------------------------------------------------------------------------------------------------------------------------------------------------------------------------------------------------------------------------------------------------
>I28629_M052_Malvaceae_Spirotheca_rosea_seq1
------------------------------------------------------------------------------------------------------------------------------------------------------------------------------------------------------------------------------------------------------------------------------------------------------------------------------------------------------------------------------ttctaatgctgacacaaggacaggaactagtaaccaattgcgggaccagaatctcggtgggatgctttggtacataccaaaggctcacttaggtactagcttttcttat--tgtcccc----------cagtca-tagc------tac-ttgtgaatggtt-gattt---tgatctaatctta--------tagtttttcaaat-ggtc-tgaatgaaggtagcatcaccaaaatatctaccatcccaaatacaagtttgttcttaacgggaagcaaagatggagatgttaaactttgggatgccaaagcagccagattggtttatcattggtcaaaattgcatgaaaggcacacctttttgcaaccaagctcccgcggttttggt---------ggtgttgtgcgggtaat--------------ta---t--------agccatgtt-----tgagaccttc-acttccta----ct----------------t-catgt-tcct-t-ggtctgaaaa-tttta------t-----actc------attg-------------------a--tgttaa-----aagac--ttgt-tttt-----gaa-tgcaagatttgaatttgcact-aatgc--------------aa-tagtttacttaattgtcacaggctg--ctgttacagatat-----------------------------------------------------------------------------------------------------------------------------------------------------------------------------------------------------------------------------------------------------------------------------------------------------------------------------------------------------------------------------------------------------------------------------------------------------------------------------------------------------------------
>I28630_M053_Malvaceae_Huberodendron_swietenioides_seq1
-------------------------------------------------------------------------------------------------------------------------------------------------------------------------------------------------------------------------------------------------------------------------------------------------------------------------------------------------------------------atcaacacagcttctaatgctgacacgaggacaggaactagtaaccaattgcaggaccagaatcttggtgggatgctttggtacataccaaaggctcacttaggtacatgcgtttcttat--tgtcccc----------aagtca-gagc------tac-ttgtttatgattcgattt---tgatctaatctt---------tattttatcaaat-ggtc-tgagtgaaggtagtatcaccaaaatatctaccatcccaaataccagtttgttcttaacgggaagcaaagatggagatgttaaactttgggatgccaaagcagccaaattggtttatcattggtcgaaattgcatgaaaggcacacctttttgcaaccaagctcccgcggttttggt---------ggtgttgttcgggtaatta----tttgtgacta---t--------agccatgtt-----tgagatcttc-atatccta-tttct----------------t-catgt-tcch-t-ggtctdaaaa-ttttg------t-----actt------atta-------------------a--tgctaa-----aagac--ttgt-tttt-----tta-tgcaagatttgaatttgcact-aatgc--------------aa-tagtttgcttaaatgtcacaggctg--ctgttactga--------------------------------------------------------------------------------------------------------------------------------------------------------------------------------------------------------------------------------------------------------------------------------------------------------------------------------------------------------------------------------------------------------------------------------------------------------------------------------------------------------------------
>I28631_M054_Malvaceae_Trochetiopsis_benjaminae_seq1
---------------------------------------------------------------------------------------------------------------------------------------------------------------------------------------------------------------------------------------------------------------------------------------------------------------------------------------------ccatgatggtgttgaaacaaacatcaacgcatcttctagtgctgaca------------------------------------------atgggatgctttggtacatacctaaggctcacttaggtacatgcttttctttt--tgttcccttccctcgatctgtca-gatc------tac-ttgagtatgatttagttt---tgatctaatcttt-------atcttttatcaaatgggtc-cgagtgaaggtagtatcaccaaaatatctacaatcccaaacaccagtttctttttaaccggaagcaaagatggagatgtgaaactttgggatgccaaacaagccaagttagtttatcattggtcaaaattacacgagaggcacacctttttgcaaccaagctcccgtggatttggt---------ggtgttgtgcgggtaatta----tttgttatta---tat------atccatgtt-------gaatcttc-acttctaa-tttct----------------t-tatgt-ttgt-t-ggtctgaatt-tcttt------t---a-aatt---------------------------aaa--tgttaag---------cacttgttttaa----a---tagaaaacttgaatttgcacc-aattg--------------aatgactgct-tgaaatgtcacaggctg--ctgttaccgatattca--------------------------------------------------------------------------------------------------------------------------------------------------------------------------------------------------------------------------------------------------------------------------------------------------------------------------------------------------------------------------------------------------------------------------------------------------------------------------------------------------------------
>I28632_M055_Malvaceae_Eriolaena_candollei_seq1
---------------------------------------------------------------------------------------------------------------------------------------------------------------------------------------------------------------------------------------------------------------------------------tgatgttggactccatgacttccggtacattgctacaggaaagactaaaagacacaggcaccatgatggtgttgaaacaaacatcaacacatcttctagtgytgaca------------------------------------------gtgggatgctttggtacrtacctaaggctcactttg--------------------------------------------------------------------------------atctaatcttt-------attttttataaaat-ggty-cgagtgahggtaktatcaccaaaatatctacyatcccaaatacyagtttgtttttaactggaagcaaagatggrgatgttaaactttgggatgccaaacaagmcaagttkgtttatcattggtcaaaattacatgagaggcacacctttttgcaaccaagctcacgtggatttggy---------ggtgttgtdcgggtawttw----ttkkttatta---tat------atccatgtt-------gratcttc-acttctaa-tttctttmtgtttktysatytt-takyt-ttrt-t-gryytrwakt-tttta------t---t-aaty--------------------------gaaa--cycttaa---------tactttcctctc----t--------------------------------------------------------------------------------------------------------------------------------------------------------------------------------------------------------------------------------------------------------------------------------------------------------------------------------------------------------------------------------------------------------------------------------------------------------------------------------------------------------------------------------------------------------------------------------------------------------
>I28633_M056_Malvaceae_Adansonia_digitata_seq1
----------------------------------------------------------------------------------------------------------------------------------------------------------------------------------------------------------------------------------------------------------------------------------------------------------------------------------------------------------------------aatacaccttctaatgcggacacaaggacgggaactaatagccaattgcgggaccagaatatcggtgggatgctttggtatataccgaaggctcacttaggtacatgcttttcttat--tgtcccc----------cactca-tagc------tac-ttgtgcatgatttgattt---tkatctaatatt---------tagtttatcaaat-ggtc-tgaatgaaggtagtatcaccaaaatatctaccatcccaaataccagtttgttcttaacgggaagcaaagatggagatgttaaactttgggatgccaaagcagccagattggtttatcattggtcaaaattgcatgaaaggcacacctttttgcaaccaagctcccgcggttttggt---------ggtgttgtgcgggtaatta----tttgtgatta---t--------agccatgtt-----tgagaccttc-acatcata-tttct----------------t-catgt--cct-t-ggtctgaaaa-ttttg------t-----actt------acta-------------------a--tgttaa-----aagac--ttg--tttt-----tta-tgcaagatttgaatttgcact-aatgc--------------aa-tagtttgcttaattgtcacaggctg--gtgttactgacattcaagt-----------------------------------------------------------------------------------------------------------------------------------------------------------------------------------------------------------------------------------------------------------------------------------------------------------------------------------------------------------------------------------------------------------------------------------------------------------------------------------------------------------
>I28636_M059_Malvaceae_Pterospermum_pierrei_seq1
---------------------------------------------------------------------------------------------------------------------------------------------------------------------------------------------------------------------------------------------------------------------------------------------------------------------------------------------------------------------------------------------------------------------------------------------------gtacatacccaaggctcacttaggtacatgcttttctttt--tgtcmcc---------caagtca-tatc------tac-twgagtatcatttaattt---tgatcaaatcctt--------aattttatcaaac-tgtc-tgagtgaaggtagtatcaccaaaatatcaaccatcccaaataccagtttgttcttaacgggaagcaaagatggagatgttaaactttgggatgccaaacaagccaagttagtttatcattggtctaaattgcatgaaaggcacacctttttgcaaccaagctctcgtggatttggt---------ggtgttgtgcgggtaattg----tttgtgatta---t--------atccatgtt-------gaaccttcaaattctaa-tttct--gtg-----------t-------tcct-t-gggctgaaaa-ttttd------t---a-actttcttcttttt-------------------a--tgttgaa---------tacctgttttta----a---ccgaagatttgaaattgcast-wayrr--------------aa-twttywgcytaaatgtcacaggct---------------------------------------------------------------------------------------------------------------------------------------------------------------------------------------------------------------------------------------------------------------------------------------------------------------------------------------------------------------------------------------------------------------------------------------------------------------------------------------------------------------------------------
>I28637_M060_Malvaceae_Duboscia_vifidiflora_seq1
--------------------------------------------------------------------------------------------------------------------------------------------------------------------------------------------------------------------------------------------------------------------------------------------------------------------------------------------------------------------------------------------tgaagacaggaactagtaatcaattacaggaccaaaatcttggtgggatgctttggtacataccaaaggctcactcaggtacatgctattttttt--tcgcccc---------cttggtcgtagc------cac-ttgtgtatgatttaattc---tgatctaatcgt---------tat-ttatccaat-ggta-tgagtgaaggtagtatcaccaaaatatctaccatcccaaataccagtttgttcttaacggggagcaaagatggggacgttaaactttgggatgctaaagcagccaagttggtttatcattggtccaaattgcatgaaaggcacacatttttgcaaccaagctctcgtggttttggc---------ggtgttgtgcgggtaacta----tatgtgatta---t--------atccatgtt-----tgagaccttc-tcatccaa-tttct----------------t-cgtgt-tctt-c-ggtctgaaaa-ttttg------c-----actt------acta-------------------a--tgttaa-----aagac--t-tttcatt-----atgtgaaaatagttgaattttcact-gatgc--------------ga----tatatttaaatgtgacaggctg--gtgttactgatattcmrgy-----------------------------------------------------------------------------------------------------------------------------------------------------------------------------------------------------------------------------------------------------------------------------------------------------------------------------------------------------------------------------------------------------------------------------------------------------------------------------------------------------------
>I28638_M061_Malvaceae_Basiloxylon_brasiliensis_seq1
-------------------------------------------------------------------------------------------------------------------------------------------------------------------------------------------------------------------------------------------------------------------------------------------------------------------------------------------------------------------------------tctagtgctgacatgaggacaggaactattaaccaatcacgggaccagaatgtcgatgggatgctttggtacataccaaaggctcacttaggtacatgctttcctttt--tgtctca---------ctgatct-gagg------tac-ttgtgtatgatcaaattt---tggtctaatctt---------tactttatcaaat-ggtc-cgagtgaaggcagcatcaccaaaatatctaccatcccagctaccagtttgttcttaacgggaagcaaagatggagatgttaaactttgggatgccaaagcagccaagttggtttgtcattggtcaaaattgcatgaaaggcacacctttttgcaaccaagctcccgtggttttggc---------ggtgttgtgcgggtaatta----tttgtgatta---t----------ccatgtt-----tgagatgttc-atattccaacttct----------------t-cacgt-tcct------ctgaaaa-ttttg------t-----attt------atca-------------------a--tgttaa-----aagac--ttg--tttt-----tga-tgtaagatttgaatttgcact-aatgc--------------aa-tactttgcttaagtgtcacaggctg--ctgtgactgatattcaag------------------------------------------------------------------------------------------------------------------------------------------------------------------------------------------------------------------------------------------------------------------------------------------------------------------------------------------------------------------------------------------------------------------------------------------------------------------------------------------------------------
>I28639_M249_Malvaceae_Gyranthera_amphibiolepis_seq1
---------------------------------------------------------------------------------------------------------------------------------------------------------------------------------------------------------------------------------------------------------------------------------------------------------------------------------------------------------------------------------taatgctgacacgaggacaggaactagtaaccaattgcgggaccagaatctcggtgggatgctttggtacataccaaaggctcacttaggtacatgcgtttcttat--tgtcccc----------aagtca-gagc------tac-ttgtttatgattcgattt---tgatctaatctt---------tattttatcaaat-ggtc-tgagtgaaggtagtatcaccaaaatatctaccatcccaaataccagtttgttcttaacgggaagcaaagatggagatgttaaactttgggatgccaaagcagccaaattggtttatcattggtcgaaattgcatgaaaggcacacctttttgcaaccaagctcccgcggttttggt---------ggtgttgtgcgggtaatta----tttgtgatta---t--------agacatgtt-----tgagatcttc-acatccta-tttct----------------t-tatgt-tcct-t-ggtctgaaa--ttttg------t-----actt------atta-------------------a--tgctaa-----aagac--ttgc-tttt-----tta-tgcaagatttgaatttgcact-aatgc--------------aa-tagtttgcttaaatgtcacaggctg--ctgttactgatattca--------------------------------------------------------------------------------------------------------------------------------------------------------------------------------------------------------------------------------------------------------------------------------------------------------------------------------------------------------------------------------------------------------------------------------------------------------------------------------------------------------------
>I28640_M062B_Malvaceae_Diplodiscus_paniculatus_seq1
-----------------------------------------------------------------------------------------------------------------------------------------------------------------------------------------------------------------------------------------------------------------------------------------------------------------------------------------------------------------------------------------------------------------------------hsasttgtaaagggg----------------------------argtacmtkctwyyckg-t--yytcctc---------t-aayhd-garc------drc-htdcggv-rwtttmathtt--tgatctaatc-tt--------aattttaa--aac-tgtc-tgagtahabdtantatcaccaaaatatccaccatcccaaataccagtttgttcttgaccggaagcaaagatggagatgttaaactttgggacgccaaacaagccaagttggtttatcattggtcaaaattgcatgaaagacacacctttttgcaacctagctcccgtggttttgvc---------dgtgttgtdcbggyaataa----tttatgattag-----------attcatgtt-----tgagwtattk-rmmtccaa-wtt--------------------yamat-tcat-c-agtctggatt-ttttt------c-----gtct------tttc------------------aa--tgtwagm---wsrrww----------------------------ttgtatttgcatt-aaagc--------------tacac-------------------------------------------------------------------------------------------------------------------------------------------------------------------------------------------------------------------------------------------------------------------------------------------------------------------------------------------------------------------------------------------------------------------------------------------------------------------------------------------------------------------------------------------------------
>I28641_M063_Malvaceae_Brownlowia_peltata_seq1
------------------------------------------------------------------------------------------------------------------------------------------------------------------------------------------------------------------------------------------------------------------------------------------------------------------------------------------------------------------------------------------cacgaagacgggaactaataaccaatcacgagagcagaatcttaatgggatgctttggtacataccaaaggctcacttaggtacatgctattctgtt--tttcccc---------t-aatca-gagc------tac-ttgcgta-gatttaatctt--tgatctaatc-tt--------aattttat--rac-tgtc-tgagtaaaggtagtatcaccaaaatatccaccatcccaaataccagtttgttcttgaccggaagcaaagatggagatgttaaactttgggatgccaaacaagccaagttggtttatcattggtcaaaattgcatgaaagacacacctttttgcaaccaagctchcgtggttttggc---------ggtgttgtgcgggtaataa----tttgtgattag-----------atccatgtt-----tgagatattt-gcatccaa-ttt--------------------cacgt-tcat-c-mgtctggatt-ttttt------t-----cttt------ttca-------------------a--tgttagc---aaggtt----------------------------ttgtatttgcatt-aaagc--------------aatacttttgcttaaatgtcgcaggctg--ctgttactgatattcaagttgtgtcacatggtttcctttc--------------------------------------------------------------------------------------------------------------------------------------------------------------------------------------------------------------------------------------------------------------------------------------------------------------------------------------------------------------------------------------------------------------------------------------------------------------------------------------
>I28642_M064_Malvaceae_Burretiodendron_esquirolii_seq1
-------------------------------------------------------------------------------------------------------------------------------------------------------------------------------------------------------------------------------------------------------------------------------------------------------------------------------------------------------------------------------------------------------------------------------------------------------------------------------------------------------------------------------------------------atctt--tgatctaatcttt--------aattttat--aac-tgtc-cgagtaaaggtagtatcaccaaaatatccaccatcmcaaataccagcttgttcttgaccggaagcaaagatggagatgttaaactttgggatgccaaacaagccaagttggtttatcattggtcaaaattgcacgaaagacacacctttttgcaaccaagctctcgtggttttggc---------ggtgttgtgcgggtaataa----tttgtgattag-----------atccatgwt-----tgagatattt-gcatccaa-ttt--------------------cacgt-tcat-c-agtctggggt-ttttt------t-----tttt------tctc---------------------------------------------------------------------------------------------------------------------------------------------------------------------------------------------------------------------------------------------------------------------------------------------------------------------------------------------------------------------------------------------------------------------------------------------------------------------------------------------------------------------------------------------------------------------------------------------------------------------------------------------------------------
>I28644_M066_Malvaceae_Thomasia_solanaceae_seq1
-------------------------------------------------------------------------------------------------------------------------------------------------------------------------------------------------------------------------------------------------------------------------------------------------------------------------------------------------------------------------acatcttctagtgctgacgtgaggacaggaactagtaatcaattacgggaccagaatctcagtgggatgctctggtacataccaaaggctcactcaggtacatgctgttcattttgtgtcccc---------tcagtcaagagg------cat-ttgtgtatgattgaattt---tgatgtaatttt---------tatcttctcaaat-ggtc-taagtgaaggtagtatcagcaaaatatctaccattccaaataccagtttgttcttaacgggaagcaaagatggagatgttaaactttgggatgcgaaagctgccaagttggttcatcattggtcaaaattgcatgaaaggcacacctttatgcaaccaagctctcgcggttttggt---------ggtgttgtgcgggtaatta----ctatttatta---t--------ctccatgtt-----t--gaccttc-aaatccaa-tttct----------------t-catgt-tcct-g-tgtctgaaaa-tattg------c-----tttt------gttg-------------------a--tgctgt-----agact--ttt--tgtc-----gta-tgcaatatttgaatttttaat-aatgc--------------aa-tattttgtttaaatgtcacaggctg--ctgttactgatattcaa-------------------------------------------------------------------------------------------------------------------------------------------------------------------------------------------------------------------------------------------------------------------------------------------------------------------------------------------------------------------------------------------------------------------------------------------------------------------------------------------------------------
>I28645_M067_Malvaceae_Guichenotia_ledifolia_seq1
---------------------------------------------------------------------------------------------------------------------------------------------------------------------------------------------------------------------------------------------------------------------------------------------------------------------------------------------------------------------caacacatcttctagtgctggcgtgaggacaggaacaagtaatcaattacaggaccagaatctcagtgggatgctctggtacataccaaaggctcactcaggtacctgcttttcattttgtgtcccc---------tcagtcaagagg------cat-ttgtgtatgattgaattt---tgatgtaatttt---------tattttcacgaat-ggtc-tgagtgaaggtagtatcagcaaaatatctaccattccaaataccagtttgttcttaacgggaagcaaagatggagatgttaaactttgggatgcgaaagctgccaagttggttcatcattggtcaaaattgcatgaaaggcacacctttttgcaaccaagctctcgcggttttggt---------ggtgttgtgcgggtaatta----tttcttatta---t--------atgcatgct-----t--gaccttc-aaatccaa-tttct----------------t-catgt-tcctct-tgtctgaaaa-tattg------ct----tttt------gttg-------------------a--tggtgt-----agact--ttt--tgtc-----gta-tgcaatatttgaatttgcaat-aatgc--------------aa-tattttgtttaaatgtcacaggctg--ctg---------------------------------------------------------------------------------------------------------------------------------------------------------------------------------------------------------------------------------------------------------------------------------------------------------------------------------------------------------------------------------------------------------------------------------------------------------------------------------------------------------------------------
>I28646_M068_Malvaceae_Helmiopsis_sp_seq1
cag------------------------------------------------------------------------------------------------------------------------------------------------------------------------------------------------------------------------------------tggttctgtttcgcccttaatagtaactggtggtaaaaatggtgatgttggactccatgacttccggtacattgctacaggaaagactaaaagacacaggcaccattatggtgttgaaacaaacatcaacacatcttctagtgctgaca------------------------------------------gtgggatgctttggtacatacctaaggctcacttcg-------------------------------------------------------------------------------------------------------------------------------gtagtatcaccaaaatatctaccatcccaaataccagtttgtttttaactggaagcaaagatggagatgttaaactttgggacgccaaacaagccaagttggttcatcattggtcaaaattacatgagaggcacacctttttgcaaccaagctcgcgtggatttggt---------ggtgttgtacgggtaatta----tttgtta-ta---tat------atccatgtt-------ggatcttc-acttctaa-tttct---------------tt-tatct-ttgt-t-ggtctgaa-t-ttttt------t-----aatt---------------------------aaa--tattaaa---------------------------------aaatttgaatttgatca-aattg--------------aa-tatttt---------------------------------------------------------------------------------------------------------------------------------------------------------------------------------------------------------------------------------------------------------------------------------------------------------------------------------------------------------------------------------------------------------------------------------------------------------------------------------------------------------------------------------------------------
>I28647_M069_Malvaceae_Cheirolaena_linearis_seq1
---------------------------------------------------------------------------------------------------------------------------------------------------------------------------------------------------------------------------------------------------------------------------------------------------------------------------------------caggcaccatgatggtgttgaaacaaacatcaacacatcttctagtactgaca------------------------------------------atgggatgctttggtacatacctaaggctcacttaggtaaatgcttttctttt--tgttcctctccccccatctgtca-tatg------tac-ttgag-atgatttaattt---tgatctaaccgat-------atattttatcaaat-ggtc-tgagtgaaggtagtatcaccaaaatatctaccatcccaaataccagtttgtttttaaccggaagcaaagatggagatgtgaaactttgggatgccagacaagccaagttagtttatcattggtcaaaattacatgagaggcatacctttttgcaaccaagctcacgtggatttggc---------ggtgttgtgcgggtaatta----tttgttatta---tat------attcatgtt-------gaatcttc-acttctaa-tttat----------------t-tatgt-ttgt-t-ggtctg-att-tgttt------t---a-aatt---------------------------aaa--tgttaag---------aacttgttttaa----a---tagaaaacttgaatttgcaccaaattg--------------aattactttgcttaaaa-------------------------------------------------------------------------------------------------------------------------------------------------------------------------------------------------------------------------------------------------------------------------------------------------------------------------------------------------------------------------------------------------------------------------------------------------------------------------------------------------------------------------------------------
>I28648_M070_Malvaceae_Helmiopsiella_madagascariensis_seq1
-------------------------------------------------------------------------------------------------------------------------------------------------------------------------------------------------------------------------------------------------tcgcccttaatagtaactggtggtaaaaatggtgatgttggactccatgacttccggtacattgctacaggaaagactaaaagacacaggcaccatgatggtgttgaaacaaacatcaacacatcttctagtgctgaga------------------------------------------gtgggatgctttggtacatacctaaggctcactttg-------------------------------------------------------------------------------------------------------------------------------gtagtatcaccaaaatatctaccatcccaaataccagtttgtttttaactggaagcaaagatggagatgttaaactttgggatgccaaacaagccaagttggtttatcattggtcaaaattacatgagaggcacacctttttgcagccaagctcacgtggatttggt---------ggtgttgtacgggtaatta----tttgttatta---tat------atccatgtt-------ggctcttc-acttctaa-tttct---------------tt-tatct-ttgt-t-ggtctgattt-ttttt------t-----aatt---------------------------aaa--tattaaa---------tacttgtttttg----a---tagaaaatttgaatttgcact-aattg--------------aa-tattttgcttaaa--------------atgtca------------------------------------------------------------------------------------------------------------------------------------------------------------------------------------------------------------------------------------------------------------------------------------------------------------------------------------------------------------------------------------------------------------------------------------------------------------------------------------------------------------------------
>I28649_M071_Malvaceae_Goethalsia_meiantha_seq1
-----------------------------------------------------------------------------------------------------------------------------------------------------------------------------------------------------------------------------------------------------------------------------------------------------------------------------------------------------------------------------------atgctgacgtgaagacmggaactcgtaatcaattacaggaccagaatcttggtgggatgctttggtacataccaaaggctcactcaggtacatgctattctttt--tgcctcc---------ttaagtcgtagc------cac-tcgtgaataacttaattg---tggtctaatcgt---------tat-ttatcaaat-ggta-tgagtgaaggtagtatcacccaaatatctaccatcccaaataccagtttgttcttaacgggaagcaaagatggggacgttaaactttgggatgctaaagcagccaagttggttaatcattggcccaaactgcatgaaaggcacacatttttgcaaccaagctctcgcggttttggc---------ggtgttgtgcgggtaatta----tgt-tgatta---t--------atccgtgtt-----tgagactttc-acatccgc-tttct----------------t-cgtat-tcca-g-agtctgaaaa-ttttg------c-----actt------acta-------------------a--cgttaa-----aagac---------tt-----atgggaaaatagttaaattttcaat-gacac--------------aa----tatatttgaatgtga---------------------------------------------------------------------------------------------------------------------------------------------------------------------------------------------------------------------------------------------------------------------------------------------------------------------------------------------------------------------------------------------------------------------------------------------------------------------------------------------------------------------------------------
>I28650_M072_Malvaceae_Clappertonia_ficifolia_seq1
-----------------------------------------------------------------------------------------------------------------------------------------------------------------------------------------------------------------------------------------------------------------------------------------------------------------------------------------------------------------------acacatctcctaatgctgacatgaagacaggaactggtagtcaattacaggaccaaaatcttggcgggatgctttggtacatgccaaaggctcactcaggtacgtgaaattcattc--tgtccct----------taatca-tagc------cac-ttgtgcataatttaattg---tgatctaatcat---------tattttgtcaaat-ggta-cgagtgaaggtagtatcaccaaaatatctaccatcccaaataccagtttgttcttaacaggaagcaaagatggagatgttaaactttgggatgctaaggcagccaagttagtttatcattggtcaaaattgcatgaaagacacacatttttacaaccaagctctcgtggttttggc---------ggtgttgtgcgggtatcca-----------------t-------------tatt-----tgagaccttc-----------------acg-------------------tcat--------------ttttg------t-----------------------------------------ccttaaa---aaagac-atttcatcata--------cgcaatagttgaattttcact-aatga--------------aa-tatactgtttaaacatcacaggctg--ctgttactgatattcaagtagtgtcgaatggctttctttcatgtgg---tggagatggc-------------------------------------------------------------------------------------------------------------------------------------------------------------------------------------------------------------------------------------------------------------------------------------------------------------------------------------------------------------------------------------------------------------------------------------------------------------------
>I28652_M074_Malvaceae_Hildegardia_barteri_seq1
------------------------------------------------------------------------------------------------------------------------------------------------------------------------------------------------------------------------------------------------------------------------------------------------------------------------------------------------------------------------------------tgctgacattaggactggaactggtaaccaactacgggaccagaatgtcgatgggatgctttggtacataccaaaggctcactcaggtacttgcttttctttt--tgtcccc---------tcaatca-gagc------tac-ttgtctatgatttgattt---tgatctaatctt---------cactttatcaact-ggtc-tgagtgaaggtagtataaccaaaatatctaccatcccgaccaccagtttgtttttaacgggaagcaaagatggagatgttaaactttgggatgccaaagcagccaaattggtttatcattggtcaaaattgcatgaaaggcacacctttttgcaaccaagctcccgaggttttggt---------ggtgttgtgcgggtaatta----tttgtgattg---t----------ccatgtt-----cgagacattc-atattccaatttct----------------t-catat-tcct-c-agcctgaaag-ctttg------t-----att-------attc-------------------a--tgttaa-----aagac--ttg--tttt-----tga-tgcaagatttgaatttgcact-aatgc--------------aa-tactttgcgtaaatgtcgcaggctg--ctgtaactgatattcaagttgt--------------------------------------------------------------------------------------------------------------------------------------------------------------------------------------------------------------------------------------------------------------------------------------------------------------------------------------------------------------------------------------------------------------------------------------------------------------------------------------------------------
>I28653_M168_Malvaceae_Theobroma_cacao_seq1
--------------------------------------------------------------------------------------------------------------------------------------------------------------------------------------------------------------------------------------------------------------------------------------------------------------------------------------------------------------------tcaacaggtcttccagtactgacatgaggacaggagctagtaatcaattacaggaccagaatcacagtgggatgctttggtacataccaaaggctcacttaggtacatgcttttctttt--tgtcacc---------ttggtct-gtgc------cac-ttgtctacgatataattt---tgatctaatctt---------tattttatcaaac-tgtc-tgagtgaaggtagtatcaccaaaatatcaaccatcccaaataccagtttgttcttaacgggaagcaaagatggagatgttaaactttgggatgccaaagcggccaagttggtttatcattggtcaaaattgcatgaaaggcacacctttttgcaaccaagctctcgtggttttggg---------ggtgttgtgcgggtaacta-----taatgatta---t--------atccatgtt-----tgagacattc-acattgaa-tttct----------------t-catat-tcct-c-agtctgaaaa-ttttg------t-----attt------attg-------------------a--tgttaa-----aagac--ttt--tgtt-----gca-tgcactatttgaatttgcact-aatgc--------------aa-tattttgtgtaaatgtcacaggctg--ctgttactgatattca--------------------------------------------------------------------------------------------------------------------------------------------------------------------------------------------------------------------------------------------------------------------------------------------------------------------------------------------------------------------------------------------------------------------------------------------------------------------------------------------------------------
>I28654_M105_Malvaceae_Pachira_aquatica_seq1
----------------------------------------------------------------------------------------------------------------------------------------------------------------------------------------------------------------------------------------------------------------------------------------------------------------------------------------------------------------------------------------------------ggaactagtaaccaattgcrggaccagaatctcggtgggatgctttggtacataccaaaggctcacctaggtacatgcttttcttat--tttcccc----------cagtca-tagc------tac-ttgtgtatgatttgattt---tgatctaatctt---------aagtttatcaaat-ggtc-tgaatgaaggtagtatcaccaaaatatctaccatcccaaataccagtttattcttaacgggaagcaaagatggagatgttaaactttgggatgccaaagcagccagattggtttatcattggtcaaaattgcatgaaaggcacacctttttgcaaccaagctcccgcggttttggt---------ggtgttgtgcgggtaat--------------tg---t--------agccttgtt-----tgagaccttc-acatcgta-tttct----------------t-catgt-tcct-t-ggtctgaaaa-ttttg------t-----tctt------rcta-------------------a--ttataa-----aagac----gt-tttt-----ttw-tgcaagatttgaatttgcact-aatgc--------------aa-tagtttgcttaattgtgacaggctg--ctgtta------------------------------------------------------------------------------------------------------------------------------------------------------------------------------------------------------------------------------------------------------------------------------------------------------------------------------------------------------------------------------------------------------------------------------------------------------------------------------------------------------------------------
>I28655_M148_Malvaceae_Robinsonella_mirandae_seq1
a-------------------------------------------------------------------------------------------------------------------------------------------------------------------------------------------------------------------------------------------------------------------------------------------------------------------------------------------------------------------------------------------tgagtacaggaaccaktaaacaa---cgggaccagaatcacggtggkatgctttggtayataccaaaggctcacttaggtacatacttttcttay--tgtcccc-----------------gaataagagatac-ytatgtaagattgattt----tawtctaawctt---------tgtttratytaat-ggta-tgagtgaaggtagtattaccaaaatatctaccatcccaaatachagtttvttcttaacgggaagcaaagatggagatgttaaactttgggatgccaaagcagccagacttgttcatcattggtcaaaattgcatgaaaggcacacctttttgcaaccaagttctcgtggttttggt---------ggtgttgtgcgggtadtta----tttgtgatta---t--------agcmatgtt-------------------tmcaa-tttat----------------c-catgt-bcct-t-gttctgwttttttktt------t-----ttth------yttg-------------------a--tgttad-----aagar--tttkgtttt-----gta-tgcaagatttgaatttgcact-gacgc--------------aa-tagtttgtgtaaatgtctcaggctg--ctgttactgatattcaagttgtgtcacatggttttcttt---------------------------------------------------------------------------------------------------------------------------------------------------------------------------------------------------------------------------------------------------------------------------------------------------------------------------------------------------------------------------------------------------------------------------------------------------------------------------------------
>I28656_M002_Malvaceae_Tilia_americana_seq1
-------------------------------------------------------------------------------------------------------------------------------------------------------------------------------------------------------------------------------------------------------------------------------------------------------------------------------------------------------------------------------------------atgaggacaggagctagtaaccaattacgrgaccagaatctcraygggatgctttkgtacataccaaaggctcacttaggtacatgctttyctttt--tgtcycc---------ycartca-gagca-ca-akwc-ttgtktrtgatttmattt---tgatctaatcwt---------tattttrthaaac-ggtc-tkagtgaaggtagtatcaccaaaatawctaccatcccdamtacyagtttgttcttaacgggaagcaaagatggagatgttaaactttgggatgccaaasmarccaagttggtttatcattggtcaaaattgcatgaaaggcacacctttttgcaaccaagctctbgvggttttggn---------ggtgttgtgcgggtaatta----tttgtgatta---tc-------atccatktt-----tbagaccttc-akatccaa-wttct----------------t-crtgtgtcyt-c-ggtctgaaaa-ttttg------t-----attt------wttg-------------------a--tgttaa-----aagac--atttgtttt-----tga-tgcaagatttgaatttgaact-aattc--------------aa-tactttgcttaaatgtcacaggctg--ctgt--------------------------------------------------------------------------------------------------------------------------------------------------------------------------------------------------------------------------------------------------------------------------------------------------------------------------------------------------------------------------------------------------------------------------------------------------------------------------------------------------------------------------
>I28658_M160_Muntingiaceae_Muntingia_calabura_seq1
------------------------------------------------------------------------------------------------------------------------------------------------------------------------------------------------------------------------------------------------------------------------------------------------------------------------------------------------------------------------------ctccagttctgaaagtcagactgggaccagaaaccaacttggagaccaaaatccaaatgggatgctttggtacataccaaaggctcatgcaggtac---------------cactctcat-----aatcgaacaaaaaaa----gtaa-atgaaaatggctgatttatgctgttttatttgtgtgactgatgattttactaaac-aat--tgggtgcagggagtatcaccaaaatttctactattccaaatactagcttgttttttacgggaagcaaagatggagatgttaaactctgggatgcgaaagcagctaggttgatttgccattggtcaaaattgcatgaaaggcacacctttttgcaaccaagctcccgtggttttgga---------ggggttgttcgggtagttg----tacattcttaa-----------atctatttttct-------------tgattcat-ttccg--gcag------------tatgt------tggctatagaaa-ttgtt-----cttagt-atct-------------------------gtata--tcccaaagcccaagcttatatgctcata----c---cgaaaaatta----------------------------------ttttgttgttgactgtcgcaggctg--cagttactgatatacaagtggtaccacatggt----------------------------------------------------------------------------------------------------------------------------------------------------------------------------------------------------------------------------------------------------------------------------------------------------------------------------------------------------------------------------------------------------------------------------------------------------------------------------------------------
>I9832_V002_Malvaceae_Luehea_speciosa_seq1
agagtacccacttataaccggaaaatgtgttgtacttctatagcagcgagtgctggcttcagtatcatgcatttaatgcaattatatttgattgtttgatcttgattagtttattaccttgctaatatgttcatttacttgataatttcactctgttgtggtaacaattttttattctctttggtcaggtggtgcccgctctgttgctgtatttgacaatgacatcggaagtggttcgatttctcccctaatagtaactggtggtaaaaatggtgacatcggacttcatgacttccggtacatagctactggaaggagtaaaaggcacaggcctcatgatagcattgaaactagcatcaatacatcttctaatgctgacgtgaataagggaactagtaatcaattacgggaccagaatcttggtgggatgctttggtacataccaaaggctcactcaggtacatgctattctttt--cgtccct---------tca-gtcatagc------tac-ttgtgtatgatctaattgc-atgatctaatcct---------tat-ttatcaaat-gg---tgagtgaaggtagtatcaccaaaatatctaccatcccgaataccagtttgttcttaacgggaagcaaagatggggatgttaaactttgggatgctaaagcagccaagttggtttatcattggtcgaaattgcatgaaaggcacacatttttgcaaccgagctctcgcggttttggc---------ggtgttgtgcgggtaatta---ttttgtgacta---t--------atccacgtt-----tgagatgttc-gcatccaa-tttct----------------t-cgtgt-tctg-c-agtctgaaaa-ttttg------c-----actt------ctta-------------------a--tgttaa-----aagac--tttttcatt-----atgggaaaatagttgaattttcact-gacg-------------------aatatatttaaatgtcacaggctg--ctgttaatgatattcaagttgtgtcgagtggttttctttcatgtgg---tggagatggctgtgtaaggctagtacagctcagtgatcaccgaca-tgggatatgaaaaa---------ttaggatgtatctgagggaattgagcccaaatggagctgacttttccaaacagtgaaaaatatcatacattccaagaaacccactggcgatgcaagctcagtcttttttgtgttctttctgaacagtaagaagaaaagaacggcattccgtgaactcagttggccttgttagctcggtgcgtttgatgtcaggtactcccatggcactaccaatatgtatgatattttttcggcggtgttggtaattgctggtcatcgaaaaccaaaatcatctgggatagagaaatacttgcccgtgtacatttttccttgtctcttgcattgagggtttcgctgtgaacaaaaagttggggaaagaacccatcgaatgggtaaggtggaagaaaccagat
