# Supplementary material for: Localized Phylogenetic Discordance Among Nuclear Loci Due to Incomplete Lineage Sorting and Introgression in the Family of Cotton and Cacao (Malvaceae)
Source: Front Plant Sci. 2022 Apr 13;13:850521. doi: 10.3389/fpls.2022.850521 (PMC9043901; doi:10.3389/fpls.2022.850521)
Supplement: Supplementary file 1 [file Data_Sheet_1.ZIP › Alignments_v4/L208.fasta]

>I23352_M001_Malvaceae_Bombax_ceiba_seq1
-------------------------------------------------------------------------------------------------------------------------------------------------------------------------------------------------------------------------------------------------------------------------------------cagataaatcacatgtacgaggagcgtaggttgctggttgctcaatcatgtggagagcttgctgaatttgtccgacctgagattcgtgattctcttattttatctattgtgcaacaactgatagaagatcctgcaactgttgttcgacaagctgctgcacgcaacctagccttgctacttccactctttccgcttatggataaatatttcaaggtcag--cctcactaaatatgcttcgaggcaatcatggagaagaaattctgacttgacagaatt-ggctacaatgtaagctctagaacaggttg-atgaccc-------atggtcta-gggaatggagccttttgccct--aaggat--------aatatcatatcatggcttgaaagaaacag---agagtataataa------------aata-------tat----ataaagagtctccaat--------gccttgtatgttt--attgataggttgaggagttgatgttccaattggcctgtgatccatctggagtgg-------------
>I23353_M002_Malvaceae_Tilia_americana_seq1
----------------------------------------------------------------------------------------------------------------------------------------------------------------------------------------------------------------------------------------------------------------------------------------------------tatgaggagcggaggttgctggttgctcaatcatgtggagagcttgctgaatttgtccgacctgagattcgtgattctcttattttatctattgtgcaacagctggtagaagatcctgcaactgtcgttcgagaagctgctgcacacaacctggccttgctgcttccactctttccgcttatggataaatatttcaaggtcag--cctcactaaatatgcttcgaggcaaacatggagaag-aattctgacttgacagaatt-ggctacaatgtaagctgtagaacaggttg-atgaccc-------atggtcta-gggaatggagccttttgccct--tagcat--------aatatcatatcatgacttgaaagaaatag---tgaggataacaa---------aaatata-------tat----atatatata-------------------------------------------------------------------------------------------------
>I23354_M003_Malvaceae_Herissantia_crispa_seq1
-------------------------------------------------------------------------------------------------------------------------------------------------------------------------------------------------------------------------------------------------------------------------------------cagataaatcacacgtatgaggagcggaggttgctggttgctcaatcatgtggggagcttgctgattttgtccgacctgcaattcgtgattctcttattttatctattgtgcaacaactgattgaagatcctgcaactgttgttcgagaagctgctgcacataacctgtccttgctgcttccactctttccgcttatggataaatatttcaaggtcag--cttcactaaatatgcttcgaggcaatcatggagaagaaattctgacttgacagaatt-ggctacagtgtaagctctagaacaggttg-atgaccc-------atggtcta-gggaatggagccttttgcccttatagcat--------aatatcatatcatgacttgaaggacact-----gaatataatactatatatgtacatata-------tat----ataaagattctacaat--------ttcttattttttttaattgatag-----------------------------------------------------------
>I23355_M004_Malvaceae_Malva_arborea_seq1
-----------------------------------------------------------------------------------------------------------------------------------------------------------------------------------------------------------------------------------------------------------------------------------------taaatcacatgtatgaggagcgtaggttgctggttgcacaatcatgtggagagcttgctgaatttgtccgasctgcaattcgtgattctcttattttatctattgtgcaacaactgatagaagatcctgcaactattgttcgagaagctgccgcacacaaccwagccttgctgcttccactctttccactaatggataaatatttcaaggtcag--cttcactaaatatgcttcgaggcaatcatggagaagaaattctgacttgacagaatt-ggcta-agtgtaagctccagaacaggttg-atgaccc-------atggtcta-gggaatggagccttttcccct--tggcat--------aatatcatgtcatgacttgaaagagac-------aatataataa---------aaatgcw-------ttt----atmatgattctacaat--------tccttatttgtta---------ggttgwggagttgatgttccaattggcctgtgatccttctggagtggttgttacagcaac
>I23356_M005_Malvaceae_Lavatera_assurgentiflora_seq1
--------------------------------------------------------------------------------------------------------------------------------------------------------------------------------------------------------------------------------------------------------------------------------------agataaatcacatgtatgaggagcgtaggttgctggttgcacaatcatgtggagagcttgctgaatttgtccgasctgcaattcgtgattctcttattttatctattgtgcaacaactgatagaagatcctgcaactattgttcgagaagctgccgcacacaaccwagccttgctgcttccactctttccactaatggataaatatttcaaggtcag--cttcactaaatatgcttcgaggcaatcatggagaagaaattctgacttgacagaatt-ggcta-agtgtaagctccagaacaggttg-atgaccc-------atggtcta-gggaatggagccttttcccct--tggcat--------aatatcatgtcatgacttgaaagagac-------aatataataa---------aaatgca-------tttataaataatgattctacatt--------tccttatttgttt--attgataggttgagkagttgatgttccaat-------------------------------------
>I23359_M008_Malvaceae_Althaea_officinalis_seq1
---------------------------------------------------------------------------------------------------------------------------------------------------------------------------------------------------------------------------------------------------------------------------------------gataaatcacatgtatgaggagcgtagattgctggttgcacaatcatgtggagagcttgctgaatttgtccgacctgmaattcgtgattctctyattttatctattgtgcaacaactgatagaagatcctgcaamtattgttcgagaagctgctgcrcacaacctagccttgctgcttccactctttccactaatggataaatatttcaaggtcag--cttmactaaatatscttcgaggcaatcatggagaagaawttctgacttgacagaatt-grytacagtgtaagctmkagaacaggttg-atgamcc-------aygrtcta-gggaatggagccttttcccct--tagcat--------aatatcatgtcataacttgaaagagas-------aatataataa---------aaatgca-------ttt----ataatgaytctacaat--------tccttatttgtt----------------------------------------------------------------------
>I23361_M010_Malvaceae_Allyogyne_huegelli_seq1
-------------------------------------------------------------------------------------------------------------------------------------------------------------------------------------------------------------------------------------------------------------------------------------------aatcacatgcatgaggagcgtagattgctggttgctcaatcatgtggagagcttgctgaattcgtccgacctgagattcgtgattctcttattttatctatcgtgcaacaactagtagaagatcctgcaactgttgttcgagaagctgctgcacacaatctggccttgctgcttccactctttccgcttatggataaatatttcaaggtcag--cttcactaaatatgcttcaaggcaatcatggagaagaaattct---ttgacagaatt-ggctgcagtgtaagctctagaacaggtta-atgaccc-------aagkyywa-ggraakggrgcctttkgccyt--kggmwt--------aatatcatwwawkrmytkraarrmmwkgg-------------------------------------------------------------------------------------------------------------------------------------------------------
>I23363_M012_Malvaceae_Napaea_dioica_seq1
--------------------------------------------------------------------------------------------------------------------------------------------------------------------------------------------------------------------------------------------------------------------------------------agataaatcacatgtatgaggagcgtcgattgctggttgcacaatcatgtggrkagytkgctgaatttgtccgacctgcaattcgtgattctcttattttatctattgtgcaacaactgatwgaagatcctgcaactattsttcgagaagctgctgcacacaacctagccttgctgcttccactctttccactawtggataaatatttcaaggtcag--cttcactaaatatgcttcgaggcaatcatggagaagaaattctgacttgacagaatt-ggctacagtgtaagctctagaacaggttg-atgaccc-------atggtcta-gggagtggagccttttcccct--tagcat--------aatatcatgccatgacttgaaag-------------------------------------------------------------------------------------------------------------------------------------------------------------
>I23364_M013_Malvaceae_Grewia_sp_seq1
-------------------------------------------------------------------------------------------------------------------------------------------------------------------------------------------------------------------------------------------------------------------------------------cagataaaccatatgtatgaggagcgcaggttgctggttgctcaatcatgtggagagcttgctgaatttgtccgacctgagattcgtgattctcttattttatctattgtgcaacaactgatcgaagatcctgcgactgttgttcgagaagctgctgcacacaaccttgccttgctgcttccactctttccgcatatggataaatatttcaaggtcag--cctcactaaatatgcttcgacgcaatcatggagagg-aattctgacttgacagaatt-ggctacaatgtaagctctagaacaggttg-atgaccc-------atggtcta-gggaatggagccatctgcccc--taacata-------------acatgatgactcagaagaaataa---aaagtataatta---------aaaaatttc------------gtaaaggtacttcactg-------ccttcatctattt--gttgataggttgaggagatgatgttccaattggcttgtgatc-------------------------
>I23365_M014_Malvaceae_Callirhoe_bushii_seq1
------------------------------------------------------------------------------------------------------------------------------------------------------------------------------------------------------------------------------------------------------------------------------------------aaatcacatgtatgaggagcgtcgattgctggttgcacaatcatgtggggagcttgctgaatttgtccgacctgcrattcgtgattctcttatyttatcwattgtgcaacaactgatagaagatcctgcaactattgttcgagaagctgctgcacacaacctagccttgctkcttccactctttccactaatggataaatatttcaaggtcag--cttcactaaawatrcttcraggcaatcatggagaagaaattctgacttgacagaatt-ggctacagtgtaaactctagaacaggttg-atgaccc-------atggtcta-gggaatggagcctttc-ccct--tagcat--------aatatcatgtcatgacttgaaagagaca-----aaacataataa---------aaatgca-------ttt----ataataattctacaat--------cccttatttgatt--attcatagg----------------------------------------------------------
>I23367_M016_Malvaceae_Kitaibelia_vitifolia_seq1
------------------------------------------------------------------------------------------------------------------------------------------------------------------------------------------------------------------------------------------------------------------------------------------aaatcacatgtatgaggagcgtagattgctggttgcacaatcatgtggagagcttgctgaatttgtccgacctgcgattcgtgattctcttattttatctattgtgcaacaactgatagaagatcctgcaactattgttcgagaagctgctgcacacaacctagccttgctgcttccactctttccactaatggataaatatttcaaggtcag--cttcactaaatatgcttcgaggcaatcatggagaagaaattctgacttgacagaatt-ggytacartgtaagctctagaacaggttg-atgaccc-------atggtcta-gggaatggagccttttcccct--tagcat--------aatatcatttcatgacttgaaagagata-----gaatataataa---------aaatgca-------ttt----ataattattctacaat--------tccttatttgtt----------------------------------------------------------------------
>I23368_M017_Malvaceae_Sterculia_apetala_seq1
-------------------------------------------------------------------------------------------------------------------------------------------------------------------------------------------------------------------------------------------------------------------------------------------aatcacatgtatgaggagcgaaggttgctggttgctcaatcatgtggagagcttgctgaatttgtccgatctgagattcgcgattctcttattttatcaattgtgcaacaactgattgaagatcctgcaactgttgttcgagaagctgctgcacacaacctggcattgctgcttccactctttccgcttatggataaatatttcaaggtcag--cctcactaaatatgcttcgaggctatcatggagaag-aattctgacttgacagaatt-ggctgcaatgtaagctgtagaacaggttg-atgacca-------atggtcta-aggaatggagccttttgacct--tagcct--------aatatcatatcatgacttgaaagaaatag---agaggataacaa---------aaa-aaa-------tat----ataaagattctccaatagtccaatgccttttttgttt--attgatag-----------------------------------------------------------
>I23369_M018_Malvaceae_Abelmoschus_esculentus_seq1
-------------------------------------------------------------------------------------------------------------------------------------------------------------------------------------------------------------------------------------------------------------------------------------cagataaatcacatgtatgaggagcgcagattgctggttgctcaatcatgtggagagcttgctgaattcgtccgacctgagattcgtgattctcttattttatctatagtgcagcaactagtagaagatcctgcaacagttgttcgagaagctgctgcacacaatctggccttgctgcttccgctctttccgcatatggataaatatttcaaggtcag--cttcactaaatatacttcgaggcaatcatggagaagaaattctgacttgacagaatt-ggctgcagtttaagctctagaacaggttg-atgaccc-------atggtcta-gggaatggagccttttgccct--tagcat--------aatatcatatcatgacgtgaatgacatag---agtatataat------------------------atat----ataaagtttctaaart--------gccttatttgttt--attgataggttgaagagttgatgttc-----------------------------------------
>I23370_M105_Malvaceae_Pachira_aquatica_seq1
----------------------------------------------------------------------------------------------------------------------------------------------------------------------------------------------------------------------------------------------------------------------------------------------------tacgaggagcgtaggttgctggttgctcaatcatgtggagagcttgctgaatttgtccgacctgagattcgtgattctcttattttatctattgtgcaacaactgatagaagatcctgcaactgttgttcgacaagctgctgcacacaacctagccttgctgcttccactctttccgcttatggataaatatttcaaggtcag--cctcactaaatatgcttcgaggcaatcatggagaagaaattctgacttgacagaatt-ggctacaatgtaagctctagagcaggttg-atgaccc-------atggtcta-ggaaatggagccttttgccct--taggat--------aatatcatat--------------------------------------------------------------------------------------------------------------------------------------------------------------------------
>I23371_M137_Malvaceae_Dombeya_wallichii_seq1
-------------------------------------------------------------------------------------------------------------------------------------------------------------------------------------------------------------------------------------------------------------------------------------------aatcacatgtacgaggagcgcaggttgctggttgctcagtcatgtggagagcttgctgattttgtccgacctgagattcgtgattctcttattttrtctattgtgcaacaactgatagaagatcctgcaactgttgttcgrgargctgctgcacacaatctggccttgctgcttccactckttccgcatatggataaatatttcaaggtcag--cctcactamatatgctttgaggvaaacayggagaag-aattctkacttgacagaatt-ggctacaatgtaagctctagaacaggttg-atgacct-------atggtcta-gggaatggagccttttgcccy--tagcataaatrcgtaataccatatcatgacttggaagaaatag---a---------------------------------------------------------------------------------------------------------------------------------------------------
>I23372_M140_Malvaceae_Chiranthodendron_pentadactylon_seq1
----------------------------------------------------------------------------------------------------------------------------------------------------------------------------------------------------------------------------------------------------------------------------------------ataaatcacatgtacgaggagcgtaggttgctkgttgctcaatcatgtggagagcttgctgaatttgtcmgacctgagattcgygattctcttattttatctattgtgcaacaactgatagaagatcctgcaactgttgttcgagaagctgctgckcacaacctggccttgctgcttccactctttccgcttatggataaatatttcaaggtcag--cctcactaaatatgcttcgaggcaatcatggagaagaaattctgacttgacagaatt-ggctacaatgtaagctctagaacaggttg-atgaccc-------acggtcta-gggaatggagccttttgccct--tagcat--------aatatcatatcatgacttgaaagaaatag---ggagtataataa------------aaaa-------tgt----ataaagattctccaat--------gccttatttgttt--attgat-------------------------------------------------------------
>I23374_M142_Malvaceae_Hampea_nutricia_seq1
-----------------------------------------------------------------------------------------------------------------------------------------------------------------------------------------------------------------------------------------------------------------------------------------taaatcatacatatgaggagcgtagattgctggttgctcaatcatgtggagagcttgctgaatttgtcagacctgagattcgtgattctcttattttatctattgtgcaacaactgatagaagatcctgcaacggttgttcgagaagctgctgcacacaacctggccttgttgcttccactctttccacttatggataaatatttcaaggtcag--cttcactaaatatgcttcgaggcaatcatggagaagaaattctgatttgacagaatt-ggctacagtgtaagctctagaacaggttg-atgacgc-------atggtcta-gggaatgkagccttttgccct--tagcaa--------aatatcatatcatgacttgaaagaaata-----gagtatggtaata------taaattta-------ttt----ata-------------------------------------------------------------------------------------------------------
>I23376_M145_Malvaceae_Heliocarpus_appendiculatus_seq1
-------------------------------------------------------------------------------------------------------------------------------------------------------------------------------------------------------------------------------------------------------------------------------------cagataaatcatatgtatgaggaacgcaggttgctggttgctcaawcatgtggagagctcgctgaatttgtccgacctgagattcgcgattctcttattttatctattgtgcaacaactgatagaagatcctgcaactgttgttcgagaagctgcttcgcacaatctggccttgctgcttccactctttccacttcaggataaatatttcaaggtcag--cctcactaaatatgcttcgacgcaatcatggagagg-aattctgacttgacagaatt-ggctacaatgtaagctctagaacaggttg-atgaccc-------atggtcta-gggattggagccttttgccct--taacata-------------atatcatgacttggaagaaataga-agtataataatta---------aaaaaaa---aaaatgc----ataaagacgctccaat--------gccttcattattt--------------------------------------------------------------------t
>I23377_M148_Malvaceae_Robinsonella_mirandae_seq1
-------------------------------------------------------------------------------------------------------------------------------------------------------------------------------------------------------------------------------------------------------------------------------------cagataaatcacacktaygaggagcggaggttgctggttgctcaatcatgcggsgagcttgctgattttgtccgacctgcaattcgtgattctcttattttatctattgtgcaacaaytgatagaagatcctgcaactgttgttcgagaagctgctgcacacaayctgtccttgctgcttccactctttccgcttatggataaatatttcaaggtcag--cttcactaaatatgcttcgaggcaatcatggaraaraaawtytbdvhtkdravarwwrgsywmmrkkkwarsyyywrrammrgktkr-wkdmccm-------wkgkyywr-ggrakkgrrscyttttccctt--tagcat--------gatatcatatcatgacttgaacgacacag-----aatataatac---------aaaaaatat------------ataaagattctacaat--------ttcttatttttca--attgataggttgaggagttgatgttccaattggcctgtgatccatctggagtggtagttg-----aa
>I23378_M150_Malvaceae_Ceiba_pentandra_seq1
-------------------------------------------------------------------------------------------------------------------------------------------------------------------------------------------------------------------------------------------------------------------------------------cagataaatcacatgtacgaggagcgtaggttgctggtcgctcaatcatgtggagagcttgctgaatttgtccgacctgagattcgtgattctcttattttatctattgtgcaacaactgatagaagatcctgcaactgttgttcgacaagctgctgctcgcaacctagccttgctgcttccactctttccgcttatggataaatatttcaaggtcag--cctcactaaatatgcttcgaggcaatcatggagaagaaattctgacttgacagaatt-ggctacaatgtaagctctagaataggttg-atgaccc-------atggtcta-gggaatggagccttttgccct--taggat--------aatatcatgtcatggcttgagagaagcag---agagtataataa------------aata-------tat----ataaagattctccaat--------gccttttatgttt--gttgataggttgaggagttgatgttccagttggcctgtgatccatctgg------------------
>I23380_M161_Malvaceae_Hibiscus_tiliaceus_seq1
----------------------------------------------------------------------------------------------------------------------------------------------------------------------------------------------------------------------------------------------------------------------------------------ataaatcacatgtatgaggagcgcagattgctagttgctcaatcatgtggagagcttgctgaattcgtccgacctgagattcgtgattctcttattttatctatagtgcaacaactagtagaagatcctgcaacagttgttcgagaagctgctgcacacaatctggccttgctgcttccgctctttccgcatatggataaatatttcaaggtcagcacttcactaaatatacttcgaggaaatcatggagaagaaattctggcttgacagaatt-ggctgcagtttaagctctagaacaggttg-atgaccc-------ttggtcta-gggaatggagccttttgccct--tagcat--------aatatcatattatcacttgaaagacatag---agtatataatac----------------------atat----ataaaggttctacaat--------gccttatttgttt--att----------------------------------------------------------------
>I23383_M166_Malvaceae_Pseudobombax_ellipticum_seq1
---------------------------------------------------------------------------------------------------------------------------------------------------------------------------------------------------------------------------------------------------------------------------------------gataaatcacatgtatgaggagcgtaggttgctggttgctcaatcatgtggagagcttgctgaatttgtccgacctgagattcgtgattctcttattttatctattgtgcaacaactgatagaagatcctgcaactgttgttcgacaagctgctgcgcacaacctagccttgctgcttccactctttccgcttatggataaatatttcaaggtcag--cctcactaaatatgcttcgaggccatcatggagaagaaattctgacttgacagaatt-ggctacaatgtaagctctagagcaggttg-atgaccc-------atggtcta-gggaacggagccttttgccct--taggata-------aatatcatatcatgamttgaaagaaata-----gagtataataa------------aata-------tat----ataaagattctccaat--------gtggt-----------------------------------------------------------------------------
>I23384_M168_Malvaceae_Theobroma_cacao_seq1
-------------------------------------------------------------------------------------------------------------------------------------------------------------------------------------------------------------------------------------------------------------------------------------gagataaatcacatgtacgaggagcgcaggttgctggttgctcaatcgtgtggagagcttgctgaatttgtccgacctgagattcgtgattctcttattttatctattgtgcaacaactgatcgaagatcctgcaactgttgttcgagaagctgctgcacacaacctggccttgctgcttccactctttccgcttatggataaatatttcaaggtcag--cctcactaaatatgcttcgaggcaatcatggagagg-aattctgacttgacagaatt-ggctacaatgtaagctctagaataggttg-atgaccc-------atggtctacggggatggagcctcttgccct--tagcaaa-------------atatcatgacttggaggaagtaga-gaaagtataataa---------aataa---------tac----ataacgattctccaacg-------cctttatttgttt--gttgataggttgaggagttg-----------------------------------------------
>I23387_M178_Malvaceae_Malvaviscus_arboreus_seq1
-------------------------------------------------------------------------------------------------------------------------------------------------------------------------------------------------------------------------------------------------------------------------------------cagataaatcacatgtatgaggagcgcagattgctggttgctcaatcatgtggwgagcttgctgaattygtccgacctgagattcgtgattctcttattttatctatagtgcaacaactagtagaagatcctgcaacagttgtccgagaagctgctgcacacaatctggccttgctgcttccsctctttccgyatatggataaatatttcaaggtsag--cttcact-aatatacttyraggcaatsatggagaagaaattctgacttgacmgaatt-ggctgcagtttaagctctagaaaagkttg-aygaccc-------atggtcta-gggaatggagccttttkccct--tagcat--------aatatcatatcatgacttkaaagacatrg---agtataatatat----------------------atat----akamaggttctacaat--------gccttatttgttt--attkrwwrgktgaagagttgatgttccaat-------------------------------------
>I23388_M180_Malvaceae_Triumfetta_lappula_seq1
-------------------------------------------------------------------------------------------------------------------------------------------------------------------------------------------------------------------------------------------------------------------------------------cagataaatcatatgtatgaggaacgcaggttgctggttgctcaatcatgtggagagctcgctgaatttgtccgacctgagattcgcgattctcttattttatctattgtgcaacaactgatagaagatcctgcaactgttgttcgagaagctgcttcgcacaatctggccttgctgcttccactctttccacttcaggataaatatttcaaggtcag--cctcactaaatatgcttcgacgcaatcatggagagg-aattctgacttgacagaatt-ggctacaatgtaagctctagaacaggttg-atgaccc-------atggtcta-gggattggagccttttgccct--taacata-------------atatcatgacttggaagaaatrra-rkwwwawwattaa---------aaaawaaataaaaatgc----ataa------------------------------------------------------------------------------------------------------
>I23391_M183_Malvaceae_Phymosia_umbellata_seq1
-----------------------------------------------------------------------------------------------------------------------------------------------------------------------------------------------------------------------------------------------------------------------------------------taaatcacacgtatgaggagcgaaggttgctggtwgctcaatcatgtggggagcttgctgattttgtccgacctgcaattcgtgattctcttattttatctattgtgcaacaactgatagaagatccygcaactgttgttcgagaagctgcygctcacaacctrtccttgctgcttccactctttccgcttatggataaatatttcaaggtcag--cttcactaaatatgcttcgaggcaatcatggagaagaaattctgacttgacagaatt-ggctacartgtaagctctagaacaggttg-atgaccc-------atggtsta-gggaatggagccttttkccct--tagcat--------aatatcatatcatgacttggaggacaca-----gaatataatac----------aawata-------tat----attaaggttctmyasw--------wtytywtwttttt--ttta---------------------------------------------------------------
>I23393_M189_Malvaceae_Kearnemalvastrum_lacteum_seq1
--------------------------------------------------------------------------------------------------------------------------------------------------------------------------------------------------------------------------------------------------------------------------------------agataaatcacatgtatgaggagcgtagattgctggttgcacaatcatgtggagagcttgctgaatttgtccgacctgcaattcgtgattctcttatyttatctattgtgcaacaactgatagaagatcctgcaactattgttcgagaagctgctgcacacaacctagccttgctgcttccactctttccactratggataaatatttcaaggtcag--cttcactaaatatgcttcgaggcaatcatggagaagaaattctgacttgacagaatt-ggctacagtgtaagctctagaacaggttg-atgaccc-------atggtcta-gggaatggagccttttsccct--tagcat--------aatatcatgycatgacttgaaagagaca-----kaatatratam---------aaatgta-------ttt----ataatgattctacaat--------tccttatttgttt--attgataggttga------------------------------------------------------
>I23394_M229_Malvaceae_Malvastrum_americanum_seq1
---------------------------------------------------------------------------------------------------------------------------------------------------------------------------------------------------------------------------------------------------------------------------------------gataaatcacatgtatgaggagcgtagattgctggttgcacaatcatgtggagagcttgctgagtttgtccgacctgcaattcgcgattctcttattttatctattgtgcaacaactgatagaagatccagcaactattgttcgagaagctgctgcacacaacctagctttgttgctcccactctttccgctaatggataaatatttcaaggtcag--cttcactaaatatgcttcgaggcaatcatggagaagaaat--tgacttgacagaatt-ggctacagtgtaagctctagaataggttg-atgaccc-------atggtcga-gggaatggagccttttgccct--tagcat--------aatatcatgtcattacttaaaaagag------agaatataataa---------aaatgca-------ttt----attatgattctacaat--------tccttatttgttt--attgataggttgaggagttgatgttccaa--------------------------------------
>I23395_M236_Malvaceae_Fuertesimalva_jacens_seq1
-------------------------------------------------------------------------------------------------------------------------------------------------------------------------------------------------------------------------------------------------------------------------------------cagataaatcacatgtatgaggagcgtaggttgctggttgcacaatcatgtggagagcttgctgaatttgtccgacctgcaattcgtgattctcttattttatctattgtgcaacaactgatagaagatcctgcaactattgttcgagaagctgccgcacacaacctagccttgctgcttccactctttccactaatggataaatatttcaaggtcag--cttcactaaatatgcttctaggcaatcatggagaagaaattctgacttgacagaatt-ggcta-agtgtaagctccagaacaggttg-atgaccc-------atggtcta-gggaatggagccttttcccct--tggcat--------aatatcatgtcatgacttgaaagagac-------aatataataa---------aaatgca-------ttt----ataatgattctacaat--------tccttatttgttt---------------------------------------------------------------------
>I23396_M019_Malvaceae_Allosidastrum_pyramidatum_seq1
-------------------------------------------------------------------------------------------------------------------------------------------------------------------------------------------------------------------------------------------------------------------------------------cagataaatcacacatatgaggagcggagattgctggttgcccaatcatgtggggagcttgctgactttgtccgacctgcaattcgtgattctcttattttatctattgtgcaacaactgatagaagatcctgcaactgttgttcgagaagctgctgcacacaacctgtccttgctgcttccactctttccgcttatggataaatatttcaaggtcag--cttcactaaatatgcttcgaggcaatcatggagaagaaattctgacatgacagaatt-ggctacagtgtaagctctagaacaggttg-atgaccc-------atggtcta-gggaatggagccttttgccct--tagcat--------agtatcatatcatgacttgaaggacaca-----gaatataatac----------aaaaca-------tat----ataaagattctacaat--------tccttatctttta--attgaymggytsmkrwstygrygwwsmaattggcatgtgatcca-----------------------
>I23397_M020_Malvaceae_Melochia_betonicifolia_seq1
-------------------------------------------------------------------------------------------------------------------------------------------------------------------------------------------------------------------------------------------------------------------------------------cagataaatcacatgtacgaggagcgcaggttgctggttgctcaatcatgtggggagctagctgagtttgtcagacctgagattcgcgattctcttattttatctattgtgcaacagctgatagaagatcccgcaactgttgttcgagaagctgctgctcacaacctggccttgctgcttccgctctttccacatatggataaatatttcaaggtcag--cctcactaaatatgcttcgaggcaatcatggagaag-aattctgacttgacagaatt-ggctacaatgtaagctctagaacaggttg-atgaccc-------atggtcta-gggaatggagcctttagccct--tagcata-------------atatcatgacttggacaaaatagagaaaattatggtaaga------aaaaaaaaaa------------aaaaadattctccaaag-------ccttcatttgttt--tttgataggttgaggagttgatgttccaattggcctgcgatc------------------------c
>I23398_M021_Malvaceae_Sidastrum_micranthum_seq1
---------------------------------------------------------------------------------------------------------------------------------------------------------------------------------------------------------------------------------------------------------------------------------------gataaatcacacgtatgaggagcggagrttgctggttgctcaatcatgtggggagcttgctgattttgtccgacctgcaattcgtgattctcttattttatctattgtgcaacaactgatagaagatcctgcaactgttgttcgagaagctgctgcacacaacctgtccttgctgcttccactctttccgcttatggataaatatttcaaggtcag--cttcactaaatatgcttcgaggcaatcatggagaagaaattctgacttgacagaatt-ggctacagtgtaagctctagaacaggttg-atgacca-------atggtcta-gggaatggagccttttgccct--tagcat--------aatatcatataatgacttgaaggacaca-----gaatataatac----------aaaata-------tat----aaaaagwtyywmmawt--------tyytwwtttttwa--wtkrwwaggttgaggagttgatgttccaattggcctgtgatccatctggag----------------
>I23399_M022_Malvaceae_Gaya_dominguensis_seq1
------------------------------------------------------------------------------------------------------------------------------------------------------------------------------------------------------------------------------------------------------------------------------------------------------------------------------------------------------------------tgcaattcgtgattctcttattttatctatcgtgcaacaactgattgaagatcctgcaactgttgttcgagaagctgctgcgcataacctgtccttgctgcttccactctttccgcttatggataaatatttcaaggtcag--cttcactaaatatgcttcgaggcaatcatggasaagaaattctgacttgacagaatt-ggctacagtgtaagctctagaa--------------------------------------------------------------------------------------------------------------------------------------------------------------------------------------------------------------------------------------------------------
>I28591_M023_Malvaceae_Neobuchia_paulinae_seq1
----------ttggttatggtgctaaatc-tttcaatttcatttcagg------------cttgtgttagccttgcaaaaaatgtaggtgagatgagaacagaaacagaattgctcccccagtgctgggaacaagtgag-----tttctgcactgctt---------------att----tctttgtttt-------a--gttatattt-tta----gtagc---ctgatatcaa---------tc-ttttcattttggtttt-------ctaaatgcagataaatcacatgtacgaggagcgtaggttgctggttgctcaatcatgtggagagcttgctgaatttgtccgacctgagattcgtgattctcttattttatctattgtgcaacaactgatagaagatcctgcaactgttgttcgacaagctgctgctcgcaacctagccttgctgcttccactctttccgcttatggataaatatttcaaggtcag--cctcactaaatattcttcgaggcaatcatggagaagaaattttgacttgacagaatt-ggctacaatgtaagctctagaacaggttg-atgaccc-------atggtct---ggaatggagccttttgccct--taggat--------aatatcatatcatagcttgagagaag----------------------------------------------------------------------------------------------------------------------------------------------------------
>I28593_M024_Malvaceae_Carpodiptera_cubensis_seq1
-----------------------taaatgctcttaacttcatttcagg------------catgtgttagccttgctaaaaatgtaggggagatgagaacagaaacagaattgcttccccagtgctgggaacaagtgag------tactgcactgagt---------------gctgggaacaagttttt----gtta--gttatatct-aca----gtaac---ctgatttcatt-----------tttttccttctgcttc-------ctgaatgcagataaatcacatgtatgaggagcgcaggttgctggttgctcaatcatgtggagagcttgctgaatttgtccgacccgagattcgtgattctctgattttatccattgtgcaacaactgatagaagatcctgcaactattgttagagaagccgcagcgcacaacctggccttgctgcttccactctttccgcatatggataaatatttcaaggtcag--cctcattaaatatgcttcgaggcaatcatggagaag-aattctgacttgacagaatt-ggctacaatgtaagctctagaacaggttg-atgacca-------atggtcta-gggaatggagcattttgccct--cagcat--------aatatca-----------------------------------------------------------------------------------------------------------------------------------------------------------------------------
>I28594_M025_Malvaceae_Herrania_nitida_seq1
---------------ggcgccaatgagttttttttatttgattgaaagaaaaaagaagactatgysttmgccwtrykaaawatgwakkrgwrakkarwamkrrmayrgmaytwckwmyycrrtrykrrramcaagtgag-----tttctgcactgctt----------------------tyttktttt-----gtma--kttmthttt-ktw----ktsrm---mdkathmga----------------------ttwtttd-------ttgaatggagataaatcacatgtacgaggagcgcaggttgctggttgctcaatcatgtggacagcttgctgaatttgtccgacctgagattcgtgattctcttattttatctattgtgcaacaactgattgaagatcctgcaactgttgttcgagaagctgctgcacacaacctggccttgctgcttccactctttccgcttatggataaatatttcaaggtcag--cctcactaaatatgcttcgaggcaatcatggagagg-aattctgacttgacagaatt-ggctacaatgtaagctctagaataggttg-atgaccc-------atggtcta-cgggatggagcctcttgccct--tagcata-------------atatcatgacttggaggaaatara-gaaastataataa----------------------------------------------------------------------------------------------------------------------------------------
>I28595_M184_Malvaceae_Guazuma_ulmifolia_seq1
-------------aacatggtgctaaaacttttcaactttatwtcagg------------catgtgttacccttgctaaaaatgtaggggagatgagaacagaaacagaattgcttccccagtgctgggaacaagtgag-----tttctgcacaggyg---------------act----tcttgttct-----gaca--gttaagttt-gtd----gtggh---ctgatttact------------------tmtwtttttt-------kacattgcagataaatcacatgtaygaggagcgcaggttgctggttgctcaatcatgtggagagcttgctgaatttgtccgacctgagattcgcgattctcttattttatctattgtgcaacaactgatcgaagatcctgcaactgttgttcgagaagctgctgcacacaacctggccttgctgcttccactctttcckcttatggataaatatttcaaggtcag--cmtcactaaatatgcttcgaggcaatcatggagagg-aattctgacttgacagaatt-ggctacaatgtaagctctagaacaggttg-atgaccc-------atggtcta-gggcayggagcctcttgccct--tagcaya-------------atatcatgactcggaggaaataga-gaaattataataa---------aatattgc-------------ataaa-----------------------------------------------------------------------------------------------------
>I28596_M026_Malvaceae_Ruizia_cordata_seq1
---------------------------------------cgtttcagg------------catgtgttacccttgctaaaaatgtaggggagatgagaacagaaacagaattgcttccccagtgctgggaacaagtgag------ttctgcactactt---------------att----w-ttttttt-----gtct--gttaaatwt-att----gtagc---attatttcag------------------ttkttgtttt-------ctgaatgcagataaatcacatgtacgaggagcgcmggttgctggttgctcagtcatgtggagagcttgctgattttgtccgayctgagattcgtgattctcttattttatctattgtgcaacaactgatagaagatcmtgcaactgttgttcgagaagctgctgcacacaatctggccttgctgcttccactctttccgcatatggataaatatttcaaggtcag--cctcactamatatgcttygaggsaaacatggagaag-aattctkacttgacagaatt-ggctacaatgtaagctctagaacaggttg-atgacct-------atggtcta-gggaatggagccttttgccc---tagcataaatacgtaataccatatcatgact-------------------------------------------------------------------------------------------------------------------------------------------------------------------
>I28597_M027_Malvaceae_Melhania_velutina_seq1
---------atcsrawktgrtgytaaatcttttcaacttcgtttmagg------------catgtgttacccttgctaaaaatgtaggggagatgagaacagaaacagaattgcttccccagtgctgggaacaagtgag------ttctgcmctaatt---------------att----g-ttttttt-----gtct--gttaaatat-att----gtagm---attwtttcag------------------tttttgtttt-------ctgaatgcagataaatcacatgtacgaggagcgcaggttgctggttgctcagtcatgtggagagcttgctgattttgtccgacctgagattcgtgattctcttattttatctattgtgcaacaactgatagaagatcctgcaamtgttdttcgagaagctgctkcacacaatctggccttgctgcttccactctttccgcatatggataaatatttcaagktcag--cctcactaaatatgcttyraggcaaacawggagaag-mattctgactwgacagawtt-kgctacvatgtaagctctagarcaggttg-akgacct-------atggtcta-gggaatggagccttttkccct--tagcataaatgcgtaataccatatcatgacttggaagaaatag---agrrkawmaaaa---------caatata-------tat--------------------------------------------------------------------------------------------------------------
>I28598_M028_Malvaceae_Glyphaea_brevis_seq1
-------------------------------------------tcagg------------catgtgttagccttgctaaaaatgtaggagagatgagaacagaaacagaactgcttcctcagtgctgggaacaagtgag-----tttctgcaccgctg---------------a-------cttgttttt----gtca--tttctactt-gga----ggggt---ctgacttcat---------------------tttttt------------atgcagataaatcatatgtatgaggagcgcaggttgctagttgctcaatcatgcggagagcttgctgaatttgtccgaccagagattcgcgattctcttattttatctattgtgcaacaactgatagaagatcctgcaactgttgttcgagaagctgctgctcacaacctggccttgctgcttccactctttccgcttatggataaatatttcaaggtcag--cctcactaaatatgcttcgacgcaatcatggagagg-aattctgacttgacagaatt-ggctacaatgtaagctctagaacaggttg-atgaccc-------atggtcta-gggaatggagccttttgccct--tagcata-------------atctcatgacatggaagaaa----------------------------------------------------------------------------------------------------------------------------------------------------------
>I28599_M029_Malvaceae_Desplatsia_dewevrei_seq1
-------------ggtatggtgctaaatcttttcaacttcatttcagg------------catgtgttagcctygcaaaaaatgtaggcgagatgagaacagaaacagaattgcttcctcagtgctgggaacaagtgag-----tttctgcactgctg---------------act----tcttttcttt----gtaagttatatactt-gta----gtggt---ctgacttcat---------------------ttttcgt-----------atgcagataaatcatatgtatgaggagcgcaggttgctggttgctcaatcatgtggagagcttgctgaatttgtccgacctgagatacgcgattctcttattttatctatcgtgcaacaactgatagaagatcctgcgacwgttgttcgagaagctgctgcacacaacctggccttgctgcttccactctttccgcttttggataaatatttcaaggtcag--cctcactaaatatgcttcgacgcaatcatggagagg-aattctgacttgacagaatt-ggctacaatgtaagctctagaacaggttg-atgaccc-------atggtcta-gggaatggagccttctgcctt--taacata-------------ataccatgacttggaagaaataga-a--agtataatta---------aaaaaa--------ttc----ataaagatact-----------------------------------------------------------------------------------------------
>I28601_M030_Malvaceae_Sparmannia_africana_seq1
-----------------tggtactaaatmttttsaacttcatttcagg------------catgtgtttctcttgctaaaaatgtaggagagatgagaacagaaacagarttgcttccccagtgctgggaacaagtgag-----tttctgcactgctg---------------rct----tcttgtttat----gtca--tttctaytt-gta----atgkt---ctgacttcat---------------------ytttttt--------tcaatgcagataaatcatatgtatgaggagcgcaggttgctggttgctcaatcatgtggagagcttgctgartttgtccgacctgagattcgcgattctcttattttatctatcgtgcaacaactgatagaagatcctgcgaccgttgttcgtgaagctgctgcgcacaatctgtcattgctgcttccactctttccgcttatggataaatatttcaaggtcag--cctcactaaatatgmttcgacgcaatcatggagagg-aattctgacttgacagaatt-ggctacaatgtaagctctagaacaggttg-atgaccc-------atggtcta-gggaatggagccttttgccct--tagcata-------------atatca------------------------------------------------------------------------------------------------------------------------------------------------------------------------
>I28602_M031_Malvaceae_Mollia_sp_seq1
------------agatatgatgctaaatcttttcaacttcatttcagg------------catgtgttagcctctctaaaaatgtaggagagatgagaacagaaacagaattgcttcctcagtgctgggaacaagtgag-----tttctgcaccgttg---------------act----tattgttttt----gtca--tttagtctt-gta----gtggt---ctgacctcat---------------------ttttttt--------tcaatgcagatgaatcatatgtatgaggagcgaaggttgctggttgctcaatcatgtggagagcttgctgaatttgtccgacctgagattcgtgattctcttattttatctattgtgcaacaactgatagaagatcctgcaactgttgttcgagaagctgctgcacaaaacctggcctcgctgcttccactctttccgcttatggataaatatttcaaggtcag--cctcactaaatatgcttcgacgcaatcatggagagg-aattctgacttgacagaatt-ggctacaatgtaagctctagaacaggttg-atgaccc-------atggtcta-gggaatggatccttctgccct--tagcata-------------atatcatgacttggaagaaataga-a--agtataac------------------------------------------------------------------------------------------------------------------------------------------
>I28603_M223_Malvaceae_Gossypium_hirsutum_seq1
------------------------------------mwtyatttaags------------cawsyrttarycttgctaaaaatgtgggggagatgagaacagaaacagaattgcttccmcagtgctgggaacaagtgag-----tttctgtactgctt---------------att----tctygttttt-----tca--gttwtattt-gtt----gtagc---stgatatcas---------tc-ttttctttttggtttt-------ctaaatgcagataaatcatacatatgaggagcgtagattgctggttgctcaatcatgtggagagcttgctgaatttgtccgacctgagattcgygattctcttattctatctattgtgcaacaactaatagaagatcctgcaacggttgttcgagaagctgctgcacacaacctggchttgttgctcccactctttccgctkatggataaatatttcaaggtcag--cttcactaaatatgcttcdaggcaatcatgragaagaaattctgacttgacagaatt-ggctacagtgtaagctctagaacaggttg-atgaccc-------atggtcta-gggaatggagccttttgccct--tagcat--------aatatcatrtcatgacttgaaagaaata-----gagtatggt------------------------------------------------------------------------------------------------------------------------------------------
>I28604_M032_Malvaceae_Entelea_arborescens_seq1
--------------atatggtactaaatattttcaacttcatttcagg------------catgtgttagccttgctaaaaatgtaggagagatgagaacagaaacagaattgcttccccagtgytgggaacaagtgag-----tttctgcactgctg---------------act----tcttgtttat----gwca--tttctactt-gta----atggt---ctgacttcat---------------------ttttttt-------ttcaatgcagataaatcatatgtatgaggagcgcaggttgctggttgctcaatcatgtggagagcttgctgaatttgtccgacctgagattcgcgattctcttattttatctathgtgcaacaactgatagaagatcctgcgachgttgttcgtgaagctgctgcgcacaatctggcattgctgcttccactctttccgctwatggataaatatttcaaggtcag--cctcactaaatatgcttcgacgcaatcatggagagg-aattctgacttgacagaatt-ggctacaatgtaagctctagaacaggttg-atgaccc-------atggtcta-gggaatggagccttttgccct--tagcata-------------atatcatgacttggaagaa-----------------------------------------------------------------------------------------------------------------------------------------------------------
>I28605_M235_Malvaceae_Abutilon_sp_seq1
------------------------------------------------------------------------------------------------------------aattgctcccccagtgctgggaacaggtgagt----tttctgtactgctt---------------att----tcttgcttttt---ctca--gttatattc-ata----gttat---cttatatcac---------ta-ttttctttttggttct-------ctaaatgcagataaatcacacgtatgaggagcgaaggttgctggttgctcaatcatgtggggagcttgctgattttgtccgacctgcaattcgtgattctcttattttatccattgtgcaacaactgatagaagatcctgcaactgttgttcgagaagctgctgcacacaacctgtccttgctgcttccactctttccgcttatggataaatatttcaaggtcag--cttcactaaatatgcttcgaggcaatcatggagaagaaattctgacttgacagaatt-ggctacagtgtaagctctagaacaggttg-atgaccc-------atggtcta-gggaatggagccttttgccct--tagcat--------aatatcatatcatgagttga----------------------------------------------------------------------------------------------------------------------------------------------------------------
>I28606_M033_Malvaceae_Reevesia_formosana_seq1
-------actgtggatacattgctaaatcttttcaacttcatttcagg------------catgtgttacccttgctaaaaatgtaggggagatgagaacagaaacagagttgcttccccagtgctgggaacaagtgag-----tttctgcactgctt---------------att----tcttgtttttt--tgtca--gttatattt--------gtagc---ccgacttcaaaaa------------------tcttttt-------ttgaatgcagataaatcacatgtatgaggagcgcaggttgctggttgctcaatcatgtggagagcttgctgaatttgtccgacctgagattcgtgattctcttattttatctattgtgcaacaactgatagaagatcctgcaactgttgttcgagaagctgctgcgcacaacctggccttgctgcttccactctttccgcttatggataaatatttcaaggtcag--cctcactaaacatgcttcgaggcaatcatggagaag-aattctgacttgacagaatt-ggctacaatgtaagctctagaacaggttg-atgacct-------atggtcta-gggaatggagccttttgccct--tagcgt--------aatatcgtatcatgacttgaaagagataga-gaaagtataataa--------taatcataa-----------------------------------------------------------------------------------------------------------------------
>I28608_M035_Malvaceae_Hosfordia_alata_seq1
------------------------------------------------------------------------------------------------------------------------------------aggtgagt----tttctgtactgttt---------------att----tcttgcttttt---ctya--gttatatty-rta----gtaat---ctgatatcaa---------tr-ttttctttttgkttct-------ctaaatgcagataaatcacaygtatgaggagmgaaggttgctggtwgcycaatcatgtggggagcttgctgattttgtccgacctgcaattcgtgattctcttattttatctattgtgcaacaactgatagaagatcctgcaactgttgttcgagaagctgctgctcacaacctgtccttgctgcttccactctttccgcttatggataaatatttcaaggtcag--cttcactaaatatgcttcraggcaatcatggagaagaaattctgacttgacagaatt-ggctacartgtaagctctagaacaggttg-atgaccc-------atggtsta-gggaatggagccttttgccct--tagcat--------aatatcatatcatgactt------------------------------------------------------------------------------------------------------------------------------------------------------------------
>I28609_M036_Malvaceae_Pentaplaris_davidsmithii_seq1
-----------------cggtgctaaatcttttcaacttcatttcagg------------catgtgttagccttgctaaaaatgtaggggagatgagaacagaaacagaattgctcccccagtgctgggaacaagtgag-----tttctgtactgctt---------------att----tcttgttttt----ctca--gttatattt-gta----gtagc---ctgctatcaa---------tctttttctttttggtttt-------ctaaatgcagataaatcacatgtatgaggagcgtagattgctggttgctcaatcatgtggagagcttgctgaatttgtccaacctgagattcgtgattctcttattttatctattgtgcaacaactgatagaagatcctgcaactgttgttcgagaagctgctgcacacaacctggccttgctgcttccactctttccgcttatggataaatatttcaaggtcag--cctcactaaatatgcttcgacgcaatcatggagaagaatttctgacttgacagaatt-ggctacagtgtaagctctagaacaggttg-atgaccc-------atggtcta-gggaatggagccttttgccct--tagcat--------aatatcatatcacgacttaaaagaaata--------------------------------------------------------------------------------------------------------------------------------------------------------
>I28610_M037_Malvaceae_Heritiera_littoralis_seq1
------------------------------------------------------------catgtgttagccttgctaaaaatgtaggggagatgagaacagaaacagaattgcttccccagtgctgggaacaagtgag------tcttgcactgctt---------------att----tcttct--------gtca--gttatattt-ata----gtagc---ctgatttctt---------tttttatttttttattttt-------ctgaatgtagataaatcacatgtatgaggagcgcaggttgctggttgctcaatcatgtggagagcttgctgaatttgtccgacctgagatccgcgattctcttattttatccattgtgcaacaactgatagaagatcctgcaattgttgttcgagaagctgcttcacacaaccttgcattgctgcttccactctttccgctcatggataaatatttcaaggtcag--cctcactaaatatgcttcgaggcaatcatggagaag-aattctgacttgacagaatt-ggctgcaatgtaagctttagaacaggttg-atgaccc-------atggtcta-gggaatggagccttttgccct--tagcat--------aatatcatatcatgat--------------------------------------------------------------------------------------------------------------------------------------------------------------------
>I28611_M062A_Malvaceae_Durio_zibethinus_seq1
----------------------------------aacttcatttcagg------------catgtgttacccttgccaaaaatgtgggggagatgagaacggaaacagaattgctyccccagtgctgggaacaagtgag-----tttctgcactgctt---------------att----tcttgyttkt----stya--gttatawtt-rta----gtagc---tkrdttymatttt------twttthtttttttkgtttt-------ctdaatgcagataaatcahatgtahgaggagcgyaggttgctggttgctcaatcatgcggagagcttgctgaatttgtccdacctgagattcgkgattctctwattttatctattgtkcaacaactgatwgaagatcctgcaactgttgttcgagaagctgctgcacacaacctggccttgctgcttccactctttccgcttatggataaatatttcaaggtcag--cytcaytaaatatgcttcgwggcaatcatggagaag-aattctgacttgacagaatt-ggctacaatgtaagctctagaacaggttg-atraccm-------atggtcta-ggrawkggagcctwtdgccct--tagcat--------aatatcatatcatggcttgaacgaaataa---agagtataacaa---------a------------------------------------------------------------------------------------------------------------------------------
>I28612_M038_Malvaceae_Brachichyton_bidwillii_seq1
----------gttttgattgtgctaaatctttttaactttktttcagg------------cttgtgttagccttgctaaaaatgtgggggagatgagracagaaacagaattgcttccccagtgctgggaacaagtgag------tcctgcactgctt---------------att----tcttgt--------gtca--gttatattt-rta----gtagc---ctgatttcaa------------------tttttttctt-------ctgaatgcagataaatcacatgtatgaggagcgcaggttgctggttgctcaatcatgtggagagcttgctgaatttgtcmgacctgagattcgcgattctcttattttatctattgtgcaacaactgatagaggatcctgcaactgttgttcgagaagctgctgcacacaacctggcattgctgcttccactctttccgcttatggataaatatttcaaggtcag--cctcactaaatatgcttcgaggcaatcagggagaag-aattctgacttgacagaatt-ggctgcaatgtaagctctagaacaggttg-atgaccc-------atggtcta-gggaatggagccttttgccct--tagcat--------aatatcatatcatgacttgaaagaaatagg-a------taataa---------aaa----------------------------------------------------------------------------------------------------------------------------
>I28613_M039_Malvaceae_Eriotheca_macrophylla_seq1
------------------------------------------------------------------ttagccttgctaaaaatgtaggtgagatgagaacagaaacagaattgctcccccagtgctgggaacaagtgag-----tttctgcgctgcct---------------agt----tctttgttttt---ctca--gttatattt-aca----gtagc---ctgatatcaa---------tc-ttttctttttggtttt-------ctaaatgcagataaatcacatgtatgaggagcgtaggttgctggttgctcaatcatgtggagagcttgctgaatttgtccgacctgagattcgtgattctcttattttatctattgtgcaacaactgatagaagatcctgcaactgttgttcgacaagctgctgcacacaacctagccttgctgcttccactctttccgcttatggataaatatttcaaggtcag--cctcactaaatatgcttcgaggcaatcabggagaagaaattctgacttgacagaatt-ggctacaatgtaagctctagaataggttg-atgaccc-------atggtcta-gggaatggagccttttgccct--taggat--------aatatcatatcataacttgaaagaaatag---agagtataatga----------------------------------------------------------------------------------------------------------------------------------------
>I28615_M041_Malvaceae_Pterygota_brasiliensis_seq1
--------------------------------------------cagg------------catgtgttagcctagctaaaaatgtaggggagatgagaacagaaacagaattgcttccccagtgctgggaacaagtgagtcctgctcctgcactgctt---------------att----tcttgt--------ctca--gttatattt-ata----gtcgc---ctgatttctc---------ct-ttttttttttggtttt-------ctgaatgcagataaatcacatgtatgaggagcggaggttgctggttgctcaatcatgtggagagcttgctgaatttgtccgacctgagattcgcgattctcttattttatctattgtgcaacaactgatagaagatcctgccactgttgttcgagaagctgctgcacacaacctggcattgctgcttccactctttccacatatggataaatatttcaaggtcag--cctcactaaacatgcttcgaggcaatcaaggggaag-aattctgacttgacagaatt-ggctgcaatgtaagctctagaacaggttg-atgaccc-------atggtcta-gggaaaggagccttttgccct--taggat--------a-----------------------------------------------------------------------------------------------------------------------------------------------------------------------------------
>I28616_M042_Malvaceae_Leptonichya_maranta_seq1
-tctaatagtttgaaagtggtgctaaatcttttcaacttcatttcagg------------cctgtgttagtcttgctaaaaatgtaggggaaatgagaacagaaacagaattgcttccccagtgctgggaacaagtgag-----tttctgcaytgctg---------------act----tctttttcc-----atca--gttatattt-gttt---gaggc---ctgaattc-----------------------ctttttt-------ttaaatgcagataaatcacatgtacgaggagcgcagattgctggttgctcaatcatgtggagagcttgctgaatttgtccgacctgagattcgcgattctcttattttatctattgtgcaacaactgatagaagatcctgcaactgttgttcgagaagctgctgcgcacaacctggccttgctgcttccactctttccacttatggataaatatttcaaggtcag--cctcactaaatatgcttcgaggcaatcatggagaag-aattctgacwtgacagaatt-ggctacaatgtaagctttagagcaggttg-atgaccc-------gtggtcta-gggaatggagccttttaccrt--tagcata-------------atataatgaaaaggatgaaacaga-gaacgtattataa---------aaaaaat------------------------------------------------------------------------------------------------------------------------
>I28620_M046_Malvaceae_Camptostemon_shultzii_seq1
---------------------------ttttttc--------------------------------------------------------------------------------------------------------------tttctwytygmyya----------------------ymttgttyttt---ctct--gttatattt-gta----gtagt---ctgatatcagtc----------ttttctttttggttct-------ctaaatgcagataaatcacatgtatgaggagcgtagattgctggttgctcaatcatgtggagagcttgctgaatttgtccgacctgagattcgtgattctcttattttatctattgtgcaacaactggtagaagatcctgcaactgttgttcgagaagctgctgcacacaacctagccttgctgcttccactctttccacttacggataaatatttcaaggtcag--cttaactaaatatccttcaaggcaatcatggaatagcaattctgacttgacagaatt-ggctacagtgtaagctctagaacaggttg-atgatc------------------------------------------------------------------------------------------------------------------------------------------------------------------------------------------------------------------------------------------
>I28621_M153_Malvaceae_Trichospermum_sp_seq1
----actagttcggatatggtgctaaatcttttcaacctcatttcagg------------catgtgttagccttgcaaaaaatgyaggagagatgagaacagaaacagaattgcttcctcagtgctgggaacaagtgag-----tttbtgcaccactg---------------rcd----tcttgttttt----gtca--tttatactt-gtt----gtggt---ctgacttcktndtmkkmktmktmdtvttttttttttht-------ttwwatgcagataaatcatatgtahgaggagcgcaggttgctggttgctcaatcatgtggagagcttgctgaatttgtccgacctgagatncgcgattctcttattttatctattgtgcaacaactgatagaagatcctgcaactgttgttcgagaagctgctgcacacaacctggccttgctgcttccactctttccgcttatggataaatatttcaaggtcag--cctcactaaatatgcttcgacdcaatcatggagagg-aattctgacttgacagaattkgvhtacaatgtaagctctagaacaggttg-atgaccc-------atggtcta-gggaatggagccttctgccct--tagcata-------------atatcatgacttggaagaaataga-r--agtatarttw---------aaaaaaaw--aaaaawc----wtaaagat--------------------------------------------------------------------------------------------------
>I28623_M048_Malvaceae_Abroma_augusta_seq1
------------------------------------cttcatttcagg------------cctgtgttactcttgctaaaaatgtaggggagatgagaacagaaacagaattgcttccccagtgctgggaacaagtgag-----tttttgcactgctg---------------act----tattttttt-----gtca--gttatattt-gtttgtagtggc---ctgatttcaa-------------ttttctctttttttt-------ttgaacacagataaatcacatgtatgaggagcgcaggttgctggtagctcaatcatgtggagagcttgctgaatttgtccgacctgagattcgcgattctcttattttatctattgtgcaacaactgattgaagatcctgcaactgttgttcgagaagctgctgcgcacaacctggccttgctgcttccactctttccacttatggataaatatttcaaggtcag--cctcactaaatatgcttcgaggctatcatggagaag-aattctgacttgacagaatt-gactacaatgtaagctctagagcaggttg-atgaccc-------atggtcta-gggaatggagccttttgccct--tagcata-------------atatcatgaattggaagaaacaga-gaaactataata-----------------------------------------------------------------------------------------------------------------------------------------
>I28624_M049_Malvaceae_Corchoropsis_tomentosa_seq1
----------------------ctaaatcttttcaacttcatttcagg------------catgtgttacccttgctaaaaatgtaggggagatgagaacagaaacagaattgcttccccagtgctgggaacaagtgag------ttctgcacta--------------------c----c-ttttttt-----gtct--gctaaattc-ttc----ttagc---ctgctttcaa-----------------ttttttgtttt-------ctgaatgcagataaatcacatgtacgaggagcgcagattgctggttgctcaatcatgtggagagcttgctgattttgtccgacccgagattcgcgattctcttattttatctattgtgcaacaactgatagaagatcctgcaactgttgttcgagaagctgctgcacacaacctggccttgctgcttccactctttccgcatatggataaatatttcaaggtcag--cctcactaaatatgcttcgaggcaaacatggagaag-aattctgacttgacagtatt-ggctacaatgtaagctctagaacaggttg-atgaccc-------atggtcta-gggattggagccttttgccct--tagcataaatgcataataccatatcatgacttgaaagaaatag---a---------------------------------------------------------------------------------------------------------------------------------------------------
>I28625_M193_Malvaceae_Apeiba_tibourbou_seq1
arytacatttttrgatatggtgctaaatcttttcaacttcatttcagg------------catgtgttagcsttgctaaaaatgtaggagagatgagaacagaaacagaattgcttchccagtgctgggaacaagtgag-----tttctgcactgctg---------------act----tcttgttttt----gtca--tttatactt-gtd----gtggt---cygacttcat---------------------ttttttt----------aatgcagataaatcatatgtatgaggagcgcaggttgctggttgctcaatcatgtkgagagcttgctgaatttgtccgacctgagattcdcgattckcttathttatctattgtgcaacaactgdtcgaagatcccgcaacynttgttcgagaagctgchgcgcacaatctggcattgctgcttccactntttccgctwatggataaatatttcaaggtcag--cctcactaaatatgcttcgatgcaatcatggagagg-aattctgacttgacagaatt-ggcwacaatgtaagctctagaasaggttg-atgaccc-------atgktcta-gggaatsgagccttttgccct--tagcata-------------atatcatgactaggaagaaataaa-a--agtaaaatta---------aaaa---------------------------------------------------------------------------------------------------------------------------
>I28626_M226_Malvaceae_Helicteres_guazumifolia_seq1
---------gtgggatacattgcttaatattttctacttcatttcagg------------catgtgttagccttgctaaaaatgtaggggagatgagaacagaaaccgaattgcttccccagtgttgggaacaagtgag-----tttctgcactgctt---------------att----acttgttctt----gcca--gttgtatct-gca----gtagc---ttgatttcaa---------------------tttcgtt-------atggatgcagataaatcacatgtaygaggagcgsaggttgctggttgctcaatcttgtggagagcttgctgaatttgtccgacctgagattcgtgattctcttattttgtctattgttcaacaactgatagaagatcctgcaactgttgttcgagaagctgctgcgcacaacctagccttgctgcttccactctttccgcttatggataaatatttcaaggtcag--cctcactaaatatgcttcgacgcaatcatggcgaag-aattctgacttgacagaatt-ggctacaatgtaagctctagaacaggttg-atgacccgtgaccygtggccta-gggaatggaaccttttgtcct--tagcat--------aatatcctatctttagttgaatgawac---------------------------------------------------------------------------------------------------------------------------------------------------------
>I28628_M051_Malvaceae_Werklea_horrida_seq1
------------------------------cttcaacttcacatcagg------------catgtgttagccttgctaaaaatgttggggagatgagaacagaaacagaattactcccccagtgctgggaacaagtgag-----tttctayactgctka----------------t----tattgttttt----ctca--gttatatct-tty----gtagc---ctgacatcag---------ccttttcttktttggtttt-------ctaaattcagataaatcacatgtatgaggagcgcagattgctggttgctcaatcatgtggagagcttgctgaattcgtccgacctgagattcgtgattcwcttattttatctatagtgcaacaactagtagaagatcctgcaacagttgttcgagaagctgctgcmcacaayctggccttgctgcttccwctctttccgcatatggataaatatttcaaggtcag--cttcactaaatatacttcgaggcaatcatggaggagaaattctgacttgrcagaatt-ggmtgcagtttaagctctagaacaggttg-atgaccc-------atggtcta-gggaatggrgccttttgccct--tagcat--------aatatcatwtcatsag--------------------------------------------------------------------------------------------------------------------------------------------------------------------
>I28629_M052_Malvaceae_Spirotheca_rosea_seq1
-----------------tggtgctaaatc-tttcaatttcatttcagg------------catgtgttagccttgctaaaaatgtaggtgagatgagaacagaaacagaattgcttccccagtgctgggaacaagtgag-----tttcttcgctgctt---------------att----tctttgttttt---ctca--gttatattt-gtg----gtagc---ctgatatcaa---------tc-ttttctttttg------------------gcagataaatcacatgtacgaggagcgtaggatgctggttgctcaatcatgtggagagcttgctgaatttgtccgacctgagattcgtgattctcttattttatctattgtgcaacaactggtagaagatcctgcaactgttgttcgacaagctgctgcacacaacctagccttgctgcttccactctttccgcttatggataaatatttcaaggtcag--cctcactaaatatgcttcgaggcaatcatggagaagaaattctgacttgacagattt-ggctacaatgtaagctctagaacaggttg-atgacca-------atggtcta-gggaatggagccttttgccct--taggat--------aatatcatatcataacttgaaagaaat---------------------------------------------------------------------------------------------------------------------------------------------------------
>I28631_M054_Malvaceae_Trochetiopsis_benjaminae_seq1
---tacaagttccaatgtggtgctaaatcttttcaacttcrtttcagg------------catgtgttacccttgctaaaaatgtaggggagatgagaacagaaacagaattgcttccccagtgctgggaacaagtgag------ttctgcmctaatt---------------akt----g-ttktttt-----gtct--gttaaatat-att----gtagm---attwtttcag------------------tttttgtttt-------ctgaatgcagataaatcacatgtacgaggagcgcaggttgctggttgctcagtcatgtggagagcttgctgattttgtccgacctgagattcgtgattctcttattttatctattgtgcaacaactgatagaagatcctgcaactgttgttcgagaagctgctdcacacaatchggccttgctgcttccactctttccgcatatggataaatatttcaaggtcag--cctcactaaatatgcttcdagkhaaacatkgagaag-mattctgacttgacagawtt-ggctacratgtaakctctagavcaggttg-akgacct-------atggtcta-gggaatggagccttttkccct--yrgcataaatgcgtaataccatatcaygacttggaagaaatag---aggataacaaaa---------caatata-------tat----a---------------------------------------------------------------------------------------------------------
>I28633_M056_Malvaceae_Adansonia_digitata_seq1
---------------tatggtgctaaatc-tytcaatttcatttcagg------------catgtgttagccttgctaaaaatgtaggtgagatgagaacagaaacagaattgctcccccagtgctgggaacaagtgag-----tttcttcactgctt---------------att----tctttgktttc---ccya--gttatattt-gta----gtagc---ctgatatcaa---------tc-ttttctttttggtttt-------ctaaatgcagataaatcacatgtacgaggagcgtaggttgctggttgctcaatcatgtggagagcttgctgaatttgtccgaccygagattcgtgattctcttattttatctattgtgcaacaactaatagaagatcctgsaactgttgttcgacaagctgctgcacacaacctagccttgctgcttccactctttccgcttatggataaatatttcaaggtcag--cctcactaaatatgcttcgaggcaatcatggagaggaaattctgacttgacagaatt-ggctacaatgtaagctctagaacaggttgtacgaccc-------atggtcta-gggaatggagccttttgccct--taggat--------aatatcatatcatgacttgaaagaaatag---agagtataataa----------------------------------------------------------------------------------------------------------------------------------------
>I28636_M059_Malvaceae_Pterospermum_pierrei_seq1
--------------------------------------------------------------------------------------------------------------------------tgttgggaacaagtgag------tcttgctctactt---------------ata----tttcatttttccctttta--gctaaatta------tcatagc---ctgtcttcaat-----------cttccctttttgtttt-------ctgaatgcagataaatcacatgtacgaggagcgcaggttgctcgttgctcaatcatgtggagagcttgcagaatttgtccgacctgagattcgtgattctcttattttatctattgtgcaacaattgatagaagatcctgcaactgttgttcgagaagctgctgcacacaacctggccttgctgcttccactctttccgcttatggataaatatttcaaggtcag--cctcactaaatatgcttcgaggcaaacatggagaag-aakwytgacttgacagaatt-ggctamaatgtragctctagaacaggttg-atgaccc-------atggtcta-gggaatggagccttttgccct--tagcata-------aatg--------------------------------------------------------------------------------------------------------------------------------------------------------------------------------
>I28637_M060_Malvaceae_Duboscia_vifidiflora_seq1
-gctacaagtttggatatggtgctaaatcttttcaacttcatttcagg------------catgtgttagccttgctaaaaatgtaggagagatgagaacagaaacagaattgcttcctcagtgctgggaacaagtgag-----tttctgcactgctg---------------act----tcttgttttt----gtga--tttatactt-gta----gtggt---ctgatttcat---------------------tctttat-----------aagcagataaatcatatgtatgaggagcgcaggttgctggtcgctcaatcatgtggagagcttgctgaatttgtccgacctgagattcgcgattctcttattttatctattgtgcaacaactgatagaagatcctgcgactgttgttcgagaagctgctgcacacaacctggccttgctgcttccactctttccgctcatggataaatatttcaaggtcag--ccccactaaatatgcttcgacgcaatcatggagagg-aattctgacttgacagaatt-ggctacaatgtaagctctagaacaggttg-atgaccc-------atggtcta-gggaatggagccttttgccct--tagcata-------------atatcatgacttggaagaaataga-a--agtataatta---------aaaaaa--------ttc----ataa------------------------------------------------------------------------------------------------------
>I28638_M061_Malvaceae_Basiloxylon_brasiliensis_seq1
----------------------------cttttcaactttgtttcagg------------catgtgttagccttgctaaaaatgtaggggagatgagaacagaaacagagttgcttccccagtgctgggaacaagttga-----gtcctgcactgctt---------------gtt----tattgt--------gtca--gttatattt-ata----gtagc---ctaatttttt------------ttttttgttttgtttt-------ctgaatgcagataaatcacatgtatgaggagcgtaggttgctggttgctcaatcatgtggagagcttgctgaatttgttcgatccgagattcgcgattctcttattttatctattgtgcaacaactgatagaagatcctgcaactgttgttcgagaagctgctgcacacaacctggcattgctgcttccactctttccgcttatggataaatatttcaaggtcag--cctcactaaatatgcttcgaggcaatcatggagaag-aattctgacttgacagaatt-ggctgcaatgtaagctctagagcaggttg-atgacca-------atggtcta-gggaatggagccttttgacct--tagcca--------aatatcatatcatgacttgaaagaaatag---agaggataataa---------aaaaaat--------------ata-------------------------------------------------------------------------------------------------------
>I28639_M249_Malvaceae_Gyranthera_amphibiolepis_seq1
------------ggatacagcgctaaaytttttcaacttcatttcagg------------catgtgttasccttgctaaaaatgtwggrgagatgagaacagaaacagaattdctcccccagtgctgggaacaagtgag-----tttctgyrctgctt---------------att----tcytgttttt----stca--gttatattt-gta----gtagc---ytgatwtcaa---------ts-gttccttdttggtttt-------ytraatgcagataaahcacatgtahgaggagcgyaggttgctkgttgctcaatcatgtggagagcttgctgaatttgtcmgacctgagattcgtgattchcttattttatctattgtgcaacaactgatagaagatccagcaactgttgytcgagaagctgctgcdcacaacctggccntvctgcttccdctctttccgcwtatggataaatatttcaaggtcag--cctcactaaataygcttcraggcaatcatggagaagaaattctgacttgacagaatt-ggctacratgtaagctctagarcaggttg-atgaccc-------atggtcta-gggratggagcctttygccct--tagcat--------aatatcatatcatgacttgaaagaaatag---agagtataataaaa--------------------------------------------------------------------------------------------------------------------------------------
>I28640_M062B_Malvaceae_Diplodiscus_paniculatus_seq1
--------------------------------------------------------------------------------------------------------------ttgcttccccagtgctgggaacaagtgag------tactgcactgctt---------------att----tcttgttttt----gtca--gttatattt-aca----ctaacctgctgatttcct------------tttttccttttgcttc-------ctgaatgcagataaatcacatgtatgaggagcgcagattgctggttgctcaatcatgtggagagcttgctgactatgttcgacctgagattcgtgattctcttattttatctatcgtgcaacaactggtagaagatcctgcaactgttgttagagaagctgcagcgcacaacctggccttgctgcttccactctttccgcttatggataaatatttcaaggtcag--cctcattaaatatgcttcgaggcaatcatggagaag-aattctgacttgacagaatt-ggatacaatgtaagctctagaacaggttg-atgacca-------atgggcta-gggaatggagcatttt---------------------------------------------------------------------------------------------------------------------------------------------------------------------------------------------------------
>I28641_M063_Malvaceae_Brownlowia_peltata_seq1
--------------------------atgttgttaacttcatttcagg------------catgtgttacccttgctaaaaatgtaggggagatgagaacagaaacagaattgcttccccagtgctgggaacaagtgag------tactgcactgctt---------------att----tcttgttttt----gtca--gttatwttt-aca----ctaacctgctgatttcctt-----------tbtttccttttgcttc-------ctgcrtgcdgataaatcacatgtacgaggagcgcagattgctggttgctcaatcatgtggagagcttgctgactatgtccgacctgagattcgtgattctcttattttatctattgtgcaacaactgatagaagatcctgcaactgttgttagagaagctgcagcacacaacctggccttgctgcttccactctttccgcttatggataaatatttcaaggtcag--cctcattaaatatgcttcgaggcaatcatggagaag-aattctgacttgacagaatt-ggctacaatgtaagctctagaacaggttg-atgacca-------atgggcta-gggaatggagcattttgccct--cagcat--------aatatcttatcatgacttgaa---------------------------------------------------------------------------------------------------------------------------------------------------------------
>I28643_M065_Malvaceae_Hermannia_flammea_seq1
----------------------ttaaatcttttcaacttcatttcagg------------catgtgttagccttgctaaaaatgtaggggagatgagaacagaaacagaattgcttccccagtgctgggaacaagtgag-----tttctgtgttgctg---------------act----gattgtytat----ttca--gtagtattt-tca----gtgkc---ctgattttam--------------tttcttctttttat-------atgaatgcagataaatcacatgtacgaggaacgcaggttactggttgctcaatcatgtggagagctagctgaatttgtccgacctgaaattcgtgattctctcattttatctattgtgcaacagctratagaagatcctgcaactattgttcgrgaagctgctgctcacaacttggccttgctgcttccactctttccacttatggataaatatttcaaggtcag--cctcactaaatatgcttcgaggcaatcatggagaag-aattctgacttgacagaatt-ggctacaatgtaagctctagaacaggttg-atgaccc-------atggtcta-gggagtggagccttttgccct--tagcata-------------atataat-----------------------------------------------------------------------------------------------------------------------------------------------------------------------
>I28644_M066_Malvaceae_Thomasia_solanaceae_seq1
-----------------------------------acttcatttcagg------------catgtgttagcctygctaaaaatgtaggggagatgagaacagagacagaattgcttccccagtgctgggaacaagtgag-----tttctgcattgctg---------------att----tcttgttttt----gtaa--gttctatct-gta----gtggc---mtgatctgaa---------------wttttttttttat-------ttgaatgcagataagtcacatgtacgaggagcgcagattgctcgttgctcaatcatgtggagagcttgccgaatttgtccgacctgagattcgcgattctcttattttatctattgtgcaacagctgatagaagatcctgcaactgttgttcgagaagctgctgctcacaacctggccttgctgcttccactctttccccttatggataaatatttcaaggtcag--cctcact-aatatgcttcgaggcaatcatggagaag-aattctgacttgacagaatt-ggctacaatgtaagctctagaacaggttg-atgacct-------atggtcta-gggaatggagccttttgcact--tagcat--------aata----atcatgacttggaagaaataga-gagagtatgatta---------aaaaaaaaa--aaaaac----ataaag----------------------------------------------------------------------------------------------------
>I28645_M067_Malvaceae_Guichenotia_ledifolia_seq1
------------------------------------cttcgtttcagg------------catgtgttagccttgctaaaaatgtaggggagatgagaacagagacagaattgcttccgcagtgctgggaacaagtgag-----tttctgcattgctg---------------act----tcttgttttt----gtaa--gtcacattt-gta----ggggc---ctgatttgaaa-------------ttttttttttttat-------ttgaatgcagataaatcacatgtatgaggagcgcagattgctcgttgctcaatcatgtggggagcttgccgaatttgtccgacctgaaattcgcgattctcttattttatctattgtgcaacaactgatagaagatcccgcaactgttgttcgagaggctgctgctcacaacctggccttgctgcttcaactctttccccttatggataaatatttcaaggtcag--cctcact-aatatgcttcgaggcaatcatggagaag-aa-tctgacttgacagaatt-ggctacaatgtaagctctagaacaggttg-atgaccc-------atggtcta-gggaatggagccttttgccct--tagcat--------aata----atcatgacttggaagaaataga-gagagtatgattt---------aaca---------------------------------------------------------------------------------------------------------------------------
>I28646_M068_Malvaceae_Helmiopsis_sp_seq1
-------------------------------ttcaacttcgtttcagg------------catgtgttacccttgctaaaaatgtaggggagatgagaacagaaacmgaattgcttccccagtgctgggaacaagtgag------ttctgcactamtw---------------att----atttttttt-----gtct--ktkaaatwt-att----gtagc---attatttcag------------------tttttgtttt-------ctgaatgcagataaatcacatgtacgaggagcgcaggttgctggtygctcagtcatgtggagagcttgctgattttgtccgaccwgagattcgtgattctcttattttatctattgtgcaacaactgatagaagatcctgcaactgttgttcgagaagctgctgcacacaatctggccttgctgcttccactctttccdcatayrgataaatatttcaaggtcag--cctca-ywaatatghtwtgwggcaaacatggagaag-aattctgacttgacagaatt-rgctacaatgtaagctctagaacaggttg-atgacct-------atggtcta-gggaatggagccttttgccct--tagcataaatgcrtaataccatatcatgacttggaagaaatag---agaggataacaa----------------------------------------------------------------------------------------------------------------------------------------
>I28647_M069_Malvaceae_Cheirolaena_linearis_seq1
----------------------------tgtttcaacttcatttcagg------------catgtgttacccttgctaaaaatgtaggggagatgagaacagaaacagaattgcttccccagtgctgggaacaagtgag------ttctacccttctt---------------att----a-----ttt-----gtct--gttaaatat-att----gtagc---attatttcag------------------ttttttttttttttttcctgaatgcagataaatcacatgtacgaggagcgcaggttgctggttgctcagtcatgtggagagcttgctgattttgtccgacctgagattcgtgattctcttattttatctattgtgcaacaactgatagaagatcctgcaactgttgttcgagaagctgcttcacacaatctggccttgctgcttccactctttccacatatggataaatatttcaaggtcag--cctcactaaatatgcttcaaggaaaacatggagaag-aattctgacttgacagaatt-ggctacaatgtaagctctagaacaggttg-atgacct-------atggtcta-gggaatggagcctttttccct--cggcataaatgcgtaataccatatc-------------------------------------------------------------------------------------------------------------------------------------------------------------------------
>I28648_M070_Malvaceae_Helmiopsiella_madagascariensis_seq1
----------------------ctaaatcttttcaacttyrtttcagg------------catgtgttacccttgctaaaaatgtaggggagatgagaacagaaacagaattgcttccccagtgctgggaacaagtgag------ytctgcamtayttttawdttwatktwawwtt----attwttttt-----ktct--gttaaatwt-wtt----gtash---rttakttcag------------------tttttgtttt-------ctgaatgcagataaatcacatgtacgaggagcgcaggttgctggttgctcagtcatgtggagagcttgctgattttgthcgaccwgagattcgtgattctcttattttatctattgtgcaacaactgatagaagatcctgcaactgttgttcgagaakctgctgcacacaatctggccttgctgcttccactctttccwcatatggataaatatttcaaggtcag--cctcactaaatatgcttygaggcaawcatgragaag-aattctgacttgacagaatt-rgctamaatgtaagctmtagaacaggttg-atgaccw-------atggtcta-gggaatggagccttttgccct--tagcataaawggttaawmccatatcatgacttggaagaaa----------------------------------------------------------------------------------------------------------------------------------------------------------
>I28649_M071_Malvaceae_Goethalsia_meiantha_seq1
----acaggtttggatatggtgctaaatcttttcaacttcatttcagg------------catgtgttagccttgctaaaaatgtaggagagatgagaacagaaacagaattgcttccccagtgctgggaacaagtgag-----tttctgcactgctg---------------act----tcttcttttt----gtca--tttatactt-gta----gaggt---gtgacttcat---------------------tcttttt-----------aagcagataaatcatatgtatgaggagcgcaggttgctggttgctcaatcatgtggagagcttgctgaatttgtccgacctgagattcgtgattctcttattttatctattgtgcaacaactggtagaagatcccgcgactgttgtccgagaagctgcatcacacaacctggctttgctgcttccactctttccgcttatggataaatatttcaaggtcag--cctcactaaatatgcttcgacgcaatcatggagagg-aattctgagttgacagaatt-ggctacaatgtaagctctagaacaggttg-atgaccc-------atggtcta-gggaatggagccttttgccgt--tagcata-------------atatcatgacctggaagaaataga-a--agtatga-------------------------------------------------------------------------------------------------------------------------------------------
>I28650_M072_Malvaceae_Clappertonia_ficifolia_seq1
-----cctgtttggatttggtgctaaatcttttcaacttcatttcagg------------catgtgttagccttgctaaaaatgtaggagaaatgagaacagaaacagaattgcttccycagtgctgggaacaagtgag-----tttctkcactgctg---------------acy----ycttgtgttt----gtca--tttatactt-gta----gtggt---ctaacdtcat---------------------tttntt------------atgcagataaatcatatgtahgaggagcgcaggttgctggttgctcaatcatgtggagagcthgctgaatttgtccnacctgagatycgcgattctcttatnttatctattgtgcaacaactgatagaagatcctgcaactgttgttcgagaagctgctgcdcacaatctrgccttgctgcttccactctttccgcttctggataaatatttcaaggtcag--ccccactaaatatgcttcgacgcaatcatggagagg-aattctgacttgacagaatt-ggctacaatgtaagctctagaacaggttg-atgaccy-------atggtcta-gggaatggagccttttgccct--taacatr-------------rtatcatgacttggaagaaataga-agtataataattt---------aaaaaatg-----------------------------------------------------------------------------------------------------------------------
>I28652_M074_Malvaceae_Hildegardia_barteri_seq1
------------tttgatggtgctaattcttttcaacttcatttcagg------------catgtgttagccttgctaagaatgtaggggagatgagaacagaaacagaattacttccccagtgctgggaacaagtgag------tcctgcattgctt---------------att----tcttat--------gtca--gttatattt-ata----gtggc---ctgattcctttttg-----tttttttccttttttttcc-------ctgaatgcagataaatcacatgtatgaggagcggaggttgctggttgctcaatcttgtggagagcttgctgaatttgtccgacctgagattcgcgattctcttattttatctattgtgcaacaactgatagaagatccagcaacagttgttcgagaagctgctgctcacaacctggcattgctgcttccattctttccgcttatggataaatatttcaaggtcag--cctcactaaacatgcttcgaggcaatcatggagaag-aattctgacttcacagaatt-ggctgcaatgtaagctctagaacaggttg-atgagcc-------atggtcta-gggaacggagccttttgccct--tagcat--------aatatcacatcatgacttgaaagaaa----------------------------------------------------------------------------------------------------------------------------------------------------------
>I28653_M168_Malvaceae_Theobroma_cacao_seq1
------------------ggtgctaaatcttttcaacttcatttcagg------------catgtgttagccttgctaaaaatgtaggggagatgagaacagaaacagaattgcttccccagtgctgggaacaagtgag-----tttctgcactgctt----------------------tcttgtttt-----gtca--gttatattt-gta----gtggc---ctgatttgat----------------------tttttt-------tttaatggagataaatcacatgtacgaggagcgcaggttgctggttgctcaatcgtgtggagagcttgctgaatttgtccgacctgagattcgtgattctcttattttatctattgtgcaacaactgatcgaagatcctgcaactgttgttcgagaagctgctgcacacaacctggccttgctgcttccactctttccgcttatggataaatatttcaaggtcag--cctcactaaatatgcttcgaggcaatcatggagagg-aattctgacttgacagaatt-ggctacaatgtaagctctagaataggttg-atgaccc-------atggtctacggggatggagcctcttgccct--tagcaaa-------------atatcatgacttggaggaagtaga-gaaagtataataa---------aata---------------------------------------------------------------------------------------------------------------------------
>I28654_M105_Malvaceae_Pachira_aquatica_seq1
---------------------gctaagtc-tttcaatttcatatcagg------------catgtgttagccttgctaaaaatgtaggtgagatgagaacagaaacagaattgctaccccagtgctgggaacaagtgag-----tttctgcgctgcct---------------agt----tctttgttttt---ctca--gttatattt-aca----gtagc---ctgatatcaa---------tc-ttttc----------t-------ctaaatgcagataaatcacatgtacgaggagcgtaggttgctggttgctcaatcatgtggagagcttgctgaatttgtccgacctgagattcgtgattctcttattttatctattgtgcaacaactgatagaagatcctgcaactgttgttcgacaagctgctgcacacaacctagccttgctgcttccactctttccgcttatggataaatatttcaaggtcag--cctcactaaatatgcttcgaggcaatcatggagaagaaattctgacttgacagaatt-ggctacaatgtaagctctagagcaggttg-atgaccc-------atggtcta-ggaaatggagccttttgccct--taggat--------aatatcatatcataacttgaaagaaatag---agagt-----------------------------------------------------------------------------------------------------------------------------------------------
>I28655_M148_Malvaceae_Robinsonella_mirandae_seq1
-----------------------taaatcttttcaacttcatttcagg------------cgtgtgttagccttgctaaaaatgtaggggagatgagaacagaaacagaactgctcccccaatgctgggaacaggtgag-----tttctdtactgctt---------------att----tcttgcttttt---ckca--gttatatty-rka----gtaat---ctgatatcag---------ta-ttttctttttggttct-------ctaaatgcagataaatcacacdtaygaggagcggaggttgctggttgctcaatcatgcggsgagcttgctgattttgtccgacctgcaattcgtgattctcttattttatctattgtgcaacaaytgatagaagatcctgcaactgttgttcgagaagctgctgcacacaayctgtccttgctgcttccactctttccgcttatggataaatatttcaaggtcag--cttcactaaatatgcttcgaggcaatcatgragaagaaattctgacttgamagaawd-ggctacagtgtaagctctagaacaggttg-atgaccc-------atggtcta-gggartggagccttttkccctt-tagcat--------aacatcatatcatgacttgaaggacaca-----gaatataatac----------aaaata------------------------------------------------------------------------------------------------------------------------
>I28656_M002_Malvaceae_Tilia_americana_seq1
------caagtttcaagtggtgctaaatcttttcaacttcatttcagg------------catgtgttagccttgctaaaaatgtaggggagatgagaacagaaactgaattgcttccccagtgctgggaacaagtgag------ttccgcactgctt---------------att----tcttgttttt----gtct--gttatattt-atg----gtagc---ctgatttcat---------------------ttttttt-------ctgaatgcagataaatcacatgtatgaggagcggaggttgctggttgctcaatcatgtggagagcttgctgaatttgtccgacctgagattcgtgattctcttattttatctattgtgcaacagctggtagaagatcctgcaactgtcgttcgagaagctgctgcacacaacctggccttgctgcttccactctttccgcttatggataaatatttcaaggtcag--cctcactaaatatgcttcgaggcaaacatggagaag-aattctgacttgacagaatt-ggctacaatgtaagctgtagaacaggttg-atgaccc-------atggtcta-gggaatggagccttttgccct--tagcat--------aatatcatatcatgacttgaaagaa-----------------------------------------------------------------------------------------------------------------------------------------------------------
>I28657_M180_Malvaceae_Triumfetta_lappula_seq1
-----------tgaatttggtgctaaat-ttttcaacttcatttcagg------------catgtgttagcctcgctaaaaatgtaggagaaatgagaacagaaacagaattgcttccccagtgctgggaacaagtgag-----tttctgccctgctg---------------ayt----tcttgttggt----gtca--tttatacttggta----gtggt---ctaacttcrt---------------------tttaht------------atgcagataaatcatatgtatgaggaacgcaggttgctggttgctcaatcatgtggagagctcgctgaatttgtccgacctgagattcgcgattctcttattttatctattgtgcaacaactgatagaagatcctgcaactgttgttcgagaagctgcttcgcacaatctggccttgctgcttccactctttccacttcaggataaatatttcaaggtcag--cctcactaaatatgcttcgacgcaatcatggagagg-aattctgacttgacagaatt-ggctacaatgtaagctctagaacaggttg-atgaccc-------atggtcta-gggattggagccttttgccct--taacata-------------atatcatgacttgga---------------------------------------------------------------------------------------------------------------------------------------------------------------
