# Supplementary material for: Localized Phylogenetic Discordance Among Nuclear Loci Due to Incomplete Lineage Sorting and Introgression in the Family of Cotton and Cacao (Malvaceae)
Source: Front Plant Sci. 2022 Apr 13;13:850521. doi: 10.3389/fpls.2022.850521 (PMC9043901; doi:10.3389/fpls.2022.850521)
Supplement: Supplementary file 1 [file Data_Sheet_1.ZIP › Alignments_v4/L235.fasta]

>I23352_M001_Malvaceae_Bombax_ceiba_seq1
--------------------------------------------------------------------------------------------------------------------------------------------------------------------------------------------------------------------------------------------------------------------------------------------------------------------------------------------------------------------------------------------------------------------------------------------------------------------------------------------------------------------------------------------------------------------------taacaccagaggg----agtggaagtgccaagaagcttggtcgatggagaaatgcaagagaagttaagggcaatgcccaaagatcaccaaccactcactcccaaggggcctgatcccaagtggcgatacatgtggagagtgggccctcgcccttccgttacccgttttcagg-tttctta-tctttctctt---------------------ctcttgc-aaa-------------attgttc----------gaatacaa---------------------aggttt-a------------------------------ttccattttcattgt---cttgtcctttcttcccgtgcaggaacttaattcagaacctgtca-------------tacctgaaggtttccctga---atggaaagagaccatggactcttggggatacaaaatgatatcagcaatagaggcg----------------agttgattgtttgattt----------gcttgcctttatatg--atccgattt------------------------------------------------------------------------------------------------------------------------------------------------------------------------------------------------------------------------------------------------------------------------------------------------------
>I23353_M002_Malvaceae_Tilia_americana_seq1
-----------------------------------------------------------------------------------------------------------------------------------------------------------------------------------------------------------------------------------------------------------------------------------------------------------------------------------------------------------------------------------------------------------------------------------------------------------------------------------------------------------------------------------------------------------------------------------------------------ccaagaagcttggtcgatgargaaatgcaagagaaattaagggcaatgcctaaagagcaccaaccatacattcccaagggtcctgatcccaagtggcgatacatgtggagagtgggccctcgccctttaaatacccactttcagg-tctctta-tctttctcctct-----------cttctcttatcttgc-aaa-------------aatg---------------------------------------------------------------------------------tctattttcattat---cttctcctttcttcctttgcaggaacttaattcagaacctgtca-------------tacctgaaggtttccctga---atggaaggagaccatggattcttggggatacaaaatgatatcagcaatagaggtg----------------agttgattgtttgattt----------gcttgcctttat--------------------------------------------------------------------------------------------------------------------------------------------------------------------------------------------------------------------------------------------------------------------------------------------------------------------
>I23355_M004_Malvaceae_Malva_arborea_seq1
--------------------------------------------------------------------------------------------------------------------------------------------------------------------------------------------------------------------------------------------------------------------------------------------------------------------------------------------------------------------------------------------------------------------------------------------------------------------------------------------------------------------------------------------------------------------------taacaccagaggg----agtrgaagtgccaagaagcttggttgatgaagaaatgcaagagaagttaagggcaatgcccaaagatcaccaaccattaamaccaaagggcccygatcccaartggmgatacatgtggagagtcggccctcgccctttaaagacccgrtttcagg-tctcttm-wttttcycmtct-----------------------wgc-aaa-------------aadkyym----------aardwwaa---------------------rgdtkd--------------------------------ytywmththyhthww---hyhhtmttttytyytywtgcdsdrrcwbdawhykvadhcmgdsh-------------ywbhcvwavvtkwhbstbw---vhvkraadrgavmvhgdvcwydbrbksstdbrvwrwvadawhdvhahhagmrrta----------------drdkgattatttgattt----------gcttgcatttatatrwkwytcatcctgtgtaaaag---------------------------------------------------------------------------------------------------------------------------------------------------------------------------------------------------------------------------------------------------------------------------------------------
>I23356_M005_Malvaceae_Lavatera_assurgentiflora_seq1
-------------------------------------------------------------------------------------------------------------------------------------------------------------------------------------------------------------------------------------------------------------------------------------------------------------------------------------------------------------------------------------------------------------------------------------------------------------------------------------------------------------------------------------------------------------------------------ccrgaggg----agtrgaagtgccaagaagcttggttgatgaagaaatgcaagagaagttaagggcaatgcccaaagatcaycaaccattaamaccaaagggcccygatcccaartggmgatacatgtggagagtcggccctcgccctttaaagacccgatttcagg-tctctta-tttttccc-----------------------atcttgc-aaa-------------aatgttc----------aaatataaag------------------gtggttt-a------------------------------ctctatttttattatt-attttttctttatgctctkgcaggaacttaattcagagcctgtca-------------tacctgaaggtttccctga---atggaaagagaccatggactcgtggggtkacaaaatgatatcagcaatagaggtt----------------aattgattatttgattt----------gctttcctttatatg--atccatcctatctaaag----------------------------------------------------------------------------------------------------------------------------------------------------------------------------------------------------------------------------------------------------------------------------------------------
>I23357_M006_Sphaerosepalaceae_Rhopalocarpus_longipetiolatus_seq1
---------------------------------------------------------------------------------------------------------------------------------------------------------------------------------------------------------------------------------------------------------------------------------------------------------------------------------------------------------------------------------------------------------------------------------------------------------------------------------------------------------------------------------------------------------------------------------tgaggg----agtagaagttccaagaagcttggtcgataaagaaatgcaagagaagttaaaggcaatgcctgaagagttccaaccatctactcccaaggggccagatcccaagtggcggtacatgtggagagtaggccctcggccatccaaaacccgttttcagg-tctcact-tatctctttgttttat--------ttattttttaatgccatttatgtt-------aatgttaaga------ataatttgg---------------------tggatt-g------------------------------ttctaatttcaccta---------------ttccatgcaggagcttaattcagagcctgtta-------------tacctgaaggttttcctga---atgggaagagacaatggattcctggggatacaaaatgatatcagcaa-----------------------------------------------------------------------------------------------------------------------------------------------------------------------------------------------------------------------------------------------------------------------------------------------------------------------------------------------------------------------------------
>I23360_M009_Malvaceae_Lagunaria_patersonia_seq1
---------------------------------------------------------------------------------------------------------------------------------------------------------------------------------------------------------------------------------------------------------------------------------------------------------------------------------------------------------------------------------------------------------------------------------------------------------------------------------------------------------------------------------------------------------------------------------agaggg----agtggaagttccaagaagcttggttgatgaagaaatgcaagagaagttaagcgcaatgcccaaagatcaccaaccattaactcctaaggggcctgatcccaagtggcgatacatgtggagagtgggccctcgccctttgaagactcgctttcagg-tctctta-tttgtattctct--------gcttctctctcttcttgc-taa-------------aatgttc----------gaatataa---------------------aggttt-a------------------------------ttctattttcattat---cttttcctttcttcacttgcaggaacttaattcagaacccgtag-------------tacctgaaggtttccttga---atggaaagagaccatggactcatgggggtataaaatgatatcagcaatagaggcg----------------agttcattatttgtttt----------gcttgcctttatat------------------------------------------------------------------------------------------------------------------------------------------------------------------------------------------------------------------------------------------------------------------------------------------------------------------
>I23363_M012_Malvaceae_Napaea_dioica_seq1
-----------------------------------------------------------------------------------------------------------------------------------------------------------------------------------------------------------------------------------------------------------------------------------------------------------------------------------------------------------------------------------------------------------------------------------------------------------------------------------------------------------------------------------------------------------------------------------------------------tcaagaagcttggttgatgaacagatgcaagagaagttgagggmaatgcccaaagatcaccaaccattaacaccgaagagccctratcccaagtggtgatacatgtggagagtcagtcgtcaccatttaaagacccmgtttcagg-tctctta-tttttctcctst-----------------------tgc-aaa-------------aatgttc----------aaatataa---------------------agggttca------------------------------ctctattctcattatc--ttatctttttcttctccygcaggaacttaattyrgaacccgtca-------------aacctgaaggtttccctga---atgaaaagaaaccatkgactcatggggttacaaaatgttgtcmgcaatatgggtg----------------aattgatcatttgaktt----------rcytwwmgatgcatt--tactgcccttatgaagcatgtctgtaatttt--------------------------------------------------------------------------------------------------------------------------------------------------------------------------------------------------------------------------------------------------------------------------------
>I23364_M013_Malvaceae_Grewia_sp_seq1
--------------------------------------------------------------------------------------------------------------------------------------------------------------------------------------------------------------------------------------------------------------------------------------------------------------------------------------------------------------------------------------------------------------------------------------------------------------------------------------------------------------------------------------------------------------------------taacaccagaggg----ggtggaaattccaagaagcttggtcgatgaagwaatgcaagagaagttaagagcaatkcccaaagagcaccgaccatacactcccaagggtcctgatcccaagtgscgatacatgtggagagtgggcactcgacctttaattactcgctttcagg-tctcgta-tagttctttttc------------ttctcttttcttgc-aaa-----caaca-aacatrttgvm-------wkrwwwkda---------------------rgkttw-g------------------------------kbywawy-----------hthywmyttycyycmmyksmrrrrsytwawtyygrahcykkymw-------------wmcykravgkttyccykra---wkgraarrrrmcmwkgrhyyytdgggrwwmhaaawkrwwwymrsmawwrrrgky-------------------ytwmcykktwawttk----------sytkscyttwhkscr--atccatcttatctggagac--------------------------------------------------------------------------------------------------------------------------------------------------------------------------------------------------------------------------------------------------------------------------------------------
>I23365_M014_Malvaceae_Callirhoe_bushii_seq1
---------------------------------------------------------------------------------------------------------------------------------------------------------------------------------------------------------------------------------------------------------------------------------------------------------------------------------------------------------------------------------------------------------------------------------------------------------------------------------------------------------------------------------------------------------------------------------------------------tgccaagaagtttggttgatgaagaaatgcaagagaagttaagggcaatgcccaaagatcaccaaccattaacaccgaagggycctgatcccaagtggmgatacatgtggagagtyggycctcgycctttaaagacccggtttcagg-tctgttattttttttc-----------------------ctcttgc-aaa-------------aatgttc----------aaatataa--------------------agggttt-a------------------------------ctgaattttcawtat-------------cttctcttgcaggaacttaattcagaacccgtca-------------tacctgaaggtttccctga---atggaaagagaccatggacttgtggggttacaaaatgatatcagctatagaggtg----------------aagttatcatttgattt----------gcttgcctttatatg--atccatcct------------------------------------------------------------------------------------------------------------------------------------------------------------------------------------------------------------------------------------------------------------------------------------------------------
>I23367_M016_Malvaceae_Kitaibelia_vitifolia_seq1
-----------------------------------------------------------------------------------------------------------------------------------------------------------------------------------------------------------------------------------------------------------------------------------------------------------------------------------------------------------------------------------------------------------------------------------------------------------------------------------------------------------------------------------------------------------------------------------aggg----agtrgaagtgccaagaagcttggttgatgaagaaatgcaagagaagttaagggcwatgcccaaagatcacmaaccattaacaccrawgggccctgatcccaagtggcgatatatgtggagagtcggccctcgccctktaaagacccrrtttcagg-tctctta-wttttctc-----------------------ctctagc-aaa-------------aatgttc----------aaatataa---------------------aggttt-a------------------------------ctctatattcatttc----------tttatgttcttgcaggaacttaattcagagcctgtca-------------tacctgaaggtttccctga---atggaaagagaccatggactcatggggttacaaaatgatatcagcaatagaggtt----------------aattgattatttgattt----------tctttcctttatatg--atccatcctatctaaaggctaaagtaagtttgtcatgtctttattcttgcttaggctgt----------------------------------------------------------------------------------------------------------------------------------------------------------------------------------------------------------------------------------------------------
>I23368_M017_Malvaceae_Sterculia_apetala_seq1
--------------------------------------------------------------------------------------------------------------------------------------------------------------------------------------------------------------------------------------------------------------------------------------------------------------------------------------------------------------------------------------------------------------------------------------------------------------------------------------------------------------------------------------------------------------------------taacaccagaggg----ggtggaagtgmcaagaagcttggttgatgaggaaatgcaagagaagttaagggcaatgcccaaagagcagcaacctcacactccaaagggaccagatcccaagtggcgatacatgtggagggtgggccctcgcccttccaatacccgctttcagg-tctctta-tttttctctt---------------------ctcttgc-aaa-------------attgttc----------aaatatga---------------------aggatt-a------------------------------ttctattttcattat---cttctcctttcttcccttgtaggaacttaattcggaacccgtca-------------taccggaaggtttccctga---atggaaagagaccatggacttttggggatacaaaatgatatctgcaattgaggtg----------------actt-attgtttgattt----------gcttgcttttatatg--atccatttcatcycaatactaaagttaatatgtc-----------------------------------------------------------------------------------------------------------------------------------------------------------------------------------------------------------------------------------------------------------------------------
>I23369_M018_Malvaceae_Abelmoschus_esculentus_seq1
---------------------------------------------------------------------------------------------------------------------------------------------------------------------------------------------------------------------------------------------------------------------------------------------------------------------------------------------------------------------------------------------------------------------------------------------------------------------------------------------------------------------------------------------------------------------------------agaggg----cgtggaagtgccaagaagcttggttgatgaagaaatgcaagagaaactgaaggcaatgccgaaagaataccaaccattaacacccaagggacctgaccccaaatggcgatacatgtggagagtaggccctcgccctttgaagacccggtttcagg-tctttta-tttcccttctctg-------------ctattctcccac-aaa-------------aatgtta----------aaatataa---------------------atctta-a------------------------------ctataatttcattat---cttcttctttcttcccttccaggaacttaattcagaacccgtta-------------tacctgatggtttccctga---gtggaaagagaccatggactcatggggttacaaaatgatatcggcaatagaggca----------------agttgattatttgatttt---------gtttgcctttatat------------------------------------------------------------------------------------------------------------------------------------------------------------------------------------------------------------------------------------------------------------------------------------------------------------------
>I23370_M105_Malvaceae_Pachira_aquatica_seq1
--------------------------------------------------------------------------------------------------------------------------------------------------------------------------------------------------------------------------------------------------------------------------------------------------------------------------------------------------------------------------------------------------------------------------------------------------------------------------------------------------------------------------------------------------------------------------taacaccagaggg----agtggaagtgccaagaagcttcgkagatggagaaatgcaagagaagttaagggcaatgccaaaagatcaccaaccactcactcccaaggggcctgatcccaagtggcgatacatgtggagagtgggccctcgcccttccaatacccgctttcagg-tctctta-tcattctctt---------------------ctcttgc-aaa-------------attgttc----------gaatacar---------------------aggttt-a------------------------------ttctattttcattgt---cttgtcctttcttcccgtgcaggaacttaattcagaacctgtca-------------tacctgaaggtttccctga---atggaaagagaccatggactcttggggatacaaaatgatatcagcaatagaggcg----------------agttgattgtttgattt----------gcttgcctttatatt--atccactttctctgaag----------------------------------------------------------------------------------------------------------------------------------------------------------------------------------------------------------------------------------------------------------------------------------------------
>I23371_M137_Malvaceae_Dombeya_wallichii_seq1
-----------------------------------------------------------------------------------------------------------------------------------------------------------------------------------------------------------------------------------------------------------------------------------------------------------------------------------------------------------------------------------------------------------------------------------------------------------------------------------------------------------------------------------------------------------------------------cgccagaggg----agtggaagtgccaagaagcttggtcgatgaagaaatgaaaragmagttaagggmaattccygaagagcaycgaccatgcactcccaaagggcctgatcccaagtggcgatacatgtggagagtgggacctcgcccdcwcaatacccgstttcagg-tttmtta-tctttctatt---------------------ctattgc-aaa-------------artaktw----------rwatatga---------------------akgttt-a------------------------------ttatattttcattat---cttctcctttcttccaytgcaggaacttaattcrgaaccwgtca-------------tacctgcaggtttccctga---atggaaagwgaccatggactcttggggatacaaaatgrtatcagcaatagaggtg----------------tgctgattgtttgatt---------------gccttttttct--tatccttttatctaaatagtgaagttagcatgcctaat-----tttttgcttagg--------------------------------------------------------------------------------------------------------------------------------------------------------------------------------------------------------------------------------------------------------
>I23373_M141_Malvaceae_Quararibea_funebris_seq1
--------------------------------------------------------------------------------------------------------------------------------------------------------------------------------------------------------------------------------------------------------------------------------------------------------------------------------------------------------------------------------------------------------------------------------------------------------------------------------------------------------------------------------------------------------------------------taacaccagaggg----agtggaagtgccaagaagtttggtcgatgaagaaatgcaagagaagttaagggcaatgcccaaagatctccaaccattgactcccaaggggcctgatcccaagtggcgatacatgtggagagtrggtcctcgcccttccaatacccgctttcagg-tctctta-tctttctcttc----------------tttactcttgc-aaa-------------aatgttc----------aaatataa---------------------aggttt-a------------------------------ttctattttaattat---cttctcctttcttcccttgcaggaacttaattcggaacctgtca-------------tacctgaaggtttccctga---atggaaagagaccatggactcatgggggtacaaaatgatatcagcaatagaggtg----------------agttgattgtttgattt----------gcttgcctttatatg--atccattttatctaaaggctaaagttcgt----------------------------------------------------------------------------------------------------------------------------------------------------------------------------------------------------------------------------------------------------------------------------------
>I23375_M143_Thymelaeaceae_Daphnopsis_megacarpa_seq1
-------------------------------------------------------------------------------------------------------------------------------------------------------------------------------------------------------------------------------------------------------------------------------------------------------------------------------------------------------------------------------------------------------------------------------------------------------------------------------------------------------------------------------------------------------------------------------ccagaggg----agtggaagtcccacgaagcttggtagatgaggaaatgcaagaaaagtttagggcgatgcccaaagagaaccagccatccattccaaaaggacccgatcccaagtggcgatatatgtggagagtaggaccccgtccgtcggatacccgttttaagg-tatct---tcggtcctttta-----------------------tgc---------------------------------ctgatatgt---------------------aacgtt--------------------------------ccttagct---------------------------------------------------------------------------------------------------------------------------------------------------------------------------------------------------------------------------------------------------------------------------------------------------------------------------------------------------------------------------------------------------------------------------------------------------------------------------------------------------------------------------
>I23376_M145_Malvaceae_Heliocarpus_appendiculatus_seq1
-----------------------------------------------------------------------------------------------------------------------------------------------------------------------------------------------------------------------------------------------------------------------------------------------------------------------------------------------------------------------------------------------------------------------------------------------------------------------------------------------------------------------------------------------------------------------------caccagagag----kgtggaagttccaagaagcttggtggatcaagaaatgcaagagaagataagggcaatrcccaaagagcwycaaccatacactcccaaggggyctgatcccaagtggcgatacatgtggagagtgggtcctcgccctttgaacactcgctttcagg-tctcmta-tccttctctgts------------ttctcttctcttgy-aaa-------------caygtttac-------wtgatatgg---------------------agtttc-a------------------------------ttctmwthmcmttcy---hyycwyytdssws-chtwttaggagcttaattcagaacctgtca-------------tacctgaaggtttccctga---ayrkrrrswswtmrkgrwmwmwwrkgrwwwcarmawgatatcagccatagaggtg----------------c-tg--cttattga---------------------------------------------------------------------------------------------------------------------------------------------------------------------------------------------------------------------------------------------------------------------------------------------------------------------------------------------
>I23377_M148_Malvaceae_Robinsonella_mirandae_seq1
----------------------------------------------------------------------------------------------------------------------------------------------------------------------------------------------------------------------------------------------------------------------------------------------------------------------------------------------------------------------------------------------------------------------------------------------------------------------------------------------------------------------------------------------------------------------------acaccagaggg----agtggaagtaccaagaagcttggttgatgaagaaatgcaagagaagttgagggcaatgcccaaagaayaccaaccattaactccaaaggggcctgatyccaagtggcgatacatgtggagagtgggccctcgccctttaaagacccgctttcagg-tctcata-tcmctttycttt--------gctcttctctcctcttgc-aaa-------------artdttc----------aaatataa---------------------aggttt-a------------------------------ctctatttymwtwwy------ytytktckywskwaykyarkwmmkwrmyyswsawmccskma-------------krcytsmmkgwwtssmwrr---akrswawgrwmycatggrstyayrrgrtkayawmaksawwwsaggtgagawgrtk----------------akttgattwyttaattt----------gcttgcctttatatg--atccatcctgtctaaaggctaaaggtagt----------------------------------------------------------------------------------------------------------------------------------------------------------------------------------------------------------------------------------------------------------------------------------
>I23378_M150_Malvaceae_Ceiba_pentandra_seq1
----------------------------------------------------------------------------------------------------------------------------------------------------------------------------------------------------------------------------------------------------------------------------------------------------------------------------------------------------------------------------------------------------------------------------------------------------------------------------------------------------------------------------------------------------------------------------acaccagaggg----agtggaagtgccaagaagcttggtcgatggagaaatgcaagagaagttaagggcaatgcccaaagatcaccaaccactcactcccaaggggcctgatcccaagtggcgatacatgtggagagtgggccctcgcccttccgttacccattttcagg-tttctta-tctttctctt---------------------ctcttgc-aaa-------------attgttc----------gaatacaa---------------------aggttt-a------------------------------ttccattttcattgt---cttgtcctttcttcccgtgcaggaacttaattcagaacctgtca-------------tacctgaaggtttccctga---atggaaagagaccatggactcttggggatacaaaatgatatcagcaatagaggcg----------------agttgattgt-------------------------------------------------------------------------------------------------------------------------------------------------------------------------------------------------------------------------------------------------------------------------------------------------------------------------------------------------
>I23379_M160_Muntingiaceae_Muntingia_calabura_seq1
---------------------------------------------------------------------------------------------------------------------------------------------------------------------------------------------------------------------------------------------------------------------------------------------------------------------------------------------------------------------------------------------------------------------------------------------------------------------------------------------------------------------------------------------------------------------------tacaccagaggg----agtcgaagttccgagaagcttggtcgacgaggaaatgcaagagaagttaaaggcactgcccaaagagtcacagccgtccacccccaggggcccagatcccaagtggcggtacatgtggagagtgggtcctcggccattaaacacgcgctttcagg-tctcact-tctatctgctgtt----------------------taccaaccacatttgtgtattacttttaa-------aaaatatgg----------------------------a-----------------------------tttttgtttctattta----------ttccccaacttgcaggaacttaattcagagcctgtga-------------ttcctgaaggttttcctga---atggagagagaccatggactcctggggctacaaaatgatatcggcaatagaggtg----------------agttggatgttcattcgcttgcgtgtggttaactattacgta-tatatgaagtaactgtgcaccccagttcttgt-----tc-------------------------------------------------------------------------------------------------------------------------------------------------------------------------------------------------------------------------------------------------------------------------
>I23380_M161_Malvaceae_Hibiscus_tiliaceus_seq1
------------------------------------------------------------------------------------------------------------------------------------------------------------------------------------------------------------------------------------------------------------------------------------------------------------------------------------------------------------------------------------------------------------------------------------------------------------------------------------------------------------------------------------------------------------------------------accagaggg----agtggaagtgccaagaagctyggttgatgaagaaatgcaagagaagctgaaggcaatgcccaaagaaaatyaaccattaattcccaagggccctgatcccaaatggcgatatatgtggagagtgggccctcgccctttgaagaccagctttcagg-tctttta-tttcccttctctg---------------ctcctcccac-aaa--------------atgttc----------aaatataa---------------------gtatta-a------------------------------ctctattttcatcat---cttcttcgttcttcccttacaggaacttaattcagaacctgtta-------------tacctgaaggtttccctga---atggaaagagaccatggactcatgggggtacaaaatgatatcggcaatagaggcg----------------agttgattattt-----------------------------------------------------------------------------------------------------------------------------------------------------------------------------------------------------------------------------------------------------------------------------------------------------------------------------------------------
>I23381_M162_Bixaceae_Bixa_orellana_seq1
-----------------------------------------------------------------------------------------------------------------------------------------------------------------------------------------------------------------------------------------------------------------------------------------------------------------------------------------------------------------------------------------------------------------------------------------------------------------------------------------------------------------------------------------------------------------------------caccagaggg----agtagaggttccaagaagcttggttgatgaagaaatgcaagagaggttacgttcaatgcccaaagactcccaaccatccactcccaagggaccagatcgcaagtggcgatacatgtggagaataggccctcggccattgaacacccgcttccagg-tttcaca-tc--tctcttctt----------------------tgccaat-------------tatattcaa-------acattttga------------------------gtt-a------------------------------tcctaatttcatccg--------------ttccattgcaggagcttaattcagagcctgtca-------------tacctgacggtttccctga---atggaaggagaccatggactcctggggatacaaaatgatatcggcaatagaggtc----------------agttagttgttcagagttca-----ctgcttgctttcatttt--aactatattaaacaaacgct-aattaataatatgtatc-taaatccatattcagg--------------------------------------------------------------------------------------------------------------------------------------------------------------------------------------------------------------------------------------------------------
>I23382_M163_Bixaceae_Cochlospermum_vitifolium_seq1
--------------------------------------------------------------------------------------------------------------------------------------------------------------------------------------------------------------------------------------------------------------------------------------------------------------------------------------------------------------------------------------------------------------------------------------------------------------------------------------------------------------------------------------------------------------------------ttactccagaggg----agtggaagttcccagaagcttggtcgatgaagaaatgcgagagaagttaattaaaatgcccaaagactcccagccatctactcccaaggggccagatcgcaaatggcgatatatgtggagaataggcccaagaccattgaacacccgcttccagg-tcttact-tctatctctcttt----------------------tgccaa--------------aattttcaa-------atattttgg---------------------actatt-a------------------------------tcctaatctagtccc--------------tcccaccgcaggagcttaattccgagcctgtca-------------tacctgaagggtttcctga---atggaaggagaccatggactcctggggatacaaaatgatatcggctatagaggtg----------------agttggctgttcattgctt-------------cttttctgtc--atccatattatctgaattctgaagttatcatatatatc-ttaa--------------------------------------------------------------------------------------------------------------------------------------------------------------------------------------------------------------------------------------------------------------------
>I23383_M166_Malvaceae_Pseudobombax_ellipticum_seq1
------------------------------------------------------------------------------------------------------------------------------------------------------------------------------------------------------------------------------------------------------------------------------------------------------------------------------------------------------------------------------------------------------------------------------------------------------------------------------------------------------------------------------------------------------------------------------tccagaggg----agtggaagtgccaagaagcttggtcgatggagaaatgcaagagaagttmaggkcaatgcccaaagatcaccaaccactcactcccaaggggcctgatcccaagtggcgatacatgtggagagtgggccctcgcccttccaatacccgctttcagg-tctctta-cctttctctt---------------------ttcttgc-aaa-------------attgtty----------gaatacaa---------------------acattt-a------------------------------ttctattttcattgt---cttctcctttcttcccatgcaggaacttaattcggaacctgtca-------------tacctgaaagtttccctga---atggaaagaaaccatggactcttggggatacaaaatgatatcagcaatagaggct----------------agttgattgttwgattt----------gcttgcctttatatg--atccgttttatctaaaggctaaagttagaat--------------------------------------------------------------------------------------------------------------------------------------------------------------------------------------------------------------------------------------------------------------------------------
>I23384_M168_Malvaceae_Theobroma_cacao_seq1
--------------------------------------------------------------------------------------------------------------------------------------------------------------------------------------------------------------------------------------------------------------------------------------------------------------------------------------------------------------------------------------------------------------------------------------------------------------------------------------------------------------------------------------------------------------------------taacaccggaggg----tgtggaagttccaagaagcttggtcgataaagaaatgcaagagaagttaagggcaatgcccaaagagcaccaaccatacactcccaaggggcccgatcccaagtggcgatacatgtggagagtggggcctcgccctttgaatacccgctttcagg-tctcata-tctctctcttctct------tctcttctcttctcttgc-aaa-------------catgttcaa-------atgatatga---------------------aggttt-a------------------------------tgctgatttcattct---cttcatatttcctccattgcaggaacttaattctgaacctgtca-------------tacctgaaggtttccctga---atggaaagagaccatggacacttggggatacaaaatgatatcagcaatagaggtg----------------agtc--gttgttgattt----------gcttgcctttatgt------------------------------------------------------------------------------------------------------------------------------------------------------------------------------------------------------------------------------------------------------------------------------------------------------------------
>I23385_M169_Malvaceae_Ochroma_pyramidale_seq1
-------------------------------------------------------------------------------------------------------------------------------------------------------------------------------------------------------------------------------------------------------------------------------------------------------------------------------------------------------------------------------------------------------------------------------------------------------------------------------------------------------------------------------------------------------------------------------ccmgaggg----agtggaagtgccaagaagcttggtcgatgaagaaatgcaagagaagttaagggcaatgcctaaagatcaccaaccactcactcccaaggggcctgatcccaagtggcgatacatgtggagagtgggccctcgcccttttaatacccgctttcagg-tctctta-tctttctcttc----------------tcttctcttgc-aaa-------------aatgttc----------gaatataa---------------------agattt-a------------------------------ttctattttcattat---cttctcctttcttcccttgcaggaacttaattcggaacctgtca-------------ttcctgaaggtttccctga---atggaaagagaccatggactcttggggatacaaaatgatatcagcaatagaggcg----------------agttgattgtttgattt----------gctcacctttatatg--acccat---------------------------------------------------------------------------------------------------------------------------------------------------------------------------------------------------------------------------------------------------------------------------------------------------------
>I23388_M180_Malvaceae_Triumfetta_lappula_seq1
--------------------------------------------------------------------------------------------------------------------------------------------------------------------------------------------------------------------------------------------------------------------------------------------------------------------------------------------------------------------------------------------------------------------------------------------------------------------------------------------------------------------------------------------------------------------------taacaccagaggg----kgtggaagttccaagaagcttggtggatcaagaaatgcaagagaagataagggcaatrcccaaagagcwycaaccatacactcccaaggggyctgatcccaagtggcgatacatgtggagagtgggtcctcgccctttgaacactcgctttcagg-tctcgta-tccttctctgtc------------ttctcttctcttgc-aaa-------------catgtttac-------atgatatgg---------------------ag------------------------------------------tttcgttct---cttcaccttcctc-ccttttaggagcttaattcagaacctgtca-------------tacctgaaggtttccctga---atggaaggagatcatggactcttggggatacaaaatgatatcagcaatagaggtg-------------------atgcttattgattt----------gcttg--tttatgtg--gtccaatttatctggagactaa-----------------------------------------------------------------------------------------------------------------------------------------------------------------------------------------------------------------------------------------------------------------------------------------
>I23389_M181_Malvaceae_Pavonia_scheadiana_seq1
--------------------------------------------------------------------------------------------------------------------------------------------------------------------------------------------------------------------------------------------------------------------------------------------------------------------------------------------------------------------------------------------------------------------------------------------------------------------------------------------------------------------------------------------------------------------------taacgccagaggg----agtggaagtgccaagaagcttggttgatgaagaaatgcaagagaagttaagggcaatgcctaaagatcaccaaccattaactccaaagggccctgatcccaagtggcgatacatgtggagagtcggccctcgccctttaaagacccgatttcagg-tctctta-tttttctc-----------------------ctcttgc-aaa-------------aatgttc----------aaatataa--------------------agggtttaa------------------------------ctctattttcattat---cttttcctttatgctcttgcaggaacttaattcggaacccgtca-------------tacctgaaggtttcccgga---atggaaagagaccatggactcatggggttacaaaatgatatcagcaatagaggtg----------------agttgattatttgattt----------gcttgcctttatatg--at-------------------------------------------------------------------------------------------------------------------------------------------------------------------------------------------------------------------------------------------------------------------------------------------------------------
>I23390_M182_Malvaceae_Anoda_cristata_seq1
--------------------------------------------------------------------------------------------------------------------------------------------------------------------------------------------------------------------------------------------------------------------------------------------------------------------------------------------------------------------------------------------------------------------------------------------------------------------------------------------------------------------------------------------------------------------------------cagaggg----agtggaagtgccaagaagcttggttgatgaagaaatgcaagagaagttaagggcaatgcccaaagatcaccaaccattaactccaaagggccctgatcctaagtggcgatacatgtggagagtcgggcctcgccctttaaagacccgatttcagg-tctctta-tttttttc-----------------------ctcttgc-aaa-------------aatgttc----------aaatataa---------------------aggttt-a------------------------------ctctattttcattcc----------tttattctcttgcaggaacttaattcagagcctgtka-------------tacctgaaggtttccctga---atggaaagagaccatggactcatggggttacaaaatgatrtcagmaatagaggtg----------------agttgattatttgattc----------gcttgcctttatatg-a--ccatcctatctaaa-----------------------------------------------------------------------------------------------------------------------------------------------------------------------------------------------------------------------------------------------------------------------------------------------
>I23391_M183_Malvaceae_Phymosia_umbellata_seq1
-----------------------------------------------------------------------------------------------------------------------------------------------------------------------------------------------------------------------------------------------------------------------------------------------------------------------------------------------------------------------------------------------------------------------------------------------------------------------------------------------------------------------------------------------------------------------------caccagaggg----agtggaagtaccaagaagcttggttgatgaagaaatgcaagagaagytgagggcaatgcccaaagaacaccaaccattaactccaaagggbcctgatcccaagtggcgatacatgtggagagtgggccctcgccctttaaagacccgctttcagg-thtcata-tcccttytctty--------gttcttctcgcctcttgc-aaa-------------aatgttc----------aaatataa---------------------aggttt-a------------------------------ctctawtttcattmt---ytttytytytyytywtryrkrrrmwywwmwcwsarmmysyswya-------------ymyswrrrkkttyyyswrw---rkrrarakaymmyrkrswywygkggggttacaaaa-----------------------------------------------------------------------------------------------------------------------------------------------------------------------------------------------------------------------------------------------------------------------------------------------------------------------------------------------------------------------------------------------
>I23392_M187_Malvaceae_Ayenia_berlandieri_seq1
-----------------------------------------------------------------------------------------------------------------------------------------------------------------------------------------------------------------------------------------------------------------------------------------------------------------------------------------------------------------------------------------------------------------------------------------------------------------------------------------------------------------------------------------------------------------------------------aggg----tgttgaagttccacgaagtttgattgatgaagaaatgaaagaaaagttaaaggcgatgcccgaagatcaacaaccttacactcccaaagggcctgatcccaagtggcggtacatgtggagagtgggccctcgcccttcaaatacccgctttcagg-tttcata-tctttttcttat----------------gtt----agc-aaa-------------aattttcga-------atgatataa---------------------aggttt-a------------------------------ttctaa------tcta--ttttgtatttgtccctttctaggaacttaattctgaacctgtca-------------ttcctgaaggatttcctga---atggaaagagaccatggacacttggggatacaaaatgatatcagcgataggggtt----------------agttgtttggtgatttggtgc---ccgtgtgatcattgtatt-------------------------------------------------------tg--------------------------------------------------------------------------------------------------------------------------------------------------------------------------------------------------------------------------------------------------------
>I23393_M189_Malvaceae_Kearnemalvastrum_lacteum_seq1
--------------------------------------------------------------------------------------------------------------------------------------------------------------------------------------------------------------------------------------------------------------------------------------------------------------------------------------------------------------------------------------------------------------------------------------------------------------------------------------------------------------------------------------------------------------------------------------------gtggaagtgccaagaagmttggttgatgaagaaatgcaagagaagttaagggcaatgcccaaagatmaccaaccattaactccaaagggccctgatcccaagtggcggtacatgtggagagttggccctcgccctttaaagacccaatttcagg-tctctta-tttttcyy-----------------------ctcttgc-aaa-------------aatgttc----------atatataa--------------------agggttt-a------------------------------ctctattttcattat---actttcctttatgctcttgcaggaacttaattcggaacccgtca-------------tacctgaaggtttccctga---atggaaagagaccatggactcatggggttacaaaatgatatcagcaatagaggtg----------------agttgattatttgattt----------gcttgcctttatatg--atcc-----------------------------------------------------------------------------------------------------------------------------------------------------------------------------------------------------------------------------------------------------------------------------------------------------------
>I23394_M229_Malvaceae_Malvastrum_americanum_seq1
-----------------------------------------------------------------------------------------------------------------------------------------------------------------------------------------------------------------------------------------------------------------------------------------------------------------------------------------------------------------------------------------------------------------------------------------------------------------------------------------------------------------------------------------------------------------------------caccagaggg----agyggaagtgccargaagcttggttgatggagaaatgcaagagaagttaagggcaatgcccaaagatcaccaaccattaactccaaagggccctgatcccaagtggcgrtacatgtggagagtcggccctcgccctttaaasacccgatttcagg---------tctctctttttt----------------ctcatcttgcaaaa-------------aakktym----------aawwwwaa---------------------rggkttwm------------------------------yyywwttttcatcat---cttatcttttctt-yyytksmrgramttaattcagaacccgtca-------------tacctgaaggtttccctga---atggagagagaccatggattcatggggttacaaaatgatatcagcaawwrargkk----------------rrktkrwtwwttkrwtt----------ksytkscttt----------------------------------------------------------------------------------------------------------------------------------------------------------------------------------------------------------------------------------------------------------------------------------------------------------------------
>I23395_M236_Malvaceae_Fuertesimalva_jacens_seq1
--------------------------------------------------------------------------------------------------------------------------------------------------------------------------------------------------------------------------------------------------------------------------------------------------------------------------------------------------------------------------------------------------------------------------------------------------------------------------------------------------------------------------------------------------------------------------taacaccagaggg----agtggaagtgccaagaagcttggttgatgaagaaatgcaagagatgttaagggcaatgcccaaagatcaccaaccattaacaccaaagggccccgatcccaaatggcgatacatgtggagagttggccctcgccctttaaagacccggtttcagg-tctctta-attttctc-----------------------ctctagc-aaa-------------aaggtcm----------aaagataa--------------------dggkttt-a------------------------------ctctattyccatkay---cctwtyttttyttctcttgcagraacttaatksggamcysgtca-------------tacccgaaggtttccctga---atggaaagagaccatggactcatggggttacaaaatgatatcagcaatagaggta----------------agttgattatttg----------------------------------------------------------------------------------------------------------------------------------------------------------------------------------------------------------------------------------------------------------------------------------------------------------------------------------------------
>I23396_M019_Malvaceae_Allosidastrum_pyramidatum_seq1
----------------------------------------------------------------------------------------------------------------------------------------------------------------------------------------------------------------------------------------------------------------------------------------------------------------------------------------------------------------------------------------------------------------------------------------------------------------------------------------------------------------------------------------------------------------------------acaccagaggg----agtggaagtgccaagaagcttggttgatgaagaaatgcgagagaagttgagggcaatgcccaaagaacaccaaccattaactccaaaggggcctgatcccaagtggcgatatatgtggagagttggccctcgccctttaaagacccgctttcagg-tctgata-tcccttttcttt--------gctcttctctcctcttgc-aaa-------------aatgttc----------aaatataa---------------------aggttt-a------------------------------ctctattttcattat-------------cttctctctcaggaacttaattcggaacccgtca-------------tacctgaaggtttccctga---atggaaagagaccatggactcatggggttataaaatgatatcagcaatagaggtg----------------agttgattttttgattt----------gcttgtatttatatg--atccatcccatctaaaggctaaagatggcttttcat---------------------------------------------------------------------------------------------------------------------------------------------------------------------------------------------------------------------------------------------------------------------------
>I23397_M020_Malvaceae_Melochia_betonicifolia_seq1
-------------------------------------------------------------------------------------------------------------------------------------------------------------------------------------------------------------------------------------------------------------------------------------------------------------------------------------------------------------------------------------------------------------------------------------------------------------------------------------------------------------------------------------------------------------------------------------------tgtggaagttccaagaagcttggttgatgaagaaatgcaagcaaagttaggggcaatgcccgaagagcaccaaccacacactcccaaggggcctgatcctaagtggcggtatatgtggagagttggccctcgccctttgaatactcgatttcagg-tcttata-tatatttttctc-----------------ttctcttgc-atatatgt--------tatgtttga-------ttggtctga---------------------astytk-w--------------------------wkwtkttwwwtkkkrwtyt---sgkytsyyktcykckytysymgswwsywrrmwckkaacyygkma-------------ymystsawrsytkmmskkw---wysswrarwgrmmakrgacymtkgrskytwsrrrhtrmwawmwgmwatmrrsrtgt--------------gagttgcttgttkmttkwttr-----yytwtksyttttatg-------------------------------------------------------------------------------------------------------------------------------------------------------------------------------------------------------------------------------------------------------------------------------------------------------------------
>I23398_M021_Malvaceae_Sidastrum_micranthum_seq1
--------------------------------------------------------------------------------------------------------------------------------------------------------------------------------------------------------------------------------------------------------------------------------------------------------------------------------------------------------------------------------------------------------------------------------------------------------------------------------------------------------------------------------------------------------------------------taacaccagaggg----tgtggaagtgccaagaagcttggttgatgaagaaatgcaagagaagttgagggcaatgcccaaagaacatcaaccattaactccaaaggggcctgatcccaagtggcgatacatgtggagagtgggccctcgcccttcaaagacccgctttcagg-tctcata-tccctttacttt--------gctcttctctcctcttgc-aaa-------------aatgttc----------aaatataa---------------------aggttt-a------------------------------ctctattttcattat-------------cttctctcgcaggaacttaattcagaacctgtca-------------taccagaa------------------------------------------------------------------------------------------------------------------------------------------------------------------------------------------------------------------------------------------------------------------------------------------------------------------------------------------------------------------------------------------------------------------------------------------------
>I23399_M022_Malvaceae_Gaya_dominguensis_seq1
------------------------------------------------------------------------------------------------------------------------------------------------------------------------------------------------------------------------------------------------------------------------------------------------------------------------------------------------------------------------------------------------------------------------------------------------------------------------------------------------------------------------------------------------------------------------------accagaggg----agtggaagtaccaagaagtttggttgatgaagaaatgcaagagaagttgagggcaatgcccaaagaacaccaaccattaactccaaagggacctgatcccaagtggcgatacatgtggagagtgggccctcgccctttaaagacccgctttcagg-tctcata-tccctttccttt--------gtccttctcttctcttgc-aaa-------------aatgttc----------aaatataa---------------------aggttt-a------------------------------ctctattttcatcat---ctttttctttcttcttatgcaggaacttaactcagaacctgtca-------------tacctgaaggtttccctga---atggaaagataccatggactcatggggttacaaaatgatatcagcaatagaggtg----------------agtttattat-------------------------------------------------------------------------------------------------------------------------------------------------------------------------------------------------------------------------------------------------------------------------------------------------------------------------------------------------
>I23366_M015_Malvaceae_Firmiana_simplex_seq1
--------------------------------------------------------------------------------------------------------------------------------------------------------------------------------------------------------------------------------------------------------------------------------------------------------------------------------------------------------------------------------------------------------------------------------------------------------------------------------------------------------------------------------------------------------------------------------------------------gtgccaagaagcttggtcgatgaggaaatgcaagagaagctaagggcaatgcccaaagagcaccaaccacacactccaaaggggcctgatcccaagtggcgatacatgtggagagtgggccctcgcccttccaatacccgctttcagg-tccctta-tttttctctt---------------------ctcttgc-aaa-------------attgttt----------gaatatga---------------------aggatt-a------------------------------ttc--------------------------------------------------------------------------------------------------------------------------------------------------------------------------------------------------------------------------------------------------------------------------------------------------------------------------------------------------------------------------------------------------------------------------------------------------------------------------------------------------------------------------------
>I28591_M023_Malvaceae_Neobuchia_paulinae_seq1
-------------------------------------------------------------------------------------------------------------------------------------------------------------------------------------------------------------------------------------------------------------------------------------cttcaagggaaatcttatttgtatg----gcttct-------tag------------------ttttca-ccca------------aatatttattt----------------atattcaagt-----aaa----------------aaccatgtaa--------c---------------------------------------------------------------------------------gcaaatagaga------ttacaggtaggagtaacaccagaggg----agtggaagtgccaagaagcctggtcgatggagaaatgcaagagaagttaagggcaatgcccaaagatcaccaaccactcattcccaaagggcctgatcccaagtggcgatacatgtggagagtgggccctcgcccttccgttacccgttttcagg-tttctta-tctttatctt---------------------ctcttgc-aaa-------------attgttc----------gaatacaa---------------------aggttt-a------------------------------ttccattttcactgt---cttgtcctttcttcccgtgcaggaacttaattcagaacctgtca-------------tacctgaaggtttccctga---gtggaaagaaaccatggactcttggggatacaaaatgatatcagcaatagaggc----------------------------------------------------------------------------------------------------------------------------------------------------------------------------------------------------------------------------------------------------------------------------------------------------------------------------------------------------------------------------
>I28592_M188_Cytinaceae_Bdallophytum_americanum_seq1
-------------------------------------------------------------------------------------------------------------------------------------------------------------------------------------------------------------------------------------------------acaa------------------------------taggatgaacgggatcttaaattgttg----acatgt-------tatta----------------ttttca-------------agttcacatttgttttc---caagg--------------------gaaa----------------aatcgtatctg-------------------------ccaacattctt---------------------------------------------------ttgcaaatacaa-------ttacaggttggagtaacaccagaggg----agtagaagttccaagaagcttggtcgatgtggaaatgcaagagaggataaagggcatgcccaaaactttacagccgtccatccccaggggaccggatcccaagtggcgatacatgtggagagtaggtcctcggccatcatatacccgctttcagg-tctcatt-tcttctgttatt-----------------------caccgat-------------cacgtttgtagatttttaaatacgg---------------------cctttt-g------------------------------ttccaactttactgt------------------------------taactcgc------------------------------------------------------------------------------------------------------------------------------------------------------------------------------------------------------------------------------------------------------------------------------------------------------------------------------------------------------------------------------------------------------------------------------------------------------------------------------
>I28593_M024_Malvaceae_Carpodiptera_cubensis_seq1
---------------------------------------------------------------------------------------------------------------------------------------------------------------------------------------------------------tg-ataggtccaattatatttccaaatt--------gggggaaa--------------------------------attcgagggaaatcttat-tgtgtg----gcttcca-----ttag------------------ttcttg-ccta------------aatatttgtta-------------------ttggagt-----gaa----------------aaccattaaa--------caatttga----tt-----taacttttt----------------------------------------------------atacaaacggaga------ttacaggtaggagtaacaccggaggg----agtggaagtgccaagaagcttggttgatgaagatatgcaagagaagttgagggcaatgcccaaagagcaccaaccatacacccctaaggggcctgatcctaagtggcggtacatgtggagagtgggccctcgcccatctaatacccgttttcagg-tatccta-tccttctgcttt-----------tgtctcttctcttgt-aaa-------------aatgttt----------gaaaatga---------------------aggttt-a------------------------------tcctatttt-gttag---cttcttctttcttcccttgcaggagcttaattcagaacctgtca-------------tacctgaaggttttcctga---atggaaagaaaccatggactc-------------------------------------------------------------------------------------------------------------------------------------------------------------------------------------------------------------------------------------------------------------------------------------------------------------------------------------------------------------------------------------------------------------
>I28594_M025_Malvaceae_Herrania_nitida_seq1
----------------------------------------------------------------------------------------------------------------------------------------------------------ccaaatgaaacaaaag------aagctt---acatctccaccta-----------------tatattctccat---------------------------------------------aaaaagatcaagggagatcttattgtgttg----gtttct-------tag------------------ttctta-ctcg------------gatatctgtttgtttcagc-----------------------aaa----------------aaccatataa--------atatttga----tt-----ttacttttt----------------------------------------------------atccaaatggata------ttacaggtaggagtaacaccagaggg----tgtggaagttccaagaagcttggtcgatagagaaatgcaagagaagttaagggcaatgcccaaagagcaccaaccatacactcccaaggggcccgatcccaagtggcgatacatgtggagagtagggcctcgccctttgaatacccgctttcagg-tctcata-tctttctcttct----------------cttctcttgc-aaa-------------catgttcaa-------atgatatga---------------------aggctt-a------------------------------tgctgatttcattct---cttcatttttccttccttgcaggaacttaattctgaacctgtca-------------tacctgaaggtttccctga---atggaaagagaccatggactcttggggatacaaaatgatat-----------------------------------------------------------------------------------------------------------------------------------------------------------------------------------------------------------------------------------------------------------------------------------------------------------------------------------------------------------------------------------------
>I28595_M184_Malvaceae_Guazuma_ulmifolia_seq1
--------------------------------------------------------------------------------------------------------------------------------------------------------ctcgaaatgaaagaaaac------aagctc---acgtctccaccta-acta-aaggcttcaactatattgtccataat-----------------------------------aaaaataaaaaggatcaagggagatcttattgtgttg----gtttct-------tag------------------tt-tta-ctcg------------ggtatttgtttatttcggg-----------------------aaa----------------caccatataa--------aagtttga----ta-----taacttttt----------------------------------------------------atccaaatggaaa------ttacaggtaggagtaactccagaggg----tgtggaagttccaagaagcttggtcgacgaagaaatgcaagagaagttaagggcaatgcccaaggagcgccaaccttgcacacccaaggggcctgatcccaagtggcgatacatgtggagagtggggcctcgtcctttgaatacccgctttcagg-tctcatt-tctttctcttctct------tctcttctcttctcttga-aaa-------------catgctcaa-------atgatatga---------------------aggttt-a------------------------------ttctaatctcattct---cttcatatttcctccctttcaggaacttaattctgaacctgtca-------------tacctgaaggtttccctga---atggaaagagaccatggactcttggggat-----------------------------------------------------------------------------------------------------------------------------------------------------------------------------------------------------------------------------------------------------------------------------------------------------------------------------------------------------------------------------------------------------
>I28596_M026_Malvaceae_Ruizia_cordata_seq1
------------------------------------------------------------------------------------------------------------------------------------------------------------------------ag------atgcta---aaatcttcaccta-acca-aagggttcaattgtatattcaagat--------tcacaaaa------------------------------taattcaagwgaartcttgt-tgtrtt----gcttct-------tag------------------ttctta-cttg------------aatgtttgbtt----------------rttttggagt-----aaa----------------agccatataa--------caattttgg---tt-----taayttttc----------------------------------------------------awtyaaatggaga------ytayaggtaggagtaacgccagaggg----agtggaagtvccaagaagcttggtcratgaagaaatgaaadaraagttaaggghaattcccgaagagcaccgaccatgcactcccaaagggcctgatcccaagtggcgatacatgtggagagtgggacctcgcccwctcaatacchgctttcagg-tttcttw-tctttctatt---------------------ctattgc-ara-------------aatattw----------gwatatga---------------------akgttt-d------------------------------ttatattttcattat---cttctyctttcttccattgtaggaacttaattcrgaaccwgtca-------------tacctgcaggtttccctga---atggaaagagaccatggactcttggggatacaaaatgatatca---------------------------------------------------------------------------------------------------------------------------------------------------------------------------------------------------------------------------------------------------------------------------------------------------------------------------------------------------------------------------------------
>I28597_M027_Malvaceae_Melhania_velutina_seq1
----------------------------------------------------------------------------------------------------------------------------------------------------------------------------------------------------ta-acca-aagggttcaaatgtatatttaagat--------tcataaaa------------------------------taattcaagggaaatcttgt-tgtgyt----gcttct-------twg------------------ttctta-cttg------------aatgtktgttt----------------attttgrrkw-----aaa----------------agccatayaa--------caattttgg---yt-----taayttttc----------------------------------------------------aathaaatggaga------hwacaggtaggagtaacgccagaggg----agtrgaartrccaagaagcttgrtcgatgaagaaatgaaaragaagttaagggmaattccygargagcaccgaccatgcactcccaaagggcctgatcccaagtggcgatacatgtggagagtgggacctcgcccwctcaatacccgctttcaggttttytta-tctttctatt---------------------ctattgc-aaa-------------aatattw----------kwatdtga---------------------akgwtt-dttat----------------------atwcttatattttcattat---cttctcctttcttccattgcaggaacttaattcrgaaccwgtca-------------tacctgcaggyttycctga---atggaaagagaccatggaytcytggggatacaaaatg---------------------------------------------------------------------------------------------------------------------------------------------------------------------------------------------------------------------------------------------------------------------------------------------------------------------------------------------------------------------------------------------
>I28598_M028_Malvaceae_Glyphaea_brevis_seq1
ta----------------------------------------------------------------------------------------------------------------------------------------------------------------------------------------------------------------------------------------------------------------------------------------------------------------gtttgtt------tggttcga-------------tttatacggtgggaaagcgtaacaatttcgactgat-------------------------atgcgga----------------aagcgaagaa--------atatttgaaagactcc-tagatcttttttt------atgctaacgattggccaaa------aaaaaaacttgtt---attattctaatcggga------ttacaggtaggagtaacaccggaggg----ggtggaagttccaagaagcttggtggatgaagaaatgcaaaagaaggtaagggcaatgcccaaagagcaccaaccatacactcccaaggggcctgatctcaagtggcgatacatgtggagagtgggccctcgccctttgaacactcgctttcagg-tatcata-tctttctgtgtcttctcatcagtcatctctcctcttgc-aaa-------------catgttcac-------atgatatgg---------------------aggctt-ata----------------------------ttctaatttcactct---gtttgcctttcctcccttgcaggagcttaattcggaacctgtca-------------tacctgaaggtttccctga---atggaaggagaccatggactc-------------------------------------------------------------------------------------------------------------------------------------------------------------------------------------------------------------------------------------------------------------------------------------------------------------------------------------------------------------------------------------------------------------
>I28599_M029_Malvaceae_Desplatsia_dewevrei_seq1
------------------------------------------------------------------------------------------------------------------------------------------------------------------------------------------------------------------------------------a--------cgggaaagaacagtaa---------gaagaaagaaaaagagatcaccagtaatcttatagttttt----gcttct-------tac------------------atcata-ct--------------aatatttgttt---------------aatgctacttaaaagttaa----------------aaccagataa--------atatttta----tt-----gtggttttta--------tactaatgattcgcccaaaaa---agaaaaacttttt------atgctaatgggga------ttataggtaggagtaacaccagaggg----ggtggaaattccaagaagcttggtcgatgtagaaatgcaagagaagttaagagcaatgcctgaagagcaccgaccatacactcccaaggggcctgatcccaagtggcgatacatgtggagagtgggccctcgacctttgaacactcgctttcagg-tctcgta--------------------------tctcttctctggc-aaa-------------cgtgttcac-------atgatatga---------------------acattt-a------------------------------ttctaat-----------cttctgctttccttccttgcaggagctcaattcggaacctgtca-------------tacctgaaggtttccccaa---atggaaagagaccatggattcttggggatgcaaaatgatatcagcaatagaggttt--------------t-----------------------------------------------------------------------------------------------------------------------------------------------------------------------------------------------------------------------------------------------------------------------------------------------------------------------------------------------------------
>I28600_M146_Malvaceae_Mortoniodendron_guatemalense_seq1
-------------------------------------------------------------------------------------------------------------------------------------------------------------------------------------------------------------aaaggtgaagtttatttctaaaat--------ggagaaaa------------------------------aaattcaagggaaatcttat-tatgt-----gcttct-------sag------------------ttcata-cttg------------aatagttgttt----------------atattggagt-----aaa----------------aaccatttaa--------cgatttga----tt-----taacttttt----------------------------------------------------atgaaaatgggga------ttacaggtaggagtaacaccagaagg----agtrgaagtgccaagaagcttggtcgatgaagaaatgcaaragaaattaagggcaatgcctaaagagcaccaaccatacattcccaagggacctgatcccaagtggcgatacatgtggagagtgggccctcgccctttgaatacccgctttcagg-tctctta-tcgttcttctct-----------cttctcttctcttgt-aaa-------------aatg---------------------------------------------------------------------------------tctattttcattat---attctcatttcttcctttgcaggaacttaattctgaacctgtta-------------tacctgaaggtttccctga---atggaaagataccatggattcttggggatacaaaatgatatcagc-------------------------------------------------------------------------------------------------------------------------------------------------------------------------------------------------------------------------------------------------------------------------------------------------------------------------------------------------------------------------------------
>I28601_M030_Malvaceae_Sparmannia_africana_seq1
--------------------------------------------------------------------------------------------------------------------------------------------------------------------------------------------------------------------------------------tt---agtgagaaaaa----------------agggaaaaagaaagagatcaagggagatcttataactttt----kcttct-------tac------------------ttcata-ctcg------------aatatttrttt--------------taatgctaat-------gaa----------------aaccagataa--------atatttta----tttg--gtaacttytta--------tgctaatgdttggc----------caaaaaactttat------acmccaatgggga------ttacaggtaggagtaacaccagaggg----ggtggaagttccaagaagcttggtggatcaagaaatgcaagagaacttaagggcaatgcccaaagagcaccaaccatacactcccaaggggccmgatccgaagtggcgatacatgtggagagtgggcyctcgccctttgaacactcgctwtcagg-ttccatt-tctttatttgtc------------tattwttctcctgc-aaa-------------cgtttgcac-------gtgwtatga---------------------aggttt-a------------------------------ttttaatatcattct---vhtcmmyybyhmtcmsdttchrkwkcttwattygdmacctgtym-------------tmcyrsaarskttyscwsr---wkrgaagragrygatggactcttggggatacaaaatgatatcag--------------------------------------------------------------------------------------------------------------------------------------------------------------------------------------------------------------------------------------------------------------------------------------------------------------------------------------------------------------------------------------
>I28602_M031_Malvaceae_Mollia_sp_seq1
-------------------------------------------------------------------------------------------------------------------------------------------------------------------gtaaaag------aagccc-----atctccaccca-acta-aaggcttcaattgcactctccttaa--------tgggaaaa---------------------acaataagaaaaggaaaaagagatc------------------------------------------------------------------------aacggtctact-------------------------------aaa----------------aaacagataa--------atatttta----tt-----taagtttttt-------atactaatgattggcccaaaat---ggaaaaactttt-------atgctaatgggta------ttataggtaggagtaacaccagaagg----tgtggaagttccaagaagcttggttgatgaagaaatgcaagacaagttaagagcaatgcctaatgagcaccgaccatacactcccaagggccctgatcccaagtggcgatacatgtggagagtgggccctcgacctataaacactcgatttcagg-tgtcata-tctttctttttc------------ttcacttctcttgc-aaa-------------cgtgttctc-------atgatatga---------------------aggttt-a------------------------------ttcttat-----------cttctcctttcctcccttacaggagcttaattcggaacctgtca-------------tacctgaaggcttccctga---atggaaagagaccatggactcttggggay-----------------------------------------------------------------------------------------------------------------------------------------------------------------------------------------------------------------------------------------------------------------------------------------------------------------------------------------------------------------------------------------------------
>I28604_M032_Malvaceae_Entelea_arborescens_seq1
--------------------------------------------------------------------------------------------------------------------------------------------------------------------------------------------------------------------aaatacattctccttaat-------ggggaaaaa----------------agggaaaaagaaggagatcaagggagatcttataatwttt----gcttcttacttcatag------------------ttcata-ctcg------------aatatttgttt--------------taatgctaat-------aaa----------------aacyagataa--------atatttta----ttta--gtaacttttta--------tgctaatgattggcc--------aaaaaaaactttat------acgccaatgggga------ttacaggtaggagtaacaccagaggg----gktggaagttccaagaagcttggtggatcaagaaatgcaagagaacttaagggcaatgccyraagagcaccaaccatacdctcccaaggggcctgatccgaagtggcgatacatgtggagagtgggccctcgccctttgaacactcgctttcwgg-ttccatt-tctttatttgtc------------ttctcttctcytgc-aaa-------------wgtttgcac-------rtgatatga---------------------aggttt-a------------------------------ttttaatatcattct---cttcccctttcytccctttcaggagcttaattcggarcctgtca-------------taccagaaggtttccctga---atggaaggaraccatggactcttggggata----------------------------------------------------------------------------------------------------------------------------------------------------------------------------------------------------------------------------------------------------------------------------------------------------------------------------------------------------------------------------------------------------
>I28605_M235_Malvaceae_Abutilon_sp_seq1
-------------------------------------------------------------------------------------------------------------------------------------------------------------------------------------------------------------------------------------------------------------------------------------------------------------------cttct-------tag------------------tattta-cctg------------aatatctgttt----------------atattggagt-----aaa----------------taccactcga--------caactaga----tt-----taattattt----------------------------------------------------atgcaaatggaaa------ttacaggtaggagtaacacccgaggg----ggtggaagtaccaagaagcttggttgatgaagaaatgcaagagaagttgagggcaatgcccaaagaacaccaaccattaactccaaaggggcctgatcccaagtggcgatacatgtggagagtgggccctcgccctttaaatacccgctttcagg-tctcata-tcccttttcttt--------gttcttctctcctcttgc-aaa-------------actgttc---------aaaatataa---------------------aggttt-a------------------------------ctctattttcattat---ctttttctttcttcttatgcaggaacttaactcagaacccgt-----------------------------------------------------------------------------------------------------------------------------------------------------------------------------------------------------------------------------------------------------------------------------------------------------------------------------------------------------------------------------------------------------------------------------------------------------------------------
>I28606_M033_Malvaceae_Reevesia_formosana_seq1
------------------------------------------------------------------------------------------------------------------------------------------------------------------------------------ta---atatctccaccta-acta-cagatttcaaatatattctccaaaa--------tgggggaa-----------------------------aaatctcaagggagatcttat-tgtgtg----gcttct-------tag------------------ttttta-tttg------------aattttcgttt----------------atattggagt-----aaa----------------agccatataa--------caatttga----tt-----taacctttt----------------------------------------------------atgcaaatggata------gtacaggtaggagtaacaccagagag----agtggaagtgccaagaagcttggttgatggagaaatgaaagagaagttaagggcaatgccgaaggagcaccaaccatacactcccaaggggcctgatcccaagtggcgatacatgtggagagtgggtcctcgccctttcaatacccgctttcagg-tctct-------ttatttct----------------cttctcttgc-aaa-------------caagttc----------aaatgtga---------------------aatttt-a------------------------------tactattttcattat---cttctcctttcattccttgcaggaacttaattcggaacctgtca-------------tacctgaaggcttccctga---atggaaagagaccatggactcttggggatacaaaatgatatcagcaataaaggtg---------------------------------------------------------------------------------------------------------------------------------------------------------------------------------------------------------------------------------------------------------------------------------------------------------------------------------------------------------------------------
>I28607_M034_Malvaceae_Mansonia_altissima_seq1
-----------------------------------------------------------------------------------------------------------------------------------------------------------------gaaagaaag------aaaaga---agttctccatcta-ac-----aatttcagttatattctccaaaa-------tggggagaa-----------------------------agatctcaagggagttcttat-tgtgtg----gcttct-------tag------------------ttctca-cttt------------at--ttttttt-----------------aattggagt-----aaa----------------agcc-tataa--------cagtttga----tt-----taactgttt----------------------------------------------------gtgcaaatggaga------ttacaggtaggagtaacaccagaggg----agtagaagtgccgagaagcttggttgatgaagaaatgcaagagaagttaagggtaatgtctaaggagcaccaaccacacactcccaacgggcctgatcccaagtggcgatacatgtggagagtgggtcctcgccctttgaatacctgctttcagg-tctctta-tatctctcttct----------------cttctcttgc-aaa-------------catgttc----------aaatatga---------------------aatgta-a------------------------------ttctattatagttat---cttctcctttccttccttgcaggagcttaattcagagcctgtca-------------tacccgaaggcttccctga---atggaaagagaccatggactcttggggatacaaaatgatagcggcaattg--------------------------------------------------------------------------------------------------------------------------------------------------------------------------------------------------------------------------------------------------------------------------------------------------------------------------------------------------------------------------------
>I28608_M035_Malvaceae_Hosfordia_alata_seq1
--------------------------------------------------------------------------------------------------------------------------------------------------------------------gaaraw------gwgctg---awatctccamctw-a---------------------tttcaaat--------ggga-aaa------------------------------aaattcaagggaaat-----------------cttct-------tag------------------tattta-cctg------------watatctgttt----------------rtattggmgk-----aaa----------------awckactyga--------crvcttga----tt-----taattttty----------------------------------------------------atgcaaatggaga------ttacaggtaggagtaacaccagaggg----agtggaagtaccaagaagcttggttgatgaagaaatgcaagagaagttgagggcaatgcccaaagaacaccaaccattaactccmaagggscctgatcccaagtggcgatacatgtggagagtgggccctcgccctttaaagacccgctttcagg-tctcata-tcccttttcttt--------gttcttctckcctcttgc-aaa-------------aatgttc----------aaatataa---------------------aggttt-a------------------------------ctctawtttcattat---ctttttctttcttcttatgyaggaacttaactcagaacccgtcw-------------tacytraaggttttcct---------------------------------------------------------------------------------------------------------------------------------------------------------------------------------------------------------------------------------------------------------------------------------------------------------------------------------------------------------------------------------------------------------------------------------------
>I28609_M036_Malvaceae_Pentaplaris_davidsmithii_seq1
-----------------------------------------------------------------------------------------------------------------------------------------------------------------aaagaaaag------gtgcta---aaatctccaccta-acta-aagggttcaattatatttccaa-----------tggggaaa------------------------------aaattcaagggaaatcttat-tgtatg----gcttct-------tag------------------ttttta-cctg------------aatatttgttt----------------atgttggagc-----aaa----------------aatcacttaa--------caacttga----tt-----taatttttt----------------------------------------------------atacaaatggaga------ttacaggtaggagtaacaccagaggg----agtggaagtgccaagaagcttggttgatgaagaaatgcaagagaaattaagggcaatgcccaaacatcaccaaccattaactcccaaggggcctgatcccaagtggagatacatgtggagagtggggcctcgccctttaaatacccgctttcagg-tctctta-tctttctcttctct------gctcttctctcctcttgc-aaa-------------actgttc----------gaatataa---------------------aggttt-a------------------------------ttctattttcattat---cttctcctttcttcccttgcaggaacttaattcggaaccagtca-------------ta------------------------------------------------------------------------------------------------------------------------------------------------------------------------------------------------------------------------------------------------------------------------------------------------------------------------------------------------------------------------------------------------------------------------------------------------------
>I28610_M037_Malvaceae_Heritiera_littoralis_seq1
ttttggaa--------------------------------------------------------------------------------------------------------------------------------tarrattatctactcttcaaaaaaaaag-------------------------------------ta-aagggtttaattatatttccaaaat--------ggggaaaa------------------------------gaattcaaag--------------------------------------------------------tctta-cttg------------aatatttgtttgt----------gttaatgttggagt-----aat----------------aaccacgtaa--------cattttgt----tt-----taaatttgt----------------------------------------------------atgcaaatggaga------ttacaggtaggagtaacacctgaggg----agtggaagtgccaagaagcttggtcgatgaggaaatgcaagagaagctaagggcaatgcccaaagattaccaaccatacactccaaaggggcctgatcccaagtggcgatacatgtggagagtgggacctcgcccttccaatacccgctttcagg-tctcttt-attttctctt---------------------atcttgc-aat-------------atcgttc----------gaatatga---------------------gggatt-a------------------------------ttctattttcattat---cttctccttccttcccttgtaggaacttaattcggaacctgtca-------------taccagaaggtttccctga---atggaaagagaccatggacttttggggatacaaaatgatatcagcaatcga-------------------------------------------------------------------------------------------------------------------------------------------------------------------------------------------------------------------------------------------------------------------------------------------------------------------------------------------------------------------------------
>I28611_M062A_Malvaceae_Durio_zibethinus_seq1
----------------------------------------------------------------------------------------------------------------------------------------------------------------------------------------------------------------------------ttccaaaat--------gggg--aa------------------------------atgcttaagg-aaatattat-tttgtg----gcttct-------tag------------------ttcttg--------------------ctttgttt----------------atattgtagt-----aaa----------------aaccgtataa--------cattttga----tt-----taaattttt----------------------------------------------------atgtaaatggaga------ttacaggttggagtaacaccagaggg----agtggaagtgccaagaagcttggtcgatgaagaaatgcaagagaagttaagggcaatgcctaaagagtaccaaccatacactcccaaggggcctgatcccaagtggcgatacatgtggagagtgggccctcgccctttcaatacccgctttcagg-tctctta-tcctt--------------------------ctcttgc-aaa-------------aatgttc----------gaatatga---------------------aggttt-a------------------------------ttctagtttcattaa---cttctactttcttcccttgcaggaacttaattcagaacctgtca-------------tacctgaaggtttctctga---atggaaagagaccatggactcttggggatacaaaatgatatcagca------------------------------------------------------------------------------------------------------------------------------------------------------------------------------------------------------------------------------------------------------------------------------------------------------------------------------------------------------------------------------------
>I28612_M038_Malvaceae_Brachichyton_bidwillii_seq1
------------------------------------------------------------------------------------------------------------------------------------------ggttcttttgctttattgaaaacaaaagaaag------atgcta---aaatctccaccta-acta-gaggctttaattatatttccaaaat--------ggggaaaa------------------------------atgttcaagg--------------------------------------------------------tctta-cttg------------aatatttgtttgt----------gttgatgttggagt-----aaa----------------aaccatataa--------crttttga----tt-----ttaattttt----------------------------------------------------atgygaatggaga------ttayaggtaggagtaacaccagaggg----ggtggaagtgccaagaagcttggtcgatgaggaaatgcaagagaagttaagggcaatgcccaaagagcaccaaccatacactccaaaggggcctgatcccaagtggcgatacatgtggagagtgggcccycgcccttccaatacccgctttcagg-tctctta-ttcttctctt---------------------ctcttgc-aaa-------------attgttc----------gaatatga---------------------agtart-a------------------------------ttctattttcattat---attctcatttcttccctggtaggaacttaattcggaacccgtca-------------tacctgaaggtttccctga---atggaaagagaccatggacttttggggat-----------------------------------------------------------------------------------------------------------------------------------------------------------------------------------------------------------------------------------------------------------------------------------------------------------------------------------------------------------------------------------------------------
>I28613_M039_Malvaceae_Eriotheca_macrophylla_seq1
-----------------------------------------------------------------------------------------------------------------------------------------------------------------------------------------aaatctccagcta-actc-aagtgttctattatatatccaaaat--------gggg--aa------------------------------aaattcaagggaaatcttat-tgtatg----gcttct-------tag------------------wttttaccccg------------gatatttgttt----------------atattcragg-----aaa----------------aaccatataa--------t---------------------------------------------------------------------------------gcaaatggaga------ttacaggtaggagtaacaccagaggg----agtggaagtgccaagaagcttggtcgatggagaaatgcaagagaagttaagggcaatgccaaaagatcaccaaccactcactcccaaggggcctgatcccaagtggcgatacatgtggagagtgggccctcgcccttccaataccygctttcagg-tctctta-tcattctctt---------------------ctcttgc-aaa-------------attgttc----------gaatacaa---------------------aggttt-a------------------------------ttctattttcattgt---cttgtcctttcttcctgtgcaggaacttaattcggaacctgtca-------------tacctgaaggtttccctga---atggaaagagaccatggactcttggggatacaaaatgatatc----------------------------------------------------------------------------------------------------------------------------------------------------------------------------------------------------------------------------------------------------------------------------------------------------------------------------------------------------------------------------------------
>I28614_M040_Malvaceae_Hydrogaster_trinervis_seq1
------------------------------------------------------------------------------------------------------------------------------------------------------------------------------agaagccc-----atctccaccca-acta-aaggcttcaattgcattctccgtaa--------cggggaaaacaccaag---------aagaaaga-----------aagagggatcttatagttttt----gcttct-------tac------------------ttcata-ct--------------aatatttgttt---------------aatgctact-------aaa----------------aacaagatga--------ata----------------aaacatttta----------------------------------------------------tgctaatgggga------ttctaggtaggagtaacaccagaagg----ggtggaagttccaagaagtttggttgatgaagaaatacaagagaagattagagcaatgcccaaagagcaccgaccatacactgcccaggggcctgattccaagtggcgatacatgtggagagtgggccctcgacctttaaacactcgttttcagg-tgtcata-tctttctttttg------------ttctcttctcttgc-aaa-------------cgtgttcac-------atgatatga---------------------cggtgt-a------------------------------ttctaat-----------cttctcctttcctccttcgcaggagcttaattcggaacctgtca-------------tacctgaaggtttccctga---ttggaaagagaccatggactcttggggatacaagatgatatcagcatta---------------------------------------------------------------------------------------------------------------------------------------------------------------------------------------------------------------------------------------------------------------------------------------------------------------------------------------------------------------------------------
>I28615_M041_Malvaceae_Pterygota_brasiliensis_seq1
----------------------------------------------------------------------------------------------------------------------------------------------------------------------------------------------------------------------------------aat--------ggggaaaa------------------------------aatttcaagg--------------------------------------------------------cctta-c------------------------ttat----------gttgatgttggagt-----aaa----------------aaccatataa--------catatcga----tt-----taaattttt----------------------------------------------------atgcacatggrga------ttacaggtaggagtaacaccagaggg----ggtggaagtgccaagaagcttggtcgacgaggaaatgctagagaagataaggacaatgcccaaagaaaaccgaccattcactccaaaggggcctgatcccaagtggcgatacatgtggagagtgggccctcgcccttccaatacccgctttcagg-tctctta-tttttctc-----------------------ctcatgc-aaa-------------attgttc----------aactatga---------------------aggatt-a------------------------------ttctattttcattat---cttctcctttctt-ccttataggaacttaatgcggaacctgtca-------------tacctgaaggtttccctga---atggaaagagaccatggacttttggggatacaaaatgatat-----------------------------------------------------------------------------------------------------------------------------------------------------------------------------------------------------------------------------------------------------------------------------------------------------------------------------------------------------------------------------------------
>I28616_M042_Malvaceae_Leptonichya_maranta_seq1
-------------------------------------------------------------------------------------------------------------------------------------------------------------------------------------------------------------------atattataaatttaacatattgtgttggagatca-------------------------------------agggagatcttattgtgwtg----gcytct-------trg------------------ttctta-ctca------------aatatttgtta------------------attrcagt-----aaa----------------aaccatacac--------atatttga----tt-----aaactttct----------------------------------------------------atgcaaatggaga------ttacaggtaggagtaacaccacaggg----tgtggaagttccaagaagtttggttgatgaagaaatgcaagagaagttgagggcaatgcccaaagatcaccaaccatacactcccaaggggcctgatcccaagtggcgrtacatgtggagagtcggccctcgccctttgaatacccgctttcagg-tcttata-tctttctctttt----------------attctctggc-aag-------------tgttttcaa-------atgatttga---------------------aggttt-a------------------------------ttctaatttcattcta--ttctgcatttctccctkkgcaggagcttaattcggaacctgtca-------------tacctgaaggttttcctga---atggaaagagacc---------------------------------------------------------------------------------------------------------------------------------------------------------------------------------------------------------------------------------------------------------------------------------------------------------------------------------------------------------------------------------------------------------------------
>I28617_M043_Neuradaceae_Neurada_procumbens_seq1
--------------------------------------------------------------------------------------------------------------------------------------------------------------------------------------------------------------rggtcgagttac---------------------------------------------------------tawtttaaawgywtwywtgygtksykw----ywwtyta---wtwwaa------------------ywkaya---------------caaattttgactaaskt--------------------------caaa---------------tgaccctacta--------------------------tccccttcttmm------ccgccrskgw-----------------------------------------------------tawcaggttggkgtaacacckgaggg----arttgaagttccaagraghctrgttgatcmvgaaatkcargaaaagwygarggcaatgccsaaagagtsgcaaccayakactccaaagggaccagatcccaagtggcgatacatgtggagagttggcccccgaccatcaaacactcgsttccagg-tctcagtactttaatttctctg-------------------cttgttaka-----------------------------gttatatga-----------------aattaggtttta------------------------------ttctaatt-----------------atccctccttcgmargaactcaattctgagcctgtcg-------------taccdgaaggttttccgga---atggmarsaaacgatggattgttggggaaacaagatgatatcagcgattgagggggttgctgaaatggcggcattasggtttgggttggaa-----agagatgcgtttacgtc-----------------------------tcttatgaagcatggacc---------------------------------------------------------------------------------------------------------------------------------------gca------------------------------------------------------------------------------------------------------------------------
>I28618_M044_Malvaceae_Pentace_laxiflora_seq1
-----------------------------------------------------------------------------------------------------------------------------------------------------------------------------------------aaagcacaatcta-acca-aggggttcaattatatttccaaatt--------aggggaaa--------------------------------ttttgacgaaaatcttat-tgtgtg----gcttcg-------tag------------------ttcttg-ctta------------atttctggtta-------------------ttggagt-----aaa---------------aaaccattaaa--------caatttga----tt-----taaattttt----------------------------------------------------atacaaatggaga------ttacaggtaggagtaacaccagaggg----agtggaagtgccaagaagcttggttgatgaagatatgcaacagaagttgagggcgatgcctaaagagcaccaaccacacactcccaagggacctgatcctaagtggcgatacatgtggagagtgggccctcgcccttttaatacccgttttcagg-tctctta-tatttctgtttt-----------catctcgtctcttgc-aaa-------------aatgttt----------gaatacga---------------------aggttt-a------------------------------tcctatttt-attat---cttgttctttcttccctttcaggagcttaattcagaacctgtca-------------tacctgaaggtttccctga---atggaaagaaaccatggactcttggggatacaaaatgatatcag--------------------------------------------------------------------------------------------------------------------------------------------------------------------------------------------------------------------------------------------------------------------------------------------------------------------------------------------------------------------------------------
>I28619_M045_Malvaceae_Phragmotheca_mammosa_seq1
-----------------------------------------------------------------------------------------------------------------------------------------------------------------------cag------atgc-t---aaatctccaccta-acta-aagggttcaactatatttcttaaat--------gggg-aaa------------------------------aaattcaaaggaaatcttac-tgtatg----gcttct-------tag------------------ttttta-cctg------------aatatttgttt----------------atattggagg-----aaa----------------aacc-takaa--------caacttga----tt-----taatttttta---------------------------------------------------atgcaaatggaga------ttataggtaggagtaacaccagaggg----agtggaagtgccaagaagcttggtcgatgaagaaatgcaagagaagttaagggcaatgcccaaagatcaccaaccattcactcccaaggggcctgatcccaaatggcgatacatgtggagagtgggtcctcgcccttccaatacccgctttcagg-tctctta-tctttctcttct----------------ctacttttgc-aaa-------------aatgtt-----------gaatataa---------------------aggttt-a------------------------------ttctattttaattat---cttctcctttcttcccttgcaggaacttaattcggaacctgtca-------------tacctgaaggtttccctga---atggaaagcgaccatggactcttgggggtacaaaatgatatcagcaatagaggtc---------------------------------------------------------------------------------------------------------------------------------------------------------------------------------------------------------------------------------------------------------------------------------------------------------------------------------------------------------------------------
>I28620_M046_Malvaceae_Camptostemon_shultzii_seq1
-----------------------------------------------------------------------------------------------------------------------------------------------------------------------------------------------------------------------------------------------------------------------------------aaagtcaagggaaatcttct------------------------tag------------------tttttd-ssyb------------wrdatttgttt----------------atattggagt-----raa----------------aactacttaa--------caacttgd----tt-----taawkttttt---------------------------------------------------rtghaartggaga------ytacaggtaggagtaacwccagaggg----agtggaagtgccragaagcttggttgatgaagaaatgcaagagaagttaagggcaatgcccaaagatcaccaaccattaaytccchwggggcctgatcccaagtggcgatrcatgtggagagtggg-------------------csctykcagg-tctcttatttctactctgct-----------cttctttcctctkgc-mww-------------aayktty----------gaatataa---------------------abgttt-a------------------------------ctctrktytmawywt---------------------------------------------------------------------------ctgg---ttgaggaatgggcaaaagattgaggtgaaggt--------------------------------------------------------------------------------------------------------------------------------------------------------------------------------------------------------------------------------------------------------------------------------------------------------------------------------------------------------------------------------------------------
>I28621_M153_Malvaceae_Trichospermum_sp_seq1
--------------------------------------------------------------------------------------------------------------------------------------------------------------------aagaag-------------------------------------------------------------------aaagaaaa-----------------------------agagatcaacagtgatcttatarytttt----kywtdt-------tww------------------wtckya---------------myarkwttsrttk---------------arwkstrsw-------aaa----------------mavmasawaa--------htwtttwwh---tcca-tataagttttwa--------trctaatgattggccvaaaaagtaaaaaaaamhcntt----ttatgctamtgggnakm-kkattataggtaggagtaacacchgaagg----ggtggaagttccnhgaagcttggtcgatgaagaaatgcaagagamgwtaagagcaatgcccaaagagcaccgaccatacactcccaaggggcctgatcccaagtggcgatacatktggagantgggncctcgacctttananactngctttcagg-tdtcath-tchttcnttttm------------ttnthtthttntgm-avh-------------hkdbdnbhn-------whgntatgr---------------------akkkky-w------------------------------btmtwahstcswmtm--------------yhnymtbrhagdadhttwattsvsaavmykthaaaaagattacttttayctrwwvktytynytswhtddtggaaagagaccatggactcttggggatacaaaatgatatcagcaatagaggtg---------------------------------------------ttaccttt----------------------------------------------------------------------------------------------------------------------------------------------------------------------------------------------------------------------------------------------------------------------------------------------------------------------
>I28623_M048_Malvaceae_Abroma_augusta_seq1
---------------------------------------------------------------------------------------------------------------------------------------------------------------------------------------tcacatctccacta--acta-aaggcttaaattgtattctccataattt-tctctaagagag-------------------------------------agatcaatcttattctattg----gcttct-------tag------------------ttctta-ctca------------aatatctgtta------------------attgcagt-----aaa----------------aaccatatac--------ataattga----tt-----aaaattctt----------------------------------------------------ttgcaaatggaga------ttacaggtaggagtaacaccagaggg----tgtggaagttccaagaagtttggtcgatgaagaaatgcaagttaggttgagggcaatgccaaaagatcaccaaccatacactcccaaggggcctgatcctaagtggcggtacatgtggagagtgggccctcgccctttgaatacccgctttcagg-tctcata-tctttcttttct----------------attcactaga-aaa-------------catcttca----------------a---------------------aggttt-a------------------------------ttctaattttattctc--ttgtccttttctccctttataggagcttaattcggaacctgtca-------------tacctgaaggtttccctga---atggaaagagaccatggactcctggggatacaaaatgatatcagcaataggggtc----------------agtt-------------------------------------------------------------------------------------------------------------------------------------------------------------------------------------------------------------------------------------------------------------------------------------------------------------------------------------------------------
>I28624_M049_Malvaceae_Corchoropsis_tomentosa_seq1
----------------------------------------------------------------------------------------------------------------------------------------------------------------------------------------------------------------------------------------------------a------------------------------taattcaagggaaatcttat-tgtgtg----gcttct-------tat------------------ttctta-cttg------------agtgtttgttt----------------attttggagt-----aaa----------------acccatatga--------caatttgg----tt-----taacttttt----------------------------------------------------attcaaatggaga------ttacaggtaggagtaacgccagaggg----ggtggaggtgccaagaagcctggtcgatgaagaaatgaaagagaagttaagggcacttcccgaaaagcaccgaccatgcactcccaaagggcctgatcccaagtggcgatacatgtggagagtgggacctcgtccactccatacccgctttcagg---tttta-tctttctctt---------------------ctcttgc-aaa-------------aatcttt----------gaatatga---------------------aggttt-a------------------------------ttatatattcattat---cttcttctttctactattgcaggaacttaattcggaacctgtca-------------tacctgcaggtttccctga---atggaaggaaaccatggactcctggggatacaaaatgatatcagcaatagaggyr---------------------------------------------------------------------------------------------------------------------------------------------------------------------------------------------------------------------------------------------------------------------------------------------------------------------------------------------------------------------------
>I28625_M193_Malvaceae_Apeiba_tibourbou_seq1
ca-----------------------------------------------------------------------------------------------------------------------------------------------------------------------------------------------------actt-aaggcttcaaatacattctccttaat-------ggggaaaa----------------------aaagaaaaaaaatcaaggaagatcttatatttttt----gcttct-------tac------------------ttcata-ctaga----------atatatttgttt---------------aatgctaat-------aaa----------------aaccagctaa--------atattttac---tt---agtaacttttt----------------------------------------------------atgccaatggaga------ttacaggtaggagtaacaccagaggg----ggtcgaagttccaagaagcttggtggatcaagaaatgcaagagaagttaagggcaatgcccaaagagcaccaaccatacactcccaaggggcctgatcctaagtggcgatacatgtggagagtgggccctcgccctttgaacacccactttcagg-tctcata-tctttctttgtc------------ttctcttctcttgc-aag-------------cgtgttcac-------atgatatga---------------------aggttt-a------------------------------ttctaatttcatttt---cttcccctttcctccctttcaggagcttaattcagaacctgtca-------------taccagaaggtttccctga---atggaaggagacaatggactcttggggatacaaaatgatatcagcaataga-------------------------------------------------------------------------------------------------------------------------------------------------------------------------------------------------------------------------------------------------------------------------------------------------------------------------------------------------------------------------------
>I28626_M226_Malvaceae_Helicteres_guazumifolia_seq1
---------------------------------------------------------------------------------------------------------------------------------------------------------------------gagag------ag-----------------------------------------------------------ggggggga-----------------------------atatctcaagggagttcttat-tgtgtg----gcttctt----agtag------------------tttcta-cttg------------attgtttattt-----------------taatggagt-----aaa----------------agcc-tataa--------caatttga----tt-----taactattt----------------------------------------------------gtgcaaatggaga------ttacaggtaggagtaacaccagaggg----agtagaagtgccaagaagctttgttgataaagaaatgcaagataagttaagggcaatgccgaaggagcaccaaccatacactcccaaggggcctgatcctaagtggcgatacatgtggagagtgggtcctcgccctttgaatacccgctttcagg-tctctta-tatttctcttat----------------cttctcttgc-aaa-------------cttgttc----------aaatatga---------------------aatgtt-a------------------------------ttctattatagttat---cttctcctttccttccttgcaggagcttaattcagaacctgtca-------------tacccgatggcttccctga---atggaaagagaccatggactcttggggatacaaaatgatag-----------------------------------------------------------------------------------------------------------------------------------------------------------------------------------------------------------------------------------------------------------------------------------------------------------------------------------------------------------------------------------------
>I28628_M051_Malvaceae_Werklea_horrida_seq1
------------------------------------------------------------------------------------------------------------------------------------------------------------------------------------------------------------------------------------------------------------------------------------------------------------------gattttt---aattat------------------ttttcg-----------------aagctcaattt-----taagaaaaacgatttcggagtaa----------------------aattaaataa-----ttttgacttaa----ttcc---caaatttca----------------------------------------------------acctaaatccctaa-----tttcatctagccctaatttgatggtgttacagtggaattgccaagaagcttggttgatgaagaaatgcaagagaagctgaaggcaatgccgaaagaataccaaccattaacttccaagggccctgatcccaaatggcgttacatgtggagagtgggcccycgtcctttgaagacccgctttcagg-tctttta-tttccctttatc-----------------ttctcccac-aaa-------------aatgttc----------aaatgtaa---------------------atatta-a------------------------------ctctatattcatgat---cttcttcgtctgtcccttccaggaacttaattcagaacccgtca-------------ta------------------------------------------------------------------------------------------------------------------------------------------------------------------------------------------------------------------------------------------------------------------------------------------------------------------------------------------------------------------------------------------------------------------------------------------------------
>I28629_M052_Malvaceae_Spirotheca_rosea_seq1
-------------------------------------------------------------------------------------------------------------------------------------------------------------------------------------------atctccaccta-actg-aagtgttcaattatatatccaaaac--------gggg-aaa------------------------------aaattcaatgcaattcttat-tgtatg----gcttct-------tat------------------ttttta-cccg------------gatatttgttt----------------atattcgagt-----aaa----------------atccatataa--------t---------------------------------------------------------------------------------gcaaatggaga------ttacaggtaggagtaacaccagaggg----agtggaagtgccaagaagcttggtcgatggagaaatgcaagagaagttaagggcaatgcccaaagatcaccaaccacgcactcccaaggggcctgatcctaagtggcgatacatgtggagagtgggccctcgcccctccaatactcgctttcagg-tctctta-tc-ttctctt---------------------ctcttgc-aca-------------attgttc----------aaatacaa---------------------aggttt-a------------------------------ttc--ttttcattgt---cttgtcttttcttcccctgcaggaacttaattcggaacctgtca-------------tacctgaaggtttccctaa---atggaaagagaccatggactcttggggatacaaaatgatatcagcaatggag------------------------------------------------------------------------------------------------------------------------------------------------------------------------------------------------------------------------------------------------------------------------------------------------------------------------------------------------------------------------------
>I28630_M053_Malvaceae_Huberodendron_swietenioides_seq1
---------------------------------------------------------------------------------------------------------------------------------------------------------------------aaaag------atgc-t---aaatctccaccta-actg-aggggttcaattatatttcaartat--------gggg---a------------------------------aaattcaakggaaatcttat-tgttta----gcttct-------tag------------------ttttta-cctg------------aatatttgttt----------------atattagagt-----aaa----------------aaccatttaa--------caacctga----tt-----taatttttt----------------------------------------------------atgcaaatggaga------ttacaggtaggagtaacacctgaggg----agtggaagtgccaagaagtttggtcgatggagaaatgcaagagaagttragggcaatkcctaaggatcaycaaccattcactcccaaggggcctgatcccaagtggcgatacatgtggagagtgggccctcgcccttccaatacccgctttcagg-tttctta-tctttctctt---------------------ctcttgc-aaa-------------aatgttt----------gaatataa---------------------vggttt-a-------------------------------cctattttcattat---cttatcctttcttcccttgcaggaacttaattcggaacctgtca-------------tacctgaaggtttccctga---atggaaagagaccatggactcttggggatacaaaatgatatcagcaatagagg-----------------------------------------------------------------------------------------------------------------------------------------------------------------------------------------------------------------------------------------------------------------------------------------------------------------------------------------------------------------------------
>I28631_M054_Malvaceae_Trochetiopsis_benjaminae_seq1
-----------------------------------------------------------------------------------------------------------------------------------------------------------------atagaaaag------atgcta---aaatcttcaccta-acca-aagggwtcaaatgtatattyaagat--------tcayaaaa------------------------------taattcaagggaaatcttgt-tgtgyt----gcttct-------twg------------------ttctta-cttg------------aatgtktgttt----------------attttgrrkw-----aaa----------------agccatayaa--------caattttgg---yt-----taaytttty----------------------------------------------------aatyaaatggaga------ytacaggtaggagtaacgccagaggg----agtggaagtrccaagaagcttgrtcgatgaagaaatgaaaragaagttaagggmaattccbgargagcaccgaccatgcactcccaaagggcctgatcccaagtggcgatacatgtggagagtgggacctcgcccdctcaatacccrctttcaggwttthtta-tctttmtatt---------------------ctattgc-aaa-------------aatattw----------kwatrtga---------------------akgwtt-rttat----------------------atacttatattttcattat---cttctcctttcttccattgcaggaacttaattcrgaaccwgtca-------------tacctgcaggttttcctga---atggaaagagaccatggactcctggggatacaaaatgatatcwgcaat----------------------------------------------------------------------------------------------------------------------------------------------------------------------------------------------------------------------------------------------------------------------------------------------------------------------------------------------------------------------------------
>I28632_M055_Malvaceae_Eriolaena_candollei_seq1
---------------------------------------------------------------------------------------------------------------------------------------------------------------------aaaag------atgcta---aaatc-tcaccta-acct-aagggttcaattgtatattcaagat--------tcrcaaaa------------------------------taattcargggaaatcttgt-tgtgtt----gcttct-------tag------------------ttctta-cttg------------aatgtttgttt----------------attttggagt-----aaa----------------agccatataa--------haattttgg---tt-----taayttttc----------------------------------------------------awtyaaatggaga------ytayaggtaggagtaacgccagaggg----agtggaagtrccaagaagyttggtcgaygaagaaatgaaararaagttaagkgmaattcccgaagagcaccraccatgcactcccaaagggcctgatcccaagtggcgatacatgtggagagtgggacctcgcccwctcaatacccgctttcagg-tttctta-tctttctrtt---------------------ctattgc-aaa-------------aatattt----------gaatatga---------------------atgttt-g------------------------------ttatattttcattat---cttctcctttctbccattghhggaacttaattcagaaccagtca-------------ta-atgcaggtttccctka---atggwwagagaccatggactcttggggatacaaaatgatat-----------------------------------------------------------------------------------------------------------------------------------------------------------------------------------------------------------------------------------------------------------------------------------------------------------------------------------------------------------------------------------------
>I28633_M056_Malvaceae_Adansonia_digitata_seq1
-----------------------------------------------------------------------------------------------------------------------------------------------------------------------------------------------------------------------------------at--------gggg-aaa------------------------------aaattcaagggaaatcttat-tgtatg----gcttct-------tgg------------------ttttta-cctg------------gatatttgttt----------------atattcgagt------aa----------------aaccatagaa--------caacttga----ct-----taatctttta--------tgtaaatgg---------------agatgaattttttttttttatgcaaayggaga------ttacaggtaggagtaacaccagaggg----agttgaagtgccaagaagcttcgtcgatggagaaatgcaagagaagttaaggdcaatgcccaaagatcamcaaccactcactcccaaggggcctgatcccaagtggcgatacatgtggagagtgggccctcgcccttccaatacccgctttcagg-tctctta-tctatctcttct----------------cttctcktgc-aag-------------attgttc----------gaatacaa---------------------aggctt-a------------------------------ttctattctcatctt---cttgtcctttcttccattgcaggaacttaattcagaacctgtca-------------tacctgaaggtttccctga---atggaaggagaccatggactcttggggttacaaaatgatatcagcaatag--------------------------------------------------------------------------------------------------------------------------------------------------------------------------------------------------------------------------------------------------------------------------------------------------------------------------------------------------------------------------------
>I28635_M058_Malvaceae_Byttneria_aculeata_seq1
---------------------------------------------------------------------------------------------------------------------------------------------------------------------------------------------------------------------------tattttgtgtattattgagaagagag-----------------------------atgaagttagaaagatcttgttgtgttg----gcttct-------tta------------------gtt----catc------------aatgcttgtta------------------atatctgt-----aaa----------------aacctt---c--------atgtttgc----tt-----aaactt-tt----------------------------------------------------atgcttatggaca------ttacaggtaggagtaacaccagaggg----tgttgaagttccaagaagtttagttgatgaagaaatgcaagaaaagttgagggtgatacccaaagatcaacaaccatacactccgaaagggcctgatcccaagtggcggtacatgtggagagtgggccctcgcccttccaatacccgctttcagg-tctcata-tctttctcttct----------------gttctatagaaaaa-------------agttttcaa-------gtgatatga---------------------tggttt-a------------------------------ttctaatttc--------ttctcattttcttcttttctaggaacttaattctgaacctgtca-------------ttcctgaaggttttgctga---atggaaagataccatggactcttggggatacaaaatgata------------------------------------------------------------------------------------------------------------------------------------------------------------------------------------------------------------------------------------------------------------------------------------------------------------------------------------------------------------------------------------------
>I28636_M059_Malvaceae_Pterospermum_pierrei_seq1
---------------------------------------------------------------------------------------------------------------------------------------------------------------------------------------------------------------------------------------------------------------------------------------------aaaatgttct-t-----------------------------------------------------------------------------------------------------------------------------------------------------------------------------------------------------------------------------------------------------------------tkrckcmrrakgr----agtggaagtgccaagaagtttggtcgatgaagaaatgcaagagaagataaaggctattcccaaagagcaccaaccgtgcactcccaaagggcctgatcccaagtggcgatacatgtggagagtgggacctcgcccactcaatacccgctttcagg-tctccca-tctttctctt---------------------ctattgc--ta-------------agttttt----------gaatatga---------------------aggttt-a------------------------------ttatattttcattat---cttctcatttcttccattgcaggagcttaattcggaacctgtca-------------tacctgcaggtttccc----------------------------------------------------------------------------------------------------------------------------------------------------------------------------------------------------------------------------------------------------------------------------------------------------------------------------------------------------------------------------------------------------------------------------------------
>I28637_M060_Malvaceae_Duboscia_vifidiflora_seq1
--------------------------------------------------------------------------------------------------------------------------------------------------------------------------------------------------------------ggcttcaa-----------------------ggcaaaaac-------------------aatgaggagaaagaaaaacacagatcttatagttttt----gcttct-------tac------------------gtcgta-ct--------------aatatttgttt---------------gatgctact-------aaa----------------gacctgataa--------atatttta----tt-----taacctttta--------tactaatgattggcccaaaaaa-gaaaaaaacttttt------atgctgatcgga-------ttataggtaggagtaacaccagaggg----ggtggaagttccaagaagcttggtcgatgaagaaatgcaagagaagttaagggcaatgcccaaagagcaccgaccatacactcccaaggggcctgatcccaagtggcgatacatgtggagagtgggcccccgacctttaaatactcgctttcagg-tctcata-tctttccttttc------------ttctcttctcctgc-aaa-------------catgttcac-------atgatatga---------------------aggttt-a------------------------------ttctaatttcattct---catctcctttccccccttgcaggagcttaattcggaacctgtca-------------tacctgaaggtttccctga---atggagagagaccatggactcttggggatacaaaatgata------------------------------------------------------------------------------------------------------------------------------------------------------------------------------------------------------------------------------------------------------------------------------------------------------------------------------------------------------------------------------------------
>I28638_M061_Malvaceae_Basiloxylon_brasiliensis_seq1
-----------------------------------------------------------------------------------------------------------------------------------------------------aaaaagaaaaaaaaagaaaag------atgcta---aaatctccaccta-gcta-aaggctttaattatatttccaaaat--------ggggaaaa-----------------------------gaaattcaagg--------------------------------------------------------cctt-----g------------aatatttgtttat----------tttgatgttggagt-----aaa----------------aaccgtataa--------cattttga----tt-----taaatgttt----------------------------------------------------attcaaatggaga------ttacaggtaggagtaacaccagaggg----ggtggaagtgccaagaagcttggtcgatgaggaaatgcaagagaagttaagggcaatgcccaaagagcaccaacctcacactccaaagggaccagatcccaagtggcgatacatgtggagagygggccctcgcccttccaatacccgctttcagg-tctctta-tttttctctt---------------------ctcttgc-aaa-------------attgttc----------gaatgtga---------------------aggatt-a------------------------------ttctattttcattat---cttctcctttcttcccttgtaggaacttaattcggaacctgtca-------------taccggaaggtttccctga---atggaaagagaccatggacttttggggatacaaaatgatatctgca------------------------------------------------------------------------------------------------------------------------------------------------------------------------------------------------------------------------------------------------------------------------------------------------------------------------------------------------------------------------------------
>I28639_M249_Malvaceae_Gyranthera_amphibiolepis_seq1
-----------------------------------------------------------------------------------------------------------------------------------------------------------------------------------------aaacctccaccta-actg-aagggttcaattatatttccaaaat--------gggg--aa------------------------------aaattcaagggaaatcttat-tgtttg----gcttct-------tag------------------ttttta-cctg------------aatatttgttt----------------aaattagagt------aa----------------aaccatttaa--------caaccaga----tt-----taatttttt----------------------------------------------------atgcaaatggaga------ttacaggtaggagtaacacctgaggg----agtggaagtgccaagaagtttggtcgatggagaaatgcaagagaagttaagggcaatgcccaaagatcaccaaccactcactcccaaggggcctgatcccaagtggcgatacatgtggagagtgggccctcgcccttccaatacccgctttcagg-tctctta-tctttctc-----------------------ctcttgc-aaa-------------aatgttc----------gaatataaaggtttatctattttcatcataggttt-a-------------------------------tctattttcattat---cttatcctttcttcccttgcaggaacttaattcagaacctgtca-------------tacctgaaggtttccctga---atggaaagagaccatggactc-------------------------------------------------------------------------------------------------------------------------------------------------------------------------------------------------------------------------------------------------------------------------------------------------------------------------------------------------------------------------------------------------------------
>I28640_M062B_Malvaceae_Diplodiscus_paniculatus_seq1
-------------------------------------------------------------------------------------------------------------------------------------------------------------------------------------------------------------------------------------------------------------------------------------------------tttttt-ttttta----atwtt-----------------------------wkrwct-swtd------------dkkytkbgttw-------------------ywbrmkt-----wrr----------------aayyrttada--------caatttga----tt-----taacttttt----------------------------------------------------atacaaatggaga------ttacaggtaggagtaahdchagaggg----ggtggaagtgccaagaagcttggttgatgaagatatgcaagagaagttgagggcaatgcccaaagagcaccaaccacacactcccaaagggcctgatcctaagtggcgatacatgtggagagtgggccctcgcccttttaatacccgttttcagg-tctctta-tatttctgtttt-----------catytcgtctcttgcaaaa-------------aatgttt----------gaatacaa---------------------aggttt-a------------------------------tvy--------------------------------------------------------------------------------------------------------------------------------------------------------------------------------------------------------------------------------------------------------------------------------------------------------------------------------------------------------------------------------------------------------------------------------------------------------------------------------------------------------------------------------
>I28641_M063_Malvaceae_Brownlowia_peltata_seq1
------------------------------------------------------------------------------------------------------------------------------------------------------------------------------------------------------------aggggttcaattatatttccaaatt--------gggggaaa--------------------------------ttttgacggaaatcttat-tgtgtg----gcttca-------tag------------------ttcttg-ctta------------attttttgtta-------------------ttggagt-----aaa----------------aacaattaaa--------caatttga----tt-----taacttttt----------------------------------------------------atacaaatggaga------ttacaggtaggagtaacaccagaggg----agtggaagtgccaagaagcttggttgatgaagatatgcaagagaagttgagggcaatgcccaaagagcaccaaccacacactcccaaggggcctgatcctaagtggcgatacatgtggagagtgggccctcgcccttttaatacccgttttcagg-tctctca-tatttctgtttt-----------catcttgtctctggm-aaa-------------aatgttt----------gaatacga---------------------aagttt-a------------------------------tcctatttt-attat---cttcttctytcttcccttgcaggagcttaattcagaacctgtca-------------taccagaaggtttccctga---atggaaagaaactatggactcttgggga------------------------------------------------------------------------------------------------------------------------------------------------------------------------------------------------------------------------------------------------------------------------------------------------------------------------------------------------------------------------------------------------------
>I28642_M064_Malvaceae_Burretiodendron_esquirolii_seq1
---------------------------------------------------------------------------------------------------------------------------------------------------------------------------------------------------------------------------------------------------------------------------------------------------------------------------------------------------------------------------watgtttgttg----------------attttggagt-----aaa----------------aaccatataa--------caatwtgg----tt-----taactttt-----------------------------------------------------attcwtttggaga------ttacaggtaggaktaacgccagaggg----agtggaagtgccaagaagcttggtcgatgaggaaatgcaagagaagttgaaggcaattccccaagagcaacgaccacacactcccaaggggcctgatcccaagtggcgatacatgtggagagtgggacctcgcccactcaatacccgctttcagg-tctcata-tctttctctt---------------------ctcttgc-aaa-------------aatcttc----------aaatatga---------------------acayyw-r------------------------------tyayawtwmcwkawy---yyk--------------------------------------------------------------------------------------------------------------------------------------------------------------------------------------------------------------------------------------------------------------------------------------------------------------------------------------------------------------------------------------------------------------------------------------------------------------------------------------------------------------
>I28643_M065_Malvaceae_Hermannia_flammea_seq1
----------------------------------------------------------------------------------------------------------------------------------------------------------------------caag--------------agcgtccccatttgcattaccaggttattattttcttcttccttg----------------------------------------------------------aatttaatttgattt----tctttaa---attcac------------------ttctta-----------------tatgctcttct-------------cttcttttgagatgat--taat-------------ttaagcatataa--------aaatatgct--att-----taacgtttttt--------------------------------------------------atgcaattggaga------gttcaggtaggagtaacaccagaggg----tgtggaagttccgagaagtttggtggatgaggaaatgcaaatgaagttaagggaaatgcccaaagagcagcagccatacactcccagggggcctgatcccaaatggcggtacatgtggagagtgggtcctcgccctaccaacacccgctttcagg-tatcttc-ttctctttctct-----------------------tgc-aaa-------------catgttcatcaa--attacatatga---------------------agatct-gtt----------------------------ttctaatttcatagccctcccctgctttcctyccttgcaggaacttaactcagaacctgtca-------------tacctgaaggtttccctga---atggaaagrgaccatggactcttgg---------------------------------------------------------------------------------------------------------------------------------------------------------------------------------------------------------------------------------------------------------------------------------------------------------------------------------------------------------------------------------------------------------
>I28644_M066_Malvaceae_Thomasia_solanaceae_seq1
----------------------------------------------------------------------------------------------------------------------------------------------------------------------aaaa-------------------------------------------------------------------gagcggaatttt-----------------------gaaaaatgcaagatgtttattgcaaaactg----ccctata---agatagttaaac------------attataaattga-----ctcaattaggttctttt-------------gctttgttgaaaagaaagaaaggaagcgcacatctccaaccacaaaa--------atatttgat---tt-----taacttttt----------------------------------------------------attcaattggaga------ttacaggtcggagtaacaccagaggg----tgtggaagttccaagaagcttggtcgatgaaggaatgcaaaagaagttaagggcaatgcccaaagagcaccaaccatatgctcccaakgggcctgatcccaagtggcgatacatgtggagagtgggctctcgcccctcaaagacctgctttcagg-tctcata-tctwtmttttctct---------------------ttc-aaa-------------catgttcaa-------atgacatga---------------------agattt-------------------------------tttctaatttcattct---cttctcctttcctcctttgcaggaacttaattcagaacctgtca-------------tacctgaaggtttccctga---atggaaagagaccatgkactcttggggatacaaaatgatatcagcaatag--------------------------------------------------------------------------------------------------------------------------------------------------------------------------------------------------------------------------------------------------------------------------------------------------------------------------------------------------------------------------------
>I28645_M067_Malvaceae_Guichenotia_ledifolia_seq1
------------------------------------------------------------------------------------------------------------------------------------------------------------------------------------------------------------------------------------------------tggaatttt-----------------------gaaaaatccaagatgtttattgcaaaactg----ccctata---agatacttaaac------------attataaattga-----ctcaattaggttctttt-------------gctttcttgaaaagaaagaaaggaagcgcacatttccaaccacaaaa--------atatttgat---tt-----taacttttt----------------------------------------------------atgcaattggaga------ttacaggtcggagtaacaccagaggg----tgtggaagttccaagaagcttggtcgatgaaggaatgcaaaaaaagttaagggcaatgcccaaagagcaccaaccatatgctcccaaggggcctgatcccaaatggcgatacatgtggagagtgggccctcgcccctcgaagacctgctttcagg-tctcata-tctttcttttttct---------------------ttc-aaa-------------catgttcaa-------atgacatga------------------agaatgttt----ctaatttcattctctttgcctttcatgtttctaatttcattct---ctttgcctttcctcctttgcaggaacttaattcagaacctgtca-------------tacctgaaggtttccctga---atggaaagagaccatggactcttggggata----------------------------------------------------------------------------------------------------------------------------------------------------------------------------------------------------------------------------------------------------------------------------------------------------------------------------------------------------------------------------------------------------
>I28646_M068_Malvaceae_Helmiopsis_sp_seq1
-------------------------------------------------------------------------------------------------------------------------------------------------------------------------------------a---aaatcttcaccta-acca-aakggttcaattgtatattcaagat--------tcrcaaaa------------------------------taattcaagggaaatcwtgy-tgtgtt----gcttct-------twg------------------ttctta-cttg------------aatgtttgttt----------------rttttggagt-----aaa----------------agccatataa--------caattttgg--ttt-----taahttttc----------------------------------------------------awtyaaatggaga------ytayaggtaggagtaacgccagaggg----agtggaagtrccaagaagcttggtcgatgaagaaatgaaaravaagttaagggnaattcccraaragcaycgaccatgcactcccaaagggcctgatcccaagtggcgatacatgtggagagtgggacctcgcccwctcaatacccgstttcagg-ttthtta-tctttctatt---------------------ctattgc-aaa-------------aatattw----------rwatatga---------------------wkgttt-r------------------------------ttrtwttttcattat---cttctcctttcttccattgcaggaacttaattcwgaaccwgtca-------------tacctgcaggtttccctga---atggaaagagaccatggactcttggggatacaaaatgatatcagcaatagaggtg----------------tgttg------------------------------------------------------------------------------------------------------------------------------------------------------------------------------------------------------------------------------------------------------------------------------------------------------------------------------------------------------
>I28647_M069_Malvaceae_Cheirolaena_linearis_seq1
--------------------------------------------------------------------------------------------------------------------------------------------------------------------------------------------------ccta-acca-aaggatccaattgtatattcaagat--------ccgcagaa------------------------------taattcaagggaaatcttgt-tgtgtt----gcttct-------tag------------------ttctta-cttg------------aatttttgttt----------------attttggagt-----aaa----------------agccatataa--------caattttgg---tt-----taacttttc----------------------------------------------------attcaaatggaaa------ttacaggtaggagtaacaccagaggg----agtggaagtgccaagaagcttggtcgatgaagaaatgaaagagaagttaaaggcaattcccgaagagcatcgaccatgcactccaaaagggcctgatcccaagtggcgatacatgtggagagtgggacctcgcccactcaatacacgctttcagg-tttctta-tctttctatt---------------------ctattgc-aaa-------------aatactt----------gaatatta---------------------aggttt------------------------------------attgacgttat---cttctccttttttccattgtaggaacttaattcggaacctgtca-------------tacctgcaggtttccctga---atggaaagagaccatggac---------------------------------------------------------------------------------------------------------------------------------------------------------------------------------------------------------------------------------------------------------------------------------------------------------------------------------------------------------------------------------------------------------------
>I28648_M070_Malvaceae_Helmiopsiella_madagascariensis_seq1
-----------------------------------------------------------------------------------------------------------------------------------------------------------------------------------cta---aaatc-tcaccta-acca-aagggttcaattgtatattcaagat--------tcgcaaaa------------------------------taattcaagggaaatcttgt-tgtgtt----gcttct-------tag------------------ttctta-cttg------------aatgtttgktt----------------attttggagt-----aaa----------------agccatataa--------caattttgg---tt-----taayttttc----------------------------------------------------rwtyaaatggaga------ytayaggtaggagtaacgccagaggg----agtggaagtrccaagaagcttggtcgatgaagaaatgaaararaagttaagggmaattcccvaagagcaycgaccatgcactcccaaagggcctgatcccaagtggcgatacatgtggagagtgggacctcgcccwctcaatacccgctttcagg-tttctta-tctttctrtt---------------------ctattgc-aaa-------------aatattw----------gwatwtga---------------------akgttt-v------------------------------ttryattttcattat---cttckcctttcttccattgcaggaacttaattcrgaaccwgtca-------------tacctgcaggtttccctga---atgggaagagaccwtggactcttgg---------------------------------------------------------------------------------------------------------------------------------------------------------------------------------------------------------------------------------------------------------------------------------------------------------------------------------------------------------------------------------------------------------
>I28649_M071_Malvaceae_Goethalsia_meiantha_seq1
-----------------------------------------------------------------------------------------------------------------------------------------------------------------------------------------------------------------------------------------------------------------------------------------------gatcttatagttttt----gcttct-------tac------------------ttcata-ct--------------aatatttgttt---------------aatgctact-------aga----------------aaccagataaa----tatatattttt----tt-----aaactttttatactaaattactaatgattggcccaaaaa---ataaaaacttttt------atgctaatgggga------tcataggtaggagtaacaccagaggg----ggtggaagttccaagaagcttggtggatgaagaaatgcaagagaagttaagggcaatgcccaaagaacacaaaccatacactcccaaggggcctgatcccaagtggcgatacatgtggagagtgggccctcgacctttaaatactcgctttcagg-tctcata-tctttctttttc------------ttctcttctcttgc-aaa-------------cgtgttcac-------atggtatga---------------------aggttt-a------------------------------ttctaatttcattct---cttctcctttcctcccttgcaggagcttaattcggaacctgtca-------------tacctgaaggtttccctga---atggaaagagactatggact--------------------------------------------------------------------------------------------------------------------------------------------------------------------------------------------------------------------------------------------------------------------------------------------------------------------------------------------------------------------------------------------------------------
>I28650_M072_Malvaceae_Clappertonia_ficifolia_seq1
-----------------------------------------------------------------------------------------------------------------------------------------------------------------------------------------------------------------ttcttttgcttcctcgagaa-------gaaagaaagaagttcaacttaagacttaaagggaaaaaaacagatcaatgggatccyatwattttt----gtttcy-------taa------------------ttctta-cttca-----tamtmgaatatwttgtt--------------yaatgccaat-------aaa----------------arctggataa--------atawttrtwa-------agtaamctttaa--------tgtwwatgattkgcm---------taaaaaacvtttt------atgctaatggggakscymttgmcaggtaggagtaacaccagaggg----ggtggaagttccaagaagcttggtggatcaagaaatgcaagagaagttaagggcaatacccaaadagcaccaaccatacactccnaaggggcctgatcccaagtggcgatacatgtggagagtaggccctcgccctttgaacactcgctttcagg-tctcata-thttyctttgtc------------ttctcttctcttgc-waa-------------hatrttyac-------atgayayga---------------------tggttt-a------------------------------ttytdatttcattct---cttcacctttcctycctttcaggagcttaattcagamcctgtca-------------tacctgaaggtttccctga---atggaaggagatcatggactcttggggatacaaaatgatat-----------------------------------------------------------------------------------------------------------------------------------------------------------------------------------------------------------------------------------------------------------------------------------------------------------------------------------------------------------------------------------------
>I28652_M074_Malvaceae_Hildegardia_barteri_seq1
-----------------------------------------------------------------------------------------------------------------------------------------------------------attaaaaaaaaaaag------attcga---acatctccaccaa-acta-aaggctttaattatatttccaatat--------ggggaa--------------------------------aaattcacgg--------------------------------------------------------cctta-ctcg------------aatatttgtttgt----------gttgatgttggagt-----aat----------------aaccatacaa--------cattttga----tt-----taaattttt----------------------------------------------------atgcaaatggaga------ttacaggtaggagtaacaccagaggg----ggtggaagtgccaagaagcttggtcgatgaggaaatgcaagagaagctaagggcaatgcccaaagagcaccaaccacacactccaaaggggcctgatcccaagtggcgatacatgtggagagtgggccctcgcccttccaatacccgctttcagg-tccctta-tttttctctt---------------------ctcttgc-aaa-------------attgttt----------gaatatga---------------------aggatt-a------------------------------ttctattttcattat---cttctcctttctt-ccttgcaggaacttaattcagaacctgtca-------------tacctgaagatttccctga---atggaaagagaccatggacttttggggatacaaaatgatatcagc-------------------------------------------------------------------------------------------------------------------------------------------------------------------------------------------------------------------------------------------------------------------------------------------------------------------------------------------------------------------------------------
>I28653_M168_Malvaceae_Theobroma_cacao_seq1
-----------------------------------------------------------------------------------------------------------------------------------------------------tttctcgaaatgaaacaaaag------aagctt---acatctccaccta-----------------tatattctccat---------------------------------------------aaaaagatcaagggagatcttattgtgttg----gtttct-------tag------------------ttctta-ctcg------------gatatttgtttgtttcagc-----------------------aaa----------------aacaatataa--------atatttga----tt-----taacttttt----------------------------------------------------atccaaatggaga------ttacaggtaggagtaacaccggaggg----tgtggaagttccaagaagcttggtcgataaagaaatgcaagagaagttaagggcaatgcccaaagagcaccaaccatacactcccaaggggcccgatcccaagtggcgatacatgtggagagtggggcctcgccctttgaatacccgctttcagg-tctcata-tctctctcttctct------tctcttctcttctcttgc-aaa-------------catgttcaa-------atgatatga---------------------aggttt-a------------------------------tgctgatttcattct---cttcatatttcctccattgcaggaacttaattctgaacctgtca-------------tacctgaaggtttccctga---atggaaagagaccatggacacttggggatacaaaatgatatc----------------------------------------------------------------------------------------------------------------------------------------------------------------------------------------------------------------------------------------------------------------------------------------------------------------------------------------------------------------------------------------
>I28654_M105_Malvaceae_Pachira_aquatica_seq1
--------------------------------------------------------------------------------------------------------------------------------------------------------------------gataat------atgcta---aaatctccatcta-actg-aagtgttctattatatatccaaaat--------gggg--aa------------------------------atattcaagggaaatcttat-tctatt----gcttct-------tag------------------ttttta-cccg------------aatatttgttt----------------atattcgagg-----aaa----------------aaccatataa--------t---------------------------------------------------------------------------------gcaaatggaga------ttacaggtaggagtaacaccagaggg----agtggaagtgccaagaagcttcgtagatggagaaatgcaagagaagttaagggcaatgccaaaagatcaccaaccactcactcccaaggggcctgatcccaagtggcgatacatgtggagagtgggccctcgcccttccaatacccgctttcagg-tctctta-tcattctctt---------------------ctcttgc-aaa-------------attgttc----------gaatacav---------------------aggttt-a------------------------------ttctattttcattgt---cttgtcctttcttcccgtgcaggaacttaattcagaacctgtca-------------tacctgaaggtttccctga---atggaaagagaccatggactcttggggatacaaaatgatat-----------------------------------------------------------------------------------------------------------------------------------------------------------------------------------------------------------------------------------------------------------------------------------------------------------------------------------------------------------------------------------------
>I28655_M148_Malvaceae_Robinsonella_mirandae_seq1
-----------------------------------------------------------------------------------------------------------------------------------------------------------------------------------ctg---aaatgtctaccta-a---------------------tttcaaat--------ggga-aaa------------------------------aaaktcragggaaat-----------------sttct-------tag------------------tattta-cytg------------aatatcygtkt----------------atattggagt-----aaa----------------aacwwctcra--------caasttga----tt-----tawtttttt----------------------------------------------------atgcwaatggaga------ttacaggtaggagtaacaccagaggg----agtggaagtrccaagaagcttggttgatgaagaaatgmaagagaagttgagggcaatgcccaaagaahaccaaccattaactccaaaggggcctgatyccaagtggcgatacatgtggagagtgggccctcgccctttaaagacccgctttcagg-tctcata-tcmctttycttt--------gctcttctctcctcttgc-aaa-------------adtdttc----------aaatataa---------------------aggttt-a------------------------------ctctattttcattwt---cywtt---wbyttctkwygcaggaacttaattcagarcccgtca-------------tacccgaaggyttccctga---atggaaagagactatggactcatggggttacaagatgatatcagcaataga-------------------------------------------------------------------------------------------------------------------------------------------------------------------------------------------------------------------------------------------------------------------------------------------------------------------------------------------------------------------------------
>I28656_M002_Malvaceae_Tilia_americana_seq1
---------------------------------------------------------------------------------------------------------------------------------------------------------------------------------------------------------------------agtatatttttaaaat--------ggagaaac------------------------------aaattcaagggaaatcttat-cgtgtg----gcttct-------cag------------------ttctta-cttg------------aatatttgttt----------------atattggagt-----aaa----------------aaccatataa--------caatttga----tt-----taacttttt----------------------------------------------------atgcaaatggaga------ttacaggtaggagtaacaccagaagg----agtggaagtgccaagaagcttggtcgatgaagaaatgcaagagaaattaagggcaatgcctaaagagcaccaaccatacattcccaagggtcctgatcccaagtggcgatacatgtggagagtgggccctcgccctttaaatacccdctttcagg-tctctta-tctttctcctct-----------cttctcttatcttgc-aaa-------------aatg---------------------------------------------------------------------------------tctattttcattat---cttctcctttcttcctttgcaggaacttaattcagaacctgtca-------------tacctgaaggtttccctga---atggaaggagaccatggattcttggggatacaaaatgatatcagcaatagaggtg----------------ag---------------------------------------------------------------------------------------------------------------------------------------------------------------------------------------------------------------------------------------------------------------------------------------------------------------------------------------------------------
>I28657_M180_Malvaceae_Triumfetta_lappula_seq1
-----------------------------------------------------------------------------------------------------------------------------------------------------------------rrgtagaaatttctgaaactyacaagttgtttattcg-----------ccggtctaaacttttctgagtttct-----------------------------------atcaataggctcaatttggttcttttgcctttgctgagtttctta-ttcttac------------ttcatagtcata-ctcga-----------ataatttgttt---------------aatgccaatag-----aaa----------------aactggataa--------wtatttrt----taaaaarwaacmtttt----------------------------------------------------atgctaahgggga------tyacaggtaggagtaacaccagaggg----kgtggaagttccaagaagcttggtggatcaagaaatgcaagagaagataagggcaatrcccaaagagcwycaaccatacactcccaaggggyctgatcccaagtggcgatacatgtggagagtgggtcctcgccctttgaacactcgctttcagg-tctcsta-tccttctctgtc------------ttctcttctcttgc-aaa-------------caygtttac-------atgataygg---------------------agtttt-a------------------------------ttmtwwtttcdttct---cttcaccttcctc-ccttttaggagcttaattcagaacctgtca-------------tacctgaaggtttccctga---atggaaggagatcatggactcttggggatacaaaatgatatcagcaatagagg-----------------------------------------------------------------------------------------------------------------------------------------------------------------------------------------------------------------------------------------------------------------------------------------------------------------------------------------------------------------------------
>I28658_M160_Muntingiaceae_Muntingia_calabura_seq1
-------------------------------------------------------------------------------------------------------------------------------------------------------------------------------------------------------------------------------------------------------------------------------------------------------------t----gattct------gtaattggataccaagttttcgttccta-ccct------------aaagtcggcttctttaagaagaggacaatacggatgcgat--caa----------------aatcatcttaaattgttgacatctcatc-atcaa--gcaagttcccat------ctattacctcctg------------ggaaacactataa-tcttcctctgcatgtacaa-----ttacaggttggggttacaccagaggg----agtcgaagttccgagaagcttggtcgacgaggaaatgcaagagaagttaaaggcactgcccaaagagtcacagccgtccacccccaggggcccagatcccaagtggcggtacatgtggagagtgggtcctcggccattaaacacgcgctttcagg-tctcact-tctatctgctgtt----------------------taccaaccacatttgtgtattacttttaa-------aaaatatgg----------------------------a-----------------------------tttttgtttctattta----------ttccccaacttgcaggaacttaattcagagcctgtga-------------ttcctgaaggttttcctga---atggagagagaccatggactcctggggctacaaaatgatatcggcaatagaggtg----------------agt--------------------------------------------------------------------------------------------------------------------------------------------------------------------------------------------------------------------------------------------------------------------------------------------------------------------------------------------------------
>I9832_V002_Malvaceae_Luehea_speciosa_seq1
tgtggaaaagaagaaatttttttttaaactctaagatgtttattgtacattccggatttaatattttagaagaaaacttaagttagcccgggtagaaacttatttaatttttttttctttgaagaatcttatcaattaggttcttttgctttctcgtaaagaaaagaaag-----gaagctc-----atctctaccca-actaaaggccttcgattagattctccttaa--------tgggaaaacgat----------aagaagaaagaaaaaaaaaatcaacggaggtcttatagttttt----gcttct-------tac------------------ttcata-ctcg------------aatatttgttt---------------aatgctact-------aaa----------------atccagataa--------atatttta----tt-----taacttttca--------tactaatgattggcccaaaaa---agaatcaattttc------atgctaatggga-------tcataggtaggagtaacaccagaggg----ggtggaagttccaagaagtttggtcgatgaagaaatgcaagagaagttaagggcaatgcccaaagagcaccgaccatgcactcccaagggacctgatcccaagtggcgatacatgtggagagtgggccctcgacctttaaacactcgctttcagg-tctcata-tctttctttttct-------tctattctctcctcttgc-aaa-------------cttgttcac-------atgatatga---------------------aggttt-a------------------------------ttctaatttcattat---cttctcctttcct-ccttgcaggagcttaattcagaacctgtca-------------tacctgaaggtttccctga---atggaaagagaccatggactcttggggatacaaaatgatatcagcaatagaggtg-------------------ttacctgttgattt----------gcttgcctttatgcg--atccattttatctggaaactaaagttagtatatc-----tctattcttgcttaggccgtttctgaaatggcggcaattgggtttggcctgccaaaagatgcatttacttcccttatgaagcaagtatgaaatgttaatcacttcagattcaacttttttggtactcctacaccgatgtttgcattcaactwkmtsskrwkmsyatatgtccctactttttcattgtggaataaccaatattgattctaccttgacaaagttctttgcctctcacaattttttgtggtagtgatcttgtttctg
