# Supplementary material for: Localized Phylogenetic Discordance Among Nuclear Loci Due to Incomplete Lineage Sorting and Introgression in the Family of Cotton and Cacao (Malvaceae)
Source: Front Plant Sci. 2022 Apr 13;13:850521. doi: 10.3389/fpls.2022.850521 (PMC9043901; doi:10.3389/fpls.2022.850521)
Supplement: Supplementary file 1 [file Data_Sheet_1.ZIP › Alignments_v4/L134.fasta]

>I23355_M004_Malvaceae_Malva_arborea_seq1
-----------------------------------------------------------------------------------------------------------------------------------------------------------------------------------------------------------------------------------------------------------------------------------------------------------------------------------------------------------------------------------------------------------------------------------atcagtggtcgcatggctttttgcgttaatgtttgagat--aagtcgaagtggctcgccgcataggatccatggattgtttgagagggctctagcaaatgataaatttcataattcagttatactctggcgattgtatattgcatatgagattaacattgtttgcaatccatccacagcaaggcggatattttttcgtgctatt-catgcctgtccatggtaagtgacttc----cttggtgcac---------------------------tcct-----aaaccaaat---------------tgaaagagaaa-------------------------------------------------------------catgtgtgagatatagagcaaa----------------gatttag-gaaccaaaatctca------------------agccaatgtagttcatccgct-ttg--------gatttgtaagtttcgccgatttaatagcataaaccagtgtggtaacatggtatgaaa-------------------------------------------------------------------------------------------------------------------------------------------------agagaggagtataagaccaacaaaccgaaca-----------------------------------------------------at-ttac
>I23356_M005_Malvaceae_Lavatera_assurgentiflora_seq1
-------------------------------------------------------------------------------------------------------------------------------------------------------------------------------------------------------------------------------------------------------------------------------------------------------------------------------------------------------------------------------------------------------------------------------------------------------------------------------tcgaagtggctcgccgcataggatccatggattgtttgagagggctctagcaaatgataaatttcataattcagttatactctggcgattgtatattgcatatgagattaacattgtttgcaatccatccacagcaaggcggatattttttcgtgctatt-catgcctgtccatggtaagtgacttc----cttggtgcac---------------------------tcct-----aaaccaaat---------------tgaaagagaaa-------------------------------------------------------------catgtgtgagatatagagcaaa----------------gatttag-gaa-------------------------------------------------------------------------------------------------------------------------------------------------------------------------------------------------------------------------------------------------------------------------------------------------------------------------------------------------------------------
>I23359_M008_Malvaceae_Althaea_officinalis_seq1
------------------------------------------------------------------------------------------------------------------------------------------------------------------------------------------------------------------------------------------------------------------------------------------------------------------------------------------------------------------------------------------------------------------------------------------------tggctttttgcattaatatttgagat--cagtcggagtggctcgctgcataggatccatggattgtttgagagggctctagcaaatgataaatttcataattcagttatactctggcgattgtatgttgcatatgagattaatgttgttcgcaacccatctgcagcaaggcgaatattttttcgtgctatt-catgcctgtccatggtaagtgactttc--ccatggtgcac---------------------------tctt-----aaatcaaat---------------tgaaagaacaggcta-aaattgt-aatc--------------aaccta-t----tggatac-----------catgtgtgagatatagagcaaa----------------gattcag-gaaccaaaatttca------------------agccaatgtagttattcc--------------------------------------------------------------------------------------------------------------------------------------------------------------------------------------------------------------------------------------------------------------------------------------------------------------------
>I23360_M009_Malvaceae_Lagunaria_patersonia_seq1
-------------------------------------------------------------------------------------------------------------------------------------------------------------------------------------------------------------------------------------------------------------------------------------------------------------------------------------------------------------------------------------------------------------------------------------cagttgttgtttggctatttgcgttaatatttgagat--aagtcggagtggctcactgcataggatccatggattgtttgagagggcactagcaaatgataaataccataattcagttgtattctggcgattgtatattgaatatgagattaacgttgcccgcaatccatctgcagcaaggcgaatattttttcgtgcaatt-catgcctgtccatggtaagtaacttct-cccttgatgccc---------------------------tgtt-----atatcaaat---------------tgaaagaaccaaaga-tagttgt-aatc---------------------------------------------------------taaaaaaaata---------a--ctatagttg-taatca----------------------------------------------------------------------------------------------------------------------------------------------------------------------------------------------------------------------------------------------------------------------------------------------------------------------------------------------------------------
>I23361_M010_Malvaceae_Allyogyne_huegelli_seq1
------------------------------------------------------------------------------------------------------------------------------------------------------------------------------------------------------------------------------------------------------------------------------------------------------------------------------------------------------------------------------------------------------------------------------------------------------------ttaatatttgagat--aagtcggaatggctcgccgcataggattcatggattatttgagagggcactagcaaacgataaatttcatagttcagttgtactctggcgattgtatgttgcatacgagattaacgttgtccacaatccatctgctgcaaggcgaatattttttcgtgctatc-catgcttgtccttggtaagtgacttct---tttgatgccc---------------------------tgtt-----aaatcaaat---------------tgtaagaaccaacca-tagtcgt-aaat--------------agccta-ttaaatggatac-----------ttta--------gtgattctca----------------aatttgt-gagccta---------------------------------------------------------------------------------------------------------------------------------------------------------------------------------------------------------------------------------------------------------------------------------------------------------------------------------------------------------------
>I23364_M013_Malvaceae_Grewia_sp_seq1
--------------------------------------------------------------------------------------------------------------------------------------------------------------------------------------------------------------------------------------------------------------------------------------------------------------------------------------------------------------------------------------------------------------------------------accatcggtgattgtttggctttttgcattaatatttgagat--gagttggaggggctctacgcatagaatccatggactgtttgagagggcactatccaatgacaaattgcataattcagttatactctggcggtggtacgtcgaatatgagatyaacatagttcgtgatccatctgctgcaaggcggatttttttccgtgctatt-catgcctgcccatggtatgtggcttct-cccttgatgtca---------------------------ttct---taaataaaaactatttttta--tgattgaaagaactggcta-taattgt-tatc--------------aacca--ttaaatggatgtgt--------aaatgttgaaggccatagattcct--------------ag--------------aatct-------------------aaactaccactgtcaacctgct-ttagt------catttgcaactttctccaatttgttagtctagtg-------ataatatgg--------------------------------------------------------------------------------------------------------------------------------------------------------ggta---------------------------------------------------------------------------------------
>I23365_M014_Malvaceae_Callirhoe_bushii_seq1
---------------------------------------------------------------------------------------------------------------------------------------------------------------------------------------------------------------------------------------------------------------------------------------------------------------------------------------------------------------------------------------------------------------------------------------gtggtcgcatggctttttgcgttaatatttgagat--aagtcgaagtkgctcgccacataggatccatggattgtttgagagggctctagcaaatgataaatttcataattcagttatactctggcgattgtatgtagcatatgagattaatgttgttcgcaacccatccgcagcaaggmgaatattttttcgtgctatt-catgcctgtccatggtaagtgactttc--ccttggtgcac---------------------------tctt-----aaatcacat---------------tgaaagaaccggcta-aaattgt-aatc--------------aactta-t----tggatac-----------caggtgtgagatataggagaaat--------------tatttcat-gggacggtaccaccacgttatccgtggtacttaaccaataaaa---------------------------------------------------------------------------------------------------------------------------------------------------------------------------------------------------------------------------------------------------------------------------------------------------------------------------
>I23369_M018_Malvaceae_Abelmoschus_esculentus_seq1
------------------------------------------------------------------------------------------------------------------------------------------------------------------------------------------------------------------------------------------------------------------------------------------------------------------------------------------------------------------------------------------------------------------------------------------------------------ttaatatttgagat--aagtcggagtggctcgccacataggatccatggattatttgagagggcagtagcaaacgataaatttcataattcagttgtactctggcgattgtacgtggcatatgagattaatgtcgtccacaatccatccgcagccaagcgaatattttttcgcgccatt-catgcctgtccttggtaagtgac-------------------------------------------------------------------------------------------------------------------------------------------------------------------------------------------------------------------------------------------------------------------------------------------------------------------------------------------------------------------------------------------------------------------------------------------------------------------------------------------------------------------------------------------------------------------------
>I23370_M105_Malvaceae_Pachira_aquatica_seq1
----------------------------------------------------------------------------------------------------------------------------------------------------------------------------------------------------------------------------------------------------------------------------------------------------------------------------------------------------------------------------------------------------------------------------------------------------------ctgtaatatttgagrt--tagtcggagtggctcatcacataggatccatggaktgtttgagagggcactagcaaatgataaatttcataattcagttatactctggagattgtatgttgcatatgagattaacattgtacgcaatccatctgcagcaaggcgaatattywtwcgtgctatt-catgcctgcycatggtragtgacttcctcccttgatgtca---------------------------tgtt-----aaaccaaaccgggtcttga-taattgaaagaaccggcaa-----------------------------------------------------------------------------------------------------------------------------------------------------------------------------------------------------------------------------------------------------------------------------------------------------------------------------------------------------------------------------------------------------------------------------------------------------------------------------
>I23371_M137_Malvaceae_Dombeya_wallichii_seq1
-------------------------------------------------------------------------------------------------------------------------------------------------------------------------------------------------------------------------------------------------------------------------------------------------------------------------------------------------------------------------------------------------------------------------------------------ttgtttggctttttgcaataatatttgagat--tagtcggagyggctctttgcataggatccatggattgtttgagagggcactagcaaatgataaattgcataattctattatcctatggcgtttgtatattgcatatgagattaatgtagtgcgcaatccatcttcagcgaggcgaatattctttcgtgctatt-catgcctgtccatggtgagtggcttct-gccttgabgtca------------------------------------tgaaaaaactgkwkytyww-mrwgwgwrarmsmmmwmta-wrrgkrw-wmwm--------------mmymtk-wwawakmrawgt-----------kayckrcwarrkkwyckrswawm--------------rmwwyycc--------------------------------aatccaacgta---------------------------tgcaactttgtccagttcatgagtcta---------------------------------------------------------------------------------------------------------------------------------------------------------------------------------------------------------------------------------------------------------------------a
>I23374_M142_Malvaceae_Hampea_nutricia_seq1
----------------------------------------------------------------------------------------------------------------------------------------------------------------------------------------------------------------------------------------------------------------------------------------------------------------------------------------------------------------------------------------------------------------------------------------------------------------------agat--aagtcggagtggctcaccgcataggatccatggattgtttgagagggcactagcaaatgataaatttcacaattcagttatactctggcgattgtatgtcgcatatgagattaacgttgttcacaatccttctgcagcgaggcgaatattttttcgtgctatt-catgcctgtccctggtaagtgactttt-tgcttgatgtcctg------------------------ctgat-----aaatcaaat---------------tgaaagaacaagcta-tgattgt-aatt--------------aaccta-ttaaatggatac-----------cattagtgagatatagagcaaa---------------aggttcag-gaaccaaaatctca------------------aattaatgcagttaatctgct-ttagt-----gattttgta---------------------------------------------------------------------------------------------------------------------------------------------------------------------------------------------------------------------------------------------------------------------------------------------
>I23376_M145_Malvaceae_Heliocarpus_appendiculatus_seq1
------------------------------------------------------------------------------------------------------------------------------------------------------------------------------------------------------------------------------------------------------------------------------------------------------------------------------------------------------------------------------------------------------------------------------------tcagtaattgtttggctttttgcattaatattcgagat--tagttcaaggggmtctagacatagaatccatgggttgtttgagagggcaatagccaatgataaattgcgtaattcagttctactctggcgttggtatattgaatatgagattaacatagtccatgacccatctgcagcaagacgtatcttttttcgtgctatt-catgcctgcccatggtacgtggcttct-cccttgatgtca---------------------------ttt------aaaccaaacaaattttta--tgattgaaataattggcta-taattgt-aatc--------------aacctg-ttaaatggatst-----------catgtsgatggccatagattcca--------------tgcttcrt-raaccaggatt--------------------aaaccaagtcagtttacmtgct-atagtarykrycaamwtsawyctkmwrtaat------------------------------------------------------------------------------------------------------------------------------------------------------------------------------------------------------------------------------------------------------------------------------aat
>I23378_M150_Malvaceae_Ceiba_pentandra_seq1
-----------------------------------------------------------------------------------------------------------------------------------------------------------------------------------------------------------------------------------------------------------------------------------------------------------------------------------------------------------------------------------------------------------------------------------------------------------ggtaatatttgagat--tagtcggagtggctcatcacataggatccatggattgtttgagaggggactagcaagcgataaatttcataattcagttatactctggagattgtatgttgcatatgagattaatgttgtacgcaatccatctgcagcaaggcgaatattttttcgtgctgtt-catgcctgcccgtggtaagtgacttcctcctttgatgtca---------------------------tgtt-----agaccaaaccgggtcttta-taattgaaggaaccagcta-taattgt-ggtc--------------aaacta-ttaaatggatat-----------gatgt-aaagatatggagaaaa----------------gcttcag-gaaccaaaatgtga------------------acccaacgcagttaacctgct-ttggt------gatt-------------------------------------------------------------------------------------------------------------------------------------------------------------------------------------------------------------------------------------------------------------------------------------------------
>I23381_M162_Bixaceae_Bixa_orellana_seq1
------------------------------------------------------------------------------------------------------------------------------------------------------------------------------------------------------------------------------------------------------------------------------------------------------------------------------------------------------------------------------------------------------------------------------aaaccatctgtcattgtttggatttttgcattggcatwtgagat--gattagagggggctctcagcataggatccatgggttgtttgagagggcactagagaatgagtttttgcacaactctgttttactctggcggtggtacattacttatgagattgatatagcatgcaatccctctgctgccaggcgactatttttccgagctatt-catgcctgcccatggtaagcgcttcc--cccttgttgttatcaacatggttattaattattagtattttacccttcaaactgaattgctttttcagtacatgaatgagccaactg-tggttgt-gctc--------------aaactg-ttgaactgctgt------------------------------------------------------------------------------------------------------------------------------------------------------------------------------------------------------------------------------------------------------------------------------------------------------------------------------------------------------------------------------------------------------------------------------c
>I23382_M163_Bixaceae_Cochlospermum_vitifolium_seq1
------------------------------------------------------------------------------------------------------------------------------------------------------------------------------------------------------------------------------------------------------------------------------------------------------------------------------------------------------------------------------------------------------------------------------caaccatctgtcattgtttggatttttgcattgatatttgagat--gattagagggggatctcagcataggatccgtgggttgtttgagagggcactagaaaacgatacattgcktagctcagttatactttggcgttggtacgttacctacgagattgatattgcttgcaatccatccgctgccaggcgaatatttttccgagctatc-catgcctgcccatggtaagagccttct-cccttaa-----------------------------------------aaactcaaaggcttctctagtaatcaaaaaagccaactt-tgatggttgtttacaaatgcatggcaaatacagttggattgagaaacttggtcaaagataaaaatggcaagaagctggttaagtgttttctgaaagtccct-gaatcaaaaccactgg---------------aaatagtcggaccaaaagtgttattattgcc-------------------------------------------------------------------------------------------------------------------------------------------------------------------------------------------------------------------------------------------------------------------------------------------------------c
>I23383_M166_Malvaceae_Pseudobombax_ellipticum_seq1
-----------------------------------------------------------------------------------------------------------------------------------------------------------------------------------------------------------------------------------------------------------------------------------------------------------------------------------------------------------------------------------------------------------------------------------atcaataattgtttggctttttgcggtaatatttgagat--tagtcggagtggctcattgcatagaatccatggattgtttgagagggcactagcaggggataaatttcataattcagttatactctggagattgtatgttgcatatgagattaacattgtacgcaatccatctgcagcaaggcgaatattttttcgtgctatt-catgcctgcccatggtaagtgacttccttccttgatgtca---------------------------tgtt-----agattatac-----------------------------------------------------------------------------------------------------------------------------------------------------------------------------------------------------------------------------------------------------------------------------------------------------------------------------------------------------------------------------------------------------------------------------------------------------------------------------------------------------------
>I23384_M168_Malvaceae_Theobroma_cacao_seq1
-------------------------------------------------------------------------------------------------------------------------------------------------------------------------------------------------------------------------------------------------------------------------------------------------------------------------------------------------------------------------------------------------------------------------------aaccatcagttattgtttggctttttgcattaatatttgagat--gagtcggaggggctctatgcataggatccatggattgtttgagagggcactagccaatgatcaattgcataattcagttatactctggcgttggtacatttcatatgagattaacatagtgcgcaatccatctgcagcaagacgaactttctttcgtgctatt-catgcctgcccatggttagtggtttct-cccttgatgtca----------------------------tgt-----aaaccaaactggttcctta-tgattgaaagaactggcta-taa-------------------------------------------------------tgtggaaggccatagaccag---------------agcttcat-gaactacaatctca------------------aaccaacgcagttaacctgct---agt------catttgcaactttctccaatttgtgagtctaaaatagtg--gtaatttggtatgaaa-------------------------------------------------------------------------------------------------------------------------------------------------agtgaggacaaacaaataa------------------------------------------------------------------------
>I23387_M178_Malvaceae_Malvaviscus_arboreus_seq1
------------------------------------------------------------------------------------------------------------------------------------------------------------------------------------------------------------------------------------------------------------------------------------------------------------------------------------------------------------------------------------------------------------------------------------------gtagtttggctttttgcattaatatttgagat--aagtcggagtggctcgccgcataggatccatggattatttgagagggcagtagcaaacgataaatttcataattcagttgtactctggcgattgtatgtggcatatgagattaacgttgtccacaatccagctgcagcaaagcgaatattttttygcgctatt-catgcctgtccttggtaagtgacttctccctttgataccc---------------------------tggt-----aaatcaaac---------------tgcaagaaccaacta-taattgt-aacc--------------aaccta-ttaaatggatac-----------catgtgtgagatatagagcaaa----------------gattcag-gaaccaaaatctca------------------aaccgctg------------------------------------------------------------------------------------------------------------------------------------------------------------------------------------------------------------------------------------------------------------------------------------------------------------------------------
>I23388_M180_Malvaceae_Triumfetta_lappula_seq1
-----------------------------------------------------------------------------------------------------------------------------------------------------------------------------------------------------------------------------------------------------------------------------------------------------------------------------------------------------------------------------------------------------------------------------------------------------------------attcgagat--tagttcaaggggctctagacatagaatccatgggttgtttgagagggcactakccaatgataaattgcgtaattcagttmtactctggcgttggtayattgaatatgagattaacatagtycatgacccatctgcagcaagrcgtatmttttttcgtgctatt-catgcctgcccatggtacgtggcttct-ccckwgatgtca---------------------------ttt------aaaccaarcaaattttta--tgattgaaataattggcta-taattgt-aatc--------------aacctg-ttaaatggatgt-----------catgtggatggccatagat-------------------------------------------------------------------------------------------------------------------------------------------------------------------------------------------------------------------------------------------------------------------------------------------------------------------------------------------------------------------------------------------------
>I23389_M181_Malvaceae_Pavonia_scheadiana_seq1
---------------------------------------------------------------------------------------------------------------------------------------------------------------------------------------------------------------------------------------------------------------------------------------------------------------------------------------------------------------------------------------------------------------------------------ccatcagtggtcgtatggctttttgcattaatatttgagat--aagtcggagtggctcgccgcataggatccatggactgtttgagagggctctagcaaatgataaatttcataattcagttatactctggcgattgtatgttgcatatgagattaacgttgttcgcaacccatccgcagcaaggcgaatattttttcgtgctatt-catgcctgtccgtggtaagtgactttc--ccktggttcac---------------------------tckt-----aaatcaaat---------------tgaaagaacmggcta-aaattgt-aatc--------------aaccta-t----tagatac-----------catgtgtgaggtatagagcaaa----------------aatgtag-gaaccaaaatctca------------------agccaatgtagttaatctgct-ttagt------gatttgcaagttttgccaatttaatagcctaacctagtg--------------------------------------------------------------------------------------------------------------------------------------------------------------------------------------------------------------------------------------------------------------
>I23391_M183_Malvaceae_Phymosia_umbellata_seq1
------------------------------------------------------------------------------------------------------------------------------------------------------------------------------------------------------------------------------------------------------------------------------------------------------------------------------------------------------------------------------------------------------------------------------------------------tggctttttgcattaatatttgagat--atgtcggagtggctcgccgcataggatccatggattgtttgagagggcactagcaaatgataaatttcataattcagttatactctggcgattgtatattgcatatgagattaacgttgttcgcaatccatctgcagcaaggcgagtattcttccgtgctatt-catgcctgtccgtkgtaagtgactcct-cgcttgatgcac---------------------------tcgt-----aaatmaaat---------------tgaaagaaccag----aaactgt-actc--------------awccta-ttga---------------------------aagaatcggtcaagtc---------a---aaaagcag-gaacagaattcttg--------------tattattttgtgcaattttgtttc------------------------------------------------------------------------------------------------------------------------------------------------------------------------------------------------------------------------------------------------------------------------------------------------------------------
>I23392_M187_Malvaceae_Ayenia_berlandieri_seq1
-------------------------------------------------------------------------------------------------------------------------------------------------------------------------------------------------------------------------------------------------------------------------------------------------------------------------------------------------------------------------------------------------------------------------------------crgtaactgtttggctttttgcattaatatttgagat--aagccggagggggtcaacacataggatccatggattgtttgaacgggcactgacgaacgataaattgcacaagtcagttatactttggcgtttgtacatcgcatatgagataaacatatcaagcaatctgtctgcagcaaagcgaatcttttttcgtgctatt-catgcatgtccatggtaagtgactttt-ccctttgtatgtcatgt-------------------------------aagccaaactgatct-------------------------taatcat-aatc--------------aacctg------tgaataa-----------aacatggatgtcactataacaca-------------aagctttatgatacttgcacatct----------------ttctmcaatatgttggaactttatgaattagcacaagattgagcttcttacttggtttcggatcttggt------------------------------------------------------------------------------------------------------------------------------------------------------------------------------------------------------------------------------------------------------------------t
>I23395_M236_Malvaceae_Fuertesimalva_jacens_seq1
------------------------------------------------------------------------------------------------------------------------------------------------------------------------------------------------------------------------------------------------------------------------------------------------------------------------------------------------------------------------------------------------------------------------------------------gtcatatggctttttgcgttaatatttgagat--aagtcgaagtggctcgccgcataggatccatggattgtttgagagggctctagcaaatgataaatttcataattcagttgtactctggcgattgtatattgcatatgagattcaaattgtttgcaatccatccacagcaaggcggatattttttcgtgctatt-catgcctgtccatggtaagtgacttc---gcttggtgcac---------------------------tcct-----aaaccaaat---------------tgaaagagaaa-------------------------------------------------------------atgttgtgagatatagagcaaa----------------gatttag-gaa-caaaatctc---------------------------------------------------------------------------------------------------------------------------------------------------------------------------------------------------------------------------------------------------------------------------------------------------------------------------------------------------------
>I23397_M020_Malvaceae_Melochia_betonicifolia_seq1
------------------------------------------------------------------------------------------------------------------------------------------------------------------------------------------------------------------------------------------------------------------------------------------------------------------------------------------------------------------------------------------------------------------------------aagccatcwgtaattgttttgctcttcgcattaatatttgagat--gaggcagagaggctctacgcataggatccatggattgtttgagagagcattagccaatgacaaattacataactcagttatactttggcgttggtacattgcatttgagattaacatagtgcgcaatccatctgcagcaaggcgaatattttttcgtgctatt-cacgcctgcccatggtaagtggcttct-tccttgatgtga----------------------------tgt-----aaatcaacctggttgtttg-tggtcgaaagaactggctg-taattgt-tatc--------------tatctg-tttaatggatgt-----------tatgtggaaggctgtggactag---------------agcttaac-acaccagattctga------------------aattaacatagttaacctgctataagt------catttgcaactttctccaatttgtgaatcttaactagtg--gtaakgaagtttgaag-------------------------------------------------------------------------------------------------------------------------------------------------agtaaggaccaggaaataaagaagttttg--------------------------------------------------------------
>I23398_M021_Malvaceae_Sidastrum_micranthum_seq1
------------------------------------------------------------------------------------------------------------------------------------------------------------------------------------------------------------------------------------------------------------------------------------------------------------------------------------------------------------------------------------------------------------------------------------tcagtggttgtatggctttttgcgttaatatttgagat--aagtcggagtggctcgccgcataggatccatgggttgtttgagagggcactagcaaatgataaatttcataactcagtcatactctggcgattgtatgtcgcatatgagattaacgtcgtttgcaatccatctgcagcaaggcggatatttttccgtgctatt-catgcctgtccgtggtaagtgacttct-tccttggtgcac---------------------------tcta-----agattatct---atctgt----------------------atatcct-aacc--------------taaatg-ttga-tccatag-----------catgt---aaatacttggcaggtc---------a--aaaaagctt-tggcttgacg------------------------------------------------------------------------------------------------------------------------------------------------------------------------------------------------------------------------------------------------------------------------------------------------------------------------------------------------------------
>I23366_M015_Malvaceae_Firmiana_simplex_seq1
-------------------------------------------------------------------------------------------------------------------------------------------------------------------------------------------------------------------------------------------------------------------------------------------------------------------------------------------------------------------------------------------------------------------------------------------------ggcttttcgcattaatatttgagat--gagtcagagcggctcttcgcataggatccatggattgtttgagagggcactagcagatgataaactacgtaattcagttatactctggcgtttgtatgttgcatatgagattaacgtagtgcgcaatccatctgcagcaaggcgaatattttttcgtgctatt-catgcctgcccatggtaagtgacttct-cccttgatgtca---------------------------tt-t-----aaactgaactggttcttta-tgatggaaagccat--cta-taat------tc--------------aacctg-ttaatcagatgt-----------catctgaaaggctatagaccaa---------------aacttcag-taac------------------------------------------------------------------------------------------------------------------------------------------------------------------------------------------------------------------------------------------------------------------------------------------------------------------------------------------------------------------
>I28591_M023_Malvaceae_Neobuchia_paulinae_seq1
-------------------------------------------------------------------------------------------------------------------------------------------------------------------------------------------------------------------------------------------------------------tttaagatttagcat-------------tttacg-------------------ttttgggtttgtcaagaaatttcttgga-------ctagactttttccca---------ttttcctttgacttatgttga-t--tgttattctgtaaatatcctcaggaaaccatcaataattgtttggctttttgcggtaatatttgagat--tagtcggagtggctcatcacataggatccatggattgtttgagagggcactagcaagcgataaatttcataattcagttatactctggagattgtatgttgcatatgagattaacgttgtacgcaatccatctgcggcaaggcgaatattttttcgtgctatt-catgcctgcccctggtaagtgacttcctcctttgctgtca---------------------------tgtt-----agaccaaaccgg-tcttta-tagttaaaggacccag--------------------------------------------------------------------------------------------------------------------------------------------------------------------------------------------------------------------------------------------------------------------------------------------------------------------------------------------------------------------------------------------------------------------------------------------------------------------------------
>I28592_M188_Cytinaceae_Bdallophytum_americanum_seq1
---------------------------------------------------------------------------------------------------aaaaa----------------------------------------------tactttggttgcaacaa----------------------------------ttccaa---------------------------------------------ttacawcrttawacat--------------------------ta------tttcttctggggttgtgaagaattgtggcaca----tttgattagtttgtcctct------tttttcttcatarcctatt--------gttgattttgtgaatattttcaggagaccatcagtagttgtttggctttttgcattggcatttgaratgagagaagaggcagcycccagcataggatccgtggattgtttgagagagcactggctaatgatatatcatgtaactcagttatactctggcgttggtatattgcatatgagagtgataycgcrtgcaacctrtcmtcggcaagacgaatttttttccstgctatc-catgcttgcccatggtaagrgccwa---agcttgagatgat-----------------------------------aaacacgatgatttc-----tgcttgagaagttgrtycr-ttcttattcgtca------------t-------tcaaataagctt---------------------------------------------ttgagactcct----------------------------------------------------------------------------------------------------------------------------------------------------------------------------------------------------------------------------------------------------------------------------------------------------------------------------------------------------------------------a
>I28593_M024_Malvaceae_Carpodiptera_cubensis_seq1
-------------------------------------------------------------------------------------------------------------------------------------------------------------------------------------------------------------------------------------------------------------------------------------------------------------------ttttgggttgtgaagaaa-tgcatgga-------tgtgattttcttcaa--------tattctttttactttatgctga-cagtgttattctgtaaatattctcaggaaaccatcagtaattgtctggctttttgcattaatatttgagat--gagtcgggtcgactccttgcataggatcaatggactgtttgagagagcactagcaaatgataaattgcataattcagtcataatctggcgtttgtatattgcatatgagattaacatagtgggcaatacatctgcagcgaggcgaatattttttcgtgcgatt-catgcctgtccatggtaagtggcttct-ccattgatatca---------------------------tg-t-----aatccatactggtgcatta-tgattgatagaacaagctg-taattgt-aacc--------------gacctg-ttaaatgga-----------------ttgaaaggccaaaga--------------------------------------------------------------------------------------------------------------------------------------------------------------------------------------------------------------------------------------------------------------------------------------------------------------------------------------------------------------------------------------------------
>I28594_M025_Malvaceae_Herrania_nitida_seq1
----------------------------------------------------------------------------------------cttccattgct-----------------------------------------------------ctttacataaatgaa------------------------------------------------------ttaaccagatattt-tgaatgaatttttt---cttcaaatttagcaa-------------tttgttgcaagtt---------atcttttgggttt-ggaacaaattgcattgatttgggtcatgattttctccat---------atttcttttaacttatagtga-cattgtttttctgtaaatattctcaggaaaccatcagttattgtttggctttttgcattaatatttgagat--gagtcggaggggctctatgcataggatccatggattgtttgagagggcactagccaatgatcaattgcataattcagttatactctggcgttggtacatttcatatgagattaacataatgcgcaatccatctgcagcaaggcgaactttctttcgtgctatt-catgcctgcccatggttagtggtttct-cccttgatgtc------------------------------gt-----aaaccatactgcctgctta-tgattgaaagaactggcta-taa-------------------------------------------------------tgtggaaggccatagaccaa---------------agcttcat-gaactacaatctca------------------aaccaatgcagttaacctgct---agt------catttgcaacttcctccaatttgtgagtctaaaatagtg--gtaaattggaatgaaa-------------------------------------------------------------------------------------------------------------------------------------------------agtgag-------------------------------------------------------------------------------------
>I28595_M184_Malvaceae_Guazuma_ulmifolia_seq1
--------------------------------------------------------------------------------------------------c-----------------------------------------------------ttttatataaatgaa------------------------------------------------------tcagccagatattt-t---tgaattattt---t----------------------------------------------------------gggt-ggaaaaaattgcatggactttggtcatgattttcttcttttt----tatttttttctaacttatattga-cagtgatattctgt-aatatcctcaggaaaccatcagttattgtttggctttttgcattaatatttgagat--gagtcggaggggctctatgcataggatccatggattgtttgagagggcactagccactgataaattgcataattcagttatactctggcgttggtacatttcatatgaactcaacatagtgcgcaatccatctgcagcaaggcgaatattctttcgtgctatt-catgcctgcccatggtaagtggtctct-cccttgatgtca----------------------------tgt-----aaaccaaactggtgcctta-tgattgaaagaactggcta-taattgt-aatc--------------aacctg-ttagctggat-c-----------tgtgcagtatgccatatatcga---------------agcttcat-gaactacaatctca------------------aaccaacgcagtttacctaat---agt------catttgcaactttctcc------------------------------------------------------------------------------------------------------------------------------------------------------------------------------------------------------------------------------------------------------------------------------------
>I28596_M026_Malvaceae_Ruizia_cordata_seq1
----------------------------------------------------------------------------------------tggctattaat-----------------------------------------------------tccaaagagaaatga------------------------------------------------------atatatacaggcty-ctaatgaatg-tat---ctctgaatcagagatacctaaaacatgatttact-------------------tgtagg-----ttaagaaattgcacgga-------catgactatg----g-------aattttattgtaacttatsttga-cagtgttattctrc--atattttcaggaaaccatchgtaattgtttgrctttttgcaawaatatttgagat--tagtcggrghkgytctttgcataggatccatggattgthtgagagggcactagcaaatgataaattgcataattctrytatcctatggcgtttrtatattgcatatgagattaatgtagtgcgmaawccatcttcagcgagkcgaatattctttcgtgctattccatgcctgtccatggtgagtggcttct-gccttgaygtca----------------------------tga-----aaaccaaactagttcttaa-tgggtgaaag--ccaacta-taatggt-aatc--------------aacctg-ttaaatagatgt-----------tatctccaagg---------------------------------------------------------------------------------------------------------------------------------------------------------------------------------------------------------------------------------------------------------------------------------------------------------------------------------------------------------------------------------------------------------
>I28598_M028_Malvaceae_Glyphaea_brevis_seq1
------------------------------------------------------------------------------------------------------------------------------------------------------------------------------------------------------------------------------catatacattttarrrrkrkgggtgtgtg-gtttggaggt----------------------------------------------------gttgaaagtaattacatggattt-ggtgatgatcttc------------------------acgtaagtttgatgttattgttctgtaaatgttaacaggaaaccatcagtaattgtttggctttttgcattaacatttgagat--tagtcggaggggctctgtacatagaatccatggattgtttgagagggcactagccaatgataaattgcataattcagttatactttggcgttggtacatcgagtatgagatcaacgtagctcgcaacccatctgcaggaaggcgaattttttttcgtgctatt-catgcctgcccatggtacgtggcttct-cccttgatgtca---------------------------ttt------aaacgaaacaaattttta--tgactgaataaactggcta-taatagt-awyc--------------wrcytk-ttaaryggatgt-----------catctgga------------------------------------------------------------------------------------------------------------------------------------------------------------------------------------------------------------------------------------------------------------------------------------------------------------------------------------------------------------------------------------------------------------
>I28601_M030_Malvaceae_Sparmannia_africana_seq1
----------------------------------------------------------------------------------------------------------------------------------------------------------------------------------------------------------------------------------------------------ttttctt-cttccggatttagcaa-------------tttaytgctttttttttaatttttcttttggtggtgtraagaatttacctggattt-tgtgaygattttctcaat---------ttttctttgaacttatgttta----tatttttctgtacawattcgcaggaaaccatcagttattgtttggctttttgcattaatatttgagat--tagttggagggghtctatacatagaatccatggattgttcgagagggcactagccaatgataaattgcataattcagttatactgtggcgttggtacatcgaatatgagattaacatagcttgcaacccatctgctgcaaggcgaatwttttttcgtgctatt-catgcctgcccatggtacgtggcttct-cccttgatgtca---------------------------ttt------aaaacaaacaaattttta--tgattgaaagaactggcta-taawtgtcaatc--------------aacctg-ttaaatggatgt-----------catgtgca--gctaataattact--------------aa----at-ggt----tctat-------------------atgaggatatggtgaa-----------------------------------------------------------------------------------------------------------------------------------------------------------------------------------------------------------------------------------------------------------------------------------------------------------------------
>I28602_M031_Malvaceae_Mollia_sp_seq1
------------------------------------------------------------------------------------------tccgttt-----------------------------------------------------------gtagta---------------------------------------------------------------------attttttaatgttctttagt-ctttgggatttatcaa-------------tttgttgcatttgtt--------gcatttttggattggaagaaattacacggactt-tgtgatgatttgctccat---------ttttctttgaacttatgtttgatgttgttggtctgtaaatatttgcaggaaaccatcagtaattgtttggctttttgcattaatatttgagat--gagttggaggggctctgtgcatagaatccatggactctttgagagggcactagccaatgacaaattgcataattcagttatactctggcgttggtacatcgaatatgagattaacatagttcacgatccatctgctgcaaggcgaattttttttcgtgctatt-catgcctgcccatggtatgtggcttct-cccttgatgtca---------------------------ttt------aaacaaaacaaattttta--tgattgaaagaactggcta-caattgt-tatc--------------tacccg-ttaaatggatgt-----------tatctagaaggccttagattcca--------------ag--------------aatct-------------------aaaccaatgcagtcaacct--------------------------------------------------------------------------------------------------------------------------------------------------------------------------------------------------------------------------------------------------------------------------------------------------------------------
>I28603_M223_Malvaceae_Gossypium_hirsutum_seq1
-----------------------------------------------------------------------------------------------------------------------------------------------------------------------t---------------------------------------t------------c-------------------------------tttaaggatttagcat-------------tttact-------------------tttgggttttrtcaagaaatttcatggc-------------------------------------------ttacattga-cagtgttattctgtaaatattttcaggaaaccatcagtagttgtttggctttttgctttaatatttgagat--aagtcggagtggctcgcygcataggatccatggattgtttgagagggcactagcwawcgataaatttcataattcagttatactctggcgattgtatgtcgcatatgagattaacgttgttcacaatccatctgcagcgaggcgaatattttttcgtgctatt-catgcctgtccatggtaagygacttty-cgcttgatgtcc---------------------------tgat-----aaatcaaat---------------tgaaagaacaagcya-taattgt-aatt--------------aaccta-ttaaatggatac-----------catttgtkagata-------------------------ggtttag-gaaccaaa--------------------------------------------------------------------------------------------------------------------------------------------------------------------------------------------------------------------------------------------------------------------------------------------------------------------------------------------------------------
>I28604_M032_Malvaceae_Entelea_arborescens_seq1
------------------------------------------------------------------------------------------------------------------------------------------------------------gtagtaatgga----------------------------------------------------------------ttattttgaatgattttctt-cttcaggatttagcaa-------------ttwawtkkyttwtttwwwhywtytvytytggtggtttgaagaatttacctggattt-tgtgatrattttctcaaw---------ttttctttgaacttatgttta----twtttytstryayatattygcaggaaaccatcagttattgtttggctttttgcattaatatttgagat--tagttggaggggctctatacatagaatccatggattgttygagagggcactagccaatgataaattgcataattcagttatactgtggcgytggtacakygaatatgarrttaacatagcttgcaacccatctgctgcaaggcraattttttttcgtgctatt-catgcctgcccatggtacgtggcttct-cccttgatgtca---------------------------ttt------aaaacaaacaaattttta--tgattgaaagaaytggcta-taattgttaatc--------------aacttg-ttaaatggatgt-----------c-------------------------------------------------------------------------------------------------------------------------------------------------------------------------------------------------------------------------------------------------------------------------------------------------------------------------------------------------------------------------------------------------------------------
>I28608_M035_Malvaceae_Hosfordia_alata_seq1
------------------------------------------------------------------------ttacattatattttttgttcctgttct-----------------------------------------------------ctttctgtaaatgac------------------------------------------------------ttaaccatgtctttttgagtgaatttttt---cgtaggatttagcat-------------tttact-------------------ttttgggtta-------------atgga-------cttgatyttctcygg---------ttttcttttaacchatattga-cagtgwtattctgtacatatwctcaggaaaccttcagtggttgtatggctttttgcattaatatttgagat--aagtcggagtggctcgccgcataggatccayggattgtttgagagggcactagcaaacgataaatttcatarttcagytatactctggcgattgtatattgcatatgagattaacgttgttcgcaatccatctgcagcaaggcgaatatttttccgtgctatt-catgcctgtccgtggtaagtgactbct-cccttgatgcac---------------------------tcgt-----aaatcaaat---------------tgaaa-----------------t-actc--------------aaccta-ttga---------------------------aagaatcrgtcaagtc---------a--gaaaagtag-gaacaaaat-------------------------------------------------------------------------------------------------------------------------------------------------------------------------------------------------------------------------------------------------------------------------------------------------------------------------------------------------------------
>I28610_M037_Malvaceae_Heritiera_littoralis_seq1
------------------------------------------------------------------------ata-----------gattttctctttt-----------------------------------------------------ctatatataaatgga------------------------------------------------------ttaaactggtgtttttgagtgaattttttgttttctgcatttagcat-------------tctatt-------------------ttttgattttgtga--------tatgga------cattgattttctccaa---------ttttctgtaaaattatatcga---gtgtttttctgtaaatattctcaggaaaccatcagtaattgtttggctgtttgcgttaatatttgagat--aagtcggagtagctcttcgcataggatccatggattgtttgagagggcactagcaaatgataaattgcgtaattcagttatactctggcgtttgtatgttgcatatgagattaacatagtgcgcaatccatctgtggcaaagcgaatattttttcgtgctatt-catgcctgtccatggtaagtggctttt-cccttggtgtct---------------------------tcta-----aaaccaaactggctcttta-tgattgaaag--ccatcta-taat------tc--------------aacatg-tttattgga----------------------------------------------------------------------------------------------------------------------------------------------------------------------------------------------------------------------------------------------------------------------------------------------------------------------------------------------------------------------------------------------------------------------------------
>I28616_M042_Malvaceae_Leptonichya_maranta_seq1
-------------------------------------------------------------------------------------tgcattccatttcg-----------------------------------------------------ctttatatctatgaa------------------------------------------------------ttaaccagatatttttgaatgaatttttgc-cttaaggatttagcaa-------------tttgttgcgtg-----------ttattttttggggttggaaggattgcatgkat-----------tttggtccat---------ttttcttttaacgtcttttga-castgttattctgtaaatattttcaggaaaccatcggtaattgtttggctttttgcattaatatttgagat--gagtcggagtggctctatgcataggatccatggattgtttgaaagggcactagccaatgataaattccataattcagttatactctggcwttggtacatcgcgtatgagattaacatagagtgcaatccatctgcagcaaggcgaattttttttcgtgcgatt-catgcctgcccrtggtaagtggcttct-ccctttatatcatgt---------------------------------ataccaaac------------------------tggcta-taatttt-aatc--------------aactagttaaaatggatat-----------catgcggatg-caatagagcaa---------------agcttcat-gaaccataatctctcaa----------------------------------------------------------------------------------------------------------------------------------------------------------------------------------------------------------------------------------------------------------------------------------------------------------------------------------------------------a
>I28617_M043_Neuradaceae_Neurada_procumbens_seq1
------------------------------------------------------------------------------------------------------------------------------------------------------------------------------------------------------------------------------------------------------tcttt-ccatttagttttgcat----------------------------------------------------------------------tttcaacctcttgctcaatcaa--c---------------------------agtgtttgggtaaatattttcaggaaaccatctgtcattgtttggctgtttgccttgacatttgagat--gagtagagggggctcgcggaatagaatccatggattgtttgaaagggctctggcaaatgatacattacgtagctctgttatactttggcgttggtacatttattatgagattaatattgcacgcaatccctcgtcagccaggcgaatatttttccgagcgatt-catgcctgcccatggta--tgaactcttcatctgatgt----------------------------------------------------------------------------------------------------------------------------------------------------------------------------------------------------------------------------------------------------------------------------------------------------------------------------------------------------------------------------------------------------------------------------------------------------------------------------------------------------------------------------------------------------------
>I28621_M153_Malvaceae_Trichospermum_sp_seq1
----------------------------------------------------------------------------------------------------------------------------------------------------------------taataaa------------------------------------------------------ttatccagatatttttgaatgatttttttc-yttyaggatttagcaa-------------tttgttgctttttttyc-----ccccttttyggtttggaagaaattacatggaytt-tgtgatgatttgctccat---------ttttctttgaasttaagtttgatgttgttggtctgtaaatatttgcaggaaaccatctgtaattgtttggctttttgcattaatatttgagat--gagtgggaggggctccatgcatmgaatccatggactgtttgagagggcactakccaatgayaaattgcataattcagttatactctggcgttggtacatcgavtatgagattracakagttcrcaatycatctgctrcaaggcgaattttttttcgtgctatt-cacgcctgcccatggtatgtggcttct-yccttratrtca---------------------------ttt------aaacaaaacaaattttta--tgdttgaaagaayyggcta-taattat-tatc--------------aacccg-ttaaatggatgt-----------aatgtggaagaccataggttcca--------------ag--------------aatct-------------------aaaccaatgcagtcaacct--------------------------------------------------------------------------------------------------------------------------------------------------------------------------------------------------------------------------------------------------------------------------------------------------------------------
>I28623_M048_Malvaceae_Abroma_augusta_seq1
---------------------------------------------------------------------------------------------------------------------------------------------------------------------------------------------------------------------------------------------------------------------------------------------------------------------tataaataatgagaaaaaacaggacaat-tttaagttttaaggccat---------ttttctttaagcttatgttga-cagtgttattctgtaaatattttcaggaaaccatcagtaattgtttggctttttgcattaatatttgagat--aagttggaggggctctatgcataggatccatggattgttcgaaagggcactagccaatgataaattgcataattcagttatactctggcgttggtatattgcatatgagattaacatagtgtgcaatccatctgcagcaaggcgaatttttttccgtgctatt-catgcctgcccatggtaagtggcttct-atcttgaaatca---------------------------tgt------aaaccacac------------------------tggcta-taattgt-aatc--------------aacctg-ttaaatggatgt-----------catgtggatggcaatagaccaaa--------------gc-ttcat-gaaccagaatct-------------------gtcatgccaatgctaacctgct-atgttggt--catttttcaactttctccaatttatgagtctta---------------------------------------------------------------------------------------------------------------------------------------------------------------------------------------------------------------------------------------------------------------------
>I28624_M049_Malvaceae_Corchoropsis_tomentosa_seq1
---------------------------------------------------------------------------------------------atttct-----------------------------------------------------ctttatataaatgaa------------------------------------------------------ttaaccaggtatct-tgagtgaact-ttt---tccatgattgagcag------------ttttact-------------------tttagg-----taaga-aattgcatgga-------catgattttatccga---------ttttcttgtaacttatgttga-cagtgttattctataaatattcccaggaaaccatccgtaattgtttggctttttgcaataatatttgagat--tagtcggagcggctctttgcataggatccatggattgtttgagagggcactagcaaatgataaattccataattcagttatcctatggcgtttgtatgttgcatatgagattaatgtagtgcgcaatccatcttcagcgaggcgaatattctttcgtgctatt-catgcctgtccatggtaagtggcttct-gccttgatgtca----------------------------tga-----aaaccaaactgtttcttta-cgagtgaaag--ccaacta-taagggt-aatc--------------aacctg-ttaaatag-----------------------------------------------------------------------------------------------------------------------------------------------------------------------------------------------------------------------------------------------------------------------------------------------------------------------------------------------------------------------------------------------------------------------------------
>I28629_M052_Malvaceae_Spirotheca_rosea_seq1
-------------------------------------------------------------------------------------------------------------------------------------------------------------------tgaa------------------------------------------------------ttagccaggtatttttaagtgaattttttc-tttcgggatttagcat-------------tttaca-------------------ttttgggtttgtcaagaaatttcatgga-------ctagactttttccga---------ttttcttttaacttatgttga-ccatgttattctgtaaatatcttcaggaagccatcaataattgtttggctttttgcgataatatttgagat--tagtcagagtggttcatcgcataggatccatggattgtttgagagggcactagcaggggataaatttcataattcagttatactctggagattgtatgttgcatatgagattaacgttgtgcgcaacccagctgcagcaaggcgaatattttttcgtgctatt-catgcctgcccatggtaagtgacttcctccctcgatgtca---------------------------tgtt-----agattaaacctggtcttta-tratygraagaryctgcta-taattgt-gr------------------------------------------------------------------------------------------------------------------------------------------------------------------------------------------------------------------------------------------------------------------------------------------------------------------------------------------------------------------------------------------------------------------------------------------------------------------
>I28630_M053_Malvaceae_Huberodendron_swietenioides_seq1
----------------------------------------------------------------------------------------------tttct-----------------------------------------------------ctttatataaatgaa------------------------------------------------------ttaaccaagtatttttgagtgaattttttc-tttcaggatttagcat-------------tttacc-------------------ttttgggttagccaagaaatttcatgga-------ccagacattatctga---------ttttcttttaacttatgatga-cagtgttattctgtaaatattctcaggaaaccatctttaatcgtttggctttttgcattaacatttgagat--gagtcggagtggctcatcgcataggatccacggattgtttgagagggcactagcaaatgatcaatttcataattcagttatactctggcgattktatgttgcatatgagattaacgtagtatgcaatccatctgcagcaaggcgaatattttttcgagccatt-catgcctgcccatggtaagtgagttcctccattgatgtca---------------------------tgtt-----aaaccaaactggttctttg-taagtgaaagaaccagcta-taattgt-agtc--------------aaccta-ttaaatggatat-----------catttgaaagata-------------------------------------------------------------------------------------------------------------------------------------------------------------------------------------------------------------------------------------------------------------------------------------------------------------------------------------------------------------------------------------------------------
>I28632_M055_Malvaceae_Eriolaena_candollei_seq1
------------------------------------------------------------------------------------------------------------------------------------------------------------------------------------------------------------------------------------------------------------------------------------------------------------------tttatc-----tgagrtrdtbdmmkrsw-------cawvaytttmthkawtttwtyttttttttttttaacttatgttga-cagtgttactctgc--atattttcaggaaaccatcygtaattgtttggctttttgcaataatatttgagat--tagtcggagyggctctttgcataggatccatggattgtttgagagggcactagcaaatgmtaaattvcrtaattctattatcctmtggcgtttgtatattgcatatgagattaatgtagtgcgcaatccatcttcagcgaggcgaatattcttycgtgctatt-catgcctgtccatggtgagtggcttct-gycttgacgtca------------------------------------tgaaaaaactggttcttaa-cragkgaaag--ccaacta-twagggc-aatc--------------aacctg-ttaaatag---------------------caaagtgaccgaccaa---------------agtttctc-gaatcaaaa-------------------------------------------------------------------------------------------------------------------------------------------------------------------------------------------------------------------------------------------------------------------------------------------------------------------------------------------------------------
>I28633_M056_Malvaceae_Adansonia_digitata_seq1
-------------------------------------------------------------------------------------------------------------------------------------------------------------tataaatgaa------------------------------------------------------ttaaccaggtatttttaagtgaattt-------------ttttccat-------------tttacc-------------------ttttgggtttgtcaagaaatttcatgga-------ccaggctttttccag---------ttttcttttgacttatgttga-ctgtgttattctgtgaatattcttaggaaaccatcaataattgtttggctttttgcgataatatttgagat--tagtcggartggctcatcacataggatccatggattgtttgagagggcactagcaaacgatgaatttcataattcagttatactctggygattgtatgttgcatatgagattaacgttgtgcgcaatccatctgcagcaaggcgaatattttttcgtgctatt-catgcctgcccatggtaagtgacttcctccctttatgtca---------------------------tgtt-----aaatcaaaccgggcctttg-taattaaaagaactcgcta-taattgt-agtc--------------aagcta-ttaaatgaatat-----------aatgt-aaagatatagrgcaaa----------------gctttaa-gaatcaaaatct----------------------------------------------------------------------------------------------------------------------------------------------------------------------------------------------------------------------------------------------------------------------------------------------------------------------------------------------------------
>I28636_M059_Malvaceae_Pterospermum_pierrei_seq1
--------------------------------------------------------------------------------------------------------------------------------------------------------------------------------------------------------------------------------gtccggtatttttgagtgaactcttt---tccaggatttagaa--------------tttacc-------------------ttttgt-----caga--agctgcatgga-------catgattttctccaa---------ttttcttttaacttatgttga-cagtgttgttctataaatattctcaggaaaccatcggtaattgtttggctttttgcgattatatttgagat--gagtcagagtggctctttgcataggatccatggattgtttgagagggcactagcaaatgataaattgcataattcagttctcctatggcgtttrtwtgtttcatatgagattaatgtagtgcgcaatccmtctkcagcaaggcgaatattttttcgtgctgtt-catgcctgt---------------------------------------------------------------------------------------------------------------------------------------------------------------------------------------------------------------------------------------------------------------------------------------------------------------------------------------------------------------------------------------------------------------------------------------------------------------------------------------------------------------------------------------------------------------------------------------
>I28637_M060_Malvaceae_Duboscia_vifidiflora_seq1
---------------------------------------------------------------------------------------------------------------------------------------------------------------------------------------------------------------------------atatatctttttattttttagagtatttatta---ttgtagatgagtaat----aaaagtcatttaatatgc----------------------atttgaaagtaatttcatggattt-tgtgatggttttctccat---------ttttctttgaacttaagtttgattttattgttctgtaaatatttacaggaaaccatcagtaattgtttggctttttgcattaatatttgagat--tagttggaggggctctgtacatagaatccatggattgtttgagagggcactagccaatgataaattgcataattcagttatactctggcgttggtacatcgagtatgagattaacgtagttcgcaacccttctgctgcaaggcgaatttttttccgtgctgtt-catgcctgcccatggtacgtggcttct-ccctttatgtca---------------------------ttt------aaaccaaacaaattttta--tgattgaatgaactggcta-taatagt-aatc--------------agcctg-ttaaatggatgt-----------catgtggaaagccatagattgga--------------agcttcat------ggaatct-------------------aaaccaactcagttaacccact-atagt-----tcattatcaactttcttcaatttatgagtctaaa--------------------------------------------------------------------------------------------------------------------------------------------------------------------------------------------------------------------------------------------------------------------
>I28640_M062B_Malvaceae_Diplodiscus_paniculatus_seq1
--------------------------------------------------------------------------------------------------------------------------------------------------------------------------------------------------------------------------------acctggtat-tttgagtgaaaattttc--ttccgtatttagctt-------------tttatc-------------------ttttgggtttgtgaaggaa-tgcatgga-------tgtgattttctccaa--------tattatttttactttatgttga-cactgttattctgtaaatattctcaggaaaccatcagtaattgtctggctttttgcattaatatttgagat--gagttggagcgactctttgcataggatccatggattgtttgagagagcactagcaaatgataaattgcgcaattcagttataatctggcgtttgtatattgcatatgagattaacatagttcgcaatccatctgcagcaaggcgaatattttttcgtgctatt-catgcctgtccatggtaagtggcttct-ccattgatatca---------------------------tg-t-----aatccatactgg--------------------------------------------------------------------------------------------------------------------------------------------------------------------------------------------------------------------------------------------------------------------------------------------------------------------------------------------------------------------------------------------------------------------------------------------------------------------------------------------------------
>I28644_M066_Malvaceae_Thomasia_solanaceae_seq1
-----------------------------------------------------------------atcatatttaatacatttattggctttcatttct-----------------------------------------------------ctttacataaatgaa------------------------------------------------------ttaatcacatagttttgattgaattt-ttt-cttcaggatttagcaa-------------tttgttgcatg-----------tagttttgggtttg-gaagaaattgcatggattt-ggtcttgattttttccat---------tttcct---------------------------tgtaaattttctcaggaagacatcagtaattgtttggctttttgcattaatatttgagat--gagtcggaggggctctatgcataggatccatggattgtttgagagggcattagccagtgataaattgcatcattcagttatactctggcggtggtacgttgcatatgagattaacatagtgcdcaatccatctgcagcaaggcgaatattttttcgtgctatt-catgcctgcccatggtaagtggcttct-cccttgatctca---------------------------tg-a-----aaaccaaattggttc-tta-tgattgaaagaagtggcta-taatcat-aatc--------------aacctg-ttaaattgatgt-----------catgtggaaggccacaggccaa---------------agtttcat-aaaccagaatctca------------------aaacaatgcagctaacctg-------------------------------------------------------------------------------------------------------------------------------------------------------------------------------------------------------------------------------------------------------------------------------------------------------------------
>I28645_M067_Malvaceae_Guichenotia_ledifolia_seq1
cat-----------------------------------------------------------aagatcatatttaatacatgtattggctctcattttt-----------------------------------------------------ctttacataaatgaa------------------------------------------------------ttaaccacatagttttgattgaattt-ttt-cttcaggatttagcaa-------------cttgttgcatg-----------ttgttttgggtttg-gaagaaattgcatggattt-ggtcttgattttttccat---------tttcct---------------------------tgtaaattttctcaggaagcaatcagcaattgtttggctttttgcattaatatttgagat--gagtcggaggggctctatgcataggatccatggattgtttgagagggcattagccagtgataaattgcatcattcagttatactctggcggtggtacattgcatatgagattaacatagtgcgcaatccatctgcagcaaggcgaatatttttccgtgctatt-catgcctgcccatggtaagtggcttct-cccttgatctca---------------------------tg-t-----aaaccaaattggttc-tta-ttattgaaagaagtggcta-taatcat-aatc--------------aacttg-ttaaattgatgt-----------catgtggaaggccgcacaccaa---------------agcttcataaaaccagaatctca------------------aatcaatgcagt--------------------------------------------------------------------------------------------------------------------------------------------------------------------------------------------------------------------------------------------------------------------------------------------------------------------------
>I28646_M068_Malvaceae_Helmiopsis_sp_seq1
------------------------------------------------------------------------------------------------------------------------------------------------------------------aatga------------------------------------------------------atatmyasrkrtyy-ykartgwayk-twt---yycwwratywrrkatacctaaaacatgmtttact-------------------tttagg-----ttaakraattgcahggr-------catractwtattgvd-------wwtttthttrtaactwatgttga-cagtgttaytctrc--atattttcaggaaaccatcygtaattgtttggctttttgcaataatatttgagat--kwgtcggagyggctctttgcataggatccatggattgtttgagagggcactagcaaatgataaattncataadtctattatyctatgscgtttdtatattgcatatgagattaatgtagtgcgcaatccatcttcagcgaggcgaatattctttcgtgctatt-catscctgtccrtggtgagtggcttct-gccttgayktca----------------------------yga-----aaaccaaactrgttcttaa-kgagtgaaag--ccaacta-twagggt-aatc--------------aacctr-ttaaatagatgk-----------tatttgsaargtgaccractaa---------------agtttc-------------------------------------------------------------------------------------------------------------------------------------------------------------------------------------------------------------------------------------------------------------------------------------------------------------------------------------------------------------------------
>I28647_M069_Malvaceae_Cheirolaena_linearis_seq1
---------------------------------------------------------------------------------------------------------------------------------------------------------ttta-atagacgta------------------------------------------------------ttaatcatgtatctgtgagtgaact-ttt---tccatgatttagtat------------ctttact-------------------ttttgt-----taagaaaattgcatgga-------cataactttatcgaa---------ttttcttgcaacttatgttga-cagtgttattctac--atattttcaggaaaccctccgtaattgtttggctttttgcaataatatttgagat--tagttggggcggctctttgcataggatccatggattgtttgagagggcactagcaaatgataatttacaaaattctattatcctatggcgtttgtatattgcatatgagattaatgtagtgcgcaatccatcttcagcaaggcgaatattcttccgtgctatt-catgcctgtccatggtgagtggcttct-gccttgacatca------------------------------------tgaaaaaactggtttttaa-cgagtgaaag--ccaagta-ttagggt-aatc--------------aacctg-ttaaatag---------------------caaagtaaccgactaa---------------agtttctg-gaatcaaaa-------------------------------------------------------------------------------------------------------------------------------------------------------------------------------------------------------------------------------------------------------------------------------------------------------------------------------------------------------------
>I28648_M070_Malvaceae_Helmiopsiella_madagascariensis_seq1
---------------------------------------------------------------------cgcatattcacagttctgcattccatttct-----------------------------------------------------cttta-ataaatgaa------------------------------------------------------ttaaccaggtatct-tgagtgaact-ttt---tccatgatttagtat------------ctttact-------------------tttagg-----taagr-aattgcatgga-------catractttatcgaa--------tttttyttrtaacttatgytga-cagtgttaytctrc--atattttcaggaaaccatccgtaattgtttkgctttttgcaataatattygagat--tagtcgragyggctctttgcataggatccrtggattgtttgagagggcrctagcaaatgataaattrcatamttctattatcctmtggcgtttgtatattgcatatgagattaatgtagtgcgcaatccatcttcagcgaggcgaatattcttycgtgctatt-catgcctgtccatggtgagtggcttct-gcyttgacgtyag--------------------------ttta-----tgaaaaaactggttcttaa-cgagtgaaag--ccaacwa-wwarggw-asty--------------wamcwr-kwramtwg---------------------yaragwgrycaa--------------------------------------------------------------------------------------------------------------------------------------------------------------------------------------------------------------------------------------------------------------------------------------------------------------------------------------------------------------------------------------------------
>I28652_M074_Malvaceae_Hildegardia_barteri_seq1
--------------------------------------------------------------------------------------------------------------------------------------------------------------------------------------------------------------------------------actaaaaatcctaaataaaatccaaat-cttcttgatttagcak-------------ktgatc-------------------ktttaggtttgtgaagaaattgcatggg-------caaaattttctccaa---------ttttcttttagcttattttga-ctgtgtttttctataaatattcttaggaaaccatcagtaattgtttggcttttcgcattaatatttgagat--gagtcagagcagctcttcgcataggatccatggattgtttgagagggcactagcagatgataagttatgtaattcagttatactctggcgtttgtatgttgcatatgagattaacatggcgcgcaatccatctgcagcaaggcgaatatattttcgtgctatt-catgcctgcccatggtaagtgactttt-cacttgatgtca---------------------------tt-t-----aaaccgaactggttctttg-tgattggaagacat--ctg-taag------tc--------------tacttg-ttaattggatgt-----------cat-----------------------------------------------------------------------------------------------------------------------------------------------------------------------------------------------------------------------------------------------------------------------------------------------------------------------------------------------------------------------------------------------------------------
>I28653_M168_Malvaceae_Theobroma_cacao_seq1
-----------------------------------------------------------------------------------------------ttct-----------------------------------------------------ctatacataaatgaa------------------------------------------------------ttaaccagatattt-tgactgaatttttt---cttcaaatttagcaa-------------tttgttgcaagtt---------atcttttgggttt-ggaacaaattgcattgattttggtcgtgattttctccat---------ttttcgtttaacttatattga-cattgttattctgtaaatattctcaggaaaccatcagttattgtttggctttttgcattaatatttgagat--gagtcggaggggctctatgcataggatccatggattgtttgagagggcactagccaatgatcaattgcataattcagttatactctggcgttggtacatttcatatgagattaacatagtgcgcaatccatctgcagcaagacgaactttctttcgtgctatt-catgcctgcccatggttagtggtttct-cccttgatgtca----------------------------tgt-----aaaccaaactggttcctta-tgattgaaagaactggcta-taa-------------------------------------------------------tgtggaaggccatagaccag---------------agcttcat-gaactacaatctca------------------aaccaacgcagttaacctgct---agt------catttgcaactttctccaatttgtgagtctaaaatagt---------------------------------------------------------------------------------------------------------------------------------------------------------------------------------------------------------------------------------------------------------------
>I28655_M148_Malvaceae_Robinsonella_mirandae_seq1
------------------------------------------------------------------------------------------------------------------------------------------------------------ctgtaaatgac------------------------------------------------------ttaammgtgtctttttgagtgaatttttt---tgtaggatttagcat-------------tttacc-------------------ttttgggtta-------------atgga-------cttgatcttytccgg---------ttttcttttaayctatattga-cagtgttwttctgtacatatactcaggaaaccwtcagtggttgtatggctttttgcgttaatatttgagat--aagtcggagtggctcgccgyataggatccacggattgtttgagagggcactagcaaacgataaatttcataattcagtyrtactytggcgattktatgtygcatatgagattaaygttgttcgcaatccatctgcagcdaggcgaatatttttccgtgctatw-catgcctgtccgtggtaagtgacctct-ctcttgatgcac---------------------------tctt-----aaatcaaat---------------tgaaagaaccaggcagaaactgt-actc--------------aaccta-ttga---------------------------aagtatcagtcgaat---------------------------------------------------------------------------------------------------------------------------------------------------------------------------------------------------------------------------------------------------------------------------------------------------------------------------------------------------------------------------------------------
>I28656_M002_Malvaceae_Tilia_americana_seq1
-------------------------------------------------------------------------tattacattttttttgttccattttg-----------------------------------------------------ctttatataaatgaa------------------------------------------------------ttaaccaggta--tttgagtgaattttttc--ttcaggatttagcat-------------ttwact-------------------tyttgkgywwrtgaagaaattgcatgga-------catgattttctcya----------attttctttaacttatgttga-cagtgttattctgtawatattytcaggaaaccatcagtaattgtctggctttttgcattawtatttgagat--gagtbggagtggctcyttgcataggatccatggattgtttgagagagcactagcaaatgataaattgcataattcagttwtactctggcgtttgtatgttgcatatgagattaacatagtgyryaatccatctgcagcaaggcgaatattttttcgtgctatt-catgcctgcccatggtaagtgrcttct-cmcttgatgtca---------------------------tk-t-----aaaccaaactggttcttta-tgattgaaaraacaagcta-taattgt-aatc--------------aacctg-ttaaatggaaat-----------catgtggaag----------------------------------------------------------------------------------------------------------------------------------------------------------------------------------------------------------------------------------------------------------------------------------------------------------------------------------------------------------------------------------------------------------
>I28657_M180_Malvaceae_Triumfetta_lappula_seq1
------------------------------------------------------------------------------------------------------------------------------------------------------------------------------------------------------------------------------tatctagwtatcttaaaatgattttttta-ctttwgratttwgcca-------------cktattgcatttttt----------ttcttaggtttggaagaaattwcatggattt-tgtgatgattattttagt--------------wttggacttaattttga---ttttgttctgtaaatatttgcaggaaaccatcagtaattgtttkkctttttgcattaatattcgagat--tagttcaaggggctctagacatagaatccatgggttgtttgagagggcactabccaatgadaaattgcgtaattcagttmtactctggcgttggtayattgaatatgagattaacatagtycatgacccrtctgcagcaagrcgtatmttttttcgtgctatt-catgcctgcccatggtacgtrgcttct-cccgwgatgtca---------------------------ttt------raaccaarcaaattttta--tgattgaaataattggcta-taattgt-aatc--------------aacctg-ttaaatggatgt-----------catgtggatggccatagattcca--------------tgattcat-ga--------------------------------------------------------------------------------------------------------------------------------------------------------------------------------------------------------------------------------------------------------------------------------------------------------------------------------------------------------------------
>I9832_V002_Malvaceae_Luehea_speciosa_seq1
tgttgagattgccatattttggcttttcctttttacctctgtcaactgccagcttcatactgtgaattttatata----------agcgcttcatttttacagagtatttattattgtccagttctggccactaaaaaaaagtttattattgttcagtaataatagawgagtgataaaagtcatttaagmcamryattgcmttccacttysywktkwwwwagtatccagatatttttgaat---tthwttt-ctttkggatttagcaa-------------tttgttgcattttmtct-tttytkkktttkgdddttdvadgrawwwwvnddkdttt-tgtgatgatttgctccat---------ttwtctwtgaacttatgbttdrtgbcattggddtgtaaacatttgcaggaaaccatcmgtaattgtttggctttttgcattaatatttgarat--gagttgcagcggctctatgcatagaatccatggattgtttgagagggcactavccaatgataaattgcatarttcggtdatactctggcgttggtacatcgratatgagattaacatagttcrcaatccatcygctgcaagghgaatttttttycgtgctatt-catgcctgcccatggtacgtggcttct-acctttatgtca---------------------------ttt------aatcaaaacaaattttta--tgattgaaggaattggcta-taattgt-tacc--------------aaccgattaaaatggatgt-----------catgtggaaggccatagattccc--------------ag--------------aatcg-------------------aaaccaacaccgtcaacctgct-atagt------cttttgcaactttctccaatttatgagtctagtg-------gtaatatggtaatatagtcattgctgtttttctccaaatttgtttgccctcttaactacagggtattattcttacccaacatcatttcggtttgttttgtgcttcttccttcttctcattctatgattggacaaaattgtctttaagccaccatgaatttaggtagcagctatcacggaacaacttctagtacttagttgactttgcctttgaaggaagcatttcttattgcgacatgctcaagccttcttg
