# Supplementary material for: Localized Phylogenetic Discordance Among Nuclear Loci Due to Incomplete Lineage Sorting and Introgression in the Family of Cotton and Cacao (Malvaceae)
Source: Front Plant Sci. 2022 Apr 13;13:850521. doi: 10.3389/fpls.2022.850521 (PMC9043901; doi:10.3389/fpls.2022.850521)
Supplement: Supplementary file 1 [file Data_Sheet_1.ZIP › Alignments_v4/L171.fasta]

>I23353_M002_Malvaceae_Tilia_americana_seq1
-----------------------------------------------------------------------------------------------------------------------------------------------------------------------------------------------------------------------------------------------------------------------gtgctgttctaccagaggttctggactggcaaactttcctcaaatcgccaaatatgatacaaccagttyctgcaatcaacattcactgccacgatttgtgcaggytgatacmtttcrgrtctccratggtgaagcttgtcgcttcatcttscctkctggadtttctttctggaatatchtatcvgaaaaaarggaaacmtgargagttacaatrctgcatgggttacctaatgtccataatgactgtattagaaggtctrgtattttatgatgacatwagggtrgsaatgaactgttgcctttgcttatcrataattttagggt--g---ggarcagctkgacatgcasgaa--tcaggagctgcgagaagtaattggtacaggctaattgtggaggaaatgrca-atgtcdatggcagttccttgcttagcatcaaaatcattcattaatcatcacaagccagctgttcatgtaactgttgcattgctaaaactwcagaagattccggggtggatgagaaccgtgtttgatgacmtttcmatatctr-gtataattgacaaccttaargtgatggatgtcagccctgmgatggtgcttttatttcgagctctcctgaagtctggattcttaaaggcagabcatatagccagtcttaatcatgtgctccaggt----aacattaattattatdt----gtagagtttctg-ttctcatttcttttg---------------attgtta-------------------------------------------------gaat-------agttggtttc-----acta-------------------------------------tata-----------------ct-agaat------aaaaat------------------------------------------------------------------------------------------------------------------------------
>I23354_M003_Malvaceae_Herissantia_crispa_seq1
----------------------------------------------------------------------------------------------------------------------------------------------------gatatggca--ca-------------------------------------------------------------------------------------------------------------------------------------------------------------agcacaaccaggttctacgatcaacattcactgccatgatttgtgcaggatgatacatttcgggtctccaattatcaagcttgttgcttcatcttgcctgctggagtttctttccggaatatcatatcagaaaaaggttaaccatgtggagtcacagtgcttcatgggtcaccttatgtccataatgactgtattagaaggtcaggtatttaacgaagacatcagggtggcaatgaactgttgtctttgtttatccataattttagggt--gggaaaaagagctggaaatgcaggaa--tcagtagttgtgagaagtaactggtacaggctaattgtggaggaaatggcc-atgtctatggcagttccgtgcttagcatcaaagtcattcatcaatcatcacaagcccgctgttcatctaactgttgcattgctaaaacttgagaagatcccggggtggatgacaaccgtgttcgatgacctctccatatctt-caataatcgaaaaccttaaagtaatggatgtcagccccgagatggtgcttttatttcgagctctcctcaactctggattcttaaaggcagagcatatagccaatcttaatcatgtgttccaggt----aaactt------------------taccctatg---ttctctttttctgagtaagacggatataaaaacta-------------------------------------------------ttat--------atttatgtc-----attttttggt-----------------------accgtaggcatg-----------------cagaaaac------gcatgtacaacaacagta-------------------------------aagaacacatgacggttaa---------------------------------------------------------gcaagta
>I23355_M004_Malvaceae_Malva_arborea_seq1
-----------------------------------------------------------------------------------------------------------------------------------------------------------------------------------------------------------------------------------------------------------------------------ttctacccgaggttgcagactggcaaactttgctcaaagcaccagatctagcacaaccagtttygaaaatcaacattcactgccatgatttgtgcaggatgatacacttygggtctccaattgtcaagcttgttgcttcatcttgcctgttggagtttctttacggaatatcatatcagaaaaaaggcaaccaygtrgagtcacagtgcttcatgagttacctaatgtccataatggttgtattagaaggtcaggtatttaacgacgacattagggtggcaatgaactgttgtctttgcttatcaatwattttagggt--gggaaacagaactcraaakgcaggaa--tcaggagttgtgagaagtaactggtacaggctaattgtggaggaaatdgct-atgactatggccgttccatgcttagcatcagagtcattcattaattatcacaaacctactgttcatcttactgttgcattgctaaaacttgagaagattccggggtggatgacaacagtttttgatgacctttctatatctt-ctataattgaaaaccttaaagtaatggatatcagccctgagatggttcttttctttcgagctctcctcaattctggattcttaaacgcagagcacatagcaagtctcaatcacgtgtt----------------------------------------------------------------------------------------------------------------------------------------------------------------------------------------------------------------------------------------------------------------------------------------------------------------------------------------------------------------------------
>I23356_M005_Malvaceae_Lavatera_assurgentiflora_seq1
--------------------------------------------------------------------------------------------------------------------------------------------------------------------------------------------------------------------------------------------------------------------------------------aggttgcagactggcaaactttgctcaaagcaccagatctagcacaaccagtttygaaaatcaacattcactgccatgatttgtgcaggatgatacacttygggtctccaattgtcaagcttgttgcttcatcttgcctgttggagtttctttacggaatatcatatcagaaaaaaggcaaccaygtrgagtcacagtgcttcatgagttacctaatgtccataatggttgtattagaaggtcaggtatttaacgacgacattagggtggcaatgaactgttgtctttgcttatcaatwattttagkgt--gggaaacagaactcraaakgcaggaa--tcaggagttgtgagaagtaactggtacaggctaattgtggaggaaatrgct-atgactatggccgttccatgcttagcatcagagtcattcattaattatcacaaacctactgttcatcttactgttgcattgctaaaacttgagaagattccggggtggatgacaacagtttttgatgacctttctatatctt-ctataattgaaaaccttaaagtaatggatatcagccctgagatgrttcttttctttcgagctctcctcarttctggattcttaaacgcagagcacatagcaagtctcaatcaygtgttccaggt----aacayaactg-wtcyatt-ctttctgttctttt----tcctttttctt------------------------------------------------------------------------------------------------------------------------------------------------------------------------------------------------------------------------------------------------------------------------------------------------------------------
>I23359_M008_Malvaceae_Althaea_officinalis_seq1
------------------------------------------------------------------------------------------------------------------------------------------------------------------------------------------------------------------------------------------------------------------------------------agaggttgcagactggcaaactttgctcaaaacaccagatatggcacaaccactttcgaaaatcaacatccactgccatgatttgtgcaggatgatacattttgggtctccaattgtcaagcttgttgcttcatcgtgcctgttggagtttctttacggaatatcatatcagaaaaaagggaaccatgtggagtcagagtgcttcatgggttacctaatgtctataatgactgtattagaaggtcaggtatttaacgacgacattagggtggcaatgaactgttgtctttgcttatcaataattttagggt--gggaaacagaactcgaaatgcaggaa--tcaggagttgtgagaagtaactggtacaggctaattgtggaggaaatggct-atgtctatggcagttccatgcttagcatcagagtcattcattaattatcacaaacctactgttcatcttactgttgcattgctaaaatttgagaagattccggggtggatgacaaccgtttttgatgacctttccatatctt-ctataattgaaaaccttaaagtaatggatgtcagccctgagatggttcttttctttcgagctctcctcaattctggattcttaaacgcagagcacatagcaagtctcaatcatgtgttcca-------------------------------------------------------------------------------------------------------------------------------------------------------------------------------------------------------------------------------------------------------------------------------------------------------------------------------------------------------------------------
>I23360_M009_Malvaceae_Lagunaria_patersonia_seq1
------------------------------------------------------------------------------------------------------------------------------------------------------------------------------------------------------------------------------------------------------------------------------------------------------------------------------------accagtttctacaatcaacattcactaccatgatttgtgcaggatgatacattttggatctccaatggtcaagcttgttgcttcatattgcctgttggaatttctttccggaatatcacatcaaaaaatagggaaacacgtggagtcacgatgcttcatggattacctaatgtcaataatgacagtattagaaggtcaggtatttaacgccaacattaacgtggcaatgaactgttgcctctgcatatcaataattttagggt--gtgaaaaagaactggaaatgcaggaa--ccaggagttgtgagaagtaactggtataggctaattgtggaggaaatggct-atgtctatggcagttccatgcttggcatcaaagtcattcattaatcacctcaaacctgctgttcatctaactgttgcattgctaaaacttgagaagattccagggtggatgcgaaccgtgtttgacgacctgtccttatctt-ccataattgaaaaccttaaagtgatggatgtcagccctgagatggtgcttctatttcgagctctacacaactctggattcttaaaggcagagcatatagccagtctaaatcatgttttccaggt----aacattaattgct--------ttatactttctg-ttctctttt-----------------------------------------------------------------------------------------------------------------------------------------------------------------------------------------------------------------------------------------------------------------------------------------------------------------------
>I23365_M014_Malvaceae_Callirhoe_bushii_seq1
----------------------------------------------------------------------------------------------------------------------------------------------------------------------------------------------------------------------------------------------------------------------------------------------------------------------------------------------------------------------------------------------------------------------------------------------------------------------------------------------------------------------------------------------------------------------------------------------------------------------------agatgcaagaa--tcaggagttgtgagaagtaactggtacaggctaattgtggaggaaatggct-atgtctatggcagttccatgcttagcatcagagkcattcattaattatcacaaayctactgttcatmttactgttgcattgctgaaactggagaagattycggggtggatgacaaccgtttttgatgacctttccrtatctt-ctataattgaaaaccttaaagtaatggaygtcagccctgagatggttmttttctttcgagcwctcctcaattctggattcttaagcgcagagcacatagcaagtctcaatcacgtgttccaggt----aacaactattctttt-------------------ctttctgtttttttt---------------cttatca-------------------------------------------------taatggaacaaattaagttttg--atatgt------------------------------ataaatctatgat---------------cttcaaac-----------------------------------------------------tcaagggtaa--------------------------------------------------------------------------a
>I23367_M016_Malvaceae_Kitaibelia_vitifolia_seq1
--------------------------------------------------------------------------------------------------------------------------------------------------------------------------------------------------------------------------------------------------------------------------------------aggttgcagactggcaaactttgctcaaagcaccagatatggcacaaccagtttcgaaaatcaacattcactgccatgatttgtgcaggatgatacatttcgggtctccaattgtcaagcttgttgcttcatcttgccygttggagtttctttacggaatatcatatcagaaaaaaggkraccatgtggagtcacagtgcttcatgggttacctaatgtccataatgactgtattagaaggtcaggtatttaacgacgacrttagggtggcaatraactgttgtctytgcttatcaataattttagggt--gggaaacaraactcgraatgcaggaa--tcaggagttgtgagaagtaaytggtacagrytaattgtggaggaaatggct-atgtctatggcagttccatgctyagcatcagagtcattcattawywmwmacmwacyrwyyrtyywwctwwykswtksmttgctaaaacttgagaagattccggggtggatgacaaccgtttttgatkwycywtmymtwyywt-mt----wtraaaaccttaaagtaatggatgtcagccctgagatggtccttttctttcgagctctcctcaat---------------------------------------------------------------------------------------------------------------------------------------------------------------------------------------------------------------------------------------------------------------------------------------------------------------------------------------------------------------------------------------------------------------------------
>I23368_M017_Malvaceae_Sterculia_apetala_seq1
---------------------------------------------------------------------------------------------------------------------------------------------------------------------------------------------------------------------------------------------------------------------------------------------------------------------------------------------------------------------------------------------gtctccaatggtgaagctggtcgcttcatcttgcctgctggaatttctatctggaatatcatatcaggaaaaagggaaacatgaggagttacaatgctgcatgagttaccttaagtccataatgactgtattagaaggtctggtattttgtgatgacattagggtggcaatgaactgttgcctttgcttatcaataattttagggt--g---ggaacagacggacatgctggaa--tcaggagctgcgagaagtaactggtacaggctaattgtggaggaaatggta-atgtctttggcaattccatgcttagcatcaaaatcattcattaatcatcacaagccagctgttcatgtaactgttgcattgctaaagcttcagaagattccagagtggatgagaaccgtgtttgatgacgtttccatatctg-ctataattgacaatcttaaagttatggatgtcagccctgagatggtgcttttatttcgagctctcctaaactctggattcttgaaggcagagcatatagccggtcttaatcacgtgctccagg----------------------------------tgtg-ttctcatttcttctg---------------attgtca-------------------------------------------------caat-------ggttggtttc-----acta-------------------------------------gata-----------------ct-cgaat------aaaaataaa---------------------------------------------------------------------------------------------------------------------------
>I23371_M137_Malvaceae_Dombeya_wallichii_seq1
------------------------------------------------------------------------------------------------------------------------------------------------------------------------------------------------------------------------------------------------------------------tttacgtkctgttctacccgaggttctggactggcaaacattcctcaarkcaccaaacacgatacaaycggtttctgcaatcagtattcactgccaagatttgtgcaggctgatacatttcgggtctccaatggtgaagcttgtggsttcatcttgcctsctggagtttctttctggaatgkcatatcaggaaaaagggaaacatgaggagttagaatgctgcrcgagytacctaatgtcyrthatgrctgtattagaaggtctggtattttatgakgacmttagggtggcaatgaactgtkgcctttgctbatcaataattktaggvt--g---ggaacagctggamatgmatgaa--tcaggagctnhgagaagcaagtggtacaagctaatyvtggaggaaatgkca-atgtctatggcagttccatgcttagcatcaaaatcgttcattaatcaycacaagccagcwgtkcatgtgactgctgcattgytaaarcttcagaagatyccagaatggatgagaaccgtgtttgatgacctttcaatatctg-ctatmattgacaayctcaaagtgatgratgtcagctctgagatrgtgtttttatttcragccctcctgaaatctggattcttgaagccagagcatatagccagtcttaatcatgtcctycaggt----aacakgaattat---------atataggttctc-ttctcatttcttttg---------------actgtca-------------------------------------------------cagc-------ggttggttt----------------------------------------------------------------------------------------------------------------------------------------------------------------------------------------------------------------------
>I23372_M140_Malvaceae_Chiranthodendron_pentadactylon_seq1
------------------------------------------------------------------------------------------------------------------------------------------------------------------------------------------------------------------------------------------------------------------------------------ggaggttgcggacttgcaaactttcctcaaatcaccaaatatgatacaaccagtttctacaatcaacattcactgycatgatttgtgcaggatgatacattttgggtctccaatggtcaagcttgttgcttcatcttgcctgctggagtttctttctggaatatcgtatcagaaaaataggaaacatgaggagtttcaaggcttcatgggttacctaatgtccataatgacagtattagaaggtctggtatttaacgatgacattagggtggcaatgaactgttgcctctgcttatcaataattttagggt--g---ggaagagctagacatgcaggaa--tcaggagttgcgagaagtaactggtacaggctaattgtggaggaaatggct-atgtctatggcagttccatgcttagcatcaatgtcattcattaatcatcacaaaccagctgttcatctaactgttgcattgctaaaacttcagaagattccagggtggatgagaaccgtgtttgatgacctttccatatctg-gtataattgaaaaccttaaagtgatggatgtcagccctgagatggtgcttttatttcgagctctcctgagctctggattcttgaaggcagagcatatagccagtcttaatcatgtgctccaggt----aacattaattatt--------ttttactttctg-ttctcttttcttttg---------------cttatca-------------------------------------------------caat-------agctggtttc-----actc-------------------------------------tata-----------------ct-agaat------gaaaatgaaacaaaagtatgtttgttcctccgattcttcatttttcttgaaatatccgtatccgacatccgtgtcc------------------gacgcatatttg--------------------------
>I23373_M141_Malvaceae_Quararibea_funebris_seq1
----------------------------------------------------------------------------------------------------------------------------------------------------------------------------------------------------------------------------------------------------------------------------------ccagaggttgcagactggcaaactttcctcaaatcaccagatatgatacaaccagtttctacaatcaatattcactrccatgatttgtgcaggatgatacatttcgggtctccaattgtcaagcttgttgcttcatcttgcttgctggagtttctttctggaatatcagatcagaaaaaatggaaacatgaggagttacagtgcttcatgggttccctaatgtccataatgactgtattagaaggtcaggtatttaacgatgacatargggtggcaatgaactgttgcctctgcttatcgataattttagggt--g---ggaagagctggacatgcaggaa--ccaggagttgtgagaagtaactggtacaggctaattgtggaggaaatggct-atgtctatggtagttccttgcttagcatcaaagtcattcattaatcatcacaaaccagctgttcatctaactgttgcattgctaaaacttcagaagattccggggtggatgagaacagtgtttgatgacctttccatatctt-gtataattgaaaaccttaaattgatggatgtcagccctgagatkgtgcttttatttcgagctctcctcaactctggattcttgaaggaagagcatatagccagtcttaatcatgtactccaggt----aacattaattgtt--------ttatactttctg-ttctcttttcttttg---------------ctkrtww-------------------------------------------------camt-------ykstrstwkm-----aykm-------------------------------------wrww-----------------vw-armww------raarwwwrwwrkwtrwt--------------------------------arktrwwarktwwwrwkatccagactca---------------agggtgagtgttagata-----------------------
>I23374_M142_Malvaceae_Hampea_nutricia_seq1
------------------------------------------------------------------------------------------------------------------------------------------------------------------------------------------------------------------------------------------------------------------------------------------------------------------------------------------------------------------------------------------------accaatggtcaagcttcttgcttcatcttgcctgttggaacttctttcaggaatatcatatcagaaaaaagggaaacatgtggagtcacagtgcttcatgggatacataatgtccataatgacagtattagaaggtcaggtatttaacgatgacattcgggtagcaatgaactgttgcctttgcttatcaataattttagggt--gggaaaaagaactagaaatgctggaa--tcaagagttctgagaagttgctggtatagactaattgtggaggaaatggct-atgtctttggcagttccatgcttagcatcaaaatcattcatcaattaccacaaacctgctgttcatcttactgtagcattgctaaaactcgagaakattccggggtggatccgaaacgtkttcgatgacatttccatatctt-gyataattgaaaaccttaaagttatggatgttacccctgagatggtgcttttatttcgagctctcctaaactctggattcttgaaggcagagcatatagccagtctaaatcatgtattccaggt----aacattaattgt-----------------------------ttcgtttg---------------cctatca-------------------------------------------------caatgaaacaaaatatgttcatc--------------------------------------------tata------------------------------------------------------------------------------------------------------------------------------------------------------------------t
>I23377_M148_Malvaceae_Robinsonella_mirandae_seq1
----------------------------------------------------------------------------------------------------------------------------------------------------------------------------------------------------------------------------------------------------------------------------------ccagaggttgcagactggcaaactttcctcaaagcaccagatatggcamaaccaggttctaaaatcaacattcactgccatgatttgtgcaggatgatacattttgggtctccaattatcaagcttgttgcttcatcttgcctgctggagtttctttctggaatatctaatcagaaaaaagggaaccatgtggagtcacagtgcttcatgggttacctaatgtccataatgactgtattagaaggtcaggtatttaacaaagacattagggtggcaatgaactgttgtctttgcttatccacaattttagggt--gggaaaaagagctggaaatgcaggaa--tcagtagttgtgagaagtaactggtacaggctaattgtggaggaaatggca-atgtctatggcagttccatgcttagcatcaaagtcattcattaatcatcacaaacctgctgttcatctaactattgcattgctaaaacttgagaagatcccggagtggatgacaaccgtgtttgatgacctctccttatctt-caataattgaaaaccttaaagtaatggatgtcagccctgagatggtgcttttatttcgagctctcctcagttctggtttcttgaaggcagagcatatagccagtcttaatcatgtgttccaggt----aacgttaattgttttata------tactttatg----tttctttttttgtgt-------gtgcgcttatca-------------------------------------------------caatggaacagagtatgttt----------------------------------------------------------------------------------------------------------------------------------------------------------------------------------------------------------------------
>I23384_M168_Malvaceae_Theobroma_cacao_seq1
-----------------------------------------------------------------------------------------------------------------------------------------------------------------------------------------------------------------------------------------------------------------gcttacgtgctgttctaccagaggttctggactggcaaactttcctcaattcaccaaatatgatgcaacctctttctacaatcaacattcactggcacgatttgtgcaggctgatgcatttcgggtctccaatggtcaagcttgttgcttcatcttgcctgctagagcttttttccggaatatcatatcagacaaaaaggaaacatgaggagttacaatgcttcatgggtcaactaatgtccataatgactgtcttagaaggtctggtattttatgatgacattagggtggcaatgaactgttgcctctgcttatcaataattttagggt--g---ggaagagctggacatgcgggaa--tcaggaattgcgagaagtaattggtacaggctaattgtggaggaaatggta-atgactatggcagttccatgcttagcatcaacatcaatcattaattatcacaagccagccgttcatgtaactgttgcattgctaaaacttcagaaggttccggggtggatgagaactgtgtttgatgacctttccatatctt-gtataattgataaccttaaa---atggacgtcagccctgagatggtgcttttatttcgagctctcctcaattctggattcttgaaggcagagcacataggcagtcttaatcatgcgctccaggt----aacactaattat---------atatagtttctg-ttctcctttcttttg---------------atcatca-------------------------------------------------caac-------tgttggtgtc-----actc-------------------------------------tata-----------------ct-agaat-------aaaatgaaacaaaacgatgtttttttggg------------------gaagtataaagaacattaattgttacactgtcca----------ataccaggttttatgtatattgctttggc----------t
>I23385_M169_Malvaceae_Ochroma_pyramidale_seq1
------------------------------------------------------------------------------------------------------------------------------------------------------------------------------------------------------------------------------------------------------------------------------------------------------aactttcctcaaatcaccagatatgatacaaccagtttccacaatcaatattcactgccatgatttgtgcaggatgatacatttcgggtctccaatggtcaagcttgttgcttcatcttgcctgctggagtttctttctggaatatcagatcagaaaaaaaggaaacatgaggagttacaatgcttcacgggttacataatgtccataatgactgtattagaaggtctggtatttaatgatgacattagggtggcaatgaactgttgcctctgcttatcaataattttagggt--g---ggaagagctggacatgcaggaa--tcaggagttgcgagaagtaactggtacaggctaattgtggaggaaatggct-atgtctatggcagttccatgcttagcatcaaagtcattcattaatcatcacaaaccagctgttcatctaactgttgcattgctgaaacttcagaagattccggggtggatgagaaccgtgtttgatgacctttccatatctg-gtataatcgaaaaccttaaagtgatggatgtcagccctgagatggtgcttttatttcgagctctcctcaactatggattcttgaaggcagagcatataatcagtcttaatcatgtgctccaggt----aacattaattatt--------ttatactttctg-ttctctcttcttttg---------------cttatca-------------------------------------------------caac-------agctggtttc-----actc-------------------------------------tatc-----------------ct-agaat------ggaaatgtaacaaaagtatgtttcttg---------------------------------------------------------------------------------------------------------
>I23389_M181_Malvaceae_Pavonia_scheadiana_seq1
------------------------------------------------------------------------------------------------------------------------------------------------------------------------------------------------------------------------------------------------------------------------------------------------ctgggaaactttcctcaaagtaccagatatggcacaaccagtttctaraatcaacattcactgccatgatttgtgcaggatgatacatttcggktctccaattgtcaagcttgttgcttcatcttgcctgttggagtttctttcyggtatatcatatcaraaaaaagggaaccatgaggagtcacagtgcttcatgggttacctagtgtycataatgactgtattag---gtcaggtatttaacgacgacattagggtggcaatgaactgttgtctttgcttatcaataattttagggt--gggaaaaagaactcgaaatgcaggaa--tcaggagttgtgagaagtaattggtacaggctaattgtggaggaaatggct-atgtctatggcagttccatgcttagcatcagagtcattcattaattatcacaaacctactgttcatcwtactgytgcattgctaaaacttgagaagatcccgggktggatgcgaacsgtgtttgatgacckttccatatctt-ctataattgaaaaccttaaagtaatggatgtcagccctgagatggtgcttttctttcgagctctcctcaattctggattcttaaaggcagagcatatagcmagtcttaatcatgtgttccaggt----aacrttaattgttccatt--------ctttctg-ttctattttctyttt---------------ctcgtca-------------------------------------------------caat--------------------------------------------------------------------------------------------------------------------------------------------------------------------------------------------------------------------------------------
>I23390_M182_Malvaceae_Anoda_cristata_seq1
------------------------------------------------------------------------------------------------------------------------------------------------------------------------------------------------------------------------------------------------------------------------------------ggagrttgcagactggraaactttcctcaaagtaccagatatggcacaaccagtttctaraatcaacattcactgccatgatttgtgcaggatgatacatttcgggtctccaattgtcaagcttgttgcttcatcttgcctgttggagtttctttcyggtatatcatatcaraaaaaagggaaccatgaggagtcacagtgcttcatgggttacctartgtccataatgactgtattagrwsgtcaggtatttarcgacgacattagggtggcaatgaactgttgtctttgcttatcaataattttadggt--gggaaaaagaactcgaa-----------------------agaagtaattggtacaggctaattgtggaggaaatggct-atgtctatggcagttccatgcttagcatcagagtcattcattaattatcacaaacctactgttcatcttactgctgcattgctaaaacttgagaagatcccgggttggatgcgaaccgtgtttgatgaccgttccatatctt-ctataattgaaaaccttaaagtaatggatgtcagccctgagatggtgcttttctttcgagctctcctcaattctggattcttaaaggcagagcatatagcmagtcttaatcatgtgttccaggt----aacrttaattgttccatt--------ctttctg-ttctattttcttttt---------------ctcgt---------------------------------------------------------------------------------------------------------------------------------------------------------------------------------------------------------------------------------------------------------------------------------------------
>I23391_M183_Malvaceae_Phymosia_umbellata_seq1
----------------------------------------------------------------------------------------------------------------------------------------------------------------------------------------------------------------------------------------------------------------------------------------------------------------------------------------ggttctaaaatcaacattcaatgtgatgakttgtgcaggatgatacatttcgggtctccaattatcaagcttgttgcttcatcttgcctgctggagtttctttctggaatatcatatcagaaaaaacggaaccatgtggagtcacagtgcttcatgggctacctaatgtccataatgactgtattagaaggtcaggtatttaacgaagacatcagggtggcaatgaactgttgtctttgtttatccataattttcggtt--gggaaaaggagctggatatgcaggaa--tcratagttgtgagwagtaactggtacaggctaatygtggaggaaatggct-atgtctatggcagttccatgcttagcatcraagtcattcatcaatcatcacaaacctgctgttcatctaactgttgcattgctaaaacttgagaagatcccggagtggatgacaaccgtgtttgatgacctctccatatctt-caataatygaaaaccttaaagtaatggatgtcagccctgagatggtgcttttatttcgagcyctcctcaactctggattcttaaaggcagagcatatagccagtcttaatcatgttttccaggt----aaaatttattgtgttatacttatatactttatg--------ttttystrdstragwmrgatataaagacta------------------------------------------------ataat-----ataatttgtgtt---------------------------------------------------------------------------------------------------------------------------------------------------------------------------------------------------------------------
>I23393_M189_Malvaceae_Kearnemalvastrum_lacteum_seq1
---------------------------------------------------------------------------------------------------------------------------------------------------------------------------------------------------------------------------------------------------------------------------------agcggaggttgcagactggcaaactttgctgaaagcaccagatatggcacaaccagtttctaaaatcaacattcactgccatgatttgtgcaggatgatacatttcgggcctccaattgtcaagcttgttgcttcatcttgcctgttggagtttctttmcrgwatatcatatmagaaaaaagggaaccatgwggagtcacagtgcttcatgggttacctartgtccataatgactgtattagaaggtcaggtatttaacgacgacattagggtggcaatgaactgttktctttgcttatcaataattttagggt--gggaaaaagaactcgaaatgcaggaa--tcaggagttgtgagaagtaaytggtacaggctaattgtggaggaartggct-atgtctatggcagttccatgcttagcatcagagtcattcattaattatcacaaacccactgttcatcttactgttgcattgctaaaacttgagaagattccgrggtggatgacaaccgtgtttgatgasctttccatatctt-ctatagttgaaaaccttaaagtaatggatgtcagccctgagatggtacttytctttcgagctctcctcaattctggattcttaaaggcagagctgttagaaa-----aatagtgttttgaaaacaattgatcggaacaacacagtgtawwtstgttctatt----ttcttttttctaatc-------atagagttgtac-------------------------------------------------ctat--------------------------------------------------------------------------------------------------------------------------------------------------------------------------------------------------------------------------------------
>I23394_M229_Malvaceae_Malvastrum_americanum_seq1
---------------------------------------------------------------------------------------------------------------------------------------------------------------------------------------------------------------------------------------------------------------------------------------------------------------------------------------agttsctaaaatcamcattcactgccaagatttgtgcaggatgatacatttcgggtctccaattgtcaagcttgttgcttcatcttgcctgttggagtttctttccggtatatcatatcagaaaaaagggaaccatgaggagtcacagtgcttcatgggttacctagtgtccataatgactgtattagaaggtcaggtatttaatgacgacattagggtggcaatgaactgttgtctttgcttatcaataattttagggt--gggaaaaagaactcgaaatgcaggac--tcaggagttgtgagaagtaattggtacaggctaattgtggaggaaatggct-atgtctatggcagttccatgcttagcatcagagtcattcattaattatcacaaacctactgttcatcttactgttgcattgttaaaacttgagaagatcccggggtggatgcgaaccgtgtttgatgacctttccatatctt-ctataattgaaaaccttaaagtagttgatgtcagccctgagatggtgcttttctttcgagctctcctcaattctggattcttaaaggcagagcatatagccagccttaatcatgtgtttcaggt----aacgttaattgttccatt--------ctttctg-ttctattttat---------------------------------------------------------------------------------------------------------------------------------------------------------------------------------------------------------------------------------------------------------------------------------------------------------------------
>I23395_M236_Malvaceae_Fuertesimalva_jacens_seq1
----------------------------------------------------------------------------------------------------------------------------------------------------------------------------------------------------------------------------------------------------------------------------------------gttgcagactggcaaactttgctcaaagcaccagatctggcacaaccagtttcgaaaatcaacattcactgccatgatttgtgcaggatgatacacttcgggtctccaattgtcaagcttgttgcttcatcttgcatgttggagtttctttacggaatatcatatcagaaaaaaggcaaccatgtggagtcacagtgcttcatgagttacctaatgtccataatggttgtattagaaggtcaggtatttaacgacgacattagggtggcaatgaactgttgtctttgcttatcaataattttaggat--gggaaacagaactcgaaatgcaggaa--tcaggagttgtgagaagtaactggtacaggctaattgtagaggaaatggct-atgactatggccgttccatgcttagcatcaaagtcattcattaattatcacaaacctactgttcatcttactgttgcattgctaaaacttgagaagattccggggtggatgacaaccgtttttgatgacctttccatatctt-ctataattgaaaaccttaaagtaatggatatcagccctgagatggtccttttctttcgagctctcctcagttctggattcttaaacgcagagcacatagcaagtctcaatcatgtgttccaggt----aacataactg-ttctatt-ctttctgttctttt----tcctttttcttat-------------------ca-------------------------------------------------caatgaaacaaagtatgttt----------------------------------------------ttat--------------------------------------------------------------------------------------------------------------------------------------------------------------------
>I23396_M019_Malvaceae_Allosidastrum_pyramidatum_seq1
------------------------------------------------------------------------------------------------------------------------------------------------------------------------------------------------------------------------------------------------------------------------------tctaccagaggttgcagactggcmaagtttcctcaaagcaccagatatggcacaaccaggttctaaaatcaacattcactgccatgatttgtgcaggatgatacattccgggtctccaattatcaagcttgttgcttcatcttgcctgctggagtttctttctggaatatcatatcaaaaaaaggttaatcatgtggtgtcacagtgcttcatgggttacctaatgtccatgatgactgtattagaaggtcaggtatttaacgaagacatcagggtggcaatgaactgttgtctttgtttatccataattttagggt--gggaaaaagagctggaaatgcaggaa--tcagtagttgtgagaagtaactggtacaggctaattgtggaggaaatggct-atgtctatggcagttccttgcttagcatcaaagtcattcatcaatcatcataaacctgctgttcatctaactgttgcattgctaaaacttgagaagataccggggtggatgacaaccgtgtttgatgacctctccatatctt-caataattgaaaaccttaaagtaatggatgtcagccctgagatggtgcttttatttcgagctctcctcaactctggattcttaaaggcagaacatatagccagtcttaatcatgtgttccaggt----aaaatttattgtgttata------tactatatg----ttctcttttctgagtatgacggatatagagacta-------------------------------------------------taat--------atttatgtc-----attcttcgta------------------------ccgtaggcatg-----------------cagaaagc------gcatgtacaacaacggta-------------------------------aagaacacatgacggataagctaata-----------------------------------------------gagaagagtg
>I23398_M021_Malvaceae_Sidastrum_micranthum_seq1
---------------------------------------------------------------------------------------------------------------------------------------------------------------------------------------------------------------------------------------------------------------------------------acccgaggttgcagactggcaaactttcytcaaagcaccagatatggcacaaccaggttctaaaatcaacattcactgccatgatttgtgcaggatgatacattttgggtctccaattatcaagcttgttgcttcattttgcctgctggartttctttctggaatatcatatcagaaaaaagggaaccatgtggagtcacagtgcttcatgggttacctaatgtccataatggctgtattagaaggtcargtatttaaygaagacattagggtggcaatgaactgttgtctttgcttatcyataattttagggt--gggaaaaagakctrgaaatgcaggaa--tcagtagttgtgagaagtaactrgtacaggytaattgtggaggaaatggca-atgtctatggcagttccatgcttagcatcaaagtcattcattaatcatcacaaacctgctgttcatctaactgttgcaytgctaaaacttgagaagwtcccggagtggatgacaaccgtgtttgatgacctctccatatctt-caatagttgaaaaccttaaagtaatggatgtcagccctgaaatggtgctttthtttcgagctctcctcaattctggtttcttgaaggcagagcatatagccagtcttaatcatgtgttccaggt----aactttaattgttttata------tagtttatgggtttttatttttgtgtgt-------gtgcgcttatca-------------------------------------------------caatggaatagagtatgtttgctgatatgt------------------------------ataaagctatgttatccg-------gtctcgagggt------gaaaatcgaatagtggtatatgttcaagat-------------------gagtacactcga----------------------------------------------------------------------a
>I23399_M022_Malvaceae_Gaya_dominguensis_seq1
--------------------------------------------------------------------------------------------------------------------------------------------------------------------------------------------------------------------------------------------------------------------------------------------------------------------------------------------------------------------------------------------------------tcaagcttgttgcttcatcttgccttctggagtttctttctggaatatcatatcagaaaaaagggagccatgtggagtcacagtgcttcatgggtcaccttatgtccataatgactgtattagaaggtcaggtatttaacgaagacatcagggtggcaatgaactgttgtctttgtttatccataattttaggat--gggaaaaagagctggaaatgcaggaa--tcagtagttgtgagaagtaactggtacaggctaattgtggaggaaatggcc-atgtctatggcagttccatgcttagcatcaaagtcattcatcaatcatcacaagcccgctgttcatctaactgtggcattgctaaaacttgagaagatcccggggtggatgacaaccgtgtttgacgacctctccatatctt-caataatcgagaaccttaaagtaatggatgtcagccccgagatggtgcttttatttcgagctctcctcaactctggaktcttaaarggagagcatawagccagtcttaatcatgtgttccaggta--aaatttttatagtgttata------taatatatg----ttctgttttctgag---------------------------------------------------------------------------------------------------------------------------------------------------------------------------------------------------------------------------------------------------------------------------------------------------------------
>I23366_M015_Malvaceae_Firmiana_simplex_seq1
---------------------------------------------------------------------------------------------------------------------------------------------------------------------------------------------------------------------------------------------------------------------------------------------------------------------------------------------------------------------------------------------------------------------------------------------------------------------------acgygasgagwtacaatgctgcatsagttacctaacgtccatyatgacwgtattagaaggtctsgkattttatsatgacattagggtggcaatsaactgttgcctttgcktawcaataatattagggt--g---ggaacagctggacatgcaggaa--tcaggagctgcaagaagtaattggcacaggctaattgtggaggaaatggta-atgtctttggcagttccatgcttagcatcaaaatcattcattaatcatcacaaggcagcagttcatgtaactgttgcattgctaaaacttcagaagattccagggtggatgagaacagtgtttgatgacgtttccatatctg-ctataattgacaaccttaaagtggtgaatgtcagccctgagatggtgcttttatttcgagctctcctgaactccggattcttgaaggcagagcatatggccagtctcaatcatgtg------------------------------------------------------------------------------------------------------------------------------------------------------------------------------------------------------------------------------------------------------------------------------------------------------------------------------------------------------------------------------
>I28594_M025_Malvaceae_Herrania_nitida_seq1
-------------------------------------tgtctctgggaaggggcctgctctaa---tcgagtatgatgaaggaacaagctctggggaaaatctaatatttttgcttttgttatactactt------------ctctttaagatggt-----aagcaccttgttataatg---atcctgtat-aaatccatgctgtgaaaactaacttg----------------------------ttt-gttgtcagcttacgtgctgttctaccagaggttctggactggcaaactttcctcaattcaccaaatgtgatgcaacctctttctacaatcaacatacactggcacgatttgtgcaggctgatgcatttcgggtctccaatggtcaagcttgttgcttcatcttgcctgctagagcttttttccggaatatcatatcagaaaaaaaggaaacatgaggagttacaatgcttcatgggtcacctaatgtccataatgactgtcttagaaggtctggtattttatgatgacattagggtggcaatgaattgttgcctctgcttatcaataattttggggt--g---ggaagagctggacatgcaggaa--tcaggaattgcgagaagtaattggtacaggctaattgtggaggaaatggta-atggctatggcagttccatgcttagcatcaacatcattcattaattatcacaagccagctgttcatgtaactgttgcattgctaaaacttcagaaggttccggggtggatgagaactgtgtttgatgacctttccgtatctt-ctataattgaaaaccttaaa---aaggacgtcagccctgagatggtgcttttatttcgagctctcctcaattctggattcttgaaggcagagcacatagccagtcttaatcatgcgctccaggt----aacactaattat---------atacagtttctg-ttctcctttcttttg---------------atcatca-------------------------------------------------caac-------tgttggtgtc-----actc-------------------------------------tata-----------------ct-aggat------aaaaatgaaacaaaaagatgtgtttttggg------------------aaagtataaagaacattaattgttacactgtcca----------ataccaggttttatgtatattgctttagctggtcaagacc
>I28597_M027_Malvaceae_Melhania_velutina_seq1
-------------------------tgtaaattatttttagcctaaaaatgtttacattctaagtttaaatccatataaagtggct----------aaaaaataaccatttttcatttgt----------------------ggctagaaa----a-----agtggttaccttggaatg---actatatta-gaacttaccccatgaaaactaactac----------------------------ctt-gttgtcagcttacgcgctgttctacccgaggttttggactggcaaactttcctcaagtcaccaaacatgatacgaccggtttctgcaatcagtattcactgccaagatttgtgcaggctgatacatttcggatctccaatggtgaagcttgtggcttcatcttgcctgctggagtttctttctggaatggcatacaaggaaaaagggaaacatgaggagttagaatgctgcacgaattacctaatgtccattatgaccgtattagaaggtctggtattttatgatgacattagggtggcaatgaactgttgcctttgcttatcaataattttagggt--g---ggaacagctggacatgcatgaa--tcaggagctccgagaagcaagtggtacaagctaatcatggaggaaatggca-atgtctatggcagttccgtgcttagcatcaaaatcgttcattaatcatcacaagccagcagttcacgtgactgctgcattgctaaaacttgagaagattccagaatggatgagaaccgtgtttgatgacctttcaatatctg-ctataatcgacaatctcaaagtgatggatgtcagctctgagatagtgtttttatttcgagccctcctgaaatctgggttcttgaagccagagcatatagccagtcttaatcatgtcctccaggt----aacatgaattat---------at-------------------------------------------------------------------------------------------------------------------------------------------------------------------------------------------------------------------------------------------------------------------------------------------------------------------------------------------
>I28600_M146_Malvaceae_Mortoniodendron_guatemalense_seq1
-----------------------------------------------------cctgctctaa---ttgagtatgacgagggaacaagctctggcgaaaatctaatatttttgcttttgttatactactt------------ctctttaagatggt-----aagaacctactgataatg---cycmtgtay-aaatccactatgtgaaaactaacttc----------------------------tcc-attgtcagcttacgtgccgttctcccagaggttcttgactggcaarctttcstcaaatcaccaaacatgatacaaccagtttctgcaatcaacattcactgccacgatttgtgcaggctgatacatttcggatctccaatggtgaagcttgtcgcttcatcttgcctcctggagtttctttcgggaatatcatatcagaaagaaaggaaacatgaggagttacaatactrcatgcgttacctaatgtccataatgactgtattagaaggtctgrtattttatgrcgacatcagggtgggaacgaactgttgcctttgcttatcaataattttaggtt--g---ggaacagctggasatgcaggaa--tcaggagctgcgagaagtaattggtacaggctaattgtrgaggaaatggca-atgtctatggcagttccttgcttagcatcaaaatctttcattaatcatcacaagccagctgttcatgtaactgttgcattrctaaaacttcagaagattccggggtggatgagaaccgtgtttgatgacctttcyatatctg-gtataattgacaaccttaaagtgatggatgtcagcccagagatggtgcttttatttcgagctctcctgaagtctggattcttaaaggcagatcatatagccagtcttaatcatgtgttccaggt----aacattaattattatac----atagagtttctg-ttctcatttcttttg---------------attgtca-------------------------------------------------aaat-------agttgg-ttc-----actg-------------------------------------tata-----------------ct-agaat------aaaaataaaacaaata--------------------------------------------------------------------------------------------------------------------
>I28603_M223_Malvaceae_Gossypium_hirsutum_seq1
------------------------------------------------------------------------------------------------------taatatttttacttttgttatactactt------------caccttaagatggt-----aagcaccttcttataaca---stcttctat-aaatccatgctgtgtaaactaacttc----------------------------ttt-attttcagcttccatgccgttttaccagaggttccagastgggaaactttcctcaartcrccagatatggcacaaccagtttccataatcaatattcacttccatgatttgtgcaggatgatacattttgggtctccaatggtcaagcttgttgcttcatcttgcctgttggagtttctttcaggaatatcatatcagaaaaaagggaaacatgtggagtcacagtgcttcatgggttacataatgtccataatgactgtattagaaggtcaggtatttaacgatracattcgggtagcaatgaactgttgcctttgcttatcaataattttagggt--gggaaaaagaactagaaatgcaggaa--tcaagagttgygagaagtagctggtatagactaattgtggaggaaatggct-atgtctttggcagttccatgcttagcatcaaaatcattcatcaattaccacaaacctgctgttcatcttactgtcgcattgctaaaactagagaagattcccgggtggatccgaaccgtgttcgatgacgtttccatatctt-gtataatcgaaaaccttaaagtcatggatgttacccctgagatggtgcttttatttcgagctctcctaaactctggattcttgaaggcagagcatatagccagtcttaatcatgtattccaggt----aacattaattgt-----------------------------ttcttttg---------------cctatca-------------------------------------------------cgaagaaacaaaata---------------------------------------------------------------------------------------------------------------------------------------------------------------------------------------------------------------------------
>I28605_M235_Malvaceae_Abutilon_sp_seq1
--------------------------------------------------------------------------------------------------------------------------------------------------------------------------cttacaatg---gtcctctattaaatccatggtgtgaaaactaacttc----------------------------ttc-ctttttagcttccgtgatgttctaccagaggttgcagactggcagactgccctcaaagcaccggatatggcacaaccaggttcaaaaatcaacattcactgccatgatttgtgcaggatgatacattttggttctccaattatcaagcttgttgcttcatcttgcctgctggagtttctttccggaatatcaaatcagaaaaaagggaaccatgtggagtcacagtgcttcatgggttacctaacgtccataatgactgtattagaaggtcaggcatttaacgaagacatcagggtggcaatgaactgttgtctttgtttatccataattttagggt--gggaaaaagaactggatatgcaggaa--tcagtagttgtgagaagtaattggtacaggctaattgtggaggaaatggct-atgtctatggcagttccatgcttagcatcaaagtcattcatcaatcatcacaaacctgctgttcatctaactgttgcattgctaaaacttgagaagatcccggggtggatgacaaccgtgtttgatgacctctccatatctt-caataatcgaaaaccttaaagtaatggatgtcagccctgagatggtgcttttatttcgagctctcctcaactctggttttttgaaggcagagcatatagccaatcttaatcatgtgttccaggt----aaaatttattgtgctata------tactttatg----ttctcttttctgagtaagacgggtatatagacta-------------------------------------------------ttag--atttggatttatgtt-----atgtttcgta------------------------ccgtaggcatg-----------------cagaaaac------gcatgtacaacaacagta-------------------------------aagaacacatgacgga-------------------------------------------------------------------
>I28606_M033_Malvaceae_Reevesia_formosana_seq1
------------------------------------------------------------------tcgagtatgatgagggaacaagctcttgggaaaatctaatatttttgcttttgttatactactt------------ctctttaagatggt-----aagaaccttcttgtaatg---cccctgtat-gaatccatatcgtgaaaactaacttc----------------------------tct-gttgtcagcttacgtgctgttctaccrgaggttctggaccggcaaaytttcatcaaatcaccaaatatgatgcaaccagtttctasaatcaacattcaatgccacgatttgtgcaggctgatacattttgggtctccaatggtcaagcttgtcgcttcatcttgtctgctggagtttcttyctgaaatttcatatcmgaaaaaaarggaacatgaggagttacaatgcttcatgccytatctaatgtctataatgactgtattagaaggtctggtattttatgatgacattagggtggcaataaattgttgcctctgcttatcaataattttagggt--g---ggaagagctggacatgcaggat--tcaggagttgcgagaagyaattggtacaagctaattgtggaggaaatggya-atgtctatggcagttccatgcttagcatcaaawtcattcattaatcatcmcaaaccagctgttcatgtgacagttgcattgctaaaacttcagaagattccggggtggatgagatccgtgtttgatgacctttccatatctg-gtataattgaaaaccttaaagtgatggatgtcagccctgagatggtgcttttatttcgagctcttctgaactctggattcttaaaggcagatcatatagctagccttaatcatgtgctccaggt----aacactggtctc----------------------------tttcttttg---------------cttatca-------------------------------------------------caat-------ggttgttttc-----agtm-------------------------------------tata-----------------ct-agaat------gaaaatgaaacaaaaatatgtttgttgatt-------------------aagttaaa---------------------------------------------------------------------------
>I28608_M035_Malvaceae_Hosfordia_alata_seq1
-------------------caacagcacagtccaggttgtttcttcaaagggaccwgctctaa---tagagcacgatgagggaacaagctctgkggaaaatctaatattgttgcttttgttatactactt------------caccttaagatggt-----aagcaccttcttacaatg---gtccttawawaaatcmatgsygtgaaaactaacttc----------------------------ttc-cyttttagcttccgtgctgttctaccagaggttgcagactggmaaactttcctcaaagcaccagatatggaacaacmasgttctaaaatcaacattcamtgysatgatttgtgcaggatgatacatttcgggtctccaattatcaagcttgttgcttcatcttgcctgctggagtttctttccggaatatcatatcagaaaaaagggarccatgtggagtcacagtgcttcatgggytacctaaygtccataatgactgtattagaaggtcagghatttaacgaagacatcagggtggcawtgaactgttgtctttgtttatccataattttwgggt--gggaaaaagagctggatrtgcaggaa--tcrrtarttgtgagaagtaactggtacaggctaattgtggaggaaatggct-atgtctatggcagttccrtgcttagcatcaaadtcattcatcaatcatcacaaacctgctgttcatctaactgttgcattgctaaaacttgagaagatcccggrgtggatgacaamygtgtttgatgacctctccrtatcttmcaataatcgaaaaccttaaagtaatggatgtcagccctgagatggtgyttttatttcgagctctcctcaactctggattcttaaaggcagagcatatagcyagtcttaatcatgtkytccagkt----aaaatttattgtgttata------tactwtatg----ttytcktwtcwgartaagacggatataaagacta-------------------------------------------------ata-----wtwwatttgtgtt-----atgtttcgta------------------------ccgtaggcatg-----------------cagaaaac------gcwtgtacaacaacagta-------------------------------aagaacacatg------------------------------------------------------------------------
>I28609_M036_Malvaceae_Pentaplaris_davidsmithii_seq1
-------------------------------------------------------------------------------------------------------------------------------------------------tttaagatggt-----aagcacyttcttataatg---ctcctgtat-aaatccatgctgtgaaaactaactt-----------------------------ctt-attttcagcttacgtgctgttctaccggagtttgcagactggcaaactttcctcaaatcagcggatatggcacaaacagtttgtacaatcaacattcactgccatgatttgtgcaggttgatacatttcgggtctccaatggtcaagcttgttgcttcatcttgcttgctggagtttctttctggaatatcagatcacaaaaaaaggaaacatgatgagttacagtgcttcatgggctgcctaatgtccataatgactgtattagaagggcaggtatttaacgatgacattagggtggcaatgaactgttgcctctgcttatcaataattttagggt--g---ggaagaactggacatgctggaa--ccagaaattttgagaagtaactggtacaggctaattgtggaggaaatggct-atgtctatggcagttccatgyttagcatcaaagtcattcattaatyatcacaaacctgctgttcatctaactgttgcattgttaaaacttcagaagattccggggtggatgagaaccgtgtttgatgacctttccatatctt-ctataattgaaaaccttaaagtgatggatgtcagccctgagatggtgcttttatttcgagctctcctcaactctggattcttgaaggcagagcayatagccagtcttaatcatgtgctccaggt----aacattaattgtt--------ttatrctttctg-ttcccttttcttttg---------------cttttca-------------------------------------------------caat-------agctggtttc-----actc-------------------------------------tata-----------------ct-agaat------gaaaatgaaacaaaagtatttttgttgaa--------------------aagtataaagctttgt-------------------------------------------------------------------
>I28610_M037_Malvaceae_Heritiera_littoralis_seq1
---------------------------------aagttgtctcttcaaagggacctgctctaa---tcgagtatgatcagggaacaagctctggggaaaacctaatatttctgcttttattaaactactt------------ctctttgaaatggt-----aagaacctccttacaatg---ctcctgtat-aaatccatgttgtgcaaactaacttc----------------------------tctctttgtcagtttacgtgctgttctaccagaggttctggactggcaaactttcctcaaaacaccaaatatgatacaaccagtttctgcaatcaaaattcactgccacgatttgtgcaggctggtatatttcgggtctccaatggtgaagcttgtcgcttcatcttgcctgctggagtttctttctggaatatcatatcaggaaaaaaggaaacatgaggagttacaatgctgcatgagttacctaatgtccataatgactgtattagaaggtctggtattttatgatgacataagggtggcaatgaactgttgcctttgcttatcaataattttagggt--g---ggaacagctggacatgcaggaa--tcaggagctgcaagaagtaattggtacaggctaattgtggaggaaatggta-atgtctttggcagttccatgcttagcatcgaaatcattcattaatcatcacaagcctgctgttcatgtaactgttgcattgctaaagcttcagaagattccggggtggatgagaaccgtgtttgatgacgtttccatatctg-ctatagttgacaaccttaaagtgatggatgtcagccctgagatggtgcttttatttcgagctctcctggactctggattcttgaaggcagagcacataaccagtcttaatcatgtgctccaggt----aacattaaatcttatat----atatagtttctg-ttctcatttcttctg---------------attgtca-------------------------------------------------caat-------cgttggtttc-----tcta-------------------------------------tat---------------------aaagg------caaaacgttgcacaaagcctccacttgtg--------------------gagtttagggaagacttaa-gctgtattaacaaagaagttgttaacccaagtatcgattatttttcta-------attctatt
>I28611_M062A_Malvaceae_Durio_zibethinus_seq1
----------------cgtcaacagcatagtccaggctgcctcttcaaagggacctgctctaa---tcgagtatgacgagggaacaagttcaggggaaaatctaatatttttgcttttgttatattactt------------ctctttaagatggt-----aagaaccttcttataatg---ctcctgtaw-aaatccatgtcgtgaaaattaacttc----------------------------ttt-gttgtcagcttacgtgctgttctaccagaggwtctggactggcaaactttcctcaaatcaccaaatatgatmcaaccagtttctgcaatcaabattcactgccamgatttgtgcaggctgatacatttcggatctccaatggtgaagcttgtcgcttcatcttgcctgctggagyttctttcaggaatatcatatcagaaaaaatggaaacatgaggagttacaatgctgcatgggttacctaatgtccataatgactgtattagaaggtctggtattttatgatgactttagggtggcaatgaactgttgcctttgcttatcaataattttagggt--g---ggcacagccggacatgcaggaa--tcagcagctgcgagaagtaattggtacaggctaattgtggaggaaatgaca-atgtctatggcagttccatacttagcatcaaaatcattctctaatcatcacaagccagctgttcatgtaactgttgcattgctaaaacttcagaaaattccaaggtggatgagaaccgtgtttgatggcctttccatatctg-ghataattgataacyttaaagtgatggatgtcagccctgagatggtgcttttatttagagctctcctgaactctggattcttgaaggcagagcatatagscagtctcaatcatgtgctccaggt----gacattaattattatat----gtatagyttctg-ttctcatttcttttg---------------attgtca-------------------------------------------------caat-------ggttggtttc-----acta-------------------------------------tgta-----------------cc-ataat-----taaaaaaaaaacaaaaatatatatttt---------------------------------------------------------------------------------------------------------t
>I28612_M038_Malvaceae_Brachichyton_bidwillii_seq1
-----------------------------------------------------------------------tatgacgagggaacgagytctggggaaagmctaatatttttgcttgtattatactactt------------ctctttaagatggt-----aagaactttcttacaatg---cwcctgtat-aaatccatattgtgaaaactaacttc----------------------------tct-gttgtcagcttacatgctgttctaccagaggttccggactggcaaactttcytcaaagcaccaaatatgatacaaccagtttctgcaatcaacattcactgcctygamttgtgcagactggtacatttcgggtctccaatggtgaagcttgtcgcttcatcttgcctgctrgagtttatttctggaathtcatatccggaaaaaaggaaacatgaggagttacaaagctgcatgagttacctcacgtccataatgactgtattagaaggtctggtattttatgatgacattagggtggcaatgaattgttgcctttgcttatcaataattttrgggt--g---ggaacagctggacatgcaggaa--tcaagaggtgcaagaagtaactggtacaggctaattgtggaggaaatggta-ctgtcattggcagttccatgcttggcatcaaaatcattcactaatcatcacaagccagctgttcatgtaactgttgcattgctaaaacttcagragattccagrgtggatgagaactgtgtttgatgatgtttccatatctg-gtataattgacaaccttaaagtgatggatgtcagccctgagatdgtgcttttatttcgagctctcctgaactctggattcttgaaggaagggcatatagccagtcttaaccatgtgctycaggt----aacwttaattcttatat----atgwagtttctg-ttctcatttattctt---------------attgtga-------------------------------------------------caat-------gattggtttt-----gctg-------------------------------------tr----------------------arags------------------------------------------------------------------------------------------------------------------------------------------
>I28615_M041_Malvaceae_Pterygota_brasiliensis_seq1
--------------------aacggcacggtccaggatgtctcttcaaagggacctgccctaa---tcgactatgacgagggaacaagctctggggaaagcctaatatttttgctcttattaaactactt------------ctctttgagatggt-----aagaaccttcttgcaacg---ctcttgtat-aaatccatgtcgtgaaaactgacttc----------------------------tct-gttatcagcttacgtgccgttctaccagaggttctggactggcaaactttcctcagaacaacaaatatgatacagccagtttctgcaatcaacattcactgccacgacttgtgcaggctgttacatttcgggtctccaatggtgaagcttgttacttcatcttgcctgctggattttctttcaggaatatcatatcaggaaaaaagaaaacat---gagttgcaatgctgcatgagttacctaaagtccatcatgactgtattagaaggtctggtcttttatgacgacaatagggtggcaatgaactgttgcctttgcttatcaataattttagggt--g---ggaacagatggacatgcaggaa--tcaggagctgcgagaagtaattggtacaggctaattgtggaggaaatggta-atgtctttggcagttccatgcttagcgtcaaaatcattcatcaatcatcacaaggcagctgttcatgtaactgttgcattgctaaagcttccgaagattccggggtggatgagacaagtgtttgatgatgcttccatatctg-ctataattgacaaccttaaagtgatggatatcagccctgagatggtgcttttatttcgagctctgctgaactctggattctttaaggcagagcatatagccagtcttaatcttgtgctccaggt----aacatttattcttat------atatagtttctg-ttctcatttcctctg---------------atcgtaa-------------------------------------------------caat-------ggttggtttc-----acta-------------------------------------tata-----------------ct-cgaat------aaaaatgaaacaaagacacgtttgttgat--------------------aagtagaaagaataaacat---cacactgtccgaaaac--------------------------------------------t
>I28616_M042_Malvaceae_Leptonichya_maranta_seq1
--------atctctacaatcagcagcatggtccaggctgtctcttcgacgggacatgctctaa---tcgagtatgatgagggaacaagctctggggaaagtctaatatttttgcttttgttatactactt------------ctcgttaagatggt-----aagtaccttgttrtaacg---ttcctgtat-aagtccatgctgtkaaaactaacttc----------------------------tct-gttgtcagcatacgtgctgttctaccagaggttctggactggcaatctttcctcaattcaccaaatatgatgcaaccagtttctacaatcaacattcactgccacgatttgtgcaggctgatacatttcgggtctccaacggtgaagctnattgcttcgtcttgcctgctggagcttttttcaggaayatcrtgtcagagaaaagggaatccwgaggagttagaatgcttcctgggttacktaaagtccataatgactgtattagaaggtctagtattttatgatgacattagggtggcaatgaactgttgtctctgcttatcaatgattttagaat--g---ggaagwgmwgramgtgcagaaa--tcaagagttgcgagaagtgattggtacaggctaattgtggangaaatggya-atgtctatggcagttccatgcttagcatcaaaatcatttattaatcatcacaagccagctgttcatgtagccgttgcattgctaaaacctcagaagattccggggtggatgagaactgtgtttgatgatctttccatatctg-gtataatcaaaaaccttaaagtgayggatgtgagccctgaaatggtgcttttatttcgagctctcctgaacaccggattcttgaaggcagagcatatagccagtcttaatcatgtgcttcaggt----aaaaaaaamwmtrtryac---atatagtttctg---ttctyttcttttg---------------atcttcacgaactca-----------------------------------------aaat-------ggttggtttc---------------------------------------------------------------------------------------------------------------------------------------------------------------------------------------------------------------------
>I28619_M045_Malvaceae_Phragmotheca_mammosa_seq1
-----------------------------gttcaagttgtcacttcaaaaggacctgctctaa---tagagtatgatgaaggagcaaactctggggaaagtctaatatttttgcttttgttatactactt------------ctctttaagatggt-----aagcaccttcttataatg---ctcctctat-aaatccatgctgtgaaaactaacttg----------------------------ttt-attttcagcttacgggctgttctacmggaggttgcagactggcaaactttcctcaaatcaccagatatgatacaaccagtttctacaatcaacgttcactgccatgatttgtgcaggatgatacatttcgggtctccaattgtcaagcttgttgcttcatcttgcttgctggagtttctttctggaatgtcagatcagaaaaaatggaaacatgaggagttacagtgcttcaggggttacctaatgtccataatgactgtattagaaggtcaggtatttaacgatgacataagggtggcaatgaattgttgcctctgcttatcaataattttagggt--g---ggaagagctggacatgcaggaa--ccaggagttgtgagaagcaactggtacaggctaattgtggaggaaatggct-atgtctatggcagttccgtgcttagcatcaaagtcattcattaatcatcacaaaccagctgttcatctaactgttgcattgctaaaacttcagaagattccgtggtggatgagaacagtgtttgatgacctttccatatctt-gtataattgaaaaccttaaagtgatggatgtcggccctgagatggtgcttttatttcgagctctcctcaactctggattcttgaaggcagagcatatagccaatcttaatcatgtactccaggt----aacattaattgtt--------ttatactttctg-ttctcttttcttttg---------------cttatca-------------------------------------------------caat-------tgctggtttc-----actc-------------------------------------tgta-----------------ct-tgaat------gaaaatgaaactgaagtatgttagttgat--------------------aaatatgaagctatgttatctggactca---------------agggtgagtgttagata----------------------a
>I28620_M046_Malvaceae_Camptostemon_shultzii_seq1
------------------------------------------------------------------------------------------------------------------------------------------------------------------------------------------------------------------------------------------------------------------------------------------------------------------------------------------------------------------------------------------------------------------------------------------------------------------------------------vtcacggcgcttcatggattacctratdtcyataatraytrtatkagaaggtcaggtatttaacgacgacattagggtggcaatgaactgttgcctctgcatatcaataattttagggt--gggaaaaagaactggaaatgcaggaa--tcaggagttgtgagaagtaactggtataggctaattgtggaggaaatggct-atgtctatggtagttccatgcttagcatcaaagtcattcattaatcaccacaaacctactgttcatctaactgttacattgctaaaacttgagaaaattccatggtggatgcgaaccatatttgatgaccttaccatatctt-ctataattgaaaaccttaaagtgatggatgtcagccctgagatggtgcttttatttcgagctcttctcaactctggatttttaaaggcagagcatatagccagtcttaatcatgtgttccagkt----aacattaattctt--------ttatactttctk-ttctcttttcttata---------------cttatca-------------------------------------------------cattgaaacaaagtatgttccttgatatat------------------------------ataaagctwwgtt---------------------------------------------------------------------------------------------------------------------------------------------------------awwygkwy
>I28623_M048_Malvaceae_Abroma_augusta_seq1
----------------------------------------------------------tctat---tcgagtatgatgaggggacaagctttggggaaagtctagtatttttgcttttgttatactacta------------ctccttaagatggt-----aagcaccttcttataatg---ctcctgtat-aaatccatgacgtggaaactaacttt----------------------------tct-gttgtcagcatacgtgctgttctaccagaggctctggactggcaaactttcctcaattcatcaaatatgatgcaagcagtttctacaatcaacattcactgccacgatttgtgcaggctgatacatttcgggtctccaatggtgaagcttcttgcttcgtcttgcctgctggagtttttttctggaatatcatatcagaaaaaagagaaacatgtggagttacaatgctttatgggttacctaacgtccatagtgactgtattagaaggtctagcattttatgatgacaatagggtggccatgaactgttgtctctgcttatcaatgattttagaat--g---gcaagagatggacatgcaggaa--tcaggagttgcgagaagtaattggtacaggttaattgtggaggaaatggca-atgtctatggcagttccatgcttagcatcaaaatcatttattaatcatcacaagccagccgttcatgtaactgttgcattgctaaaacttcagaagattccggggtggatgagaaccgtgtttgatgatctttccatatctg-gtataattgaaaaccttaaggtgatggatgtgagccctgagatggtgcttttatttcgagctctcctgaactctggattcttaaaggcagaacatatagccagtcttaatcatgtgcttcaggt---aaacactaagtaa---------atat-gtttctg-ttctcttttcttttg---------------atggtcacaaactcatattttttgaaagcataaagaagaataattgttacatagtgtaat-------acctggttttat-gtacat-------------------------------------tatt-----------------ct----------------------------------------------------------------------------------------------------------------tgctggccaagc--------------------
>I28624_M049_Malvaceae_Corchoropsis_tomentosa_seq1
----------------------------------agctgtctcctcaaagggacctgctctac---tcgaktatggcgagggaacaagctcggggggagatctaatacttttgcttttgttaaactactt------------cactttaagatggt-----aaggaacttctcaaaatgcaccttatatat-gaatccaacttctgaaaactaccttc----------------------------tct-gttgtcagcttacgtgctgttctacccgaggttctggactggcaaactttcctcaagtcaccaaatatgatacaaccggtttcagcaatcactattcactgccaagatttgtgcaggctgatacattttgggtctccaatggtgaagcttgtggcttcgtcttgcctgctggagtttctttctgggatgtcgtatcaggaaaaagggaaacacgaggagttagaatgctgcacgagttacctaatgtccataataactatattagaaggtctagcattttatgatgacattagggtggcaatgaactgttgcctttgcttatcagtaattttagggt--g---ggaacagctggacatgcatgaa--tcaggagctgcgagaagcaagtggtacaagctaattgtggaggaaatggca-atgtctatggcagttccgtgcttagcatcaaaatctttcattaatcatcacaagccagcagttcatgtgactgctgcattgctaaaccttcagaagattccggaatggatgggaaccgtgtttgatgaccattccatatctg-gtataatcgaaaacctcaaagtgatggatgtcagctctgagatggtgtttttatttcgagccctcctgaaatctggattcttgaagccagagcatatagccagtcttaatcatgtcctccaggt----aacatgaattat---------atatagtttatg-ttctcctttctgttg---------------attgtca-------------------------------------------------cagc-------ggatggttcc-----acta-------------------------------------cataca------------------agaat-----aaaaaatgaaacaaaaacatgtttgttgag--------------------gaccatatactgtatttat--------------------------------------------------------gttctttt
>I28630_M053_Malvaceae_Huberodendron_swietenioides_seq1
tgt------------ctgatatgggtatatgctaaatttatttttaaag---------ttttt---ccatatattt------------------ggaggatcatacttctatacccatgtctgaatatatgttggcaacgagtattttaaagaaaa-----taaagtgtccgtgtaacatagctttggtat-aagcccatgctgtgaaaactaacttt----------------------------ttt-attttcagcttacgtgctgttctaccggaggttgcagactggcaaactttcctcaaatcaccagatatgacgcaaccagtttctacaatcaacattagctgccatgatttgtgcaggatgatacatttcgggtctccaatgatcaagcttgttgcttcatgttgcctactggagtttctttctggaatatcatatcagaaaggaaggaaacatgaggaattacagtgcttcattggttgcctaatgtccataataactatattagaaggtcaggtatttaacgatgacattagggtggcaatgaactgttgcctctgcttatcaataattttagggt--g---ggaagatctggacatgcaggaa--acaggagttgcgagaagtaactggtacaggctaattgtcgaggaaatggct-atgtctatggcggttccatgcttagcatcaaagtcattcattaatcatcacaaatcagctgttcatctaactgttgcattgctaaaattaaaraagattccggggtggmtgagaaccgtgtttgatgacctttccatatctt-gtataattgaaaaccttaaagtgatggatgtcagccctgagatggtgcttttatttcgagctctcctcaactctggattcttgaaggctgagmatatagccagtcttaatcatgtgctccaggt----aacattaattgttttatact--------------ttctgttcscttttg---------------ctcatca-------------------------------------------------ctgtagcaggaaatttaattt-----gcag------------------------------ttgcagatatgttttcagtcgtattgtgtttattgt--agttgcaggcataataaatgttatcgtggtcaattaagg-------------taaatattgcctga---------------------------------------------------------------------g
>I28631_M054_Malvaceae_Trochetiopsis_benjaminae_seq1
----------------------------------------gcctaaaaatgtttacattctaagtttaaatccatataaagtggct----------aaaaaataaccatttttcatttgt----------------------ggctagaaa----a-----agtggttaccttggaatg---actatatta-gaacttaccccatgaaaactaactac----------------------------ctt-gttgtcagcttacgtgctgttctacccgaggttttggactggcaaactttcctcaagtcmccaaacatgatacgaccggtttgtgcaatcagtattcactgccaagatttgtgcaggctgatacatttcggatctccaatggtgaagcttgtggcttcatcttgcctgctggagtttctttctggaatggcatacaaggaaaaagggaaacatgaggagttagaatgctgcacgaattacctaatgtccattatgaccgtattagaaggtctggtattttatgatgacattagggtggcaatgaactgttgcctttgcttatcaataattttagggt--g---ggaacagctggacatgcatgaa--tcargagctccgagaagcaagtggtacaagctaatcatggaggaaatggca-atgtctatggcagttccgtgcttagcatcaaaatcgttcattaatcatcacaagccagcagttcacgtgactgctgcattgctaaaacttgagaagattccagaatggatgagaaccgtgtttgatgacctttcaatatctg-ctataatcgacaatctcaaagtgatggatgtcagctctgagatagtgtttttatttcgagccctcctgaaatctgggttcttgaagccagagcatatagccagtcttaatcatgtcctccaggt----aacatgaattat---------atataggttctc-ttctcattttttttactata---------tactagaa-------------------------------------------------ta----------------------------------------------------------------------------------------------------------------------------------------------------------------------------------------------------------------------------------------
>I28632_M055_Malvaceae_Eriolaena_candollei_seq1
------------------------------------------------------------------------------------------------------------------------------------------------------aatgkw-----aakgrmywyctyrdaatk---syymtawtr-datc----cmhgtgaaaactaactac----------------------------cmt-gttgtcagytyacrhgctgttctacccgasgttctggactggcaaacdttcctcaartcaycraacatgatacrahcggtttctgcaatyagtattcactgccaagatttgtgcaggctdatacatttcgggtctccaatggtgaagcttgtggcttcatcttgcctgctggagtttctttctggaatggcatatcaggaaaaagggaaahatgaggagttrgaatgctgcacgarytacctaatgtcbdtwatgrctgtattaraaggtctggtattttaygadgacattagggtggcaatgaactdttgcctttgcttatcdataattktaggdt--g---ggaacagctggacatgmatgaa--tcadgagctscgdgaagcaagtggtacaagctaatyrtggaggaaatgrcrcwtgtctatggcagttccatgcttagcatcaaaatckttcattaatcahcacaagccdgcwgttcatgtgactgcwgcmttgctaaaacttsagaagattccagaatggatgagaaccgtgtttgatgacctttcawtatctg-ctatrattgacaayctcaaagtgatggatgtcagctctgagatrgtgtttttatttcragccctcctgaaatctggwttcttgaagccagabcatawakycwswcttaatcatgtcctccaggt----aacatgaattat---------atatagrytmkm-bw------------------------------------------------------------------------------------------------------------------------------------------------------------------------------------------------------------------------------------------------------------------------------------------------------------------------------
>I28636_M059_Malvaceae_Pterospermum_pierrei_seq1
---------------------------------------tctcttcaaagggatctgctctaa---tcga------cgagggaacaagctctgggggaaatctaatatttttgcttttgttaaactactt------------cactttaagatggt-----aagaaccttcttataatg---ctcctgtat-raatgcatgttgtgaaaactaacttc----------------------------tct-gttgtcagcttacgtgctgttctacccgaagttctggactggcaaactttcctcaagtcaccaaatatgatacaaccagtttctgcratcaacattcaytgccaggatttgtgcaggctgatatatttcgggtctccaatggtgaagcttgtggcttcatcttgcctgctagagtttctttctggaatatcatgtcaggaaaaagggaaacatgaggagttagaatgcagcatggattacctaatgtccataatgacygtattrgaaggyctggtattttatgatgacattagggtggcaatgaactgttgcckttgcttgtcaataattttagggt--g---ggaacagctggacatgcaggaa--tcrggagctgcgagaagtaagtggtacaggctaattgtggaggaaatggca-atgtcyatggcagtcccatgcttagcatcaaaatcatttattaatcatcacaagccrgctgttcatgtgactgttgcattgctaagacttcagaagatcccggaatggatgagaaccgtgtttgatgasctttccatatcta-gtataattgacaacctcaaagtaatggatgtcagccctgagatggtgtttctatttcgagctctcctgaaatctggattcttgaagccagagcatatagccagtcttaatcatgtgctccaggt----aacattaattattacat----atatag---------------------------------------------------------------------------------------------------------------------------------------------------------------------------------------------------------------------------------------------------------------------------------------------------------------------------------------
>I28638_M061_Malvaceae_Basiloxylon_brasiliensis_seq1
------------ctaccgttaccagcacagtccaagctgtctcttcgaagggacctgctctma---tcgagtatgacgagggaaccaacactggggaaaacctaatatttttgcttttattatactactt------------ctctttaagatggt-----aagaaccttcttacaatg---ctcccttataaaatccaaattgtgaaaactaacatc----------------------------tct-gttgtcagcttacgtgctgttctaccagaggttctggactggcaaactttcctcaaaacaccaaatatggtacaaccagtttctgcaatcaacattcactgccacgatttatgcaggttggtacatttcgggtctccaatggtgaagcttgtcgcttcatcttgcctgctggagtttctttctggaatatcatatcaggaaaaagggaaacatgaggagttacaatgctgcatgagttacctaaagtccataatgactgtattagaaggtctggtattttgtgatgacattagggtggcaatgaactgttgcctttgcttatcaataattttagggt--g---ggaacagccggacatgctggaa--tcaggagttgcgagaagtaactggtacaggctaattgtggaggaaatggta-atgtctttggcaattccatgcttagcatcaaaatcattcattaatcatcacaagccagctgttcatgtaactgttgcattgctaaagcttcagaagattccagggtggatgagaaccgtgtttgatgacgtttccatatctg-ctataattgacaaccttaaagttatggatgtcagccctgagatggtgcttttatttcgagctctcctgaactctggattcttgaaggcagagcatatagccagtcttaatcatgtgctccagg----------------------------------tctg-ttctcatttcttctg---------------attgtca-------------------------------------------------aatt-------ggttggtttc-----acta-------------------------------------cata-----------------ct-cgaat------aaaaataaaacaaaaacatgtttggtgat--------------------aagcagaaagaataaaca---ttacattgtccaaatacttg---------gtttcatgcatatttcct-------tgcc----
>I28639_M249_Malvaceae_Gyranthera_amphibiolepis_seq1
-------------------------------ctcaatttatttttaaaag--------ttttt---tcatatattt------------------ggaggatcgtacttccatacttatgtctgaatatatgttgggcacgagtattttaaagaaaa-----tgaagtgtccgtgtaacatagtttcagtat-aagtccattctatgaaaactaacttt----------------------------ttt-attttcagcttacgtgctgttctaccggaagttgcagactggcaaactttcctcaaatcaccagatatgatgcaaccagtttctacaatcaacattagctgccatgatttgtgcaggatgatacatttcgggtctccagtggtcaagcttgttgcttcatgttgcctgctggagttactttctggaatatcataccagaaagaaaggaaacatgaggaattacagtgcttcattggttacctaatgtccataaaaactgtattagaaggtcaggtatttaacgatgacattagggtggcaatgaactcttgcatctgcttatcaataattttagggt--g---ggaagatctggacatgcaggaa--tcaggagttgcgagaagtaactggtacaggctaattgtggaggaaatggct-atgtctatggcggttccatgcttagcgtcaaagtcattcattaatcatcacaaatcagctgttcatctaactgttgcattgctaaaatttcagaagattccagggtggatgagaaccatgtttgatgacctttccatatctt-gtataattgaaaaccttaaagtgatggatgtcagccctgagatggtgcttttatttcgagctctcctcaactctggattcttgaaggctgagcatatagccagtcttaatcatgtgctgcaggt----aacattaattgtttcatact--------------ttctgttcgcttttg---------------cttatca-------------------------------------------------caatagttgggaatttaattt-----gcgg------------------------------ttgcagatgtgtttttggttgcgtcatatttattat--ggttgcagacgtaataaacattatcgcggtcaattgggg-------------taagtattggctgagaatat--------------------------------------------------------------ta
>I28642_M064_Malvaceae_Burretiodendron_esquirolii_seq1
--------------------------------------------------------------------------------------------------------------------------------------------------------------------------------------------------------------------------------------------------------------------------------------------------------------------------------------------------------------------------------------------------------------------------------------------------gaatataatatcagggaaaaaggaaagatgaggagttagaatgctgcatggattacttaatgtccataatgaacgtgttagaaggtctggtattttacgatgacgttagggtggcaatgaactgttgcctttgcttatcaataattttagggt--g---ggaacagctggttatgcaagaa--tcaggagcttcgagaagtaggtgttacaggctaattgtggaggaaatggcc-atgtctttggcagttccatgcttagcatcaaaatcgttcattaatcatcacaaaccagctgttcatgtcactgttgcattgcaaaaacttcacaagattccggaatggatgagaaccatctgtgatg------------------------------------------------------------------------------------------------------------------------------------------------------------------------------------------------------------------------------------------------------------------------------------------------------------------------------------------------------------------------------------------------------------------------------------------------------------------------------------------------------------------
>I28644_M066_Malvaceae_Thomasia_solanaceae_seq1
-------gatctctaccatcaacagcacagtccaggctgtctcttcaaatggacctgctctaa---tagagtatgacgagggaactagctctgggcaaaatctaatatttctgcttttgttatactactt------------ctctttaagatggtaagcaaagcatcttcttataatg----ctctttat-aactccatgctgtgtaaactaacttc----------------------------tct-gttgtcagcttaagtactgttctaccagaggttccggactggcaaacttttcttaatgcaccagatatgatgctaccagtttgtacaatcaacattcactgccacgatttgtgcagattgatacattttgggtctccaatggtcaagctccttgcttcatcttgcctgctggagtttctcaccagaatatcacatcagaaagaaaggaaacatgatgagttgggaagcttcatgggtcacctaatgtccataatgactgtattagaaggtctggtattttatgatgacattagggtggcaatgaactgctgcctctgcttatcaattattttagaat--g---ggaagagctggacatgcaggaa--tcaggagttacgagaagtaattggtacaggctaattgtggaggaaatggca-atgtctatggcagttccatgcttagcatcaaaatcattcattaatcatcacaagccagctgttcatgtaactgttgcattgctaaaacttaagaagattccggggtggatgagaatcgtgtttgatgatccttccatatctg-gtataatcgaaaaccttaaagtgattgatgtcagccctgagatggtgcgtttatttcgagctctcctgaactctggattcttgaaagcagatcatatagccaatcttaatcatatcctccaggt----agcactaattat---------atatagtttctg-ttctcttttcttctg---------------attgtca-------------------------------------------------caat-------ggttggtttt-----actc-------------------------------------tatg-----------------ct-acaat------aaaaatgagccgccaggaaaaaaggaaaagaag-a-------------aaagaaaagaaaagaattaagc----------------------------------------------------aaaaaaggtt
>I28645_M067_Malvaceae_Guichenotia_ledifolia_seq1
------------------------------------------------------------------------------------ctagctctgggcaaaatctaatatttctgcttttgttatactactt------------ctctttaagatggtaagcaaagcattttcttataatg---ctcctgtat-aactccatgctgtgaaaactaacttctctgttgtctttaaaaaaaaaaaaattctct-gttgtcagcttaagtgctgttctaccagaggttctggactggcgaacttttcttaatgcaccagatatgatgctaccagtttgtacaatcaacattcactgccacgatttgtgcagattgatacattttgggtctccaatggtcaagctccttgcttcatcttgcctgctggagtttctctccagaatatcacatcagaaagaaaggaaacatgatgagttcagaagcttcatgggtcacctaatgtccataataactgtattagaaggtctggtattttatgatgacattagggtggcaatgaactgctgcctctgcttatcaattattttagaat--g---ggaggagctggacatgcaggaa--tcacgagttacgggaagtaattggtacaggctaattgtggaggaaatggca-atgtctatggcagttccatgcttagcatcaaaatcattcattaatcatcacaagccagctgttcatgtaactgttgcattgctaaaacttaagaagattccggggtggatgagaatcgtgtttgatgatctttccatatctg-gtataatcgaaaaccttaaagtgatggatgtcagctctgagatggtgcgtttatttcgagctctcctgaactctggattcttaaaagcagatcatatagccaatcttaatcatatactccaggt----agcactaattat---------atatagtttctg-ttctcttttcttctg---------------attgtca-------------------------------------------------caat-------ggttggtttt-----actc-------------------------------------tata-----------------ct-acaat------aaaaatgagccaccatga---------------aa-------------aaagaatgaacaacaattgt---------------------------------------------------------tacattg
>I28646_M068_Malvaceae_Helmiopsis_sp_seq1
attttttagtcatt--ttgtgagaatgtaaactttttttagactaaaaaagtttacattct-------------cataaagtggct----------aaaaaataaccatttttcatttgt----------------------ggctagaaaatgta-----aatggctaccttagactg---gttatatta-taacttaccccktgaaaactaactac----------------------------cct-gttgtcagcttacgtgctgttctacccgaggttctggactggcaaactttcctcaagtcatcaaacatgatacaaccggtttctgcaattagtattcactgccaagatttgtgcaggctgatacatttcgggtctccrgtggtgaagcttgtggcttcatcttgcctgctggagtttctttctggaatggcatatcaggaaaaagggaaaaatgaggagttagaatgctgcacgaattacctaatgtccattatgactgtattagaaggtctggtattttatgatgacattagggtggcaatgaactgttgcctttgcttatcaataattttaagat--g---ggaacakctggacatgcaagaa--tcaggagctccgagaagcaagtggtacaagctaatcgtggaggaaatggca-atgtctatggcagttccatgcttagcatcaaaatcgttcattaatcatcacaagccagctgttcatgtgactgctgcattgctaaaacttgagaagattccagaatggatgagaaccgtgtttgatgacctttcaatatctg-ctataattgacaatctcaaagtgatggatgtcagctctgagatagtgtttttatttcgagccctcctgaaatckggattcttgaagccagagcatatagccagtcttaatcatgtcctcctggt----aacatgaattat---------atatagtttcca-ttctcatttcttttg---------------actgtca-------------------------------------------------ca----------------------------------------------------------------------------------------------------------------------------------------------------------------------------------------------------------------------------------------
>I28647_M069_Malvaceae_Cheirolaena_linearis_seq1
-----------------------aatgcaaat--tttttagcctaagaatgtttacattctaagtttacattttcataaagtggct----------aaaaaataaccatttttcat----------------------------------gaagta-----agtggttaccttggaacg---actatatta-gaacttaccccgcaaaaactaactac----------------------------cct-gttgtcagcttacgtgctgttctacccgaggttttggactggcaaactttcctcaagtcaccaaacatgatacgaccagtttctgcaatcagtattcactgccaagatttgtgcaggatgatacatttcgggtctccaatggtgaagcttgtggcttcatcttgcctgctggagtttctttctggaatggcatatcaggaaaaagcgaaacatgaggagttagaatgctgcacgaattacctaatgtccattatgactgtattagaaggtctggtattttatgatgacattagggtggcaatgaactgttgcctttgcttatccataattttagggt--g---ggaacagctggacatgcatgaa--ccaggagctccgagaagcatgtggtacaagctaatcatggaggaaatggca-atgtctatggcagttccatgcttagcatcaaaatcgttcattaatcatcacaagccagctgttcatgtgactgctgcactgctaaaacttgagaagattccagaatggatgagaaccgtgtttgatgacctttcgatatctg-ctataattgacaatctcaaagtgatggatgtcagctctgagatagtgtttttatttcgagccctcctgaagtcgggattcctgaagccagagcatatagccagtcttaatcatctcctccaggt----aacatgaactat---------atataggttctc-ttctcattccttttg---------------actgcca-------------------------------------------------cagc-------ggttggtttc-----acta------------------------------------------------------------------------------------------------------------------------------------------------------------------------------------------------------------
>I28648_M070_Malvaceae_Helmiopsiella_madagascariensis_seq1
-------------------------------------------------mgykkrcattct--------------ataaagtggcta---------aaaaaataaccattttttatttgt----------------------gggtagaaaaagta-----agtggctacctttgaatg---gttatatta-gaacttagcctgtgaaaactawctac----------------------------cct-gwtgtcagytyacrwgctgttctacctgasgttctggactggcaawcwttcctcaagtcaccaaacatgatacrrccrgtttctgcaatcagtattcactgccaagatttgtgcaggctkatacatttcgggkctccaatggtgaagcttgtggcttcatcttgcctgbtggagtttctttctggartggcwtatcaggaaaaagggaaacatgaggagttagaatgctgcacgarytacctaatgtchatwatgrctgtattagaaggtctggtattttatgawvacattagggtggcaatgarctgttgcctttgcwtatcaataattktaggrt--g---ggaacagctggacatgmatgaatctcnggagctccgagaagcaagtggtacaagctaathrtggaggaaatggca-atgtctatggcagttccatgcttagcatcaaaatcgttcattaatcawcacaagccwgcwgttcatgtgactgctgcattgctaaaacttsagaagattccagaatggatgagarccgtgtttgatgacctytcaatatctg-ctataattgacaahctcaaagtgatggatgtcagctctgagatrgtgtttttatttcragccctcctgaaatctggattcttgaagccagakcatawagccagtcttaatcatgtcctccaggt----aacatgaattat---------atataggttmtc-ttctaatttcttttg---------------attgtca-------------------------------------------------cagc-------ggttggtttc-----atgcatatttctcttgctggtaactactaagtgctgacaacyata---------------tact-rkaattaaaaaaaaaatgaaacaaa---------------------------------------------------------------------------------------------------------------------a
>I28652_M074_Malvaceae_Hildegardia_barteri_seq1
------------------------------------------------------------------------------------caagctctggggaaagcctaatattcttgcttttattaaactactt------------ctctttgagatggt-----aagaacctgcttataatg---ctcctgtat-aaattcattttgtgaaaactgacttc----------------------------tct-gttgtcagcttacgtgctgttctaccagaggttctggactggcaaactttcctccaaacactaactatgatacaaccaatttctgcaatcaacattcactgccacgatttgtgcaggctgctacattttgggtctccaatggtgaagcttgttgcttcatcttgcctgctggagtttctttctgaaatatcatatcaggaaaaagggaaacgtgaggagttacaatgctgcatgagttacctaacgtccatgatgactatattacaaggtctggtattttatgatgacattagggtggcaatgaactgttgcctttgcttatcaataatattagggt--g---ggaacaactggacacgcaggaa--tcaggggctgcaagaagtaattggctcaggctaattgtggaggaaatggta-atgtctttggcagttccatgcttagcatcaaaatcattcattaatcatcacagggcagcagttcatgtaactgttgcattgctaaaactccagaagattccggggtggatgagaacagtatttgatgacgtttctatatcag-ctataattgacaaccttaaagtgatgaatgtcagccccgagatggtgcttttatttcgagctctcctgaactctggattcttgaaggcagagcatatggccagtcttaatcatgtgctccaggt----aacattaaa--------------atattttcgg-ttctcatttcttctg---------------attgtca-------------------------------------------------caat-------ggttggtttc-----agca-------------------------------------tata-----------------ctcagaat------aaaaatgaaacaaacacatgtttgttgat--------------------aagtataaagaataaaca-----------------------------------------------------------------
>I28653_M168_Malvaceae_Theobroma_cacao_seq1
-----------------atcaacagcacagtccaggctgtctctgggagggggcctgctctaa---tcgagtatgatgaaggaacaagctctgaggaaaatctaatatttttgcttttgttatactactt------------ctctttaagatggt-----aagcaccttcttataatg---atcctgtat-aaattcatgctgtgaaaactaacttc----------------------------ttt-gttgtcagcttacgtgctgttctaccagaggttctggactggcaaactttcctcaattcaccaaatatgatgcaacctctttctacaatcaacattcactggcacgatttgtgcaggctgatgcatttcgggtctccaatggtcaagcttgttgcttcatcttgcctgctagagcttttttccggaatatcatatcagacaaaaaggaaacatgaggagttacaatgcttcatgggtcaactaatgtccataatgactgtcttagaaggtctggtattttatgatgacattagggtggcaatgaactgttgcctctgcttatcaataattttagggt--g---ggaagagctggacatgcgggaa--tcaggaattgcgagaagtaattggtacaggctaattgtggaggaaatggta-atgactatggcagttccatgcttagcatcaacatcaatcattaattatcacaagccagccgttcatgtaactgttgcattgctaaaacttcagaaggttccggggtggatgagaactgtgtttgatgacctttccatatctt-gtataattgataaccttaaa---atggacgtcagccctgagatggtgcttttatttcgagctctcctcaattctggattcttgaaggcagagcacataggcagtcttaatcatgcgctccaggt----aacactaattat---------atatagtttctg-ttctcctttcttttg---------------atcatca-------------------------------------------------caac-------tgttggtgtc-----actc-------------------------------------tata-----------------ct-agaat-------aaaatgaaacaaaacgatgtttttttggg------------------gaagtataaagaacattaattgttacactgtcca----------ataccaggttttwtgtatattgc-----------------
>I28655_M148_Malvaceae_Robinsonella_mirandae_seq1
----------------------------------------------aaagggacctgctctaa---tagagcacgatgagggamcaagctctggggaaaatctmatattgttgcttttgttgtactactt------------caccttaagatggt-----aagcaccttcttacaatg---gtccttaaa-aaatcaatgctgtgaaaactaacttctt------------------------------ctttttagcttccgtgctgttctaccagaggttgcagactggcaaactttcctcaaagcaccagatatggcacaaccaggttctaaaatcaacattcactgccatgatttgtgcaggatgatacattttgggtctccaattatcaagcttgttgcttcatcttgcctgctggagtttctttctggaatatctaatcagaaaaaagggaaccatgtggagtcacagtgcttcatgggttacctaatgtccataatgactgtattagaaggtcaggtatttaacaaagacattagggtggcaatgaactgttgtctttgcttatccacaattttagggt--gggaaaaagagctggaaatgcaggaa--tcagtagttgtgagaagtaactggtacaggctaattgtggaggaaatggca-atgtctatggcagttccatgcttagcatcaaagtcattcattaatcatcacaaacctgctgttcatctaactattgcattgctaaaacttgagaagatcccggagtggatgacaaccgtgtttgatgacctctccttatctt-caataattgaaaaccttaaagtaatggatgtcagccctgagatggtgcttttatttcgagctctcctcagttctggtttcttgaaggcagagcatatagccagtcttaatcatgtgttccaggt----aacgttaattgttttata------tactttatg----tttctttttttgtgt-------gtgcgcttatca-------------------------------------------------caatggaacagagtatgtttgctgatatgt------------------------------ataaagctatgttatccg-------gtctctagggt------gaacatcgaatagtggtatatgttcaagat-------------------gagtacactc-------------------------------------------------------------------------
>I28656_M002_Malvaceae_Tilia_americana_seq1
cttccttgatctctacmgtcaacagcacagtmcaggctgtctcttcaaagggacctgytctaa---tygagtatgacgagggaacwagctctggggaaaatctaatatttttgyttttkttatactactt------------ctctttaagatggt-----aagaacyttcttataatg---ctchtgtat-aaawccatgttgtgaaaactaactwya-------------------------aatct-rttgtcagcttacgtgctgttctaccagaggttctggactggcaaactttcctcaaabcvccaamtatgayacaaccagttyctgcaatcaacattcactgccacgatttgtgcaggytgatacmtttcrgrtctccdatggtgaagcttgtcgcttcatcttbcctkctggaktttctttctggaatatcdtatcrgaaaaaargraaacmtgargagttacaatrctgcatgggttacctaatgtccataatgactgtattagaaggtctrgtattttatgatgacatwagggtdgsaatgaactgttgcctttgcttatcrataattttagggtggg---ggadcagctdgacatgcasgaa--tcaggagctgcgagaagtaattggtacaggctaattgtggaggaaatgrca-atgtckatggcagttccdtgcttaghatcaaaatcatthattaatcatcacaagccagctgttcatgtaactgttgcattgctaaaactwcagaagattccggggtggatgagaaccgtgtttgatgacmtttcmatatctr-gtataattgacaaccttaangtgatggatgtcagccctgmgatggtgcttttatttmgagctctnmtgaastctggattcttraaggcagakcatatagccagtcttaatcatgtgctccaggt----aayaytwwwtattatat----atakagtttctg-ttctcatttcttttg---------------attgtya-------------------------------------------------saat-------rgttggtttc-----act-------------------------------------------------------------------------------------------------------------------------------------------------------------------------------------------------------------
