# Supplementary material for: Localized Phylogenetic Discordance Among Nuclear Loci Due to Incomplete Lineage Sorting and Introgression in the Family of Cotton and Cacao (Malvaceae)
Source: Front Plant Sci. 2022 Apr 13;13:850521. doi: 10.3389/fpls.2022.850521 (PMC9043901; doi:10.3389/fpls.2022.850521)
Supplement: Supplementary file 1 [file Data_Sheet_1.ZIP › Alignments_v4/L93.fasta]

>I28591_M023_Malvaceae_Neobuchia_paulinae_seq1
-------------------------------------------------------------------------------------------------------------------------------------------------------------------------------------------------------------------------------------------------------------------------------------------------------------------------------------------------------------------------------------------------------------------------------------------------------------------------------------------------------------------------------------------tagctggatttac-tcgttcatatcttggg-tatata-tttc-atagttttgttcc--aatg------gt-----aatgtacctagtgcc-tggca-gttctttaactattgtttgct------------------tt---tt--atctaggtttgagaagctgctcaacgagatgttgagccatttggagcgacagccaaggaataaggaacgacatattgcttggcttaaatttattgagccaatcttcaattctatcggcctcttgttattagcccattttaggcgtattttcccacttttcttccagtggatgcatgccgatgatgatgaaacagttcttctggtta---gattattgtatcttcttgttca-----tcaaa-tttctg-t-ttaa-------ttcctggttga-aatt---------aaaatgtaattaccaggtg----------ctggg-gtcttcgaa-aagttaccagaatg-------------aatctatcttttaaaatttcaatgttctgcaggttctcaaacgggttcaaacggttgttcg-------------------------------------------------------------------------------------------------------------------------------------------------------------------------------------------------------------------------------
>I28592_M188_Cytinaceae_Bdallophytum_americanum_seq1
----------------------------------------------------------------------------------------------------------------------------------------------------------------------------------------------------------------------------------------------------------------------------------------------------------------------------------------------------------------------------------------------------------------ytcttgag-------kawktktwkttggyt--------kmrwrawyytrsmayrytgmrtga-tgcmgsy---ktgtgatgc----------------------ttgtttattgatacatct--------------------------------tatact----------------------------------ta------------------------tatttcatgccattattcgtg------------------tt---at-gccctaggtttgagaggatgctgaatgagatgttgagtcacttggagcgtcagccaatgaataaggagcgatatgtggcatggctcaaatttattgagccagtcttcaatgctgttggccttgtcttattagctcattttaggcatatgtttcctctcttcttcaagtggctgcatgtggatgatgatgaagcagttctactggcaagt------tactgcctttctctcca-----agaaa-tttcattt-ttct-------------------------------------------------------------cctat-ttttttgga----------gtatg-------------agatgatgttttaac-----------------------------------------------------------------------------------------------------------------------------------------------------------------------------------------------------------------------------------------------------------------------------
>I28593_M024_Malvaceae_Carpodiptera_cubensis_seq1
----------------------------------------------------------------------------------------------------------------------------------------------------------------------------------------------------------------------------------------------------------------------------------------------------------------------------------------------------------------------------------------------------------------------------------gcattcttgc-----------tagtgatgtg-taatttgctccatttccgcttg-ttttgatag----------------------tttcttctttatacacg--aaggaggttttaatctgttcctacttcatg----------------ccttttttgc--tgtg------gt---------------------aggca-gttctttcattatcgtttgct------------------tt---tt--atctaggtttgacargatgctaaatgagatgttgagccatttggagcggcaaccaaggaataaggagagacrtattgcttggcttgaatttattgagccagtcttcaatgctattggccttgtgttattagcccattttaggcgtattttcccacttttcttccaatggatgcatgttgacgatgatgaaacagttctactggtaa---gatcattgtatcttcttactca-----gcaag-tttcaa-t-ttag-------ctgctggttca-aatt---------agaaagtaactaccaggtg----------ctggt-cttttttgg-aagttatggcaaagaaa---------------gtctttcaactttctaatattctgcaggttctcaaacgggttcaaacagttgttaggttaacgtgggtac-----------------------------------------------------------------------------------------------------------------------------------------------------------------------------------------------------------------
>I28594_M025_Malvaceae_Herrania_nitida_seq1
---------------------------------------------------------------------------------------------------------------------------------------------------------------------------------------------------------------------------------------------------------------------------------------------------------------------------------------------------------------tgctga----tatc-----------------------aggattgctagggtgttgtc--------ctgcactcttgct----------tagtaatgtt-aatttagcttcg-ttctgctgg-ttttgatag----------------------ttttttcttgatacgca--tagctggcttttctttgttcgtatcttggg-tacata-cttc-acacctttgttgc--actg------gt---------------------gggtaatttttttcactatcatttgct------------------tt----t--atctaggtttgagaagatgttaaatgagatgttgagtcatttagagcggcaaccaaggaataaggagcgatgtattgcatggcttaaatttattgagccaatctttaatgctattggccttgtgttattagcccattttaggcgcattttcccacttttcttccggtggatgcatgttgatgatgatgaaacagttctactggtaa---gattattata------tgtgca-----gcaaa-tttcag-t-ttaa-------ctactggttca-gatt---------aagaaataattgccagttg----------ctggt-gtttttgga-aagttatgggcatg-------------aaactgccttttaacatttcaatgttctgcagattctcaaac--------------------------------------------------------------------------------------------------------------------------------------------------------------------------------------------------------------------------------------------------
>I28595_M184_Malvaceae_Guazuma_ulmifolia_seq1
-------------------------------------------------------------------------------------------------------------------------------------------------------------------------------------------------------------------------------------------------------------------------------------------------------------------------------------------------ttttc-ttttgccatgctga----tatc-----------------------agcattgatagggtgttgtc--------ctgaagtgttgct----------cagttatgtt-aa-ttagcttca-ttctggtgg-ttttgatag----------------------ttgtttcttgatacatg--tagccggcttttctttgttcatatcttgga-tatgta-cyac-acacttttgttgg--actg------gt---------------------gggtaactctct---------tttgct------------------tt---gc--atctaggtttgagaagatgctaaatgagatgttgagtcatttggagcggcaaccaaggaataaggagcgacgtattgcatggcttaaatttattgagccaatcttcaatgctattggccttgtattattagcccattttaggcgcattttcccacttttcttccggtggatgcatgttgatgacgatgaaacagttctgctggtaa---gattattata------agcaca-----ccaaa-tttctg-t-ttaa-------ctgcttgtttg-aatt---------aagaaagaattactagttg----------ctggt-gtttttggt-aagttccgggcatg-------------aaactggcttttaacatttcaatgttcttcaggttctcaaacgggtccaaacagttattaggt-----------------------------------------------------------------------------------------------------------------------------------------------------------------------------------------------------------------------------
>I28596_M026_Malvaceae_Ruizia_cordata_seq1
--------------------------------------------------------------------------------------------------------------------------------------------------------------------------------------------------------------------------------------------------------------------------------------------------------------------------------------------------------------attctga----tatc-----------------------aggagtaatagggtgttgta-------------------------------tagtaatgta-tattttgctcaa-ttctgctag-tttg-attg----------------------ctgtatctagttcctag---------------------------------tttgtg-c-tt--------tgttgc--actt------gt---------------------agtct-gttctttaaatattatttgct------------------tt---at--atctaggttggagaagatactaaatgagatgttaagccatttggagcggcaaccaaggaataaggagcgccgtattgcgtggcttaaatttattgagccaatcttcaatgctcttggccttttcttattagcacattttaggcgaattttcccacttttcttccagtggattcatgttgatgatgatgaaacagttctactggtaa---gataa----------tcactca-----gctag-tttcag-t-ttaa-------ccagtggag-----------------------------------------------ttt-tttattgga-aagttatgagaatg---------------tatgtcttttaacatttcaatgttctgca-------------------------------------------------------------------------------------------------------------------------------------------------------------------------------------------------------------------------------------------------------------
>I28597_M027_Malvaceae_Melhania_velutina_seq1
---------------------------------------------------------------------------------------------------------------------------------------------------------------------------------------------------------------------------------------------------------------------------------------------------------------------------------------------------------------------------------------------------------------------------------------------------------------------------caa-ttctgctag-tttg-gttg----------------------ttgtatctacttcctag---------------------------------tttata-c-tt--------tgttgc--actt------gt---------------------aagca-attctttcaatattatttgct------------------tt---at--atctaggtttgagaagatgctaaatgagatgttaagccatttggagcggcagccaaggagtaaggagcgccgtattgcatggcttaaatttattgagccaatcttcaatgctcttggccttttcttattagcacattttaggcaaatttttccacttttcttccagtggatgcatgttgatgacgatgaaacagttctactggtaa---gataa----------tcactca-----gctag-tttcagtt-ttaa-------ccactggag-------------------------------------------tcttttt-ttccttgga-aagttatgag-------------------------------------------------------------------------------------------------------------------------------------------------------------------------------------------------------------------------------------------------------------------------------------------------------------
>I28598_M028_Malvaceae_Glyphaea_brevis_seq1
-------------------------------------------------------------------------------------------------------------------------------------------------------------------------------------------------------------------------------------------------------------------------------------------------------------------------------------------------------------------------------------------------------------------------------------------------------------------------------------------------------------------------------tatatatata--ta-----------------------------tatata-tgtt-ttacttttgttgc--ggta------gt---------------------atgca-gttcttttactatcatttgcc------------------tt---tt--atctaggtttgagaagatgttaaatgaaatgttgagccatttagagcgacaacctaggaacaaagagcggcatattgcatggcttaaatttgttgagccaatcttcaatgccgttggccttgtagtattagcccattttaggcgcattttcccacttttcttccagtggatgcatgttgatgatgatgaaacggttctactggtaa---gattattcaatcttcttgctta-----gcgaa-tttcag---ttac-------ctactgcttca-aata-----------------attagcaggtgct--ggtgttctggt-gtttttgga-aagttatgggcatt-------------tatttttctgttaacatttmaatgttctgcaggttctcaaayaratscmmayaryaattagggtaacatgggt-------------------------------------------------------------------------------------------------------------------------------------------------------------------------------------------------------------------
>I28600_M146_Malvaceae_Mortoniodendron_guatemalense_seq1
------------------------------------------------------------------------------------------------------------------------------------------------------------------------------------------------------------------------------------------------------------------------------------------------------------------------------------------------------------ccatgctga----tagc-----------------------aggattggtacggtcttgtg--------ttgtactcttgct----------tagtwatgta-taatttgctcta-ttctgttgg-ttttaatrg----------------------ttgtttcttcatrcgcg--taggaagctttaatttgttcctacttcata-----------------mtttgttgc--agtg------gt---------------------aggca-gttctttcatyatcatttgcc------------------tt---tt--atctaggtttgagaaggtgctaaatgagatgttgagccatttggagcgacaaccaaggaataaggagcgacgtattgcgtggcttaaattkattgagccaatcttcaatgctattggtcttttgttattagcccattttaggcatattttcccacttttcttccaatggatgcatgttgatgatgatgaaacagttctactggtaa---gattgttatatcttcttgcttag---tgcaag-ttgcag-t-ttaa-------ctacttattca-aatt---------aaaaagtagttaccaggtg----------ctgatgtttttggga-aagttatgggactg-------------actcagtcttt---------------------------------------------------------------------------------------------------------------------------------------------------------------------------------------------------------------------------------------------------------------------------------
>I28601_M030_Malvaceae_Sparmannia_africana_seq1
--------------------------------------------------------------------------------------------------------------------------------------------------------------------------------------------------------------------------------------------------------------------------------------------------------------------------------------------------------------------------------------------------watgaaggaggattctaatgtc--------ywaatakktgcataa---gggargaawaatata---ykwwstyc-------------------yak----------------------ytstytctygatacatgtatagcaggctttactttgttcatatcttgtg-tatata-cawt-ttacttttgatgc--aatm------gt---------------------aggca-gttcctttactaacatttrcc------------------ttmtayt--atcbaggtttgacaagatdytaaatgagatgttgagccatgtggagcgacaaccaaggaataaagaacgacgtattgcatggcttaaatttgttgagccagtcttcaatgctattggcttagtattattagctcattttaggcgcattttcccacttttcttccagtggatgcatgttgatgahgatgaaacrgttctactggtaa---gatt-ytgtatcttcttgctca-----rcaaa-ttttaa---ttaa-------cwyagggttca-aata-----------------attaccaggtg----------ctggt-gtttttcaa-aastgatggccttg-------------aatctgtcttttaacatttcaatgttctgcaggttctcaaacggacccaaaca---------------------------------------------------------------------------------------------------------------------------------------------------------------------------------------------------------------------------------------
>I28602_M031_Malvaceae_Mollia_sp_seq1
-----------------------------------------------------------------------------------------------------------------------------------------------------------------------------------------------------------------------------------------------------------------------------------------------------------------------------------------------------------------------------------------------------------gtagggtatcgtctt----------actcatgct----------tagaaatgtt-agctttactttg--attgctgg-ttctgata-----------------------ttttttcttgaaacaca--tagcctgttttactttgttcatatataggg-tatata-tgtt-ttacctttgttgc--tgtt------gt---------------------aggca-gatcttt-accatcatttgct------------------tt-------ttctaggtttgagaagatgttaaatgagatgttgagccatctggaaagacaaccaaggaataaagagcgacgtattgcatggcttaaatttgttgagccaatcttcaatactgttggccttgtattattagcccattttaggcgaattttcccgcttttcttcaagtggatgcatgttgatgatgatgaaactgttctattggtaa---gattattttatcttcttgctca-----gtgaa-tttcac---ttacatactggatactggttca-aata-----------------atttgcaggtg----------c-----------------ggtgtgtgtgtg-------------tgtgtgtgttt-------------ttgggtgggtg---------------------------------------------------------------------------------------------------------------------------------------------------------------------------------------------------------------------------------------------------------
>I28603_M223_Malvaceae_Gossypium_hirsutum_seq1
-------------------------------------------------------------------------------------------------------------------------------------------------------------------------------------------------------------------------------------------------------------------------------------------------------------------------------------------------------------------------------------------------------------ctagttttgat----caatttctgatctttct---------cttgtaatgtt-aatttagcatca-ttctgctsc-ttttgattg----------------------ttgtttcttgatacttg--tagytggcttttcttcaytcacatctcata-tatg---cttc-atagtttagttgc--agtt------gt-----actggacttagtgt--tggct-agttttaatttttcatttgcc------------------tt---tt--acataggtttgagaagatgctgaatgagatgttgagccatttggagcggcagccaaggaataaggagcgacgtattgcttggcttaaacttattgagccaatcttcaattctattggccttctaatattagcccatattaggcgtattttcccactattcttycagtggatgcatgttgatgaygatgaaacaattttactggtaa---gattattgcayattcttgctcc-----------------------------------tgcttca-aatt---------aatatgtaattagcaggtg----------ctggc-atcttaggg-aagttaggggaatg-------------aactgggaatg---------------------------------------------------------------------------------------------------------------------------------------------------------------------------------------------------------------------------------------------------------------------------------
>I28604_M032_Malvaceae_Entelea_arborescens_seq1
------------------------------------------------------------------------------------------------------------------------------------------------------------------------------------------------------------------------------------------------------------------------------------------------------------------------------------------------------------------------------------------------------------kayagtattgtc--------tagctctcttgt-----------tggtaatgtt---ttttgcttca-ttctgctgg-tttgggtag----------------------ttgtttyttgatacatg--tagcagrctttactttgttcatatcttgtg-tatata-cawt-ttacktktgatgc--aaym------gt---------------------aggya-gttcctttactaacatttgcc------------------tt---yt--atctaggtttgacaagatgctaaatgagatattgagccatgtggagcgacaaccaaggaataaagaackacgyattgcatggcttaaatttrttgagccagtcttcaatgctattggcttagtattattagctcattttaggcgcattttcccacttttcttccagtggatgcatgttgatgaygatgaaacggttctactggtaa---gatt-ttgtatcttcttrctca-----gcaaa-ttttaa---ttaa-------cttasggttca-aata-----------------attaccaggtg----------ctggt-atttttmaa-aagtgatgrcgttr-------------aatctgtcttctwacatttcaatgttctgcaggttctcaaacggatcc--------------------------------------------------------------------------------------------------------------------------------------------------------------------------------------------------------------------------------------------
>I28605_M235_Malvaceae_Abutilon_sp_seq1
-----------------------------------------------------------------------------------------------------------------------------------------------------------------------------------------------------------------------------------------------------------------------------------------------ga-------------------------------------------------------------------------------------------------------------------------------------tcttcct----------ttagtatgtt-aatttagcatca-ttctgttag-ttttgattg----------------------ttgtttcttgatacttg--tagctggctttacttcactcatatctcggt-tatatg-cttc-atagtttgcttgt--agtg------at-----tgcggacatagtgtt-ggctg---gtttaatttttcatttgct------------------tt---cc--atctaggtttgaacagatgctaaacgagatgttgagccatttagagcgacaaccaagtaataaggagcgatatattccatggcttaaatgtgtcgagccgatcttcgattgtctgggccttttcttatcagtccatttgaagcgtattttttctctgttcttccagtggatgcgtgttgatgatgatgaaaccgttctgttggtaa---gattgttgtatcttcttgctca-----tcaaa-tttcag-t-ttaa-------ttcctggttca-aatc-------------------------------------------------------------------------------------------------------------------------------------------------------------------------------------------------------------------------------------------------------------------------------------------------------------------------------------------------------------------------tata
>I28606_M033_Malvaceae_Reevesia_formosana_seq1
----------------------------------------------------------------------------------------------------------------------------------------------------------------------------------------------------------------------------------------------------------------------------------------------------------------------------------------------------------------------------------------------------------ggtagggtgtttgg--------ttgtgctcttgca----------tagtaatgtt-aattttgctcca-ttctgctgg--------------------------------ttttttcttgatacatg--taggaggct-taatttgttcgtaacttggg-tatata-cttc-gtgcttttgttgc--agcg------gt---------------------aggta-gtaatttcattatcatcatca------------------tt---tt-tatctaggtatgagaagatgctaaatgagatgttaagccatttggagcgacaaccaaggaataaggagcgacgtattgcatggcttaaatttattgagccaatcttcaatgctattggccttgtgttattagcccattttaggcgtattttcccacttttcttccaatggttgcatgttgatgatgatgaaacagttctcctggtaa---gattatt-gatcttcttgctaa-----gcaaa-tttcag-t-tcaa-------tgacttgttca-tatt-----------aaaataattatcaggtg----------ctagc-cttgttgka-aagttatgggaacg-------------aatctgtcttttaacatttcaatgt-------------------------------------------------------------------------------------------------------------------------------------------------------------------------------------------------------------------------------------------------------------------
>I28607_M034_Malvaceae_Mansonia_altissima_seq1
----------------------------------------------------------------------------------------------------------------------------------------------------------------------------------------------------------------------------------------------------------------------------------------------------------------------------------------------------------------------------------------------------aggcttggtagggcgtttgg--------ttgtactcttgct----------tagtaatgtt-aactttgctcca-ttctgcatgctttttatag----------------------ttgtct-atgatgcatg--taggaggct-taatttgttcatatcttggg-tatata-cttt-tttcttttgttgc--agca---------------------------------a-gttaatttattttcaattttt------------------tt---tt-aatctaggtatgagaagatactaaatgagatgttaggccatttggagcggcaaccaaggaacaaggagcgacgtactgcatggcttaagtttattgagccaatcttcaatgctattggccttgtgttattagcccattttaggcgcattttcccgcttttcttccagtggttgcatgtcgatgatgatgaaactgttctcctggtat---gatcatt-tatcttcttgctaa-----gcaaa-tttcag-t-tcaa-------tgacttgctca-tatt---------a-------------aggtg----------ctaga-tttgtcaga-aaattatgggaatg-------------aatctgtggtttaacatttcaatgtcctgcaggttctcaaacgggttaaaacagt-------------------------------------------------------------------------------------------------------------------------------------------------------------------------------------------------------------------------------------
>I28609_M036_Malvaceae_Pentaplaris_davidsmithii_seq1
----------------------------------------------------------------------------------------------------------------------------------------------------------------------------------------------------------------------------------------------------------------------------------------------------------------------------------------------------------------------------------------------------------------------------------------------------------------t-aatttagcatca-ttgtgctgg-ttttgatag----------------------ttgtttcttgatacatg--tagctggctttacatcattcctatctcggg-aata-----------gttttgttgc--agtggtagcagt-----agcggacctagtgctggggta-attcttttactatcatttgcc------------------tt---tt--atctaggtttgagaagatgctgaacgagatgttgagccatttggagcggcagccaaggaataaggagcgacgtattgcatggcttaaatttatcgagccaatcttcaattctgttggccttttgttattggcccattttaggcgtattttcccacttttcttccagtggatgcatgttgatgatgatgaaacagttctactggtaa---gattattgtatcttcttgctca-----gcaaa-tttctg-t-ttaa-------ctcctggttca-aatt---------aaaatgtaattagcaggtg----------ctggc-atcttcgga-aagttacgggaatg-------------a-------------------------------------------------------------------------------------------------------------------------------------------------------------------------------------------------------------------------------------------------------------------------------------------
>I28610_M037_Malvaceae_Heritiera_littoralis_seq1
--------------------------------------------------------------------------------------------------------------------------------------------------------------------------------------------------------------------------------------------------------------------------------------------------------------------------------------------ttctgaccat-ttttgcctttctga----tacc-----------------------tggattgacaggtttttgtg--------ttgcactcttgct----------tagtaatgca-tattttgctcca-ttctactgg-ttttgatag----------------------ttg-tttttgtaacacg--tagg-ggctttaatttgttcctacttcgta----------------cttttgttgc--agtg------gt---------------------aggcattttctttcattattatttgct------------------tt---tt--atctaggtatgaaaagatgctaaatgagatgttgggccatttggagcgacaaccaaggaataaggagcgacgaattgcatggcttaaatttattgagccaatcttcaatgctactggtctttttttattagcccattttaggcgtattttcccgcttttctttcagtggatgcatgttgatgatgatgaaacagttcttctggtaa---gattattgtatcttcttgctta-----gctag-tttcag-t-ttat-------ctactggttca-aatt---------aaaatgtaa--------------------------tttattgta-aagttatgggaacg-------------aatctgtct-----------------------------------------------------------------------------------------------------------------------------------------------------------------------------------------------------------------------------------------------------------------------------------
>I28611_M062A_Malvaceae_Durio_zibethinus_seq1
-------------------------------------------------------------------------------------------------------------------------------------------------------------------------------------------------------------------------------------------------------------------------------------------------------------------------------------------------------------------------------------------------------attggtagcgtattgtg--------ttgcattcttgct----------tagtaattta-tatcttgttaca-ttctgttgg-tttcgatag----------------------ttgtttcttgatacacg--taagaggctttaatttgttcctacttcgta----------------cttttgttgc--agtc------at---------------------aggca-gttctttcattatcatttgct------------------tt---tt---attaggtttgagaagattctaaatgagatgttgagccatttggagcgacaaccaaggaataaggagagacgtattgcatggcttaaatttattgagccagtcttcaatgctattggccttttgttattagctcattttaggcgtattttcccacttttcttccaatggatgcatgttgatgatgatgaaacarttctgctggtaa---gattattgtgtcttcttgctca-----gcaag-tttcag-t-ttaa-------ctactgattca-aatt---------aaaaaacaattactaggtg----------ttggc-gtttt--------------------------------aggcagaatttaaacatttca-----------------------------------------------------------------------------------------------------------------------------------------------------------------------------------------------------------------------------------------------------------------------
>I28612_M038_Malvaceae_Brachichyton_bidwillii_seq1
--------------------------------------------------------------------------------------------------------------------------------------------------------------------------------------------------------------------------------------------------------------------------------------------------------------------------------------------------------------------------acc-----------------------tggattgctagggtgttgtg--------ttgcactcttgct----------tagtaatgta-tagtttgctcca-ttctgctgg-tttagatag----------------------ttgttttttgatacgcg--tagg-ggctttaatttgttcctacttc------------------------actgc--agtg------gt---------------------aggcattttttttcattatcatttgct------------------tt---tt--atctaggtatgaaaagatgctaaatgagatgttgggccatttggagcgacaaccaaggaataaggagcgacggattgcatggcttaaatttattgagccaatcttcaatgctaccggtctttttttattagcccattttagccgtattttcccacttttcttccagtggatgcatgttgatgatgatgaaacagttcttcttgtaa---gattattgtatcttcttgctca-----ccaca-tttcag-t-ttat-------ctactggttca-aatt---------aaaa-gtaa--------------------------tttattgca-aagttatgggaacg-------------aatctgtcttgtaacatttcaatgttctgcaggttctcaaacgggttcaaacggtt------------------------------------------------------------------------------------------------------------------------------------------------------------------------------------------------------------------------------------
>I28613_M039_Malvaceae_Eriotheca_macrophylla_seq1
----------------------------------------------------------------------------------------------------------------------------------------------------------------------------------------------------------------------------------------------------------------------------------------------------------------------------------------------------------------------------------------------------------------------------------------------------------------------------sa-ttcggctta-ttttgatag----------------------tcttttcttgatacatg--tagctgtctttacttctttcttatctcggg-tatata-cttc-atagttttgttgc--agtg------gt-----agtggacctggtgcy-gggta-gttcttttactatcatttgct------------------tt---tt--atctaggtttgagaagctgctaaacgagatgttaagccatttggagcgacagccaaggaataaggagcgacgtattgcttggcttaaatttatcgagccaatcttcaattcagttggcctcttgttattagcccattttaggcgtattttcccacttttcttccagtggatgcatgccgatgatgacgaaacagtcctactggtaa---gattattgtatcttcttgttct-----gcaaa-ttccgg-t-ttaa-------ttcctggttca-aatt---------aaaatgtaattagcaggtg----------ctmkg-gtctttgaa-aagtaa-----------------------------------------------------------------------------------------------------------------------------------------------------------------------------------------------------------------------------------------------------------------------------------------------------------------
>I28615_M041_Malvaceae_Pterygota_brasiliensis_seq1
-------------------------------------------------------------------------------------------------------------------------------------------------------------------------------------------------------------------------------------------------------------------------------------------------------------------------------------------------------------------------------------------------------------kkksyayagym-----------------kgyt----------tagtaatgta-tgtttggctctg-ttctgctgg-ttttgatagttatttcttgatacattcttgatacatttttgatacaca--taggatagtttaatttgttgctaatttata-----------------cttttttgc--aatg------tt---------------------agaca-gttctttcattattatctgct------------------tt---tt--atttaggtatgaaaagatgctaaatgagatgttgggccatttggagcgacaaccaaggaataaggagcgacgtattgcatggcttaaatttattgagccaatcttcaatgctattggcctttttttattagcccattttaggcgtattttcccccttttcttccagtggatgcatgtggatgatgatgaaacagttcttctcgtaa---gattattgtatcttcttgctca-----gcaag-tttcag-t-gtat-------ctactggttt---------------aaaaagtaa--------------------------tttatcaaa-aagttatgggaacg-------------aatctgtcttgtaacatttgmw----------------------------------------------------------------------------------------------------------------------------------------------------------------------------------------------------------------------------------------------------------------------
>I28616_M042_Malvaceae_Leptonichya_maranta_seq1
-------------------------------------------------------------------------------------------------------------------------------------------------------------------------------------------------------------------------------------------------------------------------------------------------------------------------------------------------------------------------------------------------------------------------------cttgca-tcttgct----------tagtgatgtt-cattaggcttca-ttctgctggcttttagtagt--------------------ctcatttcttaatacact--tagctggcttt-----gttcctatcttggg-tatcta-cttc-atatttttgttgc--aakg------gc---------------------gggtg-gttcttttactgtcatttgcc------------------tt---tttattctaggtttgagaagatgctaaatgagatgttgagccatttggagcgacaaccaaggaataaagagcgtcgtgttgcgtggcttaaatttattgagccaatcttcaatgctattggccttgtgttattagcccattttaggcgcatattcccacttttcttccagtggatgcatgytgatgatgaygaaacagttctactggtaa---gattattgtatcttcktgctca-----gaaaa-ttttgt-t-ttat-------ctactggttaa-awtt---------agaa-acgattaccaggtg----------ctggt-gtttttgga-aacttatgggcata-------------attctgtcttttaacatttcattgttcttcaggttctcaaacgggtccaagtagttattaggttaacatggatat-----------------------------------------------------------------------------------------------------------------------------------------------------------------------------------------------------------------
>I28617_M043_Neuradaceae_Neurada_procumbens_seq1
------------------------------------------------------------------------------------------------------------------------------------------------------------------------------------------------------------------------------------------------------------------------------------------------------------------------------------------------------------------------------------------------------------taatgtgtcttc-------------------------------tccaattattgggtataccttca-tgctgtt---catagacagttat-------tagttttctttttccttatcgattcatt---------------------------------tccata-------tagttt-----------------------------------------tacca-gctcttgaattaccatttact------------------tt---ct--gtataggttcgagaggctgctaaatgagatgttgggtcacttggagcggcagccgagggataaagagcgccgtattgcatggcttaaaaatattgaacctcttttagatgctgttggtcttgtcttattagctcactttaggcgcatctttccccttttcttcaagtggatgcatgctgatgatgatgaaaccgttctgctggtag---gctttttgttt----------------------ttacagct-tcaaart----atamsrttkca-wrkcakmatyatgggaacctcatcatcg--------------ctggt-atcctcgggt-----------------------------------------------------------------------------------------------------------------------------------------------------------------------------------------------------------------------------------------------------------------------------------------------------------------------
>I28618_M044_Malvaceae_Pentace_laxiflora_seq1
--------------------------------------------------------------------------------------------------------------------------------------------------------------------------------------------------------------------------------------------------------------------------------------------------------------------------------------------------------ttttcaatttttacatttaym-----------------------wkgcttbvdaarvyswtbgt-------gcwgcwhthtyrht----------tantgatdta-dathttgythma-tbctgctgg-tkttgatar----------------------ttktttcktgrtacrca--aaggaggctktaayytgttcctactt--------------------cttttgttgc--vgtg------gt---------------------aggya-gttctttcataaccayktgct------------------ct---ty--atctaggtttgagaagatgctaaatgakatgttgagcmatttggagcggcaaccaagsaataaggagygaygtatygcttggcttaaatttakygagccaatcttcaatgctstyggcctyrtgydattagcccatttyaggcgtattttcccabttttcttycagtggatvcatgttgacgatgatgaaacagttctaytggtaa---gattgttcwatcttcttgctca-----acaagttttgag-t-ttaa-------ctaytkcttcw-aabta-------gasrargtaattavbgrttg----------ctgkc-ttdkkw---------------------------------------------------------------------------------------------------------------------------------------------------------------------------------------------------------------------------------------------------------------------------------------------------------------------------
>I28619_M045_Malvaceae_Phragmotheca_mammosa_seq1
---------------------------------------------------------------------------------------------------------------------------------------------------------------------------------------------------------------------------------------------------------------------------------------------------------------------------------------------------------------------------------------------------------------------------------------------------------gtaatgtt-aatttaccatca-tgctgctgg-tttcgatag----------------------ttgtttcttgatacatg--tagctggctttacttcgttcatatcttggg-tatata-cttc-ttggttttgttgc--agtg------gt-----agcggacctagtgct-gggta-gttcttttactatcatttgct------------------tt---tt--atctaggtttgagaagatgctaaacgagatgttgagccatttggagcgacaaccaaggaataaggagcgacgtattgcatggcttaaatttattgagccaatcttcaattctattggccttttgttgttagcccattttaggcgtattttcccacttttcttccagtggatgcatgctgatgatgatgaaacagttctactggtaa---gattattgtctcttcttgctct-----gcata-tttcag-t-ttaa-------gycctggttca-aatt---------aaaatgtaattagcaggtg----------ctggc-atctttgga-aagttacgggaatg-------------aatctatcttttaagatctcaatgttctgcaggttctcaaacgggttcaaayggttgttaggttaa--------------------------------------------------------------------------------------------------------------------------------------------------------------------------------------------------------------------------
>I28620_M046_Malvaceae_Camptostemon_shultzii_seq1
---------------------------------------------------------------------------------------------------------------------------------------------------------------------------------------------------------------------------------------------------------------------------------------------------------------------------------------------------------------------------------------------------------------------gct-------tacgtggactg-------------------------------------------tgg-tttcgatag----------------------ttgtttcttgatacttg--tagctggatttacttcattcatatcttggg-tatata-cttc-gtagttttgttgc--agtg-----------gtagtggacctratgct-gacta-tttctttatttttcctttgca------------------tt---tt--atctaggtttgagaagatgctgaatgagatgttaagccatttggagcgacaaccaaggaataaagagcgacgtattgcatggcttaaatttatcgagccaatcttcaattctattggccttttgttattagcccattttaggcgtattttcccactattcttccagtggatgcatgttgatgatgatgaaacagttctacttgtaa---gattattgtatcttcttgctca-----tcaaa-tttcag-t-ttaa-------ttcctgrttca-aatt---------aawatktratgagcaag----------------------------aagatacaataatc-----------------------ttacaagtagaa----------------------------------------------------------------------------------------------------------------------------------------------------------------------------------------------------------------------------------------------------------------------
>I28621_M153_Malvaceae_Trichospermum_sp_seq1
------------------------------------------------------------------------------------------------------------------------------------------------------------------------------------------------------------------------------------------------------------------------------------------------------------------------------------------------------------------------------------------------------gacttgtaggtagt---------gtcttgctctcttgct----------tagtaatctt-atttttgmttca--atmtctgg-ttctgata-----------------------tygtttcytsatacaca--tagcc-----tactctgttcwtatrtaggg-twtata-tgct-ttacctttgtttc--agtt------gt---------------------aggca-gttcttt-actatcatttgct------------------tt-------ttctaggtttgagargatgttaaatgagatgttgagccatttggagagacaaccaaggaataaagakcgacatattgnatggcttaaatttgttgagccaatcttcaacgctgttggmcttgtattattagcccattttaggcgaatttttccdcttttcttcaagtggatgcaygttgatgatgahdaaacggttctattggtaa---gaytattttwtcttcttgcycw-----gcara-tttcrg---ttac-------atattdgttca-aata-----------------attagcaggtg----------ctggt-gattctgga-aagttacggacatg-------------attttttgttttgacatttcaatattttgcaggt----------------------------------------------------------------------------------------------------------------------------------------------------------------------------------------------------------------------------------------------------------
>I28623_M048_Malvaceae_Abroma_augusta_seq1
--------------------------------------------------------------------------------------------------------------------------------------------------------------------------------------------------------------------------------------------------------------------------------------------------------------------------------------------------------------ggtatgagg--ctat-----------------------atgcttggttaggtcttgaatt----tcttgcactcttgct----------tagttatgtt-cattaagcttca-ttctgctgg-ttttagtag----------------------ttgtttcttgatatgct--tagcaggcttt-----gttcatatcttggg-tatataccttc-atgcttttgttgc--actg------gt---------------------gggtg-gctcttttactatcatttggt------------------tt---ct--atgtaggtttgagaagattctaaatgagatgttgagccatttggagcgacaaccaaggaataaggagcgtcgtgttgcatggcttaaatttattgagccaatcttcaatgctattggccttgtattattagcccattttaggggcattttcccacttttcttccagtggatgcatgttgatgatgacgaaacagtattactggtaa---gattattgtatcttcttgctca-----gcaaa-tttctg-t-ttat-------ctactggttca-aatt---------aaaatatgatcaccaggtg----------ctggt-gtttttgga-aagttatgggcatg-------------aatctgtcttttaacatttatatgttcctcaggttctcaaacgggtaaaaacagttatcagg------------------------------------------------------------------------------------------------------------------------------------------------------------------------------------------------------------------------------
>I28624_M049_Malvaceae_Corchoropsis_tomentosa_seq1
-------------------------------------------------------------------------------------------------------------------------------------------------------------------------------------------------------------------------------------------------------------------------------------------------------------------------------------aaawwawrt---------twttvkhwttytrr----tayccyrrttaagatcaagaaagcgataacarygatagggtgttgtg--------ttccattcttgat----------tagtaatgtt-tactttgctcag-ttctgctgg-tttgaattg----------------------ctgtttcttgtttctag---------------------------------tgtgta-cttt--------tgttgc--act--------t---------------------aggca-gttctttcactatcatttgct------------------tt---at--atctaggtttgagaagatgctaaatgagatgttaagccatttggaacgacaaccaagggataagaagcgccgtattgcgtggcttaaatttattgagccaatcttcaatgctcttggtcttttcttattagcccattttaggcgaattttcccacttttcttccagtggttgcatgttgatgatgatgagacagttctactggtaa---gattattgtatcttctcactca-----gcaag-tttcag-t-ttaa-------ctactggagtt-cttt----------------------------tt--ctttttttttt-tcttyyrra-martywyrrgaakatgttc----ttagaytatrymtkttrryatwtmmmtrttmtryasswtctcaaaagggttcagacaatagttaggkt----------------------------------------------------------------------------------------------------------------------------------------------------------------------------------------------------------------------------
>I28625_M193_Malvaceae_Apeiba_tibourbou_seq1
ytaw---------------------------------------------------------------------------------------------------------------------------------------------------------------------------------------------------------------------------------------------------------------------------------------------------------------------------------------------------tkttkccagtctca----tatc-----------------------aggacttgta-----------------------------------------grgtaatgtt-aattttgcttca-ttctgatgg-ttttgwttg----------------------ttbtttcttgatacaca--tagcctgctttachtt----atatcttgg--tatata-tgtt-ttacttttgttgc--tgta------gt---------------------argca-gttcttttaaaatcatwtkcc------------------tt---tt--atctaggtttgagaagatgctaaatgagatgttgagccatttggagcgacaaccaaggagtaaagaacgacghattgcatggcttaaatttgttgagccaatcttcantgctattggcttagtattattagctcattttaggcrmattttbccacttttcttccagtggatgcwtgttgaygatgatgaaacdgttctactggtag---tatt-ttbtktcctcttgctcrcacr-------ttttrg---ttaa-------ctatgggttca-aata-----------------attaccagctg----------ctrgt-gtttytgaa-aagttattgg--------------ttgaatctttcttttaacatttctttgttatgcaggttcttaaacggatccaaacagttattaggttaacatggatacgaaactcaccatatcttgaaaggt-----------------------------------------------------------------------------------------------------------------------------------------------------------------------------------------
>I28626_M226_Malvaceae_Helicteres_guazumifolia_seq1
-----------------------------------------------------------------------------------------------------------------------------------------------------------------------------------------------------------------------------------------------------------------------------------------------------------------------------------------------------------gcgatgctaa----tatc-----------------------atgactggtatagtgtgtgt--------ttgtactcttgct----------taggaatgct-aatttaactcca-ctctgcaggtttttgatag----------------------ttgtttcttgatacacg--ttggatgct-taatttatttgtgtcttgtg-tgtata-cttcgttttttttgttgc--agag------gg---------------------aagtg-gtaattttattatcatttttt------------------tct-att-aatttaggtatgagaagatgctaaatgagatgttaagccatttggaacgacaaccaaggaataaggagcgacgtattgcatggcttgaatttattdagccaatcttcaatgctattggccttgtgttattagcccattttagkcgtattttcccacttttcttccagtggctgcatgttgatgatgatgaaacagttcttctggtaa---gattatt-tatctccctgctaa-------aaa-tttgag-t-tcaa-------tgactggctca-tatt---------a-------------aggtg----------ctagc-cttgttgaa-aaattatgataatg-------------aatctgtcttttaacatttcaatgttctgcaggtcctcaaacgggtaaaatcagttgttttgttaacttggata------------------------------------------------------------------------------------------------------------------------------------------------------------------------------------------------------------------
>I28628_M051_Malvaceae_Werklea_horrida_seq1
-----------------------------------------------------------------------------------------------------------------------------------------------------------------------------------------------------------------------------------------------------------------------------------------------------------------------------------------------------------------------------------------------------------------------------------------------------------------------agaatca-ttctactca--ttcgatagt---------------------ttttttsttgatattag--kagctggttttactttgttcatatctcaga-tataat-atta-acagttttgttgc--ggta------gggtggtagtagacctagtgct-gacta-gttccttatttttaatttact------------------tt---tt-yatccaggtttcataagatactaaccgagatgttgagccatttggagcgacaaccaaggaatagagagcgacgtattgcatggcttaagtttattgagccaatcttcaattctatgcgccttttgttatcaccctattttgggcgtattttcccactattcttccagtggctgcatgttaatgatgatgaaacagttgtactggtaa---gattagtgtatcttgttgctca-----tcaaa-tttcag-t-ttaa-------ttcctggttca-aatt---------aatatctaactaatagatg----------ccggc-atcttcaga-aagttacgggaac--------------aatctatcc-----------------------------------------------------------------------------------------------------------------------------------------------------------------------------------------------------------------------------------------------------------------------------------
>I28630_M053_Malvaceae_Huberodendron_swietenioides_seq1
-------------------------------------------------------------------------------------------------------------------------------------------------------------------------------------------------------------------------------------------------------------------------------------------------------------------------------------------------------------------------tatc-----------------------aggagcggtagggtgttgcc-------tttgcgccctttct----------tagtaatgtt-aatttagcatca-ctctgctcr-ttttgatag----------------------ttgtttcttgatacatg--tagctggctttacttcatat-----tcagt-tatata-cttc-atagttttgtttc--agtg------gt-----agtgggccygttgcc-gggta-gttcttttactataatttgct------------------tt---tt--atctaggtttgagaagctgctaaacgagatgttgagccatttggaacgacaaccaaggaataaggagagacgtattgcatggcttaaatttattgagcygatcttcaatgctattggccttttgttattagcccattttaggcgtattttcccacttttcttccagtggatgcatgctgatgatgatgaaacggttctactggtaa---gattattgtatcttcttgctya-----gcaaa-tttcgg-tgttaa-------ctcctggttca-aatt---------aaaatgcaataagcaggtg----------ccggy-ktttttgga-aagttacggcaatga------------aatctattgttccaaatttcaatrttctgcaggttcttgaacgggttcaa------------------------------------------------------------------------------------------------------------------------------------------------------------------------------------------------------------------------------------------
>I28631_M054_Malvaceae_Trochetiopsis_benjaminae_seq1
---------------------------------------------------------------------------------------------------------------------------------------------------------------------------------------------------------------------------------------------------------------------------------------------------------------gaaggtcgagtggtatt----ttgatcaagtctgacctt-ttttgccattctga----tatc-----------------------aggagtaatagagtgttgta-------------------------------tagtaatgta-tattttgctcaa-ttctgctag-tttg-gttg----------------------ttgtatctacttccaag---------------------------------tttata-c-tt--------tgttgc--actt------gt---------------------aagca-attctttcaatattatttgct------------------tt---at--atctaggtttgagaagatgctaaatgagatgttaagccatttggagcggcagccaaggagtaaggagcgccgtattgcatggcttaaatttattgagtcaatcttcaatgctcttggccttttcttattagcacattttaggcaaatttttccacttttcttccagtggatgcatgttgatgacgatgaaacagttctactggtaa---gataa----------tcactca-----gctag-tttcagtt-ttaa-------ccactggag-------------------------------------------tcttttt-ttccttgga-aagttatgagaatg---------------gatgtctttt-acatttcaatgttttgcaggttctcaaaagggttcagacaattgttaggttaacatgggttc-----------------------------------------------------------------------------------------------------------------------------------------------------------------------------------------------------------------
>I28632_M055_Malvaceae_Eriolaena_candollei_seq1
-------------------------------------------------------------------------------------------------------------------------------------------------------------------------------------------------------------------------------------------------------------------------------------------------------------------gtcatctgg---------------rrtcygamatt-kkwykycatwcwga----kmcy-----------------------aggagtaataggatgttgta-------------------------------tadtaatgta-tattttgctcaa-ttctgctag-tttg-attg----------------------ctgtatctagttcctag---------------------------------tttgta-cttt--------tgytgc--actt------gt---------------------aggma-gttctttcaatattayttgct------------------tt---at--atctaggtttgagaagatgmtaaatgagatgttaagccatttggagcggcaaccaaggaataaggagcgycgtattgcrtggcttawatttattgagccaatcttcaatgctcttggcctttkcttattagcacattttaggcgaattttcccacttttcttccagtggatgcatgttgatgacgatgaaacwgttctactggtaa---vataa----------ttactca-----gctag-tttcag-t-ttaa-------ccactggag-----------------------------------------------tgt-ttyhttkbh-wmgtyat---------------------------ctaccggtgctccgattttttca--------------------------------------------------------------------------------------------------------------------------------------------------------------------------------------------------------------------------------------------------------------
>I28633_M056_Malvaceae_Adansonia_digitata_seq1
--------------------------------------------------------------------------------------------------------------------------------------------------------------------------------------------------------------------------------------------------------------------------------------------------------------------------------------------------------------------------------------------------------------------------------------------------------------ktt-aatctagcacca-ttcagctca-ttttgatag----------------------tcttttcttgatacatg--tagctggctttacttcgttcatatctcggg-tatata-cttc-atagttttgttgc--agtg------gt-----agcggacctagtgcc-aggta-gttcttytattatcatttgcttttttttttttttttthctt---tt--atctaggttcgagaagctgctaaacgagatgttaagccatttggagcgacaaccaaggaacaaggagcgaygtattgcttggcttaaatttatcgagccggtcttcaattctatcggcctcttgttattagcccattttaggcgtattttcccacttttcttccagtggatgcatgccgatgatgatgaaacagttctwctggtaa---ggttattgtatcttcgtgttca-----gcgga-tttcgg-t-ttaa-------ttcctggttca-aatt---------aaaatataattagcaggtg----------ctggc-atcttcgga-aagt-------------------------------------------------------------------------------------------------------------------------------------------------------------------------------------------------------------------------------------------------------------------------------------------------------------------
>I28635_M058_Malvaceae_Byttneria_aculeata_seq1
----------------------------------------------------------------------------------------------------------------------------------------------------------------------------------------------------------------------------------------------------------------------------------------------------------------------------------------------------------------------------------------------------------------------------------gtgtacttgtt----------tctcagttttgaatttcttgtccattctgctgg--ttatgtag----------------------gcattttttgtaacact--aagccggttttgttca---------------tatata-cttc-ctacttctgttgc--a-----------------------------------------------------------------------------tt---tt--atctaggtttgagaagattctaaatgagatgttgagccatttggaacgacagccaaggaatamgragcgtcgtgtttcatggcttaaacttatygatccaattttcaatgctattggccttgtactgttagcccattttaggcgcattttcccacttttcttccagtggctgcatgtagatgatgatgagacaattctactggtaagaagattatcatatcttctttcttg-----gcaaa---------------------------------------------------ataaccacctgctg----------ctgg--attcttgag-tagttatgggcata-------------atcgtgtcttttaaatct------ttctttaggtcctcaaacgggtccaaacakttattaggttaacatggatacgaaacacaccatatgttg-----------------------------------------------------------------------------------------------------------------------------------------------------------------------------------------------
>I28637_M060_Malvaceae_Duboscia_vifidiflora_seq1
--------------------------------------------------------------------------------------------------------------------------------------------------------------------------------------------------------------------------------------------------------------------------------------------------------------------------------------------------------------attctca----tatc-----------------------agaacttgtagagtattatcttcccgtcttgctgtcttgat----------tagtaatattaatttttgcttca-ttctgctgg-tttttatg-----------------------ttgtttcttgatacacg--tagcctgctttgctttgttcatatcttggg-tatata-tgtt-ttacct---ttgc--agta------gt---------------------aggga-gttcttttaccatcatctgct------------------tt---tt---tctaggtttgagaagatgttaaatgagatgttgagccatttggagcgacaaccaaggaataaagatcgacgtatcgcatggcttaaatttgttgatccaatcttcaatgctattggccttgtattattagcccattttaggagcatttttccacttttcttccagtggattcatgttgatgatgatgaaactgttctattggtaa---gattattgtattttcttgctca-----gcaaa-tttagg---ttac-------ctactggttcaaaata-----------------attagcaagtg----------ctggt-gtttttgga-aagttatggacatg-------------aatttctgtttcaacatttcaataacctgcaggttctcaaacggatccaaacagtaatta--------------------------------------------------------------------------------------------------------------------------------------------------------------------------------------------------------------------------------
>I28638_M061_Malvaceae_Basiloxylon_brasiliensis_seq1
-------------------------------------------------------------------------------------------------------------------------------------------------------------------------------------------------------------------------------------------------------------------------------------------------------------------------------------------------------ttttgccattctga----taac-----------------------aggattgatagggtgttgtgttg--cacttgcacacttggt----------tagtaatata-tgttttgctcca-ttctgctgg-ttttgatag----------------------ttgtttcttgacacaca--taggaggctttaatttgttgctaattctta----------------cttttgttgc--aatg------gt---------------------aggca-gttmtttcattattatctgat------------------tt---tt---tctaggtttgaaaagatgctaaatgagatgttgggccatttggagcgacaaccaaggaataaggagcgacgtattgcatggcttaaatttattgagccaatcgtaaatgctattggcctttttttattagcccattttaggcgtattttcccacttttcttccagtggatgcatgttgatgatgatgaaacagttcttctggtaa---gattgttttatcttcttgctta-----gcaag-tgtctg-t-ttaa-------ctactgtttca-aatta-------aaaaaagtaatgaacaactg----------ctggtgtttatggaa-aagttatgggaatg-------------aatctgtcttgtaacatttcaatgttctgcaggttctcaaacgggttcaaacagttgttagggtaacatgggtac----------------------------------------------------------------------------------------------------------------------------------------------------------------------------------------------------------------g
>I28639_M249_Malvaceae_Gyranthera_amphibiolepis_seq1
----------------------------------------------------------------------------------------------------------------------------------------------------------------------------------------------------------------------------------------------------------------------------------------------------------------------------------------------------------------------------------------------------------------gtgttgcc-------tttgcgcccttgct----------tagtaatgtt-aatttagcatca-ttctgctcg-ttttgatag----------------------ttgtttctcgatacatg--tagcttgctttattttgtttatatctcggg-tatata-cttc-atagttgtgtttc--agtg------gt-----agtgggcctggtgcc-gggta-gttcttttactataatttgct------------------tt---tt--gtctaggtttgagaagctgctaaacgagatgttgagccatttggaacgacaaccaaggaataaggagcgacgtattgcatggcttaaatttattgagccgatcttcaatgctattggccttttgttattagcccattttaggcgtattttcccacttttcttccagtggatgcatgctgatgatgatgaaacggttctactggtaa---gattattgtatcttcttgctca-----gcaaa-tttcag-t-ttaa-------ctcctggttca-agtta--------aaaatgtaattagcagttg----------cctgc-atctttgga-aagttaagggaatg-------------aatctatcctttcaaatttcaatgttctgcaggttcttgaacgggttcaaacggtt------------------------------------------------------------------------------------------------------------------------------------------------------------------------------------------------------------------------------------
>I28640_M062B_Malvaceae_Diplodiscus_paniculatus_seq1
--------------------------------------------------------------------------------------------------------------------------------------------------------------------------------------------------------------------------------------------------------------------------------------------------------------------------------------------------------------------------att-----------------------tgtataagttgtgcgtt-----------------tgttgat----------taat------------------a-ttctgytrg-ttttgatag----------------------ttttttyttddthtrhv--dnkdaggytttratttgttcctactt--------------------cttttgttgt--ggtg------gt---------------------aggca-gttctttcataaccatttgct------------------ct---tc--atctaggtttgagaagatgctaaatgagatgttgagccatttggagcgacaaccaaggaataaggagcgacgtattgcttggcttaaatttattgagccaatcttcaatgctcttggccttgtgttattagcccatttcaggcgtwttttcccacttttcttccagtggatgcatgttgacgatgatgaaacagttctactggtaa---cattktyctrtytwckwgctya-----acaag-tttgag-t-ttaa-------ctactgcttct-aatta-------gmc------------------------------------------------------------------------------------------------------------------------------------------------------------------------------------------------------------------------------------------------------------------------------------------------------------------------------------------------------------------
>I28641_M063_Malvaceae_Brownlowia_peltata_seq1
--------------------------------------------------------------------------------------------------------------------------------------------------------------------------------------------------------------------------------------------------------------------------------------------------------------------------------------------------acct-tttggcaatcctca----tatt-----------------------aggattggtagggcgttggt-------gctgcwctcttgct----------tagtgatgta-tattttgttcca-ttctgctgg-ttttgatag----------------------ttttttctgggtacgca--aaggaggctttaacttgttcctactt--------------------cttttgttgc--ggtg------gt---------------------aggca-gttctttcataaccacttgct------------------ct---tc--atctaggtttgagaagatgctaamtgagatgttgagccatttggagcggcaaccaaggaataaggagcgacgtattgcttggcttaaatttattgagccaatcttcaatgctctcggccttgtgttattagcccatttcaggygyattttcccacttttcttccagtggatgcatgttgaygatgatgaaacagttctactggtaa---gattgttcaatcttcttgctca-----acaagttttgag-t-ttaa-------mtattgcttct-aatta-------gacaragtaattagcggttg----------ctggc-tatttttta-aagccatkggaatg-------------aa--agtctttcaaca----------------------------------------------------------------------------------------------------------------------------------------------------------------------------------------------------------------------------------------------------------------------------
>I28643_M065_Malvaceae_Hermannia_flammea_seq1
-----------------------------------------------------------------------------------------------------------------------------------------------------------------------------------------------------------------------------------------------------------------------------------------------------------------------------------------------------------------------------------------------------ggattggttgggtgttgtc--------ttactctgttgct----------cgctaatgtt-gatttatcttca-ttgtgctgg-tattgatag----------------------tcttatctttatccctt-----------------tggtcatattt-----tctata-cttc-atacttt--ttgc--acca------gt---------------------gggta-gttctttcactgtcatttact------------tcgtactt---tt-tatttaggtatgagaagattctaaatgaaatgtttagtcatttggagcgacaaccaagggataaggagcggcgtcttgcatggcttaaatttattgagccaatattcaatgctattggccttgtattattggcccatttcaggcgtattttcccactttttttcaagtggatgcatgttgacgatgatgaaacggttctactggtaag--attaattgtttcgtctaaaaca-----gaaac-tttgag-t-ctaa-------ctactgtttca-aact---------aaaaamtgattacctgatt----------gtggt-attcttgta-caactatgag-------------------------------------------------------------------------------------------------------------------------------------------------------------------------------------------------------------------------------------------------------------------------------------------------------------
>I28644_M066_Malvaceae_Thomasia_solanaceae_seq1
-------------------------------------------------------------------------------------------------------------------------------------------------------------------------------------------------------------------------------------------------------------------------------------------------------------------------------------------------------------catgttaa----tatc-----------------------aggattggtagggcgttgtc--------ttgcactcttgta----------tagtaatgtt-aatttagcttca-ttctgctgg-tgttgatag----------------------ttttatctcaatgcaca--tagcaggctttactttgttcatatcttgta-tatact-t-------aattttttgc--acta------gt---------------------ccgca-gttctttcactatcatttgcc------------------tt---tt--atctaggtatgagaagatactaaatgaaatgttgagccatttggagcgacaaccaaggaataaggagcgacgtattgcatggcttaaatttattgagccaatcttcagtgctattggccttgtgttgttagcccattttaggcgtattttcccacttttcttccagtggattcatgtagatgatgatgaaacggttctactggtaa---gattatggtatcttcttgcact-----gaaaa-tttcag-t-tttt-------ctactggttca-aatt---------aaaaaataattaccaggcg----------ctggt-gttattgga-aatttatgactatg-------------aatctgtcttttaacatttcaacgttctgcaggttc--------------------------------------------------------------------------------------------------------------------------------------------------------------------------------------------------------------------------------------------------------
>I28645_M067_Malvaceae_Guichenotia_ledifolia_seq1
-----------------------------------------------------------------------------------------------------------------------------------------------------------------------------------------------------------------------------------------------------------------------------------------------------------------------------------------------------------------ttaa----tatc-----------------------aggattggtagggcgttgtc--------ttgcactcttgca----------tagtaatgtt-aatttagcttca-ttctgctgg-tgttgatag----------------------ttttatctcaattcaca--tagcaagctttactttgttcatatcttgca-tatact-t-------aattttttgc--acta------gt---------------------cggca-gttctttcactatcattcgcc------------------tt---tt--atctaggtatgagaagatactaaatgaaatgttgagccatttggagcgacaaccaaggaataaggagcgacgtattgcatggcttaaatttattgagccaatcttcagtgctattggcctcgtcttgttagcccatttcaggcgtattttcccacttttcttccagtggatgcatgttgatgatgatgaaacggttctactggtaa---gattttggtatcttcttacact-----gaaaa-tttcag-a-ttaa-------ctactggttca-aatt---------aaaaaataattaccaggtg----------ctggt-gttattgaa-aagttatgaccatg-------------aatctgtcctttaacatttaaatgttcggcaggttctcaaacgggtccaaacagttattaggt-----------------------------------------------------------------------------------------------------------------------------------------------------------------------------------------------------------------------------
>I28646_M068_Malvaceae_Helmiopsis_sp_seq1
g-----a---------------------------------------------------------------------------------------------------------------------------------------------------------------------------------------------------------------------------------------------------------------------------------------------attcgaatgctgaaggtcgagtggagtt----ttgatcaagtctgaccttwttttgccattctsa----tgtc-----------------------aggagtaatagggtgttgta-------------------------------tagtaatgta-tattttgctcaa-ttctgctag-tttg-attg----------------------ctgtatctggttcctag---------------------------------tttgta-c-tt--------ygttgc--actt------gt---------------------aggca-gttctttcaatattwtttgct------------------tt---at--atctaggtttgagaagatactaaatgagatgttargccatttggagcggcaaccaaggaataaggagcgccrtattgcgtggcttaaatttattgagccaatcttcaatgctcttggccttttcttattagcacattttaggcgaattttcccacttttcttccagtggatgcatgttgatgacratgaaacagttctactggtaa---gataa----------ttactca-----gctag-tttcag-t-ttaa-------cyactggagt----------------------------------------ttttttttt-ttttttgga-aagttatgagaatg---------------gatgtcttttaacatttcaatgttctgcaggttctcraaagggttcagacaattgttaggttaacatgggttc-----------------------------------------------------------------------------------------------------------------------------------------------------------------------------------------------------------------
>I28647_M069_Malvaceae_Cheirolaena_linearis_seq1
-----------------------------------------------------------------------------------------------------------------------------------------------------------------------------------------------------------------------------------------------------------------------------------------------------------tgttgaaggtcgagtggcagt----ttgatcaagtctgacctt-ttttgccattctga----tatc-----------------------aggagtaatagagtattgta-------------------------------tagtaatgta-tattttgctcaa-ttctgctag-tttg-attg----------------------ctgtatctagttcctag---------------------------------tttgta-c-tt--------tgatgc--actt------gt---------------------aagca-attctttcaatattatttgct------------------tt---at--atctaggtttgagaagatgctaactgagatgttaagccatttggagcggcaaccaaggagtaaggagcgccgcattgcatggcttaaatttattgagccaatcttcaatgctcttggccttttcttgttagcacattttaggcgaatttttccacttttcttccagtggatgcatgttgatgacgatgaaacagttctactggtaa---gataa----------tcactca-----gctag-tttcag-t-ttaa-------ccactggag------------------------------------------aatttttt-ttccttgga-aagttatgagaatg---------------gatatcttttaacatttcaatgttttgcaggttctcaaaagggttcagacaattgttaggttaacatgggttcggaacacaccata----------------------------------------------------------------------------------------------------------------------------------------------------------------------------------------------------
>I28648_M070_Malvaceae_Helmiopsiella_madagascariensis_seq1
-----------------------------------------------------------------------------------------------------------------------------------------------------------------------------------------------------------------------------------------------------------------------------------------------------------------aggtcgagtggtgtt----ttgatcaagtctgacctttttttgccattctga----takc-----------------------aggagtaatagggtgttgta-------------------------------tagtaatgta-tattttgctcaa-ttctgctag-tttg-attg----------------------ctgtatctggttcctag---------------------------------tttgta-c-tt--------tgttgc--actt------gt---------------------aggca-gttcgttcaatattatttgct------------------tt---at--atctaggtttgagaagatgctaaatgagatgttaagccatttggagcggcaaccaagggataaagagcgccgtattgcatggcttaaatttattgagccaatcttcaatgctcttggcctttgcttattagcacattttaggcgaattttcccacttttcttccagtggatgcatgttgatgatgatgaaacagttctactggtaa---gatda----------tcactca-----gctag-tttcak-t-ttaa-------ccattggag------------------------------------------tttttttt-ttttttkga-aggttatgagaatg---------------gatgtcttttaacatttcaatgttctgcaggktc--------------------------------------------------------------------------------------------------------------------------------------------------------------------------------------------------------------------------------------------------------
>I28649_M071_Malvaceae_Goethalsia_meiantha_seq1
--------------------------------------------------------------------------------------------------------------------------------------------------------------------------------------------------------------------------------------------------------------------------------------------------------------------------------------------------------ttcgccattctca----tgtc-----------------------agaacttgtagagtattgtc--------ttgcagtcttgct----------tattaatgttaatttttgcttcc-ttctgctgg-ttttgata-----------------------ttgtttcttgatacatg--tagcctgctttactttgttcatagcttggc-tatatg---tt-ttacctt---tgc--agta------gt---------------------aggca-gttcttttactatcatctgta------------------tt---tt---tctaggtttgagaagatgttaaatgagatgttgagccatttggagcgacagccaaggaataaagagcgacgtatcgcatggcttaaatttgttgagccagtcttcaatgctattggccttgtattattagcccattttaggcgcatttttccacttttcttccagtggatgcatgttgatgatgatgaaacggttctattggtaa---gattattgtttcttcttgctca-----gcgaa-tttcag---ttac-------ctaccggttcg-------------------------agcaagtg----------ctggt-gtttttgga-aagttatggacatg-------------aatctctgtttcaacatttcaatatcctgcaggttctcaaacagatccaaacagtaattaggttaacatggatacggaactcacca------------------------------------------------------------------------------------------------------------------------------------------------------------------------------------------------------
>I28650_M072_Malvaceae_Clappertonia_ficifolia_seq1
-----------------------------------------------------------------------------------------------------------------------------------------------------------------------------------------------------------------------------------------------------------------------------------------------------------------------------------------------------------------------------------------------------agacttttaggttgccatc--------ttgctctcaagct----------taggaatgtt-aatctttcttca-ttctgctgggttttgatta----------------------ttgtttcttgatataca----gcttgctttactttgttcatatattggg-tatatt-ttttttttcttctgttgc--agta------gt---------------------aggca-gttcttttactatcttttgct------------------tt---tt---tctaggtttgagaagatgttaaatgagatgttaagccatttggagcgacaaccaaggaataaagagcgacgcattgcatggcttagattcgttgagccaatctttaatgctattggccttatattattagcccattctaggcggatttttccccttttctttcagtggatgcatcttgacgatgatgaaacggttctactggtaa---gattattgtatcttcctgctca-----gcaaa-tctcag---ttac-------ctatttgttta-aata-----------------attagctggtg----------ctggt-gtttttgca-aagttatgttcatg-------------aattttctttttaa------------------------------------------------------------------------------------------------------------------------------------------------------------------------------------------------------------------------------------------------------------------------------
>I28652_M074_Malvaceae_Hildegardia_barteri_seq1
---------------------------------------------------------------------------------------------------------------------------------------------------------------------------------------------------------------------------------------------------------------------------------------------------------------------------------------------ttggaccat-tttttccattctga----taac-----------------------gggattgatagggtgttgtg--------ttgcacgcttgct----------tggtaatgta-tgttttgctcca-ttctgctgg--tttgatgg----------------------ttgtttcttgatacaca--taggaggctttgatttgttgctaattca------------------cttttgttgc--aatg------gt---------------------aggca-gttctttcatttctatctgct------------------tt---tt--atctaggtttgaaaagatgctaaatgagatgttgggccatttggagcgacaaccaaggaataaggatcgacgtattgcttggctcaaatttattgagccaattttcaattctattggcctttttttattagtccattttaggcgtattttcccacttttcttccagtggatgcatgctgatgatgatgaaacagtacttctggtaa---gattatagtatcttcttgctca-----gaaag-cttcag-t-ttaa-------ctactggttca-aatt---------aaaatgtaattaccaactg----------ccggtgtttatggaa-aagttatgggaatg-------------aatctctcttgtaacattgcaatgttct----------------------------------------------------------------------------------------------------------------------------------------------------------------------------------------------------------------------------------------------------------------
>I28653_M168_Malvaceae_Theobroma_cacao_seq1
--------------------------------------------------------------------------------------------------------------------------------------------------------------------------------------------------------------------------------------------------------------------------------------------------------------------------------------------------------------ttgctga----tatc-----------------------aggattgctagggtgttgtc--------ctgcactcttgct----------tagtaatgtt-aatttagcttca-ttctgctgg-ttttgatag----------------------ttttttcttgatacact--tagccggcttttctttgttcatatcttggg-tacata-cttc-acacctttgttgc--actg------gt---------------------gggtaatttttttcactatcatttgct------------------tt----t--atctaggtttgagaagatgctaaatgagatgttgagtcatttagagcgccaaccaaggaataaggagcgatgtattgcatggcttcaatttattgagccaatcttcaatgctattggccttgtgttattagcccattttaggcgcattttcccacttttcttccggtggatgcatgttgatgatgatgaaacagttctactggtaa---gattattgta------tgtgca-----gcaaa-tttcag-t-ttaa-------ctattggtcca-gatt---------aagaaataattaccagttg----------ctggt-gtttttgga-aagttatgggcatg-------------aaaccgccttttaacatttcaatgttctgcaggttctcaaacgggtccaaacagttat----------------------------------------------------------------------------------------------------------------------------------------------------------------------------------------------------------------------------------
>I28654_M105_Malvaceae_Pachira_aquatica_seq1
-------------------------------------------------------------------------------------------------------------------------------------------------------------------------------------------------------------------------------------------------------------------------------------------------------------------------------------------------------------------------------------------------------------------------------------------------------------------atttagcatca-ttcggctta-ttttgctag----------------------tcttttcttgatacatg--tagctgtctttacttcgttcttatcgcggg-tatata-cttc-atagttttgttgc--agtg------gc-----agtggacctggtgcc-gggta-gttctttaactatcgtttgct------------------tt---tt--atataggtttgagaagctgctaagcgagatgttgagccatttggagcgacagccaaggaataaggagcgacgtattgcttggcttaaatttatagagccgatcttcaattcagttggcctcttgttattagcccattttaggcgtattttcccacttttcttccagtggatgcatgccgatgatgatgaaacagttctactggtaa---gattattgtatcttcttgttct-----gcaaa-tttcga-t-ttaa-------ttcctggttca-aatt---------aaaatgtaattagcaggtg----------ctgtg-gtctttgaa-aagtaaccggaatg-------------aatctat-------------------------------------------------------------------------------------------------------------------------------------------------------------------------------------------------------------------------------------------------------------------------------------
>I28656_M002_Malvaceae_Tilia_americana_seq1
----------------------------------------------------------------------------------------------------------------------------------------------------------------------------------------------------------------------------------------------------------------------------------------------------------------------------------------------------tt-ttatttcatgctga----tatc-----------------------aggattggtagggtgttgtg--------ttgcactcttsct----------tagtaatgtw-wawtttgctyya-ktytrytgg-ttttgatag----------------------ytgtttcttsatayack--tagsaggctttawtttgtthstaycttgca-tawata-yt-y-atacttttgttgc--artg------rt---------------------aggca-gntctttcaytatcatttkct------------------tt---tt--atmtaggtttgagaagatgctaaatgagatgttgagccatttggagcgacaaccaaggaataaggarmrahgtabtgcrtggcttaaatttattgagccaatcttcaatdctatyggccttktgttattagcccattttaggcgtattttcccacttttcttccartggatgcatgtwgatgatgatgaaacagttctactggtaa---gattdttgtatcttcttgctyak---ygcaag-ttkcag-t-ttwa-------ctactgmttma-aatt---------aaaaagtaattaccaggtg----------ykrswbttttttgga-aagtwatgggaatg-------------aatctgtmttttaacatttcaatgttctgcaggttctcaaacrggttcaaacagttgttaggttaacatgggtac-----------------------------------------------------------------------------------------------------------------------------------------------------------------------------------------------------------------
>I28657_M180_Malvaceae_Triumfetta_lappula_seq1
------------------------------------------------------------------------------------------------------------------------------------------------------------------------------------------------------------------------------------------------------------------------------------------------------------------------------------------------------------------------ctatc---------------------------------------------------ttgctctcttgct----------tagraatgtt-aatttyacttcr-ttctgctgagtttcaata-----------------------ttgtttcttgaac-----acwdyctgcttttctttrttcatatattggggtatatg-tgyt-tttcttctgttgtg-grta------gt---------------------aggca-gttcsttyactatcttttgtt------------------ttc--tt-twtcwaggtwtgagaagatgttaaatgagatgttaagccatttggagcgacaaccaaggaataaagaacgacgagttgcatggctgagatttgttgagcccatcttcaatgctattggccttataatattagcccattcaaggcgcatttttccwcttttcttccagtggatgcatctygatgatgatgaaacrrttctactggtaa---gat------------------------------tttcag---ttac-------ctacttgttta-aata-----------------attarctggtv--------ctgttkt-ktttttttatcattcaaartctta-------------aagcygaattttagactctatttacgcaaaaaayatgaacatga------------------------------------------tatgttc--------------------------------------------------------------------------------------------------------------------------------------------------------------------------------------------tta
>I28658_M160_Muntingiaceae_Muntingia_calabura_seq1
-----------------------------------------------------------------------------------------------------------------------------------------------------------------------------------------------------------------------------------------------------------------------------------------------gacg-------------------------------------------------------------------------------------------------agatatggcactgtgttgtagag-atgtcagtgcttcttgtgacttgtactcagaaaagtaa-------------tccccgtagcccatggtat------------acttgtttccttcattcttgaggaaatt-taggtgattgtaa------------------------------ggattagtgttgcttagtg------at-----------cttactaaa-------ttgcctgatgcattattcact------------------tt---ct--aacaaggtacgaaaggatgttgcatgagatgctgagtcacttggagcgtcaaccaaggaataaggagcgacgcatggcatggcttagatttattgaaccagtcttaaattctgttagccttgtcttgttagcccatttcaggcgtatctttccacttttcttcaagtggatgcatgccgatgatgatgaaacagttctactggtaa---tgttactgcaccttttctttgata---------ctttatgtgttttcta----ttcggagttca-aataa------tatatttgctgctttcaaacgtttgtattgtgcattgtgttttgaa-aagtttcactgtttacatctaggatctggtctatcccttggtaatttga-atgctaaaaccttccatgcaaa--------------------------------------------------------------------------------------------------------------------------------------------------------------------------------------------------------------------------------------ga------c
>I9832_V002_Malvaceae_Luehea_speciosa_seq1
tcatggtattacttgttttcttagtctcttaatgtcatggttgtgtttgttgtttcttgattaagtttagtaagctcttacgacatttcaattgtcatttacatataactgtataggcagggaaagtttgtggatagttatggttttatcaatagttgtggattctgatgtcctaataggcacattaggagagaaacatttgaagtttttatgttctagactaaatgccattggattgcttaggagactttagggtcagggcatgaggctataggttcggacttgatgatgaatttcatttctgaaggttgagtggtggttttgattaatcaaccttttctt-ttttgccattctca----tatc-----------------------agaacttgtagggtgttgtc--------ttgctctct-------------------------agctttgcttta--tttgccag-ttttgata-----------------------ttgtttcttgatacaga--tagcctgctttactttgttcatatcttggg-tatata-------------tcttgggtagta------gt---------------------aggca-gttcttttactatcatttgct------------------tt-------ttccaggtttgagaagatgctaaatgagatgttgagccatttggagcgacaaccaaggaataaagagcgacgtatggcatggcttaaatttgtagagccaatcttcaatgctattggcctcgtactgttagcccattttaggtgcatttttccacttttcttccagtggatgcatgttgatgatgatgaaacggttctattggtaa---gattattgtatcttcttgctca-----ttgaa-tttcag---ttac-------ctactggttca-aata-----------------attagcaggcg----------ctggt-gtttctgcataagttatggacatg-------------aatctttgttttaaaatttcaatatcctgcaggttctcaaacggatccaagcattaattaggttaacatggatacggaactcaccatatattgaaaggtaaattaaacaaccatgatttacctccgtttttgatttatatttatgaaattttactgttcagtagaaccaaattttaatttcttacagtgttttaaatggcattttaacactgaatttgtcacagtggataaatgctcaatgattgttgaaatgataaaaaatgaaacagaagatggataaactt
