# Supplementary material for: Localized Phylogenetic Discordance Among Nuclear Loci Due to Incomplete Lineage Sorting and Introgression in the Family of Cotton and Cacao (Malvaceae)
Source: Front Plant Sci. 2022 Apr 13;13:850521. doi: 10.3389/fpls.2022.850521 (PMC9043901; doi:10.3389/fpls.2022.850521)
Supplement: Supplementary file 1 [file Data_Sheet_1.ZIP › Alignments_v4/L249.fasta]

>I23352_M001_Malvaceae_Bombax_ceiba_seq1
-----------------------------------------------------------------------------------------------------------------------------------------------------------------------------------------------------------------------------------------------------------------------------------------------------------------------ggacagcattttagtgcttctttagaaggttttcctggaaaagagca------tcaagtccaagctcgaactcgaccacccattactacccatgtattggatgtctctaggggatctccagcggctggtattgaagtacgtttggaaatgtggaagggc---agtcaacctcgtccattgtttggggagatagatataggtaactgggtacttgaaggatcttcaactactgatagagatggacgaagcggtcagttgatgagaatagtagatgctctcaaccctggagtataccgtataagtttcaacacaggtaagtaccaccctggaggctttttcccctatgtctcaattgtgtttgaaatcagagagacacagaaattcgagcattttcacgttcctctgcttctttcaccattctcgttctcaa-cttaccgaggga--------gctaaagca---atgatatgtttctgatataatc---ct-gtactt-aaacat--gattgatg-----------------------------aagcatatggttaactgatt-----gaagggtccatcct---tttatatcattacta-tttgttgg----gttgttattat-----gatgaaagtggagacgtccatttt-att--ccaataaaaaggaactgatgcttatatatat------------------------------------------------------------------------atgtggcaaagaagattgtagcttaaagaacat-----------------------------------------------------------------------------------------------------------------------------------------------------ttc
>I23353_M002_Malvaceae_Tilia_americana_seq1
------------------------------------------------------------------------------------------------------------------------------------------------------------------------------------------------------------------------------------------------------------------------------------------------------accgtgtgggcataattggacagcatttaactgcttctttagaaggttttcctggaaaagcacc------tcaagttcaagctcgaacccgaccacccattacttcccatgtcttggatgtttctaggggatctccagctgctggtattgaagtacrtytggaaatgtggaatggc---agtcaacctcgtccattgtttggtgagatcgatacaggtggctgggtacttcaaggatcttcaactactgataaagatggacgaagcggtcagttgatgagcattatagatgctctcagccctggagtataccggataagttttaacacaggtaagtactaccctgtaggctttttcccctatgtctcaattgtctttgaaatcagagagacacagacattggagcattttcacgttcctctgctgctttcaccattctcattcacaa-cttaccgtggga--------gctagagga---atattatgttcctgatataatc---ca-ct-----tgacat--gcttgatt-----------------------------gagcatatggataactgact-----gagggggtcatctg---cttatatcattacta-tttgttgggttagttattattgt-----gatgaaaatggrgacttgcttttt-ctt--tcaataaaaaagaactgatacttat------------------------------------------------------------------------------atgtagtgaagaagattgtagctgaaaaaataaagaagaaaaagtg-----------------a-------------------------------------------------------------------------------------------------------------------------
>I23355_M004_Malvaceae_Malva_arborea_seq1
---------------------------------------------------------------------------------------------------------------------------------------------------------------------------------------------------------------------------------------------------------------------------------------------------aagaacgtatgggcgtaattggacagcatttaactgctcctttagaaagtatgcctgcaaaagcacc------tcaagtmcaagctcgaacacgaccaccaatcaccactcatgtmttggatgtttctagaggatctccagctgcyggcattgaagtgcgtttggaaatgtggaagggc---aatcaacctcraccgttattyggggagaatgatataggtagatgggtacttgaaggatgttcaactactgataaagatggrcggagcggtcagttgatgagcatggtagatgctctcagccctggcgtataccgtataagbtttaacacaggtaaatactgccctggaggctttttcccttatgtctcgattgtgtttgaagtgaaagadactcagaaattggagcattttcacgttcctctgctgctttcaccgttctccttcagca-cttaycgaggga--------gctaggcga---asctta----------------------ayacct-gaacatgygcttaa--------------------------------------tggtkaactgacttg---aaggagctcatctt---ttgatatcattagtg-tttgtaatt-------------------------------------------------ctaataaaaaggaagtgacaa-------------------------------------------------------------------------------------------gtaagattgtagctgaaaaaacattggtatgct------------------------------tttgtattcttgttggcttttgatgttaatgtatgaag---------tttgctcttaacttgtcaatattagttatatcatttaaggaggcctttttatattggcctagagct
>I23356_M005_Malvaceae_Lavatera_assurgentiflora_seq1
----------------------------------------------------------------------------------------------------------------------------------------------------------------------------------------------------------------------------------------------------------------------------------------------------------------------------------------------------------------agcacc------tcaagtmcaagctcgaacacgaccaccaatcaccactcatgtcttggatgtttctagaggatctccagctgctggcattgaagtgcgtttggaaatgtggaagggc---aatcaacctcaaccgttatttggggagaatgatataggtagatgggtacttgaaggatgttcaactactgataaagatggrcggagcggtcagttgatgagcatggtagatgctctcagccctggcgtataccgtataagytttaacacaggtaaatactgccctggaggctttttcccttatgtctcgattgtgtttgaagtgaaagaractcagaaattggagcattttcacgttcctctgctgctttcaccgttctccttcagca-cttaycgaggga--------gctaggcga---asctta----------------------ayacct-gaacatgygcttaa--------------------------------------tggtbaactgacttg---aaggagctcatctt---ttgatatcattagtg-tttgtaatt-------------------------------------------------ctaataaaaaggaagtgacaa-------------------------------------------------------------------------------------------gtaagattgtagctgaaaaaacattggtatgct------------------------------tttgtattcttgttggctttt--------------------------------------------------------------------------------------------
>I23359_M008_Malvaceae_Althaea_officinalis_seq1
-----------------------------------------------------------------------------------------------------------------------------------------------------------------------------------------------------------------------------------------------------------------------------------------------------------------------------------------------------------------------------caagtccaagctcgaacacgaccaccaattaccactcatgtattggatgtttctaggggatctccagctgctggtattgaagtacgtttggagatgtggaagggc---agccaaccttgtccaatatttggtgaggctgacataggtagatgggtacttgaaggatgttccactactgataaagatgggcggagcggtcagttgatgagcatggtagatgctctcagccctggcgtataccgaataagttttaacacaggtaaatactgccctggaggctttttcccttgcgtctcaattgtgtttgaagtcaaggacactcagaaattcgagcattttcacgttcctctgctgctttcaccattctccttcagca-cttaccgaggga--------gctagacga---accttattytm-atatacaaagccacaaatacct-gaacat--gcttga--------------------------------------tggttaactgacttg---agagagctcatcty---t-gatatcattactg-tttgtatgtacagttttac-----------------------------------------------------------------------------------------------------------------------------------------------------------gmctgtagcc-gaaaaacattgttagcat------------------------------tttgtattcttgattgttga---------------------------------------------------------------------------------------------
>I23360_M009_Malvaceae_Lagunaria_patersonia_seq1
----------------------------------------------------------------------------------------------------------------------------------------------------------------------------------------------------------------------------------------------------------------------------------------------------------tgtaggagtaatcggacagcatttaactgctccttcagaaggttttcctgcaaaagcacc------tcaagtccatgctcgaacacgaccaccaattactactcatgtattggatgtttccaggggatgtccagccgccggtatcgaagtacgtttggaaatgtggaagggc---agtcaacctcgtccatcattcggtgagatcgatatagataaatgggcactcgaaggatcttcaactaccgatagagatgggcggagtggtcagttgatgagcatggtagaggctctcatccccggagtataccgaataagttttaacacgggtaagtacaaccccggaggctttttcccctatgtctcaattgtgtttgaaatcaaagagactcagaaattggagcattttcacgttcctctgctgttttcaccgttctccttctcaa-cataccgaggga--------gctagagga---accatat-tttcttatataatc-caca-atagtt-gaacat--gctagatg-----------------------------gagcatatgattaactgacttgg--atttgtgttatctt---ttgttaccattactg-tttctatgt-------------------tgtggaaatggagacgtgcatttt-att--ccaatggaaaacaagcgatgaataagttggg------------------------------------------------------------------------atcgattctcagggatagtgattaagttgttataaaattccaact-------------------tccaacggttttttttttyyycmwkkkkttw---------------------------------------------------------------------------------------arg
>I23365_M014_Malvaceae_Callirhoe_bushii_seq1
------------------------------------------------------------------------------------------------------------------------------------------------------------------------------------------------------------------------------------------------------------------------------------------------------------------------------------------------------------------------------aggtccaagctcgaacacgaccgccagtcactactcatgtattggatgtctctaggggatctccagctgctggtattgaagtacgtttggagatgtggaaaggc---agccaatcccgtccattatttggtgaggctgatataggtagatgggtacttgaaggatgttcaactactgacaaagatgggcggagcggtcagctgatgagcatggtagatgctctcacccctggcgtataccgaataagttttaacacaggtaaatactgccctggaggctttttcccttatgtctcgattgtgtttgaagtcagagagactcagaaattcgagcattttcacgtccctctgctgctttcaccattctccttcagca-cwtaccgaggga--------gytagwmkw---wycytatwkwm---------wkmyacrmaywmyk-rawmmk--smwkkr--------------------------------------trskymayygamrtr---akrragctcatctt---ttgatatcattactg-ttcgtatgtgctattttat----------------------------------att--ctaataacaagcaagtgacaa-------------------------------------------------------------------------------------------gtaagattgtagctgtaaaaacattg-----------------------------------------------------------------------------------------------------------------------------------------------------t
>I23367_M016_Malvaceae_Kitaibelia_vitifolia_seq1
----------------------------------------------------------------------------------------------------------------------------------------------------------------------------------------------------------------------------------------------------------------------------------------------------------------------------------------------------------------agcacc------tcaagtccaagctcgaacamgaccaccaatcaccactcatgtrttggatgtttctaggggatctccagctgcyggtattgaagtacgtttggagatgtggaagggc---agccaacctygtccattatttggtgaggctgatataggtagatgggtactygaaggatgttcmactactgataaagatgggcggagcggtcagttgatgagcatggtagatgctctmagccctggtrtataccgaataagttttaacacaggtamatactgccctggaggctttttcccttaygtctcaattgtgtttgaagtcaaagagactcagmaattsgagcattttcacgttcctctgctgctttcaccattctccttcagca-cttaccgaggga--------gctagacga---accttatttttgttatacaaagccacaaatacct-gaacat--gcttga--------------------------------------tgtttaactgacttg---rggrrswcmwyytt---tkrwwwymwtwactg-tttgtatgtgcca---------------------------------------------------------------------------------------------------------------------------------------------------------------------------------------------------------------------------------------------------------------------------------------------------------------------------------------------
>I23368_M017_Malvaceae_Sterculia_apetala_seq1
------------------------------------------------------------------------------------------------------------------------------------------------------------------------------------------------------------------------------------------------------------------------------------------------------------------taattggacagcatttaaaagcttcttcagaaggtcttcctggamaagcacc------tccaattcaagctcgaactcggccacccattactacccatgtcttggatgtttctaggggatccccagctgctggtattgaagtacgtttggaaatgtggaagggc---agtcaacctcgtccattgtttggtgagatcgatataagtggctgggtacttctaggatcttcgactactgataaagatggacgaagtggtcagttgatgagcatggtagatgctctcagccctggagtatacaggataagttttaacacaggagaccacaaccccacaggctttttcccttatgtctcgattgtctttgaaatcaaagagacacagagattggagcattttcacgttcctctgctgctttcaccattctcattcacaa-cataccgtggga--------gctagagga---atgttgg-tttctgttttcttc---ca-ct-----taacat--actgaatt-----------------------------gagcatatggcaaactgacc-----ga-ggggtcatctt---ctcatatcattatta-gttgttgggttagttattgtgat---------gaaagggagacatgctcgtt-atg--tcaataaaaaggaactaatgctt---------------------------------------------------------------------------------tgtggtggaaaagattgtagctgaa--aatataaaatgacaatg-------------------ttaatgcattctcatcttcttctatttcc--------------------------------------------------------------------------------------------
>I23370_M105_Malvaceae_Pachira_aquatica_seq1
----------------------------------------------------------------------------------------------------------------------------------------------------------------------------------------------------------------------------------------------------------------------------------------------------------------------------gcatttaactgcttcttcagaaggtttgcctggaaaagaaca------tcaagtccgagctcgaactcgaccacccattacttctcatgtattggatgtctctaggggatgtccagcggctggtgttgaagtacgtttggaaatgtggaagggc---agtcaacctcttccattgttcggtgagatagatacaggtaactgggtacttgaaggatcttcaactactgatagagatggacgaagcggtcagttgatgagaatggtrgatgctctcaaccctggagtataccgtataagtttcaacacaggtaagtactaccctgaaggctttttcccctatgtctcaattgtgtttgaaatcagagagaagcagaaattggagcattttcacgttcctctgctgctttcaccattctcgttctcaa-cttaccgaggga--------gctagagga---atgatatgtttcggatataatc---ct-gtactt-aaacat--gcttgata-----------------------------cagcatatggttaactgatt-----gaagggttcatctt---tttatatcattacta-tttgttgggttagttattattgtgaactgatgaaactggagacatgcatt--------------------------------------------------------------------------------------------------------------------------------------------------------------------------------------------------------------------------------------------------------------------------------------------------------
>I23371_M137_Malvaceae_Dombeya_wallichii_seq1
----------------------------------------------------------------------------------------------------------------------------------------------------------------------------------------------------------------------------------------------------------------------------------------------------agaacgtgtgasswkaatcggacaacatttaactgcttctttgraaggttttcctggaaaagcacc------tcaagtccaagctcgaacccgaccacccattactacccatgtcttggatgtttccaggggatctccagctgctggtatagatgtacgtttagaaatgtggaagggc---agtcaacctyghccattgtttggtgagaacgatataggtggbtgggcasttctaggatcttcaactactgatagagatggacgaagtggtcagctgatgagcatggtaaacgctctgagccctggagtataccggataagtttcracacdggtaagtacaaccccrtakgttttttcccktacrtctcaattgtatttgaaatcagagagacacagacattggagcattttcacgttcckytgctgctttcrccattctcrttctcaa-cgtaccggggsa--------gctagagaaa-tgchatgtatctatgatataatc---ca-ct-----kghnbk--tyttddwk----------------------------------kaddntdhwhndddk-----adtbggbthhtyht---tttawwmchdthhbk-dtkgdddbgddnntttttttttt-----------------------------------thaahwawwrwgwkrykyttw---------t------------------------------------------------------------------------rtgksgmrrarwatwkyryatcc-----------------------------------------------------------------------------------------------------------------------------------------------------------------g
>I23372_M140_Malvaceae_Chiranthodendron_pentadactylon_seq1
---------------------------------------------------------------------------------------------------------------------------------------------------------------------------------------------------------------------------------------------------------------------------------------------------aagaacgtgtgggcataattggacagcatttaactgcttctttagaaggttttcctggaaaagcacc------tcaagtccaagctcgaactcgrccacccattactwcccatgtcttggatgtttctaggggatctccagctgctggtattgaagtacgtttggaaatgtggaagggc---agtcaacctcgwccattgtttgatgagatcgatataggtagctggktacttgaaggatsttcaactactgatagagatggacgaagyggtcagttgatgagcatggtagatgctctcagcyctggagtataccggataagttttaacacaggtaagtacyaccctggaggctttttcccctatgtctcaattgtgtttgaaatcagagagacacagaaattggagcattttcacgttcctctgctgcttgcaccattctcattcacaa-cttaccgaggga--------gctagagga---atgttatctttctgatataatc---ca-gtact--taacgt--gcttgatg-----------------------------gagcatatggttaattgact-----ga--gggtcatctt---tttatatcattasta-ytwkttgkkktwgkkwywrttry-----katkrwrw--ggramkkgsayktk-mwt--ycaataaaaaaaaaaaagdrdtshtkttttt------------------------------------------------------------------------twwwwwtttwttat---------------------------------------------------------------------------------------------------------------------------------------------------------------------------
>I23373_M141_Malvaceae_Quararibea_funebris_seq1
----------------------------------------------------------------------------------------------------------------------------------------------------------------------------------------------------------------------------------------------------------------------------------------------------agaacgtgtgggcgtaattggacagcatttaactgcttctttagaaggttttcctggaaaagcacc------tcaagtccaagctcgaactcgaccaccaattacttcccatgtattggatgtttctaggggatctccagctgctggtattgaagtacgtttggagatgtggaagggc---agtcaacctcgtcctttatttggtgagatcgatatagvtggatgggttcttgaaggatcttcaactactgatagagatgggagaagtggtcagttgatgagcatggtagatcctctcagccctggagtatatcgaataagttttaacacaggtaagtacgaccctggaggctttttcccctttgtctcaattgtttttgaagtcagagagacacagaaattggagcattttcacgttcctttgctgctctcaccattctcattcacaa-cttaccgaggga--------gctagaggaa-tggaatgatactctaatatcatc---ca-gtactt-aaacatggacttgact----------------------------t-------------------------gagggggtcatctt---ttgatatcattacta-tttgtatgattagttattattgtgc-----------tgaaaacttgccactttaat--tacatcacaaattaccaaaattgtaatctccaaa-------------------------------------------------------------------tccaatagcccaaaaacgtgcctctttaattacatcattccact------------------------------------------------------------------------------------------------------------------------c---------------------c
>I23374_M142_Malvaceae_Hampea_nutricia_seq1
-------------------------------------------------------------------------------------------------------------------------------------------------------------------------------------------------------------------------------------------------------------------------------------------------------acgtgtgggcataatcggacagcatttaactgctcctttagaagattttcctgcaaaagcact------tcaagtccaagctcgaactcgaccacctatcactactcatgtattagatgtttctagggggtctccagctgctggtattgaagtacgtttggaaatgtggaagaga---agtcaacctcgtccatcatttggtgaaattgatataggcggatgggtacttgaaggatgttcaactactgatagagatggacggagcggtcagttgatgagcatagtggacgctctcagccctggagtataccgaataagtttcaacacaggtaagtacaaccctggaggctttttcccctatgtctcagttgtgtttgaaatcaaagacacacagaaattcgagcattttcacgttcctctgctgctctcaccattctccttctcga-cataccgaggga--------gctagagga---accatat-tttcttatagaatc-caca-atactt-gcaaat--gcttg-----------------------------------catagggttaactgacttg---atggggtgcatctt---ttgatatcatcactg-tttgtatgt-------------------ggtgtaaatggagaatgtcacctt-----------------------------------------------------------------------------------------------------------------------------------------------------------------------------------------------------------------------------------------------------------------------------------------------------t
>I23377_M148_Malvaceae_Robinsonella_mirandae_seq1
---------------------------------------------------------------------------------------------------------------------------------------------------------------------------------------------------------------------------------------------------------------------------------------------------aagaacggatgggcgtaattggacagcatttaactgctccattagaagcttctcctggaraagcacc------tcaaatccaagctcgaacacgaccaccratcactacwmatgtattggatvtttctaggggatctccagctgctggtaytgaagtacgtttggaaatgtggaaggdc---astcaacctcggccgttatttggtgagactgatatagrtagatgggtactcgaaggatgttcaactactgataaagatggcaggagcggtcagttgatgarcatggtagatgctctyagcccyggcrtatrccgrataagtttcaacwcaggtaaatactgyccyggagggtttttcccctayrtctcgattgtgtttgaagtcaaagagacacagaaatyggagcattttcacgttcctctgctgctttcaccattcgccttcagca-cttaccgaggga--------gctagacga---acyttatttcc-ttatasaatgccmca-atactt-gaatry--syswkrkw----------------------------rswtmwkvtkrwkwrmykwswkr---rgrsksstcatywk---ktrkyatyrytgytkktwtgtrkkkgrwrkrratkkattymww-------------------------------swawwwrwarrswmgtgwymm-------------------------------------------------------------------------------------------wywaraytkwtrmtkwawwwaskcttaatatttgwtry-----------------aywmwtgsywtrswwktykkysmmccgtcagtgaacc-----------------------------------------------------------------------------------a
>I23378_M150_Malvaceae_Ceiba_pentandra_seq1
-------------------------------------------------------------------------------------------------------------------------------------------------------------------------------------------------------------------------------------------------------------------------------------------------------------gggcataattggacagcattttagtgcttctttagaaggttttcctggaaaagagca------tcaagtccaagctcgaactcgaccacccattactacccatgtattggatgtctctaggggatctccagcggctggtattgaagtacatttggaaatgtggaagggc---aatcaacctcgtccattgtttggggagatagatataggtaactgggtacttgaaggatcttcaactactgatagagatggacgaagcggtcagttgatgagaatggtagatgctctgaaccctggagtataccgtataagtttcaacaccggtaagtactaccctggaggctttttcccctatgtctcaattgtgtttgaaatcagagagacacagaaatttgagcattttcacgttcctctgcttctttcaccattctcgttctcaa-cttacagaggga--------gctaaagca---atgacatgtttctgatgtaatc---ct-gtactt-aaacat--ggttgatg-----------------------------aagcatatggttaactgatt-----gaagggtccatcct---tttatatcattacta-tttgttgg----gttattattgt-----gatgaaagcggagacgtccatttt-att--ccaataaaaagtaactgatgcttacatatat------------------------------------------------------------------------atatatatata------------------------------------------------------------------------------------------------------------------------------------------------------------------------------
>I23383_M166_Malvaceae_Pseudobombax_ellipticum_seq1
---------------------------------------------------------------------------------------------------------------------------------------------------------------------------------------------------------------------------------------------------------------------------------------------------aagaacgtgtgggcataattggacagcatttaagtgcttctttagaaggttttcctggaaaagaaca------tcaagtccawgctcgaactcgaccacccattactacccatgtattggatgtctctaggggatccccagctgctggtattgaagtacgtttggaaatgtggaagggc---agtcaacctcgtccattgtttggggagatagatataggtaactgggtacttgaaggatcttcaactaccgatagygatggacgaagcggtcagttgatgagaatggtagatgctctcaaccctggagtataccgtataagtttcaacacaggtaagtacgaccctgaaggattttacccctatgtctcaattgtgtttgaaatcagagagacacagaaattcaagcattttcacgttcctctgctgcttgcaccatactcgttctcaa-cttaccgaggga--------gctagagga---atgatatgtttctgatataatc---ct-gtactt-gaatat--tcttgatg-----------------------------aagcatatggc-----------------aggttcatctt---tttataacattacta-tttgttgggttagttattrtkrt-----rakrmkrswsrmswsswgyatwwt---m--ywmmaaaaaaggaattgatgc---------------------------------------------------------------------------------------------------------------------------------------------------------------------------------------------------------------------------------------------------------------------------
>I23384_M168_Malvaceae_Theobroma_cacao_seq1
-------------------------------------------------------------------------------------------------------------------------------------------------------------------------------------------------------------------------------------------------------------------------------------------------------------gagcataattggacagcatttaagtgcttctttagaagcttttccgggaaaagcacc------tcaagtccaagctcgaagtcgaccacccattactacccatgtcttggatgtttctcggggatctccagctgctggtattgaagtacgtttggaaatgtggaagggt---ggtgaaccttgtccattgtttggtgagatggatagaggtggttgggttcttcaaggatgttcaactactgatagagatggacgaagtggtcatttgataagcatggtagatgcagtgagccctggagtatacaggataagttttaacacgggtaagtactgcccggtaggctttttcccctatgtctcaatagtctttgaaatcaaagagtcacagaaattggagcattttcacgttcctctactgctttcaccgttctcattcacaa-cttaccgcggga--------gctaagagga--atgttgagtttctgatgtaatc--------------------------------------------------------------atatgcttgaacgatt-----gagggtgttatctct-cttactatgattacca-tgtggtgagttagttattgttgt-----gatgaaaattgagacttgtttgct-ttt----------------------------------------------------------------------------------------------------------tgtagcggggaagattgtatttgaaaaaataaactgaaaaagtgaacgc-----------attgttagccttttctattctgcgtgagaaatttacgttttg-------------gtcctcgccttcaggct--------------------------aggct--------------gcattag
>I23385_M169_Malvaceae_Ochroma_pyramidale_seq1
----------------------------------------------------------------------------------------------------------------------------------------------------------------------------------------------------------------------------------------------------------------------------------------------------agaacgtgtgggcataattggaaagcatttaactgcttcttyagaagsttttcctggaaawgcacc------tmaagtccaagctcgaactcgaccacccattacyacccatgtattggatgtttctaggggatytccagytgctggtwttgaagtacgtttggaaatgtggaagggc---agtcaacctcgtccattgtttggtgagatygatatagktagctgggtrcttraaggatcttcaactactgatagagatggacgaagcggtcagttgatgagcatggtagatgctcwsagbcctgrartataccggataagttttaacacrggtaagtactaccctggaggctttttcccctatgtctcaattgtgtttgaaatcagagagrcacagaaattdgagcattttcacgttcctctgctgctttcaccattctcattcacaa-cttaccgaggga--------rstagagga---atgatatctttctgatataatc---ca-rtact--twacat--gcttgatg-----------------------------gagcatddggttaacygacn-----gagggggtcatctt---ttgatwtcattacta-tttgttgggttagttattattgt-----gatgaaaawdgrdvhywbbmwttt-wwt--ycmawaaaaadkraabbtttttttttttttt------------------------------------------------------------------------ttttttttttttt----------------------------------------------------------------------------------------------------------------------------------------------------------------------------
>I23389_M181_Malvaceae_Pavonia_scheadiana_seq1
---------------------------------------------------------------------------------------------------------------------------------------------------------------------------------------------------------------------------------------------------------------------------------------------------------------------------------------------------------------ctcaagt------ccaagtccaagctcgaacacgaccaccaatcaccactcatgtattggatgtttctaggggatctccagctgctggtatygaagtacgtttggaratktggaagggc---agycaacctcgtccattatttggtgaggctgatataggtadatgggtacttgaaggatgttcaactactgataaagatgggcggagcggtcagttgatgagcatmgtagatgctctcakccctggyrtataccgaataagttttaacacaggtaaatactgccctggaggctttttcccttatgtctcarttgtgtttgaagtcaaagagactcagaaattsgagcattttcacgttcctctgctgctttcaccattctccttcagca-cttaccgaggga--------gctagacga---accttattttc-ttatacaaagccacaaatacct-gaacat--kcttga--------------------------------------tggttaactgacttg---agggagctcrtctt---t-gatatcattactg-tttgtatgtgccattttattc--------------------------------------taataaaaaggaagtgacaa-------------------------------------------------------------------------------------------gtaagattgtagct-aaaaaacattgttatcat------------------------------tttgtatccttttgtattcttggtggttc------------------------------------------------------------------------------------
>I23390_M182_Malvaceae_Anoda_cristata_seq1
----------------------------------------------------------------------------------------------------------------------------------------------------------------------------------------------------------------------------------------------------------------------------------------------------------------------------------------------------------------------------ccaagtccaagctcgaacacgaccaccaatcaccactcatgtattggatgtttctaggggatctccagctgctggtatygaagtacgtttggaratktggaagggc---agycaacctcgtccattatttggtgaggctgatataggtadatgggtacttgaaggatgttcaactactgataaagatgggcggagcggtcagttgatgagcatmgtagatgctctcakccctggyrtataccgaataagttttaacacrggtaaatactgccctggaggctttttcccttatgtytcarttgtgtttgaagtcaaagagactcagaaattsgagcattttcacgttcctctgctgctttcaccattctccttcagca-cttaccgaggga--------gctagasga---accttattttc-ttatacaaagccacaaatacct-gaacat--tcttga--------------------------------------tggttaactgacttg---agggagctcatctt---tkrwwwyhwtwhykk-wtbbwwkkkbmhwyttddt---------------------------------------bbwwhhwammrkrwdkkdmha-------------------------------------------------------------------------------------------rkwarrwtkkag--------------------------------------------------------------------------------------------------------------------------------------------------------------------
>I23391_M183_Malvaceae_Phymosia_umbellata_seq1
-----------------------------------------------------------------------------------------------------------------------------------------------------------------------------------------------------------------------------------------------------------------------------------------------------------atgggcgtaattggacagcatctaactgctccattagaagcttctcctggaaaagcacc------tcaagtccaagctcgaacacgaccaccaatcactactcacgtattggatgtttctaggggttctccagctgctggtattgaagtacgtttrgaaatgtggaagggc---aatcaacctcggccattatttggtgagactgatatagacagatgggtactcgaaggrtgttcaactactgayaaagatggmagragtggtcagttgatgaggatggtagatgctcttagccctggcgtataccgaataagttycaacacaggtaaatactgccccggagggttttwcccctatgtctcgattgtgtttgaagtcaaagaggcacagaaaatggagcattttcacgttcctctgctgctttckccattcggcttcagca-cttaccgaggga--------gctagacga---accttatgtcc-ttaccgaatgccaca-atactt-gaatat--gcctgatg-----------------------------gaacatatasttaactgaca------------------------------rttgctg-tttgtatgtggtggaaattgattt-----------------------------att--ttaataaaagtgaagtgatga-------------------------------------------------------------------------------------------ataaga--------------------------------------------------------------------------------------------------------------------------------------------------------------------------
>I23392_M187_Malvaceae_Ayenia_berlandieri_seq1
----------------------------------------------------------------------------------------------------------------------------------------------------------------------------------------------------------------------------------------------------------------------------------------------------------------------------------------------------------------------------------------------------------------------cttggatgtttctcggggatctccagctgctggtattgaagtacgtttggaaatgtggaagggt---ggtgaaccttgtccattgtttggtgagatggatagaggtggttgggttcttcaaggatgttcaactactgatagagatggacgaagtggtcatttgataagcatggtagatgcagtgagccctggagtatacaggataagttttaacacgggtaagtactgcccggtaggctttttcccctatgtctcaayagtctttgaaatcaaagagtcacagaaattggagcattttcacgttcctctactgctttcaccgttctcattcacaa-cttaccgcggga--------gctaagagga--atgttgagtttctgatgtaatc--------------------------------------------------------------atatgcttgaacgatt-----gagggtgttatctct-cttactatgattacca-tgtggtgagttagttattgttgt-----gatgaaaattgagacttgtttgct-ttt----------------------------------------------------------------------------------------------------------tgtagcggggaagattgtatttgaaaaaataaactgaaaaagtgaacgc-----------attgttagccttttctattctgcgtgagaaatttacgttttg-------------gtcctcgccttcaggct--------------------------aggc---------------------t
>I23393_M189_Malvaceae_Kearnemalvastrum_lacteum_seq1
-----------------------------------------------------------------------------------------------------------------------------------------------------------------------------------------------------------------------------------------------------------------------------------------------------------------------------------------------------------------gcacc------tcaagtccaagctcgaacasgaccaccaatcacyactcatgtattggatgtttctaggggatctccwgctgctggtattgaagtacgtttggagatgtggaagggc---agccaacctcgtccattatttggkgaggcwgatataggtagatgggtacttgaaggatgttcaactactrataaagatggrcggagcggtcagttgatgagcatggtagatgctctcagccctggcgtataccgaataagttttaacacaggtaaatactgccctggaggctttttcccttatgtctcaattgtgtttgaagtcaaagagactcagaaattsgagcattttcacgttcctctgctgctttcaccattctccttcagca-cktaccgaggga--------gctagacga---accttattttc-ttatacaaagtcacaaatgcct-gaacat--gctcga--------------------------------------tggttaactga--------gggtgctcatgtt---ttgatatcattactg-tttgtatgtgccttttgtatyctt-----------------------------ggtggttgttgatgttaatgtttaaa-------------------------------------------------------------------------------------------gtttgctcttaact-tgccaatattaattatag----------gcaggtg----------ccccctgaacttt-------------------------------------------------------------------------------------------------------
>I23394_M229_Malvaceae_Malvastrum_americanum_seq1
--------------------------------------------------------------------------------------------------------------------------------------------------------------------------------------------------------------------------------------------------------------------------------------------------------------------------------------------------------cctgcaaaagcacc------tcaagtccaagctcgaayacgaccaccaatcacyactcatgtattggatgtttctaggggatctccagctgctggtattgaagtacgtttggaratgtggaagggc---agycaacctcgtccattatttggtgagghtgatataggtagatgggtacttgaaggrtgttcaactactgataaagatggrcggagcggtcagttgaygagcatggtagatgctcycagccctggcgtataccgwataagttttaacacaggtaaatactgccctggaggctttttcccttatgtctcaattgtgtttgaagtcaaagagactcagaaattcgagcatttycaygttcctctgctgctttcaccattctccttcagca-cttacmgaggga--------gctagacga---accttatwkty-ttatacaaagccacaratacct-gaacat--gcttga--------------------------------------tggttaactgacttg---agggtgcttatctt---ttgatatcattacta-tgtgccttttgtattctt-----------------------------------ggtggttgttgatgttaatgtttaaa-------------------------------------------------------------------------------------------gtttgctsytaact-tgccaatattaattataggcttaacagcgcagatg----------ccccctgaactttcatggattttacaatgtccaccctagagacttaaaactttgattttgccccgc-------------------------------------------------t
>I23395_M236_Malvaceae_Fuertesimalva_jacens_seq1
---------------------------------------------------------------------------------------------------------------------------------------------------------------------------------------------------------------------------------------------------------------------------------------------------------------------------------------------------------ctgcaaaagcacc------tcaagtccaagctcgaacacgaccaccaatcaccactcatgtattggatatttctagaggatctccagctgccggcattgaagtgcgtttggaaatgtggaagggc---aatcaacctcgaccgttattcggggagaatgatataggtagatgggtacttgaaggatgttcaactactgataaagatgggcggagcggtcagttgatgagcatggtagatgctctcagccctggcgtataccgtataagctttaacacaggtaaatactgccctggaggctttttcccttatgtctcgattgtgttcgaagtgaaagagactcagaaattggagcattttcacgttcctctgctgctttcaccattctccttcagca-cttaccgaggga--------gctaggcga---acctta----------------------atacctgaaacatgtacttaa--------------------------------------tggtgaactgacttg---aaggagctcatctt---ttgatatcattagtg-tttgtaatt-------------------------------------------------ctaataaaaaggaagtgacaa-------------------------------------------------------------------------------------------gtaagattgtagctgaaaaaacattggtatgtt------------------------------tttgtgttcttggtggcttttgatgttaatgtatgaag---------tttgctcttaacttgtcaatattaattatatcatttaaggaggccttttta---------------
>I23396_M019_Malvaceae_Allosidastrum_pyramidatum_seq1
---------------------------------------------------------------------------------------------------------------------------------------------------------------------------------------------------------------------------------------------------------------------------------------------------aagaacacatgggcgtaatcggacagcatttaactgctccattagaatcttctcctggaaaaggacc------tcaagtccaagctcgaacacaaccaccaataactactcatgtattggatgtttcaaggggatctccagctgctggtattgaagtacgtttggaaatgtggaagggc---agtcaacctcggccgttatttggtgatactgatataggtagatgggaacttgaaggatgttcaactactgataaagatggcaggagctgtcagttgatgagcatggtagatgctctcagccccggcatataccgaataagtttcaacacaggtaaatactgccccggagggtttttcccctatgtctcgattgtgtttgaagtcaaagagacacagaaattggagcattttcacgttcctctgctgctttcaccattcgccttcagca-cttaccgaggga--------gctagacga----------------------------------------------acttg---------------------------------------------------------agaaggctcatcat---ttggtatcattgctg-tttgtatttggtgtaaaatggattt----------------------------gtt--ctaataaaaaaaacgtgatgtcgttatgtttaaagtttgagttaattgcaccatacgtccctaaacgatgaccctgattctaaatttgtctccaaacttctaaatgtatccgattaggtttttctgttgttaaaattgttaatctaactt-----ttaaatgcaatgtcataccttatgtatacat-----------------------------------------------------------------------------------------------cagaaat
>I23398_M021_Malvaceae_Sidastrum_micranthum_seq1
-------------------------------------------------------------------------------------------------------------------------------------------------------------------------------------------------------------------------------------------------------------------------------------------------------acggatgggcgtaatcggacagcatataactgctccattagaagcttatcctgcaaaagcacc------tcaagtccaagctcgaacacgaccaccaatcactactcatgtattggatgtttctagrggatctccagctgctggtattgaagtacgtttggaaatgtggaagggc---agtcaacctcggccgttatttggtgagactgatgtagacagatggrtactcgawggatgttcaactactgataaagatggcaggagcggtcagttgatgagcatggtagatgctctcagccctggcrtrtaccgaataagtttcaacacaggtaagtactgtcccggagggtttttcccctaygtctcgattgtgtttgaagtcagagagacacagaaatttgagcatttycacgttcctctgctgctttcaccattcggcttcagca-cttaccgaggga--------gctagacga---accttatttcc-ttatagaatgccaca-atactt-gaatat--gcctgatg-----------------------------gaacatatggttaaatggcttga--ggggggsyyskymw---ttkgkwwymwtksykkttkkwwkkkgkkggrawkgrwttwmy--------------------------------yywawwaaaaakragtgatga-------------------------------------------------------------------------------------------ataagatrgttgctgaaaaaaacattcttatccttctg-----------------------------------------------------------------------------------------------------------------------------------------t
>I23399_M022_Malvaceae_Gaya_dominguensis_seq1
----------------------------------------------------------------------------------------------------------------------------------------------------------------------------------------------------------------------------------------------------------------------------------------------------------------cgtaattggacagcatttaactgctccattagaagcttctcctggaaaagcacc------tcaagtccaagctcgaacacgaccaccaatcactactcacgtattggatgtttcaaggggatctccagctgctggtattgaagtgcgtttggaaatgtggaagggc---agtcaacctcggccgttatttggtgagactgatatagacagatgggtactcgaaggatgttcaactactgataaagatggcaggagcggtcagttgatgagcatggtagatgctctcagccctggcgtataccgaataagtttcaacacaggtaaatactgccctggagggtttttcccctatgtctcgattgtgtttgaagtcaaagagacacagcaatcggagcattttcacgttcctctgctgttttcaccattcggcttcagca-cttaccgaggaa--------gctagacga---accttatttcc-ttacacaatgccaca-atagtt-gaatat--gcctgatt----------------------------ggttcatatggat-------------------------------------------------------------------------------------------------ttatt--ctagtaataataaaagaagg------------------------------------------------------------------------------------------------gattgttgctgaaaaaaactttcttat-----------------------------ccttttgta----------------------------------------------------------------------------------------------------------t
>I23366_M015_Malvaceae_Firmiana_simplex_seq1
---------------------------------------------------------------------------------------------------------------------------------------------------------------------------------------------------------------------------------------------------------------------------------------------------------------------------------------------------------------aagcycc------tcaartccaagctcgaactcggccacccattactacccacgtcttggatgtttccaggggatctgcagctgctggtattgaagtgcgtttggaaatctggaagggc---agtcaacctcgtccattgtttgatgagatcgatacaggtggctgggtacttcaaggatcttcaactactgatagagatggacgaagtggtcagttgatgagcatggtagatgctctcagccctggagtataccgaataagttttaacacaggtaagtacaaccctgcaggctttttcccgtatgtctcaattgtctttgaaatcaragagacacagagattggagcattttcacgttcctctgctgctttcaccattctcattctcaa-cttaccgtggra--------gctagactg---ctagagg--atctgttatcgtc---ca-ct-----taacat--gctgaatt-----------------------------gagcatttggcaaacttacc-----gagggggtcatcct---cttatattaa----------------------------------------------------------------------------------------------------------------------------------------------------------------------------------------------------------------------------------------------------------------------------------------------------------------------------------------------------------------
>I28591_M023_Malvaceae_Neobuchia_paulinae_seq1
---------------------------------tacata-------tttta--------atttgaactgttt--aaaatgttcttgagcatttg----------------tctattgtcacaacat---tttggagat-tttat---------------catctttttggtm-------------------------------------catgcat-----gcattgctattgtttggattt-aagtcaccattcttctttttt--ctttcttca-tttttttaaaactagaagaacgtgtgggcataattggacagcattttagtgcttctttagaaggttttcctggaaaagagca------tcaagtccaagctcgaactcgaccacccattactacccatgtattggatgtctctaggggatctccagcggctggtattgaagtacgtttggaaatgtggaagggc---agtcaacctcgtccattgtttggggagatagatataggtaactgggaacttgaaggatcttcaactactgatacaaatgggcgaagcggtcagttgatgagaatggtagatgctctcaaccctggagtataccgtataagtttcaacacaggtaagtactaccctggaggctttttcccctatgtttcaattgtgtttgaaatcagagagacacagaaattcgagcattttcacgttcctttgcttctttcaccattctcattctcaa-cttaccga----------------------------------------------------------------------------------------------------------------------------------------------------------------------------------------------------------------------------------------------------------------------------------------------------------------------------------------------------------------------------------------------------------------------------------------------------------------------------------------------------------------------------
>I28593_M024_Malvaceae_Carpodiptera_cubensis_seq1
------------------------------------------------cta--------tttttcattgtaa--gtgatgttcctagcgtcctt----------------t-----------attc---tattgccccattaac---------------ttgtatgtacata-------------------------------------aaagcat-----gaattgcaattg-ttgcattt-aagtcaccattcttctttttta-tttttttca-tttcttaaactctagaagatcabgtgggcataattggacagcatttaactgcttctttagaaggtcttcctggaaaaccacc------tcaaggccaagctcgaacccgaccacccattacaacccatgtcttggatgtttccaggggatctccagctgctggtattgaagtacgtttggaaatgtggaagggc---agtcaacctcgtccattatttggtgagatcgatacagctggctgggtacttcaaggatcttcaactaccgatagagatggacggagcggtcagttgatgagcatggtagatgctctcagccctggagtataccagataagttttaacacgggtaattacaaccctggaggctttttcccttacgtctcaattgtctttgaagtcagagaaacgcagatattggagcattttcacgttcctctgttgctttcaccattctcattctcaa-cataccgtggga--------gctagagga---atgttatgtttc--------tc---ca-tt-----gaacat--gcttgatt-----------------------------gagcatatgggtaacc----------------------------------------------------------------------------------------------------------------------------------------------------------------------------------------------------------------------------------------------------------------------------------------------------------------------------------------------------------------------------------------------------
>I28594_M025_Malvaceae_Herrania_nitida_seq1
t------a------------------------------------------------------------------aaaatgttcttgagctgttg----------------tcaattgtcaccagttgattttggagattttttcctt------ctccaactcccatttgattttc-atcttttgatactatgtagtccaaagttgcttccttgctt-----gcgttgaaatggtttggattt-aggtcaccgttcatttttctt-------cttcatttcttaaaatctagaagagcgtgtgagcataattggacagcatttaactgcttctttagaagattttccgggaaaaggacc------tcaagtccaagctcgaagtcgtccacccattactacccatgtcctggatgtttctcggggatctccagctgctggtgttgaagtacgtttggaaatgtggaagggt---ggtgaaccttgtccattgtttggtgagatggatagaggtggttgggttcttcaaggatgttcaactactgatagagatggacgaagtggccagttgataagcatggtagatgctgtgagccctggagtatacaggataagtttcaacacgggtaagtactgcccagtaggctttttcccctatgtctcaatagtctttgaaatcaaagagtcacagaaattggagcattttcacgttcctctactgctttcaccattctcattcacaa-cttaccgcggga--------gctaagagga--atgttgcgtttctgatgtaatc--------------------------------------------------------------atatgcttgaatgatt-----gagggtgttatc-------------------------------------------------------------------------------------------------------------------------------------------------------------------------------------------------------------------------------------------------------------------------------------------------------------------------------------------------------------------------------
>I28596_M026_Malvaceae_Ruizia_cordata_seq1
----------------------------------------------twatt--------tcatttgcaryyt--gwavtgywcwtgagcytktt----------------tyaswtkkcacmacmt---ywtsgwrartwatgtttctaggtacttthttbwtctwttkgty-------------------------------------matkwam--------------ttgtttgrattt-aagtcrmcatthttttmtttc---tttctttc-atttcttaaayctagaagraygtgtkrgcataatyggacaacatttarctscttctttggaaggttttcctgkaaaagcacc------tcaagtccaagctcgaacccgaccacccattactacccatgtcttggatgtttccaggggatctccagctgctggtatagatgtacgtttagaaatgtggaagggc---agtcaacmtygyccattktttggtgagaacgatataggtggytgggcabttctaggatcttcaactactgataragatggacgaagyggtcagctgatgagcatggtaaacgctmtragcyckggagtataccggrtaagtttcracacggdtaagtacaaccccdtakgttttttcccktryrtctcaattdtatttgaaatcagagagacasasrywktggagcattttcaygttccbytgctgytttcrccattctcdttctcaa-crtaccggggsa--------gctargagaaatgycatntatctmtgatataatc---ca-ct-----gratgt--tcttgatt----------------------------------gagagtatactgatt-----aatggggtcatctt---tttataccaatactg-tttgtatgg------------------------------------------------------------------------------------------------------------------------------------------------------------------------------------------------------------------------------------------------------------------------------------------------------------------------------------------------a
>I28597_M027_Malvaceae_Melhania_velutina_seq1
----------------------rgatggtacaataacgg-ctgtccttttt--------gtttgaattgctt--awartgytyttgagywytty----------------wtwgttgtcacaacat---tttcgagaatta-------------------cttcttttkgty-------------------------------------catkwam--------------tkgtttgrattt-aagtcaccattcyttk-tttc---tttctttc-atttcttaaacctagaagaacgtgtkggcataattggacaacatttaaytgcttctttggaagsttttcctggaaaagcayc------tcaagtycaagctcgaacccgaccacccattactacccatgtcttggatgtttccaggggatctccagctgctggtatagatgtacgtttrgaaatgtggaagggc---agtcaacctcktccattgtttggtgagaacgatataggtggctgggcasttmtaggatcttcaactactgatagagatggacgaagtggtcagctgatgagcatggtaaaygctctragccctggagtataccggataagtttcgacacgggtaagtayaaccccgtaggttttttcccttacdtctcrattktatttgaartcagagagacacagacattggagcattttcaygttccgttgctgctttcaccattctcattctcawtcgtaccggggga--------gctaggagaaatgtcatayatctctgata-----------------------------------------------------------------------------------------------------------------------------------------------------------------------------------------------------------------------------------------------------------------------------------------------------------------------------------------------------------------------------------------------------------------------------------------------------------------------------------
>I28600_M146_Malvaceae_Mortoniodendron_guatemalense_seq1
----------------------------------------------------------------------------aatgttcttgatgttttg----------------tcagttgtcacaacat---tttggagatttttat---------------cttctttttggtc-------------------------------------catgcat-----gcattgcaattgtttggattt-aagtcaccattcttctttttt--ctttcctca-tttcttaaaatctagaagaccgagtgggcataattggacagcatttaactgcttctttagaaggttttcctggaaaagcayc------tcaagtccaagctcgaacccgaccacccattactacccatgtcttggatgtttccaggggatctccagttgctggtattgaagtacgtctggaaatgtggaggggc---agtcaacctcgtccattgtttggtgagatcgatacaggtagctgggtacttcaaggatcttcaactactgataaagatggacgaagcggtcagctgatgagcattgtagatgctctcagccctggaatataccggataagttttaacacaggtaagtactaccctgtaggctttttcccctatgtctcaattgtctttgaaatcagagaracasagacattggagcattttcatgttcctstgctgctttcgccattctcwttcacaa-cttaccgtggga--------gctagagga---atattatgtttctgatataatc---ca-ct-----tcacat--gcttgatg-----------------------------gagcatmtgggtaactgact-----gmrggkatcatctt---tttatagcattrcta-tttgctgggttagttattaatgt-----gat---------------------------------------------------------------------------------------------------------------------------------------------------------------------------------------------------------------------------------------------------------------------------------------------------------------------------
>I28603_M223_Malvaceae_Gossypium_hirsutum_seq1
---------------------------------------------------------------------aac--aaaatg-----gggttcttgtatttgtcttaaaaattggatgtatattaatt---twaatwgtt-tttat---------------ctttgttttgtgc-------------------------------------tatgcat-----gc-tttcag-tgtttggattt-aagtcacccttcatcttgtgtt-ttttccttc-attttttgaaactagaagaacgtgtgggcataattggacagcatttaactgctcctttagaaggttttcctgcaaaagctcc------tcaagtccaagctcgaactcgaccaccaatcactactcatgtattagatgtttctaggggatctccagctgctggtattgaagtacgtttggaaatgtggaagagc---agtcaacctcgtccatcatttggtgaaactgatataggcggatgggtacttgaaggatgttcaactactgatagagatggacggagcggtcagttgatgagcatagtagatgctctcagccctggagtataccgaataagtttcaacacaggtaagtacaaccctggaggctttttcccctatgtctcaattgtgtttgaaatcaaagacacacagaaattcgagcattttcacgttcctttgctgctttcaccattctccttctcga-cataccgaggga--------gctagagga---accatat-tttcttatagaatcc-aca-atactt-gaacat--gc-------------------------------------------------------------------------------------------------------------------------------------------------------------------------------------------------------------------------------------------------------------------------------------------------------------------------------------------------------------------------------------------------------------------------------------------------------
>I28605_M235_Malvaceae_Abutilon_sp_seq1
---------------------------------------------------------------------------------------------------------------------------attatgcttaattgtctttat---------------ctttgttttgtgc-------------------------------------catgcat-----gctttgcaattgtttggattt-aagtcaccattcatcctgttt----tttcttc-aaccttttaaactagaagaacggatgggcataattggacagcatttaactgctccattagaagctactactggaaaagcacc------tcaagtccaatctcgaacacgaccaccaatcactactcacgtattggatgtttctaggggatctccagctgctggtattgaagtgcgtttggaaatgtggaagggc---agtcaacctcggccgttatttggcaagactgatatagacagatgggtcctcgaaggatgttcaactactgataaagatggcaggagcggtcagttgatgagaatggtagatgctcttagccctggcgtataccgaataagtttcaacacgggtaaatactgccccggagggttttacccctatgtctcgattgtgtttgaagtcaaagagacacagcaattggagcattttcacgttcctctgctgctttctccattcggcttcagca-cttaccgaggga--------gctagacga---gccttatgtcc-ttgtagaatgccaca-atactt-gaatat--gcctgatg-----------------------------gaacatatggttaact----------------------------------------------------------------------------------------------------------------------------------------------------------------------------------------------------------------------------------------------------------------------------------------------------------------------------------------------------------------------------------------------------
>I28608_M035_Malvaceae_Hosfordia_alata_seq1
-----------------------------------------------------------------------------------------ttttg----------------ttaccggctacctattatgtttaattgtttttat---------------cattgttttgtgc-------------------------------------catgcat-----gctttgcaattgtttggattt-aagtcaccattcatcctgttt----tttcttc-gaccttttaaactagaagaacggatgggcgtaattggacagcatctaactgctccattagaagcttctcctggaaaagcacc------tcaagtccaagctcgaacacgaccaccaatcactactcacgtattggatgtttctaggggttctccagctgctgctattgaagtacgtttggaaatgtggaagggc---aatcaacctcggccgttatttgctgagactgatatagacagatgggtactcgaaggatgttcaactactgataaagatggcagaagtggtcagttgatgaggatggtagatgctcttagccctggcgtataccgaataagtttcaacacaggtaaatactgccccggagggtttttcccctatgtcacgattgtgtttgaagtcaaagagacacagaaattggagcattttcacgttcctctgttgctttcgccattcagcttcagca-cttaccgaggga--------gctagacga---accctacgccc-ttatcgaatgccaca-atactt-gaatat--gcctgatg-----------------------------gaacatatggttaactgacc------------------------------attgctg-tttgtatg--------------------------------------------------------------------------------------------------------------------------------------------------------------------------------------------------------------------------------------------------------------------------------------------------------------------------------------------------
>I28609_M036_Malvaceae_Pentaplaris_davidsmithii_seq1
----------------------------------------------ctaaa-----------------------cacttrrwrtggagcttttg----------------tcaattgtcactacat---tttttagat-tttgt---------------cttctttttggtc-------------------------------------catgcat-----gcattgcaattgtttggattt-aagtcatcattcttccttttt--tttcccttc-attttttaaaactagaagaacgtgtgagcgtaattggacagcatttaactgctcctttagaaggttttcctggaaaagcacc------tcaagtccaagctcgaactcgaccaccaattactactcatgtattggatgtttctaggggatctccagctgctggtattgaagtacgtttggaaatgtggaagggc---agtcaacctcgtccattgtttggtgagatcaatataggtagatgggaacttgaaggatcttcaactactgatagagatgggcgaggtggtcagttgatgagcatggtagatgctctcagccctggagtctaccgcataagttttaacacaggtaagtactgccctggaggctttttcccctatgtctcaattgtgtttgaaatcaaagagacacagagattggagcattttcacgttcctctgctgctttcaccattctcattcacaa-cttaccgaggga--------gctagagga---atgatat-tttctgatataatc---ca-gtactt-aaacat--gcatgacg-----------------------------gagcatatggttaactgacttgagggaggkggtcatctt---ttgatatcatt---------------------------------------------------------------------------------------------------------------------------------------------------------------------------------------------------------------------------------------------------------------------------------------------------------------------------------------------------------------
>I28610_M037_Malvaceae_Heritiera_littoralis_seq1
----------------------------------------------------------------------tt--aaaatgttcttgagcttttg----------------tcagttgccacaacat---tttggagatttttat---------------cttctttctaatc-------------------------------------catgcat-----gcgttgcaattgtttagattt-aagtcaccattcttctttttt---ctttcttc-attcttaaaatctagaagaccgtatgggcataattgggcagcatttaagtgcttcttctgaaggttttccgggaaaagcatc------tcaaatccaagctcgaactcggccgcccattactacccatgtcttggatgtatctaggggatctccagctgctggtattgaggtacgtttggaaatgtggaagggc---agtcaacctcgtccattgtttggtgagaccgatacaggtggctgggtacttcaaggatcttcaactaccgatagagatggacgaagcggtcagttaatcagcatggtagatgctctgagccctggagtataccggataagttttaacacgggtaagtacaatcctgttggctttttcccatatgtctcgattgtctttgaaatcaaagagacacagagattggggcattttcacgttcctctgctgctttcaccattctcgttctcaa-cttaccgtgggagctagactgctagagga---akrwaaggtatccagaattatt---ta-ca-----tgacaa--gc-------------------------------------------------------------------------------------------------------------------------------------------------------------------------------------------------------------------------------------------------------------------------------------------------------------------------------------------------------------------------------------------------------------------------------------------------------
>I28611_M062A_Malvaceae_Durio_zibethinus_seq1
-----------------------------------------------------------------------------------------ttttg----------------tcagttgtcacaacat---tttggagatttttat---------------cttcttttkggtc-------------------------------------catgcat-----gcgttgcagttgtttggattt-aagttaccattcttcctttct--ctttctcca-tttcttaaaatctagaa---cgagtgggcataattggacaacatttaaatgcttctttagaaggtttcctgggaaaagcacc------tcaagtccaaactcgaacccgaccacccvttactacccatgtcttggatgtttctaggggatctccaggtgctggtattgaagtacatttggaaatgtggaarggc---agccaacctcgtccattgtttggtgagattgatataggtvgctgggtacttcaaggatcttcaactactgataaagatggacgaagcggtcagttgatgagcatggtagatgctttaagcbctggagtataccggataagctttaacacaggtaagtactgccctgaaggctttttcccctatgtctcaattgtctttgaaatcagggagacgcaaaaattggagcattttcatgttccgctgctgctttcaccattctcgttcgcta-cttaccgtggga--------gctagagga---attttatgtttctgatat-------------------------------tc-----------------------------aagcataggggtagctgact-----gagacggtcgtctt---ttaatgtcattacgg-tatgtt-gcttagttattagtgt-----gatgaaaatggagacgtgcctttt-tat--tt----------------------------------------------------------------------------------------------------------------------------------------------------------------------------------------------------------------------------------------------------------------------------------------------
>I28613_M039_Malvaceae_Eriotheca_macrophylla_seq1
----------------------------------------------------------------aactgttt--aaaatgttcttgagcttttg----------------tcaattgccacaacat---tttggagat-tttat---------------catctttttggtc-------------------------------------catccat-----gtattgctattgtttgsattt-aagtcaccgttgttctttttt--ctttcttcattttttttaaaactagaagarcgtgtgggcataattggacagcatttaactgcttcttcagaaggtttgcctggaaaagaaca------tcaagtccaagctcgaactcgaccacccattacttcccatgtattggatgtctctaggggatgtccagcggctggtgttgaagtacbtttggaaatgtggaagggc---agtcaacctcgtccattgtttkstgagatagdtacaggtaactgggtacttgaaggatcttcaactactgatagagatggacgaagcggtcagttgatgagaatggtagatgctctcaaccctggagtataccgtataagtttcaacacaggtaagtactaccctggaggctttttcccctatgtctcaattgtgtttgaaatcagagagrcgcagaaattggagcattttcacgttcctctgctgctttcgccgttctcattctcaa-cttaccgaggga--------gctagagga---atgatatgtttctgatataatc---ct-gtacttaaaacat--gcttgata-----------------------------gagcatatggttaactgatt-----g------------------------------------------------------------------------------------------------------------------------------------------------------------------------------------------------------------------------------------------------------------------------------------------------------------------------------------------------------------------------------------------
>I28615_M041_Malvaceae_Pterygota_brasiliensis_seq1
----------------------------------------------------------------------------------------------------------------------------------------------at---------------cttcattttaatt-------------------------------------catgcac-----gtgttgcaattgtttggattt-aagtcaccattcttcttt-------tttattc-attcttaaaatctagaagaccgwatgggcataattggacagcatataactgctccttcagarggtttccctggaaaagcacc------tcaaatycaagctcaaactcggccgcccattactacccatgtcttggatgtttctaggggatctccagctgytggtattgaagtayrtttggaaatgtggaagggc---agtcaacctcgtccattgtttggtgagatcgatgcaagtggctgggtacttctaggatcttcaactactgatagagatggacgaagcggtcagttgatgagcattgtagatgctctcwgccctggagtatacaggataagttttaacacaggtaagtacaaccctgcaggctttttcccgtatgtctcgattgtctttgaaatcagagagacacagagactggagcattttcacgttcctctgctgctttcaccattctcattctcga-cttaccgtgggagctagaytgctagagga---atgttatgtttctgttmyyrts---ca-my----------------------------------------------------------------------------------------------------------------------------------------------------------------------------------------------------------------------------------------------------------------------------------------------------------------------------------------------------------------------------------------------------------------------------------------------------------------------
>I28616_M042_Malvaceae_Leptonichya_maranta_seq1
------------------------------------------------------------tttgtactaatt--gaaatgttctttagctatta----------------tcaactgtcaccagttacttttagagagttgtttttct----tctccaacttccatttgattttt----------------------------------cttacacgtacggcggtataattgtttggattt-aagtcaccattcttcactttt-------cttcatttcttaaaatctggaagaccgtgtgagcataatyggacagcatttaactgcttcttcagaagctgttctaggaaaagcacc------tcaagtccaagctcgaacccgaccacccattactacccacgtcttggatgtttctcggggatccccagctgctggcattgaagtacgtttggaaatgtggaatggc---agtcaacctcgyccattgtttggtgaggtcgatvcaggtggttgggtacttcaagggtcttcaactachgataaagatggacgaagtggtcagttgatgagcatggtagatgctctgagccctggagtataccggataagttttaacacgggcaagtactgcccaggtggctttttcccttatgtcycaattgtatttgaaatcagagaggygcagaaatgggagcattttcacgttcctctgctgttttcaccattctcattcacaa-cgtaccgtggga--------gctgagatga--atgttctgtttctgatgtaatc---ta-ctta---aaacat--gcttgaag-----------------------------gagcatatgtcaaactgact-----gaggggtttaact----gttttgctttcact------------------------------------------------------------------------------------------------------------------------------------------------------------------------------------------------------------------------------------------------------------------------------------------------------------------------------------------------------------
>I28618_M044_Malvaceae_Pentace_laxiflora_seq1
-------------------------------------ta-ttwtytwtarg--------atttrwrmyrywy--amwrtgktykykagyywktg----------------wtrgttgtcacaacat---tttggtgatttttgt---------------cttctttttggtc-------------------------------------catgaat-----gaattgcaattatttggattt-aagtcatcattcttctttttc---tttcttca-tttcttaaacgctagaagatcgtgtgggcataattggacagcatttaactccttctttcgaaggtctttctggaaaagcacc------tcaagtccaagctcgaacccgaccacccattactactcatgtcctggatgtttccaggggatctccagctgctggtattgaagtacgtttggaaatgtggaagggc---agtcaacctcgtccattatttggtgagatcgatataggtggctgggtacttcaaggatcttcaactactgatagagatggacgtagcggtcagttgatgagcatggtagacgctgtcagccccggagtataccggataagtttcaacacaggtaaatacaaccctggaggctttttcccttatgtctcaattgtctttgaaatcagagagacgcagaaattcgagcattttcacgttccactgctgctttcaccattctcattctcaa-cttaccsatagg--------ctcaatcaa---gcat-----------------------------------------------------------------------------------------------------------------------------------------gttagatcggaaga--------------------------------------------------------------------------------------------------------------------------------------------------------------------------------------------------------------------------------------------------------------------------------------------------------------------------------------gcr
>I28619_M045_Malvaceae_Phragmotheca_mammosa_seq1
--------ttgtaattgtttttaaaaagttagatacata-ttatttttaaa--------attttaacagctt--aaagtgtttttgagcttttg----------------tcaattgtca-aacat---tttggagatttttat---------------cttccttttggtc-------------------------------------catgcat-----gcgttgcaattgtttgga-tt-aagtcatcattcttttttctt--tcttc-----atttttt-aaactagaagaacgtgtgggcgtaattggacagcatttaactg---ctttagaaggttttcctggaaaaacacc------tcaagtccaagctcgaactcgaccaccaattactacccatgtattggatgtttctacgggatctccagctgctggtattgaagtacatttggaaatgtggaagggc---agtcaacctygtccattgtttggtgagatggatataggtagatgggtacttgaaggatcttcaactactgatagagatgggcgaagtggtcagttgacaagcatggtagaagctctcagccctggagtataccgaataagttttaacacaggtaagtactaccctacaggctttttcccctatgtctcaattgtgtttgaaatcagagagacacagaaattggagcattttcacgttcctctgctactttcaccattctcattcacaa-cttaccgaggga--------gctagaggaatggaatgatatttctgatataatc---ca-gtactt-aaacat--gcttgatg-----------------------------gagctta-------------------------------------------------------------------------------------------------------------------------------------------------------------------------------------------------------------------------------------------------------------------------------------------------------------------------------------------------------------------------------------------------------------
>I28620_M046_Malvaceae_Camptostemon_shultzii_seq1
----------------------------------------------------------------------------------------------------------------------------------------------------------------ttcgttttgttc-------------------------------------catgctg-----gt-ttgcaattgtttggattg-aagtcacmattctaacagtgtt-ttttccttc-attttttaaaactagaagaacgtgtggatataattggacagcatttaactgctcctctagaaggttttcctggaaaagcacc------tcaagtccatgctcgaactcgaccacctattactactcatgtattggatgtttctaggggatctccagctgctggtattgaagtacgtttggaaatgtggaagggc---ggtcaacctcgtccatcatttggtgacattgatatagctagatgggcacttgaaggatcttcaactactgatagagatgggcggagcggtcagttgatgaggatggtagatgctctcagccctggagtataccgaataagttttaacacagggaagtacaaccctggaggctttttcccatatgtctcaattgtgtttgaaatcaaagagactcagaaattggagcattttcacgttcctctgctgttttcrcccttctccttctcaa-cttac-------------------------------------------------------------------------------------------------------------------------------------------------------------------------------------------------------------------------------------------------------------------------------------------------------------------------------------------------------------------------------------------------------------------------------------------------------------------------------------------------------------------------------
>I28623_M048_Malvaceae_Abroma_augusta_seq1
-----------------------------tggatacttt-atttttttaaa--------attcaaactacttggaaaatat-----agctattg----------------tcaattgccaccagttaattttggagattcttttctt------ctccaactccgatttgattttt----------------------------------catcctt--------tgggaactatgtagttct-aagttgcttctctcttcttca------------attcttaaaatctagaagaccgtgtgagcataattggacagcatttaactgcttcttcagaagcctcttcaggaaaagcacc------acaagtccaggctcgaacccgaccacccattactacccatgtcttggatgtttctcggggatctccagctgctggtattgaagtacgtttggaaatgtggaagggc---agtcaacctcgtccgttgtttggcaagaccgacatagatggttgggtacttcaagggtcttcaactactgatagagatggacgaagtggtcagttgatgagcatggtagatgctctgagccctggagtgttctgcataagttttaacacgggaaagtactgccaagaaggctttttcccctatgtctcaattgtctttgaaatcaaagagtcacagaaatgggagcattttcacgttcctctgctgctttcaccgttctcattcacaa-cgtaccgtggga--------gttaagaaga--atgttctgtttctgatgtaatc---ta-ct-----taacat--gcttgaat-----------------------------gagcatatggaaaactgact-----gaggggtttattctggttttactttcatactattttgatgcatttatcttagtaat--------------gaagaagtgctttt--att--tcaataaacaaaaaaaaaaagctttttttt-----------------------------------------------------------------------------------------------------------------------------------------------------------------------------------------------------------------------------------------------------------------t
>I28624_M049_Malvaceae_Corchoropsis_tomentosa_seq1
-----------------------------------------------aaaa--------ttttgaattgctt--aaagtgctcttgagcttttg----------------tcagttgtcacaacata--tttggaaaattttat---------------cttcttttttgtc-------------------------------------catgaat-----gcgtagcatttgtttggattt-aagtcaccattcttttttctt--tctt------atttcttaaacctagaagaacgtgtgagcataattggacagcatttaactgcttcttcggaaggttttcccggaaaagcacc------tcaagtccaagctcgaacccgaccacccattactacccatgtcttggatgtttccaggggatctccagcttctggtattgatgtacgtttagagatgtgggagggc---agtcaacctcgtccattgtttggtgagaacaatgtagttggctgggcacttctaggatcttcgactactgatagagatggacgaagtggtcagctgatgagcatggtaaacactctgagccctggagtataccggataagtttcgacacaggtaagtacaaccccataggttttttcccctacgtctcgattgtatttgaaatcagagagacacagacattggagcattttcacgttccgctgctgctttcaccattctcattctcaa-cgtatcgtggga--------gctagaggaa-tgtcatgtatttgtcatataatc---ca-ct-----gaacat--gcttgatt-----------------------------gagagtaagggtaagtgact-----aatggtgtcatctt---tttatacctttacta-ttt-------------------------------------------------------------------------------------------------------------------------------------------------------------------------------------------------------------------------------------------------------------------------------------------------------------------------------------------------------
>I28629_M052_Malvaceae_Spirotheca_rosea_seq1
-----------------------------------------------------------------aatgttt--aaaatgttcttgagcttttg----------------tcaattgacacaactt---tttggagat-tttat---------------cgtcattttggtccat---------------------------------gcatgcat-----gcattgctattgtttggattt-aagtcaccattcttccttttt--ctttcttca-ttttttcaaaactagaagaacgtgtgggcataattggacagcatttaactacttctttagaaggttttcctggaaaagacca------tcaagtccaagctcgaactcgaccacccattactacccatgtattggatgtctctaggggatctccggcagctggtattgaagtacgtttggaaatgtggaagggc---agtcaacctcgtccattgtttggggagatagatataggtaactgggtacttgaaggatcttcaactactgatagagatggacgaagtggtcagttgattagaatggtaaatgctctcaaccctggagtataccgtataagtttcaacacaggtcagtactaccctggaggctttttcccctatgtctcaattgtgtttgaaatcagagagacacagaaattcgatcatttccatgttcctttgctgctttcaccattctcgttctcaa-cttaccgaggga--------gctagagga---atgatatatttctgatataatc---ct-gtactt-aaacat--ggttgatg-----------------------------aagcatatgg----------------------------------------------------------------------------------------------------------------------------------------------------------------------------------------------------------------------------------------------------------------------------------------------------------------------------------------------------------------------------------------------------------
>I28630_M053_Malvaceae_Huberodendron_swietenioides_seq1
g-------------------------------atacata--ttatttttaa--------atttaaactgttt--aaaatattctggagcttttt---------------ttcagttgtcacaacat---tttggagat-tttat---------------cttctttttkgtc-------------------------------------catgcat-----gtgttgcaattgtttggattt-aagtcaccattcttttttcttt-cttc------attttttacaactagaagaacgtrtgggcataattggacagcatttaactgcttctttagaaggttttcctggaaaagarca------tcaagtccaagctcgaactcgaccacccattactacccatgtattggatgtctctaggggatctccagcagctggtgttgaagtacgtttggaartgtggaagggc---agtcaacctcgtccattgtttggtgagatagatataggtagctgggtacttgaaggatcttcaactactgatagagatggacgaagcggtcagttratgagcatgatcgatgctctcagccctggagtataccggataagttttaacacaggtaagtactgccctggaggctttttcccttatgtctcaattgtgtttgaaataagagagacacaaaaattggagcattttcacgttcctctactgctttcaccgttctcattcacaa-cttaccgaggga--------gctagaggaa-tataatatctttctgatataatc---ag-gtactt-aaacat--gcttgatg-----------------------------aagcatatggttaactgatt-----gaggggttcatctc---tttatgtcattgcta-----------------------------------------------------------------------------------------------------------------------------------------------------------------------------------------------------------------------------------------------------------------------------------------------------------------------------------------------------------
>I28631_M054_Malvaceae_Trochetiopsis_benjaminae_seq1
cagactctaaayaatttbdtttgmaawstkwratgyayrtkttkttttahwwwrmammatytysmatkgyww--rwavtgytyytdrgydytty----------------tyagttgtcamaacak---tttcrarradtw-------------------nwtctwtwkgty-------------------------------------natkwar--------------tkgtttgdadtt-aagtcrccawkmyttk-tttc---tttctttc-atttcttaaacctagaagaacgtgtkdgcataathggacaacatttaantgcttctttggaagsttttcctggaaaagcacc------tcaagtncaagctcgaacccgaccacccattactacccatgtcttggatgtttccndgggatctccagctgctggtatagatgtacgtttdgaaatgtggaagggc---agtcnncctngnccattgtttggtgagaacgatataggtggctgggcasttntaggatcttcaactactgatagagatggacgaagtggtcagctgatgagcatggtaaangctctdagmcctggagtataccggataagtttcrdcacgggtaagthcaaccccgtakgttttttcccdtacrtctcdattgtatttgaartcagagagacacasnmawtsrrdywttttmaygttccgttgctgctttcamcmktctcaktctcaa-cgtacsrsgrka--------vywrrraraaatrymvkmyatmwmkgatahratm---ca-ck-----aaatag--gcgagatgcgtaaaagccaaggccgaggctaaggcacaggaaaaaggtaaattcata-----tatacagttaaatc---tctataaatttcatt-tagtyrakr-------------------------------------------------------------------------------------------------------------------------------------------------------------------------------------------------------------------------------------------------------------------------------------------------------------------------------------------------
>I28632_M055_Malvaceae_Eriolaena_candollei_seq1
attgct----------------------yamwkysctyrrktttcttttacttacaac-taactaatactct--caagttttactccattttts----------------tywkkdkwmryaatat---ttctaggtactttat---------------tgatctattggtt-------------------------------------cattaac--------------ttgtttggattt-aagtyacmattrtttytty-----tttctttc-atttcttaaacctagaagaacgygykggcataattggacaacatttaactgcttctttggaaggttttcctggaaaagcacc------tcaagtccaagctcgaaccygaccacccattactacccatgtcttggatgtttcchggggatctccagctgctggtatagatgtacgtttagaaatgtggaagggc---agtcaacctcgtcchttktttggtgagaacgatatagrtggctgggcasttctaggatcttcaactactgatagagatggacgaagtggtcagctgatgagcatggtaaacgctctgagccctggagtataccggataagtttcgacackggtaagtacaaccccdtaggttttttcccttacrtctcaattgtatttgaaatcagagagrcacagacattggagcattttcaygttccdytgctgctttcrccattctcrttctcaa-cgtaccggggga--------gctagagaaa-tgtcatatrtctctgatataatc---ca-ct-----gratgt--tcytgatt----------------------------------kagagtatactgatt-----------------------------------------------------------------------------------------------------------------------------------------------------------------------------------------------------------------------------------------------------------------------------------------------------------------------------------------------------------------------------------------------a
>I28633_M056_Malvaceae_Adansonia_digitata_seq1
----------------------------------atatatatatattttaa--------atttgaactgttt--aaaatgttc--gagcttttg----------------tcaattgtcacggcat---tttggagattttatc---------------ttcttttttggtc-------------------------------------catscat------------agcaatttggattt-aagtctccattcttc------------------attttttaaaactagaaggacgcgtggccataattggacaacatttaactgcttctttagaaggttctcctggaaaagaaac------tcaastccaagctcgaactcgaccacccattactacccatgtattggatgtctctaggggatctccagcggctggtattgaagtgcgcttggaaatgtggaagggc---agtcaacctcgtccattgtttggtgagatagatattggtaattgggttctggaaggatcttcaactactgataaagatggacgaagcggtcagttgatgaacatggtagatgctcttagccctggartataccggataagtttcaacactggtaagtacaaccctggaggctttttcccctatgtctcaattgtgtttgaaatcagtgagacacagaaattcgagcattttcacgttcctctgctactttcaccattctcgttctcaa-cttaccgaggga--------gctagaggg---atgatatatttctgatataatc---ca-aggacttaaaaat--gcttgatg-----------------------------gagcatatggttaattgatt-----gtggggttcatctt---ttc-----------------------------------------------------------------------------------------------------------------------------------------------------------------------------------------------------------------------------------------------------------------------------------------------------------------------------------------------------------------------
>I28636_M059_Malvaceae_Pterospermum_pierrei_seq1
-------------------------------------------------------------------------------------------------------------------------ratat---cttggagatttttgt---------------cctgttttttgtc-------------------------------------aatgcat-----gtgttgcaattgttcggattt-aaatcaccattcttctttttt----------c-tttcttaaaacctagaagaacgtgtgggcataatcggacagcatttaactgctcctttggaaggttttcctggaaaagcacc------tcaagtccaagctcgaacccgaccacccattactacccatgtcttggatgtttccagggggtctccagctgccggtattgaagtacgtttagaaatgtggaagggc---aatcaacctcgtccattgttcggtgagaacgatataggtggctgggcacttcagggatcttcaattactgataaagatggacgaagtggtcagttgatgagcatggtagaagctctcagccctggagtatacaggataagttttaacacaggcaagtacagccctgcaggctttttmccctacgtctcaattgtatttcaaatcacagagacayrkgsktwgkarcwtwttcayrttcctctgctgctttcaccattctcgt-------------------------------------------------------------------------------------------------------------------------------------------------------------------------------------------------------------------------------------------------------------------------------------------------------------------------------------------------------------------------------------------------------------------------------------------------------------------------------------------------------------------------------------------
>I28638_M061_Malvaceae_Basiloxylon_brasiliensis_seq1
-----------------------------------------------------------ttttgaactgctt--aaaatggtcttgagcttttg----------------tcagttgtcacgacct---tttggagattttcat---------------cttctttttaatc-------------------------------------catgaat-----gtgttgcaattgtttggattt-aagtcaccatttttttttctt--tctcacttt-attcttaaaatctagaagaccgaatgggcataattggacagcatttaaaagcttcttcagaaggttttcctgcaaaagcdcc------tcaaattcaagctcgaactcggccacccattactacccatgtcttggatgtttctaggggatctccagctgctggtattgatgtatgtttggaaatgtggaagggc---agtcaacctcgtccattgtttggtgagatcgatataagtggctgggtacttctaggatcttcaactactgatagagatggacgaagtggtcagttgatgagcatggtagatgctctcagccctggagtataccggataagttttaacacaggtaagcacaachccacaggctttttcccgtatgtttcgattgtctttgaaatcaaagagacacagagattggagcattttcacgttcctctgctgctttcaccattctcattcacaa-cataccgtggga--------gctagagga---atgttga-tttctgttttcttc---ca-cc-----taacat--gctaaatt-----------------------------gagcatatggcaaacagacc-----ga-ggggtcatctt---ttcatatcattacta-gttgttgggttagttattttgat-----ga----aagggagacatgctcgtt-atg--tcaataaaaaagaactaatact--------------------------------------------------------------------------------------------------------------------------------------------------------------------------------------------------------------------------------------------------------------------------
>I28639_M249_Malvaceae_Gyranthera_amphibiolepis_seq1
---------------------------------tacata--ttatttttaa--------atttgaactgttt--aaaatgttctggagcttttt---------------ttcagttgtcacaacat---tttggatat-tttat---------------cttctttttggtc-------------------------------------catgcat-----gtgttgcaattgtctggattt-aagtcaccattcttttttcttt-cttc------attttttacaactagaagaacgtgtgggcataattggacagcatttaactgcttctttagaaggttttcctggaaaagaaca------tcaagtccaagctcgaactcgaccacccattaccagccatgtattggatgtctctaggggatctccagcagctggtattgatgtacgtttggaaatgtggaagggc---agtcaacctcgtcctttgtttggtgagatagatataggaagctgggtacttgaaggatcttcaactaccgatagagatggacgaagcggtcagttgatgagcatggtagatgctctcagccctggagtataccggataagttttaacacaagtaagtattaccctggaggctttttcccttatgtctcaattgtgtttgaaataagagagacacaaaaattggagcattttcacgttcctctgctgctttcaccattctcattcacaa-cttaccgaggga--------gctagaggaa-tatggtatctttctgatataatc---aa-gtactt-aaacat--agttgatg-----------------------------aagcatatggttaactgatt-----gaggggttcatctc---tttatatcattacca-tttgttgggttagttattattgt-----gatgaaactggagacgtgcattataatt--ccaataaaaagggactgatgctt-------------------------------------------------------------------------------------------------------------------------------------------------------------------------------t-------------------------------------------------------------------------------------g---
>I28640_M062B_Malvaceae_Diplodiscus_paniculatus_seq1
-----------------------------------------------tcgg--------gtcta---cgttt--ggataattttggcaagcttt----------------tctagtcggatyrryt---tttrgtgatttctgt---------------cttctttttggtc-------------------------------------catgcat-----gaattgcaattatttggattt-aagtcaccattcttctttttc---tttcttca-tttcttaaacgctagaagatcgtgtgggcataattggacagcatttaactgcttcttttgaaggtcttcctggaaaagcacc------tcaagcccaagctcgaacccgaccaccmrttacyactcatgtcctggatgtttccaggggatccccagctgctggtattgaagtacgtttggaaatgtggaagggcagtagtcaacctsgtccattatttggtgagatcgatmwaggtggytgggtdcttmaaggatcttcaactactgatagagatggacgaarhggtcarttgatgagcatggtagatgctgtcagccccggagtataccggataagtttyaacacaggtaaatacaaccctggaggctttttcccttatgtctcaattgyctttgarakmmaagagacgcagaaattcgagcattttcacgttccgctgctgctttcaccattc-----------------------------------------------------------------------------------------------------------------------------------------------------------------------------------------------------------------------------------------------------------------------------------------------------------------------------------------------------------------------------------------------------------------------------------------------------------------------------------------------------------------------------------------------
>I28641_M063_Malvaceae_Brownlowia_peltata_seq1
---------------------------------tacata-ttacttttagg--------atttgaactgctt--aaaatgttcttgagcttttg----------------ttagttgtcacaacat---tttggtgatttttgt---------------cttctttttggtc-------------------------------------catgcat-----gaattgcaattatttggattt-aagtcaccattcttckttttc---tttcttca-tttcttaaacgctagaagatcgtgtgggcataattggacagcatttaactgcttcttttgaaggtcttcctggaaaagcacc------tcaagtccaagctcgaacccgaccacctgttactactcatgtcctggatgtttccaggggatctccagctgctggtattgaaatacrtttggaaatgtggaagggc---agtcaacctcgtccattatttggtgagatcgatataggtggctgggtacttcaaggatcttcaactactgatagagatggacgatgcggtcagttgatgagcatggtagatgctgtcagccccggagtataccggataagttttaacacaggtaaatacaaccctggaggctttttcccttatgtctcaattgtctttgaaatcagagagacgcagaaattcgagcattttcacgttccgctgctgctttcaccattctcattctcaa-cttaccgtggga--------gctagagga---atgttatgtttct-----------cca-ct-----gaacat--gcttgatt-----------------------------gagcctatgggtaactgatg-----gaggggatcatcct---tttatatcaggactg-cttgttaagttggttg------------------------------------------------------------------------------------------------------------------------------------------------------------------------------------------------------------------------------------------------------------------------------------------------------------------------------------------
>I28642_M064_Malvaceae_Burretiodendron_esquirolii_seq1
-------------------------------------------------------------------------------------------------------------------------------------------------------------------------------------------------------------------------------------------------------------------------------------------------------------gggcataattggacagcatttaactccttctttcgaaggtctttctggaaaagcacc------tcaagtccaagctcgaacccgaccacccattactactcatgtcctggatgtttccaggggatctccagctgctggtattgaagtacgtttggaaatgtggaagggc---agtcaacctcgtccattatttggtgagatcgatataggtggctgggtacttcaaggatcttcaactactkatagagatggacgtagcggtcagttgatgakcatggtagacgctgtcagccccggagtataccggataagtttmaacacaggtaaatacaaccctggaggctttttcccttatgtctcaattgtctttgaaatc-----------------------------------------------------------------------------------------------------------------------------------------------------------------------------------------------------------------------------------------------------------------------------------------------------------------------------------------------------------------------------------------------------------------------------------------------------------------------------------------------------------------------------------------------------------------------------------------------------
>I28646_M068_Malvaceae_Helmiopsis_sp_seq1
----------------------------------------tatttttwaaa--------tyhtgaattgctt--raasyghtcttgagcyttty----------------tyagttgtcacaacat---tttsgagrwwytttt--------------ytthtytttybgtc-------------------------------------smtgwra--------------ttgtttgrattt-aagtcdccaytctttt-tttc---tttctttc-wtttcttaaacctagaagdasghgtgrgcataattggacarcatttaactgcttctttggaaggttttcctggaaaagcacc------tcaagtccaagctcgaacccgaccacccattacnacccatgtcttggatgtttccaggggatctccagctgctgrtatagatgtacgtttagaaatgtggaagggy---agtcaacctygyccattgtttggtgagaahgatatargtgghtgggcavttctaggatcttcaactactgatagagatggacgaagtggtcagctgatgavcatggtaaacgctctgarccctggagtataycggataagtttcdacacdggtaagtacaacccygtdkgttttttcccktacgtctcdattgtatttgaaatcagagagacacagacaytggagcattttcacgttcckytgctgctttcrccattctcrttytcaa-cgtaccggggsa--------gctagrrgwaawgycatrtatctatgatataatc---ca-ct-----gratgt--tcttgatt-------------------------------------agtatactgatw-----aatggggtcattttw--yywrtacyr-----------------------------------------------------------------------------------------------------------------------------------------------------------------------------------------------------------------------------------------------------------------------------------------------------------------------------------------------------------------
>I28647_M069_Malvaceae_Cheirolaena_linearis_seq1
--------------------------------atacatg-ttattttaaat--------ttttgaattgtgt--aaagtgctcttgagcttttc----------------ttagttttcgcaacat---tttcgagaattattt----------------cttctttttgtc-------------------------------------catgtaa--------------tggtttgaaatt-aagtcaccattctttt-ttta---tttctttc-atttcttaaacctagaagaacgtgtgggcataattggacaacatttaactgcttctttggaaggttttcctggaaaagcacctcaagttcaagttcaagctcgaacccgaccacccattactacccatgtcttggatgtttccaggggatctccagctgctggtatagatgtacgtttagaaatgtggaagggc---agtcagcctcgtccattgtttggtgagaacgatataggtggctgggcagttctaggatcttcaactaccgatagagatggacgaagtggtcagctgattagcatggtagacgctctgagccctggattataccggataagtttcgacacgggtaattacaaccctgtaggttttttcccttacgtctcgattgtatttgaagtcagagagacacagacattggagcattttcacgttcccttgctgctttcaccattctcattctcaa-cataccggggga--------gctaggagaaaggtcaaatatctctgatataatc---ca-ct-----gaatgt--tcttcatt----------------------------------gagagtgtactgatt-----aatgggatcatc-------------------------------------------------------------------------------------------------------------------------------------------------------------------------------------------------------------------------------------------------------------------------------------------------------------------------------------------------------------------------------
>I28648_M070_Malvaceae_Helmiopsiella_madagascariensis_seq1
----------------tktyyakraaagttagatacatgttmtkttttaaa--------ttttgaattgctt-aaaagtgctcttgagcttttc----------------ttagttgtcacaacat---tttcgagaatttttt---------ctkmttttttyttttkgtc-------------------------------------satdwaa--------------ttgtttgrattt-aagtcdscattmttkt-tttc---tttctttcattttcttaaacctagaagaacgtgtgrgcataatnggacaacatttaactgcttctttggaaggttttcctggaadagcacc------tcaagtccaagctcgaacccgaccacccattackacccatgtcttggatgtttccaggggatctccagctgctggtatagatgtacgtttagaaatgtggaagggc---agtcaacctnghccattgtttggtgagaacdakatakgtggntgggcagttctaggatcttcaactahtgatagagatggacgaagtggtcagctgatgagcatggtaracgctctgagccctggagtataccggataagtttcaacacrggtaagtacaaccccgtakgttttttcccttacgtctcaattgtwtttgaaatcagagagacacagvcattggagcattttcacgttcckytgctkctttcrccattctcrttctcaa-cgtaccggggsa--------gctaggagaaatgycatrtwtctmtgatataatc---ca-ct-----ggttgt--tcttgatt----------------------------------gagagtatactgatt-----aatggggtcatctt---tttgt---------------------------------------------------------------------------------------------------------------------------------------------------------------------------------------------------------------------------------------------------------------------------------------------------------------------------------------------------------------------
>I28652_M074_Malvaceae_Hildegardia_barteri_seq1
--------------------------------------------------------------------gcat--aaaacgttcttgatacttta----------------tcagttgtcaaaacat---ttgggagatttttat---------------cttca-tttaatc-------------------------------------catgtgt-----gtgttgcagttgtttgaattt-aagtcaccattcttctttttt---ctttcttc-attcttaaaatctagaagaccgtatgggcataattggacagcatttaactgcttctgctgaaggttttcctggtaaagcacc------tcaaatccaagctggaactcggccacccattactacccatgtcttggatgtttctaggggatctccagctgctggtattgaagtacgtttggaaatgtggaagggc---agtcaacctcgtccattgtttggtgagattgatacaggtggctgggtacttcaaggatcttcaactaccgatagagatggtcgaggtggtcagttgatgagcatggtagatgctctcagccctggagtataccgaataagttttaacacaggtaagtacaaccctgcaggctttttcccgtatgtctcgattgtctttgaaatcagagagacacagcgattggagcattttcacgtccctctgctgctttcaccattctcattctcaa-cttaccgtgggagctagactgctagagga---atgttctgtttctgttatcgtc---ca-ct-----taa--------------------------------------------------------------------------------------------------------------------------------------------------------------------------------------------------------------------------------------------------------------------------------------------------------------------------------------------------------------------------------------------------------------------------------------------------------------
>I28653_M168_Malvaceae_Theobroma_cacao_seq1
--------------------------------------------------------------------------------ttcttgagctgttg----------------tcaattgtcaccagttgatttaagagatttttttctt------cttcaactcccatttgatttttcatcttttggtaccatgtagtccaaa--------gttgctt-----gcgttgaaatggtttggattt-aggtcaccattcatttttctt-------cttcatttcttgaaatctagaagagcgtgtgagcataattggacagcatttaagtgcttctttagaagcttttccgggaaaagcacc------tcaagtccaagctcgaagtcgaccacccattactacccatgtcttggatgtttctcggggatctccagctgctggtattgaagtacgtttggaaatgtggaagggt---ggtgaaccttgtccattgtttggtgagatggatagaggtggttgggttcttcaaggatgttcaactactgatagagatggacgaagtggtcatttgataagcatggtagatgcagtgagccctggagtatacaggataagttttaacacgggtaagtactgcccggtaggctttttcccctatgtctcaatagtctttgaaatcaaagagtcacagaaattggagcattttcacgttcctctactgctttcaccgttctcattcacaa-cttaccgcggga--------gctaagagga--atgttgagtttctgatgtaatc--------------------------------------------------------------atatgcttgaacgatt-----gagggtgttatctct-cttactatgattacca-tgtggtgagttagttattgttgt-----gatgaaaattgagacttgtttgct-ttt----------------------------------------------------------------------------------------------------------tgtagcggggaagattgtatttgaaaaaataaactgaaaaag---------------------------------------------------------------------------------------------------------------------------------------------t
>I28654_M105_Malvaceae_Pachira_aquatica_seq1
---------------------------------------------------------------------------------------------------------------------------------------------tat---------------catctttttggtc-------------------------------------catgcat-----gcattgctattgtttgtattt-aagtcactgtttcttttttctttcttcatttttttttttwaaaactagaagaacgtgtgggcataattggacagcatttaactgcttcttcagaaggtttgcctggaaaagaaca------tcaagtccgagctcgaactcgaccacccattacttcycatgtattggatgtctctaggggatgtccagcggctggtgttgaagtacgtttggaaatgtggaagggc---agtcaacctcktccattkttyggtgagatagatacaggtaactgggtacttgaaggatcttcaactactgatagagatggacgaagcggtcagttgatgagaatggtrgatgctctcaaccctggagtataccgtataagtttcaacacaggtaagtactaccctgaaggctttttcccctatgtctcaattgtgtttgaaatcagagagaagcagaaattggagcattttcacgttcctctgctgctttcaccattctcgttctcaa-cttaccgaggga--------gctagagga---atgatatgtttcggatataatc---ct-gtactt-aaamat--gcttgata-----------------------------cagcatatggttaactgatt-----gaagggttcatctt---tttatatcattacta-tttgttgggttagttattattgtgaactgatgaaac----------------------------------------------------------------------------------------------------------------------------------------------------------------------------------------------------------------------------------------------------------------------------------------------------------------------
>I28655_M148_Malvaceae_Robinsonella_mirandae_seq1
rcttttcact------------------------------wtycyttstgc--------ctttattctcttc-aaaaacaacatc---gytttg----------------tyaccggatacctvttrtttttaaytsttdttat---------------ctttgttttgtgh-------------------------------------catgcay-----gckttgcaattgwtwggatttwaagtcaccattcakcctgttt---ttttcttc-aaccttttaaactagaagaacggatgggcrtaattggacagcatttaactgctccattagaagcttctcctggavaagcacc------tcaaatccaagctcgaacacgaccaccdatcactachhatgtattggatntttctaggggatctccagctgctggtaytgaagtacgtttggaaatgtggaaggrc---astcaacctcggccgttatttggtgagactgatatagrtagatgggtactcgaaggatgttcaactactgataaagatggcaggagcggtcagttgatgarcatggtagatgctctyagcccyggcrtatrccgrataagtttcaacwcaggtaaatactgyccyggagggtttttcccctayrtctcrwtkktgtttgaagtcaragagacacagaaatyggagcattttcahgytcctctgctgctttcaccattcgccttcagca-cttaccgaggga--------gctagacra---acyttatttcc-ttatasaatgccmca-atactt-gaatat--gcctgatt----------------------------ggttcatatggttaactgacttg---agagggctcatcat---ttggtatcattgctgttttgtatgtggtggaaatggattt-----------------------------att--ctaataaaaaagaag---------------------------------------------------------------------------------------------------------------------------------------------------------------------------------------------------------------------------------------------------------------------------------
>I28656_M002_Malvaceae_Tilia_americana_seq1
-----------------------------------------------------------------------------------------------------------------gttgtcataacat---tttggagatttttat---------------cttctttttggtc-------------------------------------catgcat-----gcrttgcaattgtttggattt-aagtcaccattcttctttttt--ctttcttca-tttcttaaaatctagaagaccgtgtgggcataattggacagcatttaactgcttctttagaaggttttcctggaaaagcacc------tcaagttcaagctcgaacccgaccacccattacttcccatgtcttggatgtttctaggggatctccagctgctggtattgaagtacdtytggaaatgtggaatggc---agtcaacctcgtccattgtttggtgagatcgatacaggtggctgggtacttcaaggatcttcaactactgataaagatggacgaagcggtcagttgatgagcattatagatgctctcagccctggagtataccggataagttttaacacaggtaagtactaccctgtaggctttttcccctatgtctcaattgtctttgaaatcagagagacacagacattggagcattttcacgttcctctgctgctttcaccattctcattcacaa-cttaccgtggga--------gctagagga---atattatgttcctgatataatc---ca-ct-----tgacat--gcttgatt-----------------------------gagcatatggataactgact-----gagggggt-----------------------------------------------------------------------------------------------------------------------------------------------------------------------------------------------------------------------------------------------------------------------------------------------------------------------------------------------------------------------------------
