# Supplementary material for: Localized Phylogenetic Discordance Among Nuclear Loci Due to Incomplete Lineage Sorting and Introgression in the Family of Cotton and Cacao (Malvaceae)
Source: Front Plant Sci. 2022 Apr 13;13:850521. doi: 10.3389/fpls.2022.850521 (PMC9043901; doi:10.3389/fpls.2022.850521)
Supplement: Supplementary file 1 [file Data_Sheet_1.ZIP › Alignments_v4/L148.fasta]

>I23352_M001_Malvaceae_Bombax_ceiba_seq1
------------------------------------------------------------------------------------------------------------------------------------------------------------------------------------------------------------------------------------------------------------------------------------------------------------------------------------------------------------------------------------------------------------------------------------------------------------------------------------------------------------------------------------------------------------------------ggaattggcattgttaacgctattgaggttgtaaatgcattcccagaagaagatggactccataaattccgtgagtggattgagtcrccagatcctacaattttggggaagcttaatgtgcwagaaggatctagtgy---------gaggaagagagcatcaaaatccactgagaaagatgcaaatagtgcaaaaaccagcatgggaggctctgaaagcagcatcagag---tgtcttcacttgaccaaaactcttttcaagctgacaagaacaagcagtctacagattgtatcgatgacataaagcagattttcatggacaagcatgtgaatac-------------------mtcgtttcctgcttatt-------tttactattgcctttcttattacaaaattatttttctgcttttctccct--------------------------------------------------------------------------------------------------------------------------------------------------------------------------------------------------
>I23353_M002_Malvaceae_Tilia_americana_seq1
-----------------------------------------------------------------------------------------------------------------------------------------------------------------------------------------------------------------------------------------------------------------------------------------------------------------------------------------------------------------------------------------------------------------------------------------------------------------------------------------------------------------------------------------------------------------------------------------tgctattgaggttgtaaatgcattmccagaagaagaggggcttcataaatktcgtgagtggattgagtccccagatccgacmatcttkgggaagcttaatgtgcaagaaggakctagtgc---------aaggaagagagcatcaaaatccagtgacaaaaatrtcaatagtgcaaaaaccagcatgagagactctgtaagcagcatgg-----------------------------------------------------------------------------------------------------------------------------------------------------------------------------------------------------------------------------------------------------------------------------------------------------------------------------------------------------------------------------------------------------------
>I23354_M003_Malvaceae_Herissantia_crispa_seq1
---------------------------------------------------------------------------------------------------------------------------------------------------------------------------------------------------------------------------------------------------------------------------------------------------------------------------------------------------------------------------------------------------------------------------------------------------------------------------------------------------------------------------------------------------------------------agtggaattggcattgttaatgctattgaggtagtgaatgcattcccagaggaagacggacttcataaattccgagagtggattgaatccccagatcctactatcttggggagtcttaatgtgcaagaaggatctagtgc---------aaggaagagaggatcaaaattcaacaaaaaagatgtaaatagtgcaaaaaccagcacaagagactctgaa------------------tcttcccttgaccagaatgcgtttcaagctgacaaaaacacgcagtctacagattgtatcgatgacatcaagcagattttcatggagaagcatgtgaatac-------------------cttgtttcctgcttatta------ttttctattgcctttcttatcacaaaattattattttgcttttgtccatagtttatgaatttattaatctataatgtgcagagaaatgtgagcaaaaact-----------------------------------------------------------------------------------------------------------------------------------------------
>I23355_M004_Malvaceae_Malva_arborea_seq1
-------------------------------------------------------------------------------------------------------------------------------------------------------------------------------------------------------------------------------------------------------------------------------------------------------------------------------------------------------------------------------------------------------------------------------------------------------------------------------------------------------------------------------------------------------------------------------------ttaatgctattgaggtaatgaatgcatttccagaggaagagggacttcataaattccgggagtggattgaatccccggatccttctatcttggggaatcttaatttgcaagatggatctagtgc---------aaggaagagagggccaaaattcaccgaaaaagacgtaaataatgcaaaaaccagcacgagaggctctgaa------------------tcttcccttgaccagaacgcatttaaagctgacaagaacaagcggtctacagagtgtgttgatgacataaagcagattttcatggacaagcatgtgaatac-------------------cttgtttcttgcttatta------ttttctatt------------------------------------------------------------------------------------------------------------------------------------------------------------------------------------------------------------------------------------------
>I23356_M005_Malvaceae_Lavatera_assurgentiflora_seq1
---------------------------------------------------------------------------------------------------------------------------------------------------------------------------------------------------------------------------------------------------------------------------------------------------------------------------------------------------------------------------------------------------------------------------------------------------------------------------------------------------------------------------------------------------------------------agtggaattggcattgttaatgctattgagttaatgaatgcatttccagaggaagagggacttcataaattccgggagtggattgaatccccggatccttctatcttggggaatcttaatttgcaagatggatctagtgc---------aaggaagagagggccaaaattcaccgaaaaagacgtaaataatgcagaaaccagcacgac-------------------------------------------------------------------------------------------------------------------------------------------------------------------------------------------------------------------------------------------------------------------------------------------------------------------------------------------------------------------------------------------------------------------------------
>I23357_M006_Sphaerosepalaceae_Rhopalocarpus_longipetiolatus_seq1
----------------------------------------------------------------------------------------------------------------------------------------------------------------------------------------------------------------------------------------------------------------------------------------------------------------------------------------------------------------------------------------------------------------------------------------------------------------------------------------------------------------------------------------------------------------------gcgggatcggcattgttaatgcaatagaggttgtaaatgcattccccgaggaagatggccttgataaattccatcaatggattgaatccccagatccaagcatcccaggaaactttgatgtgcaagtaggacatagtaa---------gaggaaaagagagtcaagct---------------------------------------------------------------------------ttgatcataacactacccaagctgatgagactaggcaatgtgcggattacattgaagacataaaacagattttcattgataagcatct-----------------------tttctgcttctttcttctttg---------------------ctataataagatgctaattatgcattt-ttcatctcttctgaatatgtgaattttaa--------------------------------------------------------------------------------------------------------------------------------------------------------------------------
>I23358_M007_Cistaceae_Cistus_albidus_seq1
-----------------------------------------------------------------------------------------------------------------------------------------------------------------------------------------------------------------------------------------------------------------------------------------------------------------------------------------------------------------------------------------------------------------------------------------------------------------------------------------------------------------------------------------------------------------------tgggattggcattgttaatgctattgaggttgtaaacgctttccctgaggaggatggtcttctcaaattgcgcgagtggattgaatctcctgacccaagcattctagggacattcaatggacaaggaggatctagtaa---------aaggaaaaaag---------------acaaag---------------------------------------------------------------------------------aagctaaggtgagcaagcattttggagaaaacatggatcctatga-----------------------------------------------------------------------------------------------------------------------------------------------------------------------------------------------------------------------------------------------------------------------------------------------------------------------------
>I23359_M008_Malvaceae_Althaea_officinalis_seq1
--------------------------------------------------------------------------------------------------------------------------------------------------------------------------------------------------------------------------------------------------------------------------------------------------------------------------------------------------------------------------------------------------------------------------------------------------------------------------------------------------------------------------------------------------------------------------aattggcattgttawtgctattgrggtaatgaatgcrtttccagaggaagacggacttcataaattccgggagtggattgaatccccagatcctactatcttggggaatcttaatgtgcaagatggatctactgc---------aaggaagagagggtcaaaattcaccgaaaaagacgtaaatagtgcaaaaatcagcacgagaggctctgaa------------------tcttccctttaccagaatgcatttaatgctgacaagaacaagcggtctacagagtgtgttgatggcataaagcagattttcatggacaatcatgtgagaac-------------------cttgtttcttgcttatta------ttttctattgcctttcttatcacaaaattgttattctgcttttctccgggctctataaattttttgatttataatgtacagagaaatgtgagc------------------------------------------------------------------------------------------------------------------------------------------------------
>I23360_M009_Malvaceae_Lagunaria_patersonia_seq1
--------------------------------------------------------------------------------------------------------------------------------------------------------------------------------------------------------------------------------------------------------------------------------------------------------------------------------------------------------------------------------------------------------------------------------------------------------------------------------------------------------------------------------------------------------------------------aattggcattgttaatgctattgaggytgtaaatgcattcccagaagaagatggacttcataaattccgggaatggattgaatcccccgatcctactatcttggggaagattaatgttcaagaaggatctagtgc---------aaggaagagagcgtcaaaattcagcgaaaaatatgtaaatagtgcaaaaaccagcacgagaggagctgaaagcagcatcggag---tgtcttcacttgaccataacacatatcaagatgacaagaacaagcagttgacggattgtatcgatgacataaagcagattttcatggacaagcatgtgaatac-------------------cttgtt-cctgcttatta------ttttctattccc----ttatcgcaaaattgttatttytc-----tccctgctttatcaatttatta---------------------------------------------------------------------------------------------------------------------------------------------------------------------------------
>I23361_M010_Malvaceae_Allyogyne_huegelli_seq1
-------------------------------------------------------------------------------------------------------------------------------------------------------------------------------------------------------------------------------------------------------------------------------------------------------------------------------------------------------------------------------------------------------------------------------------------------------------------------------------------------------------------------------------------------------------------------------gtattgttaatgctattgaggtagtgaatgcattcccagaagaagatggacttcataaattccgggagtggattgaatccccagatcctactatcttggggaagcttaatgtgcaagaaggatccagtgc---------aaggaagagaggg---------------------------------------------------tctgaaagcagcgtcgga---------------gatcagaaaacatttcaagctgacaagaacaagcagtctacatattgtgtcgataacatgaagcagattttcatggacaagcatgtgaatac-------------------cttgtttcctcctcatta------ctttctatttccttt-ttatcacaaaaatattatttttc------------------------------------------------------------------------------------------------------------------------------------------------------------------------------------------------------------
>I23363_M012_Malvaceae_Napaea_dioica_seq1
----------------------------------------------------------------------------------------------------------------------------------------------------------------------------------------------------------------------------------------------------------------------------------------------------------------------------------------------------------------------------------------------------------------------------------------------------------------------------------------------------------------------------------------------------------------------------------------------ttgaggcaatgaatgcatttccagaggaagacggacttcataaattccgggagtggattgaatccccagatcctactatcttggrraatcttaatgtgcawgatggatctactgc---------aaggaagagagggtcaaaattcaccgaaaarrgcgtaaatagtgcaaaaaccakcacgagaggctctgaa------------------tcttcccttgaccagaatgcatttaaagctgacaagaacaagcggtctacagagtgtgttgatggcataaagcagattttcatggacaagcatagaaatgtg------agcaaaaactggcatataccttc----------------------------------------------------------------------------------------------------------------------------------------------------------------------------------------------------------------------------------------------------------------
>I23364_M013_Malvaceae_Grewia_sp_seq1
---------------------------------------------------------------------------------------------------------------------------------------------------------------------------------------------------------------------------------------------------------------------------------------------------------------------------------------------------------------------------------------------------------------------------------------------------------------------------------------------------------------------------------------------------------------------ascgggattggcattgtcaatgctattgaggttgtgaatgcattcccagaagaagatgggcttcataaattccgtgagtggatcgagtccccagatcctaccatcttggggaagcttagcgtgcaagaaggatccagtgc---------aaggaagagggggtcaaaagtcagtgagaaagatgataatactgcaaagaccagcatgagaaattctgtaagcaacaatggaggagtgtcttcagttgatcaaaacgtttctcaagctgataagaacaagcagtctacagattgtattgttgacataaagcaggttttcatggacaagcatgtgagtac-------------------cttgtctcctgcttagtatttttttcttctatggtctcc-aaatcatagaattgttgttctac-----tttcttactttttaatttgttaaactttaatagaga-------------------------------------------------------------------------------------------------------------------------------------------------------------------
>I23365_M014_Malvaceae_Callirhoe_bushii_seq1
------------------------------------------------------------------------------------------------------------------------------------------------------------------------------------------------------------------------------------------------------------------------------------------------------------------------------------------------------------------------------------------------------------------------------------------------------------------------------------------------------------------------------------------------------------------------------------------gctatagaggtaatgaatgcatttccagaggaagatggacttcataaattccgggagtggattgaatccccagatcctactatcttggggaatcttagtgtgcaagatggatctactgc---------aaggaagagagggtcaaaattcaccgaaaaagatgtaaatagtgcaaaagccagcacaagaggctctgaa------------------acttcccttgaccagaatgcatttaaagctgacaagaaaaagcggtctacagagtgtgttgatggcataaagcarattttcatgaacamgcatgtgaatac-------------------cttgtttcttgctaatta------twtkstmttkcytwtcwyawmaywaaattgttattctg-------------------------------------------------------------------------------------------------------------------------------------------------------------------------------------------------------------
>I23367_M016_Malvaceae_Kitaibelia_vitifolia_seq1
----------------------------------------------------------------------------------------------------------------------------------------------------------------------------------------------------------------------------------------------------------------------------------------------------------------------------------------------------------------------------------------------------------------------------------------------------------------------------------------------------------------------------------------------------------------------gtggaattggcattgttaatgctattgaggtaatgaatgcatttccagaggaagacggacttcataaattccgggagtggattgaatccccagatcctactatcttggggaatcttaatgtgcaagatggatctactgc---------taggaaaagagggtcaaaattcagcgaaaaagacgtaaatagtgcaaaaaccagcacgagaggctctgaa------------------tcttcccttgaccagaatgcatttaaagctgacaagaacaagcggtttacagagtgtgttgatggcataaagcagattttcatggacaatcatgtgaatac-------------------cttgtttcttgcttatta------ttttctattgcctttcttatcacaaaat-----------------------------------------------------------------------------------------------------------------------------------------------------------------------------------------------------------------------
>I23368_M017_Malvaceae_Sterculia_apetala_seq1
-----------------------------------------------------------------------------------------------------------------------------------------------------------------------------------------------------------------------------------------------------------------------------------------------------------------------------------------------------------------------------------------------------------------------------------------------------------------------------------------------------------------------------------------------------------------------------------------tgctattgaggttgtaaatgcatttccagaagaagaggggcttcataaatttcgtgagtggattgagtcccccgatcctaccatcttggggaagcktaatgtgcaagaagtatctactgc---------aaggaagagagggtcaaaattcactgacaaagatgtcgataatggaaaaaycagcttgagagacgccataagcagsttggaaggagtgtcttcatttgascagaatatttctcaagctgacaagaatgagcagtctaccgattgtatcaatgagataaagcagattttcatggacaagcatgtgggtac-------------------ctcgctccttgcttattt------ttttctactgtgttccttataactaaattat--------------------------------------------------------------------------------------------------------------------------------------------------------------------------------------------------------------------
>I23369_M018_Malvaceae_Abelmoschus_esculentus_seq1
---------------------------------------------------------------------------------------------------------------------------------------------------------------------------------------------------------------------------------------------------------------------------------------------------------------------------------------------------------------------------------------------------------------------------------------------------------------------------------------------------------------------------------------------------------------------------attggtattgttaatgctatwgaggtagtgaatgcattcccagaagaagatggacttcataaattccgggagtggattgaatccccggatcctactatcctggggaagcttaatgtgcaagaaggatccagtgc---------aaggaagagagggtccaaattgactgagaaagatgtcaatggtgcaaaaacgagcataggagcctctgaaagcagcatcgga---------------gatcagaaaacgtttcaagctgacaagaacaagcagtctacagattgtattgatgacataaagcgaattttcatggacaagcatgtgaacac-------------------c--------------------------------------------------------------------------------------------------------------------------------------------------------------------------------------------------------------------------------------------------------------------------
>I23371_M137_Malvaceae_Dombeya_wallichii_seq1
---------------------------------------------------------------------------------------------------------------------------------------------------------------------------------------------------------------------------------------------------------------------------------------------------------------------------------------------------------------------------------------------------------------------------------------------------------------------------------------------------------------------------------------------------------------------------------------------attgaggttgtaaatgcattcccggaagaagagggccttaagaaatttcgtgagtggattgagtccccagatcctaccatcttggggaagcttartgtsmaagaaggatctagtac---------aaagaagagagggtcaaaagccagtgacaaagaygtcaatagtrcagaaaccagcatg---------------------gaaggggtgtcttcatttgaccagaacatttctcaagctgacattaataagcagtctacagatc--------------------------------------------------------------------------------------------------------------------------------------------------------------------------------------------------------------------------------------------------------------------------------------------------------------------------------------------
>I23374_M142_Malvaceae_Hampea_nutricia_seq1
-----------------------------------------------------------------------------------------------------------------------------------------------------------------------------------------------------------------------------------------------------------------------------------------------------------------------------------------------------------------------------------------------------------------------------------------------------------------------------------------------------------------------------------------------------------------------tggaattggtattgttaatgctattgaggtagtgaatgcattcccagaagaagatggacttcgtaaattccgggagtggattgagtccccagatcctactatcttggggaagctcaatgtgcaagaaggatctagtgc---------aaggaaaagagggccaaaatccacagaagaagatgtaaatagtacaaaaaccagcacgagaggatccgaaagcaacaaaggag---tgtcttcacttgaccagaacagttttcaagctgacaagaacatgcagtctacagattgtatcgatgatataaagcagattttcatggataagcatgtgaatac-------------------cttgtttcctcat--------------------------------------------------------------------------------------------------------------------------------------------------------------------------------------------------------------------------------------------------------------
>I23377_M148_Malvaceae_Robinsonella_mirandae_seq1
---------------------------------------------------------------------------------------------------------------------------------------------------------------------------------------------------------------------------------------------------------------------------------------------------------------------------------------------------------------------------------------------------------------------------------------------------------------------------------------------------------------------------------------------------------------------agtggaattggcattgttaatgctatcgaggtagtgaatgcattcccggaggaagatggacttcataaattccgagagtggattgaatccccggatcctaatatcttggggaatcttaatgtgcaagaaggatctagtgc---------aaggaagagaggaacaaaattcaccgaaaaagatgtaaatagtacaaacaccagcacgagaggctctgaa------------------tcttcccttgaccagaatgcttttcaagctgacaaaaacaagcagtctacagattgtatcgatgacataaagcagattttcatggacaagcatgtgaatac-------------------cttgtttcctgcttatta------ttttctatttcctctcttattacataattattatt----------------------------------------------------------------------------------------------------------------------------------------------------------------------------------------------------------------
>I23378_M150_Malvaceae_Ceiba_pentandra_seq1
---------------------------------------------------------------------------------------------------------------------------------------------------------------------------------------------------------------------------------------------------------------------------------------------------------------------------------------------------------------------------------------------------------------------------------------------------------------------------------------------------------------------------------------------------------------------agtggaattggcattgtaaatgctattgaggttgtawatgcattcccagaagaagatggactccataaattccgtgagtggattgagtccccggatcctacaattttggggaagcttaatgtgcaagaaggatctagtgc---------aaggaagagagctkcaaaatccactgagaaagatgcaaatagtgcaaaaaccagcatgagaggctctgaaagcagcatcsgag---tgtcttcacttgaccaaaactcttttcaagctgacaagagcaagcagtctacagattgtattgatgacataaagcagattttcatggacaagcatgtgagtac-------------------ctcgtttcctgcttatt-------gttactattg-----------------------------------------------------------------------------------------------------------------------------------------------------------------------------------------------------------------------------------------
>I23379_M160_Muntingiaceae_Muntingia_calabura_seq1
---------------------------------------------------------------------------------------------------------------------------------------------------------------------------------------------------------------------------------------------------------------------------------------------------------------------------------------------------------------------------------------------------------------------------------------------------------------------------------------------------------------------------------------------------------------------agtgggattggcattgttaatgctatggaagttgttaatgcatttcctgaagaagatggccttttaaaattccgtgagtggacagaatcccctgacccaagcatcctagggaagattgatgtgcaaggagggtc---------------aaggagaagaggatcaaactgcagagaccatgtagaaagcaacgcagaagctgcc---------tcagctagcagcatggaaggagtctcatcgtctgacccgagtggtactcaagctgatgagaacaggcaggctgcagatgacttgaaagacataaagcagacctttatggataagcatgtaactac-------tgca------cccctgctttcctgttttcc------ttatctatt---------------------------------------------------------------------------------------------------------------------------------------------------------------tgaaccaagca----------------------------------------------------------------
>I23380_M161_Malvaceae_Hibiscus_tiliaceus_seq1
------------------------------------------------------------------------------------------------------------------------------------------------------------------------------------------------------------------------------------------------------------------------------------------------------------------------------------------------------------------------------------------------------------------------------------------------------------------------------------------------------------------------------------------------------------------------ggaattggtattgttaatgctattgaggtggtgaatgcattcccagaagaagatggacttaataaattccgggagtggattgaatccccagatcctactatcttggggaagcttaatgtgcaagaagaatccagtgc---------aaggaagagagggtccaaattgaccgaaaaagatgtcaatagtgcaaaaatgggcacaggagactctgaaagcagcatcgga---------------gatcagaaaacatttcaagctgacaagaacaagcagtctacagattgtatcgatggcatgaaacagattttcatggacaagcatgtgaatac-------------------cttgtttcctccttat-----------------------------------------------------------------------------------------------------------------------------------------------------------------------------------------------------------------------------------------------------------
>I23381_M162_Bixaceae_Bixa_orellana_seq1
---------------------------------------------------------------------------------------------------------------------------------------------------------------------------------------------------------------------------------------------------------------------------------------------------------------------------------------------------------------------------------------------------------------------------------------------------------------------------------------------------------------------------------------------------------------------agtgggattggtattgttaatgctattgaggttgtcaatgcataccctgaagaagatggccttaacaaattccgtgagtggatagaatccccagatccaagcatcctagggaagtttgctgtgcaagtagggtctagtaa---------gaagaagaaagggtcaaatttcaccacccatgagatgaattgtgcaaaaagcagtgcaggagtctc------cagcatggaagaa---------------------------ccatctgaagagaacaggcagtctgcagattgccttgatggcagaaaacaaattttcatggataagcatgtaatttc-----------------atctttcc---------------------------------------------------------------------------------------------------------------------------------------------------------------------------------------------------------------------------------------------------------------------
>I23382_M163_Bixaceae_Cochlospermum_vitifolium_seq1
---------------------------------------------------------------------------------------------------------------------------------------------------------------------------------------------------------------------------------------------------------------------------------------------------------------------------------------------------------------------------------------------------------------------------------------------------------------------------------------------------------------------------------------------------------------------agtgggattggtattgtgaatgctattgaggttgtaaacgcatttcccgaagaagatggccttaagaaattccgcgagtggattgactccccagatccaaccatcctagggaagtttgatgttaaagcaggatctagtaa---------gaggaaaaaagggtcaaatattaccaacgatgagatgaactgcgcaaaaagcaaccaagaag---cagtccccagtatggaaggaatgccagcatttgaccagagtaacactcaagccgaagagaccaggcattctactgattacaatgaagacataaaacagactttcatggacaagcatgtaattcatctttcctgcagattactttttattttttagctattct--aactattctttcccctgattcgtaattgaacttttattt---------------------------------------------------------------------------------------------------------------------------------------------------------------------------------------------------------------
>I23383_M166_Malvaceae_Pseudobombax_ellipticum_seq1
---------------------------------------------------------------------------------------------------------------------------------------------------------------------------------------------------------------------------------------------------------------------------------------------------------------------------------------------------------------------------------------------------------------------------------------------------------------------------------------------------------------------------------------------------------------------------------attgttaacgctattgaggttgtaaatgcattcccagaagaagatggactccataaattccgtgagtggattgagtccccagatcctacaattttggggaagcttaatgtacaagaaggatctagtgc---------aaggaagagagggtcaaaatccaccgagaaagatgtaaatagtgcaaaaaccagcatgagctgctctgaaagcggcataggag---tgtcttcacttgaccagaacacttttccagctgacaagaacaagcagtctacagattgtatcgatgacggaaagcagattttcatggacaagcatgtgaatac-------------------ctcgtttcctgcttatt-------tttacttttgcctttcttattacaaaattattattcc--------------------------------------------------------------------------------------------------------------------------------------------------------------------------------------------------------------
>I23384_M168_Malvaceae_Theobroma_cacao_seq1
---------------------------------------------------------------------------------------------------------------------------------------------------------------------------------------------------------------------------------------------------------------------------------------------------------------------------------------------------------------------------------------------------------------------------------------------------------------------------------------------------------------------------------------------------------------------agtgggattggcattgttaatgctattgaggttgtaaatgcattcccagaagaagatgggcttcataaatttcgggagtggattgagtctccagatcctgccatcttggggaaacttaatgtgcaagaaggatctagtgc---------aaggaagagaggttcaaaattcagtgacaaagatgtcattagtgcaaaaaccagcatgagagactctggaagtcccattgaaggactgtcttcatttgaccagaatatttctcaagctgacaagaacacgcagtctacagattgtatcgatgacataaagcagattttcatggacaagcatgtgagtgc-------------------attgtttcctgcttattc------ttttctattgccttccttgtcaaaaaatttttattctgc-tttctccatcatctttgaatttatcgaactacaatgtacagagaaatgtgagcaagaa-------------------------------------------------------------------------------------------------------------------------------------------------
>I23387_M178_Malvaceae_Malvaviscus_arboreus_seq1
---------------------------------------------------------------------------------------------------------------------------------------------------------------------------------------------------------------------------------------------------------------------------------------------------------------------------------------------------------------------------------------------------------------------------------------------------------------------------------------------------------------------------------------------------------------------agtggaattggtattgttaatgctattgaggtagtgaatgcattcccagaagaagatggacttcataaattycgggagtggattgaatccccagatcctactatcttggggaaacttaatgtgcaagaaggctccagtgc---------aaggaagagaaggtccaaattgactga---------aaatagtgcaaaaacgagctcaggagactctgaaagcagcattgga---------------gatcagaaaacatttcaagctgacaagaacaagcagtctacagattgtattgatgacattatgcaaattttcatggacaagcatgtgaatac-------------------cttgtttcctcctcatta------ctttctattttcttt-ttatcac--aattattattcttc---ctttcatgttatatgaatttagtattctatactgtacaga-----------------------------------------------------------------------------------------------------------------------------------------------------------------
>I23389_M181_Malvaceae_Pavonia_scheadiana_seq1
----------------------------------------------------------------------------------------------------------------------------------------------------------------------------------------------------------------------------------------------------------------------------------------------------------------------------------------------------------------------------------------------------------------------------------------------------------------------------------------------------------------------------------------------------------------------gtggaattggcattgttaatgctattgaggtaatgaatgcattcccagaggaagacggacttcataaattccggsagtggattgaatccccagatccyacyatcttggggaatcttaatgtgcaagatggatctactgy---------aaggaagagagggtcraaattcaccgaaaaagaygtaaatagtgcaaaaaccagcacgagaggctctgaa------------------tcttcccttgaccagaatrcgtwtcaagctgacaagaacaagcggtctacagagtkkrtkgmwkrmakmarrywkwywtksayrrrcawgyrwrtgagtgc-------------------cttgttgcytrytwwttw------ytwtykmytkyyyttmtyaymamawwrttrttmtkctky---tytcymsrgkstmwgwrwwtwtw----------------------------------------------------------------------------------------------------------------------------------------------------------------------------------
>I23390_M182_Malvaceae_Anoda_cristata_seq1
---------------------------------------------------------------------------------------------------------------------------------------------------------------------------------------------------------------------------------------------------------------------------------------------------------------------------------------------------------------------------------------------------------------------------------------------------------------------------------------------------------------------------------------------------------------------agtggaattggcattgttaatgctattgaggtaatgaatgcattcccagaggaagacggacttcakaaattccgggagtggattgaatccccagatccyacyatcttggggaatcttaatgtgcaagatggatctactgy---------aagkaagagagggtcaaaattcaccgaaaaagatgtaaatagtgcaaaamccagcacgagaggctctgaa------------------tcttcccttgaccagaatgcgtttcaagctgacaagaacaagcggtctacagagtgtrtbgatgrcataaagcagattttcatggacaagcatgtgavtdc-------------------cttgttkcctgcttatta------ttttctattgcctttcttaymamawwrkkrtyhwkswky---tytcymsrgtctatgaatttattgatc------------------------------------------------------------------------------------------------------------------------------------------------------------------------------
>I23391_M183_Malvaceae_Phymosia_umbellata_seq1
---------------------------------------------------------------------------------------------------------------------------------------------------------------------------------------------------------------------------------------------------------------------------------------------------------------------------------------------------------------------------------------------------------------------------------------------------------------------------------------------------------------------------------------------------------------------------attggcattgttaatgctattgaggtagtgaatgcattcccagaggaagatggacttcataaattccgrgagtggattgaatccccagatcctactatcttggggaatcttaatgtscaagaaggatcyagtgc---------aaggaagagaggatcaaaattcaccaaaaaagatgtaaatagtgcaaaaaccagcaygagaggytctgaa------------------wcttcccttgaccagaatgtrtttcaagctgacaaaaacaagcagtctacagattgtatcratgacatraagcagattttcatggacaagcatgtgaatac-------------------cttgtttgctgcttatca------ttttctat-------------------------------------------------------------------------------------------------------------------------------------------------------------------------------------------------------------------------------------------
>I23392_M187_Malvaceae_Ayenia_berlandieri_seq1
---------------------------------------------------------------------------------------------------------------------------------------------------------------------------------------------------------------------------------------------------------------------------------------------------------------------------------------------------------------------------------------------------------------------------------------------------------------------------------------------------------------------------------------------------------------------agtgggattggcattgttaatgctattgaggttgtaaatgcatttccagaagaagatgggcttcaaaaatttcgtgagtggattgagtccccagatccttccatcttggggaaggttaacatc---aaaggatctagttc---------aaggaagaaagggtcaaaggtcactgacaaagatgctgatattgtaaaagcaagcaatggagatggtgtaggcgacattaaaggtgttccttc------------cctttctcacgatgaaatggacaagcagtctgctcactgtattgatgacataaagcaggtttttgtggacaagcatgtgagtat-------------------cctatttcatgcataatc------ctttctattgccttctctattggaactcttttgttctgcttttctttcgcat-----------------------------------------------------------------------------------------------------------------------------------------------------------------------------------------------
>I23394_M229_Malvaceae_Malvastrum_americanum_seq1
-------------------------------------------------------------------------------------------------------------------------------------------------------------------------------------------------------------------------------------------------------------------------------------------------------------------------------------------------------------------------------------------------------------------------------------------------------------------------------------------------------------------------------------------------------------------------gaattggcattgttaatgctattgaggtaatgaatgcattcccagaggaagacggacttcagaaattccgggagtggattgaatccccagatccttctatcttggggaattttaatgtgcaagatggatctactgc---------aaggaagagagggtcaaaatccaccgaaaaagatgtaaatggtgcaaaacccagcacgagaggctctgaa------------------tctttccttgaccagaatgcattgcaagctgacaagaacaagcaatctacagagtgtgttgatggcataaagcagattttcatggacaakcatgtgaatac-------------------cttgtttcctgcttatta------ttttctattgccttccttatcacaaaagggtctat----------------------gatttattgatctataatgtgcagaggaatg-----------------------------------------------------------------------------------------------------------------------------------------------------------
>I23395_M236_Malvaceae_Fuertesimalva_jacens_seq1
----------------------------------------------------------------------------------------------------------------------------------------------------------------------------------------------------------------------------------------------------------------------------------------------------------------------------------------------------------------------------------------------------------------------------------------------------------------------------------------------------------------------------------------------------------------------gtggaattggcattgttaatgctattgaggtaatgaatgcatttccagaggaagagggacttcataaattccgggagtggattgaatccccggatccttctatcttggggaatcttaatttgcaagatggatctagtgc---------aaggaagagagggccaaaattcactgaaaaagacataaatagtgcaaaaaccagcacgagaggctctgaa------------------tcttcccttgaccagaacgcatttaaagctgacaagcacaagcggtctacagagtgtgttgatgacataaagcagattttcatggacaagc--------------------------------------------------------------------------------------------------------------------------------------------------------------------------------------------------------------------------------------------------------------------------------------------------------
>I23396_M019_Malvaceae_Allosidastrum_pyramidatum_seq1
---------------------------------------------------------------------------------------------------------------------------------------------------------------------------------------------------------------------------------------------------------------------------------------------------------------------------------------------------------------------------------------------------------------------------------------------------------------------------------------------------------------------------------------------------------------------agtggaattggcattgttaatgctatcgaggttgtgaatgcattcccagaggaagatggacttcataaattccgagagtggattgaatccccagatcctactatcttggggaatcttaatgtgcaagaaggatctagtgc---------aaggaagagagggtcaaaattcaccgaaaaagacgtaaatagtggaaaaaccaacacgagaggctctgaa------------------tcttcccttgaccagaatgtgtttcaagctgacaaaaaaaagcaatctacagattgtatcgatgacataaagcagattttcatggacaagcatgtgaattc-------------------cttatttcctgcttatta------ttttctattgcctttcttatcatagaattattattttgcttttgtccatggtt----------------------------------------------------------------------------------------------------------------------------------------------------------------------------------------------
>I23397_M020_Malvaceae_Melochia_betonicifolia_seq1
-----------------------------------------------------------------------------------------------------------------------------------------------------------------------------------------------------------------------------------------------------------------------------------------------------------------------------------------------------------------------------------------------------------------------------------------------------------------------------------------------------------------------------------------------------------------------tgggattggcatagtaaatgctatcgaggtcataaatgcattcccggaagaagatgggcttcagaaatttcgtgagtggattgagtccccagatcctaccatattggggaaacttactgtgcaagaagggtccaatgt---------aaggaagagaggggtgaaatccagtgacaaagatgttaatagtgctaaaatcagcacgagagattctataggcagcatggaaggagtatcttcctttgaacagaatatttctcaagctgataatgacaagcactctacagattatactgatgacataaagcagattttcatggacaagcacgtgagtac-------------------cttatttcctgcttatcc------tgttttgttccc----ttatcgcaaaataattattaggaatttatcc----------------------------------------------------------------------------------------------------------------------------------------------------------------------------------------------------
>I23398_M021_Malvaceae_Sidastrum_micranthum_seq1
---------------------------------------------------------------------------------------------------------------------------------------------------------------------------------------------------------------------------------------------------------------------------------------------------------------------------------------------------------------------------------------------------------------------------------------------------------------------------------------------------------------------------------------------------------------------agtggaattggcattgttaatgctattgaggtagtgaatgcattcccagaggaagatggactccataaattccgagagtggattgaatccccagatcctactatcttggggaatcttaatgtgcaagaaggatctagtgt---------aaggaagagaggatcaaaattcaccgaaaaagatgtaaatagtgcaaaaaamagcacgaaaggctctgaa------------------tmttcccttgaccagaatgtgtttcaasctgacaataacaaacagtctacagattgtattgatgacataaagcagatcttcatggacaagcatgtgaatac-------------------cttgtttcctgcttatta------ttytctattgcctttctcatcacaaaattattgttttgcttctgtccatggtttatgaatt--------------------------------------------------------------------------------------------------------------------------------------------------------------------------------------
>I28591_M023_Malvaceae_Neobuchia_paulinae_seq1
-----------------------------------------------------------------------------------------------------------------------------------------------atttgata----------------------------------------------------------------tttttattgc--a------------------------------------------------------------------------------------------------------------------------------------------acacttttcctagatctgctcca-----tttgt-------ttatgt-----tttgaatttttgc-----atttgttat-caatatt-------cagttcttaga------ttttgatgctcttccgcattaatagcctgctaa-ttacttactctttagcttatgt-----gcattctattgcagtggaattggcattgttaacgctattgaggttgtaaatgcattcccagaggaagatggactccttaaattccgtgagtggattgagtccccagatcytacaattttggggaagcttactgtgcaagaaggatctagtgc---------gaggaagagagcatcaaaatccactgagaaagatgcaaatagtgcaaaaaccagcatgagaggctctgaaagcagtatcagag---tgtcttcacttgaccaaaactcttttcaagctgacaagaacaagcagtctaccgattgtatcgatgacata------------------------------------------------------------------------------------------------------------------------------------------------------------------------------------------------------------------------------------------------------------------------------------------------------------------------------
>I28592_M188_Cytinaceae_Bdallophytum_americanum_seq1
-----------------------------------------------------------------------------------------------------attatgcaa----------------------------tgaaagtaatatgta--------------------------------------------------------------tatttgttgactgtt----------------------------------------------------------------------------------------------------------------------------------------tcagtccaaatggacctgtttcc-------tggagatag-ttaaac-----tatgaggtgttct-----ttcacttgt-taggtgca------tgacttttgggacccacatatgttaaacgaacacattgatggtgtactag--------gttcattacctaaatggtt-gtaattcaatgcagtgggattggcattgttaatgctatggaggttgttaatgcattccctgaagaagatggcctcttaaaattccgggagtggactgaatcccctgatccaagcatcttagaaaagattgatgtgcaagcaggatc---------------aacgaaaagaggatcaaaatatagtgacagtgtaaaaagcaacacdgaacctgcc---------tctgctagtagtatggaaggagtctcaacatctgastcaagcagcacccaaaaagatgagaac------------------------------------------------------------------------------------------------------------------------------------------------------------------------------------------------------------------------------------------------------------------------------------------------------------------------------------------------------------
>I28593_M024_Malvaceae_Carpodiptera_cubensis_seq1
----------------------ataatgaaggcgttttagttctgctggtttaatgaatcaaa-------------------------------------------agaa-----------------------------aatcgtct-------------------------------------------------------------------------------------------------------------------------------------------------------------------------------------------------------------------------------------------tgctcca-----tttgg-gattg-ttatat-----ttttaaattttgcg-----tttgttat-cagtact-------aagttcttag--------tttgatgctcttctgctgttatagcctgctaa-ttacttggtctttaacttgtgta----aaattttgatgcagtgggattggcattgttaatgctattgaggttgtaaatgcgttccctgaaggagatgggcttcataaatttcgtgattggatcgagtccccagatcctaccatcttggggaagtttaatgtgcgagaaggatctagtgc---------aaggaagatagagccaaaattcagcgacaaagatgtcaacagtgcaaaaaccagccagagagactctgtaagcagcatggaaggagtgtcttcatttgaccagaacatttctcaacctgatgagtacaagcaatytacagattgtatcgatgagataaagcatatctttatggagaagc--------------------------------------------------------------------------------------------------------------------------------------------------------------------------------------------------------------------------------------------------------------------------------------------------------
>I28594_M025_Malvaceae_Herrania_nitida_seq1
----------------------------------gtttggctctactgatttgatgaattaga-------------------------------------------agaa-----------------------------aatagttttact-----------------------------------------------------------------ctttattgtta-------------------------------------------------------------------------------------------------------------------------------------------acacttttcctagacctgctcca-----tttga-gattg-ttatgt-----tttgaatttttgct----ttcattta--cagtatt-------tagtgcctag--------ttcaatgcacttctgcactgttagcctgctaa-ttacttgatctttaactcatgt-----atattttaatgcagtgggattggcattgttaatgctattgaggttgtaaatgcattcccagaagaagatgggcttcataaatttcgtgagtggattgagtctccagatcctaccatcttggggaaacttaacgtgcaagaaggatctagtgc---------aaggaagagaggttcaaaattcagtgacaaagacgacaatggtgcaa------------------ctggaagtctcattgaaggactgtcttcatttgaccagaatatttctcaagctgccaagaacacacagtctacggattgtatcgatgacataaagcagattttcatgaacaagcatgtgagtgc-------------------gttgtttcctgcttattc------ttttctattgcc---------------------------------------------------------------------------------------------------------------------------------------------------------------------------------------------------------------------------------------
>I28595_M184_Malvaceae_Guazuma_ulmifolia_seq1
----------------aggtaaataatggaggcattttagctctactaatgtgatggattaaa-------------------------------------------agaa-----------------------------aatagttttacc-----------------------------------------------------------------ctttattacta-------------------------------------------------------------------------------------------------------------------------------------------acacttttcctagacctgctcca-----ttggg-gattg-ttattt-----tttgaatttgca------ttcatttat-cagta------------------------------------------------------------ttactcggtgtttaagtcgt-------acattttaatgcagtgggattggcattgttaatgccattgaggttgtaaatgcattcccagaagaagatgggcttcataaatttcgtgagtggattgagtctccggatcctaccatcttggggaaactcaatgcgcaagaaggatccactgc---------aaggaagagaggtccgaaatttggtgacaaagatgtcaatagtgcaaaaaccagcatgagagactctggaagctgcattgaaggaatgtcttcatttgaccagaatatttctcaagctkacaagaatatgcagtctacggattgtatygatgacataaagctgattttcatgaacaagcatgtgagtat-------------------gttgtttcctgctta------------------------------------------------------------------------------------------------------------------------------------------------------------------------------------------------------------------------------------------------------------
>I28596_M026_Malvaceae_Ruizia_cordata_seq1
------------------------------------------------kattycagaattaaa-------------------------------------------gkaa-----------------------------aarymttttac--------------------------------------------------------------------tcattgcmt-------------------------------------------------------------------------------------------------------------------------------------------acacttttcctatatcttcwcca-----t-tgg-gatcg-ttatct-----tttcaaaatttgct----ttcatttat-caktatt-------tagttcytag--------tttsatgctcttctgcagtgatagtctgctta-ttgctcggtctttaatttatat-----acattttartgcagtggaattggcaatgttaatgccattgaggttgtaaatgcattcccdgaagaagagggcctthagaaatttcgtgagtggattgagtccchagatcctabcatcttktggaagcttaatgtgcaagaasgatctagtdymwmgrrvcgwawgadsrrrgsgkhrrdrrcymbyga-araghtgtsmdkrgtgb------------gcggggaaarghammyagcaygbawgkgrdgyskkmayykrrcyaga-dvttyctcaagcygacatgaatrdgyrgtcyacrrrwygkgtkkwwgagatgaagcagattttcatggacaaacacgtgataac-------------------cttgtc-cttgc------------------------------------------ttattacacttttctgcctcattcctggatttattaa--------------------------------------------------------------------------------------------------------------------------------------------------------------------------------
>I28598_M028_Malvaceae_Glyphaea_brevis_seq1
---------------------------------------------ttatttccatgaatcaaa-------------------------------------------agaa-----------------------------actaattttacc-----------------------------------------------------------------ctttattgtcaa--------------------------------------------------------------------------------------------------------------------------------------------acttttcctagacctgcttca-----tttgg-gctgt-taatgt-----tttgaatttttat-----tcatttgat-caatatt-------tagttcttac--------tttgatgtccttttgcactgatagcctgacaa-ttacttggtctttaacgtatga-----acctttcaatgcagtggaattggcattgtcaatgctattgaggttgtaaatgcattcccagaagaagatgggcttcataaattccgtgagtggattgagtccccagatcctaccatcttggggaagcttaatgtgcaagaagaatccagtgc---------aaggaagagggggtcgaaattcagtgatgaaaatgacaatattgcaaaaaccagcatgggagactctgtaagcaacaatggaggagtgtcttcatttgaccaggattttgctcaaggtgataagaacaaggagtctacagatt--------------------------------------------------------------------------------------------------------------------------------------------------------------------------------------------------------------------------------------------------------------------------------------------------------------------------------------------
>I28599_M029_Malvaceae_Desplatsia_dewevrei_seq1
---------------------------------------ctctgctgatttgcatgaatcaaa-------------------------------------------tgaa-----------------------------aatgctttcacc-----------------------------------------------------------------ctttattgccaa--------------------------------------------------------------------------------------------------------------------------------------------aattttcctgcagctgctcca-----tttgg-gttgt-taacat-----tttgaattttttgtaatttttttttat-cagtatt-------tagttcttag--------tttgatgacmttcttcactgctagcctgataa-ttacttggtctttaacttacgt-----gccttgtaatgcagtgggattggcattgtcaatgctattgaggttgtaaatgcattcccagaagaggatgggcttcataaattccgtgagtggattgagtccccagatcctaacatcttggggaagcttaatgtgcaagaaggatccagtgc---------aaggaaacgggcctcaaaattcagtgagaaagatgacaatactgcagacaccagcctgagagattctgtaagcaacaatggaggagtgtcttcatttgaycacaatgtttctcaagctgataagaacaagcagtctacagattgtattgatgacataaagcaggttttcatggacaagcatgttast------------------------------------------------------------------------------------------------------------------------------------------------------------------------------------------------------------------------------------------------------------------------------------------------
>I28600_M146_Malvaceae_Mortoniodendron_guatemalense_seq1
--------------------------------------------------------------------------------------------------------------------------------------------atcattttacc-----------------------------------------------------------------ctttattgcca-------------------------------------------------------------------------------------------------------------------------------------------acacttttcctagacctgctcca-----tctgg-gattg-ttatgt-----tttcaaagtttgca----ttcattgat-cgatatt-------tagttcttag--------kgtgatgctcttctgcagygatagcctgctar-ttacttggtctttaacttatgt-----acattttaatgcagtgggattggcattgttaatgctatcgaggttgtaaatgcattcccagaagaagaygggcttcataaatttcgtgagtggattgagtccccagatcctaccatcttggggaagcttaatgygcaagaadgatctagtgc---------aaggaagagagcgtcaaaattcagtgacaaagatgccaatagtgcaaaaaccagcatgagagactstgtaagcagcatggaaggagtggcttcttttgagcagaacatttctcaagctgacaagaacaagcagtctacagattgtatggatgagataaagcagattttcatggacaagcaygkraswrs-------------------sywstymcrtgcttattc------ctttttattgccttcctc---------------------------------------------------------------------------------------------------------------------------------------------------------------------------------------------------------------------------------
>I28601_M030_Malvaceae_Sparmannia_africana_seq1
------------------------------------------------------------ata-------------------------------------------agaa-----------------------------aataattttacc-----------------------------------------------------------------at---ttgccat--------------------------------------------------------------------------------------------------------------------------------------------actttttctagacctgctcca-----tttgg-gttgt-tatcgt-----tttgaatttttta-----ttcattaat-caatatt-------tagttcttag--------ttagatgtccttttgcact----gcctaataa-ttacttggtctttatcctatgt-----accttttaatgcagtgggattggcattgtcaatgctattgaggttgtaaatgcattcccagaagaggatgggtttcataaattccgtgaatggattgagtccccagatcctaccatcttggggaatattaatgtgcaagagggatccagtgc---------aaggaagaggcggtcaaaactcagtgaaaaagatgacaatactgcaaaaaccagcgtcagagactctgtaagcaacaatggaggtgtgtcttcatctgaccagtwcgtttctcaagctgataagaacaagcagtcta-agattgtatcgatgacattaagcgggttttcatggtcaagcatgtgagtac-------------------ct-------------------------------------------------------------------------------------------------------------------------------------------------------------------------------------------------------------------------------------------------------------------------
>I28602_M031_Malvaceae_Mollia_sp_seq1
---------------------------------------------------------------------------------------------------------------------------------------------------kwcyt---------------------------------------------------------------tctgcactgatag-------------------------------------------------------------------------------------------------------------------------------------------------cctgataattacttgg----ccttta-acttatataccc-----tttaatgcagtgggt--ttggcattgk-yaatgct---------attgwkrk--------tktaawgkymttcc----------cctgatga-ttacttggtctttaacttatgt-----aacttttaatgcagtgggattggcattgtcaatgctattgaggttgtaaatgcattcccagaagaagwtgggcttcttatacttcgtgagtggatcgagtccccagatcctgccatcttggggaagcttaatgtgcaagaaggatccagtgc---------aaggaagagggggtcaaacttcagtgagaaagatgacaatactgcaaagaccagcatgagagattctgtaagcaacaatggaggagtgtcttcacttgaccagaatgtttctcaagctgataagaacaagcagtttacagattgtattgatgacaaaaagcaggttttcatggacaagcatgtgaktat-------------------cttgtctcctgcttagta------ccctctgtggtctcc-ttatt------------------------------------------------------------------------------------------------------------------------------------------------------------------------------------------------------------------------------
>I28603_M223_Malvaceae_Gossypium_hirsutum_seq1
------------------------------------------------------------------------------------------------------------aa----------------------------atacaattttacc----------------------------------------------------------------ttttcattccca-------------------------------------------------------------------------------------------------------------------------------------------acacttttcctagatctgcttct-----tttgg-aattgtttatgt-----ttttatttgttgcg-----tttattgt-cagtatt-------tagtycttas--------tttgatgatcttctgcattgawagtcckctca----------------ctgatgt-----acattaaattgcagtggaattggtattgttaatgctattgaggtagtgaatgcattcycagaagaagatggacttcataaattccgggwgtggattgagtccccwgatcctactatcttggggaagctcaatgtgcaagaaggatctagtgc---------awggaaaagagggccaaaatccacagawaaagatgtaaatrgtacaaaaaccagcasgrgaggatctgaaagcaacaatggag---cgtyytyryywgmyyrraammkkttyyrrkcwrryrarracrtkccatt-------------------------------------------------------------------------gttgctw--------------------------------------------------------------------------------------------------------------------------------------------------------------------------------------------------------------------------------------------------------------------
>I28604_M032_Malvaceae_Entelea_arborescens_seq1
------------------------------------------------------tgattgata-------------------------------------------agaa-----------------------------aataattttacc-----------------------------------------------------------------at---ttgccaa--------------------------------------------------------------------------------------------------------------------------------------------actttttctagacctgctcca-----gttgg-gttgt-taacgt-----tttgaatttttta-----ttcatttat-caatttc-------tagttcttag--------tttgatktccttttgcact----rcctaataa-ttacttggtcttyaacctatgt-----accttttaatgcagtgvgattggcattgtcaatgctattgaggttgtaaatgcattcccagaagaggatgggcttcataaattccgtgaatggatcgagtccccagatcctaccatcttggggaagcttaatgtgcaagagggatccagtgc---------raggaagaggggrtcaaaackcagtgacaaagatgrcaatactgcaaaaaccagcatcagagactctgtaagcaacaawggaggtgtgtcttcatttgaccagtacgtttctgaagctgacaagaacaagcagtctacagattgtatcgatgacataaagcaggttttcatggataagcatgtgartrc-------------------cttgttt--------------------------------------------------------------------------------------------------------------------------------------------------------------------------------------------------------------------------------------------------------------------
>I28605_M235_Malvaceae_Abutilon_sp_seq1
------------------------------------------------------------------------------------------------------------------------------------------------------------------------------------------------------------------------------------------------------------------------------------------------------------------------------------------------------------------------------------------------------------------------ctgt-----tttg-acttttgga-----ttttttat-cagcatt-------tagttcttag--------tctga-gctcttctgcattgatagcttgctaa-tag--tagtctttaacttgcgt-----acattctgttgcagtggaattggcattgttaatgctattgaggtagtgaatgcattcccagaggaagacggacttcataaattccgagagtggattgaatccccagatcctactatcttggggaatcttaatgtgcaagaaggatctagtgc---------aaggaagagaggatcaaaattcaccaaaaaagatgtaaatagtgcaaaaaccagcacgagaggttctgaa------------------tcttcccttgaccagaatgcatttcaagctgacaaaaacaagcagtctacagattgtatcgatgacataaagcagattttcatggaca-----------------------------------------------------------------------------------------------------------------------------------------------------------------------------------------------------------------------------------------------------------------------------------------------------------
>I28606_M033_Malvaceae_Reevesia_formosana_seq1
------------------------------------------------------------------------------------------------------------------------------------------------------------------------------------------------------------------------------------------------------------------------------------------------------------------------------------------------------------------------------------------------------------tgg-aattg-ttatgt-----tttgaa--tctgca----tttgtttgt-caatatt-------cagttctaag--------tttgatgctcttctgcattgatagcctactaa-ttacttggactttaacttgttt-----acattttattgtagtggaattggcattgttaatgctatcgaggttgtaaatgcattcccagaagaagatgggcttcataagttccgtgagtggattgagtccccagatcctaacatcttggggaagcttaatgtgcaagaaggacccagtgc---------aaggaagagagggtcaaaatccagtgacaaagatgtaaatattgcaaaaaccagcatggaagactctgtaagcagcatcgaaggagtgtattcatttgaccacaacatttctcaagctgaca------------------------------acattaagcagattttcatggacaagcatgtaaatac-------------------tttgtttcctgc-tattc------ttttttattgc----------------------------------------------------------------------------------------------------------------------------------------------------------------------------------------------------------------------------------------
>I28607_M034_Malvaceae_Mansonia_altissima_seq1
------------------------------------------------------------------------------------------------------------------------------------------tcctgattttactt---------------------------------------------------------------tttttattgtgaa------------------------------------------------------------------------------------------------------------------------------------------acactttttctagacatgctcat-----ctggg-aattg-ttatgt-----tttggatgtcaa------tatgtttgt-caatatt-------tatttcttgg--------tttgatgctctc--------atagtctgctaa-ttgcttggtctttaacttgtgt-----acattttattgtagtggaattggcattgttaatgctattgaggtagtaaatgcatttcctgaagaagatgggcttcaaaagtttcacgaatggattgagtccccagatcctacgatcttggggaagcttaatgtgcaagaaggacccagtgc---------aaggaagagagggtcaaaatctagtgacaaaratgtaaatagtgaaaaaaccagcatgagaaactctacaagcatcattgaagaagtgtcttcatttgaccagaacatttctcaagctgacaagaacaagcagtccacacattgtatcaatgacattaagcagattttcatggaca-----------------------------------------------------------------------------------------------------------------------------------------------------------------------------------------------------------------------------------------------------------------------------------------------------------
>I28608_M035_Malvaceae_Hosfordia_alata_seq1
-----------------------------------------------------------------------------------------------------------caa----------------------------atataatatgaca----------------------------------------------------------------tttttattgcca-------------------------------------------------------------------------------------------------------------------------------------------gcacctttccaagacctgcttca-----tttgg-aattgtttctgt-----tttg-actttcgga-----ttttttat-caatatt-------tagttcttag--------tctga-gctcttctgcattgatagcctgctaa-tag--tagtctttgacttgcgt-----acattctgttgcagtggaattggcattgttaatgctattgaggtagtgaatgcattcccagaagaagatggacttcataaattccgggagtggattgaatccccagatcctactatcttggggaatcttaatgtgcaagaaggatccagtgc---------aaggaagagaggatcaaaattcaccaaaaaagatgtaagtagtgcaaaaaccagcacgagaggctctgaa------------------tcttcccttgaccagaatgcgtttcaagctgacaaaaacaagcagtct---------------------------------------------------------------------------------------------------------------------------------------------------------------------------------------------------------------------------------------------------------------------------------------------------------------------------------------------------
>I28609_M036_Malvaceae_Pentaplaris_davidsmithii_seq1
---------------------------------------gctctactgatytmtykrrtymar-------------------------------------------agaw----------------------------wtataatttgacc----------------------------------------------------------------gatttattccca-------------------------------------------------------------------------------------------------------------------------------------------acacttttcctakacccgctcca-----ct--------------------------------------------ttat-caatatt-------tagttcttag--------tttgatgctcttctgcattgatagtctgctaa-ctacttggtckttaacttatgt-----acattcaattgcagtggaattggcattgttaatgctattgaggttgtgaatgcgttcccagaagaagatggacttcataaattccggaagtggattgaatccccagatcctactatcttggggaaacttaatgtgcaagaaggatctwgtgc---------aagtaagagagggtcaaaattcacygacaaagatgtaaatactgcaaaaaccagcatragaggctctgaaagcagcattggag---ygtcttcacttgaccagaacacgtttcaagctgacaagaccaagcagtctacagattgtgttgatgacataaagcagattttcatggacaagcatgtgaatac-------------------cttgtttcctgctaatta------t--------------------------------------------------------------------------------------------------------------------------------------------------------------------------------------------------------------------------------------------------
>I28610_M037_Malvaceae_Heritiera_littoralis_seq1
-----------------------------------------------attttc-----------------------------------------------------agaa------------------------------atcattttac----------------------------------------------------------------------------------------------------------------------------------------------------------------------------------------------------------------------------------------------------------agaaa-tcattt-----tctaaaagtcattt----tacgcgaac-ca---------aacggagccttag--------tttgatgttcctctgcagtgatagcctggtga-ttactttgtctttaacttatgt-----acattttactgcagtgggattggcattgttaatgctattgaggttgtaaatgcatttccagaagaagcggggcttcataaatttcgtgagtggattgagtcccccgatcctaccatcttggggaagcttaatgtgcaagaaggatctagtgc---------aacgaagagagggtcaaaattcactgacaacgatgtcaatagtgtagaaaccagcacgagagactctataagcagcatggaaggagtgtcttcatttgaccagaacatttctcaagctgacaagaacaagcagtctactgattgtatagatgagataaagcagattttcatggacaagcatgtgagtac-------------------cttgctcc-------------------------------------------------------------------------------------------------------------------------------------------------------------------------------------------------------------------------------------------------------------------
>I28611_M062A_Malvaceae_Durio_zibethinus_seq1
-----------------------------------------------gatttcatgaattaaaa-----------------------------------------gaaat-----------------------------ataactttaact-----------------------------------------------------------------tattatggcca-------------------------------------------------------------------------------------------------------------------------------------------acgcttttccgagacctgcttca-----tttgg-aattt-ttatgt-----tttgaatttttgcat---ttcatttat-caatatt-------atgttcttag--------tttgatgctcttctgcattgatagcctgctaa-ttacttggtctttaacttatgt-----acattttattgcagtgggattggcattgttaatgctatcgaggttgtaaatgcattcccagaagaagatgggcttcatacatttcgtgagtggattgagtccccagatcctaccatcttggggaaggttaatgtgcaagaaggatctagtgc---------aaggaagagaggatcaaaattcagtgacaaagatgtaaatagtgcaaaaaccagcatgatagactctgtaagcagcattgaaggagtgtcttcacttgatcagaacatttctcaagctgacgaaaacaagcagtctaaagattgtattgatgacatgaagca-------------------------------------------------------------------------------------------------------------------------------------------------------------------------------------------------------------------------------------------------------------------------------------------------------------------------
>I28612_M038_Malvaceae_Brachichyton_bidwillii_seq1
------------------------------------------------------------aaa-------------------------------------------agaa-----------------------------aataattttacc-----------------------------------------------------------------ctttcttgtca-------------------------------------------------------------------------------------------------------------------------------------------acactttttctagaactgctccat---ttttgg-ga----ttatgt-----tttcaatttttgct----ttcatttat-caatatt-------tagttcttag--------tttgatgctcttctgcagtgataggctggtaa-ttacttggtctttaacttatgt-----acattttaatgcagtgggatcggcattgttaatgctattgaggttgtaaatgcatttccagaagaagaggggcttcataaatttcgtgagtggattgagtcccctgatcctaccatcttgagtaagcttaatgtgcaagaaggatctactgc---------aaggaagagagggtctcaattcactgacaaagatgtcaatagtgcaaaaaccagcatcggagactctataagctccatggaaggagtatcttcatttgaccataatatttctcaagctgacaaggacaagcagtctactgattgtatcgatgagacaaagcagattttcatggacaa----------------------------------------------------------------------------------------------------------------------------------------------------------------------------------------------------------------------------------------------------------------------------------------------------------
>I28614_M040_Malvaceae_Hydrogaster_trinervis_seq1
--------------------------------------------------tgcatatatcaaa-------------------------------------------tgaa-----------------------------aatacttttacc-----------------------------------------------------------------ctttattgamaa--------------------------------------------------------------------------------------------------------------------------------------------rtatktcstgcacctgctcca-----tttgg-gttgt-taayat-----ttggaatmkttta-----tttgtttat-cagtatt--------agttcttag--------tttsatgtccttctgsactgatagcctrataa-ttamttggtctttaayttatgt-----rcctttyaatgcagtgggattggcattgtcaatgctattgaggttgtaaatgcattcccagaagaagatgggcttcataaattycgtgagtggattgagtccccrratcctaccatcttggggaascttaatgtgcaaraaggatccdstgc---------aaggaagagggggtcaaacttcagtgaraaaratgacaatactgyraagaccagcatsagagatyctgkaagcaacaatggagkrytgtcttyattkgaycwgratgttwctcaagmtgataagaaaaagcagtctacrgattrtatcgatgacaaaaagcaggttttcatggacaagcatgtgagttc-------------------cttgact--------------------------------------------------------------------------------------------------------------------------------------------------------------------------------------------------------------------------------------------------------------------
>I28615_M041_Malvaceae_Pterygota_brasiliensis_seq1
-----------------------------------------------------------tatc--------------------------------------------aag-----------------------------atttcatcgayy-----------------------------------------------------------------myttaykrtcw-------------------------------------------------------------------------------------------------------------------------------------------wcgmwkawtckakmattgkttcr-----cwwgg-gattg-ttatgt-----tttcaaaattcgat----ttcttttat-cgatatc-------tagttcttag--------tttgat-ctcttctgcagtgatagcctggtaa-ttacttggtctttaactcatgt-----acattttaatgcagtgggattggcattgttaatgctattgaggttgtaaatgcattcccagaagaagaggggcttcataaatttcgtgagtggattgagtccccagatcctaccatcttggggaagcttaatgagcatgaaggatctagtgc---------aaggaagagagggtcaaaatttggtgacaaagatgtcaatagtgcaaaaatcagtttgagagactctgtaagcagcaaggaaggagtgccttcatttgaccagaacatttctcaagctgacaagaacaagcagtctacttattgtattgatgagataaagcagattttcatggac------------------------------------------------------------------------------------------------------------------------------------------------------------------------------------------------------------------------------------------------------------------------------------------------------------
>I28616_M042_Malvaceae_Leptonichya_maranta_seq1
----------------------------------------------------catgatgtaaa--------------------------------------------gaa-----------------------------aatagttttact-----------------------------------------------------------------ctttactgctg-------------------------------------------------------------------------------------------------------------------------------------------acacttttcctagatctgcttca-----tttgg-gattg-ttatgt-----tttgagtttttgca----ttcatttat-caatatt-------ttgttcttag--------tttgatgctcttctgcactgatagcctvckag-tkacttggtctttaa-tcatgt-----acattttaatgcagtgggattggcattgttaatgctattgaggttgtaaatgcattcccagaagaagatgggctttataaatttcgtgaatggattgattccccagatcctaccatcttgggaaagcttratgtgcaagaaggatctrgtgc---------acggaagagagggtcaaaattmagtgacgaagatgtcagtagtgcaaaaacaagcatgagggagtctgtaggctgtatggaaggagtgtcttcatttgaccagaacattcctcaagctgacaaggacaagcagtttaccgattgcattgatgacataamgcagattttcatggacaagcatgtgcg-------------------------------------------------------------------------------------------------------------------------------------------------------------------------------------------------------------------------------------------------------------------------------------------------
>I28617_M043_Neuradaceae_Neurada_procumbens_seq1
-------------------------------------------------------------------------------------------------------------a----------------------------------------------------------------------------------------------------------ttttgttcctaa----------------------------------------------------------------------------------------------------------------------------------------------------------------------tgtga-------ttatgg-----tatgaatattttgact--aaattttgt-taatttt-------------------------tatgaatatgtgctgcatttgt-----------ttattaattttttagaatgtgta----------taatgcagtggaattggcattgttaatgctattgaagttgttaatgcattccccgaggaagatggctttcatagatttcgtgagtggattgaatccccagatccaagcatcttaggtaagttcaagggacaagcaggatctacgcc---------gagaaaaagaggttcaaggtttcatgatggtggcaataatggt---------------------ttggtgaatggcatggaaggagtgctggcatctgacaataacatttcccaagctgaggagaacaagcagtccacaaatgatttggaagaactgaagcagactttcattgataa----------------------------------------------------------------------------------------------------------------------------------------------------------------------------------------------------------------------------------------------------------------------------------------------------------
>I28618_M044_Malvaceae_Pentace_laxiflora_seq1
--------------------------------------------------------------a-------------------------------------------wkma-----------------------------aawmawtwtacc-----------------------------------------------------------------ctttattgcca-------------------------------------------------------------------------------------------------------------------------------------------acacacttcctacayctgcrrca-----tctgg-gattg-ttatgt-----tttcaaattttgcrt---gctttkaat-caatatt-------tagttcttag--------tttgrtgctcctctwttgtgatagcctgctag-ttacttggtctt-aacttgtgt-----acatthtaatgcagtggaattggcattgttaatgctathraggttgtaawtgcattccctgaagaagatggvcttcataaattthrkgagtggatcgartccccagatystaccatcttagggaarctcaabgtgcragaaggatctagygc---------aaggaagatagggccaaaattcagtgacaaagatgkaa---gygsmaaaagcagccagtcagactctgkaagcgghrtggadggagtgtcttcaattgaccagaatakttctcaagctgacaagaacaagcagtcvacagattgtatcgatgagataaagcagattttcatggacaagcatgtaggtac-------------------tttcttct-------------------------------------------------------------------------------------------------------------------------------------------------------------------------------------------------------------------------------------------------------------------
>I28619_M045_Malvaceae_Phragmotheca_mammosa_seq1
---------------------------------------------ctgatttcatgaattaaa-------------------------------------------agaa----------------------------atataatttgacc----------------------------------------------------------------tttttattgcca-------------------------------------------------------------------------------------------------------------------------------------------acacttttcctagatctggtcca------ttga-aattgtttatgt-----tttgaatttttgc-----atttgttat-caatatt-------tagttcttag--------tttgatgctcttctgcattgatagccttctaa-ttacttgatctttaacttatgt-----acatcctattgcagtggaataggcattgttaatgctattgaggttgtaaatgcattcccagaaaaagatggacttcataaattccgtgagtggatcgagtccccagatcctactatcttggggaagcttaatgtgcaagaaggatctagtgc---------aacgaagaaagggtcaaaattcacctacaaagatgtaaatagtgcaaaaaccagcatgagaggctctgaaagcagcatcggag---catcttcacttgaccagagcacttttcaagcggacaagaacaagcagtctacagattgtattgatgacataaagcagattttcatggacwaacatgtgaatac-------------------cttctttcctgcttatta------ttttctattgcctt-------------------------------------------------------------------------------------------------------------------------------------------------------------------------------------------------------------------------------------
>I28620_M046_Malvaceae_Camptostemon_shultzii_seq1
------------------------------------------------------------------------------------------------------------------------------------------------------------------------------------------------------------------------------------------------------------------------------------------------------------------------------------------------------------------------------------------krwsracttcw-----kragg-aattgtttctgt-----tttgagtttttgta-----tttcttat-caatatt-------tagttcttag--------tttgatgctcttctgcattgatagtccgctaa-ttactttatctttaacttatgt-----acattttattgcagtggaattggcattgttaatgctattgaggttgtaaatgcattcctagaagaagatggacttcataaattccgggagtggattgaatccccagatcctactatcttggggaagataaatgtgcaagaaggatctagtgc---------waggaagagatggtcaaaattcacygaaaaagatgtaaatagtgcaaaaaccagcacgaaaggtgctgaaagcagtattgaag---tgtct------------------------------------------------------------gacataaagcagattttcatggacaagcatgtgaatac-------------------cttgtttccttcttatta------ttttctatt------------------------------------------------------------------------------------------------------------------------------------------------------------------------------------------------------------------------------------------
>I28623_M048_Malvaceae_Abroma_augusta_seq1
-------------------------------------------------------------------------------------------------------------------------------------------------------------------------------------------------------------------------tttattgcct-------------------------------------------------------------------------------------------------------------------------------------------acagttttcctagatctgcttca-----tttgg-gattg-ttatgt-----tcttaatttttgaa----tttgtttat-caatatt-------tagttcgtag--------tttgatgctcttctgcactgatagcctggtaa-tcacttggtctttaactcatat-----acattttagtgcagtgggattggcattgtaaatgctattgaggttgtaaatgcattcccagaagaagatgggcttcataaatttcgtgagtggattgagtccccagatcctaccatcttggggaagcttaatgtgcaagaaggacctagtgc---------aaggaagagagggtcaaagttcagtgacaaagatgtcaatattgcaaaaagcagcacgaaagactctcttggcagcatcgaaggagtgtcttcatttggccagaacatttctcaagatgacaaggacaagcagtctgcagattggatcgatgacataaaacagattttcatggacaagcatgtgagtac-------------------cttgtttc-------------------------------------------------------------------------------------------------------------------------------------------------------------------------------------------------------------------------------------------------------------------
>I28624_M049_Malvaceae_Corchoropsis_tomentosa_seq1
------------------------------------------------------------------------------------------------------------aa-----------------------------aataattttacc-----------------------------------------------------------------ttttactgcct-------------------------------------------------------------------------------------------------------------------------------------------acacttttcctagacctgctcca-----tctgg-gattg-ttatct-----tttcaaaatcttca----ttcatttat-cagtatt-------tagttcttag--------tttgatgctcttctgcagtgatagtccgctaa-ttgcttggtctttcatttttat-----acatttcaatgcagtggaattggcattgttaatgccactgaggttgtaaatgcattcccagaagaagagggccttaagaaatttcgtgagtggatcgagtccccagatcctaccatcttagggaagcttaatgtgcaagaaggatctagtac---------aaagaagagagggtcaaaagtcagtgacaaagatgtcaatagt---------------------------------------------------------------------------------aacaagctgtctacagatcgtgttgatgagataaagcagattttcatggacaaacatgtgagtat-------------------tttatt-cctgcttattc------ttttctattgctctctttatcacaaaattattattatgcttttccgcctcatttctgaatttatcaaattatattgtaca-------------------------------------------------------------------------------------------------------------------------------------------------------------------
>I28625_M193_Malvaceae_Apeiba_tibourbou_seq1
-----------------------------------tntgctatactgatttgtgtgaatgata-------------------------------------------agaa-----------------------------aataatttacca-----------------------------------------------------------------tt---ttgcgaa--------------------------------------------------------------------------------------------------------------------------------------------acttttcctagrcctgctcca-----tttgg-gttgt-taatgt-----tttgaatctttta-----ttcatttat-caatatt-------tagttcttag--------tttgatgtctgtttgcactgwtagscwaataa-ttacttggtctttaacctatac-----accttttaatgcagtggcattggtattgtcaatgctattgaggttgtcaatgcattcccagaagaggatgggctttataaattccgtgaatggattgagtccccagatcctaccatcttggggaagcttaatgtgcaagagggatccagtgc---------aaggaagaggggstcaaaattcagtgwcaaagatgaaaatactgcaaaaaccagcatgagagactctgaaagcaacaatggaggagtgtcttcatctgaccagtatgtttctcmagctgataagaacaagcagtctacagattgtattgatgacataaagcaggttttcatggacaagcatgtgggtag-------------------cttttcctgcttgtt------------------------------------------------------------------------------------------------------------------------------------------------------------------------------------------------------------------------------------------------------------
>I28626_M226_Malvaceae_Helicteres_guazumifolia_seq1
------------------------------------------------------ggggttaggt-----------------------------------------aagaaa----------tggaggcattttggctctactgactttact-----------------------------------------------------------------ttctattctgaa------------------------------------------------------------------------------------------------------------------------------------------gcatttttcctagacatgctcca-----tttgg-aattg-ttttgt-----tttgaa------------tttatttgt-caatatt-------aagttcttag--------tctggtgctcttctgtattgataccctgctaa-ttacctggtctttaacttgtat-----acgttttattgtagtggaattggcgttgttaatgctattgaggttgtaaatgcattcccagaagaagatgggcttcttaagtttcgtgagtggattgagtccccagatcctatgatcttggggaagctaaatgtgcgagaaggacccagtac---------aaggaagagagggtcaaaatccagtgacaaagatgtaaatagtgcaaaaaccagtgcgagagattcagtaagcggcattgaaggagtgtcttcatttgaccaaaacatttctcaagctgacgagaacaagcagcctacagattgtaatgatgacattaagcagattttcatggacaagcatgtgaatac-------------------cttgtttcctgcttattc------ttttc----------------------------------------------------------------------------------------------------------------------------------------------------------------------------------------------------------------------------------------------
>I28628_M051_Malvaceae_Werklea_horrida_seq1
---------------------------------------------------------------------------------------------------------------------------------------------------------------------------------------------------------------------------------------------------------------------------------------------------------------------------------------------------------------------------------------------------------------------------------------------------------------------------------------------------gctcttctgcattgataacct-ttma-gtacttggtctttaacttatgt-----acattctattgcagtggaattggtattgttaatgctattgaggtagtgaatgcattcccagaagaagatggacttaataaattccgggagtggattgaatccgcagatcctactatcttggggaagcttaatgtgcaagaaggatccagtgc---------aaggaagaaagggtccaaattgactgaaaaagat---aatagctcaaaaacgagtacaggagactctgaaagcagcattgga---------------gatcagaaaacgtgtcaagytgacaagaacaagcagtctacagactgtattgatgacataaagcaaattttcatggacaagcatgtgaa-------------------------------------------------------------------------------------------------------------------------------------------------------------------------------------------------------------------------------------------------------------------------------------------------
>I28629_M052_Malvaceae_Spirotheca_rosea_seq1
-------------------------------------------------------------------------------------------------------------------------------------------------------c---------------------------------------------------------------tttttattgcca-------------------------------------------------------------------------------------------------------------------------------------------atactttccctagacctgctcct-----tttgg-agttgtttgtgt-----tttgaatttttgc-----attcgttat-caatatt-------tacttcttaga------ttgtgatgctcttccgctttgatagcctgctaa-ttactt---tttaaccctatgt-----acattctattgcagtggaattggcattgttaatgctattgaggttgtaaatgcattcccagaagaagatggacttcataaattccgtgagtggattgagtccccagatcctacaatcttggggaagcttcaagtgcaagaaggatctagtgc---------tagaaagagagggtcaaaatccaccgagaaagatttaaatagtgcaaaaaccagcatgagaggttccgaaagcagcatcgggg---tgtcttcacttgaccagaactcttttcaagctgacaagaacgagcagtctacagattgtatcgatgacataaagcagatattcatggacaa----------------------------------------------------------------------------------------------------------------------------------------------------------------------------------------------------------------------------------------------------------------------------------------------------------
>I28630_M053_Malvaceae_Huberodendron_swietenioides_seq1
----------------------------------------------------catgaattaaa-------------------------------------------agaa----------------------------atatactttgacc----------------------------------------------------------------tttttattgcca-------------------------------------------------------------------------------------------------------------------------------------------actcttttcctaga--tgttcca-----tttgg-aattgtttatgt-----tttgaatttttaa-----tttcgttgt-caatagt-------tagttcttag--------tttgatgctcttctgtattgatagcctgctaa-ttacttggtctttaacttatgt-----atattctattgcagtggaattggcattgttaatgctattgaggttgtaaatgcatttccagaagaagatggacttcataaattccgtgagtggattgagtccccagatcctactatcttggggaagcttaatgtgcaagaaggatctagtgc---------aaggaaaagagtgtcaaaattgaccgacaaagatgtaaataatgcaaaaactagcacgagaggctctgaaagcagcatcggag---tgtcttcacttgaccagaacacttttcaagctgacaagaacaatcagtctacagattgtatcgatgacataaagcatattttcatggacaagcatgtgaatac-------------------cttgtttcctgcttatta------ttttcttt-------------------------------------------------------------------------------------------------------------------------------------------------------------------------------------------------------------------------------------------
>I28633_M056_Malvaceae_Adansonia_digitata_seq1
----------------------------------------------------------------------------------------------------------------------------------------------------acc----------------------------------------------------------------tttttattgcca-------------------------------------------------------------------------------------------------------------------------------------------acacwtttcctacacctgctcca-----tttgg-agttgtttatgt-----tttkaatttttkv-----attcattat-taatatt-------tagttvttaka------ttttgatgctcttctgcgttaatggcctgctaatttactttctctctgacttatkt-----atattttattgcagtggaattggcattgttaatgctcttgaggttgtaaatgcattcccagaagaagatggacttcataaattccaagagtggattgagtccccagatcctgcaatcttggggaagcttaacgtggaagaaggatctagtgc---------aaggaggagagggtcaaaatccaccrataaagatgcaaatagtgcaaaaaccagcatgagaggctctgacagcagcatcggag---catcttcacttgaccaaaacacttttcaagctgacaagagcaagcaatctacagatagtatsratgacataaagcagattttcatggacaagcatgtgaatac-------------------tttgtttcc------------------------------------------------------------------------------------------------------------------------------------------------------------------------------------------------------------------------------------------------------------------
>I28635_M058_Malvaceae_Byttneria_aculeata_seq1
------------------------------------------------------ggcatcagatc-------------------------------tattgatttcgtga------------------------tatgaaagaaactaatc----------------------------------------------------------------tcttttttgcctaca--------------------------------------------------------------------------------------------------------------------------------------------ctttcttaaacttgcttctttg--------------ttattt-----tattattattttga-------acttgt-tattaattc-----aagtgcttag--------tttgaagctaacctttgctgataccctgctaa-ttacttggtctttaattcaaat-----acttcttaatgcagtgggattggaattgttaatgctattgaggttgtaaatgcgttcccagaagaagatgggcttcaaatattccgtgagtggattgagtccccagatcctgccatcttggggaagcttaacatggaagaaggatctagttc---------aaggaagagagggtcaaagctcggtgacaaagatgtcaatattgcaaaaacaaacaagagagattctgcaggaaatattgaaggtgtttcttc------------catttctcatgatgaaaaggacaagcagtctgcagattgtattgattacataaakcagattttcatggacaaccatgtgagtgg-------------------cctgtt---------------------------------------------------------------------------------------------------------------------------------------------------------------------------------------------------------------------------------------------------------------------
>I28637_M060_Malvaceae_Duboscia_vifidiflora_seq1
-------------------------------------------------------------aa-------------------------------------------cgaa-----------------------------aatacttttacc-----------------------------------------------------------------ctttattgccca--------------------------------------------------------------------------------------------------------------------------------------------atatttcctgcacctgcttca-----tttgt-gttgt-taacat-----tttgtatctttta-----tgctttcat-cagtatt-------tagtttttag--------tttgatgtc---ctgcactgatagcctgataa-t------gtctttaacttatgc-----cccttttaatgcagtgggattggcattgtcaatgctattgaggttgtaaatgcattcccagaggaagatggacttcacaaatttcgtgagtggatcgagtccccagatcctaccatcttggggaagcttaatgtgcaagaaggatccagtgc---------aaggaagagggggtcaaaattcaatgagaaagacgacaatactgcgaacaccagcatgagagattctgtaaccaacagtggaggagtatcttcatttgaccagagtgtctctcaagatgataagaacaagcagtctacagactgtatcaataacataaaggaggtttttatggagaagcatgtgagtac-------------------cttgtctcctgcttagta------tt-------------------------------------------------------------------------------------------------------------------------------------------------------------------------------------------------------------------------------------------------
>I28638_M061_Malvaceae_Basiloxylon_brasiliensis_seq1
-----------------------------------------------------------taaa-------------------------------------------agaa-----------------------------aatcatwtwacc-----------------------------------------------------------------ctttattgcca-------------------------------------------------------------------------------------------------------------------------------------------aaactttttctagaattgctcca-----tttgg-gattt-ttatgt-----ttttgaatct--ct----tttgtttat-caatatt-------tagttcttag--------tttgatgcttttctgcagtgatagcctggtaa-ttacttggtctttaacttatgt-----acattttaatgcagtgggattgggattgttaatgctattgaggttgtaaatgcatttccagaagaagagggtcttcataaatttcgtgagtggattgagtcccccgatcctaccatcttggggaagcttaatgtgcaagaaggatctactgc---------aaggaagagagggtcaaaattcgctgacaaagatgttgataatggaaaaaccagcttgagagactccataagcagcttggaaggagtgtcttcatttgaccagaacatttctcaagctgacaagaatgagcagtctactgattgtatcaatgagataaagcagattttcatggacaagcatgtgagtac-------------------ct-------------------------------------------------------------------------------------------------------------------------------------------------------------------------------------------------------------------------------------------------------------------------
>I28639_M249_Malvaceae_Gyranthera_amphibiolepis_seq1
---------------------------------------gctctactgatttcatgaattaaa-------------------------------------------agaa----------------------------atatactttgacc----------------------------------------------------------------tttttattgcca-------------------------------------------------------------------------------------------------------------------------------------------agactttccctata--tgctcca-----tttgg-aattgtttatgt-----ttcgaatttttgc-----attcgttat-caatatc-------tagttcttag--------cttgatgctcttttgcattgatagcctgctaa-ttrcttgg---------taaat-----gcattctattgcagtgggatyggcattgttaatgctattgaggttgtaaatgcattcccagaagaagayggacttcataaattccgtgagtggatcgagtccccagatcctwctatcttggggaagcttaatgtgcaagaaggatctagtgc---------aaggaaaagattgtcaaaattcaccgacaaagatgtaaataatgcaaaaaccagcacaagaggctctgaaagcagcatcggag---tgtcttcacttgaccagaacacttttcaagctgacaagaacaagcagtctacagattgtattgatg-----------------------------------------------------------------------------------------------------------------------------------------------------------------------------------------------------------------------------------------------------------------------------------------------------------------------------------
>I28640_M062B_Malvaceae_Diplodiscus_paniculatus_seq1
--------------------------------------------------------------------------------------------------------------------------------------------------------------------------------------------------------------------------------------------------------------------------------------------------------------------------------------------------------------------------------------ccgakwsctgctrsa-----tytgg-gaytk-kyatkt-----ttymwratkttkygt---gctkwkagt-cmayatt-------krgttcttak--------wywratgctcctcttttgtgatagcctgctag-ttacgtggtctt-aacttgtgt-----acattttaatccagtgggattggcattgttaatgctattgaggttgtaaatgcattccctgaagaagatgggcttcataaatttcgtgagtggatcgagtccccagatcctaccatcttagggaaacttaatgtgcgagaaggatctagtgc---------aaggaagatagggccaaaattcagtgacaatgatgtaa---gtgcaaaaagctgccagtcagactctgtaagcggcatggaaggaatgtcttcatttgaccagaatat-------------------------------------------------------------------------------------------------------------------------------------------------------------------------------------------------------------------------------------------------------------------------------------------------------------------------------------------------------------------------------
>I28641_M063_Malvaceae_Brownlowia_peltata_seq1
-------------------------------------------------------------aa-------------------------------------------agaa-----------------------------aatcattttacc-----------------------------------------------------------------ctttattgcca-------------------------------------------------------------------------------------------------------------------------------------------gcacacttcctacacctgcagca-----tctgg-gattg-ttatgt-----tttcaaattttgcat---gcttggaat-caatatt-------tagttcttag--------tttgatgctcctcttttgtgatagcctgctag-ttacttggtctt-aacttgtgt-----acattttaatgcagtggaattggcattgttaatgctatcgaggttgtaaatgcattccctgaagaagatggcctgcataaatttcgtgagtggatcgagtccccagatcctaccatcttagggaaactcaatgtgcgagaaggatctagtgc---------aaggaagatagggccaaaattcagtgacaaagatgtaa---gtgcaaaaagcagccagtcagactctgtaagcggcgtggatggagtgtcttcaattgaccagaatatttctcaagctgacaagaacaagcagttaacagattgtatcgatgagataaagcagattttcatggacaagcatgtgagtac-------------------tttcttctctgctttttc------ttttctatt------------------------------------------------------------------------------------------------------------------------------------------------------------------------------------------------------------------------------------------
>I28643_M065_Malvaceae_Hermannia_flammea_seq1
--------------------------------------------------------------------------------------------------------------------------------------------acagtttaacc-----------------------------------------------------------------ttctactgcca-------------------------------------------------------------------------------------------------------------------------------------------gcaccttaattagacctgcttca-----tttgg-ggttg-ttaack-----tttgaagttttgca----ttcatttgtccaatatt-------tagttcttagg------ggttgataactgtttgc---------ctgctga-ttacatgacctttaatgcatgt-----acaatttaatgcagtgggattggcattgttaatgctattgaggttgtaaatgcatttccggaagatgacgggcttcacaaatttcgtgagtggatcgagtctccagatcttaccatctttgggaaacttaat---------------------------------------------------------------------aatgcaaaaaccagcacaagagattct---------tttgaaggagtgtcttcagtggaacagaatatttctctagctaataagaacaagcagtctatggattttactgatgacataaagcggattttcatggacaagcatgtaagtac-------------------cttgctgcctgattattt----------ctattgcc----ttatcacagaataatcagtctgcttt---------------------------------------------------------------------------------------------------------------------------------------------------------------------------------------------------------
>I28644_M066_Malvaceae_Thomasia_solanaceae_seq1
-------------------------------------------tcctgatttcattaattatt-------------------------------------------ggaa-----------------------------aataattttccc-----------------------------------------------------------------ttttattgcca-------------------------------------------------------------------------------------------------------------------------------------------acacttttcctggatctgctcca-----tttgg-gattg-ttatat-----ttaaaatttttgca----ttcttttgt-caatgtt-------tattttttcg--------tttga-gctcttctgcactgttagcctgctaa-ttacttggtctttaactcatgt-----acatttt-----agtggggttggcattgttaatgctattgaggttttaaatgcattcccggaagaagatgggcttcataaatttcgtgagtggcttgagtccccagatcctaccatcttggggaaacttaatgtgcaagagggatctagtgc---------aaggaagagagggtcaaaattcagtgacaaggatgtcagtagtgcaaaaaccagcgtgaaagactctttaagcagcattgaaggagtgtcctcatttgacgagaatatttctcaagctgacaagaacaagcagtctgcagattgtatagatgacataaagcagattttcatggacaagcatgtgagtac-------------------tttgtttcctgcttattc------ttttctgctgccttcc-----------------------------------------------------------------------------------------------------------------------------------------------------------------------------------------------------------------------------------
>I28645_M067_Malvaceae_Guichenotia_ledifolia_seq1
-----------------------------------------------------------------------------------------------------------gaa-----------------------------aataattttccc-----------------------------------------------------------------ttttattsccaacactttt------------------------cctggat--------------------------------------------------------------------------------------------------ctacacttttcctggatctgctcca-----tttgg-gattg-ttatgt-----tttaaatttttgca----ttcttttgt-caatgtt-------tattttttct--------tttgatgctcttctgcactgttagcctgctaa-ttacttggtctttaactcacgt-----acattttaatgcagtggggttggcattgttaatgctattgaggttttaaatgcattcccggaagaagatggacttcataaatttcgtgagtggattgagtccccagatcctaccatcttggggaaactaaatgtgcaagagggatctagtgc---------aaggaagagagggtcaaaattcagtgacaaggatgtcagttgtgcaaaaaccagcatgaaagactctttaagcagcattgaaggagtgtcctcatttgacgagaatatttctcaagctgacaagaacaagcagtctacagattgtattgatgacataaagcagattttcatggacaagcatgtgagtac-------------------tttgtttcctgcttattc------ttttctgctgcc---------------------------------------------------------------------------------------------------------------------------------------------------------------------------------------------------------------------------------------
>I28647_M069_Malvaceae_Cheirolaena_linearis_seq1
--------------------------------------------------------------------------------------------------------------------------------------------ctcattttact-----------------------------------------------------------------ctttattgcct-------------------------------------------------------------------------------------------------------------------------------------------acagttctgctagatctgcttca-----tctga-gatca-ttatct-----tttcgaaatttgct----ttcattaat-cagtatttactatatagttcttag--------tttgatgctcttctgcagtggcagtctgttta-ttgcttggtctttaatttatat-----ttatttaattgcagtggaattggcattgttaatgccattgaggttgtaaatgcattcccggaagaagagggccttaagaaatttcgtgagtggattgagtccccagatcctaccatattggggaagcttaatgtcaaagaaggatctagtaa---------aaagaagagaggggcaaaagccagtgacaaagatgtcaatagtgcagaaaccagcatg---------------------gaagggatgtcttcatttgaccagaacatttctcaagatgacatgaataagcagtctacagatcgtgttgatgagacaaagcagattttcatggacaaacatgtgagtac-------------------cttgtcctttcttatttc------ttttctattgcct--------------------------------------------------------------------------------------------------------------------------------------------------------------------------------------------------------------------------------------
>I28648_M070_Malvaceae_Helmiopsiella_madagascariensis_seq1
------------------------------------------ccaataatttca-gaattaaa-------------------------------------------ggga-----------------------------actcattytact-----------------------------------------------------------------ctttattgcct-------------------------------------------------------------------------------------------------------------------------------------------acacttttcctagatctgcttca-----tctgg-gatya-ttatmt-----tttcaaaayttgca----ttcattaat-cagtatt-------tagttcttag--------tttgatgctcttctgcagtgatagtctgcyta-ttgcktggtctttaatttatat-----ayatttwawtgcagtggaattggcattgttaatgccwttgdggttgtaaatgcattcccggaagaagakggcctydagaaatttcgtgagtggatygagtccccagatcmtaccatcttggggaagcttartgtsmaagaaggatchagtac---------aaaraagagagggtcaaaagccagtgavaaagatgtcaatrgtgcagaaaccagcayg---------------------gaaggggtgtctycatttgaccagarcatttctcaagctracatkaataagcagtctacagatygtgttgatgagataaagcagattttcatggacaaacat----gtac-------------------cttgyccttgcttattyy------tttyytattgcctt-------------------------------------------------------------------------------------------------------------------------------------------------------------------------------------------------------------------------------------
>I28649_M071_Malvaceae_Goethalsia_meiantha_seq1
-----------------------------------------------acttgcatgaatcaaa-------------------------------------------agaa-----------------------------aatacttttacc-----------------------------------------------------------------ctttgttgctca--------------------------------------------------------------------------------------------------------------------------------------------atatttcctgcacctgcttca-----tttgg-gttgt-taacat-----ttttaatctttta-----tgcgtttat-ctgtatt-------tagtttttag--------tttgatgtccttctgcactcagtacctggtaa-ttacttggtttttaacttatat-----cccttttaatgcagtgggattggcattgtcaatgctattgaggttgtaaatgcattcccagaagaagacgggcttcacagtttccgtgagtggattgagtccccagatcctaccatcttggggaagcttaatgtgcaagaaggatccagtgc---------aaggaaacgggggtcaaaattcaatgagaaagatgacaatactgcgaacaccagcatgagagattctgtaagcaacaatagaggtgtatcttcatttgaccagaatgtctctcaagctgataagaacaagcagtctacagattgtcttgatgacataaagcaggtttttatggagaagcatgtgggtac-------------------cttgtctcct-----------------------------------------------------------------------------------------------------------------------------------------------------------------------------------------------------------------------------------------------------------------
>I28650_M072_Malvaceae_Clappertonia_ficifolia_seq1
--------------------------------------------------------------------------gtgactata------------------ctgagggaa---------------------------ttaggtagattatg--------------------------------------------------------------------------------------------------------------------------------------------------------------------------------------------------------------------gtggcatttttgctctacttatttgcgtgaatgaaa-aaatgtatatat-----tttacgcttaactgcc-aaacacttat-caatatt-------tagttcttag--------cttgattccctttygcag-------ccaataa--ttcttggtctataacatgtagtatatatcttttggtgtagtgggattggcattgtcaatgctattgaggttgtaaatgcattcccagaagaagatgggcttcataaattccgtgaatggattgagtccccagatcctaccatcttggggaagcttaatgtgcaagaaggatccagtgt---------aagaaagagggggtcaaaattcagtgacaatggcaatactgctgaaacaagcaac---------------------aatgaaggactgtcttcatttgaccagaacgtttctcaagctgataagaacaagcagtctacagattgtatcgataacattaagcaggttttcatggacaagcatgtgagtac-------------------ctttatacctgccacttct--------------------------------------------------------------------------------------------------------------------------------------------------------------------------------------------------------------------------------------------------------
>I28652_M074_Malvaceae_Hildegardia_barteri_seq1
-----------------------------------------------------------------------------------------------------------gaa-----------------------------aatcattttacc-----------------------------------------------------------------ctttgttgcct-------------------------------------------------------------------------------------------------------------------------------------------atactttttctagaattgctcga-----tttgg-tatta-ttatgt-----tttcaaattttgct----ttcttttat-caatatt-------tagctcttag--------ttttatgctcttctgcagtgatagcctggtga-ttacttgatctttaacttgtgt-----acaattaaatgcagtgggattggcattgttaatgctattgaggttgtaaatgcattcccagaagaagaggggcttcataaatttcgtgcgtggattgagtcccctgatcctaccatcttggggaagcttaatgtgcaagaaggatataatga---------aaggaagagagggtcaaaattcattgacaaagatgtcaacagtgcagaaaccagcatgagagaccctataagcggcatggcaggagtgtcttcatttgaccagaacatttctgaagctgacaataataagcagtctattgattgtattgatgagataaggcagagtttcatggacaagcatgtgggtac-------------------cttaatccttgcttatt----------------------------------------------------------------------------------------------------------------------------------------------------------------------------------------------------------------------------------------------------------
>I28653_M168_Malvaceae_Theobroma_cacao_seq1
----------------------------------------------tgatttgatgaattaaa-------------------------------------------agga-----------------------------aatagttttacc-----------------------------------------------------------------ctttattgtta-------------------------------------------------------------------------------------------------------------------------------------------acacttttcctagacctgctcca-----tttga-gattg-ttatgt-----tttgaatttttgca----ttcatttat-cagtatt-------tagtgcctag--------ttcaatgcacttctgctccgttagcctgctaa-ttacttggtctttaactcatgt-----acattttaatgcagtgggattggcattgttaatgctattgaggttgtaaatgcattcccagaagaagatgggcttcataaatttcgggagtggattgagtctccagatcctgccatcttggggaaacttaatgtgcaagaaggatctagtgc---------aaggaagagaggttcaaaattcagtgacaaagatgtcattagtgcaaaaaccagcatgagagactctggaagtcccattgaaggactgtcttcatttgaccagaatatttctcaagctgacaagaacacgcagtctacagattgtatcgatgacataaagcagattttcatggacaagcatgtgagtgc-------------------attgtttcctgcttattc------t--------------------------------------------------------------------------------------------------------------------------------------------------------------------------------------------------------------------------------------------------
>I28655_M148_Malvaceae_Robinsonella_mirandae_seq1
-----------------------------------------tctattgttttcatgaattaaa-------------------------------------------acaa----------------------------atataatatgaca-----------------------------------------------------------------ytctgttgcct-------------------------------------------------------------------------------------------------------------------------------------------acgcctttccaagacctgcttca-----tttgg-aattgtttctgt-----tttg-acttttgga-----ttttttat-caatatt-------tagttcttag--------tgtgacgctctactgcattgatagcctgctaa-taa--tagtctttaacttgcgt-----acattctgttgcagtggaattggcattgttaatgctatcgaggtagtgaatgcattcccggaggaagatggacttcataaattccgagagtggattgaatccccggatcctaatatcttggggaatcttaatgtgcaagaaggatctagtgc---------aaggaagagaggaacaaaattcaccgaaaaagatgtaaatagtacaaacaccagcacgagaggctctgaa------------------tcttcccttgaccagaatgcttttcaagctgacaaaaacaagcagtctacagattgtatcgatgacataaagcagattttcatggacaagcatgtgaatac-------------------cttgtttcctgcttatta------ttttct---------------------------------------------------------------------------------------------------------------------------------------------------------------------------------------------------------------------------------------------
>I28656_M002_Malvaceae_Tilia_americana_seq1
-------------------------------------------------------------------------------------------------------------a-----------------------------aatcattttacc-----------------------------------------------------------------ctttattgcca-------------------------------------------------------------------------------------------------------------------------------------------acacttttcctagacctgctcca-----tctgg-gattg-ttatgt-----tttcaaaatttgca----ktcgtttat-caatatt-------tagttsttdg--------tttgatgctcttctgcagtgatagcchgctaa-wtacttggtctttaacttatgt-----acattttaatgcagtgggattggcattgttaatgctattgaggktktaaatgcattcccagaagaagaggggcttcataaatttcgtgagtggattgagtccmcagatccgaycatcttggggaagyttaatgtgcaagaaggatctagtgc---------aaggaagagagcatcaaaathcagtgacaaadatgtcaatagtgcaaaaaccagcatgagagactctgtaagcagcatggaaggagtgtcttcatttgagcagaacatttctcwtgctgacaagaacaagcagtctacagattgtatcgttgagataaagcagattttcattgacaagcatgtgagtac-------------------cttgttccctgcttattc------tttt-----------------------------------------------------------------------------------------------------------------------------------------------------------------------------------------------------------------------------------------------
>I28657_M180_Malvaceae_Triumfetta_lappula_seq1
-------------------------------------------------------------------------------------------------------------a--------------------------ttaggtaaggttatg--------------------------------------------------------------------------------------------------------------------------------------------------------------------------------------------------------------------gtggcatttt---ttgctctattggcatgaatgaaagaaacatatatactgtaatttacactttattgcg-raacayttat-caacagt-------tagttcttag--------cttggtkcccttktgcaattatagcc-aatga-ttayttkgtctttaacgtatagtatttacctttcaatrtagtgggattggrattgtcaatgcwattgaggttgtaaatgcattcccagaaraagacgggcttcataaattccgcgaatggattgagtccccagatcctaccatcttggggaagcttaatgtgcaagaaggatccactgg---------aagaaagagggrvtcaaaattcrgtgacaawgatgasaatactgcaacaascaat---------------------gatggcgaactgtcttcacttgaccagaacctttctcaagctrmtaagaacaagcaatctacagtttgtgtygataacataaagcaggttttcatggacaagcatgtgagtac-------------------cttgtt---------------------------------------------------------------------------------------------------------------------------------------------------------------------------------------------------------------------------------------------------------------------
>I28658_M160_Muntingiaceae_Muntingia_calabura_seq1
------------------------------------------------------------------------------------------------------ccatgtaa----------------------------------------------------------------------------------------------------------gtttgttcattgct----------------------------------------------------------------------------------------------------------------------------------------tcagtctgggtggacctgttact-------tggagattg-ttacac-----tatgaggttttct-----ttcacttgc-tagaagtagaactttgggtcttagag----aagttaata--tgtccacattgatggtatgctag-----------actaactgaaatggat-gtaattcaatgcagtgggattggcattgttaatgctatggaagttgttaatgcatttcctgaagaagatggccttttaaaattccgtgagtggacagaatcccctgacccaagcatcctagggaagattgatgtgcaaggagggtc---------------aaggagaagaggatcaaactgcagagaccatgtagaaagcaacgcagaagctgcc---------tcagctagcagcatggaaggagtctcatcgtctgacccgagtggtactcaagctgatgagaacaggcaggctgcagatgacttgaaagacataaagcagacctttatggataagcatgtaactac-------tgca------cccctgctttcctgttt------------------------------------------------------------------------------------------------------------------------------------------------------------------------------------------------------------------------------------------------------------
>I9832_V002_Malvaceae_Luehea_speciosa_seq1
catctgccattttcccttcttttttccttcggtggtgctctaccttccttatcatttatgaaatccctgtgtgtgtgtctgtgtgtgwtttgtaattctttttctgggaaagattatttgcttttggccttt---tttgctttatttgacctgcatatggtgcttgctgtgttcaatawgttctcatctttttctcccatattttattttdcttgtctttctcactatatctctcttggtgcaggacatygaaaaggagcttggattaacwagggaraagttaatacggayggcattgctacttggragtgactatactgaggggattaggtagataatgraggcatttttgctctatkdwttgcmwrawttttcctgcacctgctcca-----ttbkg---ttgttaatgt-----tttgaactttta------tttgtttat-caatattc--------gttcttgta------atttgatgtccttatgcattgaaagcctgatad-ttacttggccttcaacttrtgt-----accttttaatgcagtgggattggcattgtcaatgctattgagghtrtaaatgcattcccagaagaagatgggcttcrtaaattccgtgagtggattgagtccccngaycctdccatcttrgggaagcttaatgygcaagahggatccagtgc---------awbraagargggktnaaaattcagtgaaaargatgacaatactgcaarcaccagcwtgagrgaykctgtaagcarcartggaggagtgtyttcaattgaccagaatgtttctcaagctgataagaacaagmagycddyhdahdgwwtbwdtkdhndamadmarghdbkthtbnabrdvcanghndgtdv-------------------bthcyytbyybcytmdtw---tttttttctatggtctcc-ttatcatagaawtgttrttgttattctactwctcattttttaatttattaaact------tatagagaaatgtgagcaagaactggcatataccttcatctttcccaagtgaarcagttatttcggagtattcttctccacaagtggataagtcaactgagcctttcacatggggaaggccagatctttttctacttcraaagtaagttaccttattgttagctctt
