# Supplementary material for: Localized Phylogenetic Discordance Among Nuclear Loci Due to Incomplete Lineage Sorting and Introgression in the Family of Cotton and Cacao (Malvaceae)
Source: Front Plant Sci. 2022 Apr 13;13:850521. doi: 10.3389/fpls.2022.850521 (PMC9043901; doi:10.3389/fpls.2022.850521)
Supplement: Supplementary file 1 [file Data_Sheet_1.ZIP › Alignments_v4/L12.fasta]

>I23352_M001_Malvaceae_Bombax_ceiba_seq1
-------------------------------------------------------------------------------------------------------------------------------------------------------------------------------------------------------------------------------------------------------------------------------------------------------------------------------------------------------------------------------------------------------------------------------------------------------------------------------------------------------------------------------------------------------------------------------------------------caggtatgatggggtgcagttatggcagcttcaaaatgccctgggagtccaccaacttgtatggatctcgaatttcatttccttctttttcctatatccttctacctttaatctatta-gaggtagcagccgttgacaagcctaaaatgcatctgtgggaaactggcatcatgcgaatcacccggcatccacaggt-tgacc----actatt----------------atc-------------------tcgacatt---aa-tgtccg-ttt----------------------------------------------ttatttg-ttggaactt-------------------------------------------------------------------------------------------------------------------------------------------tgtag---------------tcatttggtg---------------------------tagt-----------------------------------------------------------------------------------ga---------------------------------------------------------------at-a-----------tc-------agtctgacctttaaagctta-------------aggctgtttgatgtattcctgcaa-ta------------tat--------------------aaccagag-----g----------cca-------------ttca--ccctt-----------gta-----------------------gacc-atgc--------------------------------------------------------------------------------------------------------------------------------------------------------------------------------------------------------------------------------------------------------------------------------------------------------------------------------------------------------------------
>I23353_M002_Malvaceae_Tilia_americana_seq1
--------------------------------------------------------------------------------------------------------------------------------------------------------------------------------------------------------------------------------------------------------------------------------------------------------------------------------------------------------------------------------------------------------------------------------------------------------------------------------------------------------------------------------------------------------------------------------------------aaccacaggtacgatggactgcagttrtggcagcttcaaaatgctccaggagtccatcaacttgtatggctttcaaattttatttccttctttttcctatatccttctacctttaatctatta-gaggtagcagctgtcgacaagcctaaaatgcatctatgggaaactggcatcatgagaatcacccggcatccacaggt-tcacc----actatt----------------atc-------------------ttgatatt---at-tgtcca-ttt----------------------------------------------ymwwwkk-tkggrmytyskwr-----------------------------------------------------------------------------------------------------------------------------------------------------------kymwttkgkk---------------------------kwrk-----------------------------------------------------------------------------------wa---------------------------------------------------------------aw-w-----------wt-------wrgsykgsct-------tca-------------aggttatttgatgt-atcctgcaa-ta------------tat--------------------aaccagagag---g----------cca-------------ccca--ctcta-----------gta-----------------------taat-atgctcttgaaaa-ggaatgtgtattta---------------tacattgctaatg-----------------------------------------------------------------------------------atagggaataagcttaattttctgagctg---ttgctatagtg---------------------------------------------------------------------------------ttctccataa---------------------------------------------------------------------------------------
>I23354_M003_Malvaceae_Herissantia_crispa_seq1
----------------------------------------------------------------------------------------------------------------------------------------------------------------------------------------------------------------------------------------------------------------------------------------------------------------------------------------------------------------------------------------------------------------------------------------------------------------------------------------------------------------------------------------------------------------------------------gtacttcatcaaccataggtatgatggggtgcagttatggcagcttcagaatgctctcggagtgcaccaacttgtatggctctcaaattttgtttccttctttttcctatatccttccaccttcaatctatta-gaggtagcagctgtcgacaagccgaaaatgcatctctgggaaactggcatcatgagaatcacccggcatccacaggt-tcacc----accatt----------------atc-------------------ttcacatt---aa-tttcca-ctt----------------------------------------------ttttatg-ttgggaatt-------------------------------------------------------------------------------------------------------------------------------------------tgtag---------------tcattttgtg---------------------------tagtca--------------------------------------------------------------------------------ata---------------------------------------------------------------at-a-----------tt-------atgctgaygt-------tta-------------agaccatctgatag-tccttcgaa-tgaa--------ttcat--------------------aaccagagag---g----------cag-------------tttg--ccatcctaaa-----------------------------------------------------aatatgtatttgatg-----------atacacatctaaaa-----------------------------------------------------------------------------------ataagggatattatctctta----at----------cgcgtga---------------------------------------------------------------------------------ttttccatgggga-----------------------------------------------ttaaaatttgttt------------------------
>I23355_M004_Malvaceae_Malva_arborea_seq1
-----------------------------------------------------------------------------------------------------------------------------------------------------------------------------------------------------------------------------------------------------------------------------------------------------------------------------------------------------------------------------------------------------------------------------------------------------------------------------------------------------------------------------------------------------------------------------------tacttcatcaaccacaggtatgatggagtgcagttatggcagcttcaaaatgctctcggagtacatcaacttgtatggctctcgaactttgtttccttctttttcctgtatccgtctacctttaatctgtta-gaggtagcggctgttgacaagccgaaaatgcatctctgggaaactggcatcatgagaatcactcggcatccgcaggt-tcgcc----actatt----------------atc-------------------ttcacatta--ga-tttcca-ctt----------------------------------------------ttatatg-ttgggaatt-------------------------------------------------------------------------------------------------------------------------------------------tgtag---------------tcatttcatt---------------------------tagt-----------------------------------------------------------------------------------ga---------------------------------------------------------------at-g-----------tt-------atgctgacat-------ttg-------------aggccgtttgatgt-tccttggaa-ta------------cat--------------------aacca---------------------------------------------------------cga-----------------------tttc-atattatccgctt-tgtaattttctatatct----------ttttcagatggtagg-----------------------------------------------------------------------------------gcaggtaatttggtgcctggca--------------catacag---------------------------------------------------------------------------------tttggatcggaaa----------------------------------------------ctctgtagctgttgcagcctctgtcggtttgatcggac
>I23356_M005_Malvaceae_Lavatera_assurgentiflora_seq1
------------------------------------------------------------------------------------------------------------------------------------------------------------------------------------------------------------------------------------------------------------------------------------------------------------------------------------------------------------------------------------------------------------------------------------------------------------------------------------------------------------------------------------------------------------------------------------------------------------gagtgcagttatggcagcttcaaaatgytctcrgagtacatcaacttgtatggctctcgaactttgtttccttctttttcctgtatccgtctacctttaatctgtta-raggtagcggctgttgacaagccgaaaatgcatctctgggaaactggcatcatgagaatcacycggcatccgcaggt-tcgcc----actatt----------------atc-------------------ttcacatta--ga-tttcca-ctt----------------------------------------------ytatatg-ttgggaatt-------------------------------------------------------------------------------------------------------------------------------------------tgtag---------------tcatttcatt---------------------------tagt-----------------------------------------------------------------------------------ga---------------------------------------------------------------at-g-----------tt-------atgctgacat-------ttg-------------aggccgtttgatgt-tccttggaa-ta------------yat--------------------aacca---------------------------------------------------------cga-----------------------tttc-atattatccgctt-tgtatatcttttyakmt----------kkttcagatggtagg-----------------------------------------------------------------------------------gca--------------------------------------------------------------------------------------------------------------------------------------------------------------------------------------------------------------------------
>I23358_M007_Cistaceae_Cistus_albidus_seq1
----------------------------------------------------------------------------------------------------------------------------------------------------------------------------------------------------------------------------------------------------------------------------------------------------------------------------------------------------------------------------------------------------------------------------------------------------------------------------------------------------------------------------------------------------------------------------------------------------------------------------------------------tgttcatgaatttgtgtggctttcaaattttgtttccttctttttcctgtatccttctacatttaatctgtta-gaagtagcagctgttgacaagccaaaactgcacctttgggaaaccgggatcatgagaatcaccaggcacccacaggtttggactttaaccccc----------------ata----------------agaataatttc--tta-gagcca-ttt--------------------------------------------ccgtatatg-----------------------------------------------------------------------------------------------------------------------------------------------------tttgg---------------tcatttggtg-------------------------agtaat-----------------------------------------------------------------------------------aa---------------------------------------------------------------gc-a------------------------------------cttag------------aagcaacttaggtattgcactgaagtata----------aat--------------------------------tg----------cta------------ctttg-ttcttc-----------gta-----a-----------------tgatgaaatccccga--------------------------------------------------------------------------------------------------------------------------------------------------------------------------------------------------------------------------------------------------------------------------------------------------------------------------------------------------------------
>I23359_M008_Malvaceae_Althaea_officinalis_seq1
----------------------------------------------------------------------------------------------------------------------------------------------------------------------------------------------------------------------------------------------------------------------------------------------------------------------------------------------------------------------------------------------------------------------------------------------------------------------------------------------------------------------------------------------------------------------------------gtacttcatcaaccacaggtatgatggagtacagttatggcagcttcaaaatgctctcggagtacatcaacttgtatggctctcgaattttgtttcyttctttttcctgtatccktcyacctttaatctgttr-gaggtagcggctgtcgacaarccraaaatgcatctctgggaaacyggcatcatgagratcacccggcatccrcaggt-tcgcc----actatt----------------atctttwmmykmsaytwyyayytttacatkw--kr-kkwmca-ctt----------------------------------------------ttayatg-ttgggaatt-------------------------------------------------------------------------------------------------------------------------------------------dgtag---------------tcatttcatt---------------------------hagt-----------------------------------------------------------------------------------ga---------------------------------------------------------------at-g-----------tt-------atgctgrcat-------tta-------------aggccgtttgatat-tccttagaa-ta------------cat--------------------aacywgmsrs---k----------mkr-------------kwwg--ymgmkswrrr-----mrwa-----------------------gaac-atgcttttgaact-ggaatatgtatttgat--------------acacatctaaaa-----------------------------------------------------------------------------------acaggaaataatttctttgatgattt----------catatta---------------------------------------------------------------------------------tcc----------------------------------------------------------------------------------------------
>I23360_M009_Malvaceae_Lagunaria_patersonia_seq1
------------------------------------------------------------------------------------------------------------------------------------------------------------------------------------------------------------------------------------------------------------------------------------------------------------------------------------------------------------------------------------------------------------------------------------------------------------------------------------------------------------------------------------------------------------------------------------------------acaggtatgatggagtgcagttatggcagcttcaaaatgctcctggagtccatcaagttttatggctctcaaattttatttccttctttttcctatatccttctacctttaatctatta-gaggtagctgctgtcgacaagccaaaaatgcatctatgggaaactggtatcatgagaatcagccggcatccacaggt-tcacc----actatt----------------atc-------------------ttgacatt---aa-cgtcca-ttt----------------------------------------------ttatatg-ctggtactt-------------------------------------------------------------------------------------------------------------------------------------------tgtac---------------tcatatcatg---------------------------tggt-----------------------------------------------------------------------------------ga---------------------------------------------------------------at-a-----------tt-------aagttgacat-------tta-------------aggccatttgatatattcctgcaa----------------at--------------------a--------------------------------------------------------------------------------------------------------------------------------------------------------------------------------------------------------------------------------------------------------------------------------------------------------------------------------------------------------------------------------------------------------------------------------------------------------------------
>I23364_M013_Malvaceae_Grewia_sp_seq1
------------------------------------------------------------------------------------------------------------------------------------------------------------------------------------------------------------------------------------------------------------------------------------------------------------------------------------------------------------------------------------------------------------------------------------------------------------------------------------------------------------------------------------------------------------------------------------acttcatcaaccacaggtatgatggagtgcagttatggcagcttcaaaatgctcccggactgcatcaacttctgtggctttctaatttcatatccttctttctcctatatccttctacttttaatctgtta-gaggtagcagccgttgacaagcctgaaatgcatctctgggaaactggcatcatgagaatcacccgacacccacaggt-taacc-----ctatt----------------atc-------------------tcgatata---aa-tgtcacattt----------------------------------------------tcatcca-tcggaacttgattt----------------------------------------------------------------------------------------------------------------------------------------------------------ttatctggtgagaagttgggata--aaattagat-aataatcactga--------------------------------------------------------------------------agtga---------------------------------------------------------------ac-a-----------tt-------aggctgccctca---------------------acgttattttatgtataaattgga-tgcattactaaagatatgg--------------aataaatttaatttt--gtaa-------ctgtt-----------------gcatcagaataa---agcatcaat------------------tgacccccccttc-------------------------------------------------------------------------------------------------------------------------------------------------------------------------------------------------------------------------------------------------------------------------------------------------------------------------------------------------------------act
>I23365_M014_Malvaceae_Callirhoe_bushii_seq1
-----------------------------------------------------------------------------------------------------------------------------------------------------------------------------------------------------------------------------------------------------------------------------------------------------------------------------------------------------------------------------------------------------------------------------------------------------------------------------------------------------------------------------------------------------------------------------------tacttcatcaaccacaggtatgatggagtgcagttatggcagcttcaaaatgctctcggagtacatcaacttgtatggctctcgaattttgtttccttctttttcctgtatccttctacctttaatctgtta-gaggtagcggctgtcgacacgccaaaaatgcatctctgggaaactggcatcatgagaatcacccggcatccgcaggt-tcgcc----actatt----------------atc-------------------ttaaagta---ga-tttcca-ctt----------------------------------------------t--tatg-ttaggaatt-------------------------------------------------------------------------------------------------------------------------------------------tttag---------------tc--ttcact---------------------------tagt-----------------------------------------------------------------------------------ga---------------------------------------------------------------at-a-----------tttat-atgatgctgacat-------cta-------------aggccttttgatat-tccttggaa-ta------------cat--------------------taccagggagg-cg----------cgg-------------tttg--cttctgwwga-----wwtm-----------------------rway-awscttttaaact-ggaatatgtatttgat--------------acacatctaaaa-----------------------------------------------------------------------------------t----------------------------------------------------------------------------------------------------------------------------------------------------------------------------------------------------------------------------
>I23367_M016_Malvaceae_Kitaibelia_vitifolia_seq1
------------------------------------------------------------------------------------------------------------------------------------------------------------------------------------------------------------------------------------------------------------------------------------------------------------------------------------------------------------------------------------------------------------------------------------------------------------------------------------------------------------------------------------------------------------------------------------actycatcaaccacaggtatgatggagtgcagttatggcagcttcaaaatgctctcggagtacatcaacttgtatggctctcraattttgtttcyttctttttcctgtatccktctacctttaatctgtta-gaggtagcggctgtcgacaagccgaaaatgcatctctgggaaactggcatcatgagaatcacccggcatccgcaggt-tcrcc----rctatt----------------aty-------------------tttacatta--ka-ttycca-ctt----------------------------------------------ttatatg-ttgggaatt-------------------------------------------------------------------------------------------------------------------------------------------tgtag---------------tcatttcatt---------------------------trgt-----------------------------------------------------------------------------------ga---------------------------------------------------------------at-g-----------tt-------atgctgmcat-------ttm-------------aggccrtttgatat-tccttrgaa-ta------------cat--------------------aaccagagag---r----------cgg-------------tttg--ctgctgtaga-----agta-----------------------gaac-atgcttttgaact-ggaatatgtatttgat--------------acacatctaaaa-----------------------------------------------------------------------------------acagggaataatttctttgatgattt----------catatta---------------------------------------------------------------------------------tccgctttg----------------------------------------------------------------------------------------
>I23368_M017_Malvaceae_Sterculia_apetala_seq1
----------------------------------------------------------------------------------------------------------------------------------------------------------------------------------------------------------------------------------------------------------------------------------------------------------------------------------------------------------------------------------------------------------------------------------------------------------------------------------------------------------------------------------------------------------------------------------gtatttcatcaaccacaggtatgatggcctgcagttatggcagcttcaaaatgctccaggagtccatcaacttgtatggctttcaaattttatttccttttttttcctatacccttctacctttaatctatta-gaggtagcagctgttgacaagcctaaaatgcatctatgggaaactggcatcatgcgaatcacccggcatccacaggt-tcacc----actatt----------------atc-------------------ttgatatt---aa-tgtcca-ttt----------------------------------------------tcatgtg-ttgggactt-------------------------------------------------------------------------------------------------------------------------------------------catag---------------acatttggtg---------------------------tagt-----------------------------------------------------------------------------------ta---------------------------------------------------------------at-a-----------tt-------aggctggcct-------tca-------------agtttatttgatgt-atcct--------------------------------------------------------------------a-------------ccaa--ccctt-----------gta-----------------------tgat-atgctcttgaaaa-a---------------------------------------------------------------------------------------------------------------------------------------------------------------------------------------------------------------------------------------------------------------------------------------------------------------------------------------------------------
>I23369_M018_Malvaceae_Abelmoschus_esculentus_seq1
-----------------------------------------------------------------------------------------------------------------------------------------------------------------------------------------------------------------------------------------------------------------------------------------------------------------------------------------------------------------------------------------------------------------------------------------------------------------------------------------------------------------------------------------------------------------------------------tacttcatcaaccacaggtatgatgggrygcagttatggcarcttcaaaatgctcctggrgtccatcaacttgtatggctctcgaattttatttccttctttttcctatatccttcyaccttyaatctatta-gaggtagcagccgtcgacaagccagaaatgcatctgtgggaaactggcatcatgagaatcacccggcatccacaggt-tcacc----wytatt----------------atc-------------------ttggcattat-at-tgttcg-tctactgtttaccg-----------------------------------tcatcgt-gtacaacatgctctgt--------------------------------------------------------------------------------------------------------------------------------------------------------tccttctccg--------------atgttctcaa-attatccactt-------------------------------------------------------------------------------------------------------------------------------------------------------------------------ctttatcttt-----tcaga--tggtagggcaggtaatctggtgcttggctcaca--------------cgat-----------------ttggattggaaactctgttg-------ctgttgcagcc-----tcca-tcggtttgatcg----gacatcat-------------------ctatttggcgtctggaatggtgataggagactagctga--------gcgacatg-----------------------------------------------------------------------------------------------------------------------------------------------------------------------------------------------------------------------------------------------------------------------------------------------------------------------
>I23370_M105_Malvaceae_Pachira_aquatica_seq1
----------------------------------------------------------------------------------------------------------------------------------------------------------------------------------------------------------------------------------------------------------------------------------------------------------------------------------------------------------------------------------------------------------------------------------------------------------------------------------------------------------------------------------------------------------------------------------gtacttcatcaaccacagktacgatggggtgcagttatggcaacttcaaaatgctccaggagtccaccaacttgtatggctctcgaatttcatttccttctttttcctgtatccttctaccttcaatctatta-gaggtagcagctgttgacaagcctaaaatgcatctatgggaaactggcattatgcgaatcacccggcatcctcaggt-tcacc----actatt----------------atc-------------------tcgacatg---aa-tgtcca-ttt----------------------------------------------ttatatg-tcagaactt-------------------------------------------------------------------------------------------------------------------------------------------tgtag---------------tcatttggtg--------------------------ttagc-----------------------------------------------------------------------------------ta---------------------------------------------------------------at-a-----------tc-------aggctgactttt-aagctta-------------aggccatttcatgtattcctgcaa-ta------------tat--------------------aattggag-----g----------cca-------------ttca--ccmtc-----------gta-----------------------gaac-atgcacttgaaaa-agaatacgtatttgct--------------a---------------------------------------------------------------------------------------------------------------------------------------------------------------------------------------------------------------------------------------------------------------------------------------------------------------------------
>I23371_M137_Malvaceae_Dombeya_wallichii_seq1
--------------------------------------------------------------------------------------------------------------------------------------------------------------------------------------------------------------------------------------------------------------------------------------------------------------------------------------------------------------------------------------------------------------------------------------------------------------------------------------------------------------------------------------------------------------------------------------ttcatcaaccacaggtatgatggcatgcagttatggcagcttcaaaatgctcctggagtccatcaacttgtatggctgtcaaattttatttccttctttttcctatacccctctacctttaatctrtta-gaggtagcagctgtcgacaagcctgaaatgcatctatgggaaactggcatcatgagaatcacccggcatccacaggt-tcacc----asyact----------------atc-------------------ttgatatt---aa-tdycaa-ttt----------------------------------------------tcatatg-ttgggactt-------------------------------------------------------------------------------------------------------------------------------------------cttag---------------tcatttggcd---------------------------ttgtta--------------------------------------------------------------------------------------------------------------------------------------------------gt-a-----------tc-------aggttdccttya---------------------aggttatttcgtgtatatttatttatwvhahgctvctghtabggadtan---------gcthhahtttatgaggtg----------ttg-------------------------------------------------------------caatagtattctccakywamywwkktaatyymctcyaycywytcagatggtagggcaggtgatgtg----------------------------------------------------------------------------gt-----------------------------------------------------------------------------------------------------------------------------------------------------------------------------------------------------------------------------
>I23372_M140_Malvaceae_Chiranthodendron_pentadactylon_seq1
-------------------------------------------------------------------------------------------------------------------------------------------------------------------------------------------------------------------------------------------------------------------------------------------------------------------------------------------------------------------------------------------------------------------------------------------------------------------------------------------------------------------------------------------------------------------------------------------caaccacaggtatgatggggtgcagttatggcagcttcaaaatgctccaggagtccatcaacttgtatggctctcaaattttatttccttctttctcctatatmcttctacctwtaawytatta-grggtagctgctgtcgacaagcctaaaatgcatctgtgggaaactggcgtcatgagaatcacccggcatccacaggt-tcacc----actatt----------------atc-------------------ttgacatt---aa-tgtcca-ttt----------------------------------------------tcatatg-ttgggactt-------------------------------------------------------------------------------------------------------------------------------------------tgcag---------------tcatttggtg---------------------------tagc-----------------------------------------------------------------------------------ag---------------------------------------------------------------at-a-----------tt-------aggctgacct-------ttaa------------ggccaatttgatgttcttgaccgtccagg----------cat----cactttgt---------------------gtt--ccttcttcgatgtt--------ttcatatcgtccac--------tta-----------------------gtaa-atttcctctatct---------tttcagatg-------------gca-------------------------------------------------------------------------------------------------------------------------------------------------------------------------------------------------------------------------------------------------------------------------------------------------------------------------
>I23373_M141_Malvaceae_Quararibea_funebris_seq1
----------------------------------------------------------------------------------------------------------------------------------------------------------------------------------------------------------------------------------------------------------------------------------------------------------------------------------------------------------------------------------------------------------------------------------------------------------------------------------------------------------------------------------------------------------------------------------gtacttcatcaaccacaggtatgatggggtgcagttatggcagcttcaaaatgctccaggagtccatcaacttgtgtggctttcgaattttatttccttctttttcctatatccttctacctttaatctatta-gaagtagcagctgtcgacaagcctaaaatgcatctttgggaaactggcatcatgagaatcagccggcatccacaggt-tcacc----actatt----------------atc-------------------ttaacatt---aa-tgtcca-ttt----------------------------------------------ttacacg-tagggagtt-------------------------------------------------------------------------------------------------------------------------------------------tgtag---------------tca-ttggtg---------------------------tagt-----------------------------------------------------------------------------------ga---------------------------------------------------------------at-a-----------tt-------acgctgacat-------tta-------------aggccatttgacgtattcctgcaa-ca------------tat--------------------agctggagag---g----------cca-------------ttcg--ctctct---------cata-----------------------gaac-atgcttttgaaaa-ggaatatgtatttgat--------------acatgggtaaaa-----------------------------------------------------------------------------------atagggaataatcttaattttgtttttt----taagcacgtga---------------------------------------------------------------------------------ttttccatgaggagt---------------------------------------ggaatt-------------------------------------
>I23374_M142_Malvaceae_Hampea_nutricia_seq1
--------------------------------------------------------------------------------------------------------------------------------------------------------------------------------------------------------------------------------------------------------------------------------------------------------------------------------------------------------------------------------------------------------------------------------------------------------------------------------------------------------------------------------------------------------------------------------------ttcatcaaccacaggtacgatggagtacagttatggcagcttcaaaatgctcctggactccatcaacttgtttggctctcgaattttatttccttctttttcctatatccttctacctttaatctatta-gaggtagcagctgttgaccagccaaaagtgcatctatgggaaactggcatcatgagaatcacccggcatccacaggt-tcacc----actatt----------------atc-------------------ttggcatt---aa-cgtcca-ttt----------------------------------------------ctgtgtg-tcggatytt-------------------------------------------------------------------------------------------------------------------------------------------tgtag---------------tcattttgtk---------------------------tytt-----------------------------------------------------------------------------------ga---------------------------------------------------------------at-a-----------tc-------aaactgatgt-------tta-------------aagccatttgccatattcctgcaagta------------cat--------------------aactgaagag---g----------tgg-------------ttca--ccatc-----------gta-----------------------gaac-atactcttgaact-ggaagatgtgtttgat--------------acacagctaaaa----------------------------------------------------------------------------------------------------------------------------------------------------------------------------------------------------------------------------------------------------------------------------------------------------------------
>I23376_M145_Malvaceae_Heliocarpus_appendiculatus_seq1
---------------------------------------------------------------------------------------------------------------------------------------------------------------------------------------------------------------------------------------------------------------------------------------------------------------------------------------------------------------------------------------------------------------------------------------------------------------------------------------------------------------------------------------------------------------------------------------ttatcaaccacaggtatgatggggtgcagttatggcagcttcaagatgctcccggagtacatcaacttgtgtggctctctaattttatttctttcttattcctatatccttctacgtttaatctatta-gaggtrgcagctgttgacaagcctaaaatgcatctttgggaaaccggcatcataagaatyactcggcatccacaggt-tcacc----actrtt----------------atc-------------------tygatatt---ga-agtcca-ttt----------------------------------------------tcatatg-ttggaacttggttc----------------------------------------------------------------------------------------------------------------------------------------------------------gtagtcaataaaaggactatatatttkatatgct-ggtaatgatggg--------------------------------------------------------------------------gcagt---------------------------------------------------------------aa-a-----------ac-------atgttcttta-------aaa-------------ggagtatatgttttccctgcccaa-cacag---------cac--------------------acacaaaaac---a----------cca-------a-----------aaattaaa--------gaaccctagtmtaccatctggtatggacactctgttccttgtt------------------------------------------------------------------------------------------------------------------------------------------------------------------------------------------------------------------------------------------------------------------------------------------------------------------------------------------------------------
>I23377_M148_Malvaceae_Robinsonella_mirandae_seq1
----------------------------------------------------------------------------------------------------------------------------------------------------------------------------------------------------------------------------------------------------------------------------------------------------------------------------------------------------------------------------------------------------------------------------------------------------------------------------------------------------------------------------------------------------------------------------------gtacttcatcaaccataggtatgatgggktgcagttatggcagmttcaraatgctytyggagtacacsaacttgtatggctctcraattttgtttccttctttttcctrtatccttctacctttaatctatta-gaggtagcggctgtcgacaagccgaaaatgcatctctgggaaactggcatcatgagaatcacccggcatccacaggt-tcacy----astatt----------------awc-------------------ht--------tam-wttmmw-yty----------------------------------------------ywttwtk-ttrkgwwkk-------------------------------------------------------------------------------------------------------------------------------------------krwwkts----------wwktyrtktwgtg--------------wakwkwayry-trwsstr-------------------------------------------------------------------------mmrkkyamsgsvw------------tkt----------------------------------------------gw-w-----------wkts--mtkmkamtsmwyw----------------------amkwrwrrggsrkatytycwytkwakmrcrtgmt--yttsmay------------------skgawtwkamwy---rtw--------twrwwwkwwkgkwkatttt---ctctt-----------awkt---------------------------cttctttgtaac------------------------------------------------------------------------------------------------------------------------------------------------------------------------------------------------------------------------------------------------------------------------------------------------------------------------------------------------------------
>I23378_M150_Malvaceae_Ceiba_pentandra_seq1
--------------------------------------------------------------------------------------------------------------------------------------------------------------------------------------------------------------------------------------------------------------------------------------------------------------------------------------------------------------------------------------------------------------------------------------------------------------------------------------------------------------------------------------------------------------------------------------ttcatcaaccacaggtatgatggggtgcagttgtggcagcttcaaaatgctccaggattacaccaacttgtatggatctcgaatttcatttccttctttttcctatatccttctacctttaatctatta-gaggtagcagctgtcgacaagcctaaaatgcatctgtgggaaactggcatcatgcgaatcacccggcatccacaggt-tgacc----actatt----------------atc-------------------tctacatt---aa-tgtcca-ttt----------------------------------------------ttatttg-ttggaactt-------------------------------------------------------------------------------------------------------------------------------------------tgtag---------------tcatttggtg---------------------------tagt-----------------------------------------------------------------------------------ga---------------------------------------------------------------at-a-----------tc-------agtctgaccttcaaagctta-------------aggc-------------------------------------------------------------------------------------------------------------------------------------------------------------------------------------------------------------------------------------------------------------------------------------------------------------------------------------------------------------------------------------------------------------------------------------------------------------------------------------------------------------------------------
>I23379_M160_Muntingiaceae_Muntingia_calabura_seq1
----------------------------------------------------------------------------------------------------------------------------------------------------------------------------------------------------------------------------------------------------------------------------------------------------------------------------------------------------------------------------------------------------------------------------------------------------------------------------------------------------------------------------------------------------------------------------------------------------------------------atggcagcttcaaaatgttcctggagtccatcaatttgtgtggctctcgaatttcatatctttctttctcctatatccttctacttttaatctgtta-gaggtagcagccgtggacaagcctaagatgcatctatgggaaactgggataatgagaattaccaggcatcctcaggt-ttggc---atccaca----------------gtc-------------------ttaatctt---aa-gttcaa-ttg--------------------------------------------ccttattaatttacagatt---------------------------------------------------------------------------------------------------------------------------------------------------------------ctattccacc-----------------------------------------------------------------------------------------------------------------------------------------------------------------------------------atta-----------ttcataaaaacccttggttct----tttagtt----------acttcatatgctatatcctcgttgatatgag---gaagtgat--------------------atcctgatatt-------------ctaatgtt------------------------------gtatgcat------------------aaat-atgaatctcgtacatcattgttctttcatatga--------ccagcagtcttacctttctgtg---------------------------------------------------------------------------------------------------------------------------------------------------------------------------------------------------------------------------------------------------------------------------------------------------------
>I23380_M161_Malvaceae_Hibiscus_tiliaceus_seq1
----------------------------------------------------------------------------------------------------------------------------------------------------------------------------------------------------------------------------------------------------------------------------------------------------------------------------------------------------------------------------------------------------------------------------------------------------------------------------------------------------------------------------------------------------------------------------------gtacttyatcaaccacagrtatgatggggtgcagttatggcagcttcaaaatgctcccggagtccatcaacttgtatggctctygaattttatttccttctttttcctatatccttctacctttaatctatta-gaggtagcagccgtygasaagccagaaatgcatctgtgggaaactggcatcatgagaatcacccggcatccacaggt-tvacc----actatt----------------atc-------------------ttggcattat-at-ygtttg-ttwactgttttccr-----------------------------------tcatctt-stasaacactttctgt--------------------------------------------------------------------------------------------------------------------------------------------------------tccttctcyk--------------rtgttttcaa-attatckgcttt----------------------------------------------------------------------------------------------------------------------------------------------gtaa-----------tttt-----cctcttaymttt-----tcaga--tggtagggcaggtaatctggtgyttggcgcata--------------caat-----------------ttggatcggaaactctgtag-------ctgttgcagcc-----tcca-tcggtttgatcg----gacatcat-------------------ctatttggtgtttggaatggtgataggagactagctgt--------gcgacatggtgaggcttttgaagttgtaaagaagcgcacaagcatcatcccgtttgcagctatcatcgacgggcgccaaaaattgcccaaagattactacaaagaattcattcgattgccctacttgt--ccatcacggcattgacactaggcgcgtattttctgcatcyagtaatgcaggcagctagtttccggctccattggtagtttgaacgataccattgtatcatgaaaattgtagataatgattggcaaaactcacacatcgag------------gttaaaatcatgg---------ttacactg----gca
>I23381_M162_Bixaceae_Bixa_orellana_seq1
------------------------------------------------------------------------------------------------------------------------------------------------------------------------------------------------------------------------------------------------------------------------------------------------------------------------------------------------------------------------------------------------------------------------------------------------------------------------------------------------------------------------------------------------------------------------------------------------------------------------------------------cggtagtccaccaaattgtgtggctctcaaattttatttccttcttcctcctttatccttccacttttaatctatta-gaggtagcagctgttgacaagcctaaattgcatctttgggaaactgggatcatgagaattaccaggcatccacaggt-ttgtc---attcacc----------------atc-------------------ttgagttc---aa-c--atg-tgt----------------------------------------------tcatgta-----------------------------------------------------------------------------------------------------------------------------------------------------tattgataagagagaataagttctctagtgcattgcgtaaaca-aacgctgtct-ggttttgtccaa--------------------------------------------------------------------------taaga---------------------------------------------------------------tt-aaattgattttctt-------ggtct---ct------ttca-------------tagctccccctttctctcattttgttaatc-----acttcatctttcgttttctgttcagatggttgggcagg-tgct--------ctggtgc---------ttgg-cccatacaatatgga------ttgg-----------------------taactccgtaacg----------------------------gtggca-------------------------------------------------------------------------------------------------------------------------------------------------------------------------------------------------------------------------------------------------------------------------------------------------------------------------
>I23382_M163_Bixaceae_Cochlospermum_vitifolium_seq1
---------------------------------------------------------------------------------------------------------------------------------------------------------------------------------------------------------------------------------------------------------------------------------------------------------------------------------------------------------------------------------------------------------------------------------------------------------------------------------------------------------------------------------------------------------------------------------------------------------------tgcagttgtggcagctacaaagtgctcctgcagtacaccaacttgtgtggctctcaaatttcgtttccttccttttcctttatccttccacctttaatctacta-gagatagcagctgttgacaagcctaaattgcatctttgggaaactgggatcatgagaattactaggcatccgcaggtgagggc---atccatc----------------atc-------------------attatttt---ag-cttctg-ttt----------------------------------------------tcgtaga-----------------------------------------------------------------------------------------------------------------------------------------------------tgttggt-----------agtcatttgatgagcagagtgaaga-aaggtagata-tgcaataacgga--------------------------------------------------------------------------agtga---------------------------------------------------------------at-a-----------ct-------gggctgggct------ttga-------------caattattcttgatacttgcacaatcaata-----attaca---------------------------------------------gtgactc---------ttca-tccacaaaaaaaaaaawatayaywg-----------------------wsactctctaacataaarwsymywytmtwkwraa-rararwgtgataaaacagaatg----------------------------------------------------------------------------------aaaaga-----------------------------------------------------------------------------------------------------------------------------------------------------------------------------------------------------------------------
>I23383_M166_Malvaceae_Pseudobombax_ellipticum_seq1
----------------------------------------------------------------------------------------------------------------------------------------------------------------------------------------------------------------------------------------------------------------------------------------------------------------------------------------------------------------------------------------------------------------------------------------------------------------------------------------------------------------------------------------------------------------------------------gtacttcatcaaccacaggtatgatggggtgcagttatggcagcttcaaaatgctcctggagtccaccaacttgtatggctctcgaatttcatttccttccttttcctatatccttctacctttaatctatta-gaggtagcagctgttgacaagcctaaaatgcatctgtgggaaactggcatcatgcgaatcacccggcatccacaggt-tcacc----actatt----------------atc-------------------atgacatt---aa-tgtcca-ttt----------------------------------------------ttatatg-ttagaactt-------------------------------------------------------------------------------------------------------------------------------------------tgtag---------------tcatttggtg---------------------------tagt-----------------------------------------------------------------------------------ca---------------------------------------------------------------at-a-----------tc-------agcctgaactttgaagctta-------------acgccattcgatgtattcctgca------------------------------------------------------------------------------------------------------------------------------------------------------------------------------------------------------------------------------------------------------------------------------------------------------------------------------------------------------------------------------------------------------------------------------------------------------------------------------------------------------------
>I23384_M168_Malvaceae_Theobroma_cacao_seq1
----------------------------------------------------------------------------------------------------------------------------------------------------------------------------------------------------------------------------------------------------------------------------------------------------------------------------------------------------------------------------------------------------------------------------------------------------------------------------------------------------------------------------------------------------------------------------------atacttcatcaaccacaggtatgatggagtgcagttatggcagcttcaaaatgctcctggagtccatcaacttgtgtggctctcaaattttatttccttctttttcctatatccttctacctttaatttattg-gaagtagcagctgttgacaagcctaaaatgcatctttgggaaactggcatcatgagaatcacccggcatccacaggt-tcacc----actatt----------------atc-------------------ttgatagc---aa-tgtgca-cttgata---gttatttgg------------------------------tgagaag-tcaggtgat-------------------------------------------------------------------------------------------------------------------------------------------aataa-----------gatattagtcactg---------------------------tagg-----------------------------------------------------------------------------------gg---------------------------------------------------------------at-a-----------gt-------aggctggcct-------tca-------------aggttatctgatgtatttctgcca-ta------------tat--------------------aaccagacag---g----------cca-------------ttta--ccaca-----------gta-----------------------taac-atgcccttgaaaa-ggaatgtatatttgaa--------------gca---------------------------------------------------------------------------------------------------------ttgctttagtgtttt----gcatcaactaag-----------------------------------------gcaaaccccc----------------------t--ccacccccccaccaaaaaa---------------------------------------aaaaaaagaaa--------------------------------
>I23385_M169_Malvaceae_Ochroma_pyramidale_seq1
-----------------------------------------------------------------------------------------------------------------------------------------------------------------------------------------------------------------------------------------------------------------------------------------------------------------------------------------------------------------------------------------------------------------------------------------------------------------------------------------------------------------------------------------------------------------------------------tacttcatcaaccacaggtatgatggggtgcagttatggcagcttcaaaatgctccaggagtccatcaacttgtatggctctcaaattttatttccttctttttcctatacccttctacctttaatctatta-gaggtagcagctgtcgacaagcctaaaatgcatctgtgggaaactggcatcatgagaatcacccggcatccacaggt-tcacc----actact----------------atc-------------------ttgacatt---aa-tgtcca-ttt----------------------------------------------ttatatg-ttgggactt-------------------------------------------------------------------------------------------------------------------------------------------tgtag---------------tcatttggtg---------------------------tagt-----------------------------------------------------------------------------------ga---------------------------------------------------------------at-a-----------tt-------aggctgacct-------tta-------------aggccatttgatgtattcctgcta-ta------------cat--------------------aaccagagag---g----------cca-------------ttct--ccctc-----------gtg-----------------------gaac-atgctcttgaaaa-ggaatatgtatttgat--------------acacagctaaga-----------------------------------------------------------------------------------ataggaaatacacttaattttgtttttt----taaacatgtga---------------------------------------------------------------------------------ttttccataacaaat---------------------------------------ggaattattttgtttgttt-----------------accgt--
>I23387_M178_Malvaceae_Malvaviscus_arboreus_seq1
----------------------------------------------------------------------------------------------------------------------------------------------------------------------------------------------------------------------------------------------------------------------------------------------------------------------------------------------------------------------------------------------------------------------------------------------------------------------------------------------------------------------------------------------------------------------------------------catcaaccacaggtatgatgggatgcagttatggcarcttcaaaatgctcctggtgtccatcaacttgtatggctctcgaattttatttccttctttttcctatatccttctaccttcaatctatta-gaggtagcagccgtcgacaagccagaaatgcatctgtgggaaactggcattatgagaatcacccgtcatccacaggt-tcccc----acaact----------------atc-------------------ttggcattat-at-tgtttr-ytkwytsyk----------------------------------------tcmdyyw-kykkrwsvmwywctkt--------------------------------------------------------------------------------------------------------------------------------------------------------ytsttyywys--------------wwskwtkyww-wywawyyryyyk----------------------------------------------------------------------------------------------------------------------------------------------stww-----------ktww-----yytyyywyytwt-----yywkw--yrgwwgggcaggtaatatggtgcttggcccaca--------------caat-----------------ttggattggaaaswmwstmk-------strkykswksc-----wscm-tcsrtykgwtyg----rwcrkmmw-------------------yyatytrkykkkygkwwtggtgataggagactagctgt--------gcgaca-------------------------------------------------------------------------------------------------------------------------------------------------------------------------------------------------------------------------------------------------------------------------------------------------------------------------
>I23388_M180_Malvaceae_Triumfetta_lappula_seq1
-------------------------------------------------------------------------------------------------------------------------------------------------------------------------------------------------------------------------------------------------------------------------------------------------------------------------------------------------------------------------------------------------------------------------------------------------------------------------------------------------------------------------------------------------------------------------------------actcatcaaccacaggtatgatggggtgcagttatggcagcttcaagatgctcccggagtacatcaacttgtgtggctctctaattttatttctttcttattcctatatccttctacgtttaatctatta-gaggtagcagctgttgataagcctaaaatgcatctttgggaaaccggcatcataagaatcactcggcatccacaggt-tcacc----actatt----------------atc-------------------tcgatatt---ga-agtcca-ttt----------------------------------------------tcatatg-ttggaacttggttc----------------------------------------------------------------------------------------------------------------------------------------------------------gtagtcaataaaaggactatatatttgatatgct-ggtaatgatggg--------------------------------------------------------------------------gcagt---------------------------------------------------------------aa-a-----------ac-------atgttcttta-------aaa-------------ggagtatatgttttccctgcccaa-cacag---------cac--------------------acacaaaaac---a----------cca-------a-----------aaattaaa--------gaaccctagtataccatctggwatggacactctgttccttgttc-------tgtgtttgata---------------atgtctaact----------------------------------------------------------------------------------------------------------------------------------------------------------------------------------------------------------------------------------------------------------------------------------------------------------------
>I23389_M181_Malvaceae_Pavonia_scheadiana_seq1
----------------------------------------------------------------------------------------------------------------------------------------------------------------------------------------------------------------------------------------------------------------------------------------------------------------------------------------------------------------------------------------------------------------------------------------------------------------------------------------------------------------------------------------------------------------------------------gtacttcatcaaccaccggtatgatggggtgcagttatggcaacttcaaaatgctgtcggagtgcatcaacttgtctggctctcgaatgttgtttccttctttttcctatatccttctacgtttaatctatta-gaggtagcggctgtcgacaagccgaaaatgcatctctgggaaactggcatcatgagaatcacccggcatccacaggt-tcacc----actatt----------------atc-------------------tttacatt---ga-tttcca-ctt----------------------------------------------ttttatg-ttgggaatt-------------------------------------------------------------------------------------------------------------------------------------------tgtag---------------tcatttcgtt---------------------------tagt-----------------------------------------------------------------------------------gg---------------------------------------------------------------at-a-----------tt-------atgctggcgt-------tta-------------aggccatttgatat-tccttagaa-ta------------tat--------------------aacc--agag---g----------cag-------------ttcg--ccgcc-----------ata-----------------------caac-atgctatcgaacc-ggaatatgtatttgaa--------------acacatctaaaa-----------------------------------------------------------------------------------acagggaataatttcttcgawgtttt----------catagta---------------------------------------------------------------------------------tccgctttg----------------------------------------------------------------------------------------
>I23390_M182_Malvaceae_Anoda_cristata_seq1
-------------------------------------------------------------------------------------------------------------------------------------------------------------------------------------------------------------------------------------------------------------------------------------------------------------------------------------------------------------------------------------------------------------------------------------------------------------------------------------------------------------------------------------------------------------------------------------cttcatcaaccaccggtatgatggggtgcagttatggcagcttcaaaatgctatcggagtacatgaacttgtatggctttcgaattttgtttctttctttttcctatatccttctacgtttaatctatta-gaggtagcggctgtcgacaagccgaaaatgcatctmtgggaaactggcatcatgagaatcacccggcatccacaggt-tcacc----actatt----------------atc-------------------tttacatt---ga-tttcca-ctt----------------------------------------------ttttatg-ttgggaatt-------------------------------------------------------------------------------------------------------------------------------------------tgtag---------------tcatttcgtt---------------------------tagt-----------------------------------------------------------------------------------gg---------------------------------------------------------------at-a-----------tt-------atgctggcgt-------tta-------------aggccatttgatat-yccttagaa-ta------------tat--------------------aacc--agag---g----------cag-------------ttcg--ccgcc-----------ata-----------------------caac-atgctatcgaacc-kgaatatgtatttgaa--------------acacatctaaaa-----------------------------------------------------------------------------------acagggaataatttcttcgatgtttt----------catagta---------------------------------------------------------------------------------tc-----------------------------------------------------------------------------------------------
>I23391_M183_Malvaceae_Phymosia_umbellata_seq1
--------------------------------------------------------------------------------------------------------------------------------------------------------------------------------------------------------------------------------------------------------------------------------------------------------------------------------------------------------------------------------------------------------------------------------------------------------------------------------------------------------------------------------------------------------------------------------------ttcatcaaccataggtatgatggggtgcagttatggcagcttcagaatactcctggastacaccaasttgtatggctctcgaattttgtttccttctttttcctatatccttctacctttaatctatta-gaggtagcagctgtcgacaagccgaaaatgcatctctgggaaactggcatcatgagaatcacccggcatccacaggt-tcatc----actatt----------------atc-------------------kttacatt---aa-tttmmr-cty----------------------------------------------ttttmtg-ttggrmatt-------------------------------------------------------------------------------------------------------------------------------------------catwg---------------thattttgtg---------------------------tagt-----------------------------------------------------------------------------------ga---------------------------------------------------------------at-a-----------tt-------atgctgrygt-------tta-------------agsccgtybratam-wymtyckra-ka------------srt--------------------wryytgmsrk---s----------myr-------------kwmv--mymyy-----------wtw-----------------------gawc-mtsmwwwtgwayy-tgawratryrywtsww-----------------------aaa-----------------------------------------------------------------------------------atatgggttattttctcttaa--------------------------------------------------------------------------------------------------------------------------------------------------------------------------------------------------------
>I23392_M187_Malvaceae_Ayenia_berlandieri_seq1
-------------------------------------------------------------------------------------------------------------------------------------------------------------------------------------------------------------------------------------------------------------------------------------------------------------------------------------------------------------------------------------------------------------------------------------------------------------------------------------------------------------------------------------------------------------------------------------------------caggtatgatggagtgcagttatggcagcttcaaaatgctcctggagtccatcaacttgtgtggctctcaaattttatttccttctttttcctatatcctyctacctttaatttattg-gaagtagcagctgttgacwagcctaaaatgcatctttgggaaactggcatcatgagaatcacccggcatccacaggt-tcacc-----------------------------------------------------------------------------------------------------------------------------------------------------------------------------------------------------------------------------------------------------------------------------------------------------------------------------------------------------------------------------------------------------------------------------------------------------------------------------------------------------------------------------------------------------------------------------------------------------------------------------------------------------------------------------------------------------------------------------------------------------------------------------------------------------------------------------------------------------------------------------------------------------------------------------------------------------------------------------------------------------------------------------------------------------------------------------------------------
>I23393_M189_Malvaceae_Kearnemalvastrum_lacteum_seq1
----------------------------------------------------------------------------------------------------------------------------------------------------------------------------------------------------------------------------------------------------------------------------------------------------------------------------------------------------------------------------------------------------------------------------------------------------------------------------------------------------------------------------------------------------------------------------------------------ccacaggtatgatggagtgcagttatggcagcttcaaaatgctctcggagtacatcaacttgtatggctctcgaattttgtttccttctttttcctgtatccttctacctttaatctgtta-gaggtagcggctgtcgacaagccgaaaatgcatctctgggaaactggcatcatgagaatcacccggcatccacaggt-tcgcc----actatt----------------atc-------------------tttacattg--ga-tttcca-ctt----------------------------------------------ttatatg-ttgggaatt-------------------------------------------------------------------------------------------------------------------------------------------tgtag---------------tcatttcatt---------------------------tagt-----------------------------------------------------------------------------------ga---------------------------------------------------------------at-g-----------tt-------atgctgacat-------tta-------------aggccgtttgatat-tccttagaa-ta------------cat--------------------aaccagagag---g----------cgg-------------tttg--ccgctgtaga-----agta-----------------------gaac-atgcttttgaact-ggaatatgtatttgat--------------acacatccaaaa-----------------------------------------------------------------------------------acagggaataatt----------------------------------------------------------------------------------------------------------------------------------------------------------------------------------------------------------------
>I23394_M229_Malvaceae_Malvastrum_americanum_seq1
-------------------------------------------------------------------------------------------------------------------------------------------------------------------------------------------------------------------------------------------------------------------------------------------------------------------------------------------------------------------------------------------------------------------------------------------------------------------------------------------------------------------------------------------------------------------------------------cttcatcraccacaggtatgatggagtgcagttgtggcagcttcaaaatgctctcggagtacatcaacttgtatggctctcgaattttgtatccttctttttcctgtatccttctacctttaatctgcta-gaggtagcggctgttgacaagccggaaatgcatctttgggaaactggcatcatgagaatcacccggcatccgcaggt-tcgcc----actatt----------------atc-------------------tttacatta--ta-tttcca-ctt----------------------------------------------ttatatg-ttgcgaatt-------------------------------------------------------------------------------------------------------------------------------------------tgtac---------------tcatttagtt---------------------------tagt-----------------------------------------------------------------------------------ga---------------------------------------------------------------at-g-----------ct-------ttactgacat-------tta-------------atgccatttgctat-tccttagaa-ta------------cat--------------------aacctgagag---g----------cgg-------------gttg--ccgctgtaga-----agta-----------------------gaac-atgcttttgaact-ggaatatgtatttgat--------------atacatctaaaa-----------------------------------------------------------------------------------acagggaataacttcttcgatgtttt----------catatta---------------------------------------------------------------------------------tccgctttgtaat-----------------------------------------------cctttatctttttcagatggt----------------
>I23395_M236_Malvaceae_Fuertesimalva_jacens_seq1
-----------------------------------------------------------------------------------------------------------------------------------------------------------------------------------------------------------------------------------------------------------------------------------------------------------------------------------------------------------------------------------------------------------------------------------------------------------------------------------------------------------------------------------------------------------------------------------twcttcatcaaccacaggtatgatggagtgcagttatggcagcttcaaaatgctctcggagtacatcaacttgtatggctctcgaactttgtttccttctttttcctgtatccgtctacctttaatctgtta-gaggtagcggctgttgacaagccgaaaatgcatctctgggaaactggcatcatgagaatcacccggcatccgcaggt-tcgcc----actatt----------------acc-------------------ttcatatta--ga-tttcca-ctt----------------------------------------------ttatatg-ttgggaatt-------------------------------------------------------------------------------------------------------------------------------------------tgtag---------------tcatttcatt---------------------------tagt-----------------------------------------------------------------------------------ga---------------------------------------------------------------at-g-----------tt-------ac-------------------------------------tttgatgt-tccttggaa-ta------------cat--------------------aatcagagag---g----------cgg-------------tttg--ccgctgtaga-----agta-----------------------gaac-atgcttttgaact-ggaatatgcatttgat--------------acacatctaaaa-----------------------------------------------------------------------------------acggggaataatttctttgacgattt----------catatta---------------------------------------------------------------------------------tccgctttg----------------------------------------------------------------------------------------
>I23396_M019_Malvaceae_Allosidastrum_pyramidatum_seq1
-----------------------------------------------------------------------------------------------------------------------------------------------------------------------------------------------------------------------------------------------------------------------------------------------------------------------------------------------------------------------------------------------------------------------------------------------------------------------------------------------------------------------------------------------------------------------------------tacttcatcaaccataggtatgatggggtgcagttatggcagcttcaagatgctctcggagtacaccaacttgtatggctctcgaattttgtttccttctttttcctttatccttctacctttaatctatta-gaggtagcggctgtcgacaagccgaaaatgcatctctgggaaactggcatcatgagaatcacccggcatccacaggt-tcacc----attatt----------------atc-------------------ttaacata--cat-ttccac-ttt----------------------------------------------ttttatg-ttgggaatt-------------------------------------------------------------------------------------------------------------------------------------------ggtagt------------aattgtgtagtg--------------aaaattatgc-tcttg---------------------------------------------------------------------------------aacggaa------------tat----------------------------------------------gt-a-----------tttg--atgatgcacatct----------------------aaaaataggggatattttctcttaatcgcgtgat--ttcccat-----------------agggatcggaatt---gtt--------ttgttcgtttacctttttca-gtcatt-----------ttat---------------------------cttctttctaact------------------tt--------ccctcatcttttcag-----------------------------------------------------------------------------------atggtag---------------------------ggcaggtaatc-------------------------------------------------------------------------tggtgct------------------------------------------------------------------------------------------------
>I23398_M021_Malvaceae_Sidastrum_micranthum_seq1
-----------------------------------------------------------------------------------------------------------------------------------------------------------------------------------------------------------------------------------------------------------------------------------------------------------------------------------------------------------------------------------------------------------------------------------------------------------------------------------------------------------------------------------------------------------------------------------------------------tacgatggggtgcagttatggcagcttcaaaatgcttttggagtacacgaacttttatggctctcgaattttgtttccttctttttcctgtatccttctacctttaatctatta-gaggtagcggctgtcgacaagccraaaatgcatctctgggaaaccggcatcatgagaatcacccggcatccacaggt-tcacc----actatt----------------aac-------------------at--------taa-tttcca-cyt----------------------------------------------ttttwwk-kwkkgrrww-------------------------------------------------------------------------------------------------------------------------------------------tktrtwy----------wcwttktgyrswg--------------wrwrtkwtry-kswsryryamrrsmhywtkwkwttgtcctttgcataaataaccagagatgtggttcaccatcatacaacatgctcttgaaccggaaaccggaa------------tat----------------------------------------------gt-a-----------tttg--atgatactcatsk----------------------rrrwatwkkskmtwwwtyststkaatcgtgtgat--attccaa------------------gggatt-----------------------------------------------------------------------------------------------------------------------------------------------------------------------------------------------------------------------------------------------------------------------------------------------------------------------------------------------------------------------------------------------------------------------------------------------------------------
>I23399_M022_Malvaceae_Gaya_dominguensis_seq1
--------------------------------------------------------------------------------------------------------------------------------------------------------------------------------------------------------------------------------------------------------------------------------------------------------------------------------------------------------------------------------------------------------------------------------------------------------------------------------------------------------------------------------------------------------------------------------------ttcatcacccataggtatgatggggtgcagttatggcagcttcagwatgctctcggagtgcaccaacttgtatggctctcgaattttgtttccttctttttcctatatccttccacctttaatctatta-gaggtagcggctgtcgacaagccgaaaatgcatctttgggaaactggcatcatgagaatcacccggcatccacaggt-tcgtc----actatt----------------atc-------------------tttacatc---ga-tttcca-ctt----------------------------------------------ttttatg-ttgggaatt-------------------------------------------------------------------------------------------------------------------------------------------tgtag---------------tcattttgtg---------------------------tagt-----------------------------------------------------------------------------------ga---------------------------------------------------------------at-a-----------tt-------atgctgacgt-------tta-------------aggccgtttgatag-tccttcgaa-ta------------cat--------------------aaccagagag---g----------cgg-------------ttcg--ccatt-----------gta-----------------------gaac-atkctcttgagcc-tgaatatgtattyga-------------------------------------------------------------------------------------------------------------------------------tgatg-------------------------------------------------------------------------------------------------------------------------------------------------------------------------------------------------------
>I23366_M015_Malvaceae_Firmiana_simplex_seq1
---------------------------------------------------------------------------------------------------------------------------------------------------------------------------------------------------------------------------------------------------------------------------------------------------------------------------------------------------------------------------------------------------------------------------------------------------------------------------------------------------------------------------------------------------------------------------------------------------ggtatgacggcctgcaattatggcaccttcaaaatgctccaggagtacatcaacttgtttggctttcaaattttatttccttctttttcctatacccttcaacctttaacctatta-gaggtagcagctgtcgacaagcctaaaatgcatctatgggaaactggcatcatgagaatcacccggcatccacaggt-tcacc----ac-----------------------------------------------------------------------------------------------------------------------------------------------------------------------------------------------------------------------------------------------------------------------------------------------------------------------------------------------------------------------------------------------------------------------------------------------------------------------------------------------------------------------------------------------------------------------------------------------------------------------------------------------------------------------------------------------------------------------------------------------------------------------------------------------------------------------------------------------------------------------------------------------------------------------------------------------------------------------------------------------------------------------------------------------------------------------------------------
>I28591_M023_Malvaceae_Neobuchia_paulinae_seq1
------------------------------------------------------------------------------------------------------------------------------------------------------------------------------------------------------------------------------------------------------------------------------------------------------------------------------------tttgctggtgtatctcttccattggctgttagcacagttgtgagttccaaatttcttatgctgaa--tgaaagcactctcatctaaagttga--cttt---g-ttgtcttaaagcat------tgg-cttggaat------tctcagcctctc-------aagggcgtgg-aggagtttgt-------------ttgaaccgttaacttttt-------tgtgacttgcgctgcaggtttacttcatcaaccacaggtatgatggggtgcagttatggcagcttcaaaatgctccaggagtccaccaacttgtatggctctcgaatttcatttccttctttttcctatatccttctacctttaatctatta-gaggtagcagcggtcgacaagcctaaaatgcatctgtgggaaactggcatcatgcgaatcacccggcatccacaggt-tgacg----actatt----------------atc-------------------tcgacatt---aa-tgtctt-ttt----------------------------------------------ttatttg-ttggaactt-------------------------------------------------------------------------------------------------------------------------------------------tgtag---------------tcatttggtg---------------------------tagt-----------------------------------------------------------------------------------ga---------------------------------------------------------------at-a-----------tc-------agtctgacctttaaagctta-------------aggccatttgatgtattcctgcaa-ta------------tat--------------------aaccagag-----g----------cca-------------ttca--ccttt-----------gt-----------------------------------------------------------------------------------------------------------------------------------------------------------------------------------------------------------------------------------------------------------------------------------------------------------------------------------------------------------------------------------------------------
>I28593_M024_Malvaceae_Carpodiptera_cubensis_seq1
-----------------------------------------------------------------------------------------------------------------------------------------------------------------------------------------------------------------------------------------------------------------------------------------------------------------------------------------------------------------------------------------------------------ggcaatcccagctcgagwtga--ttttc--a-ttgtgttctagctt------tag-tttgaaat------tcttggcctcta-------gaaggcatgg-tggactttgt-----------------attgttgactttcc--------atgt-ttgtattgcaggtgtacttcatcaaccacaggtatgacggggtgcagttatggcagcttcaaaatgttccaggagtccatcaatttgtctggctttcaaattttatttccttctttttcttatatccttctacctttaatctatta-gaggtagcagctgtcgacaagccaaaaattcatctatgggaaactggcatcatgagaattacccggcatccacaggt-tcact----actatt----------------atc-------------------ttgatatt---ac-tgtcca-ttt-tcacaattcattttgcctcacttttaaaaacaattaatttccatttcatatg-ttggga-at-------------------------------------------------------------------------------------------------------------------------------------------ratag---------------tcatttcatg--------------------------t-agt-----------------------------------------------------------------------------------gc---------------------------------------------------------------rt-a-----------tt-------aggctggcct-------tca-------------aggctatgtgaagtmw-------------------------------------------------------------------------------------------------------------------------------------------------------------------------------------------------------------------------------------------------------------------------------------------------------------------------------------------------------------------------------------------------------------------------------------------------------------------------------------------------------------------
>I28594_M025_Malvaceae_Herrania_nitida_seq1
-----------------------------------------------------------------------------------------------------------------------------------------------------------------------------------------------------------------------------------------------------------------------------------------------------------------------------------atttgctggtgtatctcttcccttggctgttagcacggttgtgagttccaaatctcatatcataaa--tgaagacactctcatctaaagttga--ttttc--a-ttttgttgcagctt------tgt-tttaaaat------ttttggcctctc-------aaaggcatggtggaagcttgt-------------tccaactgttgactttcca------actgc-ttgcattgtaggtttacttcatcaaccacaggtacgatggagtgcagttatggcagcttcaaaatactcctggagtccatcaacttgtgtggctctcaaattttatttccttctttttcctatatccttctacctttaatttattg-gaagtagcagctgttgacaagcctaaaatgcatctttgggaaactggcatcatgagaatcacccggcatccacaggt-tcacc----actact----------------atc-------------------ttgatagc---aa-tgtgca-cttggta---gtcatttgg------------------------------tgacaag-ttaggagat-------------------------------------------------------------------------------------------------------------------------------------------aataa-----------gatgttagtcactg---------------------------tagg-----------------------------------------------------------------------------------ag---------------------------------------------------------------at-a-----------tt-------gggctggcct-------tca-------------aggttatctgatgtatttctgcca-ta------------tat--------------------aaccagacaa---g----------cca-------------ttta--ccaca-----------ata-----------------------taac-atgcccttgaaaa-ggaata----------------------------------------------------------------------------------------------------------------------------------------------------------------------------------------------------------------------------------------------------------------------------------------------------------------------------------------------------
>I28595_M184_Malvaceae_Guazuma_ulmifolia_seq1
-------------------------------------------------------------------------------------------------------------------------------------------------------------------------------------------------------------------------------------------------------------------------------------------------------------------------------------------------------cattggctgttagcacggttgtgagttccaaatctcttaccctaaa--tgaaggctctctcatckaaatttga--ttttc--a-ttttgttgcagctt------tgt-tttaaaaw------ttttggcctctc-------aaaggcaggt-ggaagctcrt-------------tccaactsttgamtttcca------agtgc-ttgcattgtaggtatacttcatcaaccacaggtaygatggagtgcagttatggcarcttcaaaatgytcctggagtccatcmahttgtgtggctctcaaatttcatttccttcyttttcctatatccttcyaccttyaatttattv-gaggtggcagctgttgacaagcctaaattgcatctttgggaaactggcatcatgagaatcacccggcatccacaggt-tcgytt---accmtat---------------gsmh------------------wtggaatgg--aattatttagttt----------------------------------------------gtktrccgtcgaggcatbttmt--------------------------------------------------------------------------------------------------------------------------------------tatggaacacwygctkttccttgtactrtg----------------------------------------------------------------------------------------------------------------------------------tttc---------------------------------------------at-a--ktgtcracttttttattttggctatgtt------ttcaga--tggtwgggcaggttatctggtgcttggcccaca------------------------------------caatttggataggaaact--------ctg---------------------------------------------------------------------------------------------------------------------------------------------------------------------------------------------------------------------------------------------------------------------------------------------------------------------------------------------------------------------------------------------------------------------------------t--------
>I28596_M026_Malvaceae_Ruizia_cordata_seq1
--------------------------------------------------------------------------------------------------------------------------------------------------------------------------------------------------------------------------------------------------------------------------------------------------------------------------------------------------------------tgttagcacagttgtgagttccaaattctttaccacga-------ctcmctctcatmttaagttsa--ttttc--a-ttgtcwtgctgctt------tag-tttgaaat------tyktggcmtctc-------aaaggcatgg-tggagtttgt-------------tctaactyttg---atct--------dtgy-ttgcattgcaggtgtatttcatcaaccacaggtatgatggcatgcagttatggcagcttcaaaatgctccwggagtccatcdacttgtatggctgtcwaattttatktccttcttwtkcctakacmcctctaccttyamtctatta-gaggtagcrgctrkmgryaagcctgaaatgcatctatgggaaactggcatcatgagaatcacccggcatccacaggt-tcacc----rsyact----------------atc-------------------ttgatatt---aa-tkycaa-ttt----------------------------------------------tcatatg-ttgggactt-------------------------------------------------------------------------------------------------------------------------------------------mttas---------------ycatttgrsw---------------------------ttgttar--------------------------------------------------------------------------------------------------------------------------------------------------t-a-----------tc-------aggttkgcct-------tca-------------aggttatttcgtgtatattttgtttta------------taccgtccagcttctacttgtggaatactttct---g----------ttgttt----------------------------------------------------------cttccatgtttcatattgtcaactttgtattggccc-------------acacaatttggat---------------------------------------------------------------------------------------------------------------aggaagctctgtag----------------------------------------------------------------------------------------------------------------------------------------------------------------------------------
>I28597_M027_Malvaceae_Melhania_velutina_seq1
------------------------------------------------------------------------------------------------------------------------------------------------------------------------------------------------------------------------------------------------------------------------------------------------------------------cgtgcataccgtgttctatttgctggtctgtctcttccattggctgttagcacagttgtgagttycaaattcwktaccacka-------ygcactctcatattaagttsa--ttttc--r-wtgtcwtgctgctt------tag-tttgaaat------tcttggcctctc-------aaaggcmcgg-wggagtttgt-------------tctaactyttg---atct--------rtgm-ttgcattgcaggtgtatttcatcaaccacagrtatgatggcatgcagttatggcagcttcaaaatgctccwggagtccatcaacttgtatggbtgtcwaattttatttccttcttyttcctmtacccctctacctttaatctatta-gaggtagcagctgtcgacaagcctgaaatgcatctatgggaaacyggcatcatgagaatcacccggcatccacaggt-tcacc----rcwrctcctacttgtggaatacwtc-------------------ytgwtrtt---km-ttccaw-ktt----------------------------------------------tcrtatg-ttgggactt-------------------------------------------------------------------------------------------------------------------------------------------cttag---------------tcwktyrrcw---------------------------ttgtwrk--------------------------------------------------------------------------------------------------------------------------------------------------t-w-----------tc-------tctta-tctt-------ttaaaaaacagatggtagggcaggtgatgtggtgcttggcsyw------------crm-------------------aayytsgatar---gaaaa----ctctgtag----------------------------------------------------------ccattgcw---------------------------------------------------------------------------------------------------------------------------------------------------------------------------------------------------------------------------------------------------------------------------------------------------------------------------------------------------------------------
>I28598_M028_Malvaceae_Glyphaea_brevis_seq1
--------------------------------------------------------------------------------------------------------------------------------------------------------------------------------------------------------------------------------------------------------------------------------------------------------------------------------------------------------------------------tgtgagttccaaatcttttaccctgaa--ttggggcaccctcacctaaagttga--ttttc--a-ttctgttc------------tag-tttgaaac------ycttggccttta-------aaaggcatggtcaagggttttt------------tttaactgttgacttt-ta------agtgc-ttgcattacaggtttacttcatcaaccacaggtatgatggggtccagttatggcaacttcaaaatgctccyggagtacatcaacttgtgtggctctctaattttatttcgttctttttcctatatccttctacctttaatctatta-gaggtagcagctgttgacaagcctaaaatgcatctttgggaaactggcatcatgagaatcacccggcatccacaggt-tcacc----actatt----------------atc-------------------tggatagt---aa-tgtcca-ttc----------------------------------------------ttatatg-ttggaacttggttt----------------------------------------------------------------------------------------------------------------------------------------------------------tcrtttgctgagaagttgggaca--aaataaga--actagtcactga--------------------------------------------------------------------------agtga---------------------------------------------------------------at-a-----------tt-------aggctgggct-------tca-------------aggctctttgatgtttgctggtaa-tat-------------------------------------------------------------------------------------------------------------------------------------------------------------------------------------------------------------------------------------------------------------------------------------------------------------------------------------------------------------------------------------------------------------------------------------------------------------------------------------------------------
>I28599_M029_Malvaceae_Desplatsia_dewevrei_seq1
---------------------------------------------------------------------------------------------------------------------------------------------------------------------------------------------------------------------------------------------------------------------------------------------------------------------------------------------------------------------acagttgtgagttcaaaatctcttaacctgaa--tgagggcaccctcatctaaagttcaa-ttttc--a-ttcttttg------------tag-tttgaagc------tcttggcctctc-------aaaggcttggtagagtttttttt--tttttttcctctaacttttgaccttcca------agtgc-ttgcattacaggtttacttcatcaaccacaggtatgacggggtgcagttatggcagctgcaagatgctcccggagtacatcaactcatgtggcttgctaattttatatccttctttctcctatatccttctacctttaatctgtta-gaggtagcagctgttgacaagcctaaaatgcatctctgggaaactggcatcatgagaatcacccggcacccacaggt-tcact----gttatt----------------atc-------------------ttgatata---aa-tgtcca-ttt----------------------------------------------tcatcca-ttggaacttgattt----------------------------------------------------------------------------------------------------------------------------------------------------------ttatttggtgagaagttgggaaa--aaattagat-aataatcaccga--------------------------------------------------------------------------agtga---------------------------------------------------------------ac-a-----------gt-------aggcca-cgt-------tca-------------gggttattttatgtattctggcaa-tat------------at--------------------aaccctg--------------------------------------------------------------------------------------------------------------------------------------------------------------------------------------------------------------------------------------------------------------------------------------------------------------------------------------------------------------------------------------------------------------------------------------------------------------
>I28600_M146_Malvaceae_Mortoniodendron_guatemalense_seq1
----------------------------------------------------------------------------------------------------------------------------------------------------------------------------------------------------------------------------------------------------------------------------------------------------------------------------------------------------------------------cagttgtgagttccmaatttcttaccctgaa--tgaagrcactcyyatstwaakttga--tttwc--a-ttgtcttgyakctt------tag-wttgaaat------tcttggcctctc-------aaaggcatgk-tggagtttgt-------------tcyaactgttgaytttct--------dtgc-ttwcattgcaggtgtacttyatcaaccacaggtatgatggmctgcagttatggcagcttcaaaatgctccaggagtccatcaacttgtatgrctttcaaattttatttcyttcttthtcctatatccttctacctttaayctatta-gaggtagcagctgtcgacaagcctaaaatgcatctatgggaaactggcatcatgagaatcacccgvcatccacaggt-tcacc----amhatt----------------atc-------------------ttsatwtt---aw-tgyccm-ttt----------------------------------------------tcatatg-ttgggactt-------------------------------------------------------------------------------------------------------------------------------------------ygtag---------------tcatttggtg---------------------------tagw-----------------------------------------------------------------------------------ra---------------------------------------------------------------at-a-----------tt-------arvctggcct-------tca-------------aggtwatttgatgt-atcctgcaa-ta------------tat--------------------acccggagag---g----------cca-------------ccct--cccta-----------gca-----------------------taat-atgctcttgaaat-ggaatgtgtattta-t--------------acactgc---------------------------------------------------------------------------------------------------------------------------------------------------------------------------------------------------------------------------------------------------------------------------------------------------------------------
>I28601_M030_Malvaceae_Sparmannia_africana_seq1
---------------------------------------------------------------------------------------------------------------------------------------------------------------------------------------------------------------------------------------------------------------------------------------------------------------------------------------------------------------gttagcacagttgtgagttctaaatctcttaccctgaa--tgaaggcaccctcatctaaagttta--ttttc--a-ttctgttg------------tcg-ttygaaac------tcttggcctctca------aaaggcatgkghraggtttgt-------------tctaactgtcractttcca------aatgc-ttgcattacaggtttacttcatcagccacaggtatgacggggtgcagttatggcagcttcaagatgctcccgcagtacatcaacttgtgtggctctctaattttatttccttctttttyctatatccttctacctttaatctatta-gaggtagcrgcwgtygacaagcctaaaatgcatctttgggaaactggtatcatgagaatcacccggcatccacaggt-tcacc----actakt----------------atc-------------------ttgatatc---aa-tgtgca-ttt----------------------------------------------tcawatg-ttggaacttggttt----------------------------------------------------------------------------------------------------------------------------------------------------------ttatt-----------tgggata--aaataaga--actagtgactga--------------------------------------------------------------------------agtga---------------------------------------------------------------at-a-----------tt-------aggctggc----------------------------------------------caa-cacg----------cac--------------------atacacacac---a----------cca-------a-----------aaaggaaa--------atcc----------------------ctgcaactatctttaaa--------------tgct--------------gtctttatag------------------------------------------------------------------------------------------------------------------------------------------------------------------------------------------------------------------------------------------------------------------------------------------------------------------
>I28602_M031_Malvaceae_Mollia_sp_seq1
------------------------------------------------------------------------------------------------------------------------------------------------------------------------------------------------------------------------------------------------------------------------------------------------------------------------------------tttgctggtgtatctcttccactggctgttagcacagttgtgagttccraatctcttaycctgaa--tgaaggcacyctcctctaaagttgaa-ttttc----atcwttgg------------twg-yttgaaac--------tagrccwctc-------aaaggcahrgtagmggttygt-------------tctatctkttgactttcca------rgtdc-ttgcmttrcaggtttacttcatcaaccacaggtatgacggggtgcagttatggcagcttcaagatgcccctggagtacatcaacttbtgtggctctctaattttatatccttctttttvctatatccttchaccttcaatctattr-gaggtagcagctgtygacaagcctsaaatgcatctctgggaaactggyatcatgagaatcacccggcatccacaggt-tcacc----ccyatt----------------mtc-------------------ttgathta---aw-tgtcca-ttt----------------------------------------------tcatatg-ctggaacttgattt----------------------------------------------------------------------------------------------------------------------------------------------------------ttatttggtgasdagttgssdwa--aaataagat-wrtagtcactka--------------------------------------------------------------------------astga---------------------------------------------------------------ayaa-----------tt-------trgsywrsct-------tcr-------------aggttatttgatgtattctggcaa-tat------------at--------------------agccctgct------------------------------------------------------------------------------------------------------------------------------------------------------------------------------------------------------------------------------------------------------------------------------------------------------------------------------------------------------------------------------------------------------------------------------------------------------------
>I28603_M223_Malvaceae_Gossypium_hirsutum_seq1
--------------------------------------------------------------------------------------------------------------------------------------------------------------------------------------------------------------------------------------------------------------------------------------------------------------------------------------------------------------------------------------------------------------------------------------------------------------------------------------gcctctc-------aagggcatgg-tagagttcat-------------tctggct-ttgacttttt--------gtga-ttgcattgcaggtgtacttcatcaaccacaggtatratggagtgcagttatggcagcttcaaaatggtcctggagtccatcaacttgtttggctctckaattttatttccttytttttcctatatccttctacctttaatctatta-gaggtagcagctgttgamcagccgaaagtgcatctgtgggaaactggcatcatgagaatcacccggcatccacaggt-tcacc----actatt----------------atc-------------------ttggcatt---aa-cgtcca-ttt----------------------------------------------ttgtgtg-ttggatctt-------------------------------------------------------------------------------------------------------------------------------------------cgtag---------------tcattttgwr---------------------------kcdk-----------------------------------------------------------------------------------sm---------------------------------------------------------------at-a-----------tc-------aaactgatgt-------tta-------------aggctatttrcyryaytccwkyawaym------------yrt--------------------rrytgawgar---g----------trg-------------tgca--ccatc-----------gta-----------------------gaac-atacymyyk---------------------------------------------------------------------------------------------------------------------------------------------------------------------------------------------------------------------------------------------------------------------------------------------------------------------------------------------------------------
>I28604_M032_Malvaceae_Entelea_arborescens_seq1
---------------------------------------------------------------------------------------------------------------------------------------------------------------------------------------------------------------------------------------------------------------------------------------------------------------------------------------gctggtgtatctcttccgctggctgttwgcacagttgtgagttctaaawctcttaccctgaa--tgaaggcaccctcatctaargytga--ttttc--a-ttctgttg------------tag-tttgaaac------tcttgkcctctc-------aaaggcatggycraggtttgt-------------wmtaaytgtcwactttcca------aatgv-ttgcattacaggtttacttcatcaaccacaggtatgacggggtgcagytatggcagcttcaagatgctcccgcagtacatcaacttgtgtggctctctaattttatttccttcttttttctatatccttctacctttaatctatta-gaggtagcagctgtygacaagcctaaaatgcatctttrggaaactggtatcatgagaatcacccggcatccacaggt-tcacc----actatk----------------atc-------------------ttgayatc---aw-tgtgcatttt----------------------------------------------tcatatg-ttggaacttggwtt----------------------------------------------------------------------------------------------------------------------------------------------------------ttatttkttgagatkatgggata--aaataaga--actagtgactga--------------------------------------------------------------------------agtga---------------------------------------------------------------at-a-----------tt-------argctggctt-------tca-------------aggttatttgatgtattctgccaa-tat------------at--------------------aaccatactg---c----------cca-------g-----------ccaccaaa---------------------------------------------------------------------------------------------------------------------------------------------------------------------------------------------------------------------------------------------------------------------------------------------------------------------------------------------------------------------------------------------------------------
>I28605_M235_Malvaceae_Abutilon_sp_seq1
------------------------------------------------------------------------------------------------------------------------------------------------------------------------------------------------------------------------------------------------------------------------------------------------------------------------------------------------------------------------------------------------------------------------------------------------------------------------aat------tcttggcctctc-------aagggcatag-tagagttcgt-------------tgtgactgttgtc-cttt-------tgtga-tcgtattgcaggtgtacttcatcaaccataggtatgatggggtgcagttatggcaggttcagaatgctctcggagtacaccaacttgtatggctctcgaattttgtttccttctttttcctatatccttctaccttcaatctatta-gaggtagcggctgtcgacaagccgaaaatgcatctctgggaaactggcatcatgagaatcacccggcatccacaggt-tcacc----actatt----------------atc-------------------tttacatt---ag-tttcca-ctt----------------------------------------------ttttatg-ttgggaatt-------------------------------------------------------------------------------------------------------------------------------------------cgtag---------------ccattttgtg---------------------------tagt-----------------------------------------------------------------------------------ga---------------------------------------------------------------at-t-----------tt-------atgctgacgt-------tta-------------agaccgtttgatag-tccttcgaa-ta------------cat--------------------aacctgagag---g----------cgg-------------ttcg--ccatc-----------gta-----------------------gaam-atccttttgaacc-cgataat---------------------------------------------------------------------------------------------------------------------------------------------------------------------------------------------------------------------------------------------------------------------------------------------------------------------------------------------------
>I28606_M033_Malvaceae_Reevesia_formosana_seq1
-------------------------------------------------------------------------------------------------------------------------------------------------------------------------------------------------------------------------------------------------------------------------------------------------------------------------------------------------------------------------------------------------------------------catcaaaagttga--tttgc--a-t----ttgcagctt------tag-tttgaaat------tcttggcctgtc-------aaaggcttgg-tggtgtttgt-------------tccaactgttgactttc---------gtgc-ttgcattgcaggtgtacttcatcaaccacaggtatgacggggtgcagttatggcagcttcaaaatgctccaggagtccatcagcttgtttggatctcaaattttatttccttctttctcctatatccttctacctttaatctatta-gaggtagcagctgttgacaagcctaagatgcatctatgggaaactggcatcatgagaatcacccggcatccacaggt-tcacc----actact----------------gtc-------------------ttgatatt---aa-tgtaca-ttt----------------------------------------------tcatatg-tagggattt-------------------------------------------------------------------------------------------------------------------------------------------catag---------------tcattttgtc---------------------------tagt-----------------------------------------------------------------------------------g--------------------------------------------------------------------------------------------------------------------------ttttatttggg-----------------------------------------------------------------------------------------------------------------------------------------------------------------------------------------------------------------------------------------------------------------------------------------------------------------------------------------------------------------------------------------------------------------------------------------------------------------------------------------------------------------------
>I28607_M034_Malvaceae_Mansonia_altissima_seq1
---------------------------------------------------------------------------------------------------------------------------------------------------------------------------------------------------------------------------------------------------------------------------------------------------------------------------------------------------------ttggctgttagtacagttgtgagttccagatttcttaccctgat--caatggcactctcatcttaagttaa--tttgc--a-ttttgttgtagctg------tag-tatgaa-t------tcttagcccctc-------gaaggttt-t-tggtgtttgt-------------tactactgttaactttct--------gtgc-ttgcatcacaggtgtacttcatcaaccacaggtatgacgggatgcagttatggcagcttcaagatgcaccaggagtccatcaacttgtatggatctcaaatttcatttcgttctttttcctatacccttctacctttaatctacta-gaggtagcagcagttgacaagcctaagatgcatctatgggaaactggcatcatgagaatcacccggcatccacaggt-tcgct----actaca----------------gtc-------------------ttgatatt---aa-tgtacaattt----------------------------------------------ttatatgcttgggattt-------------------------------------------------------------------------------------------------------------------------------------------catgg---------------tcatctcatc---------------------------cacc-----------------------------------------------------------------------------------gt---------------------------------------------------------------tt-t-----------tt-------gggtgggcctt------caa-------------aagt--tttggtgcattactgcag-ta------------tat--------------------aatcagaaag---g----------ctg-------------gtga--accta-----------gta-----------------------tagc-atgcttttgagaa-ggaatatatgtttgat--------------acactgctaatg-----------------------------------------------------------------------------------a----------------------------------------------------------------------------------------------------------------------------------------------------------------------------------------------------------------------------
>I28608_M035_Malvaceae_Hosfordia_alata_seq1
-------------------------------------------------------------------------------------------------------------------------------------------------------------------------------------------------------------------------------------------------------------------------------------------------------------------------------------------------------------------------------------------------------------------cctctaaagttga--ttttc--a-ttgtcttgcagctg------tgr-tttgraat------tcttggcctctc-------aagggcatag-tagagttygt-------------tcygactgttgtcttttt-------tgtga-tcgtattgcaggtgtacttcatcaaccataggtatgatggggtgcagttatggcagcttcagaatactcctggagtacaccaacttgtatggctctcgaattttrtttccttctttttcctatatccttcyacctttaatctatta-gaggtagcagctgtcgacaagccraaaatgcatctctgggaaactggcatcatgagaatcacccggcatccacaggt-tcatc----actatt----------------aty-------------------tttacatt---aa-tttcca-ctc----------------------------------------------tattatg-tt-ggaatt-------------------------------------------------------------------------------------------------------------------------------------------catag---------------tcattttgtg---------------------------tagt-----------------------------------------------------------------------------------ga---------------------------------------------------------------at-a-----------tt-------atgctggcat-------tta-------------aggccatttgataa-tccttcgaa-ta------------cat--------------------aacctgagag---g----------ctg-------------ttck--ccatm------------------------------------------------------------------------------------------------------------------------------------------------------------------------------------------------------------------------------------------------------------------------------------------------------------------------------------------------------------------------------------------------------------------
>I28609_M036_Malvaceae_Pentaplaris_davidsmithii_seq1
-----------------------------------------------------------------------------------------------------------------------------------------------------------------------------------------------------------------------------------------------------------------------------------------------------------gggaaaacgtgcctaccgtgttctatttgctggtgtatctcttccgttggctgttagcaccgttgtgagttccaaatttcttgcgctgaa--tgaaggcactttcatctaaagttga--ttttc--a-ttgtcttgcagctt------tag-tttgaaat------tcttggctattt-------------------------------------------------------------------gtga-ttgcattgcaggtgtacttcatcaaccacaggtatgatggggtgcagttatggcagcttcaaaatgctccaggagttcatcaacttgtatggctttcgaattttatttccttctttttgctgtacccttctacctttaatctatta-gaggtagcagctgtcgacaagccaaaaatgcatctgtgggaaactggcatcatgagaatcacacggcatccacaggt-tcacc----actatt----------------atc-------------------ttgacatt---aa-tgtcca-ttt----------------------------------------------ttatatg-ttgggaatt-------------------------------------------------------------------------------------------------------------------------------------------tgtag---------------ttatttggtg---------------------------tagt-----------------------------------------------------------------------------------ga---------------------------------------------------------------at-a-----------tt-------agggtgacct-------tta-------------aggccatttgatgtatttttgcaa-ta------------tat--------------------aactgaagag---g----------tca-------------ttca--ccgtc-----------gta-----------------------gaac-atg---------------------------------------------------------------------------------------------------------------------------------------------------------------------------------------------------------------------------------------------------------------------------------------------------------------------------------------------------------------------
>I28610_M037_Malvaceae_Heritiera_littoralis_seq1
---------------------------------------------------------------------------------------------------------------------------------------------------------------------------------------------------------------------------------------------------------------------------------------------------------------------------------------------------------------------------------------tttcttatcctgat--tgaaggcattctcagctaaagttga--ttttc--a-tcctcttgcagctt------tagaatcaaaat------tcttggcctctc-------aaaggtatgg-tggagtttgt-------------tccaactgttgactttct--------gtgc-ttgcattgcaggtgtacttcatcaaccacaggtatgatggcctgcagttatggcagcttcaaaatgctccaggagtccatcaacttgtgtggctttcaaattttatttccttctttctcctatatccttctacctttaatctatta-gaggtagcagctgttgacaagcccaaaatgcatctatgggaaactggcatcatgcgaatcagccggcatccacaggt-tctcc----actatt----------------atc-------------------ttcatatt---aa-tatcca-ttt----------------------------------------------tcatatg-ctgggactt-------------------------------------------------------------------------------------------------------------------------------------------tgtag---------------tcatttggtt---------------------------tagt-----------------------------------------------------------------------------------ga---------------------------------------------------------------gt-a-----------tt-------aggctggcct-------tca-------------tgtttatttgatgtatcct--caa-tc------------tat--------------------agctagagtg---g----------gtg-------------ccaa--ccct-------------------------------------------atgctcttgaaaa-atagcgtatatttatc--------------actgc-----------------------------------------------------------------------------------------------------------------------------------------------------------------------------------------------------------------------------------------------------------------------------------------------------------------------
>I28611_M062A_Malvaceae_Durio_zibethinus_seq1
-------------------------------------------------------------------------------------------------------------------------------------------------------------------------------------------------------------------------------------------------------------------------------------------------------------------------------ttctttttgctggyktatctcttccattggctgttagcacagttgtgagttccaaatttcttgccctgaa--cgaaagcactctcatctaaagttga--ttttc--a-ttgacttgcagctt------tag-tttgaaat------tcttggcctctc-------aaaggcatgg-tggagtttat-------------accaacygttgactttct--------gtgc-ttgcattgcaggtatacttcatcaaccacaggtatgatggcctgcagttatggcagcttcaaaatgctccaggagtccatcaacttgtatggctttcaaattttatttccttctttttcctgtrtccttctacctttaatytacta-gaggtagcagccgtggacaagcctaaaatgcatctwtgggaaactggcatcatgagaatcacccgacatccacaggt-tcact----vctatt----------------wtt-------------------ttgatatt---aa-tgtcca-ttta-----------------------------------------------atatg-ttggcgctt-------------------------------------------------------------------------------------------------------------------------------------------tgtag---------------tcatttggtt---------------------------tagt-----------------------------------------------------------------------------------ga---------------------------------------------------------------at-a-----------tt-------aggctggcca-------tct-------------tggttatttgatgt-rtcctgcaa-ta------------tgt--------------------aaccacarag---g----------cca-------------ccca--ytgta-----------gtc-----------------------aaat-atgctcttgaa-------------------------------------------------------------------------------------------------------------------------------------------------------------------------------------------------------------------------------------------------------------------------------------------------------------------------------------------------------------
>I28612_M038_Malvaceae_Brachichyton_bidwillii_seq1
-----------------------------------------------------------------------------------------------------------------------------------------------------------------------------------------------------------------------------------------------------------------------------------------------------------------------------------------------------------------tagcacagttgtgagtttcaaatttcttatcctgaa--tgaagacattctcatctaaagttga--ttttc--a-ttcttttgcagctt------tag-tatgaaat------ccttggcctctc-------aaaggtatgg-tggagtttgt-------------tccaactgttgactttct--------gtgc-ttgcattgcaggtgtacttcatcaaccacaggtatgatggtctgcagttatggcagcttcaaaatgctccaggagtccatcaacttgtatggctttcaaattttatttccttcttcttgctatacccttctacctttaatctatta-gaggtagcagctgttgacaagccaaaaatgcatctatgggaaactggcatcatgcgaatcacccggcatccacaggt-tcacc----actatt----------------atc-------------------ttcatatt---aa-tgtcca-ttt----------------------------------------------tcatatg-atgggactt-------------------------------------------------------------------------------------------------------------------------------------------cgtag---------------tcatttggtg---------------------------tagt-----------------------------------------------------------------------------------ga---------------------------------------------------------------at-a-----------tt-------aggctggcct-------tca-------------agtttatttgatgc-atcct-cga-ta------------tac--------------------aaccagagag---g----------tca-------------ccca--ccctt-----------gta-----------------------tgat-atgttcttkg--------------------------------------------------------------------------------------------------------------------------------------------------------------------------------------------------------------------------------------------------------------------------------------------------------------------------------------------------------------
>I28613_M039_Malvaceae_Eriotheca_macrophylla_seq1
------------------------------------------------------------------------------------------------------------------------------------------------------------------------------------------------------------------------------------------------------------------------------------------------------------------------------------------------------------------------gttgtgagttccaaatttcttacgctgaa--cgaaagcactcttgtctgaagttga--tttty--a-tcgtcttccagcat------tag-cttgaaat------tctcggcctctc-------aagggygtgg-tggagtttgt-------------tcaaactgttgacttttt--------gtgatttgcattgcaggtgtacttcatcaaccacaggtacgaygggatgcagttatggcagcttcaaaatgctccgggagtccaccwacttgtatggctcttgaatttcatttccttctatttsctatatccttctacctttaatctatta-gaggtagcagccgtygacgagcctaaaatgcatctgtgggaaactggcatcatgcgaatcacccggcatccacaggt-tcacc----cctatt----------------gtc-------------------tmaacatt---aa-tgtchg-ttt----------------------------------------------ttatatg-tcagaactt-------------------------------------------------------------------------------------------------------------------------------------------ygtag---------------tcatttcgtg--------------------------ttagc-----------------------------------------------------------------------------------aa---------------------------------------------------------------at-a-----------tc-------aggctgaccttt-aagctta-------------aggccatttgatgtattcctgcaa-ta------------tat--------------------aatcggag-----g----------cca-------------ttca--ccctc-----------gta-----------------------gaac-atgctcttgaaa------------------------------------------------------------------------------------------------------------------------------------------------------------------------------------------------------------------------------------------------------------------------------------------------------------------------------------------------------------
>I28614_M040_Malvaceae_Hydrogaster_trinervis_seq1
---------------------------------------------------------------------------------------------------------------------------------------------------------------------------------------------------------------------------------------------------------------------------------------------------------------------------cgtgttctgtttgctggtgtgtctcttccgctggctgttagcacagttgtgagtttcaactatcttaaactgaa--tgaaggcacccccatccaaagtttaa-ttttc----atcttttg------------tag----------------tttggactccc-------aaaggcacggtcaacttttat-------------tctaactgttgactttcca------tgtgc-ttgtattacaggtttacttcatcaaccacaggtatgatggggtgcagttatggcagcttcaagatgctcctggagtacatcaacttgtgtggctctctaattttatatccttctttttcctctatccttctacctttaatctatta-gaggtagcagctgttgacaaacctaaaatgcatctctgggaaactggcatcatgagaatcacccggcatccacaggt-tcacc----tctaca----------------atc-------------------ttgatata---aa-tgtccg-ttt----------------------------------------------gcatctg-ttggaacttgattt----------------------------------------------------------------------------------------------------------------------------------------------------------ttgtttgatgagaagttgggata--aaagaagat-aattgtcacgga--------------------------------------------------------------------------agtta---------------------------------------------------------------ac-a-----------tt-------agg----------------------------------------------------------------------ct--------------------aaccctgctg---g----------cca-------g-----------ccactaga--------gta-----------------------aggc-atgttctgtacaaagga-------------------------------------------------------------------------------------------------------------------------------------------------------------------------------------------------------------------------------------------------------------------------------------------------------------------------------------------------------
>I28615_M041_Malvaceae_Pterygota_brasiliensis_seq1
------------------------------------------------------------------------------------------------------------------------------------------------------------------------------------------------------------------------------------------------------------------------------------------------------------------------------------------------------------------------------------------------ctgaa--tgatgccattctcatctgaagttga--ttttc--a-ttctctttcagctt------tgg-tatgaagt------tcttggcctctc-------aaacgtaagg-tgaagtttgt-------------tccagctgttgacttaat--------gtgc-ttgcattgcaggtttacttcatcaaccacaggtatgatggcctgcagttatggcagcttcaaaatgctccaggagtccatcaacttgtttggctttcaaattttatttccttctttttcctatatccttctacctttaatctatta-gaggtagcagctgtcgacaagcctaaaatgcatctatgggaaactggcatcatcagaatcacccggcatccacaggt-tcacc----actatt----------------atc-------------------ttgatttt---aa-catcga-ttt----------------------------------------------tcatatg-ttgggactt-------------------------------------------------------------------------------------------------------------------------------------------cgtag---------------tcattgggtg---------------------------tagt-----------------------------------------------------------------------------------aa---------------------------------------------------------------at-a-----------tt-------aggctggcct-------tca-------------agtttatttgatgtaatcct-caa-ta------------tat--------------------aaccagagag---g----------gca------------------------------------------------------------------------------------------------------------------------------------------------------------------------------------------------------------------------------------------------------------------------------------------------------------------------------------------------------------------------------------------------------------------------------------------
>I28616_M042_Malvaceae_Leptonichya_maranta_seq1
------------------------------------------------------------------------------------------------------------------------------------------------------------------------------------------------------------------------------------------------------------------------------------------------------------------------------------------ggtgtatctcttccgctggctgttagcacagctgtgagttccaaatctcttac-ttgaa--tgaaggcactctc-cctaacgttga--ttttc--a-ttttgttacagctt------tag-tttgaaat------gcttggcctctc-------maggacatggtgaaagtttgt-------------tccaactgttgattttcca------agtgy-ttgcattgcaggtgtacttcatcaaccacaggtatgacgggatgcagttatggcagcttcaaaatgctcctggagtccatcagcttgtgtggctctcaaattttatttccttttttttactatacccttctacctttaatctatta-gaggttgcagctgttgacaagcctaaaatgcacctttgggaaactggcataatgagaatcacccgacatccacaggt-tcacy----actatt----------------atc-------------------ctgatatt---aa-tgccca-ttt----------------------------------------------tcatttg-ttcggactt-------------------------------------------------------------------------------------------------------------------------------------------ggtag---------------tcatcttgagagaacttaggaga--aaataaggt-tctagtcactga--------------------------------------------------------------------------agtga---------------------------------------------------------------at-a-----------at-------agtcyggctg-------tta-------------atgttatttgatgtattaatgcaa-tg------------twy--------------------awcy-----------------------------------------------------------------------------------------------------------------------------------------------------------------------------------------------------------------------------------------------------------------------------------------------------------------------------------------------------------------------------------------------------------------------------------------------------------------
>I28617_M043_Neuradaceae_Neurada_procumbens_seq1
------------------------------------------------------------------------------------------------------------------------------------------------------------------------------------------------------------------------------------------------------------------------------------------------gcaaat----------------------------------------------------------------------taagatttaagcctt------------tgatagcagtcgaattccaactgaa--cttct-ga-------------------------ctttaagtt----gtgttaacttatt------------------------------------------------------------------------------tttaggtctacttcataaaccacagatacgacggccaacaattatggcaagttcaaactgtgccgggagttcaccaactggtgtggctttcctcctttgtttctttcttcttgctgtatccttcaacctttaacctccta-gaggtggcagctgtcgacaagccaaagatgcacctttgggaaaccggaatcatgagaatcacaaggcatccacaggt---------atatatataaggctcagaga---atct------------atttgtttgatagaaa-aa--------ttta----------a-------------------------------g--tcaaaaa-tcaagattgctccttaa-----------------------------------------------------------------------------------------------------------------------------------tgtcacgatca------atattgctttctg--------------------------------------------------------------------------------------------------------------------aa-------------------------------------------------------------gt-a--------ttttttgaccacaggttcctcttaa-------------------------------------------------------actatat--------------------------------------------------------------------------------------------------------------------------------------------------------------------------------------------------------------------------------------------------------------------------------------------------------------------------------------------------------------------------------------------------------------------------------------------------------------------------------c--------
>I28618_M044_Malvaceae_Pentace_laxiflora_seq1
-------------------------------------------------------------------------------------------------------------------------------------------------------------------------------------------------------------------------------------------------------------------------------------------------------------------------------------------------------------------------------gttccgaatttcttaccct--------------tcccagctagagttga--ttttc--a-ttgtgttgcagctt------tag-tttgaaat------tcttggccttcc-------gaaggcatgg-cggactttgt-----------------attattgactttcc--------atat-ttgtattgcaggtgtacttcatcaatcacaggtatgacggggtgcagttatggcagcttcaaaatgctccaggagtccatcaatttgtctggctttcaaattttatttccttctttttcctatatccttctacctttaatctattg-gaggtagcagctgttgacaagccaaaagttcatctatgggaaactggcatcatgagaatcacccggcatccacaggt-tcact----actatt----------------atg-------------------ttgatatt---ac-tgtcca-ttt-tcataattcattttgccttgcccttaaaaaaggttcatttccattccatatg-ttggaa-tt-------------------------------------------------------------------------------------------------------------------------------------------catag---------------tcatttggtg--------------------------taagt-----------------------------------------------------------------------------------cc---------------------------------------------------------------at-a-----------tt-------aggcaggcct-------tca-------------aggctatttcttgtactcctgca------------------------------------------------------------------------------------------------------------------------------------------------------------------------------------------------------------------------------------------------------------------------------------------------------------------------------------------------------------------------------------------------------------------------------------------------------------------------------------------------------------
>I28619_M045_Malvaceae_Phragmotheca_mammosa_seq1
------------------------------------------------------------------------------------------------------------------------------------------------------------------------------------------------------------------------------------------------------------------------------------------------------------------------------------------------------------gctgttagcacagttgtgagttccaaatttcatacgctgaa--tgaagccactctcacctaaagttga--ttttc--a-ttgtcttgcagctt------tag-tttgaaat------tcttggactctc-------gagggcatgg-tggagtttgt-------------tccaactgttgacctttt--------gtga-ttgcattgcaggtgtacttcatcaaccacaggtatgatggggcacagttatggcagcttcaaaatgttccaggagttcatcaacttgtgtggctctcgaattttatttccttctttttcctatatccttctacctttaatctatta-gaagtagcagctgtcgacaagcctaaaatgcatctgtgggaaactggcatcatgagaatcacccggcatccacaggt-tcacc----actatt----------------atc-------------------ttaacatt---aa-tgtcca-ttt----------------------------------------------ttatgtg-tagggaatt-------------------------------------------------------------------------------------------------------------------------------------------tgtag---------------tcatttggtg---------------------------tagt-----------------------------------------------------------------------------------ga---------------------------------------------------------------at-a-----------tt-------acgctgattt-------tta-------------aggccatatgatgtgttcctgcaa-ta------------tat--------------------aaccggagag---g----------cca-------------tttg--ctctc-----------ata-----------------------gaac-atgctcttgaaaa-ggaatacgtacttg--------------------------------------------------------------------------------------------------------------------------------------------------------------------------------------------------------------------------------------------------------------------------------------------------------------------------------------------
>I28620_M046_Malvaceae_Camptostemon_shultzii_seq1
----------------------------------------------------------------------------------------------------------------------------------------------------------------------------------------------------------------------------------------------------------------------------------------------------------------------------------------------------------------------------------------------tgctgaa--agaaggcactctcatccaaagttga--ttttc--a-ttgtcttgccgctt------tag-ttcgaaat------cgttggagtctc-------aagggcatga--ggagtttgt-------------tcgaactattgacttctttt-----tttta-ttgcattgcaggtgtacttcatcaaccacaggtatgatggggtgcagttatggcagcttcagaatgctcccggagtccatcaatttgtatggctctcraattttatttccttctttttcttatatccttctacctttaatctatta-gaggtagcagctgtcgacaagccgaaaatgcatctatgggaaactggcatcatgagaatcacccggcatccacaggt-tcacc----actatt----------------atc-------------------ttgacatt---aa-tgtcca-ttt----------------------------------------------ttatatg-tcggtacyt-------------------------------------------------------------------------------------------------------------------------------------------tgtag---------------tcatttcgtg---------------------------tgat-----------------------------------------------------------------------------------ga---------------------------------------------------------------at-a-----------tt-------aakmtgacgt-------tta-------------aggcctt----------------------------------------------------------------------------------------------------------------------------------------------------------------------------------------------------------------------------------------------------------------------------------------------------------------------------------------------------------------------------------------------------------------------------------------------------------------------------------------------------------------------------
>I28621_M153_Malvaceae_Trichospermum_sp_seq1
-----------------------------------------------------------------------------------------------------------------------------------------------------------------------------------------------------------------------------------------------------------------------------------------------------------------------------------gtttgctggtgtatctcttccrctggctgttagcayrgttgtgagttccaaatctcytaccctgaa--tgaarkcaccctcatctraagttgaatttttm--a-ttyttttg------------tag-tttgaaac------tcttggcctctc-------aaaggcatrgtcgagrtttgt-------------tctwaacgttgactttcca------adtgc-ttgcattacaggtttacttcatcaaccacaggtatgacggggtgcaattatggcaacttcaagatgctccnggagtacatcadcttgtgtggctctctaattttatatccttctttttcctatatccttctacctttaatctatta-gaggtagcagctgtcgacaagcctaaaatgcatctctgggaaactggcatcatgagaattacccgvcatccacaggt-tcacc----cttmtt----------------atc-------------------ttgatata---aa-tgthca-ttt----------------------------------------------tcatatt-ctggaacttrattt----------------------------------------------------------------------------------------------------------------------------------------------------------ttatttggtcagaagttggtata--aaakaagatwaatmgtcactga--------------------------------------------------------------------------agtga---------------------------------------------------------------ac-a-----------tt-------aggctgtcaw-------twa-------------aggttatttgatgtattctggcra-tata----------gat--------------------aaccytrctg---g----------cca-------g-----------ccaccaga--------gta-----------------------tgac-atgatct-----------------------------------------------------------------------------------------------------------------------------------------------------------------------------------------------------------------------------------------------------------------------------------------------------------------------------------------------------------------
>I28623_M048_Malvaceae_Abroma_augusta_seq1
-------------------------------------------------------------------------------------------------------------------------------------------------------------------------------------------------------------------------------------------------------------------------------------------------------------------------------------------------ctcttccattggctgttagcacagttgtgagttccaaatctcttac-ttgaa--cgaaggcactctc-tctgaagttga--ttttc--a-tttttttgcagctt------tag--ttgaaat------tcttgacctctc-------aagggcacattggaagtttgt-------------tccaactgttgactttcca------agtgc-ttgcattgcaggtgtacttcatcaaccacaggtatgacggggtgcagttgtggcagcttcaaaatgctccgggagttcatcaacttgtgtggctctcaaattttatttccttctttttcctatatccttccacctttaatctatta-gaggttgcagctgttgacaagcctaaactgcatctttgggaaactggcataatgagaatcacccggcatccacaggt-tcacc----gctatt----------------atc-------------------ctgatgtt---aa-tatcct-ttt----------------------------------------------tcatatg-ttgggactt-------------------------------------------------------------------------------------------------------------------------------------------ggtag---------------tcatctggttagaacttaggaga--aaataagat-actagtcactga--------------------------------------------------------------------------aatga---------------------------------------------------------------at-a-----------tt-------aggcaggccg-------tca-------------aggttgttttatgtatttatgcat-ta------------tat--------------------aaccagacaga-------------ccatt-----------------cccca----------atta-----------------------taac-atgctctt----------------------------------------------------------------------------------------------------------------------------------------------------------------------------------------------------------------------------------------------------------------------------------------------------------------------------------------------------------------
>I28624_M049_Malvaceae_Corchoropsis_tomentosa_seq1
-----------------------------------------------------------------------------------------------------------------------------------------------------------------------------------------------------------------------------------------------------------------------------------------------------------------------------------------------------------------tagcacagttgtgagttccaaattctttatccaga-------ggcactctcatctaaagttga--ttttc--a-ttgtcttgctgctttacttttag-tttgaaat------tcttggcctctc-------aaaggcatgg-tggagtttgt-------------tctaacttttgactattc--------atgc-ttgcattgcaggtgtacttcatcaaccacaggtatgatggcatgcagttatggcagcttcaaaatgctccaggactccatcaacttttatggatgtcaaattttgtttccttctttttcctatatccctccacctttaatctatta-gaggtagccgctgtcgacaagcctaaaatgcatctatgggaaactggcatcatgagaatcacccggcatccacaggt-tcacc----actatt----------------atc-------------------ttgatatt---aa-tgtcca-ttt----------------------------------------------tcatatg-ttgagactt-------------------------------------------------------------------------------------------------------------------------------------------cgtag---------------tcgtttggcg---------------------------ttgtggt------------------------------------------------------------------------------------------------------------------------------------------------------------------------------------------------------------------tagagtatattt------a------------tac-------------------aattctaatga---g----------ctgttc----------------------------------------------------------caatagtattctccatcaacwmmmcmama------------------------------------------------------------------------------------------------------------------------------------------------------------------------------------------------------------------------------------------------------------------------------------------------------------------------------------------------
>I28625_M193_Malvaceae_Apeiba_tibourbou_seq1
-------------------------------------------------------------------------------------------------------------------------------------------------------------------------------------------------------------------------------------------------------------------------------------------------------------------------ttcgtgttctgtttgctggtstatctcttccrctggctgttagcacagttgtgagttccaaatctcttwccctgaa--tgaaggcrtcctcatctagwgttga---tttc--a-htmtgttg------------tag-tttgaaaa------tcttggcctstc-------aaaggcatgghcragctttgt-------------tctaactgtcaactttcca------agtgc-ttgcattacaggtttacttcatcaaccacaggtatgayggggtrcagttatggcagcttcaagatgctcctggrgtacatcaacttgtgtggvtctctaattttatttccttyhttttcctatatccttctacctttaatttrtta-gaggtagchgchgttgacaagcctgaaatgcatctttgggaaactggcdtcatgagaataaccmggcatccacaggt-tyacta--aactatt----------------atc-------------------ttgmtatc---aa-tgtccr-ttt----------------------------------------------tcatatg-ttgaaacttggttt----------------------------------------------------------------------------------------------------------------------------------------------------------ttatttkgtgagwtgttttgata--aaataaga--actagtcactga--------------------------------------------------------------------------agtga---------------------------------------------------------------at-a-----------ty-------argctggctt-------tca-------------aggttatttgatgtattctggcaa-tat------------rt--------------------aaccagactg---g----------cya-------g-----------ccaccaga--------gta-----------------------aaacaatgctctataaaaggaat------------------------------------------------------------------------------------------------------------------------------------------------------------------------------------------------------------------------------------------------------------------------------------------------------------------------------------------------------
>I28626_M226_Malvaceae_Helicteres_guazumifolia_seq1
--------------------------------------------------------------------------------------------------------------------------------------------------------------------------------------------------------------------------------------------------------------------------------------------------------------------------------------------tgtatctcttccattggctgttagtacagttgtgagttccgaatttcttaccctgaa--tgaaggcactctcatcttaagttga--tttgc--atttttcttgtagctt------tag-tttgaa--------tcctggcctctc-------aaaggtttgg-tggtgtttgt-------------tacaactgttgactttat--------gtgc-ttgtattgcaggtgtacttcatcaaccacagatatgatgggatgcagttatggcagcttcaagatgttccaggagtccatcaacttgtatggatctcaaattttatttccttctttttcctatacccttctacctttaatctatta-gaggtagcagctgttgacaagcccgagatacatctatgggaaactggcatcatgagaatcacccggcatccacaggt-ttgcc----attact----------------gtc-------------------ttgatatt---aa-tgtacaattc----------------------------------------------ttatatg-ttggtattt-------------------------------------------------------------------------------------------------------------------------------------------catag---------------tccactcgtc---------------------------tagt-----------------------------------------------------------------------------------gc---------------------------------------------------------------tt-a-----------tt-------agttggaccta------c-a-------------aagt--taggatgcatgactgcac-ta------------tat--------------------aaccagacag---g----------ctg-------------gtaa--cccta-----------gta-----------------------taac-atgctcttgagaa-ggaatatatatttgat--------------acactgcta-------------------------------------------------------------------------------------------------------------------------------------------------------------------------------------------------------------------------------------------------------------------------------------------------------------------
>I28628_M051_Malvaceae_Werklea_horrida_seq1
---------------------------------------------------------------------------------------------------------------------------------------------------------------------------------------------------------------------------------------------------------------------------------------------------------------------------------------------------------------------------------------------------------------------------gttga--ttttc--a-tcatcttgcagcttaagtt-----tatgtaat------tcttggcctctcaagtctcaatggtgtgg-tagagttccttc------cgagttccgacttttaatgttttttttatttgtga-ttgcattgcaggtgtacttcatcaaccacaggtatgatggggtgcagttatggcagcttcaaaatgctcctggagtccatcaacttgtatggctgtcaaactttatttccttctttttcctatatccttctacctttaatctatta-gaggtagcagctgtcgacaagccagaaatgcatctgtgggaaactggcatcatgagaatcacccgacatccacaggt-tcacc----actata----------------atc-------------------ttagcattat-gt-tgtttg-tttactg------------------------------------------ttttctg-------------------------------------------------------------------------------------------------------------------------------------------------------------------------tcatcttgta---------------------------------------------------------------------------------------------------------------------------------------------------------------------------------taac-ac-------------------ttgctgttcctt----ctcc-------------gattgttttgaactatcctctttg------------------------------------------------------------------------------------------------------------------------------taatttttctctc----------------------------------------------------------------------------------------------------------------------------------------------------------------------------------------------------------------------------------------------------------------------------------------------------------------------------------------------------------------
>I28629_M052_Malvaceae_Spirotheca_rosea_seq1
-------------------------------------------------------------------------------------------------------------------------------------------------------------------------------------------------------------------------------------------------------------------------------------------------------------------------accgtgttctgtttgctggtgtatctcttccattggctgttagcacagttgtgagttccaaatttcttatgctgaa--tgaaagcaccctcatctaaagttga--tttt---a-tcatctcccagcat------tag-cttgaaat------tctcatcttctc-------aagggcatgg-aggagtttgt-------------tcaaatcgttgacttttt-------tgtgatttgcattgcaggtgtacttcatcaaccacaggtatgatggggtgcagttatggcagcttcaaaatgctccgggagtgcaccaacttgtatgggtctcgaatttcatttccttctttctcctatatccttctacctttaatctatta-gaggtagcagccgtcgacaagcctaaaatgcatctttgggaaactggcatcatgcgaatcacccggcatccacaggt-tcacc----actatt----------------atc-------------------tcgacatt---aattgtccc-ttt----------------------------------------------ttatatg-tcggaactt-------------------------------------------------------------------------------------------------------------------------------------------tatag---------------tcatttgttg---------------------------tagt-----------------------------------------------------------------------------------ga---------------------------------------------------------------at-a-----------gc-------agcctgacctttaaagctta-------------aggccgtttgatgtattcctgcta-ta------------tat--------------------aaccagag-----g----------cca-------------ttaa--ccctc-----------gta-----------------------gaac-atgctcttgaaaa-gg-atacgtatttgat--------------acac------------------------------------------------------------------------------------------------------------------------------------------------------------------------------------------------------------------------------------------------------------------------------------------------------------------------
>I28630_M053_Malvaceae_Huberodendron_swietenioides_seq1
-------------------------------------------------------------------------------------------------------------------------------------------------------------------------------------------------------------------------------------------------------------------------------------------------------------------------------------------------------------------gcacagttgtgagttccaaatttcttacgccaaa--tg----ctctctcatctaaaataga--tttta--a-ttgtcttgcggctt------tag-tttgaaat------tcttggcctctc-------aaggacatgt-cggagtttgt-------------tccaactgttgacttttt--------ktga-ttgcattgcagttgtacttcatcaatcacagatatgatggggtacagttatggcagcttcaaaatactccaggagtccatcaacttgtatggctctcgaattttatttccttctttttcctatatccttctacctttaatctatta-gaggtagcagccgtcgacaagcctaaaatgcatctgtgggaaactggcatcatgagaatcaccaggcatccacaggt-tcatc----actatt----------------atc-------------------tcgacatt---aa-tgtccg-ttt----------------------------------------------ttatata-ttgggactt-------------------------------------------------------------------------------------------------------------------------------------------t-cag---------------tcatttggtg---------------------------tagt-----------------------------------------------------------------------------------ga---------------------------------------------------------------at-a-----------tt-------tggctgacctttaaagctta-------------aggccatttgatttatgcctgcaa-ta------------tat--------------------aaccagagag---g----------cca-------------ttct--ccctc-----------ata-----------------------gaac-atgcccttgaaaa-----------------------------------------------------------------------------------------------------------------------------------------------------------------------------------------------------------------------------------------------------------------------------------------------------------------------------------------------------------
>I28631_M054_Malvaceae_Trochetiopsis_benjaminae_seq1
-----------------------------------------------------------------------------------------------------------------------------------------------------------------------------------------------------------------------------------------------------------------------------------ccgggacatgggagagaaactcttgggaaagcgtgcataccgtgttctatttgctggtytatctcttccattggctgttagcacagttgtgagttycaaattcwktaccacka-------ygcactctcatattaagttsa--ttttc--r-wtgtcwtgctgctw------tag-wwtgaaat------tcttgkcctctc-------mawggcacgg-wggagtttkt-------------tctaactyttg---atct--------rtgm-ttgcattgcaggtgtatttcatcaaccacagrtatgatggcatgcagttatggcagcttcaaaatgctccwggagtccatcaacttgtatggctgtcwaattttatttccttcttytthctmtacccctctacctttaatctatta-gaggtagcagctgtcgacaagcctgaaatgcatctatgggaaacyggcatcatgagaatcacccggcatccacaggt-tcacc----dcwrctcctamktgtgkamtachtc-------------------ytgdtrtt---km-ttccaw-ktt----------------------------------------------tcatatk-ktvdrmytt-------------------------------------------------------------------------------------------------------------------------------------------cttwk---------------tcatttkgmw---------------------------ttgktar--------------------------------------------------------------------------------------------------------------------------------------------------t-w-----------th-------hkytt-wtyt-------tt-----tcagatggtagggcaggtgatgtggtgcttggccca------------cac-------------------aatctggatag---g-aaa----ctctgtag----------------------------------------------------------ccattgcagcatcgattggtttratrggrywccr-------------------------------------------------------------------------------------------------------------------------------------------------------------------------------------------------------------------------------------------------------------------------------------------------------------------------------------------
>I28632_M055_Malvaceae_Eriolaena_candollei_seq1
-----------------------------------------------------------------------------------------------------------------------------------------------------------------------------------------------------------------------------------------------------------------------------------------------------------------------------tgttctatttgcaggtgtatgtcttccattggctgttagcacagttgtgagttccaaattctttaccacga-------mgcwctctcatcttaagttga--ttttc--a-ttktcatgctgctt------tag-tttgaaat------tcktggcctctc-------aaaggcatgg-tggagtttgt-------------tctaactcttg---atct--------gtgc-ttgcattgcaggtgtatttcatcaaccacaggtatgatggcatgcagttatggcagmttcaaaatgctcctggagtccatcaacttgtatggctgtchaatttyatttccttctttthcctdtacccctctacctttaatctrtta-gaggtagcagctgtygacaagcctgaartgcatctatgggaaactggcatcatgagmatcaycmggcayccacaggw-tcacc----dsyact----------------atc-------------------ttgawatt---aa-tkcyaa-twt----------------------------------------------tcatatg-ttgggacttrgtcatttggtgtgttgaggtagcagctgtcgacaagcctgaaatgcatctatgggaaactggcatcatgagaatcacccggcatccacattttcaccactactatcttgatattaatgccaattttcatatgttgggacttag---------------tyatttggtg---------------------------ttgttagagg---------------------------------------------------------------tagcagctgtcgacgagcctgaaatgcatctatgggaaactggcatcatgagcatcacccggcacccacaggttcaccact-a-----------ct-------atctt-gata-------tta-------------atgccaattttcatatgttg-----------------------------------------ggacttggtca---t----------ttggtg---------------------------------------------------------------------------------------------------------------------------------------------------------------------------------------------------------------------------------------------------------------------------------------------------------------------------------------------------------------------------------------------------------------------------------------
>I28633_M056_Malvaceae_Adansonia_digitata_seq1
------------------------------------------------------------------------------------------------------------------------------------------------------------------------------------------------------------------------------------------------------------------------------------------------------------------------------------------------------------------------gttgtgagttccaaatttcttacgctgaa--cgaaggcaccctcatctaaaattga--ttttc--a-tcgtcttccagctt------tag-tttgaaat------tctcaccctccc-------aagggcatgg-tggaatttgt-------------ttgagctgttgacttttm--------gtgagttgcattgcaggtgtacttcattaatcacaggtatgatggggtgcagttvtggcagctgcaaaatgttccgggagtccatcaacttgtatggctctcgaatttcrtttccttctttttcctatatccttctacctttaatctatta-gaggtagcagccgttgacaagcctgaaatgcatctatgggaaactggcatcatgcgaatcacccggcatccacaggt-tcacc----actatt----------------atc-------------------tagacatt---aa-tgtcca-ttt----------------------------------------------ttatatg-ytggaaatt-------------------------------------------------------------------------------------------------------------------------------------------tgtag---------------tcatttgctg---------------------------tagt-----------------------------------------------------------------------------------aa---------------------------------------------------------------at-a-----------tc-------aggctgacgttt-acgctta-------------aggccatttgatatattcctgcaa-ta------------tat--------------------aaccagag-----g----------cca-------------ttca--ccctc-----------ata-----------------------gaac-acg---------------------------------------------------------------------------------------------------------------------------------------------------------------------------------------------------------------------------------------------------------------------------------------------------------------------------------------------------------------------
>I28635_M058_Malvaceae_Byttneria_aculeata_seq1
------------------------------------------------------------------------------------------------------------------------------------------------------------------------------------------------------------------------------------------------------------------------------------------------------ctcataggaaaacgtgcataccgtgttctgtttgctggcgtatctcttccattggctgttagcacggttgtgagttccgagctttatacttgaat----aaagcattctc--tataagttga--ttgtc--a-ttttcttgcgactt------taa-attga---------tcaagaaatctc-----------------------------------------------tattcatttccct------agtac-ttgcattgcaggtctacttcatcaaccacaggtatgatgggatacagttgtggcagcttcaaaatrctcctggagttcatcaacttgtgtggctctcraattttgtttccttcttwtttctatacccttctacctttaatctatta-gaagttgcwgctgtygacaagcccgaagtgcatctttgggaaactggcataatgagaatcacccggcatccacaggt-tsact----tctatt----------------ttc-------------------ctgatatt---aa-tgtcca-tct----------------------------------------------tcatatc----------------------------------------------------------------------------------------------------------------------------------------------------------------------------------------------------------------------------------------------------------------------------------------------------------------------------------------------------------------------------------------------aggctaggct------gtct-------------ggtttatktgatgtatccatgcac--------------------------------attataaaccatacagaatatcc---caaaccg-------------------------------------------------------------taaaaatgctcttgaaaa-ggaatmtcttsttgtgtaac-----gcttcgtgtttcttgttctgt---------------------------------------------------------------------------------------------------------------ctttcatatagtt-----------------------------------------------------------------------------------------------------------------------------------------------------------------------------atc
>I28636_M059_Malvaceae_Pterospermum_pierrei_seq1
-------------------------------------------------------------------------------------------------------------------------------------------------------------------------------------------------------------------------------------------------------------------------------------------------------------------------------ttctatttgctggtttatctcttccattggctgttagcacagttgtgagttccaaattccttaccccgaa--tgagggcactcgcatctaaagttga--ttgtc--a-ttgtcttgctgctt------tag-cttgaaat------tcttggcctctc-------aaaggcatgg-tgaagtttct-------------tctaaccgttgactatcc--------gttc-ttgcattgcaggtgtacttcatcaaccacaggtacgatggcctgcagttatggcagcttcaaaatactccaggagtccatcmacttgtatggctatcaaatttyatttccttctttttcctatatccttctacctttaatctatta-gaggtagcagctgtcgacaagcctaaaatgcatctatgggaaacyggcatyatgagaatcacccggcatccacaggt-tcrcy----actatt----------------atc-------------------ttgatatt---at-tgtcca-ttt----------------------------------------------tyrtatc-ttggaactt-------------------------------------------------------------------------------------------------------------------------------------------cryag---------------tcatwgrsta---------------------------taga-----------------------------------------------------------------------------------gaa------------------------------------------------------------taat-a-----------tt-------aggctsgcct-------tca-------------aggctrtttgatst-atcctgcaa-ta------------tak--------------------a--------------------------------------------------------------------------------------------------------------------------------------------------------------------------------------------------------------------------------------------------------------------------------------------------------------------------------------------------------------------------------------------------------------------------------------------------------------------
>I28637_M060_Malvaceae_Duboscia_vifidiflora_seq1
-------------------------------------------------------------------------------------------------------------------------------------------------------------------------------------------------------------------------------------------------------------------------------------------------------------------------------------------------------------ctgttagtacagttgtgagttccaaatctcttaccctgga--tgaaggcaccctcatctaaagttcaa-ttttc--a-ttcttatg------------tag-tttgaaac------tcttggcctccc-------aaagacatggccgaggtttgt-------------tctaaccattgactttgca------agtgc-ttgcattacaggtttacttcatcaaccacaggtatgatggggtgcagttatggcagcttcaagatgctcccggagtacatcatcttgtgtggctctctaattttatttccttctttttcctatatccttctaccttcaatctatta-gaggtagcagctgttgacaagcctaaaatgcatctctgggaaacaggcatcatgagaatcacccgacatccacaggt-tcacc---ccctatt----------------atc-------------------ttgatata---ag-tgtcca-ttt----------------------------------------------tcatctg-ttggaacttgattt----------------------------------------------------------------------------------------------------------------------------------------------------------ttatttggtgagaagttgggata--aaataagat-aatagtcaccga--------------------------------------------------------------------------agtga---------------------------------------------------------------ac-a-----------tt-------aggctggcct-------tca-------------aggttatttgacg-------------------------------------------------------------------------cca-------g-----------ccaccaga--------gta-----------------------agac-atgttctttagaaaggaatatatatttgtt--------------gcgttgctaa------------------------------------------------------------------------------------------------------------------------------------------------------------------------------------------------------------------------------------------------------------------------------------------------------------------
>I28638_M061_Malvaceae_Basiloxylon_brasiliensis_seq1
----------------------------------------------------------------------------------------------------------------------------------------------------------------------------------------------------------------------------------------------------------------------------------------------------------------------------------------------tatctcttccattggctgttagcacagttgtgagttttaagtttcttatcctgaa--tgaagtcattctcaactaatgttga--ttttc--a-ttctcttgcagctt------tag-tatgaaat------tctttgcctctc-------aaaggtatgg-tagactttgt-------------tccaactgttgactatct--------gtgc-ttgcattgcaggtgtatttcatcaaccacaggtatgatggcctgcagttatggcaccttcaaaatgctccaggagtccatcaacttgtatggctttcaaattttatttccttttttttcctatacccttctacctttaatctatta-gaggtagcagctgttgacaagcctaaaatgcatctatgggaaactggcatcatgcgaatcacccggcatccacaggt-tcacc----actatt----------------atc-------------------ttgatatt---aa-tgtcca-ttt----------------------------------------------tcatgtg-ttgggactt-------------------------------------------------------------------------------------------------------------------------------------------cttag---------------tcatttggtg---------------------------tagt-----------------------------------------------------------------------------------ga---------------------------------------------------------------at-a-----------tt-------aggctggcct-------tca-------------agtttacttgatat-atcct-cta-ta------------tat--------------------agccagagag---g----------gca-------------ccga--ccctt-----------gta-----------------------tgat-atgctcttgaaaa-agaatgcatatttata------------------------------------------------------------------------------------------------------------------------------------------------------------------------------------------------------------------------------------------------------------------------------------------------------------------------------------------
>I28639_M249_Malvaceae_Gyranthera_amphibiolepis_seq1
----------------------------------------------------------------------------------------------------------------------------------------------------------------------------------------------------------------------------------------------------------------------------------------------------------------------cgtaccgtgtgctatttgctggtgtatctcttccattggctgttagcacagttgtgagttccaaatttcttacgccgaa--tg----ctctctcgtctaaagttga--tttta--a-ttgtcttgcagctt------tag-tctgaaat------tcttggcctctc-------aaggacattt-cggagtttgt-------------tccaactgttgacttttt--------ttta-ttgcattgcaggtgtacttcatcaaccacagatatgatggckyacagttatggcagcttcaaaatactccaggagtccatcaacttgtatggctctcgaattttatttccttctttttcctatatccttctacctttaatctatta-gaggtagcagccgtcgacaagcctaaaatgcatctgtgggaaactggcatcatgagaatcacccggcatccacaggt-tcacc----actatt----------------atc-------------------ttgacatt---aa-tgtctg--tt----------------------------------------------ttayatt-ttgggactt-------------------------------------------------------------------------------------------------------------------------------------------tgcag---------------tcatttggtg---------------------------tagt-----------------------------------------------------------------------------------ga---------------------------------------------------------------at-a-----------tt-------aggctgacctttaaagctta-------------aggccatttgatgtattcctgcaa-ta------------tat--------------------aaccagggag---g----------cca-------------ttct--ccctc-----------ata-----------------------gaac-atgttcttgaaaaaggaatacgta------------------------------------------------------------------------------------------------------------------------------------------------------------------------------------------------------------------------------------------------------------------------------------------------------------------------------------------------
>I28640_M062B_Malvaceae_Diplodiscus_paniculatus_seq1
--------------------------------------------------------------------------------------------------------------------------------------------------------------------------------------------------------------------------------------------------------------------------------------------------------------------------------------------------------------------------------------------------------------------------------------------------gccgatt------cgg-ttaccaaa------cttt----------------------ybt-tggacttttt-----------------attattgactttcc--------atgt-ttgtattacaggtgtacttcatcaaccacaggtatgacggggtgcagttatggcagcttcaaaatgctccaggagtccatcaatttgtctggctttcaaattttatttccttctttttcctatatccttctacctttaatctatta-gaggtagcagctgtcgacaagccaaaagttcatctatgggaaacndgcabcatgagaatcacccggcatccacaggt-tcact----actgtt----------------atg-------------------ttgatatt---ac-cgtccatttt-tcataattcattttgccttccccctacgaaaggtcaatttccatt-------------------------------------------------------------------------------------------------------------------------------------------------------------------------------------------------------------------------------------------------------------------------------------------------------------------------------------------------------------------------------------------------------------------------------------------------------------------------------------------------------------------------------------------------------------------------------------------------------------------------------------------------------------------------------------------------------------------------------------------------------------------------------------------------------------------------------------------------------------------------------------------------------------------------------------------------------------------------
>I28641_M063_Malvaceae_Brownlowia_peltata_seq1
--------------------------------------------------------------------------------------------------------------------------------------------------------------------------------------------------------------------------------------------------------------------------------------------------------------------------------------------------------------------------------ttccaaatttcttaccct--------------tcccagctagagttga--ttttc--a-ttgtgttgcagctt------tag-tttgaaat------tcttggccttcc-------gaaggcatgg-tggactttgt-----------------attattgactttcc--------atat-ttgtattgcaggtgtacttcatcaaccacaggtatgacggggtgcagttatggcagcttcaaaatgctccaggagtccatcaatttgtctggctttcaaattttatttccttctttttcctatatccttctacctttaatctatta-gaggtagcagctgttgacaagccaaaatttcatctatgggaaactggcatcatgagaataacccggcatccacaggt-tcact----actatt----------------atg-------------------ttgatatt---ac-tgtcca-ttt-ttgtaattcattttgccttgcccttaaaaaaagttaatttccattccatatg-ttggaa-tt-------------------------------------------------------------------------------------------------------------------------------------------catag---------------tcatttggtg--------------------------taagt-----------------------------------------------------------------------------------cc---------------------------------------------------------------at-a-----------tt-------aggcaggcct-------tca-------------aggctatttga------------------------------------------------------------------------------------------------------------------------------------------------------------------------------------------------------------------------------------------------------------------------------------------------------------------------------------------------------------------------------------------------------------------------------------------------------------------------------------------------------------------------
>I28642_M064_Malvaceae_Burretiodendron_esquirolii_seq1
----------------------------------------------------------------------------------------------------------------------------------------------------------------------------------------------------------------------------------------------------------------------------------------------------------------------------------------------------------------------------------------tcgtacccccgaa--tgaagccattctcatctaaagttgc--ttttc--a-ttgtttggcmgctt------tcg-tttgatgt------tcttggcctctc-------gaaggcaagg-tggagtttgt-------------tctacctgttgactttcc--------atgc-ttgcatttcaggtgtacttcatcaaccacagatatgatggcctgcagttatggcagcttcaraatgctccaggagtccatcaagttgtatggctttcgaattttatttccttctttttcctatatccttcgacctttaatctattg-gaggtagcagccgtcgacaagcctaaaatgcatctgtgggaaactggcatcatgagaatcacccggcatccacaggt-tcacc----actact----------------ctc-------------------ttgatattattaa-tgtcta---------------------------------------------------tatgga-atggaattc-------------------------------------------------------------------------------------------------------------------------------------------ttttg--------------wtyktyytsyr-----------ty--swrvymwct-actagt-----------------------------------------------------------------------------------gaa--------------------------------------------------------------ac-a-----------c----------------------------------------------------------------------------------------------------------------------------------------------------------------------------------------------------------------------------------------------------------------------------------------------------------------------------------------------------------------------------------------------------------------------------------------------------------------------------------------------------------------------------------------------------------------------------
>I28643_M065_Malvaceae_Hermannia_flammea_seq1
------------------------------------------------------------------------------------------------------------------------------------------------------------------------------------------------------------------------------------------------------------------------------------------------------------------------------------------------tctcttccattggctgttagcacagttgtgagttccaaatctcattaccgaaaaaagaaggcacccccgtcttaagttga--ttttc--a-ttctgttgcagatt------tgg-tttgataac-----tgttggcctcac-------taaggctcgg-------------------------ccaactgttgactttcag------agctc-ttgctttgcaggtatacttcatcaaccacagatatgatggggtgcagttatggcagcttcaaagtgctcctggagtccatcaacttgtgtggctctcaaatttcatatcattccttttcctatacccttctacctttaatctttta-gaggtagcagctgtggacaagcctaaaatgcatctgtgggaaactggcataatgagaatcacccgacatccacaggt-tcgcc----actatt----------------atc-------------------ctgatatt---aa-tgtcca-ttt----------------------------------------------tcatatt-tgggaactt-------------------------------------------------------------------------------------------------------------------------------------------ggttg---------------tcattttgtgtgaagttatgaaaaaaaaatggat-actactaactga--------------------------------------------------------------------------attga------------------------------------------------------------------a-----------tt-------taactggttg-------tca-------------aggttactcgctgttctt-----------------------------------------------------------------------------------------------------------------------------------------------------------------------------------------------------------------------------------------------------------------------------------------------------------------------------------------------------------------------------------------------------------------------------------------------------------------------------------------------------------------
>I28644_M066_Malvaceae_Thomasia_solanaceae_seq1
-------------------------------------------------------------------------------------------------------------------------------------------------------------------------------------------------------------------------------------------------------------------------------------------ttggtgagaaactcttgggaaaacgtgtgtatcgtgttctctttgctggtgtatctcttccattggctgttagcacggttgtgagttccaaat-----------------------ctctcaactgaagttggt-ttttc--a-ttttgttgcagctt------ttg-tttgaaat------ttttggcctctc-------aaaggc-----------tttt-------------tccaactgttgactttcca------agtgc-ttgcattgcaggtatacttcatcaaccacaggtatgatggggtgcagttatggcagcttcaaaatgctcctggaatccatcaacttgcgtggctatcaaattttatttccttctttttcctatatccttctacctttaatctatta-gaggtagcagctgttgacaagcctaaaatgcatctctgggaaactggcataatgagaatcacacggcatccacaggt-tcacc----actatt----------------att-------------------ctgatatt---aa-tgtcca-ctt----------------------------------------------tcatatg-tggggactt-------------------------------------------------------------------------------------------------------------------------------------------tgtta---------------tcatttggtgttaa---------------------gttagc-----------------------------------------------------------------------------------ggga------------tataagatgccaacccgctgaa-----------------------gttaat-a-----------tt-------aggctggccg-------tca-------------aggttatttgatgtattcatgcaa-ta------------tat--------------------aaccggaaag---g----------ccatc-----------------cwcca-----------tta-----------------------taac-atgctatt----------------------------------------------------------------------------------------------------------------------------------------------------------------------------------------------------------------------------------------------------------------------------------------------------------------------------------------------------------------
>I28645_M067_Malvaceae_Guichenotia_ledifolia_seq1
----------------------------------------------------------------------------------------------------------------------------------------------------------------------------------------------------------------------------------------------------------------------------------------------------------------------------------------------tatctcttccattggctgttagcacggtagtgagttccaaatctcttaccctaaa--tgaaggcactctcaattgaagttggt-ttttc--a-ttttgttgcagctt------ttg-tttgaaat------ttttggcctctc-------aaaggcatggtggaggttttt-------------tccaactgttgattttcca------agtgc-ttgcattgcaggtatacttcatcaaccacaggtatgatggggtgcagttatggcagctacaaaatgctcctggaatccatcaacttgcgtggctatcaaattttatttccttctttttcctatatccttctacctttaatctatta-gaggtagcagctgttgacaagcctaaaatgcatctctgggaaactggcataatgagaatcacacggcatccacaggt-tcacc----actatt----------------att-------------------ctgatatt---aa-tgtcca-ctt---------------------------------------------tccatatg-tggggactt-------------------------------------------------------------------------------------------------------------------------------------------tgtta---------------tcatttggtattaa---------------------gttagc-----------------------------------------------------------------------------------agga------------tataagatgccaa-tcactgaa-----------------------gttaat-a-----------tt-------aggctggccg-------tca-------------aggttatttgatgtattcatgcaa-ta------------tat--------------------aaccggaaag---g----------ccatc-----------------cacta-----------tta-----------------------taas-atgctattga--------------------------------------------------------------------------------------------------------------------------------------------------------------------------------------------------------------------------------------------------------------------------------------------------------------------------------------------------------------
>I28646_M068_Malvaceae_Helmiopsis_sp_seq1
-------------------------------------------------------------------------------------------------------------------------------------------------------------------------------------------------------------------------------------------------------------------------------------------------------------------------accgtgttctatttgctggtcwatctcttccattggctkttagcacagttgtgagttccaaattctttaccacga-------tgcactctcatcttaagttca--ttttc--a-ttgtcatgctgctt------tag-tttgagat------ttgtggcctctc-------aaaagcatgg-tggagtttgt-------------tctagctcttg---atct--------ttgc-ttgcattgcaggtgtatttcatcaaccacaggtatgatggcatgcagttatggcagcttcaaaatgctcctggagtccatcaacttgtatggctgtctaattttatttccttctttttcctatacccctctacctttaatctgtta-gaggtagcagctgtcgacaagcctgaaatgcatctatgggaaactggcatcatgagaatcacccggcatccacaggt-tcacc----agcact----------------atc-------------------ttgatatt---aa-ttccca-ttt----------------------------------------------tcatatg-ttgggactt-------------------------------------------------------------------------------------------------------------------------------------------cttag---------------tcatttggta---------------------------ttgttag--------------------------------------------------------------------------------------------------------------------------------------------------a-a-----------tc-------aggtt-tcct-------tca-------------aggttatttcgtgtgtattt-----------------------------------------atacaatgtga---g----------atgttg----------------------------------------------------------caatagtattctccatcaactaccttagt------------------------------------------------------------------------------------------------------------------------------------------------------------------------------------------------------------------------------------------------------------------------------------------------------------------------------------------------
>I28647_M069_Malvaceae_Cheirolaena_linearis_seq1
-----------------------------------------------------------------------------------------------------------------------------------------------------------------------------------------------------------------------------------------------------------------------------------------catgggagagaaactcttgkgaaagcgtgcataccgtgttctatttgctggtctatctcttccattggctgttagcacagttgtgagtttcaaattctttaccac----------tcactctcttcttaagttca--ttttc--a-ttgtcatgctgct------------------------------------------------------------tttgt-------------tctaactcttg---atct--------gtgc-ttgcattataggtgtatttcatcaaccataggtatgatggcatgcagttatggcagcttcaaaatgctcctggagtccatcaacttgtatggctgtctaattttatttccttctttttcctatacccctctacctttaatctgtta-gaggtagcagctgttgacaagcctgaaatgcatctatgggaaactggcatcatgagaatcacccggcatccacaggt-tcacc----actact----------------atc-------------------ttgatatt---aa-ttccaa-ttt----------------------------------------------tcatatg-ttgggactt-------------------------------------------------------------------------------------------------------------------------------------------cttag---------------tcatttggca---------------------------ttgttag--------------------------------------------------------------------------------------------------------------------------------------------------t-a-----------tc-------acgtt-gcct-------tca-------------aaggttattcatgtatattt-----------------------------------------atacaatgtga---g----------ctgttg----------------------------------------------------------cagtagtattctccgtcaactaagttagggcc---------------------------------------------------------------------------------------------------------------------------------------------------------------------------------------------------------------------------------------------------------------------------------------------------------------------------------------------
>I28648_M070_Malvaceae_Helmiopsiella_madagascariensis_seq1
------------------------------------------------------------------------------------------------------------------------------------------------------------------------------------------------------------------------------------------------------------------------------------------------------------------cgtgcataccgcgttctatttgctggtctatctcttccattggctgttagcacagttgtgagttccaaattctttascaygac-------gcactctcatcttaagttsa--ttttc--a-ttgtcaygctgctt------tag-httgaaat------tcktggcctctc-------raaggcdtgg-tggagtttgt-------------tctaactbttgatctvtkm------------ttgcattgcaggtgtatttcatcaaccacaggtatgatggcatgcagttatggcagcttcaaaatgcthcwggagtcyatcaacttgthtggytgtcvaattttntttccttmtttttcctatwcymytmkmsswdkmrtctrttacgaggtagcagctgtcracaagcctsaaatgcatmtatgggaaactggcatcatgagaatcacccggcatccacaggt-ycacc----nbyact----------------atc-------------------ttgatatt---aa-tkyhaa-ttt----------------------------------------------tcatatg-ttgggwctkstydd----------------------------------------------------------------------------------------------------------------------------------------------------------tyatttkgtd-----------------------------------------------------------------------------------------------------------------------------------------------------------------------------------tt-r-----------ttmsk-wycagsttkmytt----c------------------rwkctacttgtggaatactttctattgttt-----cttccatrkkkmrtrwkstc-------aaytttatgaggtg----------ctg-------------------------------------------------------------cartartwttmtmcawya----------------------tktsagmtrgtagggcaggtgatd-------------------------------------------------------------------------------------------------------------------------------------------------------------------------------------------------------------------------------------------------------------------------------------------------------------
>I28649_M071_Malvaceae_Goethalsia_meiantha_seq1
-------------------------------------------------------------------------------------------------------------------------------------------------------------------------------------------------------------------------------------------------------------------------------------------------------------------------------------------------------------ctgtcagcacaattgtgagttccaaatctcttaccctgaa--tgaaggggggctcatctaaagttgaa-ttttcttt-tttttttg------------tag-ctcaaaat------tcttggcctctc-------aaaggcatggttgaggtttgt-------------tgtatccattaactttgca------agtgc-ttgcgttacaggtttacttcatcaaccacaggtatgatggggtgcagttatggcagcttcaagatgctcctggagtacatcaacttgtgtggctctctaattttatttctttctttttactatatccttctaccttcaacctatta-gaggtagcagctgttgacaagcctaaaatgcatctctgggaaactggcatcatgagaatcacccgacatccacaggt-ttacc---ccctatt----------------gtc-------------------ttgatata---aa-tgtcca-ttt----------------------------------------------tcatctg-ttgccacttgattt----------------------------------------------------------------------------------------------------------------------------------------------------------ttatttggtaagaagttgggata--aaataagat-aatagtcactga--------------------------------------------------------------------------agtga---------------------------------------------------------------ac-a-----------tt-------aggctggcct-------tcg-------------aggttacttgacctattctggcaa-tat------------at--------------------aaccctgctt---g----------cca-------g-----------ctatcaga--------tt-----------------------------------------------------------------------------------------------------------------------------------------------------------------------------------------------------------------------------------------------------------------------------------------------------------------------------------------------------------------------------------------------------
>I28650_M072_Malvaceae_Clappertonia_ficifolia_seq1
---------------------------------------------------------------------------------------------------------------------------------------------------------------------------------------------------------------------------------------------------------------------------------------------------------------------------------ctgtttgctggtgtatctcttccactggctgttagcactgttgtgagttctgaatcttttaccctgaa--tgaaggcaccctt---taaattcga--cctcc--a-ttctgtta------------tag-tttgaaactcttggtcttggcctctc-------aaaggcataatcaaggcttgt----------------------------tcca------aatgc-ttgtattacaggtttacttcatcaaccacaggtatgacggggtgcagttatggcagcttcaagatgctcctggagtacatcaacttgtgtggctctctaattttatttccttctttttcctttatccttctacctttaatctatta-gaggtagcagctgttgacaagcctaaaatgcatctttgggaaactggcatcatgagaattactcggcatccacaggt-tcacc----actatt----------------atc-------------------ttgacatt---ta-tgtcca-ttt----------------------------------------------tcttatgtttcaaacttgtttt----------------------------------------------------------------------------------------------------------------------------------------------------------ttgtttggtgagaagccgggatg--aaatgattt-------tactca--------------------------------------------------------------------------agcga---------------------------------------------------------------at---------------------------ggctt-------tca-------------aggttatttgatgtattctggcaa------------------------------------------atacat---t----------tta-------t-----------gaaccaca--------gta-----------------------aaac-atgctc------------------------------------------------------------------------------------------------------------------------------------------------------------------------------------------------------------------------------------------------------------------------------------------------------------------------------------------------------------------
>I28652_M074_Malvaceae_Hildegardia_barteri_seq1
------------------------------------------------------------------------------------------------------------------------------------------------------------------------------------------------------------------------------------------------------------------------------------------------------------------------------------------------------------------------------------------------ctgaa--tggaggcattctcatctgaagttga--ttttc--a-ttctcttgcagctt------tcg-tatgaaat------tcttgttctttc--------aaggtatac-tggagtttgt-------------tccaactgttgactttct--------gtgc-ttgcattgcaggtgtacttcataaaccacaggtatgacggcctgcaattatggcaccttcaaaatgctccaggagtccatcaacttgtatggctttcaaattttatttccttctttttcctatacccttcaacctttaatctatta-gaggtagcagccgttgacaagcctaaaatgcatctatgggaaactggcatcatgagaatcacccggcatccacaggt-tcacc----actatt----------------atc-------------------ttgatatt---aa-tgtgcg-ctt----------------------------------------------tcgtatg-ttgggactt-------------------------------------------------------------------------------------------------------------------------------------------tgttg---------------tcatttgttg---------------------------tagt-----------------------------------------------------------------------------------aa---------------------------------------------------------------at-c-----------tt-------agaccggcct-------tca-------------agtttatttgatgt-atcct-caa-ca------------tat--------------------aaccagagag---g----------gcaccctcg------atcca--ccctt-----------gta-----------------------tgat-atgctcttgaaaa-tgaatgta--------------------------------------------------------------------------------------------------------------------------------------------------------------------------------------------------------------------------------------------------------------------------------------------------------------------------------------------------
>I28653_M168_Malvaceae_Theobroma_cacao_seq1
------------------------------------------------------------------------------------------------------------------------------------------------------------------------------------------------------------------------------------------------------------------------------------------------------------------------------------tttgctggtgtatctcttcccttggctgttagcacggttgtgagttccaaatcacttatcataaa--tgaagacactctcatctaaagttga--ttttc--a-ttttgttgcagctt------tgt-tttaaaat------ttttggcctctc-------aaaggcatggtggaagcttgt-------------tccaactgttgactttcca------actgc-ttgcattgtaggtatacttcatcaaccacaggtatgatggagtgcagttatggcagcttcaaaatgctcctggagtccatcaacttgtgtggctctcaaattttatttccttctttttcctatatccttctacctttaatttattg-gaagtagcagctgttgacaagcctaaaatgcatctttgggaaactggcatcatgagaatcacccggcatccacaggt-tcacc----actatt----------------atc-------------------ttgatagc---aa-tgtgca-cttgata---gttatttgg------------------------------tgagaag-tcaggtgat-------------------------------------------------------------------------------------------------------------------------------------------aataa-----------gatattagtcactg---------------------------tagg-----------------------------------------------------------------------------------gg---------------------------------------------------------------at-a-----------gt-------aggctggcct-------tca-------------aggttatctgatgtatttctgcca-ta------------tat--------------------aaccagacag---g----------cca-------------ttta--ccaca-----------gta-----------------------taac-atgcccttgaaaa-ggaatg----------------------------------------------------------------------------------------------------------------------------------------------------------------------------------------------------------------------------------------------------------------------------------------------------------------------------------------------------
>I28654_M105_Malvaceae_Pachira_aquatica_seq1
----------------------------------------------------------------------------------------------------------------------------------------------------------------------------------------------------------------------------------------------------------------------------------------------------------------------------------tgtttgctggtgtatctcttccattggctgtcagcacagttgtgagttccaaatttcttacgctgaa--cgaaagcactctcgtccaaagttga--ttttc--a-tcgtcttccagcat------tag-cttgaaat------tctcggcgtctc-------aagggcgtgg-tggagtttgt-------------tcaaactgttgacttctt--------gtgatttgcattgcaggtgtacttcatcaaccacaggtacgatggggtgcagttatggcaacttcaaaatgctccaggagtccaccaacttgtatggctctcgaatttcatttccttctttttcctgtatccttctaccttcaatctatta-gaggtagcagctgttgacaagcctaaaatgcatctatgggaaactggcattatgcgaatcacccggcatcctcaggt-tcacc----actatt----------------atc-------------------tcgacatg---aa-tgtcca-ttt----------------------------------------------ttatatg-tcagaactt-------------------------------------------------------------------------------------------------------------------------------------------tgtag---------------tcatttggtg--------------------------ttagc-----------------------------------------------------------------------------------ta---------------------------------------------------------------at-a-----------tc-------aggctgactttt-aagctta-------------aggccatttcatgtattcctgcaa-ta------------tat--------------------aattggag-----g----------cca-------------ttca--ccctc-----------gta-----------------------gaac-atgcacttgaaaa-agaatacgt-------------------------------------------------------------------------------------------------------------------------------------------------------------------------------------------------------------------------------------------------------------------------------------------------------------------------------------------------
>I28655_M148_Malvaceae_Robinsonella_mirandae_seq1
--------------------------------------------------------------------------------------------------------------------------------------------------------------------------------------------------------------------------------------------------------------------------------------------------------------------------------------------------------------------------------------attymymrtkstgak--tgacggctctctcgtctaaagttaa--ttttc--a-ttgtctcgttgctg------tgg-tttgaaat------tcttggcctctc-------aagggcatag-tagagttckt-------------tcygaytrttgtcttttt--------gtga-tcrtattgcaggtgtacttyatcaaccataggtatgatgggktgcagttatggcagmttcaraatgctytyggagtacacsaacttgtatggctctcraattttgtttccttctttttcctrtatccttctacctttaatctatta-gaggtagcggctgtcgacaagccgaaaatgcatctctgggaaactggcatcatgagaatcacccggcatccacaggt-tcach----astatt----------------awc-------------------httamatt---aa-tttcca-ytt----------------------------------------------ttttatg-ttgggaatt-------------------------------------------------------------------------------------------------------------------------------------------tgtag---------------tcattttgtg---------------------------tagt-----------------------------------------------------------------------------------ga---------------------------------------------------------------ay-a-----------tt-------atgctgacgt-------wya-------------aggcmyykkratrg-tccttcgaa-tg------------cat--------------------aactykarrr---r----------yrg-----------------------------------------------------------------------------------------------------------------------------------------------------------------------------------------------------------------rggatattttctcyta----at----------cgcgtga---------------------------------------------------------------------------------wtt----------------------------------------------------------------------------------------------
>I28656_M002_Malvaceae_Tilia_americana_seq1
--------------------------------------------------------------------------------------------------------------------------------------------------------------------------------------------------------------------------------------------------------------------------------------------------------------------------------------------------------attggctrytwrcamartkgtgakwwmcaaattwctwasymtgaa--tgaaagcactctcatcttaagttga--yyyty--a-tyrtcttgcagctt------tag-tttgaaat------tcttggcctctc-------aaaggcatgg-tggagtttgc-------------tccaactgttgactttcc--------rtgc-ttgcattgcaggtgtacttcatcaaccacaggtaygatggmctgsagttrtggcagcttcaaaatgytcyaggagtccatcaacttgtatggctttcaaattttatttccttctttttcctatatccttctacctttaayctatta-gaggtagcagctgtcgacaagcctraaatgcatctatgggaaactggcatcatgagaatcacccggcatccacaggt-tyrcc----actatt----------------atc-------------------ttgatatt---at-tgtcca-ttt----------------------------------------------ycatatg-ttgggactt-------------------------------------------------------------------------------------------------------------------------------------------cgtag---------------tcatttggtg---------------------------tagt-----------------------------------------------------------------------------------aa---------------------------------------------------------------at-a-----------tt-------aggctggcct-------tca-------------aggttatttgatgt-atcctgcaa-ta------------tat--------------------aaccagagag---g----------cca-------------ccca--cccta-----------gta-----------------------taat-atgctcttgaa-------------------------------------------------------------------------------------------------------------------------------------------------------------------------------------------------------------------------------------------------------------------------------------------------------------------------------------------------------------
>I28657_M180_Malvaceae_Triumfetta_lappula_seq1
----------------------------------------------------------------------------------------------------------------------------------------------------------------------------------------------------------------------------------------------------------------------------------------------------------------------------------------------tatctcttccactggccgttagcactgttgtgagttccaaatcttttaccctgaa--tgaaggcaccatcctctaaagtcga--tttct--a-ttctgttg------------tag-tttgaaactcttggtcttggcctctc-------aaaggcatggtcaaggtttgt-------------tccaactgttgacattcca------agtgc-ttgtattacaggtttacttcatcaaccacaggtatgatggggtgcagttatggcagcttcaagatgctcccggagtacatcaacttgtgtggctctctaattttatttctttcttattcctatatccttctacgtttaatctatta-gaggtagcagctgttgataagcctaaaatgcatctttgggaaaccggcatcataagaatcactcggcatccacaggt-tcacc----actatt----------------atc-------------------tcgatatt---ga-agtcca-ttt----------------------------------------------tcatatg-ttggaacttggttc----------------------------------------------------------------------------------------------------------------------------------------------------------gtagtcaataaaaggactatatatttgatatgct-ggtaatgatggg--------------------------------------------------------------------------gcagt---------------------------------------------------------------aa-a-----------ac-------atgttcttta-------aaa-------------ggagtatatgttttccctgcmcaa-cacag---------cac--------------------acacaaaaac---a----------cca-------a-----------aaattaaa--------gaaccc-------------------------------------------------------------------------------------------------------------------------------------------------------------------------------------------------------------------------------------------------------------------------------------------------------------------------------------------------------------------------------------------------
>I28658_M160_Muntingiaceae_Muntingia_calabura_seq1
---------------------------------------------------------------------------------------------------------------------------------------------------------------------------------------------------------------------------------------------------------------------------------------------------------------------ggatatcgtgttctttttgcaggtttatctcttccattggctgttagcactgttgtaagttctaagtttcttgtcctcta--ccaggggactcaa--------------ttttt-aa-tttccccgcagctt------tag---------t----ttctgggcctctg-------aatgttgtggttgaggtttatttgtttaaagtagtttaactgtcta-------------agtat-ttgcct--caggtgtacttcatcaaccacagatacgatgggtttcaactatggcagcttcaaaatgttcctggagtccatcaatttgtgtggctctcgaatttcatatctttctttctcctatatccttctacttttaatctgtta-gaggtagcagccgtggacaagcctaagatgcatctatgggaaactgggataatgagaattaccaggcatcctcaggt-ttggc---atccaca----------------gtc-------------------ttaatctt---aa-gttcaa-ttg--------------------------------------------ccttattaatttacagatt---------------------------------------------------------------------------------------------------------------------------------------------------------------ctattccacc-----------------------------------------------------------------------------------------------------------------------------------------------------------------------------------atta-----------ttcataaaaacccttggttct----tttagtt----------acttcatatgctatatcctcgttgatatgag---gaagtgat--------------------atcctgatatt-------------ctaatgtt------------------------------gtatgcat------------------aaat-atgaatctcgt-------------------------------------------------------------------------------------------------------------------------------------------------------------------------------------------------------------------------------------------------------------------------------------------------------------------------------------------------------------
>I9832_V002_Malvaceae_Luehea_speciosa_seq1
ttgattacacagatcttgctgagtatttagaattagcttttgtttttatttttgctgtgtagaagagactgactaattatttcttgcttttagttgttaattgttatacattgttagctatctatgactttgcttgctctgttataattcttcatgatgttktctttastagggctttrataayatgagtttgarcataaaagcactmttttgyagattgtcatgttgatcctcatcctcatatttgccactgtccatagtggcttggctagtttccgtgacatgggygagaaactcttgggaaaacgtgcvtttcgtgttctktttgctggtgtatctcttccrctggctgttagcacagtkgtgagttycaaatctcttaccctgaa--tgrargsnhccnbhhhhhaaddtkd--dttty--h-htyyytkk------------wrk-ttkraavy------yytkgscyyhym-------awdgkwwkgk-hsragkthkk-------------tyywamykkyracttycca------agtgc-ttgctttacaggtttayttcatcaaccacaggtatgatggggtgcagttatggcagcttcaagatgchchdggagtacatcaacttgtgtggctcgctaattttatttccttctttttcctatatccttctacctttaatctntta-gadgtagcagcygttgacaagcctraaatgcatctktgggaaactggcatcatgagaatcacccggcatccacaggt-warcy----actatt----------------akc-------------------ttgatatt---aa-hvtycr-yth----------------------------------------------tcctvtg-ttggaahttggttt----------------------------------------------------------------------------------------------------------------------------------------------------------ttatttggtgwgrakttggatya--aaataygat-acyagtcacysa--------------------------------------------------------------------------agkga---------------------------------------------------------------mt-a-----------ty-------aggctggcyt-------tya-------------aggttatttgatgtattctggcaa-tg------------tat-------------------aaacctaytgr--------------cba-------a-----------cchccrgc--------ttr-----------------------aaac-atgbtcttyraaa-ggaatatatatttgat--------------gyrtwgcyaatg-----------------------------------------------------------------------------------atrggaaataaagttgattttgtaggttg---ttgcaacagtattatcat---------------------------------cagctaaccccc----------------------------ctctttcacgcccaacaaatgtgagcac-----actaccacacaccaaaagaaaagaaaaccctacaactatt-------------------------
