# Supplementary material for: Localized Phylogenetic Discordance Among Nuclear Loci Due to Incomplete Lineage Sorting and Introgression in the Family of Cotton and Cacao (Malvaceae)
Source: Front Plant Sci. 2022 Apr 13;13:850521. doi: 10.3389/fpls.2022.850521 (PMC9043901; doi:10.3389/fpls.2022.850521)
Supplement: Supplementary file 1 [file Data_Sheet_1.ZIP › Alignments_v4/L57.fasta]

>I23352_M001_Malvaceae_Bombax_ceiba_seq1
------------------------------------------------------------------------------------------------------------------------------------------------------------------------------------------------------------------------------------------------------------------------------------------------------------------------------------------------------------------------------------------------------------------------------------------------------------------------------------------------------------------------------------------------------------------------------------------agtg------ccttcagcagtgaagaagcaatagagtggatgcggmagatacaacaatggaa-ccccaagtatttcactctgtcgcacgttcccaacaagtaccgcctctttgtttctaagttcataaggaaggtggtgatagctcggatggctgaatccccggacctagccagtgcttaccactgcaagctcagggaagcatacgagaccgaggagaagctgaaaaaccctgatgtcctcaagaggagcaaagaacatctggttcaactgctcgatgaagtkgagacgaagctgaatgaa---acaacatatttagtcggggatgasttcaccatggcggatgtgatgctcattccggtactrgctcggttggtgctaytgggtttggaagatgaatacataagt------tgcaggccaaacatggcagagtactggagcttggtgcaacaaaggcctagctataagaaggtaataggaaagtattttaatggctggaggaagcgcaaaacactaatgaatacttggtgcttacttcatatsagaaacttgctgaagaga---------tactgattaa-agaattgtkgg-------ttagaggtg-----tatt------------------------------------------------tgta------aa-ttgaca---------ttaacat--aaa-------------a-tgag------tttgaaagaaaaa---t-tgcaactgtatgt-----------aa--ttt-------tttttccttgtt-gtatt--------tttc-attagtgga----tatattttttttaatttgg-----tttttggtaa--------------------------------------atgtagagagggaaaa-------------------------------------------------------taagagaaaggctgata----------------------------------------------------------------------------------------------------------------------------taaatgtggattgtaaggaatctaca-------------------------------a--------------
>I23353_M002_Malvaceae_Tilia_americana_seq1
----------------------------------------------------------------------------------------------------------------------------------------------------------------------------------------------------------------------------------------------------------------------------------------------------------------------------------------------------------------------------------------------------------------------------------------------------------------------------------------------------------------------------------------aaagaattgcagttgtctc------------------tgttg---gtaacaatggcattgccttyagtagcgaagaagtaatagartggatgcgcaagatacaagaatggar-ccccaagtatttcacyctgtcvcacattcctaacaagtatcgcctctttgtttctaaattcataaggaaggtggtgattgctcggatggcygaathtcctgrbctagctagtgvttaccactgtaarctcagagaagcatatrasantgaggagaagntgaaaamccckratgttctgaaraggagcraagarcatctsgttcractacttgatgaarttgaaayaaagytgaatgaa---acaacatatttagtaggggasgagtthaccatggcrgatgtrrtgctcatwccagtrctagctcgcttagtgctcctggatttggamratgagtatataart------agcagdccaaacattgcagagtactggagtttggtrcaacaaagdccyhgctataaaaaggtrataggraagtattttaatggctggagraggcgcaaaacactaataaaaayttggtkcttacttcatatcagraatttgctkaagaga---------tattgattaa-gg-atwgtkkg-------ttagaggtg------ac--------ag----------------------------gataagggaggtgta------aa-ttgagt---------t--gcat--aaa-------------a-tgag------ttggaaagaaaat---t-tgcaattgtatgt-----------aatttt-----------tttcttgct-atcct--------tttc-gttatagga---ttttt-------------------------ggtaa--------------------------------------atgttgaaagagaaaa-------------------------------------------------------gtagagaaagattggta----------------------------------------------------------------------------------------------------------------------------taaata------------------------------------------------------------------
>I23354_M003_Malvaceae_Herissantia_crispa_seq1
------------------------------------------------------------------------------------------------------------------------------------------------------------------------------------------------------------------------------------------------------------------------------------------------------------------------------------------------------------------------------------------------------------------------------------------------------------------------------------------------------------------------------------------------------------------------------------------aatg------tctttagcagcgaagaagtaattgaatggatgcaaaagatacaaaaatggga-ccccaagtatttcaccctatctcacattcctgacaaacaccgcctctttgtctctaaattcgtaaggaaagtgataattgcccggatggctgaatcaccagaccttgcaagctcttaccacagtaagctcaaagaagcatacgagaccgaggagaagctgaagaaccctgatgttgttaaaaggagcaaagaaactctggttcaactgcttgatgaagttgaaacgaagctgaatgac---acaacatatatcgtaggggacgagttcaccatggctgatgcaacgttcmtaccagtgctggctcggttaatgcttctggatttggaagaggaatatataagt------tgcaggccaaacattgcgaactactgggttttggtgcaacaaaggcctacctataaaaaggttataggaaagtatttcaatggctggaggaagaagaaaacactaataaaaacttggtgtgcacttcgtataagaaattttctgaagaga---------tattgattaa-gaatttgtgggt------ttagagatt------------------------------------------------------taccgta------ag-ttgatt---------gatacat--aat-------------g----a-----gttggaaa-agaaa---t-tgcaactgtatgt-----------attttc--------ttgtctcttatt-gtcca--------tttg-attaggttat-ttttttccctttttcaattgg-----tttttggtaa--------------------------------------atgcagagaggtatgataagagaaatgttga--------------------------------------tataactgtatggttgaagg--------------------------------------------------------------------------------------------------------------------atttaaagtt-ccataatttatagatt-------------ttataaatgaaaagtt-----------------tgcttt
>I23355_M004_Malvaceae_Malva_arborea_seq1
------------------------------------------------------------------------------------------------------------------------------------------------------------------------------------------------------------------------------------------------------------------------------------------------------------------------------------------------------------------------------------------------------------------------------------------------------------------------------------------------------------------------------------------------------------------------------------------attg------cctttagcagcgaagaagttattgaatggatgcaaaagatacaaaaatggga-ccccaagtatttcaccctatcacacattcctaacaagcaccgcctcttcgtttctaaattcttaaggaaagtggygatcgcrcggatggccgaatcaccggacctcgcaagctcttaccactgcaagctcaaagargcatacgacacagaggagaagctgaagaaccctgatrttgttgaaaggagcaaacaaactcttgtccaactgcttgatgaagttgaarcaaagctgaaggac---acaaaatatatcgyaggggacgagttcacaatggcagatgcgacgttcataccggtgctggctcggttggtgcttctggacttggaagatgaatatattagt------tgcaggccaaacattgcagattactggggtttggtgcaacaaaggcctacctataaaaaggttataggaaagtatttcaatgggtggaggaagaagaaaacactaataaaaacttggtgttcacttcgtacaagaaaatttctgaagaga---------tattgattaa-gtatttgtggg-------ttacaggtg------------------------------------------------------tactgta------aa-ttgata---------ttc----------------------------------------------a---a-tgcaactgtatgt-----------at---------------tttcttgtt-gtcta--------tttc-attagaggt--------tttattttcaattgg----ggttttggtaa--------------------------------------atgcagggaggtaaaataaga-----------------------------------------------------------------------------------------------------------------------------------------------------------------------------------------------------------------------------------------------------------------------
>I23356_M005_Malvaceae_Lavatera_assurgentiflora_seq1
----------------------------------------------------------------------------------------------------------------------------------------------------------------------------------------------------------------------------------------------------------------------------------------------------------------------------------------------------------------------------------------------------------------------------------------------------------------------------------------------------------------------------------------------------------------------------------------------------------------------------------------------------------------------------------------------------------------------------------------------------------------------------------------------------------------------------------------------------------------------------------------------------------------------------------------------------------------------------------------------------------attagt------tgcaggccaaacattgcagattactggggtttggtgcaacaaaggmctacctataaaaaggttataggaaagtatttcaatgggtggaggaagaagaaaacmctaataaaaacttggtgttcacttcgtacaagaaaatttctgaagaga---------tattgattaa-gtatttgtggg-------ttacaggtg------------------------------------------------------tactgta------aa-ttgata---------ttc----------------------------------------------a---a-tgcaa-------------------------------------------------------------------------------------------------------------------------------------------------------------------------------------------------------------------------------------------------------------------------------------------------------------------------------------------------------------------------------------------------------------------------------------------------
>I23359_M008_Malvaceae_Althaea_officinalis_seq1
------------------------------------------------------------------------------------------------------------------------------------------------------------------------------------------------------------------------------------------------------------------------------------------------------------------------------------------------------------------------------------------------------------------------------------------------------------------------------------------------------------------------------------------------------------------------------------------------------------------gaagttattgaatggatgcaaaagatacaaaaatggga-ccccaagtatttcaccctatcacacattcctaacaagcaccgcctcttcgtttctaaattcctaaggaaagtggtgatcgcgcggatggccgaatcaccggacctcgcaagctcttaccactgcaagctcaaagaagcatacgacacagaggagaagctgaagaaccctgacgttgttgaaaggagcaaacagactcttgtccaactgcttgatgaagttgaaacaaagctgaaggac---acaacatatatcgtaggggacgagttcacaatggcagatgcgacgttcataccggtgctg-------------------------------------------------------------------------------------------------------------------------------------------------------------------------------------------------------------------------------------------------------------------------------------------------------------------------------------------------------------------------------------------------------------------------------------------------------------------------------------------------------------------------------------------------------------------------------------------------------------------------------------------------------------------------------------------------------------------------------------------------------------------------------------------------------------------------------------------------------
>I23360_M009_Malvaceae_Lagunaria_patersonia_seq1
--------------------------------------------------------------------------------------------------------------------------------------------------------------------------------------------------------------------------------------------------------------------------------------------------------------------------------------------------------------------------------------------------------------------------------------------------------------------------------------------------------------------------------------------------------------------------------------taacaatg------cctttagcagccaagaagtaatagagtggatgcgaaggatacaacaatggaa-ccccaagtatttcaccctatcacacattcccaacaattaccgcctatacgtttctaaattcataaggaaagtggtgattgcccggatggccgaatcgccggacctagctagcgcttaccactgcaagctcagggaagcatatgagactgaggagaaactgaagaaccctgatgttgttaaaaggagcaaagaaaatctggtccaactgct--------------------------------------------------------------------------------------------------------------------------------------------------------------------------------------------------------------------------------------------------------------------------------------------------------------------------------------------------------------------------------------------------------------------------------------------------------------------------------------------------------------------------------------------------------------------------------------------------------------------------------------------------------------------------------------------------------------------------------------------------------------------------------------------------------------------------------------------------------------------------------------------------------------------------------------------------
>I23361_M010_Malvaceae_Allyogyne_huegelli_seq1
----------------------------------------------------------------------------------------------------------------------------------------------------------------------------------------------------------------------------------------------------------------------------------------------------------------------------------------------------------------------------------------------------------------------------------------------------------------------------------------------------------------------------------------------------------------------------------------------------------------------taatagaatggatgcgaaagatagaacaatggaa-ccccaagtatttcactctatcacacattcctgacaagcaccgcctcttcgtttctaaattcatacgaaaagtggtgatcgcccggatggccgaatcaccggacctcgctagcgcataccactgcaagctcagagaagcctatgagaccgaggagaagctgaaggaccctgatgttgttaaaaggagcaaagaaagtctggtccaactgcttgatgaagttgaaacgaagctgaacgac---acgacatacatcggaggggatgagttcaccatggcggacgcaacattcataccggtgctagctcggctagtgcttctgggtttgaaagatgaatacataagt------tgcaggccaaaca------------------------------------------------------------------------------------------------------------------------------------------------------------------------------------------------------------------------------------------------------------------------------------------------------------------------------------------------------------------------------------------------------------------------------------------------------------------------------------------------------------------------------------------------------------------------------------------------------------------------------------------------------------------------------------------------------------------------------------------------------------------------------------------
>I23364_M013_Malvaceae_Grewia_sp_seq1
--------------------------------------------------------------------------------------------------------------------------------------------------------------------------------------------------------------------------------------------------------------------------------------------------------------------------------------------------------------------------------------------------------------------------------------------------------------------------------------------------------------------------------gtatatcgaaagaattgmtgttgtctc------------------tgttg---gtaataatggcattgccttcagtggcgaagaagtaatacagtggatgcgcaagatacaagaatggaa-ccccaagtacttcaccctgtcacatgttcctgacaagcaccgcctctttgtctcgaaattcataaggaaggtgataattgctcggatggctgaatctcctgatcttgctagtgcgtaccactcgaagctcagagaagcacacaagacagaagagaagttgaaaaaccctgaggtttctaggaggagcmaagaacatctggttcaacttcttgatgaagttgaaacaaagctcaatgaa---acaacatatttagtaggcggagaattcaccatggcggatgttacgctcattccggtgcttactcgcatagtgcttctggatttggaagatgagtatataaat------agcagaccaaacattgcacagtactggcgtatggtgcaacaaaggcctagctataaaaaggtgataggcaagcattttaatggctggaggaagcgcaaaacactaataaawacttggtgcgtacttcacatcagaaattggctgaagaga---------tattgattac-ag-attgtggc-------caacaggtg------ac--------ag----------------------------gatgaaggaggtgta------aa-ttagat------------acat-gaaa-------------a-tgag------ttgtaaaggaatt---c-tgcaagtgtatgc-----------aatttt--------tctcttcttgtt-ttcct--------tttc-attacaggattcatttttgtttttctttattagggatgttttggtatatctg------------------cagaaaagttttcatatgtggggggggggatggaaaa-----------------------------------------------tttaactaagacttgtaagg---------------------------------------------------------------------------------------------------------------------------ttgataacttttgcttatttcaa-------------------------------------------------
>I23365_M014_Malvaceae_Callirhoe_bushii_seq1
-------------------------------------------------------------------------------------------------------------------------------------------------------------------------------------------------------------------------------------------------------------------------------------------------------------------------------------------------------------------------------------------------------------------------------------------------------------------------------------------------------------------------------------------------------------------------------------------------------------------------------------------------------------------------------------------------------------------------------------------------------------------------------------------------------------------------------------------------------------------------------------------------------------------------------------------------------------------------cgattgatgcttctgggtatggaagatgaatatatragt------tgcaggccaaacattgcagaatattggggtttggtgcaacaaaggcctwsctataaaaaggttataggraagtatttcaatggctggaggaagaagaaaacattaatgaaaacttggtgttcacttcatacaagaaactttctgaagaga---------tattgattaa-gaatttgtggg-------ttacaggtg------------------------------------------------------tactgta------ta-ttgatt---------tatmyat-gaaa---------------tgag------gtggaaaagaara---t-tgcaactgtatgt-----------attttc--------ttgtttcttgtttgtcca--------tttc-attaaagtt---tttattttagatt--------------------------------------------------------------------------------------------------------------------------------------------------------------------------------------------------------------------------------------------------------------------------------------------------------------------------------------------------------
>I23367_M016_Malvaceae_Kitaibelia_vitifolia_seq1
-----------------------------------------------------------------------------------------------------------------------------------------------------------------------------------------------------------------------------------------------------------------------------------------------------------------------------------------------------------------------------------------------------------------------------------------------------------------------------------------------------------------------------------------------------------------------------------------cattg------cctttagcagcgaagaagttattgaatggatgcaaaagatacaaaaatggga-ccccaagtatttcaccctatcacacattcctaacaagcaccgcctattcgtttctaaattcataaggaaagtggtgatcgcgcggatggccgaatcaccggacctcgcaagctcttaccactgcaagctcaaagaagcatacgacacagaggagaagctgaagaaccctgatgttgttgaaaggagcaaacaaactcttgtccaactgcttgatgaagttgaaacaaagctgaaggac---acaacatatatcgtaggggacgagttcacaatggcagatgcgacgttcataccggtgctggctcggttgatg-------------------------------------------------------------------------------------------------------------------------------------------------------------------------------------------------------------------------------------------------------------------------------------------------------------------------------------------------------------------------------------------------------------------------------------------------------------------------------------------------------------------------------------------------------------------------------------------------------------------------------------------------------------------------------------------------------------------------------------------------------------------------------------------------------------------------------------------
>I23368_M017_Malvaceae_Sterculia_apetala_seq1
----------------------------------------------------------------------------------------------------------------------------------------------------------------------------------------------------------------------------------------------------------------------------------------------------------------------------------------------------------------------------------------------------------------------------------------------------------------------------------------------------------------------------------acattgaaagaattgcaattgtctc------------------ggttg---gtaacaacggcattgctttcagtagcgatgaagtaatagagtggatgcgtaagattcaagaatgsaa-ccccaagtatttcactctgtcacacattcctaacaagtatcgcctctttgtttccaaattcataaggaaggtggtgattgctcggatggccgaatctcctgacctagcaagtgcttaccactgtaaactccgagaagcatacgagactgaggagaagttgaaaaactctgatgttctgaaacggagcaaagaacatctggttcaactacttgatgaagttgaaacaaagctgaatgaa---acaagatatttagtaggcgaagagttcagcatggcggatgtgatgctcattccagtgctagctcgcttagtgctgctggatttggaagatgtatacataagg------agcagaccaaacattgcagaatactggagtttcgtgcaacaaaggcctagctataaaaaggtagtaggaaagtattttaatggctggaggaagcgcaaaacgctaatgaaaacttggtgcttacttcatatcagaaatttgctgcagaga---------tactgattca-gg-attgtggg-------ttggagatgacagaggt--------------------------------------------------gta------aa-ttgaga---------g--acat--aaa-------------a-tgag------ttggaaagaaaaa---t-tgcaattgtatgt-----------attttt---------ttcttcttgtt-atcct--------tttc-attagagga---attttt---------------------------------------------------------------------------------------------------------------------------------------------------------------------------------------------------------------------------------------------------------------------------------------------------------------------------------------------------------------
>I23369_M018_Malvaceae_Abelmoschus_esculentus_seq1
------------------------------------------------------------------------------------------------------------------------------------------------------------------------------------------------------------------------------------------------------------------------------------------------------------------------------------------------------------------------------------------------------------------------------------------------------------------------------------------------------------------------------------------------------------------------------------------------------------------------------------------------caatggaa-ccccaagtatttcactctatcacacatwcctaacaagcaccgcctcttcgtttctaaattcataaggaaagtggtgattgcccggatggctgaatcaccagacctcgcaagcgcataccactgcaagctcaaagaagcatatgagactgaggagaagctgaagaaccctgatgttgttaaaaggagcaaagaaacactagtcgaactgcttgatgaagttgaaacgaagctgaatgac---acaacttatatcgtaggggacgagttcaccatggcggatgcaacattcataccagtgctggctcggttggtgcttctggatttggaagatgaatatataagt------tgcaggccaaatattgcagattactggggtttggtgcaacaaaggcctacctataaaaaggttataggaaaatattttaatggctggaggaagaataaaacactaatgaagacttggtgttcacttcatatcagaaattttctgaagaga---------tattgatttacgaatttgcagg-------ttacaggtg------------------------------------------------------tagtgta------ta-ttgata---------tcagcat--aaa-------------a-cgaa-----ttggaaggaaaaaa---c-tgcaactgtatgt-----------attt----------------------------------------------------------ttgtttttcaattgg-----tgtttggtaa--------------------------------------atgtagacagggaaaataagagatatgttga--------------------------------------tatgaataaggagttgaggg--------------------------------------------------------------------------------------------------------------------atctactgctctaaagattgagtggtt----------------------------------------------------
>I23370_M105_Malvaceae_Pachira_aquatica_seq1
--------------------------------------------------------------------------------------------------------------------------------------------------------------------------------------------------------------------------------------------------------------------------------------------------------------------------------------------------------------------------------------------------------------------------------------------------------------------------------------------------------------------------------------------------------------------------------tg---gtaacaata------ccttcagcagccaagaagcaatagagtggatgcgcaagatacaacaatggaa-ccctaagtatttcaccctgtcacaagttcccaacaagtaccgcctctttgtttctaagttcataaggaaggtggtgattgctcggatggctgaatccccggacctagctagtgcttaccactgcaagcttagggaagcatatgagaccgaggagaagctgaaaaaccctgatgtcctcaagaggagcaaagaacatcttgttcaactgctcgatgaagtcgagacgaagctgaaagaa---acgacgtatttagtcggggacgagttcaccatggcggatgtgatgctcattccggtgctarctcggttggtgctgctgggtttggaagatgaatacataagt------tgcaggccaaacatsgcagagtactggggtttggtgcaacaaaggcctagctataagaaggtaataggaaagtattttaatggctggaggaagcgcaaaacactaatg-------------------------------------------------------------------------------------------------------------------------------------------------------------------------------------------------------------------------------------------------------------------------------------------------------------------------------------------------------------------------------------------------------------------------------------------------------------------------------------------------------------------------------------------------------------------------------------------------------------------------------------------------------------------------------------------
>I23371_M137_Malvaceae_Dombeya_wallichii_seq1
---------------------------------------------------------------------------------------------------------------------------------------------------------------------------------------------------------------------------------------------------------------------------------------------------------------------------------------------------------------------------------------------------------------------------------------------------------------------------------------------------------------------------------------------------------------------------------------------------------------------------------------------------------------------------------------------------------------------------------------------------------------------------------------------------------------------------------------------------------------------------------------------------------------------------------------------------------------------------------------------------------tataagt------aacagaccaaacattgcagagtactggagtttggttcaaaaaaggccaagctataagaaggtaataggaaagtattttaatggctggaggaagcgcaaaacactaacgaaaacctggtgcatacttcacatcagaaattttctaaagaga---------tattgatgaa-ggatttttcgg-------ttagagacg------ac--------ag----------------------------agaaaaggaaatgta------ta-ttgaga---------t------------------------------------ttgaatagaaaaa---t-tgcaattgtatgt-----------atttttt-------rtt----------ttctt--------ttcc-a--------------------------------------------------------------------------------------------------------------------------------------------------------------------------------------------------------------------------------------------------------------------------------------------------------------------------------------------------------------------------------
>I23372_M140_Malvaceae_Chiranthodendron_pentadactylon_seq1
---------------------------------------------------------------------------------------------------------------------------------------------------------------------------------------------------------------------------------------------------------------------------------------------------------------------------------------------------------------------------------------------------------------------------------------------------------------------------------------------------------------------------------tacattgaaagaattgcagtcgtctc------------------cgttg---gaaacaatggcattgcctttagtagcraasaagtaatagagtggatgmgcaagatacaagaatggaa-ccccaagtatttcaccctctcacacgttcctaacaagyaycgcctytwtgtttcraarttcrtaaggaaggtggtgattgctcggatggcsgaatcycctgasctagcyagygcttaccactgtaagctcagagaagcataygasaccgaggagaagytgaaaaaccctgatgtwstraagagragcaaagaacrtctggttcaactactygatgaagttgaaacaaagytgaatgaa---acarcatatttagtaggggamgakttcaccatggcggatktgatgctcattccagtgctagctcgyttrgtgctcctggatttggaagatgagtatataadtagtagcagcaggccaaacattgcagagtattggggtttggtgcaacaaaggcctagctataaaaaggtaataggaaagtattttaatggctggaggaagcgcaaaacactaayraaaacttggtgcttacttcrtatcagaaatttgctgaagaaa---------tattgataaa-gg-gttgtggg-------ttagaggt-----------------------------------------------------------tta------ga-ttgaga---------t--acat--aaa-------------a-tgag------ttggaaagaaaaa--gt-tgcaattgtatgt-----------gttctt---------tttttcttgtt-atcct----------------------------------------------------------------------------------------------------------------------------------------------------------------------------------------------------------------------------------------------------------------------------------------------------------------------------------------------------------------------------------------------
>I23373_M141_Malvaceae_Quararibea_funebris_seq1
-----------------------------------------------------------------------------------------------------------------------------------------------------------------------------------------------------------------------------------------------------------------------------------------------------------------------------------------------------------------------------------------------------------------------------------------------------------------------------------------------------------------------------------------------------------------------------------------------------------------------------------------------agaatggaa-ccccaagtatttcactctgtcatacattcctaacaagtatcgcctctttgtttccaaattcataaggaaggtggtgattgctcggatggccaaatctcctgacctagctagtgcttaccactgtaaactcagggaagcatatgagactgatgrgaagttgaaaaacccagatgttctgaaaaggagcaaagaacatctggttcaactacttgatgaagttgaaacaaagctgaatgga---acaacatatttagtagggsatgagttcaccatggcagatgcgatgctcattccagtgctagcccgyttagtgctcctggatttgaaagttgagtatataaat------agcagaccgaacattgcagartactggagtttggtgcaacgaaggccaagctataaaaaggtaataggaaggtattttaatggctggaggaagtgcaaaacactaataaaaacttggtgctwycttcatatcagaaatttgctgaagaga---------tattgattaa-gagattgtggr-------ttaagtcca----gaatta------aa-----------------------------cctaggaaacaaag------aa-ttraagagaatacattaagtat--gca--------------------------------agaaaa-----tcca-------gt-----------acttctc-------acaa---------aattt--------tcct-ataaatcaa---tgttgatttgggtgctgtga-----ttgctggtaaaaatcattgcgaccktctccwactctacatgttacatcatctgaataataagga-----------------------------------------------------ttt-----ctgagctcatt----------------------------------------------------------------------------------------------------------------------------tat---------------------------------------------------------------------
>I23374_M142_Malvaceae_Hampea_nutricia_seq1
-------------------------------------------------------------------------------------------------------------------------------------------------------------------------------------------------------------------------------------------------------------------------------------------------------------------------------------------------------------------------------------------------------------------------------------------------------------------------------------------------------------------------------------------------------------------------------------------------------------------aagtaattgaatggatgcaaaagatacaacaatggaa-ccccaagtacttcaccctatcacacattcctgacaagcgccgcctctatgtttctaaattcataaggaaagtggtgatcactcggatggctgaatcaccggaccttgctagtgcttaccacagcaagctcagagaagcatacgagactgaggagaagctgaagaatgctgatgctgttaaaaggagcacagaaagcttggtccaattgcttgatgaagttgaaacaaagctgaatgac---acaacgtatattgtaggggatgagttcac--------------------------------------------------------------------------------------------------------------------------------------------------------------------------------------------------------------------------------------------------------------------------------------------------------------------------------------------------------------------------------------------------------------------------------------------------------------------------------------------------------------------------------------------------------------------------------------------------------------------------------------------------------------------------------------------------------------------------------------------------------------------------------------------------------------------------------------------------------------------------------------
>I23376_M145_Malvaceae_Heliocarpus_appendiculatus_seq1
--------------------------------------------------------------------------------------------------------------------------------------------------------------------------------------------------------------------------------------------------------------------------------------------------------------------------------------------------------------------------------------------------------------------------------------------------------------------------------------------------------------------------------gtacattgaaagaattgcarttgtctc------------------tgttg---gcagtaatggcatcgcctttagtagtgaagaagtaatagagtggatgcggaagatacaagaatggaa-ccchaagtacttcacactatcacacattcccaacaaataccgcttttttgtttcaaaattcataagaaatgtggtaattgctcggatggctgaatctcctgaccttgccagtgcttaccactgtaagctcaaagaagcatatgagacagaagagaagttgaagaaccctgatgttgtgaggaggagcaaagagcatctggttcaactacttgatgaagttgaaacaaagctgaatgaa---acaacatatttagtaggagaagagttcaccatggcagatgttgtgttcgttccagtgcttgctcgcttagtgcttctggatttggaagatgagtatttaaat------agtagaccaaacattgcagaatactggggtttggtgcaacaaaggcctagctataaaaaggtaataggaaagcattttaatggctggaggaagcgcaaaacactaataaaaacatggtgcttgcttcatattagaaatttgctgaagaga---------tattgattga-ag-attgtggc-------ctagagatgaca-ggac--------ag----------------------------gatgtgggagatgta------aa-ttggga---------t-agcat--aaa-------------a-tgag------ttggaaagaaaac---c-cgcaattgtatgt-----------aatcttt-------cttctccttgtt-tgyyk--------ymtk-atkawwaaw---wmttyttkktkttccctttatttagattttggtac--------------------------------------atgtagaaaa----------------------------------------------------------------------------------------------------------------------------------------------------------------------------------------------------------------------------------------------------------------------------------
>I23377_M148_Malvaceae_Robinsonella_mirandae_seq1
--------------------------------------------------------------------------------------------------------------------------------------------------------------------------------------------------------------------------------------------------------------------------------------------------------------------------------------------------------------------------------------------------------------------------------------------------------------------------------------------------------------------------------------------------------------------------------------------tg------tctttagcagtgaagaagtaattgaatggatgcaaaagatacaacaatggga-ccccaagtatttcaccctatctcacattcctracaagcaccgcctcttygtttctaaattcataaggaaagtggtwatygcccggatggctgaatcaccggacctygcwagctcttaccacwgyaagctcaaagaagcataygagacmgaggagaagctgaagaaccctgatgttgttaaaaggagtaaagaawctctggtccaactgcttgatgaagttgaaacgaagctgaatgac---acaacatatatcrtaggggacgagttcaccatggcrgatgcgacrttcataccagtgytggytcggttaatgcttctggahttggaagaggaatatataagt------tgcaggccraayattryrractactgggttytggtgcaacaaaggcctacctataaaaaggttataggaaagtatttcagtggctggaggaagaacaaaacgct-----------------------------------------------------------------------------------------------------------------------------------------------------------------------------------------------------------------------------------------------------------------------------------------------------------------------------------------------------------------------------------------------------------------------------------------------------------------------------------------------------------------------------------------------------------------------------------------------------------------------------------------------------------------------------------------------
>I23378_M150_Malvaceae_Ceiba_pentandra_seq1
-----------------------------------------------------------------------------------------------------------------------------------------------------------------------------------------------------------------------------------------------------------------------------------------------------------------------------------------------------------------------------------------------------------------------------------------------------------------------------------------------------------------------------------------------------------------------------agttg---gtaacagtg------ccttcagcagccaagaagcaatagagtggatgcgcaagatacaacaatggaa-ccccaagtatttcaccctgtcgcacgttcccaacaagtaccgcctctttgtttctaagttcataaggaaggtggtgatcgctvggatggcsgaatccscrgacctagccagtgcttaccactgcaagctcagggaagcatacgagacggaggagaagctgaaaaaccctgaygtcctcaagaggagcaaagarcatctggttcaactgctcgatgaagtcgagacgaagctgaatgaa---acaacrtatttagtcggggacgagttcaccatggcggatgtgatgctcattccggtgctagctcggttggtgctgctgggtttggaagatgaatacctaagt------tgcaggccaaacatggcagagtactggagcwtggtgcaacaaaggcctagctataagaaggtaataggaaagtattttaatggctggaggaagcgcaaaacactaatgaaaacttggtgcttacttcatatcagaaacttgctgaagaga---------tactgattaa-agaattgtggg-------ttagaggtg-----tatt------------------------------------------------tgta------aa-ttgaca---------ttaacat--aaa-------------r-tgag------tttgaaagaaaaa---t-tgcaactgtatgt-----------aattttt-------tttttccttntt-gtatt--------tttc-attagtggattttttttttttttttaatttgg-----ttttkggtaa--------------------------------------atgtagagagggaaat-------------------------------------------------------gaagagaaagactgata----------------------------------------------------------------------------------------------------------------------------taaatgtggagtgtaaggaatttac-----------------------------------------------
>I23379_M160_Muntingiaceae_Muntingia_calabura_seq1
-----------------------------------------------------------------------------------------------------------------------------------------------------------------------------------------------------------------------------------------------------------------------------------------------------------------------------------------------------------------------------------------------------------------------------------------------------------------------------------------------------------------------------------------------------------------------------------------------------------------------------------------------------------------------------------------------------tttttgtctcaaaattcataaggcaagttgtgattgctaggatggctgaatctcctgatctgacaagagattaccatcgtaagctcaaagatgcatatgcgacggaagacaagctgaaagacgctgaggtcctgaaaatgagtaaagaacagctggttagacttcttgatgaagttgagttaaagctcagtgaa---acagcgttcttagccggggaagagttcactatggcagatgtgatgctcatgccagtactggctcgcttatcccttctgaatttggaagatgaatttataggc------agcaagcctaacattgcagagtactggatgatggtgaagcagaggcctagctataagaaggtaattgggaa--------------------------------------------------------------------------------------------------------------------------------------------------------------------------------------------------------------------------------------------------------------------------------------------------------------------------------------------------------------------------------------------------------------------------------------------------------------------------------------------------------------------------------------------------------------------------------------------------------------------------------------------------------------------------------------------------------------------------------
>I23380_M161_Malvaceae_Hibiscus_tiliaceus_seq1
-------------------------------------------------------------------------------------------------------------------------------------------------------------------------------------------------------------------------------------------------------------------------------------------------------------------------------------------------------------------------------------------------------------------------------------------------------------------------------------------------------------------------------------------------------------------------------------------------------------------------------------------------------------------------------------------------------ttcgtttctaaattcataaggaaagtgttgattgcccggatggccgaatcaccggacctcgcaagcgcataccactgcaagctcaaagaagcatacgagactgaggagaagctgaagaaccctgatgttgtaaaaacgagcaaagaaagtctggtcaagctgcttgatgaagttgaaacgaagctgaatgac---acaaattatatcgtaggggacgagttcaccatggcggatgcaacattcataccgttgctggctcggttggtgcttctgggtttggaagatgaatatataagt------tgcaggccaaatattgcagatttctggggtttggtgcaacaaaggcctacctatacaaaggttataggaaaatattttaatggctggaggaagaataaaacactaatgaaaacttggtgttcacttcatatcagaaattttctgaagaga---------tattgatttacgaa-ttgcagg-------ttacaggtg------------------------------------------------------tagtgta------aa-ttgata---------tcaacat--aaa-------------a-cgaa-----ttcgaagg-aaaag---c-tgcaactgtattt-----------attt----------------------------------------------------------ttggttttcaattgg-----tgtttggtaa--------------------------------------atgtagacagggaaagtaagag--atgttga--------------------------------------t----gtaaggagttcaggg--------------------------------------------------------------------------------------------------------------------atctactgctataattattgagtggtt----------------------------------------------------
>I23381_M162_Bixaceae_Bixa_orellana_seq1
-----------------------------------------------------------------------------------------------------------------------------------------------------------------------------------------------------------------------------------------------------------------------------------------------------------------------------------------------------------------------------------------------------------------------------------------------------------------------------------------------------------------------------------------------------------------------------------------------------------------------------------------------------------------------------------------------------------------------------------cgattgctcgaatggctgaatctcctgatctagcaagtgcttaccacctgaaactcagggaggcatacgagacagaagacaagttgaaaaaccctgatgttctgaagaggagcaaagagcatctggttagacttcttgatgatgttgaagcaaggctgaatgaa---acagcatatttggcaggggaggagtttaccatggcagatgtgatgctcattcctgtgcttgcccgcttagttctcttgggtttagaagatgaatatattaac------tccagacccaatatcgcggagtactgggttctggtgcagcggaggcctagctataagaaggtaattggaaagcattttgatggctggaggaagtacaaaacgttaataaaaacctgg----------------------------------------------------------------------------------------------------------------------------------------------------------------------------------------------------------------------------------------------------------------------------------------------------------------------------------------------------------------------------------------------------------------------------------------------------------------------------------------------------------------------------------------------------------------------------------------------------------------------------------------------------------------------------------
>I23382_M163_Bixaceae_Cochlospermum_vitifolium_seq1
-------------------------------------------------------------------------------------------------------------------------------------------------------------------------------------------------------------------------------------------------------------------------------------------------------------------------------------------------------------------------------------------------------------------------------------------------------------------------------------------------------------------------------------------------------------------------------------------------------------------aagttcttgaatggatgcacaagatacaagagtggaa-ccccaagtttttcacacttgcgcatgtccctgacaaataccgtctctttgtttctaaattcatgaggcgagttatgataacgcgaatggctgagtctcctgatcttgctagcgattaccaccgtaaactcagagatgcatatgagacagaagacaagttgaaaaatcctgaagttgtgaaaaggagcaaagagcatctggtgagacttctggatgaagttgaagcaaagctgaatgaa---accgcatatttagcaggggaggagtttacaatggcagatgtgatgctcatcccgctacttgctcgcttagtgctcctggatttggaagacgaatatataagt------tgcagacccaacattgcagagtactggattctggtgaagcaaagacccacctataaaaaggtgattggaaagtattttaatggctggaggaagtacaaaacactaacaaaaacctggttatttcttcacatcagaagtcttttgaggaaa---------tattgatgaa----atcaatag------cttgraagtg------actgg-----ag-------------------------ataggttgaggatatacata----aa-atgagaa--------gaaacaa-taaagaacaacaattctaatgtaatctgttctgaaaaataga-----aagaattgtttgt----------aatttttc-------tccttttgtttt-----------------------------ttgtttttttgttttctcgcagtaatatttttggtaa----------------------------------------------------------------------------------------------------------------------------------------------------------------------------------------------------------------------------------------------------------------------------------------------------------------------------------
>I23383_M166_Malvaceae_Pseudobombax_ellipticum_seq1
-------------------------------------------------------------------------------------------------------------------------------------------------------------------------------------------------------------------------------------------------------------------------------------------------------------------------------------------------------------------------------------------------------------------------------------------------------------------------------------------------------------------------------------------------------------------------------------gtaacaatg------cttttagcagccaagaagcaatagagtggatgcgcaagatacaacaatggaa-ccccaagtatttcaccctgtcacacgttcccaacaagtaccgcctctttgtttctaagttcgtaaggaaggtggtgatcgctcggatggccgaatccccggacctagccagtgcttaccacggcaagctcaaggaagcgtatgagatcgaggagaagctgaaaaaacccgatgtcctcaacagtagcaaagaacatctggttcaactgctcgatgaagtcgagacgaagctgaatgaa---acaacgtatttagtcggggacgagttcaccatggcagatgtgatgctcattccggtgctagctcggttggtgctgctgggtttggaagatgaatacataagt------tgcaggccaaacatggcagaatactggggtttggtgcaacaaaggcctagctataagaaggtaataggaaagtattttaatggctggaggaagcgcaaaacactaatgaaaacttggtgcttacttcatatcagaaatttgctgaagaga---------tattgattaa-agaattgtgcg-------ttagaggtg-----tatt------------------------------------------------agta------aa-ttgaaa---------ttaacat--aaa-------------a-tgag------tttgaaagaaaaa---tctgcatctgtatgt-----------at--ttt-------tttccscttgtt-atcca--------tttc-attaggggt----tttttttattt------------------ggtaa--------------------------------------atgtagagaaggaa----------------------------------------------------------aagaaacggcttgata----------------------------------------------------------------------------------------------------------------------------caaatgtggagtggaaggaattggaac------------------------tttatg---------------
>I23384_M168_Malvaceae_Theobroma_cacao_seq1
------------------------------------------------------------------------------------------------------------------------------------------------------------------------------------------------------------------------------------------------------------------------------------------------------------------------------------------------------------------------------------------------------------------------------------------------------------------------------------------------------------------------------------attgaaagaattgcagttgtctc------------------tgttg---gtaataacggcatcgcctttagtagtgaagaagtaatagagtggatgcgcaagatacaagaatggaa-ccctaaatatttcacactgtcacacattcctgacaagtatcgcacctttgtttctaaattcataaggaaggtggtgattgcacggatggctgaatctcctgaccttgctagtgcttatcactgtaagctcagagaagcatacgagacagaagagaagttgaaaaacgctgatgttctgagaaggagcaaagaacatctggttcaactgcttgacgaagttgaaacaaagctgaatgaa---acaacatatttagtaggggacgagttcaccatggcagatgttatgctcattccagtgctagctcgcttagtgctcctagatttggaagatgagtatatattt------agcagaccgaacattgcagggtactggggtttggtgcaacaaaggcctagctacaaaaaggtgatagggaagtattttaatggctggaggaagcgcaaaacactagtaaaggcttggtgcatacttcatatcagaaatttgctgaagaga---------tattgatgaa-gg-attgtggc-------ttagagccagaggtgac--------ag----------------------------aataagggaggtgta------aa-ttgaga---------t--acgt--aaa-------------a-tgag------ttggaaagaaaagaaat-tgcaattgtatgt-----------attttc---------tttttctcgtt-ttcct--------tttc-attacagca---acttttctgttttgtttcttgg---cttttggtaa-------------------------------------aatgtgaagaagagaaaggct--------------------gttaaa-------------------aaagtggagtggagggattgaaa---------------------------------------------------------------------------------------------------------------------ct----ttttatgtttaattgg-------------------------------------------------------t-
>I23385_M169_Malvaceae_Ochroma_pyramidale_seq1
---------------------------------------------------------------------------------------------------------------------------------------------------------------------------------------------------------------------------------------------------------------------------------------------------------------------------------------------------------------------------------------------------------------------------------------------------------------------------------------------------------------------------------tacatcgaaagaattgcagttgtctc------------------tgttg---gtaacaatkcctttagcwkcmrwrrmgwarwagwrwrrrwgygsawgmkyaagatacaagaatggaa-ccccaagtatttcacyctgtcacacattcctaacaagtaycgcctctttgtttctaaattcataaggaaggtggtgatygctcggatggccgaatctcckgacctagcyagtgcttaccactgtaarctcagggaagcatatgagactgaggagaagytgaaaaaccctgatgttctgaaraggagcaaagaryrtctggttcaactacttgatgaagytgaaacaaagctgaatgaa---acaacatatttagtaggggacgagttcaccatggcggatgtgatgctcattcyrgtrctagctcgcttrgtgctcctggatttggaagatgagtatataart------agcagrccaaacatwgcagagtactggrgtttggtgcaacraaggccwagctataaaaaggtwrtaggvaagtattttaatggctggaggaagcgcaaaacactaataaaaacttggtgcttacttcatatcagaaatttgctgaagaga---------tattgattaa-g-tattgtggg-------ttaagtctg----gaattg------aataaagttcgaaatttccagtggaattaaccccaggaaacaaag------aa-ttg-----------------------a--------------------------------agaaaa-----tcca-------gt-----------acttctc-------acaa---------aaatt--------tcct-ataaatcaa---tgttggtttgggtgctgtga-----ttgctggtaaaagtcattgcaaccttctccaactctacatattacatcatctgaataataagga-----------------------------------------------------tt---------------------------------------------------------------------------------------------------------------------------------------------------------------------------------------------------------------------
>I23387_M178_Malvaceae_Malvaviscus_arboreus_seq1
------------------------------------------------------------------------------------------------------------------------------------------------------------------------------------------------------------------------------------------------------------------------------------------------------------------------------------------------------------------------------------------------------------------------------------------------------------------------------------------------------------------------------------------------------------------------------------------------------------------------------------------------caatggaa-ccccaagtatttcactctatcacacattcctaacaagcaccgcctcttcgtttctaaattcataaggaaagtggtgattgcccggatggctgaatcaccagacctcgcaagcgcataccactgcaagctcaaagaagcatatgagactgaggagaagctgaagaaccctgatgttgttaaaaggagcaacgaaagtctagtcgaactgcttgatgaagttgaaacgaagctgaatgac---acaacttatatcgtagggcatgagttcaccatggcggatgcaacattcataccggtgctggcttggttggtgcttctgggtttggaagatgaatatataagt------tgcaggccaaatattgcagattactggggtttggtgcaaaaaaggcctacctataaaaaggttataggaaaatattttaatggctggaggaagaataaaacactaatgaaaacttgctgttcacttcatatcagaaattttctgaagaga---------tattaatttacgaatttgcagg-------ttacaggtg------------------------------------------------------tagtgta------aa-ttgata---------tcaacat--aaa-------------a-cgaa-----ttggaagg-aaaaa---c-tgcaactgtattt-----------attt----------------------------------------------------------ttgtttttcaattgg-----tgtttggtaa--------------------------------------atgtagacagggaaaataagagagatgttga--------------------------------------tatgaataaggagttgaggg--------------------------------------------------------------------------------------------------------------------atctactgctataatgattgagtggttgattctaaggatgatatcaatgaaaagtttctgtttgatagtcttttacatg
>I23388_M180_Malvaceae_Triumfetta_lappula_seq1
---------------------------------------------------------------------------------------------------------------------------------------------------------------------------------------------------------------------------------------------------------------------------------------------------------------------------------------------------------------------------------------------------------------------------------------------------------------------------------------------------------------------------------tacattgaaagaattgcagttgtctc------------------tgttg---gcagtaatggcatcgcctttagtagtgaagaagtaatagagtggatgygcaagatacaagaatggaa-ccccaagtacttcacactrtcacacattcccaacaaataccgcytttttgtttvaaaattcayaagaaargtggtaattgctcggatggctgaatctcctgaccttgccagtgcttaccactgtaagcwcaaagaagcatatgagacagaagagaagttgaagaaccctgatgttgtgaggaggagcaaagagcatctggttcaactacttgatgaagttgaaacaaagctgaatgaa---acaacatatttagtaggagaararttcaccatggcwgatgttgtrttcrttccagtgcttgctcgcwtagtgcttctggatttggaagatgagtatttaaat------agbagaccaaacattgcagaatactggggtktggtgcaacaaaggcctagctataaaaaggtaataggaaagcattttaatggctggmggaagcgcaaaacactaataaaaacatggtscttrcttcatattagaaatttgctgaagaga---------tatygattga-ag-attgtggc-------ctagagatgaca-ggac--------ag----------------------------gatgtkkgagatgta------aa-ttggga---------t-wrmry--awa-------------a-wrwgw----kkkrrararaaaat---c-tgchattrtrtct-----------aatcttt-------cttctccttgtt-tgcct--------tatg-attaaaaat---tctttttggtaymystwkaw--------------------------------------------------wwrgwwwwkrrkrsawargtt--------------------------------------------------------------------------------------------------------------------------------------------------------------------------------------------------------------------------------------------------------------------------
>I23389_M181_Malvaceae_Pavonia_scheadiana_seq1
---------------------------------------------------------------------------------------------------------------------------------------------------------------------------------------------------------------------------------------------------------------------------------------------------------------------------------------------------------------------------------------------------------------------------------------------------------------------------------------------------------------------------------------------------------------------------------------------g------cctttagcagcgaagaagttattgaatggatgcaaaagatacaaaaatggga-tcccaagtatttcaccctatcacacattcctaacaagcaccgcctcttcgtttctaaattcataaggaaagtggtgatcgcgcggatggccgaatcaccggacctcgcaagctcttaccactgcaagctcaaagaagcatacgacaccgaggagaagctgaagaaccctgatgttgttgaaaggagcaaacaaactctggtccaactgcttgatgaagttgaaacaaagctgaatgac---acaacatatatcgtgggggacgagttcaccatggcggatgcgacgttcataccggtgctggctcggttgatgcttctgggcktggaagatgaatatattagt------tgcaggccaaacattgcagattactggggtttggtgcracaaasgcctacctataraaagkttataggaaagtatttcaatggctggaggaagaagaaaacactaataaaaacttggtgttcacttcatacaagaaattttctgaagaga---------tattgattaa-gaatttgtggg-------ttacaggtg------------------------------------------------------tactgta------aa-ttgata---------tatacat--aaa-------------a-tgag-----gtggaaag-gaaaa---t-tgcaactgtatgt-----------atttta--------ttgtttcttgtt-gtcca--------tttc-attagaggt--------tttattttcaattggt---ttttttggtga--------------------------------------atgtagagaggtaaaataagagaaatgttga--------------------------------------tatgaatgtggag----------------------------------------------------------------------------------------------------------------------------------------------------------------------------------------------------------
>I23390_M182_Malvaceae_Anoda_cristata_seq1
----------------------------------------------------------------------------------------------------------------------------------------------------------------------------------------------------------------------------------------------------------------------------------------------------------------------------------------------------------------------------------------------------------------------------------------------------------------------------------------------------------------------------------------------------------------------------------------------------------------------ttattgaatggatgcaaaagatacaaaaatggga-tcccaagtatttcaccctatcacacattcctaacaagcacygcctcttcgtttctaaattcataaggaaagtggtgatcgcgcggatggccgaatcaccggacctcgcaagctcttaccactgcaagctcaaagaagcatacgacaccgaggagaagctgaagaaccctgwtgttgwwrrragsarmmaammwmykstsswmcwrctkswtgawgwwgwwrmaamrmwgmwkrayrmm---acawmwwwyrtsgkggrsgaskwswycaysryggckgmkrcgwyswtmataccggtgctggctcggttgatgcttctgggcttggaagatgaatatattagt------tgcaggc------------------------------------------------------------------------------------------------------------------------------------------------------------------------------------------------------------------------------------------------------------------------------------------------------------------------------------------------------------------------------------------------------------------------------------------------------------------------------------------------------------------------------------------------------------------------------------------------------------------------------------------------------------------------------------------------------------------------------------------------------------------------------------------------
>I23391_M183_Malvaceae_Phymosia_umbellata_seq1
------------------------------------------------------------------------------------------------------------------------------------------------------------------------------------------------------------------------------------------------------------------------------------------------------------------------------------------------------------------------------------------------------------------------------------------------------------------------------------------------------------------------------------------------------------------------------------------------------------------------------------------------------------------------------------------------ccgcctctttgtttctaaattcattaggaaagtggtaatcgcccgaatggctgaatcaccagacctcgcaagctcttaccacrgtaagctcaaagaagcrtacgagactgaggagarrctgaagaaccctgatgttgttaaaaggagcaaagmaaygctggtccaactgcttgatgaagttgaaacgaagctgaatgac---acaacatatatcgtaggggaygakttcaccatggcagatgctaygttcataccagtgctggctcggttaatgcttctggatttggaagaggaatatataagt------tgcaggccaaacattgcgaactactgggttttggtgcaacaaaggcctacctataaaaaggttataggaaagtatttcaatggctggaggaagaaaaaaacactaatgaaaacttggtgttcacttcgcataagaaattttctgaagaga---------tattgattaa-gaattygtggg-------tcagagatt------------------------------------------------------taccgta------aa-ttgata---------gatacat--aat-------------g----a-----gttggaaa-agaaa---t-tgcaacagtatgt-----------attttc--------ttgtttcttgrt-gtcca--------tttg-wttaggyta---ttttttyytyyttywwttgg-----tttttg--------------------------------------------------------------------------------------------------------------------------------------------------------------------------------------------------------------------------------------------------------------------------------------------------------------------------------------
>I23392_M187_Malvaceae_Ayenia_berlandieri_seq1
------------------------------------------------------------------------------------------------------------------------------------------------------------------------------------------------------------------------------------------------------------------------------------------------------------------------------------------------------------------------------------------------------------------------------------------------------------------------------------------------------------------------------------------------------------------------------------------------atagcctttagtagtgaagaagtgatagattggatgcgcaagatacaacaatggca-acacaagtattttacactgtcacacattcccgacaagtaccgcctccttgtttctaaattcataaggaaggtggtgattgctcgaatggaagaatctcctgatctcgcgagcgcttaccactgcaagcttagagaggcgtatgagacagaagagaagctgaaagacccagcagttgtaaggaggagcaaagatcatctggttggactactcgatgaagttgaaacaaagctgaatgaa---gcaacatatttagtaggggatgagttcaccatggcagatgtgatgctcattccagtgttagctcggttagcaatcctgggtttgcaagatgagtacatagct------agtagaccaaacatggcacagtactggagtttggtgcaacaaagacccagctataagaaggttatagggaagtattttaatgggtggaggaagcgcaaaacacttataaaaacttggtgctcacttcatattagaaatttgcttaagaga---------tattga-----gg-attgtgtg---tggctaagaggta------ac--------agcctaa--------------------cgggataaggggtctgta------aa-ttaggt------------gcat--aactga---------ta-tgcg-----aacgggggaaaaag---c-tataattgtaaat------ttttaatgcttt------------------------------acatttccttaccggaatttctttcttttacttattttttg---------------------------------------------tgcatcagtgcggagggaaaaatcaagacatgttctcg------------------------------------------------------------------------------------------------------------------------------------------------------------------------------------------------------------------------------------------tagga--------------
>I23393_M189_Malvaceae_Kearnemalvastrum_lacteum_seq1
-----------------------------------------------------------------------------------------------------------------------------------------------------------------------------------------------------------------------------------------------------------------------------------------------------------------------------------------------------------------------------------------------------------------------------------------------------------------------------------------------------------------------------------------------------------------------------------------------------------------agaagttattgaatggatgcaaaagatacaaaaatggga-ycccaagtatttcaccctatcacacattcctaacaagcaccgcckcttcgtttctaaattcataaggaaagtggygatykcgcggatggccgaatcaccggacctcgcaagctcttaccactgcaagctcaaagaagcatacgacacagaggagaagctgaagaaccchgatgttgttgaaaggagcaaacaaactcttgtccaactgcttgatgaagtbgaaamaamgctgaatgac---acaacatatatcgtaggggacgagttcaccatggcggatgcgacgttcataccggtgctggctcggttgatgcttctgggtttggaagatgaatatataagt------tgcaggccaaacattgcagadtaytggggtttggygcaacaaaggcctacctataaaaaggttataggaaagtatttcaatggctggaggaagaagaaaacactaataaraacttggtgttcacttcatacaagaaaytttctgaagaga---------tattgathwr-krrdttryrgg-------ykwmmkgtr------------------------------------------------------waytgwa------aw-wtrmww---------wawayrw-----------------------r-----rwrkrarg-gvaaa---t-tgcaactgtatgt-----------atttta--------ttgtttcttgtt-gtcca--------tttc-attagaggt--------tttcttttcaagtga----ttttttggtaa--------------------------------------atgtagagaggtaaaataagagaaatgttga--------------------------------------tataaaygtggagttgaggg--------------------------------------------------------------------------------------------------------------------atttaatgtt-tcattattgatt--------------------------------------------------------
>I23394_M229_Malvaceae_Malvastrum_americanum_seq1
------------------------------------------------------------------------------------------------------------------------------------------------------------------------------------------------------------------------------------------------------------------------------------------------------------------------------------------------------------------------------------------------------------------------------------------------------------------------------------------------------------------------------------------------------------------------------------------------------------------------attgaatggatgcaaaagatacaaaaatggga-tcccaagtatttcaccctatcacacattcctaacaagcaccgcctcttcgtttctaaattcataaggaaagtggtgatcgcgcggatggccgaatcaccrkrcctcgcaagctcttaccactgcaagctcaaagaagcatacgacacagaggagaagctgaagaaccctgatgttgttgaaaggagcaaacaaactcttgtccaactgcttgatgaagttgaaacaaagctgaatgac---acaacttatatagtaggggacgagttcacaatggcrgatgcgacattcataccggtgctggctcgattgatgcttctgggtttggaagatgaatatataagt------tgtaggccaaaccttgcwrattactggggtttggtgcaacaaaggcctacctataaaaaggttataggaaagtatttcaatggctggaggaagaagaaaacactattaaaaacttggtgttcamttcatacaagaaattttctgaagaga---------tattgattaa-gaatttgtggg-------twacaggcg------------------------------------------------------tactgta------aa-ttgata---------tayacrt--awa-------------a-tkmg-----gtggaaag-gaaat---t-tgcaactgtatgt-----------at---------------tttcttgt-----------------------------------------------------------------------------------------------------------------------------------------------------------------------------------------------------------------------------------------------------------------------------------------------------------------------------------------------------------------------------------------------------
>I23395_M236_Malvaceae_Fuertesimalva_jacens_seq1
------------------------------------------------------------------------------------------------------------------------------------------------------------------------------------------------------------------------------------------------------------------------------------------------------------------------------------------------------------------------------------------------------------------------------------------------------------------------------------------------------------------------------------------------------------------------------------------------------------------------------------------------------------------------------------------------------------ttctaaattcttaaggaaagtggtgatcgcgcggatggccgaatcaccggacctcgcaagctcttaccactgcaagctcaaagaggcatacgacacagaggagaagctgaagaaccctgatgttgttgaaaggagcaaacaaactcttgtccaactgcttgatgaagttgaaacaaagctgaaggac---acaaaatatatcgtaggggacgagttcacaatggcagatgcaacgttcataccggtgctggctcggttggtgcttctggacttggaagatgaatatattagt------tgcaggccaaacattgc--------------------------------------------------------------------------------------------------------------------------------------------------------------------------------------------------------------------------------------------------------------------------------------------------------------------------------------------------------------------------------------------------------------------------------------------------------------------------------------------------------------------------------------------------------------------------------------------------------------------------------------------------------------------------------------------------------------------------------------------------------------------------------------
>I23396_M019_Malvaceae_Allosidastrum_pyramidatum_seq1
-------------------------------------------------------------------------------------------------------------------------------------------------------------------------------------------------------------------------------------------------------------------------------------------------------------------------------------------------------------------------------------------------------------------------------------------------------------------------------------------------------------------------------------------------------------------------------------gtaacaatg------tctttagcagcgaagaagtaattgaatggatgcaaaagatacaacaatggga-ccccaagtatttcaccctatctcacattcctgacaagcaccggctcttcatttctaaattcataaggaaagtggtaatcgcccggatggctgaatcaccagacctcgcaagctcttaccacggtaagctcaaagaagcatatgagaccgaggagaagctgaagaaccctgatgttgttaaaaggagtaaagaaactctggtccaactgcttgatgaagttgaatcgaagctgaatgac---acaacatatatcgtaggggacgagttcaccatggcagatgcgacgttcataccagtgctggctcggttaatgcttctggatttggaagaggaatatataagt------tgcaggccgaacattgcgaactactgggttttggtgcaacaaaggcctacctataaaaaggttataggaaagtatttcaatggttggaggaagaagaaaacactaataaaaacttggtgttcacttcatataagaaattttctgaagaga---------tattgattaa-gaaattgtgggt---tacttatagatt------------------------------------------------------taccgta------aa-ttgata---------gatagat--aat-------------g----a-----gttggaaa-aggaa---t-tgcaactgtatgt-----------attttc--------ttgtttcttgtt-gtccg--------t-------------------------------------------------------------------------------------------------------------------------------------------------------------------------------------------------------------------------------------------------------------------------------------------------------------------------------------------------------------------------------------
>I23397_M020_Malvaceae_Melochia_betonicifolia_seq1
----------------------------------------------------------------------------------------------------------------------------------------------------------------------------------------------------------------------------------------------------------------------------------------------------------------------------------------------------------------------------------------------------------------------------------------------------------------------------------------------------------------------------------------------------------------------------------------------atactggctatagcagtgaagaagtaatagagtggatgcgcaaaatacaagaatggaa-cccaaagtacttcacactgtcatacatccccgacaaataccgcctctttgtctctaaattcattaggaaggtagtgattgctcggatggctgaatctcccgacttagccagtgcttaccactgtaagctaaaagaagcatatgagacagaagagaagttgaaaaaccctgatgttgtgaaaaggagcaaagaacagctggttcaactgctcgatgaagttgaaatgaagctgaatgaa---acaacatatttagtcggggaggaattcagcatggcggatgttatgctcattccggtattagctcggttagtgctgctggatttggaagatgagtatataatc------agcagaccaaacattgcagagtattggagtttggtgcaaaaaaggcctagctataaaaaggtaataggaaagcattttaaaggatggaggaagcgcaaaacactaataaaaacttggtgtttacttcatatcagagatttgctgaagaaa---------tattgattaa-gg-attgtggc-------ttaaaggtg------ac--------ag----------------------------cattaggggagtgta------aatttgagac-----------acat--aagt------------------------ttggaaagaaaaa---t-tgcaattgtatgt-----------atttctttttattgctttcttttgtt-------------------attacaggatttttctttttttgttttttttgg----attttggtaa--------------------------------------atgtagagagggaaaatgtgaagtggttttaaactttatgtttgatttgttctgagatggt--------tataaatgaaatgtctg------------------------------------------------------------------------------------------------------------------------------------------------------------------------------------------------------
>I23398_M021_Malvaceae_Sidastrum_micranthum_seq1
------------------------------------------------------------------------------------------------------------------------------------------------------------------------------------------------------------------------------------------------------------------------------------------------------------------------------------------------------------------------------------------------------------------------------------------------------------------------------------------------------------------------------------------------------------------------------------------------------tttagcagcgaagaagtaattgaatggatgcaaaagatacaacaatggga-ccccaagtatttcaccctatctcacattcctgacaagcaccgccttttcgtttctaaattcataaggaaagtgataatcgcccggatggctgaatcaccggaccttgcaagctcttaccacagtaagctcaaagaagcatacgagaccgaggagaagctgaagaatcctgwtgttgttgaaaagagtaaagaaactctggtccaactgcttgatgaagttgaaacgaagctgaatgac---acgacatacatcgtaggggaygagttcaccatggcagatgcaacgttcataccagtgctggctcggttaatgctyctggatttggaagaggaatatataagt------tgcaggccaaacattgcgaactactgggttttggtgcaacaaaggcctacctataaaaaggttgtaggaaagtatttcaatggctkgaggaagaaaaaaacactattgaaaacttggtgtgcacttcatgtaagaaattttctgaagaga---------tattgattaa-gaatttgtggg-------atagagatt------------------------------------------------------taccgta------ta-ttgata---------gatgcat--gat-------------g----a-----ggtggaaa-agtaa---t-tgcaactgtatgt-----------attttg--------ttgtttcttctt-gtcca--------tttg-attaggcta---tttttccccttttcaattgg-----tttttggtaa--------------------------------------atgtagagaggtacaataagagaaatgttga--------------------------------------tataaatgtatg-----------------------------------------------------------------------------------------------------------------------------------------------------------------------------------------------------------
>I23399_M022_Malvaceae_Gaya_dominguensis_seq1
-----------------------------------------------------------------------------------------------------------------------------------------------------------------------------------------------------------------------------------------------------------------------------------------------------------------------------------------------------------------------------------------------------------------------------------------------------------------------------------------------------------------------------------------------------------------------------------------------------------------------------------------------------------ctaagtatttcaccctatctcacattcctgacaagcaccgcctctttgtttctaaattcataaggaaagtggtaattgcccggatggctgaatcaccggaccttgcaagctcttaccacagtaagctcaaagaagcatacgagatcgaggagaagctgaagaaccctgatgttgttaaaaggagcaaagaaactctggtccaactgcttgatgaagttgaaacgaagctgaatgac---acaatatatatcgtaggggacgagttcaccatggccgatgcgacgttcatgccagtgctggctcggttaatgcttctggatttggaagaggaatatataagt------tgccggccaaacattgcgaactactgggttttggtgcaacaaaggcctacctataaaaaggttataggaaagtatttcaatggctggaggaagaagaaaacactaataaaaacttggtgtgcacttcgtataagaaattttctgaagaga---------tattgattaa-gaatttgtggg-------ttagagatt------------------------------------------------------taccgta------ag-----------------------------------------------------------------------------------------------------------------------------------------------------------------------------------------------------------------------------------------------------------------------------------------------------------------------------------------------------------------------------------------------------------------------------------------------------------------------------------------------------------------------------
>I23366_M015_Malvaceae_Firmiana_simplex_seq1
------------------------------------------------------------------------------------------------------------------------------------------------------------------------------------------------------------------------------------------------------------------------------------------------------------------------------------------------------------------------------------------------------------------------------------------------------------------------------------------------------------------------------------------------------------------------------------------------------------------------------------------------------------------------------------------------------------------------------------gattgctcggatggccgaatctcccgacctagcaggtgcttaccactataaactcaaagaagcatatgagaccgaggagaagttgaaaaactctgatgttctgaaaaggagcaaagaacatctggttcaactacttgatgatgttgaaacaaagctgaatgaa---acaagatatttagtaggggaagagttcaccatggcgg------------------------------------------------------------------------------------------------------------------------------------------------------------------------------------------------------------------------------------------------------------------------------------------------------------------------------------------------------------------------------------------------------------------------------------------------------------------------------------------------------------------------------------------------------------------------------------------------------------------------------------------------------------------------------------------------------------------------------------------------------------------------------------------------------------------------------------------------------------------------------
>I28591_M023_Malvaceae_Neobuchia_paulinae_seq1
------------------------------------------------------------------------------------------------------------------------------------------------------------------------------------------------------------------------------------------------------------------------------------------------acctccaaaatacttggaaa----------------gtacagctt-ttctgctc-ctta-aagatttatatgatgaaa-tggcttctcatttttcaactgtgatgaaa-gaatttggatcgaaa----ta-tgtttctgaaatc-------------accattattagt---caaacagaaga--------ttgtaagggagtt-aagataa-----tttgcaggtatattgaaagaattgctgtagtctc------------------agttg---gtaactgtg------ccttcagcagccaagaagcaatagagtggatgcgcaagatacaacaatggaa-cgccaagtatttcaccctgtcgcacgttcccaacaagtaccgcctctttgtttctaagttcataaggaaggtggtgatcgctcggatggccgaatccccagacctagccagtgcttaccattgcaagctcagggaagcatacgagaccgaggagaagctgaaaaaccctgatgtcctcaagaggagcaaagaacatctggtacaactgctcgatgaagttgagatgaagctgaatgac---acaacgtatttagtcggggacgagttcaccatggtggatgtgatgctcattccggtgctagctcggttggtgctgctgggtttgcaggatgaatacataagt------tgcaggccaaacatggcagagtactggagcttggtgcaagagaggcctagctataagaaggtaataggaaagtattttaatggctggaggaagcgcaaaacattagtgaaaacttggtgcttacttcatatcagaaacttgctgaagaga---------tactgatcaa-agaattgtggg-------ttagaggtg-----tatt------------------------------------------------tgta------aa-ttgaca---------ttaacat--aaa-------------a-tgag------ttcgamagaaaaa---t-tgcaactgtatgt-----------aattttt-------tttttccttgtt-gtat-----------------------------------------------------------------------------------------------------------------------------------------------------------------------------------------------------------------------------------------------------------------------------------------------------------------------------------------------------------------------------------------------
>I28592_M188_Cytinaceae_Bdallophytum_americanum_seq1
---------------------------------------------------------------------------------------------------------------------------------------------------------------------------------------------------------------------------------------------------------------------------------------------------------------------------------------tagatt-atgcgttcacgattgaacctgttacaa--------------------------------------------actaacaata-ta-tgcatcttaaaaa-------------------------------------------------------------------------tttgcaggtacatcgaaagaattgcagtggtctc------------------ttttg---gcaatgacgaaagcacctttagcagcagagaggtgattggctgta---------tacaagaatggaa-ccccaagtattttacacttgcacacatccccaacaagtaccgggactttgtctcgaaattcataaggcaggttgtaattgctcggatggccgaatctcctgatctggcaagtgattaccaccgggagctcaaagatgcatatgaaacagaagacaaggtgcacaaccctgaggttttgagaagaaccaaagaacatctggttagacttctcaatgacgtcgaagtaaagctgggtgaa---acagaattcgtggccggagaggagttcagtgtggcagatgtgatgctcgtgccattgttggctcgcttgacccttctgaatttggaagaggaatatataagc------agcaggcctaatattgcagagtactggatgatggtgaagcagaggccgagttataagaaggtgattggcaagtattttgatggctggaggaagcataaaacactgatgaagacctggttctacgttcgtatcagaagttttctgaggaaa---------tattg----------------------------------------------------------------------------------------------------aatctagtata-------t--ataa--agg-------------ggtcagg---aacttaagttgagac-----atcagccgcctgtacaag----aaaatttcc-------ttgatttccgtt------c-------ttgtagcggc-----------------------------attctgttggtaaca-------------------------------tcaaaatt-----------------------------------------------------------------------------------------------------------------------------------------------------------------------------------------------------------------------------------------------------------------------------------------
>I28593_M024_Malvaceae_Carpodiptera_cubensis_seq1
------------------------------------------------------------------------------------------------------------------------------------------------------------------------------------------------------------------------------------------------------------------------------------------aatgacttctttaagaggataagaaa----------------gtaca-----aagagaag-taat-aagatttmtgtgatggaa-aagcttctcatttttcatgygtggaaaag-gtattttgaytgaat----tt-tgtttcaaaaaaa------------tggcttwattagt---cmaagggaaga--------ttctaat----gt-aagata------tttgcaggtacattgaaagaattgcagttgtctc------------------tgttg---gtaacaatggcatttcctttagtagtgaagaagtaacagagtggatgcgcaagatacaagaatggaa-ccccaagtatttcacchtgtcacacgtacctaacaagtatcgcctttttgtttctaaattcttaaggaaggtggtgattgcgcggatggctgaatctcctgacctagctagtgcttaccactgtaagctcaaagaagcatatgagactgaggagaagttgaaaaaccctgatgttctgaagaggagcaaagagcatcttgcacaactacttgatgaagttgaaacaaagttgaatgat---acagcgtatttagtaggggacgagtttaccatggcggacgtgatgctgattccagtactagctcgcttggtgctcctggatttggacgatgagtatataagt------agccggcctaacattgctgagtactggggtctggtgcaacaaaggcctagctataaaaaggtaatagggaagtgttttaatggctggaggaagcgcaaaacactaataaaaacttggtgcatacttcatatcagaaatttgctgaagaga---------tattgattga-gg------------------------------------------------------------------------------gaggtgta------aa-ttgaga---------c--acat-taaa---------------tgag------tmmcaaagaaaaa---t-tgcaactgtacgt-----------atttcc---------tttttcttttt-atcct--------tatctttcacatta---ttttattttatt---------------------------------------------------------------------------------------------------------------------------------------------------------------------------------------------------------------------------------------------------------------------------------------------------------------------------------------------------------
>I28594_M025_Malvaceae_Herrania_nitida_seq1
----------------------------------------------------------------------------------------------------------------------------------------------------------------------------------------------------------------------------------------------------------------------------------------------------taaaagctcctagtaa----------------gtactactt-atctgcta-tgtt-aagattgctgtgatgaaa-gggcttctcatttttcatatg-------------tttgattgaaa----tt-tgtttcagaaaac-------------aactttattagtg-aaaaagggaaga--------ttctaatgtgagc-aagata------tttgcaggtacattgaaagaattgcagttgtctc------------------tgttg---gtaataatggcatcgcctttagcagtgaagaagtaatagagtggatgcgcaagatacaagaatggaa-ccctaaatatttcacactgtcacacattcctgacaagtatcgcacctttgtttctaaatttttaaggaaggtggtgattgctcggatggctgaatctcctgaccttgctagtgcttatcactgtaagctcagagaagcatacaagacagaagagaagttgaaaaacgctgatgttctgaggaggagcaaagaacatctggttcaactgcttgacgaagttgaaacaaagctgaatgaa---acaacatatttagtaggggatgagttcaccatggcagatgtgatgctcattccagtgctagctcgcttagtgctcctagatttggaagatgagtatatattt------agcagaccgaacattgcagggtactggggtttggtgcagcaaaggcctagctacaaaaaggtaataggaaagtattttaatggctggaggaagcgcaaaacgctagtaaaggcttggtgcatacttcatatcagaagtttgctgaagaga---------tattaatgaa-gg-attgtggc-------ttagagccagaggtgac--------ag----------------------------aataagggaggtgta------aa-ttgaga---------t--acat--aaa-------------a-tgag------ttggaaagaaaagaaat-tgcaattgtatgt-----------attttc--------atttttcttg------------------------------------------------------------------------------------------------------------------------------------------------------------------------------------------------------------------------------------------------------------------------------------------------------------------------------------------------------------------------------------------------------
>I28595_M184_Malvaceae_Guazuma_ulmifolia_seq1
---------------------------------------------------------------------------------------------------------------------------------------------------------------------------------------------------------------------------------------------------------------------------------------------------------gstcctagaaa----------------gtacaactt-acctgcta-tttt-aagattgctgtgatgaaa-gggcttctc--ttttcatatg-------------tttgattgaaaa---tt-tgtttcagataac-------------aacttcatggtt--aaaaagggraga--------ttataatgtgagt-aagata------tttgcaggtacattgaaagaattgcagttgtcac------------------tgttggtagtaataatggcttcacccttagtagcgaagaagtaatagagtggatgcgaaagatacaagaatggag-ccctaaatatttcatactgtcacacattcccgacaagtatcgcctctatgtttctaaattcgtaaggaaggtggtgattgctcggatggctgaatctcctgacctggctagtgcttaccactgtaagctcagagaagcatatgagacagaagagaggttgaaaaaccctgatgtacagaggagcagcaaagaacatctggttcaactgcttgatgaagtcgatacaaagctgaaagaa---acaacatatttagtcggggacgagttcaccatggcagatgtgatgctcattcctgtgctagctttcttagtgcttctagatttagaagaggagtatataatt------agcagaccgaacattgcagagtactggggtttagtgaaacaaaggcctagctacaaaaaggttataggaaagcattttaacgggtggaggaagcgcaaaacattaataaaaacttggtgcatacttcatatcagaaatttgctgaagaga---------tattgattaa-ag-attgtggc-------tcagaggtg------ac--------ag--------------------------aaaataagggaagtgta------ca-ttgaga---------t--acac--aaa-------------a-tgtc------ttggaaagaaaaa---t-------------------------------------------------------------------------------------------------------------------------------------------------------------------------------------------------------------------------------------------------------------------------------------------------------------------------------------------------------------------------------------------------------------------------------------------------------
>I28596_M026_Malvaceae_Ruizia_cordata_seq1
---------------------------------------------------------------------------------------------------------------------------------------------------------------------cctgtgc------------------------------------------------------tgcttagtaatgacttgttg----------------------------------atgaggaaacgttcaaaatgtt---------------------------------tccgatt-tgtc-aagatttctatgattaaa-aa-cctttttattttcatattttaagtac----ttttttttgaat----tt-tgtttc---------------------------------------------------------taatgtcact-aagatt------tttgcagatacattgaaagaattgcagtggtctc------------------tgtaggaggtaacaatggcatcgccttcagcagcgaagaagtaataaaatggatgcacaagatacaagaatggaa-ccccaagtatttcacactgtcacacattcctagcaagtatcgcctcttcacttctaaattcataaggaaggttatcattgctcggatggcagaatctcctgacctagccagtgcttaccactgcaaactcagagaagcatacgagactgaggagaaactgaaaaaccctgattttcagaaaagaagcaaagaacatctggttcaactactcgatgaagtcgaaacaaagctgaacgaa---acaacctatttagaaggggacgagttcaccatggcggatgtgatgctcattcccgtgctagcccggttagtgctcctgaatttggaggatgagtatataagt------aacaggccaaacattgcagagtactggagtttggttcaaaaaaggccaagctataagaaggtaataggaaagtattttaatggctggaggaagsgcaaaacactaatgaaaacctggtgcatacttcacatcagaaattttctaaagaga---------tattgatgaa-gg-attttcgg-------ttagagacg------ac--------ag----------------------------agaaaaggaaatgta------ta-ttgaga---------t------------------------------------ttgaatagaaaaa---t-tgcaattgtatgt-----------atttttt-------gtt----------atctt--------ttcc-attacagga---ttttt----------------------------------------------------------------------------------------------------------------------------------------------------------------------------------------------------------------------------------------------------------------------------------------------------------------------------------------------------------------
>I28597_M027_Malvaceae_Melhania_velutina_seq1
----------------------------------------------------------------------------------------------------------------------------------------------------------tagagttatatcctgtgc------------------------------------------------------tgcttagtaatgacttcttg----------------------------------atgaggaaaccttaaaaatgtt---------------------------------ttcgatt-tgtm-aaga-ttctatgatgcaa-aaacctttttattttcatatttgaagtac----tttttgttgaat----tt-tgtttc---------------------------------------------------------taatgtcact-aagatt-----ttttgcaggtacattgaaagaattgcagtggtctc------------------tgtaggaggtaacaatggcatcgccttcagcagcgaagaagtaataaaatggatgcacaagatacaagaatggaa-ccccaagtatttcacacwgtcvcacrtycctaacaagtatcgcctctwcayttctaaattcayaaggaaggtgatcattgctcggatggcagaatctcctgacctwgccagtgcttaccactgcaaactcagagaagcwtaygagactgargagaaactgaaaaaccctgatkttcagaaaagaagcaaagaacatctggttcaactactyratgaagtcgaaacraagctgaaygaa---acaacctatttakwaggggacgagttcaccatggcggatgtgatgctcattcccgtgctagcccgkttagtgctcctgaatttgraggatgartatataart------arcagaccaaacattgcagagtactggagtttggttcaraaaaggccaagctayaaraaggtaataggaaagtatttcaatagctggaggaagcgcaaaacactaatgaaaacctggtgcatactacacatcagaaattttctaaagaga---------tattgatgaa-gtatttttcgg-------ttagaggcg------ac--------ag----------------------------agaaagggaaatgta------ta-ttgaga---------t------------------------------------ttgaatagagaaa-----ggcaattgtatgt-----------atttttt-------gtg----------atctt--------ttcc-attacagga---ttttt----------------------------------------------------------------------------------------------------------------------------------------------------------------------------------------------------------------------------------------------------------------------------------------------------------------------------------------------------------------
>I28598_M028_Malvaceae_Glyphaea_brevis_seq1
-------------------------------------------------------------------------------------------------------------------------------------------------------------------------------------------------------------------------------------------------------------------------------------------------------------------------------------------------------ggta-tcaactgct-----------ggcttctcatttttcatatgtgaagaaagag-ttttgtttaata----tt-tgttttcgaagac-------------accttagtga-----caaagggaaga--------tcctgat----gt-aggata------tttgcaggtacatcgaaagaattgcagttgtctc------------------tgttg---gtaataatggcattgcctttagtagtgaagaagtaatagagtggatgcgcaagatacaagaatggaa-ccccaagtacttcacgctgtcacacattcctgacaagtatcgcctttttgtttcaaaattcataagaaaggtgataattgctcggatggctgaatctcctgaccttgctagtgcttaccactgtaagctcagagaagcatacgagacagacgagaagttgaaaaactctgatgttgtgaggaggagcaaagagcatctggttcaactacttgatgaagttgaaacaaagctgaacgag---acaacatatttagtaggggacgaattcaccgtggcagatgttatgctcgttccagtgcttgctcgcttagtgcttctggatttgaaagatgagtacataaat------agcagaccaaacattgcagaatactggggcttggtgcaaaaaaggcctagctataaaaaggtaataggaaagtattttaatggctggaggaagcgtaaaacactaataaaaacttggtgcttgcttcatatcagaaatttgctgaagaga---------tattgattaa-ag-attgtggc-------ctagagatg------ac--------ag----------------------------gatgagggaggtgta------aa-ttgaga---------t--acwt--arw-------------w-tta----------------------------cattatgcgt-----------aaatt-------------------------------------------------------------------------------------------------------------------------------------------------------------------------------------------------------------------------------------------------------------------------------------------------------------------------------------------------------------------------------------------------------------------------
>I28599_M029_Malvaceae_Desplatsia_dewevrei_seq1
act-----------------------------------------------------------------------------------------------------------------------------------------------------aataaagtaataccgggtag------------------------------------------------------tgtctttaaataat----------------------------------------tctttcaaaccttaaaaactcctagaag--------------tactacgactt-atctgmtg-tgtt-atgattgtt-----------ggcatct-atctttgatatgtgaaaaatgtatttttgattgatat------tgttttggaaaac-------------accttagtga-----caaagggaaga--------tcctgatgt--------ata------tttgcaggtacattgaaagaattgctgttgtctc------------------tgttg---gtaataatggcattgcctttagtagcgaagaagtaatagggtggatgcgcaagatacaagaatggaa-ccccaagtacttcaccctgtcacatgttcctgacaagtaccgcgtctttgtttcaaaattcataaggaaggtggtaattgctcggatggccgagtctcctgaccttgctagtgcctaccactgtaagctcagagaagcatatgatacagaagagaagttgaaaaaccctgatgttttgagaaggagcaaagaacatctggttcaacttcttgatgaagttgaaacaaagcttaatgaa---acaacatatttagtaggcgaagaattcaccgtggcagatgttatgctcgttccggtgctcaatcgcatagtgcttctggatttggaagatgagtacataaat------agcagaccaaatattgcagagtactggcgtttggtgcgacaaaggcctagctataaaaaggtaatagggaagtattttaatggctggagaaagcgcaaaacactaataaaaacttggtgcttacttcatatcagaaatttgctgaagaga---------tattgattaa-ag-attgtggc-------ctaacggtg------actgacagtatg----------------------------aaggagggaggttta------tg-tt-aga---------t--atac--taa-------------a-tgag------ttgtaaagaaatt---t-tgcaattgtatgt-----------aatttt---------t--------------------------------------------------------------------------------------------------------------------------------------------------------------------------------------------------------------------------------------------------------------------------------------------------------------------------------------------------------------------------------------------------------------
>I28600_M146_Malvaceae_Mortoniodendron_guatemalense_seq1
--------------------------------------------------------------------------------------------------------------------------------------------------------------------------------------------------------------------------------------tctaaataat----------------------------------------ttctcttcaacctymaaamacctagaaa----------------gtacaastt-atctgsty-tgtt-aagatttctgtgatgaaa-agrctyckcatttttcatatgtgaagaaa-gyatkttgatmraaa----tt-tgtttcwgaaaac-------------acmhttattagt---caaarggaaga--------ttctaatgtgagt-aagata------yttgcaggtacattgaaagarttgcwgttgtctc------------------tgttg---gyaacaatggcattgccttcagtagkgaagaagtaatasavtggatgcgcaagatacaagaatggaa-ccccaagtatttcactctgtcacacrttcctaamaakyatcgccthtttgtttctaaattcrtaaggaakgtggtdattgctcggatggccraatctcctgavctdgctagtgcttaccachgtaaactcagagaagcatatgagactgaggasaaghtdaraaaccctgatgtyctgaraaggagcaaagaayatctggytcdactwcttgatgaagttgaaacaaagctnaatgaa---acaacatatttagtdgggracgakttcaccatggckgatktratgctcrttccagtgctagctcgcttagtgctmctggatttggaagatgagtahrtaaab------agcagaccaaacattrcagadtactggagtttggtkcaacaaaggcctagctataaaaaggtaataggaaagtattttaatggctggagraagcgcaaaacactaataaaaacttggtgcttacttcatatcagaaatttgctgaagaga---------twktdattaa-gg-attgtgkr-------ttagargtg------ac--------ag----------------------------gataagggaggtrta-----aaa-ttgaga---------t--rcat--aaac------------a-tgar------tkggaaagaaaaa---c-trcaattgtatgt-----------wtttttt-------ggcttkcttktt-wtyyt--------ttth-amywthsgk---tttkg-------------------------ggtaa--------------------------------------atgtcgaaagggaaga-------------------------------------------------------aaagag---------------------------------------------------------------------------------------------------------------------------------------------------------------------------------------------------------------
>I28601_M030_Malvaceae_Sparmannia_africana_seq1
--------------------------------------------------------------------------------------------------------------------------------------------------agtcaaatgtacatggtagatagtag------------------------------------------------------tgtctctaaatcat-t---------------------------------------ctttcaaaccttaaaaactcct-gaaa----------------gtacwactt-atctgctc-tgtc-ayaactgct-----------ggtttctcatttttcatatatg--------------------------tt-tgttttggaaaac-------------actttagtga-----caaagggaagatcctgaattcctgatacaagt-actata------tttgcaggtacatcgaaagaattgcagttgtytc------------------tgttg---gtaataatgghattgcctttagtagygaagaagtaatagagtggatgcgcaagatacaagaatggaa-ccccaaatacttcacgctgtcacacattcccaacaaataccgcstttttgtttcaaaattcataagaaaggtggtaattgctcggatggctgaatctcctgaccttgctagtgcttaccactgtaagctcagagaagcgtatgagacagaagagaagttgaaaaacgccgatgttctgagaaggagcaaagagcatctggttcaactacttgahgaagttgaaacaaagctgaatgaa---tcwacatatttagtaggggatgaattcaccatggcagatgttatgctcaytccagtgcttgtycggttagtacttttggatttrgdggacgagtatataaat------agcagaccgarcrttgcagaatactggggtttgatgcagcaaaggcctagctataaaaargtaataggaaagcattttagcggctggaggaggcgcaaaacactactgaaaacttggtgcttacttcatatcagaaacttgctgaagaga---------tattgattca-ag-at-------------------------------------------------------------------------------tgta------aa-ttgaga---------t--gcat--aaa-------------a-tgag------ttagaaagaaaat---t-tgcaattgtatgtaaatgaagagaattta----------ttttt----------------------------------------------------------------------------------------------------------------------------------------------------------------------------------------------------------------------------------------------------------------------------------------------------------------------------------------------------------------------------------------------------------
>I28602_M031_Malvaceae_Mollia_sp_seq1
---------------------------------------------------------------------------------------------------------------------------------------------------------------tattaccgggtag------------------------------------------------------tg--tctaaataac-t---------------------------------------ctttcaaaccttaaaaactcctaggaagt-------------actacaacttaatctcctc-tgtt-atgattgct-----------ggcwtctcatctttgatatgtgaaraatgtatttttgattgata-----a-tgwtttggaaaac-------------accttagyga-----craagggaaga--------tcctgwt----gt-aagata------tttgcaggtacatcgaargaattgctgttgtctc------------------tgttg---ggaataatggcattgcctttagtagcsaagaagtgatagagtggmtgcgcaagatacaagaatggav-ccccaagtacttcaccytgtcacacattccggacaagtaccgtktctttgtttcaaaattcwtaagdaaggtgvtaattgctcggatggctgaatctcctgaccttgcwagtgcttahcactgtaagctcavagaagyatatgagaydgaagagaagttgaaaaaccctgatrttctgagaaggagcaaagaacagctggttcaacttcttgatgaagttraaacaaagcttaatgaa---acaacatmtttagtaggggaagaattcaccatggcggatgttatrctcattccggtccttgctcggttagtgcttctggatttggaagatgartatataaat------agcagrmcraacattgcagrstactggagtttggtgcaacgaaggcctagctataaaagggtaatagggaagtattttaatsgctggaggaagcgcaaaacactaataaaaacttggtgcttacttmwyatcagaaatttgctraagaga---------tattgattga-ag-attgtggc-------ctagrgctg-------------------------------------------------------------------rc-atwagr---------t-wmytt--aaac--------------ygag------ytgtaawgaaaat---g-trcaattstatgt-----------attttt---------ctttwcttgtt-ttcct--------t-tc-mttrcagga---ttgtttttg---------------------ggcat--------------------------------------atgtggaacggtaaaata-------------aacttttac-------------------------------aaattggaaggttgata----------------------------------------------------------------------------------------------------------------------------attggtatcattgaaagtctta--------------------------------------------------
>I28603_M223_Malvaceae_Gossypium_hirsutum_seq1
----------------------------------------------------------------------------------------------------------------------------------------------------------------------------------------------------------------------------------------------------------------------------------------------------------------------------------------------------------------------------------------atttttcatatgtaaaagaa-gtattctgatcgaata------tgtttcagaaatcagt----cagtccaccattgttact---taaagggaaga--------ttctaaagttagcaaagata------attgcaggtacattgaaaraattgctgtggtctc------------------agttg---gtaaygatt------cctttagcaaccaagaagtaattgaatggatgcaaaagatacaacaatggaa-ccccaagtacttcaccctattrcacattcctgacaagcaccgcctctacgtttctaaattcataaggaaagtggtgatygctcggatggccgaatcaccagaccttgctagtgcttaccacagcaagctyagagaagcatacgagaccgaggagaagctgaagaatgctgatcttgttaaaaggagcacagaaagcttggtccaattgcttgatgaagttgaaasaaagctgaatgac---acaacatatattgtrggggatgagttcacgatggcggatgcgacattygtacccgtgctggctcgattggtgcttctgggtttggaagatgagtatataagt------tgcaggccaaayatagcagactactggggtttggtgcaacaaaggcctacctataaaaaagttataggaaaatattttaatggctggaggaagragaaaacattaataaaaacttggkgctcacttcatatcagaaatttgctgaagaga---------taytaa-----ggatttgtggg-------ttacaggtg------------------------------------------------------tactgta------aa-ttgataa----------tacrt--aaa-------------a-tgag------ttggaaaaggaaa---t-tgca--------------------------------------------------------------------------------------------------------------------------------------------------------------------------------------------------------------------------------------------------------------------------------------------------------------------------------------------------------------------------------------------------------------------------------------------------
>I28604_M032_Malvaceae_Entelea_arborescens_seq1
-------------------------------------------------------------------------------------------------------------------------------------------------------------------agtcagtag------------------------------------------------------tgtctctaaatcat-t---------------------------------------ctttcaaaccttaaaaactcct--caa----------------gtacaactt-atctgctc-tgtm-ataactgct-----------ggtttctcatttttcatatatg--------------------------tt-tgttttggaaaac-------------actttagtga-----caaagggaaga--------tcctgatatgagt-aagata------tttgcaggtacatcgaaagaattgcagttgtctc------------------tgttg---gtaayaatggcattgcctttagtagtgaagaagtaatagaatggatgcgcaaratacaagaatggaa-ccccaagtacttyacrctgtcacacdttcccaamaaatacygcctttttgtttcaaaattcataagaaaggtggtaattgctcggatggctgaatctcctgaccttgctagtgcttaccactgtaagctcagagaagcgtatgagacagaagagaagttgaaaaacathgatgttctgagaaggagcaaagagcatctkgttcaactacttgacgaagttgaaacaaagctgaatgaa---tcaacatatttagtaggsgatgaattcaccatggcagatgttatgctcaytccagtgcttgytcggttagtactwmtggatttggamgaygagtatataaat------adcagaccgaacattgcagaatactggkgtttgatgmagcaaaggcctagctataaaawggtaataggaaagcattttagcggctggaggaagygcaaaacactactaaaaacttggtgyttacttcatatcagaaacttgctgaagaga---------tattgattca-ag-attgtggc-------ctagaggta------ac--------ag----------------------------aatgaaggaggtgta------aa-ttgaga---------t--gcat--aag-------------a-tkag------ttagaaggaaaat---t-tgcaattgtatgt-----------atttt----------tctttcttgtt-ttcct--------tttc-a--------------------------------------------------------------------------------------------------------------------------------------------------------------------------------------------------------------------------------------------------------------------------------------------------------------------------------------------------------------------------------
>I28605_M235_Malvaceae_Abutilon_sp_seq1
--------------------------------------------------------------------------------------------------------------------------------------------------------------------------------------------------------------------------------------------------------------------------------------------------------------------------------------atacctctaagtgctc-cttt-aagatttctatgatgaaa-aggcttctcattttttc----------------------------------atatttctgtaatcagt-----atttcaccattgttaca---cacaagggaga--------ttctaaagtgagc-aagata------tttgcaggtacattgaaagaattgcagtggtctc------------------agttg---gtaacaatg------tctttagcagcgaagaagtaattgaatggatgcaaaagatacagcaatggga-ccccaagtatttcaccctatctcacattcctgacaagcaccgcctcttcgtttctaaattcattaggaaagtgataatcgcccggatggctgaatcaccggacctcgcaagctcttaccacggtaagctcaaagaagcatacgagaccgaggagaagctgaagaatcctgatgttgctaaaaggagcaaagaaactctggtccaactgcttgatgaagttgaaacgaagctgaatgac---acaacgtatatcataggggacgagttcaccatggcggatgctacgttcatcccagtgctggctcggttaatgcttctggatttggaagaggaatatataagt------tccaggccaaacattgcgaactactgggttttggtgcaacaaaggcctacctataaaaaggttataggaaagtatttcaatggctggaggaagaaaaaaacactaatgaaaacttggtgttcacttcacataagaaattttctgaagaga---------tattgattaa-gaaattgtggg-------ttagagatt------------------------------------------------------taccgta------aa-ttgata---------gatacat--aat-------------g----a-----gtcggaaa-agwaa---t-tgcaactatatgt-----------attttc--------ttgtttcttg------------------------------------------------------------------------------------------------------------------------------------------------------------------------------------------------------------------------------------------------------------------------------------------------------------------------------------------------------------------------------------------------------
>I28606_M033_Malvaceae_Reevesia_formosana_seq1
--------------------------------------------------------------------------------------------------------------------------------------------------------------------------------------------------------------------------------------------------------------------------------------------------------------------------------------------t-atctgcta-tgtt-cagctttgtgtgatgaaa-aggcttctaattttttttatgtgaagaaa-tttttttggtctaaa----tt-ggtttcagaaaac-------------acctttattaat---caaagggaaga--------ttctaatgtgagt-aagata------tttgcaggtacattgaaagaattgcagttgtctc------------------tgttg---gtaacaatggcattgcctttagtagcgaactagtaataaagtggatgcgcaagatacaagaatggaa-ccccaagtattttaccctgacacagattcctaacaagtaccacctctttgtttctaaattcataagaatggtagtgattgctcggatggccgaatctcctgacctagctagtgcttaccactgtaagctcagagaagcatatgagactga---gaagttgaaaaatcctgatgttctgaaaaggagaaaagaacatttggttgaactacttgaagaagttgaaacaaagctgaatgaa---acaacatatttagtaggggaggagttcagcatggcagatgctatgctcattccagtgcttgctcggttagtgctcctggatttggaaggtgagtatataaat------agcagaccaaacattgcagagtattggagtttggtgaaacaaaggcctagctataaaagggtaataggtaagtattttaatggctggaagaagcgcaaaacactaataaaaacttggtgcttactcaatatcagaaatttgctcaagaca---------tatttatcaa-ag-attgtggg-------ttagacttg------ac--------at----------------------------gataagggaggtgta------at-aggaga---------t--gcataataa-------------aatgag------ttggaaagaaaaa--at-tgcaattgtatat-----------atatat---------atat-----------------------------------------------------------------------------------------------------------------------------------------------------------------------------------------------------------------------------------------------------------------------------------------------------------------------------------------------------------------------------------------------------------
>I28607_M034_Malvaceae_Mansonia_altissima_seq1
---------------------------------------------------------------------------------------------------------------------------------------------------------------------------------------------------------------------------------------------------------------------------------------------------------------aaaaa---------------attacaactt-atcatctc-tgttaaagacttctgtgaagaaa-aggcttctcatttttcataggtgaagaaa-gtatgttggtcaaaa----tt-tgtttctaaaaac-------------acttctattagt----caaaaaaata--------ttctaatttgtgg-aagtaa------tttgcaggtacattgaaagaattgcagtggtatc------------------tgttg---gtaaaaaaggcattgcctttagtagcgacgaagtagtaaggttgatgcgcaagattcaagaatggaacccctaagtatttcacactgtc-cacattcctaacaagtaccgcctctttgtttctaaattcataaggaaggtggtgattgctcggatggctgaatcacctgacctagctagtgcttaccaccgtaagctcagggaagcatatgagactgaggagaagttgaaaaacccttattttctgaaaagaagcaaagagcatctagttcaactacttgatgaagttgaaacaaagctgaatgaa---acaacatacttggtaggcaatgagttcaccatggcagatgtgatgctcattccagtgctagctcggttagtgctcctggatttggaagatgagtatataagt------agcaggccaagcatcgcagagtactggagtttggtgcaacaaaggcctagctataaaagggtgataggaaagcatttcaaaggctggaggaagcccacaacattgataaaaacttggtggatacttcatatcagaaatttgctgaagaga---------tattgatca----------------------acaggtg------ac--------ag--------------------------cataaagggcaggtgta------aa-ttgagata-------t--------aaa------------caatgag------tttgaaacaaaaa---t-cgcagctgtatgt-----------gttttct-------tttcttgttatc-ct------------tttaattacaggcttattt------------------------------------------------------------------------------------------------------------------------------------------------------------------------------------------------------------------------------------------------------------------------------------------------------------------------------------------------------------------
>I28608_M035_Malvaceae_Hosfordia_alata_seq1
-----------------------------------------------------------------------------------------------------------------------------------------------------------------------------------------------------------------------------------------------------------------------------------------------------------------------------------------------------------------------------------------------------------------------------------------rrtaatcagt-----atttcaccattgttact---caaaagggaga--------ttctaaagtgagc-aagata------tttgcaggtacattgaaagaattgcagtggtctc------------------agttg---gtaacaatg------tctttagcagcgaagaagtaattgaatggatgcaaaagatacagcaatggga-ccccaagtatttcaccttatctcacattcctgacaagmaccgcctcttcktwtctwaatycatkwggaaagtgrtaatcgcccggatggctgaatcaccggacctcgcaagctcttaccamggtaagctcaaagaagcatacgagaccgaggagaagctgaagaaccctgatgttgttaaaaggagmraagaaackctggtccaactgcttgatgaagttgaaacgaagctvaatgac---acaacatatatcgtaggggacgagttcaccatggcggatgctacgttcataccagtgctggctcggttaatgcttctggatttggaagaggaatatataagt------tgcaggccwaacattgcgaactactgggttttgktgcwacaaaggcctacctataaaaaggttatrggaaagtatttcaatggctggaggaagaaaaaaacactaatgaaaacttggtgttcacttcacatkagaawttttctgaagaga---------tattgattaa-gratwtgtggg-------tcagagatt------------------------------------------------------taccgta------aa-tygata---------gatacat--aat-------------g----a-----sttggaaa-agaaa---t-tgcaact-----------------------------------------------------------------------------------------------------------------------------------------------------------------------------------------------------------------------------------------------------------------------------------------------------------------------------------------------------------------------------------------------------------------------------------------------
>I28609_M036_Malvaceae_Pentaplaris_davidsmithii_seq1
-----------------------------------------------------------------------------------------------------------------------------------------------------------------------------------------------------------------------------------------------------------------------------------------------------------------------------------------------------------------------------------------------------------------------------------------------------------------------------------------------ttctaaagggagt-cagata------tttgcaggtacatcgaaaaaattgcagttgtctc------------------agttg---gtaattatg------ccttaagcagccaagaagtaatagagtggatgcagaggatacaacaatggaa-ccccaagtatttcaccctgttacacattcctaacaagtaccgcctcttcgtttctaaattcataaggaaagtagtgatcgcccggatggccgaatctccggacctagctagtgcttaccactgtaagctcagagaagcatacgagactgaggagaagctgaaaaaccctgatgttctgaataggagcaaagaatgtctggtccaactgcttgatgaagttgaaacaaagctgaatgat---gcaacatatatagtaggggatgagttcaccatggcggatgtgacgttcattccagtgctggctcgcttggtgcttctgggtttggaagatgaatatataagt------tgcaggccaaacattgcagactactggggtttggtgcaacaaaggcctacctataaaaaggttataggaaagtattttaatggctggaggaagaacaaaacactaataaaaacttggtgctttcttcgtatcagaaattttctgaggaga---------tattaa-----gaaattgtggg-------tttgagatg------------------------------------------------------tactgtt------aa-ttgata-------------cac--aga-------------c-t--g-----agttggaa-aaaaa---t-tgcaactgtatgt-----------attttt--------ttttatcct-----------------tttc-attagggga-----ttttttgttttcatttgg-----tttttggtaa--------------------------------------atgtagaggaggat------------------------------------------------------------------------------------------------------------------------------------------------------------------------------------------------------------------------------------------------------------------------------
>I28610_M037_Malvaceae_Heritiera_littoralis_seq1
-----------------------------------------------------------------------------------------------------------------------------------------------------------------------------------------------------------------------------------------------------------------------------------------------------------------------------------------------tctgctg-tgtt-aagatctcttakatgaar--ggtttcgcatttttcatttgtgaagaaa-gtattttgatcaaaa----tt-tgtttcagaaaac-------------gcctctattagt---cataggggaga--------ttctaatgtgagt-aagaaa------tttgcaggtacattgaaagaattgcatttgtctc------------------tgttg---gtaacaatggcattgctttcagtactgaaaaagaaatagagtggatgcgtaggatacaagaatggaa-ccccaagtatttcactctgtcgcacattcctaacaagtatcgagtctttgtatcaaaattcataaggaatgtggtaattgctcggatgaccgaatctcctgacctagcaagtgcttaccactgtaaactcagagaagcacatgagactgaggacaagttgaaaaactctgatgttctgagaaggagcgcagaacatctggttcaactacttgatgaagttgaaacaaagctgaatgaa---acaaaatatttagtaggggacgagttcaccatggcggatgtgatgctcattccagtgctagctcgcttagtgctcctggatttggaagatgaatacataagt------agcagaccaaacatcgcagagtactggagtttagtgaaacagaggtcaagctataaaaaggtagtaggaaagtattttaatggctggaggaagcgcaaaacactgctaaawacttgktgcatamttmggatcagaaatttgctghagvga---------tattgattca-gg-attctggg-------ttggaggtg------ac--------ag------------------------------------aggtgta------aa-ttaaga---------t--gcat--aaa-------------a-tgag------ttggaaagaaaaa---t-tgcaattgkatgt-----------attttt---------tttttcttgtt-atcct--------tttc-attagagga--ttttttttatatacatcttttgg-----------------------------------------------------------------------------------------------------------------------------------------------------------------------------------------------------------------------------------------------------------------------------------------------------------------------------------------------
>I28611_M062A_Malvaceae_Durio_zibethinus_seq1
------------------------------------------------------------------------------------------------------------------------------------------------------------------------------------------------------------------------------------------------------------------------------------------ttttaaaccttcaaaatgcctagaaa----------------gtacaactt-atttgctc-tgtt-aagatttctgtgatgaaa-aggcttctcatttgtcatgtggcaaaaaa-gcattttgatcaaaa----tt-trtttcagaaaaa-------------aactattttagt---caaagggaaga--------ttctaatgtgagt-aagata------tttgcaggtacattgaaagaattgcagttgtctc------------------tgttg---gtaacaatggcattgcctttagtagtgaagaartaatagagtggatgcacvagatacaagaatggaa-ccccaagtatttcaccctgtcacacattccgaacaagtaccgcctctttgtctctaaattcataaggaaggtggtgattgctaggatggcagaatctcctgacctagccagtgcttaccactgtaagctcagagaagcatatgagactgaggagaagttgaaaaacccggatgttctgaagagaagcaaagagcatctcattcaactacttgataaagttgaaacaaagttgaatgaa---acaaaatatttagcaggggacgagttcaccatggcggatgcgatgcttattccagtactagctcgcttagtgctcctggatttggacaatgagtatataagt------agaaggccaaacattgcaaagtactggggtttggtgcaacaaagacctasctacaaaaaggtaataggaaagtayttcaatggctggaggaagcgmaaaatactaataaaaacttggttcttacttcatatcagaaatttgctgaagaga---------tattgattaa-ag-attgtggg-------ttagatgtg------ac--------ag----------------------------gatatgggagttgtc------aa-ctgaga---------t--gcat--aaa-------------attgag------tttgaaagaaaaa---t-tataaccgtaygt------------ttttt---------ttgttcttgtt-atcctt---------------------------------------------------------------------------------------------------------------------------------------------------------------------------------------------------------------------------------------------------------------------------------------------------------------------------------------------------------------------------------------------
>I28612_M038_Malvaceae_Brachichyton_bidwillii_seq1
---------------------------------------------------------------------------------------------------------------------------------------------------------------------------------------------------------------------------------------------------------------------------------------------------tttaaaagacmcaggaa----------------atgcgactt-atctgtc--tgtt-aagatttctttgakgaaa--ggcttcacatttttcatttgtgaagaaa-gtattttgatcaaaa----tt-tgtttcagaaaac-------------acctttattagg---caaagggaaga--------ttctaatgtgagt-atgaaa------tttgcaggtacatcgaaagaattgcagttgtctc------------------tgttg---gtaacaatggcattgccttcagcagcgaagaagtaaaagagtggatgcggaagatacaagaatggaa-ccccaagtatttcactctgtcacacattcctaacaagtatcgcctctttgtttccaaattcataaggaaggtggtgattgctcggatggctgaatctcctgacctagcaagcgcttaccactgtaaactcagagaagcatatgagactgaggagaagttgaaaaactctgatgttctgcaaaggagcaaagatcatctggttcaactacttgatgaagttgaaacaaagctgaatgaa---acaacatatttagtaggggatgagttcaccatggcagatgtgatgctcattccagtgctagctcgcttggtgctcctggatttggaagatgaatacataagt------agcagaccaaacattgcagartactggagtttggtgcaacaaaggcctagctataaaaaggtagtaggaaagtattttaatggctggaggaagcgcaaaacactaataaaaacttggtgcttacttcatatcagaaatttgctgcggaga---------tattaa-----gg-attgtgga-------ttggaggtgac---------------g----------------------------ggtaagagaggtgta------aa-tggagt------------gcat--aaa-------------a-tgag------------------------------------------------------------------------------------------------------------------------------------------------------------------------------------------------------------------------------------------------------------------------------------------------------------------------------------------------------------------------------------------------------------------------------------------------------------------------------
>I28613_M039_Malvaceae_Eriotheca_macrophylla_seq1
-------------------------------------------------------------------------------------------------------------------------------------------------------------------------------------------------------------------------------------------------------------------------------------------ttgaaaccttcaaaatacttagaaa----------------gtacagctt-ttctgctc-cttt-aagatttctatgttgaaa-aggcttttcatttttcaaatatgaagata-gaactcggattgaaa----ta-tgtttcagaaatt-------------accattattagt--caaaagggaagat-------tgtaaagggaagt-aagataa-----tttgcaggtacattgaaggaattgctagagtctc------------------agttg---gtaacaatg------ccttcagcggccaagaagcaatagagtggatgcgcaagatacaacaatggaa-ccccaagtatttcwccctgtcccacgttcccaacaagtaccgcctctttgtttctaagttcataaggaaggtggtgatcgctcggatggccgaatccccggacctagccagtgcttaccactacaagctcagggaagcatacgagaccgaggagaagctgaraaaccctgatgtcctcadgaggagcgaagavhatctggttcaactgctcaatgaagtcgagacgaagctgaacgaa---acaacgtatttagttggggacgagttcaccatggcggatgtgatgctcattccggtgctagctcggttggtgctgctgggtttggaagatgaatacatacgt------tgcaggccaaacatggcagagtactggggtttggtgcaacaaaggcctagctataagaaggtaataggaaagtattttaatggctggaggaagcgcaaaacactaatgcaaacttggtgctcacttcagrtcagaaatttgctgaagaga---------tattgattaa-agaattgtggg-------ttagasgtg-----tatt------------------------------------------------tgta------aatttgaga---------ttcacat--caa-------------a-tgag------tttgaaagaaaaa---t-tgcaactgtatg--------------------------tatttttttgtt-atcct--------tttc-attaggggt----tttttttt------------------------------------------------------------------------------------------------------------------------------------------------------------------------------------------------------------------------------------------------------------------------------------------------------------------------------------------------------------
>I28614_M040_Malvaceae_Hydrogaster_trinervis_seq1
--------------------------------------------------------------------------------------------------------------------------------------------------------------------------------------------------------------------------------------------------------------------------------------------ttaaaccttaaaaactcctaggaa----------------ctacaactt-atctgctc-tgtt-atgattgct-----------ggcttctcctgtttgatatgtgaagaaaatatcttttattgata-----t-tgttttggaaaac-------------gccttagtga-----aaaagggaagatcctgaattcctgat----gt-aagata------tttgcaggtacattgaaagaattgctgttgtctc------------------tgttg---gtaataatggcattgcctttagtagcgaagaagtgatagagtggatgcgcaagatacaagagtggaa-ccccaagtacttcaccctgtcacacgttcctgacaagtaccgcatctttgtttcaaaattcataaggaaggtaataattgctcggatggcagaatctcctgatcttgctagtgcttaccactgtaagctcagagaagcgtatgagacagaagagaagttgagaaaccctgatgttgggagaaggagcaaagaacaactggttcaactacttgatgaagttgaaacaaagcttaatgaa---acaacatatttagtaggggaagaattcaccatggcggatgttatgtttgttccggtgcttgctcgcttagtgcttctggatatggaagatgagtatataaat------agcagaccgaacattgctgagtactggagtttggtgcaacgaaggcctagctataagagggtaatagggaagtattttaatggatggaggaagcgcaaaacgctaataaaaacttggtgcttacttcatatcaggaatttgctgaagaga---------tattgactaa-ag-attgtggc-------gtagagctg------ac--------aa----------------------------gatgagggaggtgta------ta-ct-aga---------t--acat--aaa-------------c-tgag------ttgtgaagaaaat---t-tgcaattgtatgt-----------aa----------------------------------------------------------------------------------------------------------------------------------------------------------------------------------------------------------------------------------------------------------------------------------------------------------------------------------------------------------------------------------------------------------------------------
>I28615_M041_Malvaceae_Pterygota_brasiliensis_seq1
------------------------------------------------------------------------------------------------------------------------------------------------------------------------------------------------------------------------------------------------------------------------------------------------------aaaacacctagaaa----------------ccacaactt-atctgctc-tgtt-aagatttatttgatgaaa--gacttcacatttttcatttgtgaaaag--tttttttgatcaaaa----tt-tgtttcagaaaac-------------acctttattagt---caaagagaagatt------ttctaatgcaatt-gagaga------tctgcaggtacattgaaagaattgcagttgtctc------------------tgttg---gtaacaatggcattgcttttagtagcgaagaagtaatagagtggatgcgtaagatacaagaatggaa-tcccaagtatttcacactgtcacacattcctaacaagtatcgcctctttgtttccaaattcataaggaaggtggtgattgctcggatggctgaatctcctgacctagcaagtgcttaccactgtaaactcagagaagcatacgagactgaggagaagttgaaaaactcagatgttctgaaaaagagcaaagaacatctggttcaactacttgatgaagttgaaacaaagctgaatgaa---acaacatatttagtaggggacgagttcaccatggcggatgtggtgctcattccagtgctggctcgcttagtgcttctggatttggaagatgaatacataagt------agcagaccaaacgttgcagagtactggagtttggtgcaacaaaggcctagctataaaaaggtagtaggaaagtattttaatggctggaggaagcggaaaaccctaataaaaacttggtgcttacttcatatcagaaatttgctgcggaga---------tattgattaa-gg-attgtggg-------tttgaatagacagggat----------------------------------------------------------------------------------ac--aaa-------------a-tgac------t---------------t-tgcaattgtatgt-----------attttt---------ttcttctt----atcct--------tttc-agtagatga---tttatatata-----------------------------------------------------------------------------------------------------------------------------------------------------------------------------------------------------------------------------------------------------------------------------------------------------------------------------------------------------------
>I28616_M042_Malvaceae_Leptonichya_maranta_seq1
-----------------------------------------------------------------------------------------------------------------------------------------------------------------------------------------------------------------------------------------------------------------------------------------------------------------------------------------actt-atctactc-tatc-aagattgctgtaatgaaa-aggcttcttatttttcacata------------ttttgatcaaaa----tt-tgtttcggaaaac-------------agctttgttagta-acaaagggaaga--------ttctaatgtgagt-gagatgaaatttattgcaggtacattgaaagaattgcagttgtttc------------------tgttg---gtaacaatggcattgcctttagtagcgaagaagtaatagattggatgcgcaaratacaagaatggaa-ycccaartatttcacgctgtcacacrttcctgacaagtaycgcctttttgtttctaaattcataaggaaagtggtgattgctaggatggcagaatctcctgacctcgctagtgcttaccactgcaagctcagagaagcatatgagacagaagagaagttgaaaaaccatgatgctctgagaaggagcaaagaacatctggttcaactacttgatgaagtcgaaacaaagttggatgaa---acagcatatttagcaggggacgagttcacsatggcagatgtgatgttcattccggtgcttgctcgcttagtgctcctgggtttgaaagatgagtatataagt------agcaggccaagcattgcagaatactggggtttggtgcaacaaaggcgtagctataaaaaggtaataggaaagtattttaatggctggaggaarcgcaaaacactaataagaacwtggtgcttacttcataccagaaatttgctgaagaga---------tattgatcaa-gg-attgtggc-------ttagagttg------ac--------ag----------------------------gataaaggagatgta------aa-ttgaga---------t--atat--aga-------------a-cgag------tttgaaaggaaaa--at-tgcaattgtataa--------------------------tttttcttgtt-gtcct--------ctgc-gttacagga---tttttatttttattttttttkg-----------------------------------------------------------------------------------------------------------------------------------------------------------------------------------------------------------------------------------------------------------------------------------------------------------------------------------------------
>I28617_M043_Neuradaceae_Neurada_procumbens_seq1
--------------------------------------------------------------------------------------------------------------------------------------------------------------------------------------------------------------------------------------------------------------------------------------------------------------------------------------------------------------------------------------atatatta-------------------------------------------------------------------------------------------------------------------ta-----tcttgtaggtacatcgaaagaattgccattgcatc------------------ttttt---gcacggaagacaccacaccaagcagcacagaagtggttgagtggatgcgcaaagtccagcaatggaa-ccccaaattcttcaccctttcccacattccaaacaagtaccgcgtctttgtctccaagttcatacgtcgggtcctagttgctcgaatggctgaacaccccgacttagccagcatgtaccacagcaagctcaggagcgcgtacgacacagaggagaagttaaaaagccccgaggttgttaaagccagcgaagaacatctcgtcagacttctggatgaagttgagaccaaactgaacgac---agtccatacttggtgggaccggagttcagcatggcggacgctgtgcttgtccctgttcttgctcggctgcggctgttggatttggaagatgagtacataaac------agtaggccaaatgttgctgtgtactggaagttggtgcagcagaggcagagttataagaaggtgattgggaggtattttgatgggtggaggaagtataaaaccctagtaaaaacatggtgttttcttaatgttagaactttgctcaagaga---------tattg------ag-attgtttt----------------------gcct------------------------------------------------------------ttgatt---------tttattt--------------------tggg----gtttgcaggttgaaa-gatgtksstttttgggtc----------gttttggagg--------------------------------------------------------------------------------------------------------------------------------------------------------------------------------------------------------------------------------------------------------------------------------------------------------------------------------------------------------------------------------------------------------------------
>I28618_M044_Malvaceae_Pentace_laxiflora_seq1
----------------------------------------------------------------------------------------------------------------------------------------------------------------------------------------------------------------------------------------------------------------------------------------ykyctctaaactttaaaacacctagaaa----------------gtacaactt-atctgctm-ggtt-aarat---------------agcttctaaatttttgtatgtgaawrar-gyrttttgatcaaaaat-----tgctccggaaaac-------------accttbathagt---caaabggaaga--------ttctaatgtgagh-amgdta------thtgcaggtacattgaaagaattgcagttgtctc------------------tgttg---gtaacaayggcathrcctthagtagcrargaagtratagartggatgcgcaagatwcaaraatggaa-ccccaagtatttcacyctgtcdcaydtmcctaacaagtatcgyctctttgtttctaaattcataaggaaggtggtgattgcwcggatggcwgaatctcctgacytrgctagtgcttaccayngtaarctcardgaagcataygagactgavgagaagttgaaaavycchgahgttctgdavaggagcaadgadcatctbgttcgdctdctwgatgargtbgaaacraagytgaatgaw---acdacgtatttagtagggnabgagttyaccatggcggatgygatgctsattccagtrctagctcgmytagtkctcctggrtttggawgatrwgtacatmagt------agcmgrccwaacattgcwgagtactggrvtytggtgcaacvaagdccwagytayaadaaggtaataggaaagtattttaatggstggaggaagcgcaaaacaytaktmaaaacttggtgckyacttcatatcagaaatttgctsaagaga---------tattr------arsawkgkdgg-----bgkkwaakwtg------at--------gg----------------------------aataaaggagatgta------aawttgaga---------t--acat--aaa-------------a-tgag------ttccaaagaaaaa---t-tgcaactgtatgt-----------atcctt----------ttttcctatt-atcct--------tttc-ttcctagga----cttgtttggcttaatgttta---------aataagc-------------------------------cctaaatctc---------------------------------------------------------------------------------------------------------------------------------------------------------------------------------------------------------------------------------------------------------------------------------------
>I28619_M045_Malvaceae_Phragmotheca_mammosa_seq1
-------------------------------------------------------------------------------------------------------------------------------------------------------------------------------------------------------------------------------------gtctaaataat----------------------------------------tcttgtaagccttcaaaatgccwagaaa----------------gtgcaactt-atctgctc-tgtt-aagatttctgtratgaaa-aggcttctcatttttcatatgtgaacaaa-gcattttgatcgaaa----tt-tgtttcaggaaaca----------------------------------------------cctttatttgagt-aagata------tttacaggtacatcgaaagaattgcagtcgtctc------------------tgttg---gtaacaatggcattgccttcagtagtgaagaagtaaaagagtggatgtacaagatacaagaatggaa-ccccaagtatttcactctgtcatacattcctaacaagtatcgcctctttgtttccaaattcataaggaaggtggtgattgctcggatgttcgaatctcctgacctagctagtgcttaccactgtaaactcagggaagcatatgagactgagaagaagttgaaagatgctgaggttctgaaaaggagcaacgaacatctggttcaactacttgatgaagttgatacaaagctgaatgaa---acaacatatttagtagggggygagtttaccatggcggatgcgatgctcattccagtgctggctctcttagtgcttctggatttgaaagttgagtatataaat------agcagaccaaacattgcagggtactggagtatggtgcaacgaaggccaagctataaaaaggtaataggaaggtattttaatggctggaggaagcgcaaaacactaataaaaacttggtgcttccttcatatcagaaatttgctgaagaga---------tattgatcag-gg-attgtgag-------ttatatccg----gaatt-------aa----------------------------acctaggaaacaacg------aa-ttgaaaagaa-----t--acat--------------------tgag------tatgaaagaaaat---c-cagtacttctcac--------aaaattttccta-----taaatcaatgtt------------gatttg-----------------------------------------------------------------------------------------------------------------------------------------------------------------------------------------------------------------------------------------------------------------------------------------------------------------------------------g----------------------------------------------
>I28620_M046_Malvaceae_Camptostemon_shultzii_seq1
------------------------------------------------------------------------------------------------------------------------------------------------------------------------------------------------------------------------------------------------------------------------------------------------------------------------------------------------------------------------------------------------------------------------------------------------------------------------------------------------------------------------------------------------------------------------------------------------------------------------------------caawagatacaacagtggaa-ccccaagtatttcaccctttcacacattcctaaccagcacttcctctatgtttctaaattcatarggmaagtgatgatcgcccggatggctgaatcaccggacctcgctagtacttaccactgcaagctcagagaagcgtacaagactgaggagaagctgaagaaccctgatgttgttaaaaagagcaaagaaagtctggtccaactccttgatgaagttgaaatgaagctgaatgac---acaatgtatatcgtaggggacgagttcaccatggcggatgcgacattcgtaccagtgctggctcggttggtgcttctgggtttggaagatgaatatataagt------tgcagggcaaacattgcagactactggggtttggtgcaacaaaggcctacctataaaaaggttataggaaagtattttaatggctggaggaagaacaaaacactaataaaaacttggtgctcactacgtatcagaaat-------------------------------------------------------------------------------------------------------------------------------------------------------------------------------------------------------------------------------------------------------------------------------------------------------------------------------------------------------------------------------------------------------------------------------------------------------------------------------------------------------------------------------------------------------------------------------------------------------------------------------------------------------------
>I28621_M153_Malvaceae_Trichospermum_sp_seq1
------------------------------------------------------------------------------------------------------------------------------------------------------------------------------------------------------------------------------------------aataatct---------------------------------------ctttgaaactttaaatattcctagwaagt-------------gctacaactt-atctgctc-tgyt-atrattgck-----------ggcttctcatctttgatdyrtgaagaaaatattwttgattgata-----t-tgttttggaraac-------------acytyagtga-----caaaggaaagat------atcctgat----gt-aagata------tttgcaggtacatcgaaagaattgctgttgtctc------------------tgttg---gtaataatggcatkkcctthagtagcgaagaagtmatagagtggatkcgcaagatacaagaatggaa-ccccaagtacttcactttgtcacacattcctgacaagtaccgngtctttgtttcaaaattcwtaagdaaagtggtaattgctcggatggctgaagctcctgdccttgctagtgcttaccactgtaagctcagagaagcatacgagacagaagagaagttgaaaaamcctgatgthgcgaggaggagcraagaacagctggttcaacttcttgatgaagttgaaacaaagcttagtgaa---acaacatatttagtaggggaagaattcaccatggcggatgttdtgctcattccggtgcttgttcgaatagtgcttctgggtttggaagatgagwacataaat------agcagaycaaacattgcagagtactggagtttggtgcaacaaaggcctagctataaaaaggtaatagggaagtattttaatggctggaggaagcgcaaaacactaataaaaacttggtgcttacttcatatcagaaatttgctkaagagatwttgattttattgattga-ac-attgtggc-------ctrgmgctg------ac--------ag----------------------------gatgaggraggtata------ca-tt-wca---------t--actg--aaac-----------tc-tgag------ttgtaaagaawat---t-tgcaattgtatgt-----------amtttg---------cttttcttgtt-ttcct--------tytm-attacagga---ttrtttttg---------------------ggtat--------------------------------------atgtagaaag----------------------------------------------------------------------------------------------------------------------------------------------------------------------------------------------------------------------------------------------------------------------------------
>I28623_M048_Malvaceae_Abroma_augusta_seq1
--------------------------------------------------------------------------------------------------------------------------------------------------------------------------------------------------------------------------------------------------------------------------------------------------------------------------------------------------------------------tgtgatgaaa-aggcttctcatttttcatatg------------tttcgatcgaaa----tt-tgtttcagagaac-------------atctttattagtt-ccaaagggaaga--------ttctaatgtgagt-gagatgaaacttattgcaggtacattgaaagaattgcagttgtcac------------------tgttg---gtaataagggcatagcctttagtagcgaagaggtaatagattggatgcgcaaaatacaagaatggaa-ccccaagtatttcacactgtcacacattcctgacaagtaccgcctctttgtttctaaattcataaggaaggtggtgattgctcggatggcagaatctcctgaccttgctagtgcttaccactgtaagctcagagaagcatatgagacagaagagaagttgaaaaacactgatgttctgagaaggagcaaagaacatctggttcaactacttgatgaagtcgaaacaaagctgaatgaa---acaacatatttagtaggggacgagttcaccatggcggatgtaatgctcattccagtgctatctcgcttagtgctcctggacttgggagatgagtatataagt------agcaggccaaacattgcagagtactggggtctggtgcaacaaaggcctagctataaaaaggtaataggcaagtattttaatggctggaggaagcgcaaaacacttataaaaacttggtctttacttcgtatcagaaatttgctgaagaga---------tattgattaa-gg-attgtgtg-------t--------------------------------------------------------------aggtgta------aa-ttgaga---------t--acat--aaa-------------a-tgag------ttgaaaaagaaaa-aca-tgcaattgtatct--------------------------tttttcttgtt-ttcct--------tttc-attacwgkt---tcttttttttttt---------------tgggtaa--------------------------------------atgtggaaagggtaaa-------------------------------------------------------gaatagaaaggttctta----------------------------------------------------------------------------------------------------------------------------c-----------------------------------------------------------------------
>I28624_M049_Malvaceae_Corchoropsis_tomentosa_seq1
-------------------------------------------------------------------------------------------------------------------------------------------------------------tgccatccttcattga-----------------------------------------------------caagcagtaattacttgttg----------------------------------atgaggaaacctgcaaaatgct---------------------------------tctgatt-tgtc-aagatttctatgatgtaa-ac--------attttcatgtgtgaagtg-----tttttattgaat----tt-tgtttg---------------------------------------------------------taatttcact-aagata------tttgcaggtacattgaaagaattgcaatggtctc------------------tgtgggaggtaactatggcatcgccttcagcagcgaagaagtaatagggtggatgcacaagatacaagaatggaa-tcccaagtacttcacactgtcacacattcctaacaagtatcgcctcttcacttctaaattcataaggaaggtcgtgatcgctcggatggcagaatctcctgacctagccagtgcttaccactgcaaactcagagaagcatatgagattgaggagaaactgaaaaaccctgatgttcagaatagaagcaaagaacatctggttcaactactcgatgaagtcgaaacaaagctgaacgaa---tcaacgtatttagtaggggacgagttcaccatggcggatgtgatgctcattcccgtgctagctcggttagtgctcctgaatttggaagatgagtatattagt------accagaccaaacattgcagagtactggagtttggttcgaaaaaggcctagctataagaaagtgataggaaagtattttaatggctggaggaagcgcaaaacactaataaaaacttggtgcattcttcatatcagaaattttctgaagaga---------tattaagga------ttgtctg-------ttagaggtg------ac--------ag----------------------------ggaaagggaaatgta------ta-ttgaga---------t------------------------------------ttggatagaaaaa---t-tgcaattgtatgt-----------atttttt-------gttgt--------tatct--------tttc-attacagga---ttttattctt-----------------------------------------------------------------------------------------------------------------------------------------------------------------------------------------------------------------------------------------------------------------------------------------------------------------------------------------------------------
>I28625_M193_Malvaceae_Apeiba_tibourbou_seq1
--------------------------------------------------------------------------------------------------------------------------------------------------------atgtacaggatagtcagtag------------------------------------------------------tgtctttaaataat-t---------------------------------------ctttcaaaccttaaaaaatcctagaaa----------------gtac----------------------aactgtt-----------ggcttctcatttttcatatgtgaagaaagtt-ttttgattgataa-tttt-ttktttggaaaay-------------accttagtga-----caaagrraaga--------tcctgatatgagt-aagata------tttgcaggtacathgagagaattgcagttgtctc------------------tgttg---gtaataatggcattgcctttagtagtgaagaagtaatagagtgsatrcgcaagatacaggaatggaa-ccccaagtacttcacgctgtcgcacattcccaasaaatwccgcctttttgtttcaaaattcataagaaaggtggtaattgctcggatggctgaakctcctgaccttgctanhgcttaccactgtahgctcagagaagcatatgagacagaagagaagttaaavaacactgatgttctgmgaaggagcaaagarcatctdgttcaactacttgatgaagttgaaataaagctgaatgaa---acaaadtahttagtaggggatgaattcaccatggcagatgttatvctsattccagtgcttgctcggttagtacttctggatttggaagatgagtatataaat------agcagaccgaacattgcagartactggbgyttggtgcagcnaaggcctagctataaaaaggtaataggaaartattttaadggctggaggaagcgcaaaacactactaaavacttggtgcttacttcatatcagaaacttghtgaagaga---------taytgattcm-ag-attgtggc-------ctagaggtg------ac--------ag----------------------------gatgagggaggtgta------aa-ttgrga---------t--gcah--aaa-------------a-tgar------ttggaaagawaat---t-tgcmattgtatgc----------aaatct----------ttttycttgtt-ttcct--------yttc-attaca---------------------------------------------------------------------------------------------------------------------------------------------------------------------------------------------------------------------------------------------------------------------------------------------------------------------------------------------------------------------------
>I28626_M226_Malvaceae_Helicteres_guazumifolia_seq1
--------------------------------------------------------------------------------------------------------------------------------------------------------------------------------------------------------------------------------------------------------------------------------------ttccttataaacctttaaaatgcctaaaaa-----------------tacaactt-atattctc-tgtt-aagacttctgtgattaaa-aggcttctcatatttcataggtgaagaaa-gtatatttctgaaaa----ct-tgtttctgataa--------------acacttatta----ttcaaaaaagga--------ttataatgtgagc-aagtga------tttgcaggtacattgaaagaattgcagtggtctc------------------tattg---gtaatgttggcattgccttcagtagcgacgaagtaatagagtggatgcgcaagatacaagaatggaa-cccaaaatattttacactgtcacacattcctaacaagtaccgcctctttgtctctaaattcataaggaaggtggtgattgctcggatggccgaatctccagacctagctagtgcttaccactgtaagctcagggaagcatatgagactgaggagaagttgaaaaatcgtgatgttctaaaaagaagcaaagaacttctggcgcaactgcttgatgaagttgaaacaaagctgaatgaa---acaacatacttagtaggcaatgagttcacaatggcagatgtgatgctcattccagtactagctcgcttagtgcttttggatttgcaagatgagtatataagt------agcaggccaaacattgcaaagtactggaacttggtgcaacaaaggcctacctataaaaaggtgataggaaagcatttcagcggctggaggaagcgcaaaacactaataaaaacttggtgcatacttcatatcagaaattcgctgaagaga---------tactgatcga-gg-actgttgg-------ttagaggta------ac--------ag--------------------------cataaagggcaggtgta------ta-ttgtgata-------t--------aaa------------caatgag------tttgaaacaaaaa---t-tgcaactgtatgg-----------attttct-------ttttcttgtttt-ttctaggctgaatattcaaataagggcctaatgttttaagtttc-----------actcaaataaggg-------------------------------------------------------------------------------------------------------------------------------------------------------------------------------------------------------------------------------------------------------------------------------------------------------------------------------
>I28628_M051_Malvaceae_Werklea_horrida_seq1
-----------------------------------------------------------------------------------------------------------------------------------------------------------------------------------------------------------------------------------------------------------------------------------------------------------------------------------------------------------------------------------------------------------------------------------tgtttcggaatgcagt----caatccaccattgttact---caaagggaagat------tttctaaagtcagc-aagata------tttgcaggtacattgaaagaattgcagtggtctc------------------ggttg---gtaacaatt------cctttagcagccaagaagtaatagaatggatgcaaaagattgaacaatggaa-ccccaagtatttcactctatcacacattcctaacaagcaccgcctcttcgtttctaaattcataaggaaagtggtgattgcccggatgactgaatcaccggaactcgcaagctcataccactgcaagctcaaagaggcatatgagactgaggagaagctgaagaaccctgatgttgttaaaaggagcaaagaaagtctggttgaactgcttgatgaagttgaaacgaagctgaatgac---acaacttatatcataggggatgagttcaccatggcggatgcaacattcataccggtgctggctcggttagtgcttctgggtttggaagatgaatatataagt------tgcaggccaaatattgcagattactggggtttggtgcaacagaggcctacctataaaaaggttatagggaaatattttaatggctggaggaagaataaaacactaatgaaaacttggtgttcacttcatatcagaaattttctgaagaga---------tattgatttacgaatttgcaga-------ttataggtt-----------------------------------------------------k---tgtr------wa-ttgaca---------tcagcat--aaa-------------a-cgac------ttggacggaaaaa---a-------------------------------------------------------------------------------------------------------------------------------------------------------------------------------------------------------------------------------------------------------------------------------------------------------------------------------------------------------------------------------------------------------------------------------------------------------
>I28629_M052_Malvaceae_Spirotheca_rosea_seq1
---------------------------------------------------------------------------------------------------------------------------------------------------------------------------------------------------------------------------------------------------------------------------------------------------ttcaaaatacttggaaa----------------gtatggctt-ttctgctc-cttt-aagatttctataatgaaa-agg-agaacatttttcaaatgtgaagaaa-gaatttggatcaaaa----ta-tgtttttgaaatc-------------tccattattagt---caaagggaaaat-------tctaaagggaaga-aagataa-----tttgcaggtacattgaaagaattgcggtagtctc------------------agttg---gtaacaatg------ccttcagcagccaagaagcagtagagtggatgcgcaagatacaacaatggaa-ccccaagtatttcaccctgtcacatgttcccaacaattaccgcctctttgtttctaagttcataaggaaggtggtgatcgctcggatggctgaatctccggacttagccagtgcttaccattgcaagctcagggaagcatacgagaccgagragaagctgaaaaaccctgatgtcctcaagaggagcaaagaacatatggttcaactgctcaatgaagtcgagacgaagctgaatgaa---acaacgtatttagtcggggacgaattcaccatggcggatgtgatgctcattccggtgctagctcggttggtgctgctgggtttggaagatgaatacataagt------tgcaggccaaacatggcagagtactggggtttggtgcaacaaaggcctagctataagaaggtaataggaaagtattttaagggctggaggaggcgcaaaacactaatgaaaacttggtgcctactttatatcagaaatttgctgaagaga---------tattgattaa-agaattgtggg-------ttagagctg-----tatt------------------------------------------------tgtg------aa-ttgaca---------ttaacat--aaa-------------a-tgag------tttgaaag-aaaa---t-tgcaactgtatgt-----------aa----t-------ttttttttcctt-gtact--------tttc-attagtgga----ttttttttcttttc------------------------------------------------------------------------------------------------------------------------------------------------------------------------------------------------------------------------------------------------------------------------------------------------------------------------------------------------------
>I28630_M053_Malvaceae_Huberodendron_swietenioides_seq1
------------------------------------------------------------------------------------------------------------------------------------------------------------------------------------------------------------------------------------------------------------------------------------------------accttcaaaacacttakaaa----------------gtacagctt-atctgctc-cttt-aaggtttctatgatgaaa-aggcttgtcatttttcatacgtgatgaaa-gyatttggatcgaaaca-----tgtttcagaaatc-------------accattattagt---caaagggaagat-------tctgaagggaagt-aagata------tttgcaggtacattgaaagaattgcagttgtcac------------------aggtg---gtaacaatg------cctttagcagccaagaagcaatagagtggatgcacaagatacaagaatggaa-gcccaagtatttcaccctgtcacacgttcccaacaagtaccgcctctttgtttctaagttcataaggaaggtggtgatagctcgcatggccgaatctcccgacstagccagtgcttaccactgcaagctcagggaagcatacgaaactgaggacaagctgaaagaccctgatgtcctcaagaggagcaaagaacgcctggttcaactgctcgatgaggtcgaagtgaagctgaacgaa---acaaagtatttagtcggggacgagttcaccatggcggaygtgatgctcatccctgtgctggctcgcttggtgctcctgggcttggaagatgaatacatcagt------tgcaggccaaacattgcacrgtactggggttttgtgcaaaaaaggccaagctataagaaggtaataggaaagtattttaatggctggagaaagcgcaaaacactartaaaaacttggtgcttacttcatatcagaaatttgctgaagaga---------tattgattaa-agaattgtggg-------ttagaggtg-----tatt------------------------------------------------tata------aa-ttcaga---------tcaacat--aaa-------------a-tgag------tttgaaagaaaaa---t-tacaactgtatgt-----------atttttt-------ttttytyktkwt-atmtc------attttc-att------------------------------------------------------------------------------------------------------------------------------------------------------------------------------------------------------------------------------------------------------------------------------------------------------------------------------------------------------------------------------
>I28631_M054_Malvaceae_Trochetiopsis_benjaminae_seq1
-----------------------------------------------------------------------------------------------------------------------------------------------------------mswrttatattcaatgct-----------------------------------------------------tgcttagtaatgacttsttg----------------------------------atgaggaaaccttmaaaatgyt---------------------------------ttcratt-tgtc-aakatttctatgatgcaa-aarcctttttattttyatatktgaagtac----tttttgttgaat----tw-tgtttc---------------------------------------------------------taatgtcact-aagatt------tttgcaggtacattgaaagaattgcagtggtcth------------------tgtaggaggtaacaatggcatcgccttcagcagcgaagaagtaataaaatggatgcacaagatacaagaatggaa-mcccaagtatttcacacdgthvcacvthcctaacaagtatcgcctctwcahttctaaaytcakaaggaaggtgatcattgctcggatggcagaatctcctgacctdgccagtgcttaccactgcaaactcagagaagcdtahgagactgakkagadactgaaaaaccctgatkttcagaaaagaagcaaagaacatctggttcaactactydatgaagtcgaaacaaagctgaacgaa---asaacctatttakwaggggacgagttcaccatggcggatgtgatgctcattbccgtgctagcccgdttagtgctcctgaatttggaggatgavtatataant------ancagaccaaacattgcagagtactggagtttggttcadaaaaggccaagctayaagaaggthataggaaagtattthaatggctggaggaarcgcaaaacactaatgaaaacctggtgcatactncayaccagadattttctraagaga---------tattgatgaa-rdattkttcgg-------ttagaggbg------ac--------ag----------------------------agaaagggaaatgta------ta-ttgaga---------t------------------------------------ttgaatagaraaa---c-kgcaattgtatgt-----------atttttt-------gtg----------atctt--------ttcc-attacagga---ttttcccccctttttt---------------------------------------------------------agatggagaggagagatttg-----------------------------------------------------------aatttta------------------------------------------------------------------------------------------------------------------------------------------------------------------------------------------------------
>I28632_M055_Malvaceae_Eriolaena_candollei_seq1
---------------------------------------------------------------------------------------------------------------------------------------------------------------ttatatccaatgc------------------------------------------------------tgcttagtaatgacttgttg----------------------------------atgaggaaaccttcaaaatght---------------------------------ttcdatt-tgtc-aatatttctatgatgcaa-aa-gctttttattttcatatgtgaagtac----tttktgttgaat----tt-tgtttc---------------------------------------------------------taatgtcact-aagatt------tttgcakgtacattgaaagaattgcagtggtctc------------------tgtaggwggtaacaatggcatcgccttcagcagygaagaagtaatamaatggatgcacaagatacaagaatggaa-ccccaagtatttcacactgtcmcacrtycctaacaagtaycgcctcttcacttcwaaattyryaaggaaggtgatcattgctcggatggcagaatctcctgacctwgcyagtgcttaccactgcaaactcagagaagcatacgagactgargagaaactgaaaaaccctgatktwcagaaaagaagcaaagaacatctggttcaactactygatgaagtygaaacaaagctgaacgaa---acracctatttakwaggggacgarttcaccatggcggatgtgatgctcattccmrtgctagcccgkttagtgctcctgarkttggargatgagtatataagt------arcagaccaaacattgcagagtactggagtttgrtthaaaaaaggccaagctataagaaggtrataggaaagtattttaatggctggaggaagcgcaaaacactaatgaaaacctggtgcatacttcatatcagaaattttctgaagaga---------tattgataaa-gaa-ttgtcgg-------ttagaggtg------ac--------ag----------------------------agaaagggaaat-ta------ta-ttgaga---------t------------------------------------ttgaatagaaaaa---c-tgcaattgcatgt-----------atttttt-------gtt----------aatat--------tttt-cccccttct---tttt-----------------------------------------------------------------------------------------------------------------------------------------------------------------------------------------------------------------------------------------------------------------------------------------------------------------------------------------------------------------
>I28633_M056_Malvaceae_Adansonia_digitata_seq1
-------------------------------------------------------------------------------------------------------------------------------------------------------------------------tgg-------------------------------------------------------------------------------------------------------------catttaaaccttcaaaatacttagaat----------------gtgcagctt-ttctgctc-cttt-gagatttmtatgatgaga-agg-ggaacatttttcaaatatgaggaaa-gaatttggatcgaaa----ta-cattttggaaatc-------------accattattagt--caaaagggacgct-------tctaaaaggaatt-gagatga-----tttgcaggtacattgaaagagttgcagtagtctc------------------agttk---gtaacaatg------ccttcagcagccaagaagcgatagagtggatgcgcaagatacaacaatggaa-ccccaaatatttcaccctatcacacgttcctamcaagtaccgcctctttgtttccaagttcataaggaaggtggtgatcgctcggatggccgaatccccagacttagccagtgcttaccacagcaagctcagggwagcatacgagaccgaggagaagctgaaaaaccctgatgtcctcaagaagagcaaagaacaccttgttcaactacttgatgaagtcgaaaggaagctgaacgaa---acmgcgtatttagtcggggacgagttcaccatgdcggacgtgatgctcattccggtgctagctcggctggtgctgctggdtttggaagatgaatacwtaagt------tgcagrccaaaaatggcagdgtactggggtstggtgcaamagaggcctagctataagaaggtaatagggaagtattttgatggctggaggaagcgcaaaacactaatgaaaacttggtgctcacttcatattagaaatttgctgaagaga---------tattgattaa-acaattgtggg-------ttagaggtg-----tatt------------------------------------------------tgta------aa-ttgaga---------ttaacat--aaa-------------a-tgag------tttgaaagaaaaa---t-tgcaactgtatgt-----------actgttt-------tcccccctttct-atcct--------tttc-gttagggra---ttttttttttttt--------------------------------------------------------------------------------------------------------------------------------------------------------------------------------------------------------------------------------------------------------------------------------------------------------------------------------------------------------
>I28635_M058_Malvaceae_Byttneria_aculeata_seq1
------------------------------------------tttctgtcaac----------------------------------------------------------------------------------------------------------------------------------------------------------------------------ttacatttagatcaccattat------------------------------ctgctataacaaagtataaaaatgcagggtatcc--------tcaaaagtacaactt-ttctgcya-tgtc-aagtttgtt-----------------------------------------------------------tt-ttgttcggagaacaac---------ttacttttttagtg-acaaagggaaga--------ttctaatgtgaat-tagatgaacttaatttcaggtacatcgaaagaattgctgttgtctc------------------tgttg---gtaacaatggtatagcctttggtagtgaagaggtaatmgattggatgcgcaagatacaacaatggaa-ccccaagtattttacactgtcacacattcctgacaagtaccgcctctttgtttctaaattcataaggaaggtggtgattgctmgaatggaagaatctcctgaccttgcgagtgcttaccactgtaagctaagagaggcatatgagacagaagacaagttgaaaaacccagatgttgtaaggaagagtaaagatcatctggttcaactactggatcaagtagaaacaaagctgaatgaa---acaacatatttagtcggtgatgagttcaccatggcagatgtgatgctcattccagtgctagctcggttagtgatccttgatttgcaagatgagtacataagt------agtaggccaaacattgcagagtactggggtttggtgcaacaaagacccagctataagaaggttataggaaaatattttaatgggtggaggaagcgcaaaacaatagtgaaaacctggtgctcacttcacatcagaaatttgctcaagaga---------tattg---------------------------------------------------------------------------------------agatgcat-----aa-ctta------------------------------------------------------------------tacaattgtat------------aatttttc-------atgttttacgtt-ctcct--------tttc-agaccagtaataccgtgtacawtgtttgtgtgg----------------------------------------------------tactagaaatgaaatg-----------------------------------------------------tttaaaa----------------------------------------------------------------------------------------------------------------------------------------------------------------------------------------------------------------
>I28636_M059_Malvaceae_Pterospermum_pierrei_seq1
--------------------------------------------------------------------------------------------------------------------------------------------------------------------------------------------------------------------------------------------------------------------------------------------------------------------------------------------------------------------------------------------------------------------------------------------------------------------------------------------------yaatgtgatt-kwkatw------ttygtakrkaywkkkrwrgartwgyagwygysymaaatataaktgccaagwaaattrtrrgtrrmmatrgmayagccttcagcagcgaagaagtaatagaatggatgcgcaaaatacaagaatggaa-ccccaagtatttcacattgtcacacattccgaacaagtaccgcctcttcgcgtctaaattcattaggaaagtggtgattgctcggatggcagagtctccggacctagctagcgcttaccacagcaaactcagagaagcatacgagacagaggaaaaattgaaaaacctcgatgttcagaaaaggagcaaagatcatctggttcaamtgctcgatgaagttgaaacgaagctgaatgaa---acaacgtatttagtaggagacgagttcaccatggcggacgttatgctcattcctgtgctagctcgtctggtgcttctgaatttggaagatgagtatataaat------tgcagaccaaacattgcagagtactggagtttggtgcaaaagaggcctagctataagaaggtaataggaaagtattttaatggatggaggaagcrcaaaaccctgatgaaaacttggtgcatacttcatattagaaattggctgaagaga---------tattaattag-gg-attgtctg-------ttagaggtg------ac--------ag-----------------------------------gaactgta------ta-ctgagm----------------------------------------------------------------------------------------------------------------------------------------------------------------------------------------------------------------------------------------------------------------------------------------------------------------------------------------------------------------------------------------------------------------------------------------------------------------------------------------------------------------------
>I28637_M060_Malvaceae_Duboscia_vifidiflora_seq1
------------------------------------------------------------------------------------------------------------------------------------------------------------------------------------------------------------------------------------------aataat-t---------------------------------------ctttcaaacctccca--------ggaa----------------gtacaactt-gtctgcta-tgtt-ataattgct-----------ggcttctcatttttcatacgtgaagaaaata-ttttgattaata-----t-tgttttggaaaac-------------accttagtga-----caaatggaaga--------tcctgatgtgagt-aagata------tttgcaggtacatcgaaagaattgcagttgtctc------------------tgttg---gtaataatggcattacctttagtagcaatgaagtaatagagtggatgcgcaagatacaagaatggaa-ccccaaatacttcaccctgtcacacgttcctgataagtaccgtctctttgtttcaaaattcataaggaaggtggtaattgctcggatggctgaatctcctgaccttgctagtgcttaccactctaagctcagagaagcatacagcacagaagagaagttgaaaaaccccgatgttcacagaaggagcaaagaacatctggttcaactacttgacgaagttgaaacaaagcttaatgaa---acaacatatttagtgggggacgaattcaccatggcagatgttatgctcatcccagtgcttgctcgcttagtgcttctggatttggaagatgagtacataaat------agcagaccaaacattgccaagtactggggtttggtgcaacgaaggcctagctacaaaagggtaataggaaagtattttaatggctggaggaagcgcaaaacactaataaaaacttggtgcttacttcatatcagagatttgctgaagaga---------tattgattaa-ag-atagtggc-------ctaaaggtg-------c--------ag----------------------------gatgagggtggtgta------aa-tttaga---------t--gcat--aga-------------a-tgag------ctggaaagaaaaa---t-tgcaattgtatgt-----------atttt----------cttttcttgtt-tt-ct--------tttc-attacagga---ttccttttt------------------------------------------------------------------------------------------------------------------------------------------------------------------------------------------------------------------------------------------------------------------------------------------------------------------------------------------------------------
>I28638_M061_Malvaceae_Basiloxylon_brasiliensis_seq1
----------------------------------------------------------------------------------------------------------------------------------------------------------------------------------------------------------------------------------------------------------------------------------------------------tcaaaatgcctagaaa----------------atatgactt-atctgccg-tgtt-aagatttctttgatgaag--ggtttcgcat-tttcttttgtgaagaaa-gcattttgatgaaaa----tt-tgttttggaaaat-------------gcctytattagt---caaagggaaga--------ttctaatgtgagt-aagaaa------tttgcaggtacattgaaagaattgcagttgtctc------------------agttg---gtaacaacggcattgctttcagttgcgatgaagtaatagagtggatgcgtaagattcaagaatggaa-ccccaagtatttcactctgtcacacattcctaacaagtatcgcctctttgtttccaaattcataaggaaggtggtgattgctcggatggctgaatctcctgacctagctagtgcttaccactgtaaactcagagaagcatacgagactgaggagaagttgaaaaactctgatgttctgaaacggagcaaagaacatctggttcaagtacttgatgaagttgaaacaaagctgaatgaa---acaagatatttagcaggcgaagagttcagcatggcggatgtgatgctcattccagtgctagctcgcttagtgctcctggacttggaagatgaatacathagt------agcagaccaaacattgcacagtactggagtttcgtgcaacaaagacctagctataaaaaggtagtaggaaagtattttaatggctggaggaagcgcaaaacactaataaaagcttggtgcttacttcatatcagaaatttgctgcagaga---------tactgattca-gg-attgtggg-------ttggagatgacagaggt--------------------------------------------------gta------aa-ttgaga---------g--acat--aaa-------------a-tgag------ttggaaagaaaaa---t-tgcaattgtatgt-----------attttt---------ttttctt--gt-atcct--------tttc-attacagga---atttttaacttttggcttttgg---ta---------------------------------------------aatgtagatggggaaaa----------------------------------------------------------------------------------------------------------------------------------------------------------------------------------------------------------------------------------------------------------------------------
>I28639_M249_Malvaceae_Gyranthera_amphibiolepis_seq1
-------------------------------------------------------------------------------------------------------------------------------------------------------------------------------------------------------------------------------------------------------------------------------------atttcttttaaaccttcaaaacgcctwgaaa----------------rtacaacat-atctgctc-tgtt-aagatwtctrtgatgaaa-aggctyrtcrttttkcrtwygtgawgaaa-gyatttsgatcgaaa----yw-tgtttyrgaaaaw------------yaccwttahtwgt---caaagkgaaka--------ttctgaagdgragtaagata------yttgcaggtacatygaaagaattgcagwtgtcwc------------------wgttg---gtaacaayggcattgccthyagyagcsaagaagyarwabagtggatgcrcaagatacaaraatggaa-scccaagtatttcacmctgtcdcaygttccsaacaagtabhgcctctttrtttckaagttcataaggaaggtggtgatdgctcgsatggccgaatctccygavctagccagtgcttaccactgyaarctcagggaagcatacgrnaccgaggdgaaghtgaaaaaccctgatgtyctsaaraggagcaaagarcvtctggttcaactdctcgatgargtygaarcdaagctgaatgaa---acaahvhatwtagtyggggamkagttcabcatggcggatgtgatgctcrtyccagtgctrgctcgcttngtgctcctgggthtgdaagatgavtayataadt------wgchgrccwaacatngcdgagtdctggdgtktkgtgcaacraaggccaagctatawdaaggtaataggaaagtattttaatggctggaggaagcgcaaaacactaataaaaacttggtgcwtacttcatatcagaaatttrctgaagaga---------tattgattaa-agmtwtswkgktwvtgggttagaggtg-----tatttg-----aa-------------------------------------------------aa-ttcaga---------tcaacat--aaa-------------a--------tagtttgaaagaaaaa---t-tacaactgtatrt---------ttwyktyt-------------------------------agatatgtgttggacaa---gtktskywywy----------------------------------------------------------------------------------------------------------------------------------------------------------------------------------------------------------------------------------------------------------------------------------------------------------------------------------------------------------
>I28640_M062B_Malvaceae_Diplodiscus_paniculatus_seq1
--------------------------------------------------------------------------------------------------------------------------------------------------------------------------------------------------------------------------------------------------------------------------------------------------------------------------------------------------------------------------------------------------trtgaaaaaa-gtattttgatttaaa----tt-tgtttcagaaaaa-------------acctttattagt---caaagggaaga--------ttctaatgtgagt-aagata------tttgcaggtacattgaaagaattgcagttgtctc------------------tgttg---gtaacaatggcattacctttagtagygaagaagtaatagagtggatgcgcaagatacaagaatggaa-ccccaagtattttaccctgtcacatgtacccaacaagtatcrtctctttgtttctaaattcataaggaaggtggtgattgcacagatggctgaatctcctgacctagctagtgcttaccactgtaagctcaaagaagcatatgagactgaggagaagttgaaaaatcctgatgttctgaagaggagcaaagagcatct--------------------------------------------------------------------------------------------------------------------------------------------------------------------------------------------------------------------------------------------------------------------------------------------------------------------------------------------------------------------------------------------------------------------------------------------------------------------------------------------------------------------------------------------------------------------------------------------------------------------------------------------------------------------------------------------------------------------------------------------------------------------------------------------------------------------------------------------------------------------------------------------------------------------------------------------------------------
>I28641_M063_Malvaceae_Brownlowia_peltata_seq1
-------------------------------------------------------------------------------------------------------------------------------------------------------------------------------------------------------------------------------------------------------------------------------------------------------------------------------------------------------tttt-rrkattktyktsmtyama-wggcttctcatttttgatatgtgaaaaaatgtattttgatttaaa----tt-kvcttcagaaaaa-------------acctttattagt---caaagggaaga--------ttctaatgtgagt-aagata------tttgcaggtacattgaaagaattgcagttgtctc------------------tgttg---gtaacaatggcattacctttagtagcgaagaagtaatagagtggatgcgcaagatacaagaatggaa-ccccaagtattttaccctgtcccatgtacctaacaagtatcgtctctttgtttctaaattcataaggaaggtggtgattgcacggatggctgaatctcctgacctagctagtgcttaccactgtaagctcaaagaagcatatgagaccgaggagaagttgaaaaatcctgatgttctgaagaggagcaaagataatctcgttcgactgcttgatgaggttgaaacaaagttgaataat---acaatgtatttagtaggggatgagtttaccatggcggatgcgatgctgattccagtactagctcgcttagttctcctggatttggacgttgagtacatcagy------agccggcctaacatttctgagtactggggcctggtgcaacaaaggcctagctataaaaaggtaataggaaagtattttaatggctggaggaaacgcagaacactagtaaaaacttggtgctcacttcatgtcagaaatttgctgaagaga---------taytga-------------------------------------------------------------------------------acaagggaggtgta------aa-ttgaga---------t--acat--caa-------------a-tgag------ttccaaaa-aaaa--at-tgcractgtatgt-----------attcct---------tttttcctgtt-at-------------------------------------------------------------------------------------------------------------------------------------------------------------------------------------------------------------------------------------------------------------------------------------------------------------------------------------------------------------------------------------------------
>I28642_M064_Malvaceae_Burretiodendron_esquirolii_seq1
----------------------------------------------------------------------------------------------------------------------------------------------------------------------------------------------------------------------------------------------------------------------------------------------------------------------------------------------------------------------------------------------------------------------------------------------------------------------------------------------------------------------------------------------------------------------------------------------------------------------------------------------------------------------------------------------------------------------------------------------------gagtttccagacctagctaacacgtaccacaacaaactcagagaagyatatgaaactgaggagaagctgaaaaaccctgatgtcgaaaaatggagcaaagaacatctggttcaactgctcratgaagtcgaaatgaagctgaatgaa---acaacatatttagcaggggacgagttcaccatggcggatgtgatgctcattccggtgttagctcggttggtgctcctgaatttggaagataactatataaata---gcagcagaccaaacattgcagagtactggaatttggtgcagaaaaggcctakctataataggg------------------------------------------------------------------------------------------------------------------------------------------------------------------------------------------------------------------------------------------------------------------------------------------------------------------------------------------------------------------------------------------------------------------------------------------------------------------------------------------------------------------------------------------------------------------------------------------------------------------------------------------------------------------------------------------------------------------------------------------
>I28643_M065_Malvaceae_Hermannia_flammea_seq1
-------------------------------------------------------------------------------ctccttcttcaggatgaattcaagtgcaaaaatc----------------------------------------------------------------------------------------------------------------ccggttttcaagaac-----------------------------------gggtctcataccatcttattagacacgattgaaataata----ctgtatgttcaactt-atctgcta-ttct-aarattactgtgatgaaaaaggcttt-----tt-cgtg---------------------------------------------------------------------------------------------ttctaacacgagt-aagatg------tttgcaggtatatcgaaagaattgcagttgtttc------------------agttg---gyaatgataa------atttagtacagaagaagtactagagtggatgcggaagatacaagaatggaa-ccctaagtacttcacgctgtcacacgttcctgacaagtaccgcatctttgtttctaagttcataaggaaagtaataattgctcggatggctgaatctcccgacttagccagttcttaccacagtaagctaaaggaagcctacgagacagatgagaagttgaaaaaccccgatgttgtgagaaggagcaaagaacatctggttcaactacttgatgaagtcgaaactaagctgaaggaa---tcggaatatttagttggggacgagttcaccatggccgatgcgatgctcattccagtcttagctcggttagttctgctcgatttggaagatgaatacataatc------agcagaccaaacatcgctgagtattggagtttggtgcaacagaggcctagctataagaaggtaatagggaagtattttaacgggtggaggaagcgaaaaacactgatgaaaacgtggtgttcacttcatatcagaaacttgctgaagaga---------tattgattat-gg-attgttga-------ttagtaagg---------------------------------------------------------tgta------aa-gtgagac-----------acat------------------------------------------------tgcaattgtattt-----------attttgttgc-attttggtccttgtt-ttcctt--t----tgtaatttacaggatt----------------------------------------------------------------------------------------------------------------------------------------------------------------------------------------------------------------------------------------------------------------------------------------------------------------------------------------------------------------------
>I28644_M066_Malvaceae_Thomasia_solanaceae_seq1
-------------------------------------------------------------------------------------------------------------------------------------------------------------------------------------------------------------------------------------------atgaatc-------------------------------------caagtgcaaaactccctgttttcaagaatgg---------ttctcatataattt--tcgacac-aatt---------------gaaa-taattttgtatgttacatccttcatt-ca-cagtcttcatc-----------cacttctgaaatc-----ttccatgcacctgggtgtaat-ttcaagcttaga--------ttgtgatgtgagt-aagatg------tttgcaggtacattgaaagaattgcagtcgtctc------------------tgttg---gtaacaatg------cctctagtagccaagaagtgatagagtggatgcgcaagatacaagaatggaa-ccccaagtatttcacgctgtcacacattcctgacaagtaccgcctctttgtttctaaattcataaggaaggtggtgattgctcggatggctgagtctcctgacctcgccagtgcttaccactgtaagctcagggaagcatacgggacggaagagaagttgaaaaaccgtgatgttcttaaaaggagcaaagaacatctggttcaactacttgatgaagttgaaaaaaggctgaatgaa---acaacatatttagtaggggaggagttcaccatggcggatgtgatgctcattccagtgctagctcgcttagtgctcctggatttggaagatgagtatataatc------agcagaccgaacattgcagagtattggggtttggtgcaaaaaaggccaagctacaaaagggtaataggaaagtattttaatggctggaggaagggcacaacactgataaaaacttggtgcatacttcatatgagagatctgctgaagaga---------tattgatcaa-gg-attgtggc-------ttggaggtg------ac--------ag----------------------------ggtaagagaggtgta------aa-ttgagac-----------acat--aaa-------------g-tgag------ttggaaagaaaaaaatt-tgcaattgtatga-----------gtgttt--------tctgttcttgtt-ttcct------tttgtcaattacagga---ttcttttgc------------------------------------------------------------------------------------------------------------------------------------------------------------------------------------------------------------------------------------------------------------------------------------------------------------------------------------------------------------
>I28645_M067_Malvaceae_Guichenotia_ledifolia_seq1
---------------------------------------------------------------------------------------------------------------------------------------------------------------------------------------------------------------------------------cttcttcaggatgaatc-------------------------------------caagcacaaaactccctgttttcaagaatgg---------ttctcatataattt--tcgacac-gatt---------------gaaa-taattttgtatgttatatccttcattcca-cagtcttcatcca---------cacttctgaaatc-----ttccatgcacttgggtgtaatttcaaagcttagg--------ttatgatgtgagt-gtgatg------tctgcaggtacattgaaagaattgcagttgtctc------------------tgttg---gtaacaatg------cctctagtagccaagaagtgatagagtggatgcgcaagatacaagaatggaa-ccccaagtatttcacgctgtcacacattcctgacaagtaccgcctctttgtttctaaattcataaggaaggtggtgattgctcggatggctgagtctcctgacctcgccagtgcttaccactgtaagctcagggaagcatacgagagggaagagaagttgaagaaccctgatgttcttaaaaggagcaaagaacatctccttcaactgcttgatgaagttgaaaaaaagctgaatgag---acaacatatttagtaggggaggagttcaccatggcggatgtgatgctcattccagtgctggctcgcttagtgctcctggatttggaagatgagtatataatt------agcagacccaacattgcagagtattggggtttggtgcaacggaggccaagctacagaagggtaataggaaagtattttgatggctggaggaagcgcaaaacactgataaaaacttggtgcgtacttcatgtgagagatctgcttaagaga---------tattgatcaa-gg-attgtggc-------ttggaggtg------ac--------ag----------------------------gac----------------------------------------------ca-------------g-tgag------ttggaaagaaaaaa--t-tgcaattgtatgaatgtgttttttttttttt-------tttgttcttgtt-ttcct------tttgtc-attacagga---ttcttttgctg----------------------------------------------------------------------------------------------------------------------------------------------------------------------------------------------------------------------------------------------------------------------------------------------------------------------------------------------------------
>I28646_M068_Malvaceae_Helmiopsis_sp_seq1
-----------------------------------------------------------------------------------------------------------------------------------------------------------agaaytatatccarygc------------------------------------------------------tgcttagtaatgacttgttg----------------------------------atgaggaaaccttcaaaatgyt---------------------------------tycraty-tgtc-rakatttctatgatgcaa-aa-sctttttattttcatatwtgaagtac----tctttgttgaat----ty-tgttty---------------------------------------------------------taatgtcact-aagatt------ttkgcaggtacattgaaagaattgcagtggtctc------------------tgtaggaggtaacartggcatcgccttcagcagcgaagaagtaataaaatggatgcacaagatacaagaatggaa-ccccaagtatttcacactgtcmcayrtycctamcaagtaycgcctcttcacttctaaattcryaaggaaggtgatcattgctcggatggcagaatctcctgacctwgccagtgcttaccactgcaaactcagagaagcatacgagactgargagaaactgaaaaacchtgatktkcagaaaagaagcaaagaacatctgrttcaactactsgatgaavthgaaayaaagctgaaygaa---acaacctatttrkwaggggacgagttcaccatggcrgatgtgatgctcattcccrtkctagcccggttagtgctcctgaatttggaggaygagtatataagt------arcagaccaaacattgcagagtactggagtttggttcaaaaamggccaagctataagaaggtrataggaaagtattttaatggctggaggaagcgcaaaacactaatgaaaacctggtgcatacttcayatcagaaattttctraagaga---------tattratgaa-gratttktcgg-------ttagaggwr------ac--------ag----------------------------akaaarggaaatgta------ta-ttgaga---------t------------------------------------ttgaatagaaaaa---c-tgcaattgcatgt-----------atttttt-------gty----------atctt--------tttc-attacagga---ttt------------------------------------------------------------------------------------------------------------------------------------------------------------------------------------------------------------------------------------------------------------------------------------------------------------------------------------------------------------------
>I28647_M069_Malvaceae_Cheirolaena_linearis_seq1
atcgac---------------------------------------------------------------------agcttttgttcttca-----------------------------------------------------tttaccagcactagaattatatcctgtgc------------------------------------------------------tgcttagtaatgacttcttg----------------------------------atgagg-aacgttcaaaatgtt---------------------------------ttcgatt-tgtc-aaga-ttctatgatgcga-ag--------------------------------------tgaac----tt-tgtttc---------------------------------------------------------taatgtcact-aagatt------tttgcaggtacattgaaagaatcgcagtggtctc------------------tgtaggaggtaacaatggcatcaccttcagcagcgaaggagtaataaaatggatgcacaagatacaagaatggaa-ccccaagtatttcacactgtcacacattcctaacaagtatcgcctcttcacttctaaattcgtaaggaaggtgatcattgctcggatggcagaatctcctgacctagccagtgcttaccactgcaaactcagagaagcttacgagactgaggagaaactgaaaaaccctgattttcagaaaagaagcaaagagcatctggttcaactgcttgatgacgtcgaaacaaagctggacgaa---acaacctatttagtaggggacgagttcacaatggcggatgtgatgctcatccccgtgctagcccggttagtgctcctggatttggaggatgagtatataagt------aacagaccaaacattgcagagtactggagtttggttcagaaaaggccaagctacaagaaggtaataggaaagtatttcaatggctggaggaagcgcaaaacactaatgaaaacctggtgcatactacacatcagaaattttctaaagaga---------tattgatgaa-ggatttttcgg-------ttagaggcg------ac--------ag----------------------------agaaagggaaatgta------ta-ttgaga---------t------------------------------------ttgaatagaaaaa--ac-tgcaattgtatgt-----------atttttt-------gtg----------atctt--------ttcc-actaaaaga---tattt---tttgggtt---------------------------------------------------------aattgcatcaaaagtcccta-----------------------------------------------------------acgtttggg----------------------------------------------------------------------------------------------------------------------------------------------------------------------------------------------------
>I28648_M070_Malvaceae_Helmiopsiella_madagascariensis_seq1
-------------------------------------------------------------------------------------------------------------------------------------------------------cactagaattatatccwrcgc------------------------------------------------------tgcttagtaatgacttgttg----------------------------------atgaggaaaccttcaaaatgyt---------------------------------tycratt-tgtc-arkatttctatgrtgcaa-aa-sctttttattttcatatktgaagtac----tttttgttkaat----tt-tgyttc---------------------------------------------------------taatgthact-aagayt------ttkgcaggtacattgaaagaattgcagtggtctc------------------tgtaggaggtaacadtggcatcgccttcagcrgsgaagaagtaataaaatggatgcacaagatacaagaatggaa-ccccaagtatttcacactgtcmcacrthcctaacaagtaycgcctcttcacttctaaattcrbaaggaaggtgatcattgctcggatggcagaatctcctgacctwgccagtgcttaccactgcaaactcagagaagcatacgagactgargagaaactgaaaaaccctgatktwcagaaaagaagcaaagaacatctggttcrastactcgatgaagtcgaaacaaagctgaacgaa---acaacctatttakdaggggaygagttcaccatggcggatgtgatgctyattcccgtgctagcccgkttagtgctcctgaatttgsaggwtgagtatataagt------arcagaccaaacattgcagagtactggagtttgrttmaaaaaaggccaagctataagaaggtradagraarnyattttaatggytggaggaagcgcawaacactaatgaaaacstkgtgcatacttcayatcagraattttctraagaga---------tattgatraa-grattktykgk-------twr----------------------------------------------------------------------------------------------------------------------------------rgttagaaaaa---c-tgcaattgcatgt-----------atttttt-------gtta---------atatt--------tttc-attacagga---ttttcccccttcttttttag-----------------------------------------------------atgtggagaggagagatctg-----------------------------------------------------------aatttcatgc-------------------------------------------------------------------------------------------------------------------------------------------------------------------------------------------------t-
>I28649_M071_Malvaceae_Goethalsia_meiantha_seq1
------------------------------------------------------------------------------------------------------------------------------------------------------------------------------------------------------------------------------------tctctaaataat-t---------------------------------------ctttcaaatatcata--------gaaa----------------gtacaac-t-atctgcta-tgtt-atgattgca-----------ggcttctcatttttcaaatgtcaagaaagtattttttattgatc-----t-tttttaggaaaac-------------accttagtga-----caaac-gaaga--------tcctgacgtgagt-aagata------tttgcaggtacattgaaagaattgcagttgtatc------------------tgttg---gaaataatggcattacctttagtagtgatgaagtaatagggtggatgcgtaagatacaagaatggaa-ccccaagtacttcaccctgtcacacattcctgacaagtaccgcctctttgtttcaaaattcataaggaaggtggtaattgcccggatggctgaatctcctgacctagctagtgcttaccattgtaagctgagagaagcatatgagacagaagagaagttgaaaaaccccgatgttcacagaaggagcaaagaacatctggttcaactacttgatgaagttgagacaaagcttagtgaa---acaaaatatttagtgggggacgaattcaccatggcggacgttatgctcgtgccggtgctagctcgcttagtgcttctggatttggaagacgagtacataaat------agcagaccaaacattgcagaatactggggtttggtgcaacaaaggcctagctataaacgggtaatagggaagtattttaatggctggaggaagcgcaaaacactaataaaaacttggtgctcacttcatatcagaaatttgctgaagaga---------tattgattaa-ag-atcatggc-------tcagatgtg------ac--------aa----------------------------gatgagggaagtgta------aa-tttaga---------t--acat--aaa-------------a-tgag------ttggaaagaaaaa---t-tgcaattgtatgt----------attttct------------------------------------------------------------------------------------------------------------------------------------------------------------------------------------------------------------------------------------------------------------------------------------------------------------------------------------------------------------------------------------------------------------------------
>I28650_M072_Malvaceae_Clappertonia_ficifolia_seq1
------------------------------------------------------------------------------------------------------------------------------------------------------------------------------------------------------------------------------------------aatgacttaatg------------------------------ttgaggctgaraamsttraawrcwcatrgkartyagtactcataggaattataactt-atctgctcttgtt-atawtyrcc-----------ggmttytca-ktttcagatatraagaaa-gtgttttgattgvtat---tt-tgtcttgkaaaac-------------vcctyagwga-----caaagggarga--------ccctgatgwgaat-aagata------tttgcaggtacattgaaagaattgcagttgtytc------------------tgttg---gcaataatggyattgcctttagtagcgaagaagtaatagagtggatgcgcaagatacaasaatggaa-ccccaantacttcacaatgtcgcahattcccaacaaataccgcctttttgtttcaaaattcatwagaaaagtggtaattgctcggatggctgaatctcctgaccttgccagtgcttaccactktaagctcagagaagcatatgagacagaagagaagttgaaaaaccchgadgttctgaggaggagcaaagagcatctggttcaactacttgatgaagttgaaacaaagctgaatvaa---acaacatatttdgnwggagasgavttmaccatggcggatgttatgtttgtcccagtgctagctcgcttagtgcttctggatttggaagatgagtatataaat------agcagacccaacattgcagaatactggggtttggtgcaacdaaggcctagctataaaaaggtaatwggaaagcattttaatggmtrgaggaagcgcaawacactaataaaaacttggtgcttacttmayattagaaatttgctrrarada---------tattrattya-rr-dktgttgc------------------ctwgac--------------------------------------------------------------ttgaga---------t-aryat--aaa-------------a-tgag------wtggrmagaaaat---t-tgcaattgtatkt-----------aatttt---------ttctccttgtc-ttcct--------tttc-attacagat---tcttctttytcctttgtttag---atttytggyay--------------------------------------atgtwkmmwgsktgttaawt--------------------------------------------------------------------------------------------------------------------------------------------------------------------------------------------------------------------------------------------------------------------ctyk
>I28652_M074_Malvaceae_Hildegardia_barteri_seq1
-----------------------------------------------------------------------------------------------------------------------------------------------------------------------------------------------------------------------------------------------------------------------------------------------------------gcctagaaa----------------atccgactt-ttctgctg-tgtc-aagatttct-tgacgaaa--ggtttcacatgtttcatttgtgaagaaagttgttttgatcaaaa----tt-tgtttcacaagaa------------taccattattagt---caaagggaaga--------ttctaatgtgagt-aagaaa------tttgcaggtacattgaaagaattgcagttgtctc------------------tgttg---gtaacaatggcattgcttttagttgcgaagaagtaaaagagtggatgcggaagatacaagaatggaa-ccccaagtatttcactctgtcacacgttcctaacaagtatcgcctctatgtttctaaattcataaggaaggtggtgattgctcggatggccgaatctcctgacctagcaagtgcttaccactataaactcagagaagcatatgagaccgaggagaagttgaaaaactctgaggttctgaaaaggagcaaagaacatctggttcaactacttgatgatgttgaaacaaagctgaatgaa---acaagatatttagtaggggaagagttcaccatggcggatgtgatgctcattccaatgctagctcgcttagtgctcctggatttaaaagatgaatacataagc------agcagaccaaacattgcagagtactggagtttggtccaacaaaggcctagctataaaaaggtaataggaaagtattttaatggctggaggaagcgcaaaacgctaataaaaacttggtgcgtaattcatatcagaaatttgctgcagaga---------tattaa---a-gg-attgtggg-------ttggaggagacagggat--------a---------------------------------agggaggggta------aa-ttgaga---------c--atac--aaa-------------a-tgag------tttcaaagaaaaa---t-tgcaattgtctgt-----------atttct---------ttttcttt-tt-atcct--------tttc-attagattt---tttttttttttttttaatt--------------------------------------------------------------------------------------------------------------------------------------------------------------------------------------------------------------------------------------------------------------------------------------------------------------------------------------------------
>I28653_M168_Malvaceae_Theobroma_cacao_seq1
-------------------------------------------------------------------------------------------------------------------------------------------------------aaagtaaaaagttgagggtag------------------------------------------------------tgtctctaaataattt---------------------------------------cttttaagccttaaaagctcctagtaa----------------gtacaactt-atctgcta-tgtt-aagattgctgtgatgaaa-gggcttctcatttttcatatg-------------tttgattgaaa----tt-tgtttcagaaaac-------------acctttattagtg-caaaagggaaga--------ttctaatgtgagc-aagata------tttgcaggtacattgaaagaattgcagttgtctc------------------tgttg---gtaataacggcatcgcctttagtagtgaagaagtaatagagtggatgcgcaagatacaagaatggaa-ccctaaatatttcacactgtcacacattcctgacaagtatcgcacctttgtttctaaattcataaggaaggtggtgattgcacggatggctgaatctcctgaccttgctagtgcttatcactgtaagctcagagaagcatacgagacagaagagaagttgaaaaacgctgatgttctgagaaggagcaaagaacatctggttcaactgcttgacgaagttgaaacaaagctgaatgaa---acaacatatttagtaggggacgagttcaccatggcagatgttatgctcattccagtgctagctcgcttagtgctcctagatttggaagatgagtatatattt------agcagaccgaacattgcagggtactggggtttggtgcaacaaaggcctagctacaaaaaggtgatagggaagtattttaatggctggaggaagcgcaaaacactagtaaaggcttggtgcatacttcatatcagaaatttgctgaagaga---------tattgatgaa-gg-attgtggc-------ttagagccagaggtgac--------ag----------------------------aataagggaggtgta------aa-ttgaga---------t--acgt--aaa-------------a-tgag------ttggaaagaaaagaaat-tgcaattgtatgt-----------attttc---------tttttctcgtt-ttcct--------tttc-attacagca---acttttctgttttgtttct--------------------------------------------------------------------------------------------------------------------------------------------------------------------------------------------------------------------------------------------------------------------------------------------------------------------------------------------------
>I28654_M105_Malvaceae_Pachira_aquatica_seq1
----------------------------------------------------------------------------------------------------------------------------------------------------------------------------------------------------------------------------------------------------------------------------------------------------------------------------------------------ttctgctc-cttt-aagatttctattttgaaa-aggcttttcatttttcaaatatgaagaaa-gaattcggattgaaa----ta-tgtttyagaaatt-------------accattattact--caaaagggaagat-------tgtaaagggaagt-aagataa-----tttgcaggtacattgaaagaattgcggtagtctc------------------agttg---gtaacaata------ccttcagcagccaagaagcaatagagtggatgcgcaagatacaacaatggaa-ccctaagtatttcaccctgtcacaagttcccaacaagtaccgcctctttgtttctaagttcataaggaaggtggtgattgctcggatggctgaatccccggacctagctagtgcttaccactgcaagcttagggaagcatatgagaccgaggagaagctgaaaaaccctgatgtcctcaagaggagcaaagaacatcttgttcaactgctcgatgaagtcgagacgaagctgaaagaaacgacgacgtatttagtcggggacgagttcaccatggcggatgtgatgctcattccggtgctagctcggttggtgctgctgggtttggaagatgaatacataagt------tgcaggccaaacatggcagagtactggggtttggtgcaacaaaggcctagctataagaaggtaataggaaagtattttaatggctggaggaagcgcaaaacactaatgcatacttggtgcttacttcatatcagaaattkgctgaagaga---------tattgattaa-agaattgtggg-------ctagaggtg-----tatt------------------------------------------------tgta------aatttgaga---------tcaacat--caa-------------a-tgag------tttgaaagaaaaa---t-tgcaactgtatgt-----------------a-------tatttttttatt-atcct--------tttc-attagggga----ttttttttatttggc----------ttttggtaa--------------------------------------ttgtagagagggaaaa-------------------------------------------------------gaagggaaaggctgaa-----------------------------------------------------------------------------------------------------------------------------------------------------------------------------------------------------
>I28655_M148_Malvaceae_Robinsonella_mirandae_seq1
-----------------------------------------------------------------------------------------------------------------------------------------------------------------------------------------------------------------------------------------------------------------------------------------------------------------------------------gtcmtgmctytawgtgcty-cttt-aakatttctatgacgaaa-aggwtctymttttttca-----------------------------------tatttcggtwatcagtctgtcatttcaccrttgttact---caaaadggaga--------ttctaaagtgagc-aagata------tttgcaggtacattgaaagaattgcagtggtctc------------------agttg---gtaacaatg------tctttagcagtgaagargtaattgaatggatgcaaaagatacaacaatggga-ccccaagtatttcaccctatctcacattcctracaagcaccgcctcttygtttctaaattcataaggaaagtggthatygcccggatggctgaatcaccggacctygcwagctcttaccacwghaagctcaaagaagcataygagacmgaggagaagctgaagaaccctgatgttgttaaaaggagtaaagaawctctggtccaactgcttgatgaagttgaaacgaagctgaatgac---acaacatatatcrtaggggacgagttcaccatggcdgatgcgacrttcataccagtgytggntcggttaatgcttctggawttggaagaggaatatataagt------tgcaggccdaayattryrractactgggttbtggtgcaacaaaggcctacctataaaaaggttataggaaagtatttcartggctggaggaagaacaaaacrctaatraaaacttggtgtkcacttcatrtaagaaattttctgaakaga---------tattgattaa-gaatytgtggg-------wtagagatt------------------------------------------------------taccgta------ta-ttgata---------gatacat--aat-------------g----a-----gctggaaa-agaaa---t-cgcaactgtatgt-----------attttc--------tcgtttcttg------------------------------------------------------------------------------------------------------------------------------------------------------------------------------------------------------------------------------------------------------------------------------------------------------------------------------------------------------------------------------------------------------
>I28656_M002_Malvaceae_Tilia_americana_seq1
----------------------------------------------------------------------------------------------------------------------------------------------------------------------------------------------------------------------------------------------------------------------------------------------aaccttcaaaaaygcctagaaa----------------gtayaactt-atctgctc-tgtt-aagatttctgtgatgaaa-aggcttctcatttttcatatgkgaaraaa-kyattttgatmraaa----tt-tgtttcagraaac-------------acctttrttwrt---caaadggaaga--------ttctaatgtswgt-aagata------tttgcaggtacattgaaagaattgcagttgtctc------------------tgttg---gtaacaatggcattgccttyagtrgcgaagaartaatagavtggatgcdcaagatacaagaatggar-ccccaagtatttcachctgtcncacattcctaacaagtatcgcctctttgtttctaaattcataaggaaggtggtgattgctcggatggchgaathtcctgdbctagctagtgmttaccactgtaadctcagagaagcatatrabahtgaggagaagytgaaaamccckratgttctgaavaggagcraagadcatctbgttcractacttgatgaadttgaaayaaagytgaatgaa---acaacatatttagtaggggasgagttyaccatggcdgatgtrrtgctcatwccagtrctagctcgcttagtgctcctggatttggamgaysagtatataart------agcagrccwaayattgcagagtactggrgtttggtrcaacaaagrccywgctataaaaaggtrataggdaagtattttaatggctggagrrrgmdcaaaacactaatraaaayttrgtkcttrcttcatatcagraatttgctkaagaga---------tattgattaa-gg-atwgtkkg-------ttagaggtg------ac--------ar----------------------------gataarggagstgtataaattda-dtgagw---------t--rcat--raa-------------a-tgag------ttggaaagaaaaa---t-tgcaaytgtatkw-----------attttt-----------tttyytgtt-atcct--------tttc--tcacagg-------------------------------------------------------------------------------------------------------------------------------------------------------------------------------------------------------------------------------------------------------------------------------------------------------------------------------------------------------------------------
>I28657_M180_Malvaceae_Triumfetta_lappula_seq1
----------------------------------------------------------------------------------------------------------------------------------------------------tagaatgcatatggtagtcagtag--------------------------------------------------------------------------------------------------------------tgtcaaaccttataaactmrtaggaa----------------ttrtaacat-acctgctc-tctt-ataatccct-----------ggcttctcat-tttcaaatgtgaagaaa-gtgttttgattgatat---tt-tgtcttsgaaaac-------------accttagtga-----caaagggaaga--------ccctratgtgagt-aagata------tgtgcaggtacattgaaagaattgcagttgtctc------------------tgttg---gcrgtaatggcatcgcctttagtagtgaagaagtaatagagtggatgygcaagatacaagaatggaa-ccccaagtacttcacactvtcacacattcccaacaaataccgcytttttgtttmaaaattcabaagaaargtggtaattgctcggatggctgaatctcctgaccttgccagtgcttaccactgtaagcwcaaagaagcatatgagacagaagagaagttgaagaaccctgatgttgtgaggaggagcaaagagcatctggttcaactacttgatgaagttgaaacaaagctgaatgaa---acaacatatttagtaggagaadarttcaccatggcwgatgttgtdttcdttccagtgcttgctcgcdtagtgcttctggatttggaagatgagtatttaaat------agyagaccaaacattgcagaatactggggtktggtgcaacaaaggcctagctataaaaaggtaataggaaagcattttaatggctggmggaagcgcaaaacactaataaaaacatggtscttrcttcatattagaaatttgctgaagaga---------tatygattga-ag-attgtggc-------ctagagatgaca-ggac--------ag----------------------------gatgtkggagatgta------aa-ttggga---------t-agcat--aaa-------------a-tgag------ttggaaagaaaac---c-cgcaattgtatgt----------aaatcttt-------cttctccttgtt-tgcct--------tatg-attaaaaat---tctttttggttttccctwwr-------------------------------------------------------------------------------------------------------------------------------------------------------------------------------------------------------------------------------------------------------------------------------------------------------------------------------------------------
>I28658_M160_Muntingiaceae_Muntingia_calabura_seq1
-------------------------------------------------------------------------------------------------------------------------------------------------------------------------------------------------------------------------------------------------------------------------------------gtagactagcatcttgatacaggcagaggaact-----------tcactgtawgtt-atcctcttgctctgtgagcctcttcagaatag-gatctctatgctttgtttgtggtagttca-cctatttgattgtagataatt-tattctaagttaa-------------gcctggtacaacc---------------------ttttgaagtgaat--------aataatttgcaggtacatagaaagaattgcagctgtctc------------------ctttg---gcaatgatgaaaccacctgtagcagcagagaagtcattgagtggatgcacaagattcaagaatggaa-tcccaaatatttcacactttctcacatccccaacaagtaccgtgtttttgtctcaaaattcataaggcaagttgtgattgctaggatggctgaatctcctgatctggcaagagattaccatcgtaagctcaaagatgcatatgcgacggaagacaagctgaaagacgctgaggtcctgaaaatgagtaaagaacagctggttagacttcttgatgaagttgagttaaagctcagtgaa---acagcgttcttagccggggaagagttcactatggcagatgtgatgctcatgccagtactggctcgcttatcccttctgaatttggaagatgaatttataggc------agcaagcctaacattgcagagtactggatgatggtgaagcagaggcctagctataagaaggtaattgggaagcattttgatggctggagaaagcataaaacactggtaaggacctggttctttattcatatcagaaatttctggaggaag---------tattgatgaa-aa-tttgtggc-----agctgtaaatca--g------------ag-------------------------------------------t-----aattttataga-------t-gacac--aaggg--------tg--------------------gaaaat---t-tgcaagtgtatgt-----------atttccc-------tttccctttgattctctt------tatttttgtggccgaa--------------------------------------------------------------------------aggggtaagagtaggaaccaaa-----------------------------------------------------------------------------------------------------------------------------------------------------------------------------------------------------------------------------------------------------------------------t
>I9832_V002_Malvaceae_Luehea_speciosa_seq1
tcagacttgctttggaagagaaaggcattgattacacctcatttcatgtcaatcctatyacyggcaagaatatggackcctcgttcttcagaatgaatwcragtgckaaactycctgttttcaagaatggttctcatattattttcgacacaattgaaataatcctgtatgttctatccttcattcactatttttgtccagttttaaactcttccatgcactctgtagcttactaatgacttcatgaagagrctaagaaagtaatacvgggtagygtctctagataattctttctaacctcctagaaa----------------gtacaactt-atctgcta-tgt----------------------gtcttctcaattatcataag-aaagtac----ttttgattgata----tt-tgttttcgaaaac-------------accttagtga-----vamahggawga--------tcctgatttgagr-dmgada------tttgcadgtacathdaaagnattgcaktdgthtc------------------tgttg---gbgatagtggcattgcctttngcabcnaygaagtaatagagtggatgcgcaagatacaagaatggan-ccccaagthcttcaccctgtcacahgttcctgacaagtahcgcctvtttdtttcnaaatncataaggaaggtggtaattgctcggatggchgaatctcctgaccttgctagtgcttaccacwgtaagctcagagaagcatatgagacagaagagaagttgaaaadccccgatgttntgagnagbnvhnaanahchdvtdnhwhaactacttgatgaagttgaaacaaagcttaatgav---acaacatatttadhaggnrargaattcaccatggcggatgttrtgttndtcccrgtgcttgctcgvttagtgcttctggatttggaagatgagtacataaat------agcagaccaaanattgcagagtactggrgtttggtgcaacaaaggcctagctahaaaagggtaataggaaagtahtttaayggctggaggaagcgcaaaacactaataaaaacttggtrcttbcttcatatcagaaatttgctsargaga---------tattgattaa-ag-attgtggc-------ctagdggkk-----------nm--mrg--------------------------rwdrwddrggrrgbkkw------aadttkrrh---------t--acat--aaw-------------a-tgag------ttggaaagaaaaa---t-tgcacttgtatat-----------------------tttcttttcttgtt----------tccatttc-gttacaggattctttttttgtttttctttgtaa-ggactttaggctcttat--------------------------------aaatgtggagtggagggatgggaa-----------ctttttctttaaatggttgtaaggttgatgacttagtataaatgaaagtctgataacgccttttacattgtaagtgacacatcaaatggaagtctgatgatatggtagagattaccatcttattcgamaatttcgaaccatctacctaagtgtgaagaatgagacatggacaattgctatctataaagtttgcaaggaatag-------------------------------------------------
