# Supplementary material for: Localized Phylogenetic Discordance Among Nuclear Loci Due to Incomplete Lineage Sorting and Introgression in the Family of Cotton and Cacao (Malvaceae)
Source: Front Plant Sci. 2022 Apr 13;13:850521. doi: 10.3389/fpls.2022.850521 (PMC9043901; doi:10.3389/fpls.2022.850521)
Supplement: Supplementary file 1 [file Data_Sheet_1.ZIP › Alignments_v4/L97.fasta]

>I23352_M001_Malvaceae_Bombax_ceiba_seq1
-------------------------------------------------------------------------------------------------------------------------------------------------------------------------------------------------------------------------------------------------------------------------------------------------------------------------------------------gtatcatttgaaaggtgggattttgaagtacctagaggaagtccctaaacctgagagcctctggaagggtgagtgctttgtgtttgacaagcgagtctctgttgrgcatggtcttgtrcaagggaatttcaagctgtgctatgggtgtaagcaacctgttagtgatgctgacatggaagcagcagagtgggagtatggggtatcttgyccctactgttaytckttgaagtctgaagaggagaaagagagggcaagggcacggcagmggcagtt-tgaggcgtggggaattattggtggtccagataagggtcgacgaccagca---gtaaa---ggcagataatacaaagagtga------ccaaaccaa-tgatttagtttcagcttcagcttcagcttcagtttag-ctagt---------caggag----------------------------t---tga-taggttggaa-----------------gaattagttgt---aaga----gtct-at-attttgcyaatt---------gactac-tttctttctt-----gatgcttg-------tgaagtttttag-tgggcag----------------------------ttagtgattgattgaaggag-aataacat----------ccgaca-tttttgt----------------------------atcaagt---------------------------------------------------------------tat---------------------------------------------------------------------------------------------------
>I23353_M002_Malvaceae_Tilia_americana_seq1
------------------------------------------------------------------------------------------------------------------------------------------------------------------------------------------------------------------------------------------------------------------------------------------------------------------------------------------------atttgaaaggtgggattttgaaatacctagagcaagtccctgaaacagagagcctttgggagggtgagtgctttgtgtttgacaagcgagtctctgttgagcacggbctggtacaaggaaatttcaagctttgctatgggtgtaagcaacctgttagtgatgctgacatggaagcacaagagtgggagtatggggtttcttgtccctactgttahtcdtygaagtctgaagaggagaaagagagggcaagagcacgacwgaggcaatt-tgaggcttggggcattattggtggtccggataagggtvggcgacbrgca---gtaaa---gccdgatagbgtaaagagtaa------ccaaaccaa-tctttc------------------agcttcagtttag-ctagt----------agcaga--------cgattaa-----a-aacagt---tga-tatgttggaa-----------------gaattagctct---aagt----gtc---w-attttgccaatcctctgctttgactgc-tt--tctatg---------cctt-------tgaaggttttag-tttggagttacc--------------------gagttagtgatccga---------gtcgtcca--------------------------------------------------------------------------------------------------------------------------------------------------------------------------------------------------------------------------------
>I23354_M003_Malvaceae_Herissantia_crispa_seq1
---------------------------------------------------------------------------------------------------------------------------------------------------------------------------------------------------------------------------------------------------------------------------------------------------------------------------------------------------------------------------------------------cggaaagcctgtgggagggcgagtgcttcgtgtttgacaagcgtgttgctgttgagcatggtcttgtacaaggaaatttcaagctttgctatgggtgtaagcagcctgttagtgatgctgacatggaagcagcagagtgggagtatggagtttcgtgtccctactgttactcgacgaagtctgaagaggaaaaagagagggcaagggcacgacaacggcagtt-tgagtcttggggaattattggcggtcctgataagggtcggcgaccagca---gtaaa---ggcagatagtataaagagtga------ccaaaacag-tgattc------------------agcttcagtttag-ct---------------------------------------------------------gttgaaa-----------------gaatcagtgat---gaga----gtc---t-aattcgcagata---------gactac-tttctttctt-----gatgc-------------------------attag----------------------------tttgtgattttattgggggctttttgta-------------gaca-tttttgt----------------------------atgaaat---------------------------------------------------------------gaatgcacataatg---------taaggggcgaggttttggaggg-gcagtacaatgaaatttgccagggtgaattcacttt-----c-------agattaa
>I23355_M004_Malvaceae_Malva_arborea_seq1
-------------------------------------------------------------------------------------------------------------------------------------------------------------------------------------------------------------------------------------------------------------------------------------------------------------------------------------------------------------------------------------------------------------------------------------------------------------kgtacaaggaaattttaagctttgctacgagtgtaaacagcctgttagcgatgcagatatggaagcagcagagtgggagtatggggtttcatgtccctactgttactcgacgaaatccgaagaggaaaaagagagggcaagggcacgacagcgtcagtt-cgagtcttggggaattattggcggtcctgataagggtcgacgaccagca---gtaaa---gacaggtagtataaagagaga------ccaaaccaa-tgattc------------------agcttcggtttag-ct---------------------------------------------------------gtgtgag-----------------gaattagttat---aaga---ggtc---t-aaattgcagacg---------gaccat-gttctttctc-----gatgcat-----------------------attat----------------------------tttgtgattttatcggaggc-ttttgta-------------aaca-tttttgt----------------------------atgaaat---------------------------------------------------------------gca---atgcaagat---------------------------------------------------------------------------------------
>I23356_M005_Malvaceae_Lavatera_assurgentiflora_seq1
--------------------------------------------------------------------------------------------------------------------------------------------------------------------------------------------------------------------------------------------------------------------------------------------------------------------------------------------------------------------------------------------------------------------------------------------------------------gtacaaggaaattttaagctttgctacgagtgtaaacagcctgttagcgatgcagatatggaagcagcagagtgggagtatggggtttcatgtccctactgttactcgacgaaatccgaagaggaaaaagagagggcaagggcacgacagcgtcagtt-cgagtcttggggaattattggcggtcctgataagggtcgacgaccagca---gtaaa---gacaggtagtataaagagaga------ccaaaccaa-tgattc------------------agcttcggtttag-ct---------------------------------------------------------gtgtgag-----------------gaattagttat---aaga---ggtc---t-aaattgcagacg---------gaccat-gttctttctc-----gatgcat-----------------------attat----------------------------tttgtgattttatcggaggc-ttttgta-------------aaca-tttttgt----------------------------atgaaat---------------------------------------------------------------gca---atgcaagat--------taaaatgcaacatatcagtaattggaatatatgtttatattccaagc---------------------------atttc
>I23359_M008_Malvaceae_Althaea_officinalis_seq1
----------------------------------------------------------------------------------------------------------------------------------------------------------------------------------------------------------------------------------------------------------------------------------------------------------------------------------------------------------------------------------------------ggagagcctgtgggagggtgagtgcttcgtgttcgacaagcgagttgctgttgatcatggtcttgtacaaggaaatttcaagctttgctatgggtgtaagcaacctgttagtgatgctgatatggaagcagcagagtgggagtatggggtttcatgtccctactgttactcgacgaagtctgaagaggaaaaggagagggcaagggcacgacaacggcagtt-cgagtcttggggaatcattggcggtcctgataagggtcggcgcccagca---gtaaa---gacaggtagtataaagagtga------ccaaaccaa-tgaccc------------------agcttcagtttag-ct--------------------------------------------------------ggtcggag-----------------aaattagttat---aaga----gtc---t-aattc-tagagt---------gactgc-tttctttctc-----gatgc-------------------------attaa----------------------------tttgtgattttatacgctct-ttgtaaactcattaaatataaaccatttgtgttttttat---------------tttattttgaaaatttt---------------------------------------------------------gccaaaacaaacattt---------ttagaagctatt-------------------------------------------------------------------
>I23360_M009_Malvaceae_Lagunaria_patersonia_seq1
--------------------------------------------------------------------------------------------------------------------------------------------------------------------------------------------------------------------------------------------------------------------------------------------------------------------------------------------tatcatttgaaaggtgggrttttgaagtacctagaggaaatcccgaaaatggagagcctgtgggagggtgagtgctttgtgttcgacaagcgagtcgctgtcgagcatggtcttgtacaaggaaatttcaagctttgctatgggtgtaagcagcctgttagtgatgctgacatggaagcagcagagtgggagtatggggtttcttgtccctactgttactcgtccaagtctgaagaggagaaagagagggcgagagcacgacagaggcagtt-cgaggcttggggaattatcggcggtcccgataagggtcggcaaccagca---gcaaa---ggcagatagtgtgaagagtga------ccaaaccaa-tttttc------------------agcttcagtttag-gc----------------------------------------------t---tat-cttgttggaa-----------------gaatttgttac---aa------gtc---t-attccgaggatg---------gactac-tttcttcctt-----gatgctt---------------------aagttag----------------------------tttgtgattgattttaggat-tatgtcc-------------gaca-tttttgt----------------------------atgaaatgaccatattattactttcctagcatctcatgcaatttttttagggttttgtagaatttacagtcagtgtatacactgtta-----gttaa---------------------------------------------------------------------------
>I23361_M010_Malvaceae_Allyogyne_huegelli_seq1
-----------------------------------------------------------------------------------------------------------------------------------------------------------------------------------------------------------------------------------------------------------------------------------------------------------------------------------------------------------------------------------------------------------------------------------------------------------------------------aagctttgctatggttgtaagcagcctgttagtgatgctgacatggaagcgccggagtgggaatatggggtgtcgtgtccctactgttactcgacgaagtctgaagaggagaaagagagggcaagggcacgacagaggcagtt-cgaggcttggggaattatcggcggtcccgataaaggtcgacgaccagaa---gcaaa---ggcagacagtataaagaccga------ccagaccaa-tgattc------------------agcttcaggttag-ct--------------------------------------------------------ggccagga-------------------------------atcg---agtc----------------------------------------------------------------------------------------------------------------------------------------------------------------------------------------------------------------------------------------------------------------------------------------------------------------------------------------------------------------------------
>I23363_M012_Malvaceae_Napaea_dioica_seq1
-------------------------------------------------------------------------------------------------------------------------------------------------------------------------------------------------------------------------------------------------------------------------------------------------------------------------------------------------------aggtggaattttgaagtacctagaggaaatcccgagaacggagagcctgtgggagggtgagtgctttgtgttcgacaagcgagttgctgttgagcatggtcttgtacaaggaaatttcaagctttgttatgggtgtaagcagcctgttagtgatgctgacatggaagcagcagagtgggagtatggggtttcatgtccctactgttactcgacgaagtctgaagaggaaaaagagagggcaagggcacgacagcggcaatt-cgagtcttggggaattattggcggtcctgacaagggtcggcgactagca---gtgaa---gacagatagtataaagagtga------ccaaaccaa-tggttc------------------agcttcagtttag-ct---------------------------------------------------------gtc--------------------------------------------------------------------------------------------------------------------------------------------------------------------------------------------------------------------------------------------------------------------------------------------------------------------------------------------------------------------------------------------------------------------------
>I23364_M013_Malvaceae_Grewia_sp_seq1
-----------------------------------------------------------------------------------------------------------------------------------------------------------------------------------------------------------------------------------------------------------------------------------------------------------------------------------------------------------gggattttaaaatacctagaggaagtgccaaaagcagagagcctttgggagggtgaatgctttgtgtttgacaagcgagtctctgttgagcacggtctggtacaaggaaatttcaagctctgctacgggtgtaagcaacctgttagtgatgcagacatggaagcaccggagtgggagtatggggtttcttghccctactgttactcatcaaagtctgaagaggagaaagagagggcaagagcacgacaaaggcaatt-tgagacatggggcattatcggtggtcgagataagggtcggcgaccagca---gtaaa---gcctgatagtacaaataggaa------ccaaacacg-gctttc------------------ggcttcagtttag-ctagt---------gagcaga--------tgatcaa-----a-cacagt---gga-tacatttgaa----------------ggattttgttgt---aaga----gtc---t-gttatgctgtgcctacr----------------------------------------atgaaggttttag-atagcaactagg--------------------------------------------gatgttc-------------aaca-tttttgt----------------------------actaaag---------------------------------------------------------------gaatgcaaattagttaa----actaagcttctagaccgttgctgc-------------------------------------------ttgcttagg--tcc
>I23365_M014_Malvaceae_Callirhoe_bushii_seq1
--------------------------------------------------------------------------------------------------------------------------------------------------------------------------------------------------------------------------------------------------------------------------------------------------------------------------------------------------------------------------------------------------------------------------------------------------gagcatggtcttgtacaaggaaatttcaagctttgctatggttgtaagcagcctgtcagtgacgctgacatggaaayagcagagtgggagtatggggtttcatgtccctactgttactcgacgaagtcrgmagaggaaaaagagagggcaagggcacgacakcggcagtt-cgagtcttggggaattattggckgkcctgataagggtcggcgaccaact---gtaca---grcagatagtatgaagagtga------ccaaaccaa-tggttc------------------atcttcagtttag-yt---------------------------------------------------------gtctgag-----------------ggattagttgt---aaka---------gt-aatttrcagaga---------gactgcttttctttctc-----catgg-------------------------attag----------------------------tttgtgattttagtggaggc-ttctgta-------------gata-tttttgt----------------------------atgaaac---------------------------------------------------------------gaatgcacataat-----------------------------------------------------------------------------------------
>I23367_M016_Malvaceae_Kitaibelia_vitifolia_seq1
-----------------------------------------------------------------------------------------------------------------------------------------------------------------------------------------------------------------------------------------------------------------------------------------------------------------------------------------------catctgaaaggtgggattttgaagtacctagaggaaatcccgagaactgagagcctgtgggagggtgagtgcttcgtgtttgacaagcgagtcgctgttgagcatggtcttgtacaaggaaatttcaagctttgctatgggtgtaagcagcctgttagtgatgctgatatggaagcagcagagtgggagtatggggtttcatgtccctactgttactcgacgaagtctgaagaggaaaaggatagggcaagggcacgacaacggcagtt-cgagtcttggggaattattggcggtcctgataagggtcggcgaccagca---gtaaa---gacagatagtataaagactga------ccaaaccaa-tgaccc------------------agcttcagtttag-ct--------------------------------------------------------ggtcggag-----------------gaattagttct---aaga----gtc---t-aattt-cagaga---------gactgc-tttctttctc-----gatgc-------------------------attag----------------------------tttkkrwttt---------------------------------------------------------------------------------------------------------------------------------------------------------------------------------------------------------------------------------------------------
>I23368_M017_Malvaceae_Sterculia_apetala_seq1
-------------------------------------------------------------------------------------------------------------------------------------------------------------------------------------------------------------------------------------------------------------------------------------------------------------------------------------------atatcacttgaaaggtgggattttgaaatacctagaggaggtccccaagacagagagcctttgggagggtgagtgctttgtgtttgacaagcgagtgtctgttgagcatgggttgatacaaggaaatttcaagctttgttatgggtgtaagcaacctgttagtgatgctgacatggaagcacaagagtgggaatatggggtttcttgtccctattgttattcgtcgaagtctgaagaggagaaagagagggcaagagcacgacagaggcaatt-tgaggcttggggcattattggtggtccggataagggtcagcgaccagca---gtgaa---gccggatagtgtaaagagaaa------ccaaaccga-tcttac------------------aatttcagtttag-ctagt---------cattgcg--------cagtggg-----tttgcc-c---ttt-tatgttggaa-----------------gaattagaact---t-ga----gtc---t-attttgacaatccatggctt--------------------------------------ataaggttttag-tcaggtg----------------------------ttagtcattgga---------gacgtcc-------------aaca-tttttgt----------------------------actaaat---------------------------------------------------------------gaatgccaaaattagtta--aacttagctactggacagcaagctt----gttaagtcgaactgatgaaataggact-----------------------cta
>I23369_M018_Malvaceae_Abelmoschus_esculentus_seq1
-------------------------------------------------------------------------------------------------------------------------------------------------------------------------------------------------------------------------------------------------------------------------------------------------------------------------------------------ctatcatttaaaaggtgggattttgaagtacctagaggaaatcccgaaaacggagagcctgtgggagggtgagtgtttcgtgtttgacaagcgagtcgctgttgagcatggtctagaacaaggaaatttcaagctttgctatggttgtaagcagcccgtcagtgatgctgacatggaagcaccggagtgggagtatggggtttcatgcccctactgttactcgacgaaatctgaagaggagaaagagagggcaagggcaaggcagaggcagtt-cgaggcttggggtgttattggtggtcccgataaaggccgacgaccggca---gcaaa---ggcagacaatataaagactga------ccagaccaa-cgattc------------------agcttctggctaa-ct--------------------------------------------------------ggtcggaa-----------------gagtttgttat---acgg---agtc---t-attttgc---------------------tttttttctt-----gactcac---------------------tagttag----------------------------tttttgattgatcggaggat-tgcatcc-------------gaca-tttttgttactcac---------------atgctggttaaa----------------------------------------------------------------------------------------------------------------------------------------------------------------------
>I23370_M105_Malvaceae_Pachira_aquatica_seq1
------------------------------------------------------------------------------------------------------------------------------------------------------------------------------------------------------------------------------------------------------------------------------------------------------------------------------------------------------------------------------------------------------------------------ttgtgtttgacaagcgagtctctgttgagcatggtcttgtacaaggaaatttcaagctttgctatgggtgtaagcagcctgttagtgatgctgacatggaagtagcagagtgggagtatggggtttcttgtccctactgttactcattgaagtctgaagaggagaaagagagggcaagggcacgacagaggcagtt-tgaggcttggggaattaytggtggtccggataagggtcggcgaccagca---gcaaa---ggcagatggtacaaagagtga------ccaaaccaa-tgattc------------------agcttcaggttag-ctagt---------cagcag----------------------------t---tga-taggttggga-----------------gaattagttgt---aaga----gttt-at-attttgccaatt---------gactac-tttctttctt-----gattcttg-------tgaagtttttag-ttagcag----------------------------ttagtgattgattggaggag-gataatgt----------ccaaca-tttttgt----------------------------attaaat---------------------------------------------------------------tattagttaaaactt--------taaagtaagaggtt-----------------------------------------------------------------
>I23371_M137_Malvaceae_Dombeya_wallichii_seq1
--------------------------------------------------------------------------------------------------------------------------------------------------------------------------------------------------------------------------------------------------------------------------------------------------------------------------------------------------------------------aaatacctagaggaagtccccaaaacagagagcctttgggagggcgaatgttttgtgtttgataagcgagtctctgttgagcatgggctggtgcaaggtaatttcaagctctgctacgggtgtaagcaacctgttagtgatgctgacatggaagccccagagtgggagtatggggttacttgtccctactgttattcatcgaagtctgaagaggagaaagacagggcaagagcacgacagasacagtt-traggcttggggcattattggtggtccggacaagggtcrgcgaccagca---rtaaa---kccagatagtgtccrgagcaa------ccaaaccaa-tctttc------------------agcttmggtttag-cwagc---------magtaga--------tgacata-----a-aacagt---ktr-twtktktywrwywswytybcttkswwtkwryttgchctt--caga----gta---t-kkytkrycstyyskytkgwytgmytkc-----kktatg---------cctt-------tgaaggttttag-ttaa--------------------------------------------------------------------------------------------------------------------------------------------------------------------------------------------------------------------------------------------------------------------------------------------
>I23372_M140_Malvaceae_Chiranthodendron_pentadactylon_seq1
---------------------------------------------------------------------------------------------------------------------------------------------------------------------------------------------------------------------------------------------------------------------------------------------------------------------------------------------------------------------------------------------------gcctttgggagggtgagtgctttgtgtttgacaagcgagtctctgtggagcatggtcttgtacaaggaaatttcaagctttgctatgggtgtaagcagcctgttagtgatgctgacatggaagcagcagagtgggagtatggggtttcttgtccctactgttactcattgaagtctgaagaggagaaagagagggcaagggcacgacagaggcagtt-cgaggcttggggaattattggtggtccggataagggtcggcgaccagca---gtaaagacggcggatagtataaagagtga------ccaaaccaa-tgtttc------------------accttcagtttag-ctagt---------cagcagt--------tgatagg----ta-ctttct---tga-tgcctaagaa-----------------gaattagttgt---aaga----gat---t----------------------gactac-----tttctt-----gaggcctct-gcctctgaaggttttag-ttagcag----------------------------ttagtgattgattggatgat-tatgtcc-------------aaca-tttttgt----------------------------attaaat---------------------------------------------------------------gaatgca-----------------------------------------------------------------------------------------------
>I23373_M141_Malvaceae_Quararibea_funebris_seq1
--------------------------------------------------------------------------------------------------------------------------------------------------------------------------------------------------------------------------------------------------------------------------------------------------------------------------------------------tatcatttgaaaggtgggattttgaagtacttagaggaagtctcgaaaacagagagcctttgggagggtgagtgctttgtgtttgacaagcgagtctctgttgagcatggacttgtacaaggtaatttcaagctttgctrtgggtgtaagcagcctgttagtgatgctgacatggaagcagcagagtgggagtatggggtttcgtgtccctactgttatttgatgaagtctgaagaggagaaagagagggcaagggcacgacagaggcagtt-tgaggcttggggaattatmggtggtccggataagggtcggcaaccagca---gcaaa---ggcagatagtacaaatagtga------ccaaaccaa-tgtttc------------------aggtgcagtttag-ctagt---------cagcagtt------------------------------cta------------------------------------------aaga---------ct-attttgcctatg---------gactac-tttctttctc-----gttgcatc-------agaagtttttagttagcaag----------------------------ttagtgattgattggaggac-tatgtcc-------------aaca-tttttgt----------------------------atgaaat---------------------------------------------------------------gaatgcacaaattatta----g-----------------------------------------------------------------------------tta
>I23374_M142_Malvaceae_Hampea_nutricia_seq1
--------------------------------------------------------------------------------------------------------------------------------------------------------------------------------------------------------------------------------------------------------------------------------------------------------------------------------------------------------------------------------------------------------tgggagggcgagtgcttcgtgtttgacaagcgagtcgctgtcgagcatggtcttatacaaggaaatttcaagctttgctatgggtgtaagcagcctgttagtgatgcagacatggaagcaccagagtgggagtatggggtttcatgtccatactgttactcaacgaagtctgaagaagagaaagagagggcaagggcacgacagagacagtt-tgaggcctggggaattatcggcggtcccgataagggtcggagaccggca---gccaa---ggcagatagtataaagagtgaccaattccaaaccaa-tgattc------------------agcatcagcttag-ac---------------------------------------------tt---ggc-tggtcggaaa-----------------gaattagctat---aaga-------------------ggatg---------aactac-----ttcctt-----gatgcat---------------------tygttag----------------------------ttt----------------------------------------------------------------------------------------------------------------------------------------------------------------------------------------------------------------------------------------------------------
>I23377_M148_Malvaceae_Robinsonella_mirandae_seq1
-------------------------------------------------------------------------------------------------------------------------------------------------------------------------------------------------------------------------------------------------------------------------------------------------------------------------------------------ctatcatttaaaaggtgggattttgaagtacctagaggaaatcccgagaacggaaagcctgtgggagggcgagtgcttygtgtttgacaagcgwgtcgccgttgaacayggtcttgtacarggaaatttcaagctttgctatgggtgtaagcagcctgttagtgatgctgacatggaagcagcagagtgggagtatggggtttcrtgyccctactgttactcbacraagtctgaagargaaaaagagagggcaagggcacgacagcggcagtt-tgagtcttggggaattattggcggtccdgataagggtcggcgaccagcw---gtaaa---ggcagatagtataamgagtgr------cmaaahcaa-ygattc------------------agcttcagtttag-ct---------------------------------------------------------gttgwwr-----------------gaakwaktrrt---raka----rkv---k-wmtwwrywkrtr---------gaswrm-ytkyttyytk-----rwksm-------------------------wtwrk----------------------------ttkkkgwttttattggaaac-ttttgta-------------gaca-tttttgt----------------------------atgaaat---------------------------------------------------------------gaatgcatataatg---------taaggggygaggtttaggaggg-ggagtacaatgaaatttgccaggt--------------------------------
>I23378_M150_Malvaceae_Ceiba_pentandra_seq1
-------------------------------------------------------------------------------------------------------------------------------------------------------------------------------------------------------------------------------------------------------------------------------------------------------------------------------------------gtatcatttgaaaggtgggattttgaagtacctagaggaagtccctaaaactgagagcctctgggagggtgagtgctttgtgtttgacaagcgagtctctgttgagcatggtcttgtacaagggaatttcaagctgtgctatgggtgtaagcaacctgttagtgatgctgacatggaagcagcagagtgggagtatggggtatcttgtccctactgttactcgttgaagtctgaagaggagaaagagagggcaagggcacgacagaggcagtt-tgaggtgtggggaattattggtggtccggataagggtcgacggccaaca---gtaaa---ggcagatggtacaaagagtga------ccaaaccaa-tgattt------agcttcagcttcagcttctggttag-ctagt---------cagcag----------------------------t---tga-taggttggaa-----------------gaattagttgt---gaga----gtct-at-attttgccaatt---------gactac-tttctttctt-----gatggttg-------tgaagtttttag-tgagcaa----------------------------ttagtgactgattggaggag-gataacat----------ccaaca-tttttg---------------------------------------------------------------------------------------------------------------------------------------------------------------------------------------------------------
>I23380_M161_Malvaceae_Hibiscus_tiliaceus_seq1
---------------------------------------------------------------------------------------------------------------------------------------------------------------------------------------------------------------------------------------------------------------------------------------------------------------------------------------------atcatttaaaaggtgggattttgaagtacctggaggaaatcccgaaaatggagagcctgtgggagggtgagtgtttcgtgtttgacaagcgagtcgctgttgagcatggtctagcacaaggaaatttcaagctttgctatggctgtaagcagcctgttagtgatgctgacatggaagcaccagagtgggagtatggggtttcgtgccccttctgttactcgatgaagtctgaagaggagaaagagagggcaagggcacgacagaggcagtt-cgaggcttggggcattattggcggtcccgataaaggccggcgactggca---gcaaa---ggcagacagtataaagactga------ccaaaccaa-tgattc------------------agcttctggatag-ct--------------------------------------------------------ggtcggaa-----------------gagtttgttat---actg---agtc---t-atcttgcggatg---------cactgc--ttttttctc-----gacgcac---------------------tagttag----------------------------tttgtgattgaatgcaggat-tgtgtcc-------------gacg-tttttgttactcgc---------------atgctggttaaaa---------------------------------------------------------------------------------------------------------------------------------------------------------------------
>I23383_M166_Malvaceae_Pseudobombax_ellipticum_seq1
-------------------------------------------------------------------------------------------------------------------------------------------------------------------------------------------------------------------------------------------------------------------------------------------------------------------------------------------gtatcatttgaaaggtgggattttgaagtacctagaggaagtccctaaaactgagagcctctgggagggtgagtgctttgtgtttgacaagcgagtctctgttgagcatggtcttgtacaagggaatttcaagctttgctatgggtgtaagcagcctattagtgatgctgacatggaagcagcagagtgggagtatggtgtatcttgcccctactgttactcgttgaagtctgaagaggagaaagagagggcaagggcacgacagaggcagtt-tgaggcttggggaattattggtggtccggataagggtcgacgaccagca---gtaaa---ggcagatggtacaaagagtga------ccaaaccga-tgattc------------------agcttcaggttag-ctagt---------cagcag----------------------------t---tga-taggttggaa-----------------gaattagttgt---aaga----gtct-at-attttgccaatt---------gattac-tttctttctc-----gatgcttg-------tgaattttttag-tgagcag----------------------------ttagtgattgattggaggag-gataatat----------ccaaca-tttttgt----------------------------gttaaat---------------------------------------------------------------tattagttaaaactt--------taa-----------------------------cagtcttccccaaacccatttttgtat--------------------
>I23384_M168_Malvaceae_Theobroma_cacao_seq1
--------------------------------------------------------------------------------------------------------------------------------------------------------------------------------------------------------------------------------------------------------------------------------------------------------------------------------------------tatcatttgaaaggtgggattttaaaatacctggaggaagttcccaaaacagagagtctgtgggagggggagtgctttgtgtttgacaagcgggtctctgttgagcacggtctagtacaaggaaatttcaagctttgctatgggtgtaagcaacctgttagtgatgctgacatggaagcaccagagtgggagtatggggtttcttgtccccactgtttcttgtcgaagtccgaagaggagaaagagagagcaagagcacgacagaggcaatt-tgagacgtggggcattattggtggtctggataagggccggcgacctgca---tcaaa---gccggatagtataaagaggaa------ccaaaccaa-gctttc------------------atcttcagtttaaggtagt---------cagcaga--------tgatcaa-----t-ta------------------------------------------gtgatgt---aaga----gtc---c-gttttgac------------------------------------------------tctgaaggttttag-ataggaa----------------------------ttagtgattgga---------gatgtcc-----------aacaca-gttttgt----------------------------actgagc------------------------------------------------------ttgtagacaggaagcttgttaggtca---aaatgaggaaatgggactttgtttc------------aaacttgttgaagttggttttgtgtgccattttgattcagactcc
>I23385_M169_Malvaceae_Ochroma_pyramidale_seq1
---------------------------------------------------------------------------------------------------------------------------------------------------------------------------------------------------------------------------------------------------------------------------------------------------------------------------------------------atcatttgaaaggtgggattttgaagtacctagaggaagtccccaaaacagagagcctttgggagggtgagtgctttgtgttcgacaagcgagtctctgttgaacacgggctggtacaaggaaatttcaagctctgctatgggtgtaagcaacctgttagtgatgctgacatggaagcacaagagtgggagtatggggtttcttgtccctactgttattcgatgaagtctgaagaggagaaagagagggcaagagcacgacagaggcagtt-tgaggcttggggcattattggtggcccggataagggtcggcaaccacca---gtaaa---gccggatagtgtaaagagtaa------cgaaaccaa-tctttc------------------agcttcagtttag-ctagt---------cagcagc--------caataaa-----g-aacagt---tta-tacgctggaa-----------------gaattagctct---aagc----gtc---t-attttgccaatcctctgctttgactgc-ttc-tttatg---------cctt-------tgaaggttttag-ttagtag-----------------------------------------------------------------------------------------------------------------------------------------------------------------------------------------------------------------------------------------------------------------------------------------
>I23387_M178_Malvaceae_Malvaviscus_arboreus_seq1
---------------------------------------------------------------------------------------------------------------------------------------------------------------------------------------------------------------------------------------------------------------------------------------------------------------------------------------------atcatttaaaaggtgggattttgaagtacctagaggagatcccaaaaacggagagcctgtgggagggtgagtgtttcgtgtttgacaagcgagttgctgttgagcatggtctagcacaaggaaatttcaagctttgctatggttgtaagcagcctgttagtgatgctgacatggaagcaccggagtgggagtatggggttacatgcccctactgttacttgacaaagtctgaagaggagaaagagagggcaagggcgcgacagaggcagtt-tgaggctkggggagttattggcggtcccgataaaggccggcgaccggca---gcaaa---ggcagacagtataaagactgt------ccaaaccaa-tgattc------------------agcttctggatag-ct--------------------------------------------------------ggtcggaa-----------------gagtttgttat---attatactgtc---t-attttgtgkatg---------cactgc-attttttctt-----gacgcac---------------------tagttag----------------------------tttgtawmtcactggttaaa-agcaaga-------------gatg-agattgtgtaggga---------------aaggcaatgaaattt------------------------------------------------------------gcaaggttgaagtcgtct-----ctca----------------------------------------------------------------------------
>I23388_M180_Malvaceae_Triumfetta_lappula_seq1
---------------------------------------------------------------------------------------------------------------------------------------------------------------------------------------------------------------------------------------------------------------------------------------------------------------------------------------------------tgaaaggtgggattttgaaatacctagaggaaatcccgacaacggagagcctgtgggagggtgagtgctttgtgttcgacaagcgagttgctgttgagcatggtcttgtacaaggaaatttcaagctttgctatgggtgtaagcagcctgttagtgatgctgacatggaagcagcagagtgggagtatggggtttcatgtccctactgttactcgacgaagtctgaagaggaaaaagagagggcaagggcacgacarcggcagtt-cgagtcttggggaattattggcggtcctgataagggtcggcgaccrgca---gtaaa---gacagayagtataaagagaga------ccaaaccaa-tgattc------------------agcttcagtttag-ct---------------------------------------------------------gtctgag-----------------gaattagttat---aaga----gtc---t-aatttgcagaga---------aactgc-tttctttctc-----gatgc-------------------------attag----------------------------tttgtgattttattggaggc-ttttgta-------------gaca-tttttgt----------------------------atgaaat---------------------------------------------------------------gaatgcacataatg----------------------------------------------------------------------------------------
>I23389_M181_Malvaceae_Pavonia_scheadiana_seq1
-------------------------------------------------------------------------------------------------------------------------------------------------------------------------------------------------------------------------------------------------------------------------------------------------------------------------------------------ctgtcatctgaaaggtgggattttgaaatacctagaggaaatcccgacaacggagagcctgtgggagggtgagtgctthgtgttcgacaagcgagttgctgttgagcayggtcttgtacaaggaaatttcaagctttgctatgggtgtaagcarcctgttagtgatgctgacatggaagcagcagagtgggagtatggggtttcatgtccctactgttactcgacgaagtctgaagaggaaaaagagagggcaagggcacgacarcrrcagtt-cgagtcttggggaattattggsggtcctgataagggtcggcgaccrgca---gtaaa---gacarayagtataaagagwga------ccaaaccra-tsrttc------------------agcytcagtttag-yt---------------------------------------------------------gthtgag-----------------gaattagttat---aaga----gtc---t-aatkydsmrrrr---------mhbyky-tytytykmkv-----batdh-------------------------dtkwg----------------------------tkwktkwwkt----gddggs-ddttktd-------------kaba-brywtkt----------------------------dtgwawd---------------------------------------------------------------raatghacdyahwd---------caarmrrsrrgskwttggagg--g-------------------------------------------------------
>I23390_M182_Malvaceae_Anoda_cristata_seq1
--------------------------------------------------------------------------------------------------------------------------------------------------------------------------------------------------------------------------------------------------------------------------------------------------------------------------------------------tgtcatctgaaaggtgggattttgaaatacctagaggaaatcccgacaacggagagcctgtgggagggtgagtgcttygtgtthgacaagcgagttgctgttgagcayggtcttgtacaaggaaatttcaagctttgctatgggtgtaagcadcctgttagtgatgctgacatggaagcagcagagtgggagtatggggtttcatgtccctactgttactckacgaagtctgaagaggaaaaagagagggcaagggcacgacavcrvcagtt-cgagthttggggaattdttggsggtcctgataagggtcggcgaccrgca---gtaaa---gacavatagtataaagagdga------ccaaaccra-tgdttc------------------agcttcagtttag-yt---------------------------------------------------------gthtgag-----------------gaattagttat---aaga----gtc---w-awttbnvagaga---------mhbbby-tytytytcbv-----ndtnh-------------------------dttwg----------------------------tktgtkwttt--ktdkdbkw-ttktrka-------------sayr-tttktgt----------------------------atgaaat---------------------------------------------------------------gaatgctcataatg---------caagaggcgaggttttggaggg-gga-----------------------------------------------------
>I23391_M183_Malvaceae_Phymosia_umbellata_seq1
---------------------------------------------------------------------------------------------------------------------------------------------------------------------------------------------------------------------------------------------------------------------------------------------------------------------------------------------------------------------------------------------------------------------------------------------------------gtcttgtacaaggaaatttcaagctttgctatgggtgtaaacagccagttagtgatgcsgacatggaagcagcatagtgggagtatggggtttcgtgtccctactgttactcgacgaagtctgaagaggagaaagagagggcaagggcacgacagcggcagtt-cgagtcttggggaattattggcggtcctgataagggtcggcgaccggcg---gtgaa---ggcagatagtataaagagtga------ccaaaacaa-tgattc------------------------------------------------------------------------------------------ggttgaaa----------------aaaattagtgkk---mysm----wky---t-wawytgwwgawa---------aactac-----tttctt-----gatgcatta---atttgtagttttatg-caaggaatcact-------------------acaattattacatgaacacgaaat-------------------tcaaga-tttttgagac------------------------tgtgtagtatct------------------------------------------------------tccttgagagcctggaaaacttttgagctc-----------------------------------------------------------------------------
>I23392_M187_Malvaceae_Ayenia_berlandieri_seq1
------------------------------------------------------------------------------------------------------------------------------------------------------------------------------------------------------------------------------------------------------------------------------------------------------------------------------------------------atttgaaaggtggggttttgaaatacttggaggaagttcccaaaacagagagcctttgggaaggtgagtgctttgtgtttgacaagcgagtctctgttgagcatggtctggtacaaggaaatttcaagctttgctatggatgcaagcaacctgttagtgatgctgacatggaagcaccggagtgggagtatggggtttcttgcccgtattgttactctctgaagtctgaagaggagaaagagagggcaagagcaagacaaaggcaata-tgagacctggggcatcattggtggtccggacaagggtcagcgcccagtg---ctaaa---gccagataacatagtgaggaa------ccaaaccaa-gctttc------------------aacttctgtttaa-ctatt---------caccagc--------tgatcag-------cacagt---tga-tatgatgttg----------------------------t--ggga---g-----gt-gttttgccgat-----------------attcttccta-----ggtgctta-------tgaaagttgttttttaataaata-------------------------ttagtgattaga---------aatttcc-------------aacc-tttttgt----------------------------attaaat----g----------------------------------------------------ataccggcaaattagttaaactaatctactagaaa------------------------------------------------------------------------a
>I23393_M189_Malvaceae_Kearnemalvastrum_lacteum_seq1
---------------------------------------------------------------------------------------------------------------------------------------------------------------------------------------------------------------------------------------------------------------------------------------------------------------------------------------------atcatctgaaaggtgggattttgaagtacctagaggaaatcccgagaacggagagcctgtgggagggtgagtgcttcgtgttcgacaagcgagttgctgttgagcatggtcttgtacaaggaaatttcaagctttgctatgggtgtaagcagcctgttagtgatgctgacatggaarcagcagagtgggagtatggggtttcatgtccctactgttactcracgaagtctgaagaggaaaaagagagggcaagggcacgacagvggcagtt-cgagtcttggggaattattggcggtcctgataagggtcggcgaccagca---gtaaa---gacagatagtataragagtga------ccaaaccaa-tggttc------------------agcttcagtttag-ct---------------------------------------------------------gtctgag-----------------gaattagttat---aaga----g-----t-aatttgcagaga---------gactgc-tttctttctc-----gatgc-------------------------attag----------------------------tttgtgattttagtggaggc-ttttgta-------------gaca-tttttgt----------------------------atgaaat---------------------------------------------------------------gaatgcacata----at-----gcaagaggcraggtttkgragg--ggagtammawkraawttcctagggtgaattcacttt-----c-------a------
>I23394_M229_Malvaceae_Malvastrum_americanum_seq1
----------------------------------------------------------------------------------------------------------------------------------------------------------------------------------------------------------------------------------------------------------------------------------------------------------------------------------------------tcatttgaaaggtgggattttgaaatacctagaggaaattccgagaacggagagcctgtgggagggtgagtgcttygtgttcgacaagcgagttgctgttgagcatggtcttgtacaaggaaatttcaagctttgctatgggtgtaagcagcctrttagtgatgctgacatggaagcagcagagtgggagtatggggtttcatgtccctactgttactcgacgaagtctgaagaggaaaaagagagggcaagggcacgacagcggcagtt-ygagtcttggggaattattggcggtcctgataagggtcggcgaccagca---gtaaa---gacrgatagtatraagagtga------cyaawccaa-tgrttc------------------agcttcagtttag-ct---------------------------------------------------------gtctgag-----------------gwattagttgt---aaga----g-----t-aatttgcagaga---------gactgy-tttckttctc-----gatgc-------------------------awtwg----------------------------tttgtgattttrgtggaggc-ttttgta-------------gaca-tttttkt----------------------------atgaaat---------------------------------------------------------------gaatrmayryarwamaw-----gyrakaggcgaggttttgga----ggagtacaatgaaatttactagggtgaattccc-----------------------
>I23395_M236_Malvaceae_Fuertesimalva_jacens_seq1
---------------------------------------------------------------------------------------------------------------------------------------------------------------------------------------------------------------------------------------------------------------------------------------------------------------------------------------------atcatctgaaaggtgggattttgaagtacttagaggaaatcccgagaacagagagcctgtgggaaggtgagtgcttcgtgtttgacaaacgagtcgctgttgagcatggtcttgtacaaggaaattttaagctttgctacgggtgtaagcaacctgttagcgatgctgatatggaagcagcagagtgggagtatggggtttcatgtccctactgttactcgacgaaatccgaagaggaaaaagagagggcgagggcacgacagcgtcagtt-cgagtcttggggaattattggcggtcctgataagggtcgacgaccagca---gtaaa---gacaggtagtataaagagaga------ccaaaccaa-tgattc------------------agcttcggtttag-ct---------------------------------------------------------gtgtgag-----------------gaattagttat---acga----gtc---t-agattgcagaca---------gactgc-gttctttctc-----gatgc-------------------------attag----------------------------tttgtgattttatcggaggc-ttttgta-------------gaca-tttttgt----------------------------atgaaat---------------------------------------------------------------gca---atgcaagat--------taaaatgcaacctatcagtaa----------------------------------------------------------
>I23396_M019_Malvaceae_Allosidastrum_pyramidatum_seq1
--------------------------------------------------------------------------------------------------------------------------------------------------------------------------------------------------------------------------------------------------------------------------------------------------------------------------------------------tatcatttgaaaggtgggattttgaagtacctagaggaaattccgaaaacagaaagcctttgggagggtgagtgcttcgtgtttgacaagcgggtcgccgttgaacacggtcttgtacaaggaaatttcaagctttgctatgggtgtaakcagcctgttagtgatactgacatggaagcagbagagtgggagtatggggtttcgtgtccctactgttactcgacgaagtctgaagaggaaaaagagagggcaagagcacgacagcagcagtt-tgaggcttggggaahtattggcgrtcctgabaagggtcggcgaccagct---gtaaa---gccagatagtataaagagtga------ccaaaacaa-tgattc------------------agcttyagtttar-ct---------------------------------------------------------rctgaaa-----------------gaattagtgat---aaga----rtc---t-aatttgcarryw---------bwhdwh-kwymtttbtk-----daygm-------------------------awtrd----------------------------wtkswsdtwctattgcvrgb-kwkhktw-------------kwwv-tdtkdvd----------------------------vdvarwh---------------------------------------------------------------rwdwrsvmatwatd---------dtabvavstwkcttthhyvcm---htbcachatdacaywdgccagggtgwtttcac-----------------------
>I23397_M020_Malvaceae_Melochia_betonicifolia_seq1
-------------------------------------------------------------------------------------------------------------------------------------------------------------------------------------------------------------------------------------------------------------------------------------------------------------------------------------------ctatcatttaagaggtgggattctgaagtatctagaggaagtcccaaaaacagagagcctttgggagggtgagtgctttgtgtttgacaagcgagtctctgttgagcatggtctggtgccaggaaatttcaagctttgctacggctgcaagcaaccagttagtgatgctgacatggaagcagccgagtgggagtatggggtttcttgtccctactgttactcttcgaagtctgaagaggagaaggagagggcaagagcacgacagaggcagtt-tgagacatggggcattattggaggtcctgataagggtcggcgaccagaa---gtaaa---gccggatagtataaagaggaa------ccaaaccaa-gctttc------------------tgtttcaatttag-ccagt---------caacagg--------ctatcaa-----g-catatt---cac-aatgtaagaa-----------------aaattagttgt---aaga---g------t-tttctcttagtcatgtgttttggctgc-tttctttatg-------------acactgatgaatgttttag-ataggagtgataagaaaaattcct-------a------------------------tatgtttt------------ggca-cccttatagcataatctggtcttctcgagttaggtattaggt---------------------------------------------------------atgactgactg-------------------------------------------------------------------------------------------------
>I23398_M021_Malvaceae_Sidastrum_micranthum_seq1
-------------------------------------------------------------------------------------------------------------------------------------------------------------------------------------------------------------------------------------------------------------------------------------------------------------------------------------------ctatcatttgaaaggtgggattttgaagtatctagaggaaatcccgaaaacagaaagcctgtgggagggcgagtgcttcgtgtttgacaagcgtgtcgccgttgaacatggtcttgwacaaggaaatttcaagctttgctatgggtgtaagcagcctgttagtgatgctgacatggaagcagcagagtgggagtayggggtttcgtgtccctaytgttactcgacraagtctgaagaggaaaaagagagggcaagggcacgacagcggcagtt-cgagtcttggggaataattggtggtcccgataaggggcggcgaccagct---gtaaa---gacagatagtataaagagtga------camgaccaa-cgattc------------------agcttcagtttag-ct--------------------------------------------------------ggcyggaa-----------------gaattagtgat---aaaa----gtc---taaatttgcagagac-------tacttwm-ytwctttctt-----gatgc-------------------------attag----------------------------tttgtggttttattgc-----ttttgta-------------gaca-ttttt-t----------------------------atgaaat---------------------------------------------------------------gaatgcacataatg---------taaggggcaagattttggaggg-gtagtacaatgaaattt---------------------------------------
>I23399_M022_Malvaceae_Gaya_dominguensis_seq1
--------------------------------------------------------------------------------------------------------------------------------------------------------------------------------------------------------------------------------------------------------------------------------------------------------------------------------------------------------------------------------------------------------------------------gtgtttgacaagcgtgtcgccgttgaacatggtcttgtacaaggaaatttcaagctttgctatgggtgtaagcagcctgttagtgatgcagacatggaagcagcagagtgggagtatggggtttcgtgtccctactgtttctcgacgaagtctgaagaggaaaaagagagggcaagggcacgacaacggcagtt-tgagtcttggggaattattggcggtcctgataagggtcggcgaccagha---gwaaa---ggaagatagtanaaagagtga------cvaaaacag-tgnttc------------------agcttcagtttag-ct---------------------------------------------------------gttraaa-----------------raattagtgat---grgg----dtc---t-aatttgcagata---------gactat-tttctttctt-----gatgc-------------------------attag----------------------------tttgtgattttattgggg-------------------------------------------------------------------------------------------------------------------------------------------------------------------------------------------------------------------------------------------
>I28591_M023_Malvaceae_Neobuchia_paulinae_seq1
--------------------------------------ttcataatacatatgcttcgtcgctctttctg--------------------ttgcaaagttaa-----ttaattt----------------aggaat-tgtttcttcaaat--------aaacttg-aaagtccacc----tat-gaagt--agagatc--tattcatta-a------taaactt-----------gaatggtgcca-ttttcagttattaatttgtgaaagtg----ac-cattcct-t--tgctgttttatg--actc---ttaaatct--gtaacaggtgtatcatttgaaaggtgggattttgaagtacctagaggaagtccctaaaactgagagcctctgggagggtgagtgctttgtgtttgacaagcgagtctctgttgagcatggtcttgtacaagggaatttcaagctttgctatgggtgtaagcaacctgttagtgatgctgacatggaagctgcagagtgggagtatggggtatcttgtccctactgttactcgttgaagtctgaagaggagaaagagagggcaagggcacgacagaggcagtt-tgaggcgtggggaattattggtggtccggataagggtcgacgaccagca---gtaaa---ggcagatagtacaaagagtga------ccaaaccaa-tgattt------------agcttcagcttcagtttag-ctagt---------cagcag----------------------------t---tga-taggttggaa-----------------gcattagttgt---aaga----gtctaat-attttgccaatt---------gactac-tttctttctt-----gatggttg-------tgaagtttttag-tgagcag----------------------------ttagtgat-----------------------------------------------------------------------------------------------------------------------------------------------------------------------------------------------------------------------------------------------------
>I28593_M024_Malvaceae_Carpodiptera_cubensis_seq1
-------------------------------------------------------------------------------------------------------------------ggaattgtttctagatgaaat-tgtatgttaaatat------ttaactgg-acagtccccc----tttggaagt--tgagatc--tcttcatta-a------tttacattcaatc-tagataaa-gttacattttcctaatattagtttgtaaaattg----ag-cattctg-t--aattgttttatg--attc---ttaaatct--ttatcaggtctatcatttgaaaggtggcattttgaaatacctagaggaagtccccaaagcagagagcctttgggacggtgagtgctttgtgtttgacaaacgagtctctgttgagcacgggctggtgcaaggtaatttcaagctttgctatgggtgtaagcaaccagttagtgattctgacatggaagcaaaagagtgggagtatggggtttcttgtccctactgttattcattgaagtcagaagaggagaaagagagggcaagagcaagacagaggcaatt-tgaggcttggggcattattggtggcccggataaaggtcggcgaccggca---gtaaa---gccagatagtgtaatgagtaa------ccaaaccaa-tgtttc------------------agcttcaatttag-ctagt---------cagcaga--------agataaa---------caat---taa-catgttggaa-----------------gaattagctct---aaga----gtc---t-attttgccaatcctctattttgatatg--------------------cctt-------tgaaggttgtgg-ttgaggg----------------------------tcagtggtagaa---------gacatac-------------aaga-ttt------------------------------------------------------------------------------------------------------------------------------------------------------------------------------------------------------------
>I28594_M025_Malvaceae_Herrania_nitida_seq1
---------------------------------------------------------------------------------------------taaagtta------ttcttttaggagttgttcctgaatgaaa--tgtttcttgaaac---------aacttg-agagtctatc----tgtagaatt--agagatc--tctttatta--------tttacattcgatt---------------------cctaaatcaagttgtgaaaatg----ac-cattctg---acactgttttatg--attc---ttaaatgt-tttattaggtctatcatttgaaaggtgggattttgaaatacctagaggaagtccccaaaacagagagcctgtgggagggggagtgctttgtgtttgacaagcgagtctctgttgagcatggtctggtacaaggaaatttcaagctttgctatgggtgtaagcaacctgttagtgatgctgacatggaagcaacagagtgggagtatggggtttcttgtccccactgtttctcatcaaagtccgaagaggagaaagagagagcaagagcacggcagaggcaatt-tgagacttggggcattattggtggtccggataagggccagcgacctgca---tcaaa---gccggatagtataaagaggaa------ccaagccaa-gctctc------------------atcttcagtttaatctagt---------cagcaga--------tgatcca-----a-cacagt---cga-aatgtcggaa-----------------gaattagttgt---aaga----gtc---c-gttttgac------------------------------------------------tctgaaggttttag-atagcaa----------------------------ttagtgattgga---------gatgtcc-----------aacaca-g--------------------------------------------------------------------------------------------------------------------------------------------------------------------------------------------------------------
>I28596_M026_Malvaceae_Ruizia_cordata_seq1
-------------------------------------------------------------------------------------------------------------------------------------------wstgttgaaat--------aaactta-acgatccccc----tttagcagt--tgagatc--tcttcgata-a------tttatattaaatc-ragataac-atgtca-ttttcttatattaatttgtaaaattg----ay-cattctt-t--agttgttttatg--atty---ataaatct--ttatcaggtctatcatttgaaaggtgggattttgaaatacctaraggaagtccccaaaacagagagcctttgggagggygastgttttgtgtttgacaagcgagtctctgttgagcatgggytggtgcaaggtaatttcaagctctgctacgggtgtaagcaacctgttagtgatgbtgacatggaagccccagagtgggagtatggggttacttgtccctactgttattcatcgaagtctgaagaggagaaagacagggcdagagcacgacavagacagtt-tgaggcttggggcattattggtggtchrgacaagggtcgrcgaccagca---gtaaa---sycagatagtgtccrgagcaa------ccaaaccaa-tctttc------------------agcktcggttkag-ctagc---------magtaga--------tkacata-----a-aacagt---tta-tdtgtttttgtcaraytctcttgctttgaatttgctctt--waga----gta---t-attttgctcatcctctggtttgactgc-tttcggtatg---------cctt-------tgaagg-------------------------------------------------------------------------------------------------------------------------------------------------------------------------------------------------------------------------------------------------------------------------------------------------------
>I28597_M027_Malvaceae_Melhania_velutina_seq1
---------------------------------------------------------------------------------------------------tc------tttttttatgaattgtttatggatgaaat-tatctgcggaaat--------aaactta-atgatccccc----tttagcagt--tkagatc--tcttcgrta-a------tttatattaaatc-ragwtaac-atgyca-ttttcttataytaatttgtaaahtyg----ry-cattctt-t--arttdttttwtg--atty---ataaatct--ttatcwggtctatcatttgaaaggtgggattttgaaatacctagaggaagtccccaaaacagagagcctttgggagggygastgttttgtgtttgacaaghgagtctctgthgagcatgggctggtgcaaggtaatttcaagctctgctacgggtgtaagcaacctgttagtgatgntgacatggaagccccagagtgggagtatggggttacttgtbcctactgttattcatcdaagtctgaagaggagaaagacagggcwagagcacgdcagagacagtt-tgaggcttggggcrttrttggtggtccagacaaggdymgrbamccagca---gtaaa---kccagatagtgtccagagcaa------ccaaaccaa-tctttc------------------dgcttcggtttwg-ctagcmaga--aagmagtaga--------tggcata-----a-aacagt---ttg-t-----tttgtcaaattattttgctttgaatttgctcgt--gcga----gta---t-aatttgccgatcctctggtttgactgc-tttcggtatg---------ccyt-------tgaaggttt----------------------------------------------------------------------------------------------------------------------------------------------------------------------------------------------------------------------------------------------------------------------------------------------------
>I28598_M028_Malvaceae_Glyphaea_brevis_seq1
--------------------------------------------------------------------------------------------------------------------aagttgtttctggatgaaat-tgttcttttgaaa--------taacttg-agggtccatc----tggaaaagt--agagatc--tcttcatta-------ctttatatgcaatc-aagataat-atgctg-ttctcctgaattaatttgtgaaaatga-ccattcattctg-c--catggttatatg--attc---ttaaatctttttatcaggtctatcatttgaaaggtgggattttgaaatacctagaggaagtccctaaaccagagagcctttgggagggtgaatgctttgtgtttgacaagcgagtctctgttgagcatggtctggagcaaggaaatttcaagctctgctatgggtgtaagcaacctgttagtgatgctgatatggaagcacctgagtgggagtatggggtttcttgcccctactgttactcgttgaggtctgaagaggagaaagagagggcaagagcacgacaaaggcaatt-tgagacttggggcattattggtggtccagataagggtcggcgaccagcg---gtaaa---acgtgatagtacaaataggga------ccaaaccca-gctttc------------------agcttcagtttag-cccgg---------cagcaga--------caatcaa-----aacatagt---gga-tacgttggaa-----------------gtattagttgtagcaggg----ggc---t-attatgccaaccatctgttttggctac-tttctctttg---------cctct----ggtgaaggttatag-atagcacctagg----------------------------------------------------------------gatg----------------------------------------------------------------------------------------------------------------------------------------------------------------------------------------------------------------
>I28599_M029_Malvaceae_Desplatsia_dewevrei_seq1
------------------------------------------------------------------------------------------------gtttc-----tgtagtagagttattcatttgggatgaaat-tgttctcaaaa----------taacttg-agggtccatc----tgtaggagt--agagatc--tcttcatta-------tttttcatacaatcaaagataat-gkgctg-tttttctgaattaatttgtgaaaatga-ccatt-attctg-c--cttgaatttatg--attt---ttgattct--ttatcaggtctatcatttgaaaggtgggattttgaaatacctagaggaagtgccaaaaccagagagcctttgggagggtgaatgctttgtgtttgacaagcgagtctctgttgagcatggtctggtacaaggaaatttcaagctctgctahgggtgtaagcaacctgttagtgatgcagacatggaagcacccgagtggcagtatggggtttcttgtccctactgttacatatcaaagtctgaagaggagaaagagagggcaagagcacgacaaaggcaatt-tgaggcttggggcattatcggtggtccagataagggtcggagaccggca---gtaaa---gcctgagagtacaaatagraa------ccagacaca-gctttc------------------agcttcagtttag-ctagt---------tagcaga--------tgatcaa-----a-cac--t---gaa-tacatttgaa-----------------gaattagttgt---aaga---agtc---t-gttatgcggtgcctctg----------------------------------------aygaatgttttag-atagcaagtaga--------------------------------------------gatgtcc-------------aaca-tt-------------------------------------------------------------------------------------------------------------------------------------------------------------------------------------------------------------
>I28603_M223_Malvaceae_Gossypium_hirsutum_seq1
gatgtgagaaagcgacaagttttatgctcagcaaaggtttcg--------aggaggtgcttttccttccgatcc---------------ttcataatattga-----ttatttt---------------ggggaat-trt--------------------ttttg-aatgaccatc----tgtagaagt--aaagacc--tcttcttaa-a------tctacattcaaccaaagataac-gtgc------------------------------------cattctt-t----------------------------------gatcaggtctatcatctgaaaggtgggattttgaagtacctagaggaaatcccgaaaacggagagcctgtgggagggcgagtgcttcgtgttygacaagcgagttgctgtcgagcatggtyttatacaaggaaatttcaagctttgctatgggtgtaagcagcctgttagtgatgcagayatggaagcaccagagtgggagtatggggtttcatgtccctaytgttactcaacgaagtctgaagaagagaaagaaagggcaagggcacgacagagacagttcygaggcctggggaattatcggcggtcctgataagggtcggagaccagca---gccaa---ggcagatagtataaagagtgaccaaatccaaaccaa-tgattc------------------agcttcagcttag-ac---------------------------------------------tt---agc-tggtcgaaaa-----------------gaattarctat---aaga-------------------ggayg---------aacwac-----ttcctt-----gatttat---------------------tcgttag----------------------------tttgtgkttgattggaagat-tatgtcc-------------gcca-tttttgt----------------------------atgaaat---------------------------------------------------------------gaatgca-----------------------------------------------------------------------------------------------
>I28605_M235_Malvaceae_Abutilon_sp_seq1
---------------------------------------tca--------acgaggtgccttttcttttgaaccct---atgtttgtgattcataatgtcaat-tttttttttt---------------taggaat-tgt--------------------atctg-aatgtccatc----tgtagaagt--tgagatc--ctcgcatta-a------tctacattcaacc-aagataat-atgcca-ttttcctgaattgatttgtgaaagtg----ataaattctt-t----------------------------------tatcaggtctatcatttgaaaggtgggatcttgaagtacctagaggaaatcccgagaacagaaagcctgtgggagggcgagtgcttcgtgtttgacaagcgagtcgccgttgaacacggtcttgtacaaggaaatttcaagctttgctatgggtgtaagcagcctgttagtgacgctgacatggaagcagcagagtgggagtatggggtttcgtgtccctactgttactcgacaaagtctgaagaggaaaaagagagggcaagggcacgacagcggcagtt-tgagtcttggggaattatcggcggtcctgataagggtcggcgaccagca---gtaaa---ggcggaaagtataaagagtga------ccaaaacaa-cgattc------------------agcttcagtttag-ct---------------------------------------------------------gttggaa-----------------agattagtgat---ttga----gtc---t-aacttgaagata---------gactac-tttctttctt-----gatgc-------------------------attag----------------------------t----ggttttgttgggggctttttgta-------------gaca-tttttgt----------------------------atgaaat---------------------------------------------------------------gaatgcacataatg---------taaggtc------------------------------------------------------------------------
>I28606_M033_Malvaceae_Reevesia_formosana_seq1
-----------------------------------------------------------------------------------------------------------------------------------------cattcaatcaaga--------taatgtt-ccattttcac----atgtggagt--agagatc--tcttcattg-a------tttacattcaatc-aagataat-gttcca-ttttcctatattaatttgtgaaagtg----ac-cattctg-t--cattgatttatg--attc---ttaaatct--ttaccaggtctatcatttgaaaggtgggattttgaaatacctagaggaagtaccaaaaacagagagcctttgggagggtgagtgctttgtgtttgacaagcgagtctctgttgagcacagtctggttcaaggaaatttcaagctttgctatgggtgtaagcagcccgttagtgatgctgatatggaagcaccagagtgggagtatggggtttcctgcccctactgttactcgttgaagtctgaagaggagaaagagagggcaagagcacgacaaaggcaatt-tgaggcttggggaattattggtggtccggataagggtcgacgaccatct---gtaaa---gacagatggtatgcaaagtac------tcaaaccaa-tctttc------------------atcttcagtttag-ctagt-----------------------------------------------aga-tatgttggaa-----------------caattagttct---aaga----gtc---t-atttttgtggatcctccatttgactgc-gttcttt------------------------------------------------------------------------------------------------------------------------------------------------------------------------------------------------------------------------------------------------------------------------------------------------------------------------------------
>I28607_M034_Malvaceae_Mansonia_altissima_seq1
----------------------------------------------------------------------------------------------aagttat------tcttttagggagttgcttctggatg-aat-tgtttgtaagatt---------aaatct-acagtccacc----tgtagaagc--agagatc--tcctcatta-g------tttacatcctatc-aaga--------------ttcttaaattaatttgccaaagtg----gc-cattatg-t--tgttgtttaatg--atcttaattcttttt--ttaccaggtctatcatttgaaaggtgggattttgaaatacctagaagaagtacccaaaaccgagagcctttgggagggggagtgctttgtgttcgacaagcgagtctctgtggagcacgggctggtacaaggaaatttcaagctttgctatggttgtaagcagcctgttagtgatgctgacatggaagcaccagagtgggagtatggggttacttgtccccactgttattcttcgaagtctgaagaggagaaagagcgggcaagagcacgacagaggcaatt-tgaggcttggggaattattggtggtccggataagggtcagcgaccagcagctgtaaa---gacagacactaaaaagagtaa------ccaaaccaa-tctttc------------------agcttcagtctag-ctagt---------cagtaga--------caatcaa-----a-ctcagttgatta-ctggttggaa-----------------gaattagttct---aaga----gtc---t-atgttgccgattwtctgttttgactgc-ttt-cgtatg---------cctc-------tggagttttagt-t-----------------------------------------------------------------------------------------------------------------------------------------------------------------------------------------------------------------------------------------------------------------------------------------------
>I28608_M035_Malvaceae_Hosfordia_alata_seq1
--------------------------------------ttca--------acgaggtgctttttstttysaaccct---atgyttktgattcatartgtcaa---ttttttttt---------------taggaat-tgt--------------------atckg-aatgtscatr----tgtagaagt--tgagatc--tcttcatta-a------tcyacattcaaca-aagataac-atgcca-ttttcctttrttgatttgtgaaagys-------aattctt-t----------------------------------watcaggtcyatcatttgaaaggtgggatyttgaagtacctagaggaaatcccgaaaacagaaagcctgtgggagggygagtgcttygtgtttgacaagcgagtcgccgttgaacacggtcttgtacaaggaaatttcaagctttgctatgggtgtaagcagcctgttagtgatgctgacatggaagcavcagagtgggagtatggggtttcrtgtccctactgttactcgacgaagtctgaagaggaaaaagagagggcragggcacgacarcggcagtt-ygagtcttggggaattattggcggtcctgataagggtcggcgaccagyw---gtaaa---ggcagatartataaagaktga------cmaaamcaa-tgattc------------------rgcktcagtttag-ct--------------------------------------------------------rktkraaa-----------------aaattagtggt---acga----ttc---t-aatttkamratw---------kamtwy-yawytttywt-----kwtky-------------------------aktwg----------------------------yttsyrsttttattgggggc-ttttgta-------------gaca-ttttygt----------------------------rtk------------------------------------------------------------------------ctcgt--------------------------------------------------------------------------------------------
>I28609_M036_Malvaceae_Pentaplaris_davidsmithii_seq1
----------------------------------------------------------ytgatgatyctg--------------------tagtrragtkra-----ttatttt---------------taggagt-tgt--------------------ttctg-aatggtcccc----tgtagaagt--agagatc--tcttcatga-a------tttacattcaacc-aagataac-atgcca-ttttcctttattaatttgtgaaagtg----ac-cattctt-t--tgttsttctatg--actc---ttaaatct--gtatcaggtctatcatttgaaaggtgggattttgaagtacctagaggaagtcccgaaaacaaagagcctttgggagggtgagtgctttgtgtttgacaagcgagtctctgtcgagcatggtcttgtacaaggaaatttcaagctttgctatgggtgtaagcagcctgttagtgatgctgacatggaagcagcagagtgggagtatggggtttcttgtccctactgttactcgatgaagtctgaagaggagaaagagagggcaagggcacgacagaggcagtt-tgaggcttggggaattattggtggtccagataagggtcggcgaccagta---ataaa---ggcagatagtataaaaagtga------ccaaaccaa-tgtttc------------------agcttcagtttag-ctagt---------cagcagtt-------------------------------------------------------------gat-----------aaga----gtc---t-attttgcggatg---------gactac-tttccttcgt-----ggtgcatc-------tgaagtttttagttagaaag----------------------------tywrtgawtkattggaaga------------------------------------------------------------------------------------------------------------------------------------------------------------------------------------------------------------------------------------------
>I28610_M037_Malvaceae_Heritiera_littoralis_seq1
------------------------------------------------------------------------------------------------agtta------tcctttttggagttgtttctagatgaaat-tgtctgttgaaat--------aaacttg-acagtcctcc----tttcgtagt--ggagatc--tcttcatta-a------tttacattcaatc-aagatgat-gttcca-ttttcctatattaatttgtaaaagtgtgtaac-ctttctg-t--tattgttttatg--attc---ttaaatct--ttgtcaggtatatcatttgaaaggagggattttgaaatacctagaggaggtccccaagacagagagcctttgggagggcgagtgctttgtgtttgacaagcgagtctctgtcgagcatgggctggtacaaggaagtttcaagctttgttatgggtgtaagcaacctgttagtgacgctgacatggaagcacaagagtgggagtatggtgtttcttgtccctattgttattccgcgaagtctgaagaggagaaagagagggcaagagcacgacagaggcagtt-tgaggcttggggcattatcggtggtccagataagggtcggcaaccagca---gtaaa---gccggacagtgtaaatagtaa------ccaaaccta-tctttc------------------aacttcattttag-ctagt---------ccttatg--------ctatggg-----tttgcc-c---ttt-tatgttggaa-----------------gaattagcact------a----gtc---t-attttgacagtccatgcctt--------------------------------------ataggttt----------------------------------------ttagtgattgga---------ga--------------------------------------------------------------------------------------------------------------------------------------------------------------------------------------------------------------------------------------
>I28611_M062A_Malvaceae_Durio_zibethinus_seq1
--------------------------------------------------------------------------------------------------------------------------tttctacatgaaat-tgtttgttgaaat--------aaactta-acagtcctcc----tttagaagt--agagatc--tcttcatta-a------tttacattcaatc-aagatgat-gttcca-ttttcctatattagtttgtggaagct----ac-cattctg-t--cattgt---------------ttaaatcc--ttatcaggtctatcatttgaaaggtgggattttgaaatacctagaggaagtccccaagacagabagcctttgggagggtgagtgctttgtgtttgacaagcgagtctctgttgagcaccggctggtacaaggaaatttcaagctttgctatgggtgtaagcaacctgttagtgatgctgacatggaagcgcaagagtgggagtatggggtttcttgtccctactgtttttcattgaagtctgaagaggagaaagagagggcaagagcacgacagaggcaatt-tgaggcttggggcattattggtggtccagataagggtcggcgaccagca---gtaaa---gctggatagcataaagagtaa------ccaaatcaattttttt------------------agcttctaattag-gtagtgaaaccaatctttgagctttagtttagccag-----atgataaa---tga-tatgttggaa-----------------gaactagatct---aaga----gtc---t-tttttgccaatcctctgctttgactgc-tttctctat----------------------------------------------------------------------------------------------------------------------------------------------------------------------------------------------------------------------------------------------------------------------------------------------------------------------------------
>I28612_M038_Malvaceae_Brachichyton_bidwillii_seq1
----------------------------------------------------------------------------------------------------------------------------tctagatgaagt-tgtctgttgaaat--------aaatttt-acagtccgccgccttttagaagc--ggagatc--tcttcatta-a------tttacattcaatc-aagat----gttcca-ttttcctatgttaatttgtcaaagtg----ac-cattctg-t--tattgttttatg--attc----tttatct--ttgtcaggtatatcatttgaaaggtgggattttgaaatacctagaggaggtccccaagacagagagcctttgggagggtgagtgctttgtgtttgacaagcgagtctctgttgggcatggactggtacaaggaaatttcaagctttgttatggttgtaagcaacctgttagtgatgctgacatggaagctcgagagtgggagtatggtgtttcttgtccctattgtttttcgttgaagtctgaagaggagaaagagagggcaagagcacgacagaggcaatt-tcaggcatggggcattattggtggtccggataagggtcggcgaccagca---gtaaa---gctggatagcataaagagtaa------ccaaaccaa-tatttc------------------aacttcagtttag-ctagg---------ccataga--------caataaa-----a-gccagt---tga-tatgttggaa-----------------gaattagtact----aga----gtc--g--attttgagaatccatgcctt--------------------------------------gtaaggttttag-ttaggtg----------------------------ttagtgatcgga---------gacgtcc-------------aacg-tttttgt----------------------------actaaat---------------------------------------------------------------ga----------------------------------------------------------------------------------------------------
>I28613_M039_Malvaceae_Eriotheca_macrophylla_seq1
---------------------------------------------------------------------------------------------------------------ttt----------------aggaat-tgtttcttgaaat--------aaacttg-aatgtccacc----tatcaaact--agagatc--tattcatta-a------taaactt-----------gaat-gtgcca-ttttcatttattaatttgtgaaagtg----ag-cattctt-t--tactgttttatgacactc---ttaaatct--atatcaggtgtwtcatttgaaaggtgggattttgaagtacctagaggaagtccctgaaactgagagcctgtgggagggtgaktgctttgtgtttgacaagcgagtctctgttgagcatggtcttgtacaaggaaatttcaagctttgctatgggtgtaagcagcccgttagtgatgctgacatggaagcagcagagtgggagtrtggggtttcttgtccctactgtcactcghtgaagtctgaagaggagaaacagagggcaagggcacggcagaggcagtt-tgaggcttggggaattattggtggtccggataagggtcggcaaccagc--------a---ggcagatagtacaaagagtga------ccaaaccaa-tgattc------------------agcttcaggttag-ctagt---------cagyag----------------------------t---tga-taggttggga-----------------gaattagttgt---aaga----gtct-at-attttgccaatt---------gactac-tttctttctt-----gatgcttg-------tgaagtttttag-ttagctg----------------------------ttagtgattgattggaggak-gataatgt----------ccaaca-ttt------------------------------------------------------------------------------------------------------------------------------------------------------------------------------------------------------------
>I28614_M040_Malvaceae_Hydrogaster_trinervis_seq1
------------------------------------------------------------------------------ggaatacgatgtgagaaagcttcgagttttctcctcagcaaaggttttgaggaggtgcttttcctttcaaacc-------tcatctg-------catt------------------------tatttttta--------tgtttggtgatcc-atggtcatgatgct--ttttcactgtttctctagtaaaggttt------tggtttg-c--catgtgtttatg--attt---tcaaatcc--ttatcaggtctatcatttgaaaggtgggattttaaaatacctagaggaagtccctaaagccgagagcctttgggagggtgaatgctttgtgtttgacaagcgagtctccgttgagcatggtctggtacagggaaatttcaagctctgctatgggtgtaagcaacctgtcagtgatgcagacatggaggcaccggagtgggagtatggggtttcttgtccctactgttactcattgaagtctgaagaggagaaagagagggcaagagcacgacaaaggcaatt-tgagacttggggcattatcggtggtccagataagggtcgacgaccagca---gtaaa---gcctgatagtacaaataggaa------ccaaacacg-actttc------------------atcttcagtttag-ctagt---------cagcrga--------tgatcaa-----a-cacaga---gga-tacatttcaa-----------------gaattagttgt---aaga----gtc---t-attatgctgtacctctg----------------------------------------atgaaggttttag-atagcaactaga--------------------------------------------gatgtcc-------------aaca-tttttgt----------------------------actaaag---------------------------------------------------------------------------------------------------------------------------------------------------------------------
>I28615_M041_Malvaceae_Pterygota_brasiliensis_seq1
-------------------------------------------------------------------------------------------------------------------------------------------------------------------tg-acagtctacc----tttagaaat--tgagatc--tcttcgtta-a------tatacattcaatc-aagatgat-gctcca-tcttcctatattaatttgtgaaagtg----ac-cagtcta-t--cattgttttacg--agtc---ttaaatct--ttgtcaggtatatcatttgaaaggtgggattttgaaatacctagaggaggtccccaagacggagagcctttgggagggtgagtgctttgtgtttgacaagcgagtctctgtcgagcatgggctggtacaaggaaatttcaagctttgttatgggtgcaagcaacctgttagtgatgctgacatggaggcacaggagtgggagtgtggtgtttcttgtccctattgttattcattgaagtctgaagaggagaaagagagggcaagagcacgacagaggcaatt-taaggcatggggcattattggtggtccacataagggtcgaagaccaaca---gtaaa---gccagatagtgtaaagagtaa------caaaaccga-tctttc------------------aacttcagtctaa-ctagt---------ccttgtg--------tactkgg-----tttgcctt---ttt-tatgtykkaa-----------------gaattagc----------------------attttgacaatccattcmtk--------------------------------------rwrrkvtabtbh-ttdggtgttagtgaaaatatctchrctaggggtaw-------------------------------------------------------------------------------------------------------------------------------------------------------------------------------------------------------------------------------------------------------------
>I28619_M045_Malvaceae_Phragmotheca_mammosa_seq1
---------------------------------------------------------gtcactccttctg--------------------tagtaaagttaa-----ttatttt----------------aggaat-tgt--------------------ttctg-aatgtccacc----tttagaagt--agagatc--tcttcgata-a------yttacattcaacc-aagataac-ttggca-ttttcctttattaatttgtgaaagtg----ac-cattctt-ttttgttgttttatg--actc---ttaaatct--gtatcaggtttatcatttgaaaggtgggattttgaagtacttagaggaagtcccgaaaacagagagcctttgggagggtgactgctttgtttttgacaagcgagtctctgttgcccatggtcttgtacaaggaaatttcaagctttgctatgggtgtaaacagcctgttagtgatgctgacatggaagcagcagagtgggagtatggggtttcatgcccctactgttactcgatgaagtctgaagaggagaaagagagggcaagggcacgacagaggcagtt-tgaggcttggggaattattggtggtccggataagggtcggcgaccagca---ataaa---agcagatagtacgaattgtga------ccaaaccaa-tgtttc------------------agcttcagtttag-ct--------------------------------------------------------agtctaaa-----------------g----------------a----gtc---t-attttgccgatg---------gactac-tttctttctc-----gatgcatc-------agaagtttttagttagcaag----------------------------ttagcgattgattggaggac-tatgtcc-------------aacattttttgt----------------------------atgaaat---------------------------------------------------------------gaa---------------------------------------------------------------------------------------------------
>I28620_M046_Malvaceae_Camptostemon_shultzii_seq1
-----------------------------------------------------------------------------------------------------------------------------------------------------------------tttg-gtgattcatg----attataact-----------attttatga-a------ttgttactgaatt----tccat-ctcaca-ctttcctttattgatttgtgagagtg----ac-cattctt-----------------------------------ttatcaagtctatcatttgaaaggtgggattttgaagtacctagaggaaatcccaaaaacggagagcctgtgggagggtgagtgcttcgttttcgacaagcgagtcgctgttgagcatggtcttgtacaaggaaatttcaaactttgctatgggtgtaagcagccagttagtgatgctgacatggaagcagcagagtgggagtatggggtttcatgtccctactgttactcgacaaagtctgaagaggagaaagagagggcaagggcacgacagaggcagtt-cgaggcttggggaattattggtggtcccgataagggtaggcaaccagca---gcaaa---ggtagatagcataaagagbga------ccaaaacaa-tgtttc------------------tagttatgtctat--------------------------------------tw-----------------carrtmtgga---------------------------------------mtw---y-----------------------------tttstttytt-----------------------------------------------------------------------------------------------------------kwtgca----------------------------------------------------------------------------------------------------------------------------------------------------------------------------------------------------------------
>I28621_M153_Malvaceae_Trichospermum_sp_seq1
---------------------------------------------------------------------------------------------------------ytstwgtaaaagtattcttttgggaygaatt-tgttcttsaaa----------caacttg-agagtccatc----tgtagawgy--agagatctatgttcatta-------cttttcatacartc-aadataaatgygctg-ytttmctgaattaatttgtgaaaatga-cccttcagtctd-c--catggatttatk--attt---ttaaatct-httatcaggtctatcatttgaaaggtgggattttgaaatacctagaggaagtmccnwaagcagagagcctttgggagggtgaatgctttgtgtttgacaagcgagtctctgttgagcatkgtctggtacaaggaaatttcaagctntgctatgggtgtaagcaacctgttagtgatgcagacatggaagcaccggagtgggagtatggggtttcttgtccctactgttactngtcgaagtctgaagaggagaaagagagggcaagagcacgacaaaggcaatt-tgagacttgkggcattattggtggtccagataagggbcgacgaccagca---gtaaw---gcctgatagtacaaataggaa------cgaaacacg-gcttdm------------------agcttccgtttag-ttggt---------cdgcagg--------cgatcaa-----a-cahagt---gga-tacatttgaa-----------------gaattagttgt---aaga----gtt---t-attttgctgtstct------------------------------------------gatgaaggttttag-atagcaactaga--------------------------------------------gatgtcc-------------aaca-tttttgt----------------------------attagag--------------------------------------------------------------------------------------------------------------------------------------------------------------------g
>I28623_M048_Malvaceae_Abroma_augusta_seq1
----------------------------------------------------------------------------------------------taagtga------ttcttttaagagttttttctggatggaat-tgtttcttgaaat---------aacatg-agagtccatc----actagaagtagagagatt--tcttcatta-g------tttacattcaatc-aagataat-gtattg-tttcactaaattagtttgtgaaaatg----gc-cattctg-t-cattaatattatg--attt---taaaatat-gttgtcaggtctatcatttgaaaggtgggattttgaaatacctagaggaagttcccaaaacggatagcctttgggagggtgagtgctttgtgtttgacaagcgagtctctgttgagcatggtctggtacaaggaaatttcaagctttgctatgggtgtaagcaacctgttagtgacgctgacatggaagcaccagagtgggagtatggggtttcttgtccccactgttactcgttgaagtctgaagaggagaaagatagggcgagagcacgacagaggcaata-tgagacctggggtattattggtggtcccgataagggtcagcgtccagca---gtaaa---accagatggtacaaagaggga------ccaaaccaa-gctttc------------------agcttgagtttga-tcaaa--------------------------------------cacagt---cga-gaagttggaa-----------------gaatcagttgt---gaga----gtc---t-atattgccaatcctctgttttgactgc-tttctccaag---------cctc-------tgaaggttttag-atagcaa----------------------------ttagtgattgaa-----------------------------gatg----------------------------------------------------------------------------------------------------------------------------------------------------------------gt----------------------------------------------
>I28624_M049_Malvaceae_Corchoropsis_tomentosa_seq1
a-------------------------------------gtcatg------atgcttcactactgcttctg----------------tat--taaggttatc------cttttttatgaattgtttctggatgaaat-tgtctgttgaatt--------aaacc------------------------------------------------------------------------taac-atgcca--tttcttatattaatttgtgaaatta----ac-cattctt-t--agtggttttatg--attc---ataaatct--ttatcaggtctatcatttgaaaggtgggattttgaaatacctagaggaagtccccaaaacagagagcctttgggagggtgagtgttttgtgtttgacaagcgggtctctgttgagcatgggctggtgcaaggtaatttcaagctctgctacgggtgtaagcaacctgttagtgatgctgacatggaagccccagagtgggagtatggggttacttgtccctactgttattcatcgaagtctgaagaggagaaagagagggcaagagcacgacagaggcaatt-tgaggcttggggcattattggtggtccggacaagggtcggcgaccagca---gtaaa---gccagatagtgtgaagagcaa------ccaaaccaa-tctttc------------------ggcttcggtttag-ctagc---------cagtaga--------cgacata-----a-aacagg---ttt-tatgtttttgtcaaattctcttgctttgaattagctctt-aaaga----gta---t-attttgccgatcctctggtttgactgc-tctcggta-----------------------------------------------------------------------------------------------------------------------------------------------------------------------------------------------------------------------------------------------------------------------------------------------------------------------------------
>I28626_M226_Malvaceae_Helicteres_guazumifolia_seq1
-----------------------------------------------------------------------------------------gtagtaaagtta------ttctcttaggagttgcttctgga-------tgtttgtcaagag--------taactcg-gcagtccacc----tgtagaaat--agagatc--tcttcatta-a------tttttatccaatg-aagatcat-gtacca-atttcttaaattaatttgttgaagca----ac-ccttatg-t--tgttgtttaatg--atc----ttaaatct--ttaccaggtctatcatttgaaaggtgggattttgaaatacctagaagaaataccaaaaaccgagagcctttgggagggtgagtgctttgtgtttgacaagcgagtctctgtggagcacggtctggtacaaggaaatttcaagctttgctatggttgtaagcagcctgttagtgatgctgacatggaatcactagagtgggagtatggggttacttgtccctactgttactcttcgaagtccgaagaagagaaagagagggcaagagcaagacagaggcaatt-tgaggcttggggaattataggcggtcccgataagggccggagacctgct---gtaaa---gacagatagtaacaagagtaa------ccaaaccaa-tctttc------------------ggcttcagtctag-ctagt---------cagtaga--------caatcaa-----a-ctgggt---tga-tatggcggtcgggaa------------gaattagttcc---atga----gtc---t-atttagtcaatcctctgttttgacagc-ttt-catatg---------cctc-------tgaagtt------------------------------------------------------------------------------------------------------------------------------------------------------------------------------------------------------------------------------------------------------------------------------------------------------
>I28629_M052_Malvaceae_Spirotheca_rosea_seq1
-------------------------------------------------------------------cta--------------------tagcaaagttaa-----ttaattt----------------agaaat-tggtacttggaat--------aaacttg-aaagtcctcc----tattgaggt--agagatc--tattcatta-c------aaagttt-----------gaat-gtgcca-ttttcatttactaatttgtgaaagtg----gc-cattctt-t--tgatgttttatg--actc---ttaaatct--gtatcaggtatatcatttgaaaggtgggattttgaagtacctagaggaagtccctaaaactgagagcctctgggagggtgagtgctttgtgtttgacaagcgagtctctgttgagcatggtcttgtacaagggaatttcaagctttgctatgggtgtaagcagcctgttagtgatgctgacatggaagcagcagagtgggagtatggggtatcttgtccttactgttactcgttaaagtctgaagaggagaaagagagggcaagggcacggcagaggcaatt-tgaggcttggggaattattggtggtccagataagggtcagcgaccagca---gtaaa---ggcagatagtacaaagagtga------ccaaaccaa-tgattc------------agcttcagcttcaggttag-ctagt---------cagcag----------------------------t---tga-taggtgggaa-----------------gaattagt--------------------t-attttgccaatt---------gactac-tttctttctc-----gatgcttg-------tgaagcttttag-tgagcag----------------------------ttagtgaatga--------------------------------------------------------------------------------------------------------------------------------------------------------------------------------------------------------------------------------------------------
>I28630_M053_Malvaceae_Huberodendron_swietenioides_seq1
--------------------------------------------------------------ctcttttg--------------------tagtaaagttaa-----ttatattaggaattgtttctgcaagaaat-tatttcttgaaat--------aaacttg-aatgtccgcc----tattgaagt--agagata--ggtgtgccatt------ttcattt-----------gaat-gtgcca-ttttcatttattaagttgtgaaagtg----ac-cattctt-t--tgctgttttatg--actc---ttaaatct--gyatcaggtctrtcatttgaaaggtgggattttgaagtacctagaggaagtcccgaaaacagagagcctatgggagggtgagtgctttgtgtttgacaagcgagtctctgttgagcatggtcttgtacaaggaaatttcaagctttgctatgggtgtaagcagcctgttagtgacgctgacatggaagcagcagagtgggagtgtggggtttcttgtccctactgttactctttgaagtctgaagaggagaaagagagggcaagggcacgacagaggcagtt-tgaagcatggggaattattggtggtccggataagggtcggcgaccagca---gtaaa---ggcagatagtataaagagtga------ccaaagcaa-tgattc------------------agcttcagtttag-ctagt---------gagcagt--------tgattgaatactttcttgat---tga-taggttggaa-----------------gaattagtcct---aaga----gtc---t-attttgccgatt---------gaatac-----tttctt-----gatgcctc-------tgaagt-------------------------------------------------------------------------------------------------------------------------------------------------------------------------------------------------------------------------------------------------------------------------------------------------------
>I28631_M054_Malvaceae_Trochetiopsis_benjaminae_seq1
---------------------------------------------------------------------------------------------aggttgtc------tttttttatgaattgtttatggatgaaat-trtctgykgaaat--------aaactta-aygatccccc----tttagcagt--tkagatc--tcttcgrta-a------tttatattaaatc-ragwtaac-atgyca-ttttcttataytaatttgtaaahtyg----dh-cmttctt-t--arttktttthtk--atth---ataaatct--ttakcaggtctatsattkkaaakgtgggattttgaaatacctagaggaagtccccaaaacagagagcctttgggaggghgantgttttgtgtttgacaagygagtctctgthgagcatgggctggtgcaaggtaatttcaagctctgctacgggtgtaagcaacctgttagtgatgntgacatrgaagccccagagtgggagtatggggttacttgtycctactgttwttcatcvaagtctgaagaggagaaagacagggcdagagcacgncagagacagtt-tgaggcttggggcnttnttggtggtccagacaaggbhmgdvdaccagca---gtaaa---kccagatagtgtccagagcaa------ccaaaccaa-tctttc------------------dgcttcggtttag-ctagccaga--aagmagtaga--------tgrcata-----a-aacagt---tyr-tatg--tttgtcaaattattttgctttgaatttgcycgt--gcga----gta---t-aatttgctgatcctctggtttgactgc-tttcggtatg---------cctt-------tgaaggttttg--------------------------------------------------------------------------------------------------------------------------------------------------------------------------------------------------------------------------------------------------------------------------------------------------
>I28632_M055_Malvaceae_Eriolaena_candollei_seq1
-----------------------------------------------------------------------------------------------------------------------------------------------------------------myyw-macatcacac----tttagcagt--tgagatv--tcttcgata-a------tttatattaaatb-dagdtaac-atgtca-ttttcttatvttartttgtaaaattg----ay-cattctt-t--agttgttttatg--atty---ataaatct--ttrtcaggbctatcatttgaaaggtgggattttgaaatacctagaggaagtccccaaaacagagagcctttgggagggygastgttttgtgtttgacaagcgadtctctgttgakcatgggctggtgcaaggtaatttcaagctctgctacgggtgtaagcaacctgttagtgatgctgacatggaagccccagagtgggagtatggrgttacttgtccctactgttattcatcgaagtctgaagaggagaaagacagggcaagagcacgacagagacagtt-tgaggcttggggmattattggtgktccrgacaagggtcggcraccagca---gtaaa---kccagatrgtgtycrsarcaa------ccaaacbaa-tctttm------------------akcttcggtttag-ctagc---------arrtara--------tgacata-----a-aaswgt---ttg-tgt--ttttttcaaattytggaaattataattt----tg--aaaa----aaa---t-atttaatmy--------------------------------------------------------------------------------------------------------------------------------------------------------------------------------------------------------------------------------------------------------------------------------------------------------------------------------------------------------------
>I28633_M056_Malvaceae_Adansonia_digitata_seq1
--------------------------------------------------------------------------------------------------ttaa-----ttattttagggattgtttcttgaagaaat-tgtttctcgaaat--------aaactcg-aaagtccacc----tatggaagt--agagatc--tattcatta-a------waaactt-----------gaat-gtgcca-tttgcatttattaatttgtggaagtg----ac-c--------------gttttatgacactc---ttaaatct--gtatcaggtgtatcatttgaaaggggggattttgaagtacctwgaggaagtcsctaamactgagagcctttgggagggtgagtgctttgtatttgacaagcgagtctctgttgagcatggtcttgtasaaggaaatttcaagctttgctatgggtgtaagcagcctgttagtgatgctgacatggaagcagcagagtgggagtatggggtttcttgtccgtactgttactcatcraagtctgaagaggagaaagagagggcaagggcacgacagaggcagtt-tgaggcttggggaattattggtggtcbggataagggtcggagaccagca---ttaca---ggcagatagtacaaagagtaa------acaaaccga-tgattc------------agcttcagcttcagcttag-ctaat---------yagcag----------------------------t---tga-taggttggaa-----------------gaattagttgt---aaga----gtct-at-attttggcgatt---------gactgcttttctttgtg-----gatgcttc-------tgaagtttttag-tcagcag----------------------------ttagtgaktgatcggaggat-aatgt-----------------------------------------------------------------------------------------------------------------------------------------------------------------------------------------------------------------------------------
>I28635_M058_Malvaceae_Byttneria_aculeata_seq1
--------------------------------------------------------------------------------------------aggaggtgc------tttttctttgaaccttatctgcatcataggtttttttctaatccattgtcataatgtt-atgatattgtt-tttgtagatatg---------ccattctttaggggttgctttgaatgmagtt-----------------gtttcttaaattaaaatgggagtcca-------tatgtag-t--aatcttttaatg--att----ttaaaata--ttgtcaggtatatcatttgaaaggtgggattttgaaatacttagaggaagttcccaagacagagagcctttgggaaggtgagtgctttgtgtttgacaagcgagtctctgttgaacatggtctggttcaaggaaatttcaagctttgctatgggtgcaagcaaccagttagtgatgcggacatggaagcaccagagtgggaatatggggtttcttgtccatactgttactctttgaagtctgaagaagagaaagagagagcgagagcaagacaaaggcaata-tgagacctggggtatcatcggtggtccagacaagggtcgtcgctcagtt---gtaaa---gccagatagcatggagaggaa------ccaaaccaa-tctttc------------------agcttctttttaa-ctatg---------cactaga--------tgatcaa-------cgctat---tga-tatgatgg------------------ccsattagttgc---gata---t------t-gttttgccaatcctctttattacatgc------------------------a----tatgaatatatttt-atagaaa---------------------------------------------------------------------------------------------------------------------------------------------------------------------------------------------------------------------------------------------------------------------------------------tt
>I28636_M059_Malvaceae_Pterospermum_pierrei_seq1
-----------------------------------------------------------------------------------------------------------------------------------------------ytgaaat--------aaattta-atggttcact----tttagaagt--agggatc--acttcatta-a------tttacatccaatc-aagataat-gtgccc-ttttgccatattaatttgtaaaactg----ac-cttttttcc--cattgttttatg--attc---ttaaatct--ttatcaggtctatcatttgaaaggtgggattttgaaatacctagaggaaatccccaaaacagagagtctttgggagggtgagtgttttgtgtttgataagcgagtctctgttgagcatgggctggtacaaggaaatttcaagctctgctacgggtgtaagcaacctgttagtgatgctgacatggaagcaccagagtgggagtatggggtttcttgtccctactgttattcgtccaagtctgaagaggagaaagagagggcaaaagcacgacagaggcaatt-tgaggcttggggcattattggtggtccggacaagggtcggcgaccagca---gtaaa---accggatagcataaagggtaa------ccaaaccaa-tctttc------------------ggcttcagtttag-ctagc---------cagtaga--------tgacaaa-----agaacagt---ttc-tatgtttttgtcaa-tcctattccttck----------------------------------------------------------------------------------------------------------------------------------------------------------------------------------------------------------------------------------------------------------------------------------------------------------------------------------------------------------------------------------------------------
>I28637_M060_Malvaceae_Duboscia_vifidiflora_seq1
------------------------------------------------------------------------------------t-----------gtttc-----tgtagtataggtattcatttgggatgaagt-tgttcttgaaa----------taacttgaagagtccatc----tgtagaagt--agagatc--tcgtcatta-------cttttcatacaatc-aagataat-gtgctc-atttcctgaattaatttgtgaaaatga-ccgttcattctg-c--cctggatatatg--attt---ttaaatct-tttatcaggtctatcatttgaaaggtgggattttaaagtacttagaggaagtcccaaaatcagagagcctttgggagggtgaatgctttgtgtttgacaagcgtgtttctgttgagcatggtctggtacaaggaaatttcaagctctgctatgggtgtaagcaacctgttagtgatgcagacatggaagcaccggagtgggaatatggggtttcttgtccctactgctactcatcgaagtctgaagaggagaaagagagggcaagagcacgacaaaggcaatt-tgagacttggggcattattggtggtccagataagggtcggcgaccagca---gtaaa---gcctgatggtacagataagaa------ccaaagcca-ggtttc------------------agcttcagtttag-ctagt---------cagcaga--------cgatcaa-----a-cacagt---gga-tacatttga------------------gaattattttt---aaga----ttc--a--attatgct------------------------------------------------------------------gcaactaga--------------------------------------------gatgtcc-------------aaca-tttttgt----------------------------attaagg----------------------------------------------------------------aatgcaaattagttaa----attaagcatttagactgagcagg----------------------------------------------------------
>I28638_M061_Malvaceae_Basiloxylon_brasiliensis_seq1
----------------------------------------------------------------------------------------------gaagtta------tccttttaggagttgtttctagatgaaat-tgtctgttgaaat--------aaacatg-acggtccacc----tttagaagt--ggatatc--tcttcatta-a------tttacattcaatc-aagatgat-gttcca-ttttcctatattaatttgtaaaagtg----at-cattctg-t--tattgttttatg--attc---ttaaatct--ttgtcaggtatatcatttgaaaggtgggattttgaaatacctagagcaggtccccaagacagagagcctttgggagggtgagtgctttgtgttcgacaagcgagtgtctgttgagcatgggctgatacaaggaaatttcaagctttgttatgggtgtaagcaacctgttagtgatgctgacatggaagcacaagagtgggaatttggggtttcttgtccctattgttatttgtcaaagtctgaagaggagaaagagagggcaagagcacgacagaggcaatt-tgaggcttggggcattattggtggtccggataagggtcggcgactagca---gtaaa---gccggatactgtaaagagtaa------ccaaaccga-tcttac------------------aacttcagtttag-ccagt---------cattgtg--------cagtggg-----tttgcc-c---ttt-tatgttggaa-----------------gatttagaact---t-ga----gtc---t-attttggcagtccatggctt--------------------------------------ataaggtttagg-tcaggtg----------------------------ttagtgattgga---------gacgtcc-------------aaca-tt-------------------------------------------------------------------------------------------------------------------------------------------------------------------------------------------------------------
>I28639_M249_Malvaceae_Gyranthera_amphibiolepis_seq1
------------------------------------------------------------actctttttg--------------------tagtaaagttaa-----ttattttaggaagtgtttctggaagaaat-tgtttcttgaaat--------aaacttg-aatgtcctcc----tatcgaagc--acagatc--tattcatta-a------taaactt-----------gaat-gtgaca-ttttcatttattaagttgtgaaagtg----ac-cattctt-t--tgctgttttatg--actc---ttaaatct--gtatcaggtctatcatttgaaaggtgggattttgaagtacctggaggaagtcccgaaaacagagagcctatgggagggtgagtgctttgtgtttgacaagcgagtctctgttgagcatggtcttgtacaaggaaatttcaagctttgctatgggtgtaagcagcctgttagtgatgctgacatggaagaagcagagtgggagtatggggtttcttgtccctactgttactcattgaagtctgaagaggagaaagagagggcaagggcacgacagaggcagtt-tgaggcatggggaattatcggtggtccggataaaggtcggcaaccagca---gtaaa---ggcagatagtataaggagtga------ccaaagcaa-tgattc------------------agcttcagtttag-ctagt---------gagcag----------------------------t---tga-taggttggaa-----------------gaattagtcct---aaga----gtc---t-attttgccaatt---------gaatac-----tttctt-----gatgcctc-------tgaagtttttag-ttagctg----------------------------ttagtgattgatcggaggat-tgtgtcc---------------------------------------------------------------------------------------------------------------------------------------------------------------------------------------------------------------------------------
>I28641_M063_Malvaceae_Brownlowia_peltata_seq1
------------------------------------------------------------------------------------------------------------------aggagttgttcctggatgaaat-tgtctgttaaata---------aacttg-acggtccccc----ttcagaagt--cgagatc--tcttca-ta-a------tttacattcaatc-tagataat-gttacattttcctaatattagtttgtaaaaatg----ag-cattctg-t--aattattttgtg--attc---tttaatct--ttaccaggtctatcatttgaaaggtgggattttgaaatacctagaggaagtcccgaaaacagagagcctttgggagggtgagtgctttgtgttygacaagcgagtctctgtcgagcacgggctggtgcaaggtaatttcaagctttgctacgggtgtaagcaacctgttagtgacgctgacatggaagccaaagagtgggagtatggggtttcttgtccctactgttattcattgaagtcagaagaggagaaagagagggcragagcacgacagaggcaatt-cgaggcatggggcattattggtggtccggataagggtcggcgaccagca---gtaaa---gccagatagtttaaagagtag------ccaaaccaa-tgtttc------------------agcttcaatttag-cttgt---------catcaga--------cgataaa-----a-gccaga---taa-catgtcggaa-----------------gaattagctct---aaga----gtc---t-atttcgcgaatcctcgattttgatatg--------------------cctt-------tgaaggttttgg-ttgggaggt----------------------------ggtgatagaa-----------------------------gg------------------------------------------------------------------------------------------------------------------------------------------------------------------------------------------------------------------
>I28642_M064_Malvaceae_Burretiodendron_esquirolii_seq1
-----------------------------------------------------------------------------------------------------------------------------------------------------------------------------------------------------------------------------------------------------------tcttgattaatttgtaa---------------tctt-t--cactgttttatg--attc---ataaatct--ttatcaggtctatcatttgaaaggtgggattttgaaatacctagaggaaatccccaaaacagagagcctttgggagggtgagtgttttgtgttcgacaagcgagtctctgttgagcacggactggtacaaggaaatttcaagctctgctacggctgtaagcaacctgttagtgatgctgacatggaggcaccagagtgggaatatggtgtttcttgtccctactgttcttcgacaaagtctgaagaggagaaagagagggcaagagcacgacagaggcaatt-tgagtcttggggcattatcggtggtccagataagggtcggcgaccagaa---ttaaa---gccggaaggtgcaaggaataa------ccaaaccaa-tattyc------------------kgcttcagtttag-ctgtc---------cagtggat-----ttttttaaa-----a-aaaaat---tta-catgttggaa-----------------gaatttgctct---acga----rtt---t-ttt-------------------------------------------gcctt-------tggarkytw----------------------------------------------------------------------------------------------------------------------------------------------------------------------------------------------------------------------------------------------------------------------------------------------------
>I28643_M065_Malvaceae_Hermannia_flammea_seq1
---------------------------------------------------------------ggttcta-------------------tagtgaagttaa-------tcttttaggtcttgtttctggatgaaat-tatttcttaaaaaa------ataacttgaactatatatc---------------------------tcatga-------ctttacattcaatc-aagataat-gtgcca-ttttcctgagttaatttgtgaaaack----at-cattttc-t--cacggktttatg--attc---tgaaattt-tatatcaggtctatcatttgaaaggtggaatcttgaaatacctagaggaagttcccagaacagagagcctttgggagggtgagtgttttgtttttgacaagcgagtctctgtcgagcatggtctagtgcaaggaaatttcaagctttgctatgggtgtaagcaaccdgttagtgatgctgacatggaagcaccagagtgggagtatggggtttcttgtccscattgttactctthgaagtctgaagaggagaaagagagggcaagagcacgacagaggcagtt-tgagacatggggcattattggtggtccggataaggggcggcagccagca---gtaaa---gcctgatagtataaacaggaa------gcaaaccaa-gctttc------------------atcttcagtgtag-ctagt---------caatgga--------caatcaa-----g-cacagc---tgc-tatgtcaaaa-----------------gaacttgttgt---aaga----gta-----acaatggggaca--------agatcag-----------------------------------------------------------------------------gactagtgatcraa-----gatgtatctcc-------------atca-gttttgt----------------------------accaagt---------------------------------------------------------------gaa---------------------------------------------------------------------------------------------------
>I28644_M066_Malvaceae_Thomasia_solanaceae_seq1
----------------------------------------------------------------------------------------------aaaatta------ttattttatgagttgtttttggatgaaat-tgtttcttgagat---------aacttt-agagtccatt----tgtagtagt--agagatc--tcttcatta-a------tctatagtcaatc-aagataat-gggccatttttcttaaattaatttttgaagatg----ac-cattcta-t--cattgttttatg--tttc---ttaaatct-tttatcaggtctatcatttgaaaggtgggattttgaaatacctcgaggaagtccccgaaacggagagcctttgggagggtgagtgctttgtgtttgacaagcgagtctccgttgagcacggtctggtacaaggcaatttcaagctttgctatgggtgtaagcaacctgttagtgatgctgacatggaagcgccggagtgggaatatggggtttcttgtccctactgttactcgttgaagtctgaagaggagaaagagagggcaagggcacggcagaggcaatt-tgaggcttggggcatcatcggtggtccagacaagggtcggcgaccagca---gtaaa---gccagatggtatagagaggaa------ccaaaccaa-gctttc------------------agcttcagtttag-ctagg---------cagcaga--------cgatcaa-----a-cagagt---cggttatgttggaa-----------------gaattagctgta--aaga----gag---t-attttgccaatcctttgtttcgactgc-tttctctatgtcaga------------------------------------------------------------------------------------gatatca-------------gaca-tttt-----------------------------------------------------------------------------------------------------------------------------------------------------------------------------------------------------------
>I28645_M067_Malvaceae_Guichenotia_ledifolia_seq1
--------------------------------------------------------------------------------------------------tta------ttcttttaggagttgtttttggatgaaat-tgtttcttgagat---------aacttt-agagtccatt----tgtagaagt--agagatc--tcttcatta-a------tctacattcaatc-aagatagt-gtgctg-ttttcctaaattaatttgtgaagttg----tc-cattcca-t--catcgttttatg--attc---ttaaatct-tttatcaggtctatcatttgaaaggtgggattttgaaatacctagaggaagtccccagaacagagaccctttgggagggtgagtgctttgtgtttgacaaacgagtctccgttgagcacgggctggtacaagggaatttcaagctttgctatgggtgtaagcagcctgttagtgatgctgacatggaagcaccagagtgggagtacggggtttcttgtccccactgttactcattgaagtctgaagaggagaaagagagggcaagagcccggcagaggcaatt-tcagacttggggcatcattggtggtccggataagggtcggcgaccagca---gtaaa---gccagatagtgtaaataggaa------ccaaaccaa-gctttc------------------agcttcagtttag-ctagc---------cagcagg--------tgatcaa-----a-cagagt---cga-tatgttggaa-----------------gaattagctgta--aaga----gtg---t-atcttgccaaatcct--tttcgactgc-tttctctatgtcaga------------------------------------------------------------------------------------gatatca-------------gaca-tttttgt-------------------------------------------------------------------------------------------------------------------------------------------------------------------------------------------------------a
>I28646_M068_Malvaceae_Helmiopsis_sp_seq1
-------------------------------------------------------------------ctg----------------tatcaaggktkwyat------tttttttatkaattgtttctggatgaaat-tgtctgttgaaat--------aaactta-ac-atccccc----tttagcagt--tgagaty--wyttsgata-a------tttatattaaatc-ragrtarc-atgtca-ttttcttatattaatttgtaaaattg----ay-battcwt-t--agttgttttatg--atty---ataaatct--ttatcaggtctatcatttgaaaggtgggattttgaaatacctagaggaagtccccraaacagagagcctttgggagggydamtgttttgtgtttgayaarcgagtctctgttgagcatgggctggtgcaaggtaatttcaagctctgctacggdtgtaagcaacctgttagtgatgctgacatggaarccccagagtgggagtatggggttacttgtccctactgttattcatcgaagtctgaagaggagaaagacagggcaagagcacgacagagacagtt-tgaggcttggggcdttattggtggtcydgacaagggtcggcgaccagcw---rtaaa---kccaratabtgtccrgagcma------ccaaacyaa-tctttc------------------agcttcggtttag-mtagc---------magtaga--------tgacata-----a-aacagt---ktr-twtktktytgtmar-ttctcttgctttgaatttgctctt--maga----gta---w-rttttgcygwtyctttggtttgactgc-tttckgtat----------------------------------------------------------------------------------------------------------------------------------------------------------------------------------------------------------------------------------------------------------------------------------------------------------------------------------
>I28647_M069_Malvaceae_Cheirolaena_linearis_seq1
-------------------------------------------------------------------------------------------ttaatgatat------attttttatgaattgtttc-----------tgtgtgttgaaat--------aaactta-aggacccccc----tttagcagt--tgtgatc--tcttcgata-a------tttatattaaatc-aggataac-atgcta-ttctcttatatttatttgtaaagttg----ac-cattctt-t--ggttgttttatg--attt---ataaatct--ttatcaggtctatcatttgaaaggtgggattttgaaatacctagaggaagtccccagaacagagagcctttgggagggcgagtgttttgtgtttgacaagcgagtctctgttgagcatgggctggtgcaaggtaatttcaagctctgctacgggtgtaagcaacctgttagtgatgctgacatggaagccccagagtgggagtatggggttacttgtccctactgttattcgtcgaagtctgaagaggagaaagacagggcaagagcacgacagagacagtt-tgaggcttggggcatcattggtggtccggacaaaggtcggcgaccagcagtagtaaa---tccagatagtgtcaggaacaa------ccaaaccaa-tctttc------------------agcttcagtttag-gtagc---------cagtaga--------tgacaaa--------acagt---tta-tatgcttt-------------------gaatttgctctt--caga----gca---t-attttgccgttcctctggtttgacttc-tttcggtgtgt-------gcctt-------tgaagatttttg-gttaagagt---------------------------tagtgacg----------------------------------------------------------------------------------------------------------------------------------------------------------------------------------------------------------------------------------------------------
>I28648_M070_Malvaceae_Helmiopsiella_madagascariensis_seq1
---------------------------------------------------------------------------------------------------------------tttatgaattgtttctggatgaaat-tgtctgttgaaat--------aaactta-acgatcmccc----tttagcagt--tgagatc--tctttgata-a------tttatattaaaty-ragrtarc-atktca-ttttcttatattaatytgtaaaattg----rt-cattctt-t--agtwgwtttatg--atty---ataaatct--ktatcaggtctatcatttgaaaggtgggattttgaaatacctagaggaagtccccaaaacagagagcctttgggagggtgavtgttttgtgtttgacaagcgagtctctgttgagcatgggctggtgcaaggtaatttcaagctctgctahgggtgtaagcaacctgttagtgatgctgahatggaagccccagagtgggagtatggdgttacttgtccctactgttattcatcgaagtctgaagaggagaaagacagggcaagagcacgacagagacagtt-tgaggcttggggmattattggtggtccggacaagggtcggcdahcagca---gtawa---kccagatagtgtccrrarcaa------ccaaaccaa-tctttc------------------agcttcggtttag-ctagc---------magtaga--------tgacata-----a-aacagt---tta-tdtgtttttdtcadattctcttgctttgaatttgctctt--aaga----gtg---t-attttgctgatcctctggtttgactgc-tttcggtatg---------------------------------------------------------------------------------------------------------------------------------------------------------------------------------------------------------------------------------------------------------------------------------------------------------------------------------
>I28649_M071_Malvaceae_Goethalsia_meiantha_seq1
------------------------------------------------------------------------------------------------------------------atgtatttgtttgggatgaaat-tgttcttgaaa----------taacttgaagaggccatc----tttagaagt--agagatc--tcttcttta-------tttttcacacaatcaa-gataat-gtgctc-atttcctgagttaatttgtgaaaatga-ccgttcattcgg-c--catgaat-tatg--attt---ttaaatct-tttatcaggtctatcatttgaaaggtgggattttgaaatacctagaggaagtcccagaatcagagagcctttgggagggtgaatgctttgtgttcgacaagcgagtctctgttgagcatggtctggtacaaggaaatttcaagctctgctatgggtgtaagcaacctgttagtgatgcggacatggaagcaccggagtgggagtatggggtttcttgtccctactgttactcatcgaagtccgaagaggagaaagagagggcgagagcacgacagaggcaatt-tgagacttggggcattattggtggtccagataagggtaggcgaccagca---gtgaa---gcctgatggtacaaatacgaa------ccaaagcca-gctttc------------------aacttcagtttag-ctagt---------cagcaga--------tgatcaa-----a-aacagtg--gga-tacatttgaa-----------------gaattagttgt---aag------tc---c-agtatgccgtgcctctg----------------------------------------atgaaggttttag-atagcaagtaga--------------------------------------------gatgtcc-------------aaca-tttttgt----------------------------attgagg---------------------------------------------------------------aa-tgcaaattag-----------------------------------------------------------------------------------------
>I28652_M074_Malvaceae_Hildegardia_barteri_seq1
-----------------------------------------------------------------------------------a-----tttatgatgctt------tgctactgcttctgttatgaagatatcct-tgtcttttgaaat--------aagcttc-acagtccacc----tttagatgt--ggatgtc--tctttatta-g------tttacattcaatc-aagatgat-gttcca-tcttcctatatcaatttgtaaaagtg----ac-cattctg-t--ttttattttacg--gttc---ataaatct--tt-tcaggtatatcatttgaaaggtgggattttgaaatacctggaggaggtccccaagacagagagcctttggaagggtgagtgctttgtgtttgacaagcgagtctctgttgagcatgggctggtacaaggaagtttcaagctttgttatgggtgtaagcaacctgttagtgatgctgatatggaagcacaagagtgggagtatggtgtttcttgtccttactgttattccttgaagtctgaagaggagaaagagagggcaaaagcacgacagaggcaatt-tgaggcttgcggcattattggtggtccagataagggtcggcgaccagca---gtaaa---gctggatggtataaagggtaa------ccaaaccga-tctttc------------------aacttcagtttaa-ttagt---------ccttttg--------cactggg-----tttgcc-c---ttt-tatgttggaa-----------------gaactagcacta--gaga----gtc---t-attttgacaatccatgccta--------------------------------------tcaaggctttaa-ctaggt------------------------------------------------------------------------------------------------------------------------------------------------------------------------------------------------------------------------------------------------------------------------------------------
>I28653_M168_Malvaceae_Theobroma_cacao_seq1
-------------------atccatg------------gtcatg------atgctttgtcattgtttcgg--------------------tagtaaagtta------ttctttttggagttgtttctggatgaaat-tgtttcttgaaat---------aacttg-agagtctatc----tgtaaaatt--agagatc--tcttcacta--------attacatttgatt---------------------cttaaatcaattttc----------------------------------------ctt---ttaaatat-tttgttaggtctatcatttgaaaggtgggattttaaaatacctggaggaagttcccaaaacagagagtctgtgggagggggagtgctttgtgtttgacaagcgggtctctgttgagcacggtctagtacaaggaaatttcaagctttgctatgggtgtaagcaacctgttagtgatgctgacatggaagcaccagagtgggagtatggggtttcttgtccccactgtttcttgtcgaagtccgaagaggagaaagagagagcaagagcacgacagaggcaatt-tgagacgtggggcattattggtggtctggataagggccggcgacctgca---tcaaa---gccggatagtataaagaggaa------ccaaaccaa-gctttc------------------atcttcagtttaaggtagt---------cagcaga--------tgatcaa-----t-ta------------------------------------------gtgatgt---aaga----gtc---c-gttttgac------------------------------------------------tctgaaggttttag-ataggaa----------------------------ttagtgattgga---------gatgtcc-----------aacaca-gttttgt----------------------------actgagc------------------------------------------------------ttgtagacaggaagcttgttag-----------------------------------------------------------------------------------------
>I28654_M105_Malvaceae_Pachira_aquatica_seq1
----------------------------------------------------------------------------------------------------------------------------------------------------------------acttg-aatgtccacc----tatcaaact--agagatc--tattcagta-a------taaactt-----------gaat-gtgcca-ttttcatttataaatttgtgaaagtg----ac-cattctt-t--tgccgttttatgacactg---ttaaataa--atatcaggtgtatcatttgaaaggtgggattttgaagtacctagaggaagtccctgaaactgagagcctgtgggagggtgagtgctttgtgtttgacaagcgagtctctgttgagcatggtcttgtacaaggaaatttcaagctttgctatgggtgtaagcagcctgttagtgatgctgacatggaagtagcagagtgggagtatggggtttcttgtccctactgttactcattgaagtctgaagaggagaaagagagggcaagggcacgacagaggcagtt-tgaggcttggggaattaytggtggtccggataagggtcggcgaccagca---gcaaa---ggcagatggtacaaagagtga------ccaaaccaa-tgattc------------------agcttcaggttag-ctagt---------cagcag----------------------------t---tga-taggttggga-----------------gaattagttgt---aaga----gttt-at-attttgccaatt---------gactac-tttctttctt-----gattcttg-------tgaagtttttag-ttagcag----------------------------ttagtga------------------------------------------------------------------------------------------------------------------------------------------------------------------------------------------------------------------------------------------------------
>I28655_M148_Malvaceae_Robinsonella_mirandae_seq1
----------------------------------------------------gaggtgcttttccttttgaaccctatgatgtttgtgattcataatgtcaa-----ttwtttt---------------taggart-tgt--------------------atctg-aatgyccatc----tktrgaagt--tgaratc--wyhtcayta-a------tctacattcaacm-aagataac-atgcca-ttttcctttaytgatttgtgaaagtg-----taaattctt-t----------------------------------takcaggtctatcatttraaagghgggattttgaagtacctagaggaaatcccgaraacggaaagcctgtgggagggcgagtgcttygtgtttgacaagcgwgtcgccgttgaacabggtcttgtacavggaaatttcaagctttgctatgggtgtaagcagcctgttagtgatgctgacatggaagcagcagagtgggagtatggggtttcrtgyccctactgttactcvacraagtctgaagadgaaaaagagagggcaagggcacgacagcggcagtt-tgagtcttggggaattattggcggtccwgataagggtcggcgaccagcw---gtaaa---ggcagatagtataamgagtgv------cmaaamcaa-hgattc------------------agcttcagtttag-ct--------------------------------------------------------gktkrrar-----------------dawtwagtgat---aaga----gtc---taaatttgyrgaka---------gactrc-tttctttctt-----gatgc-------------------------attag----------------------------tttgtgrttttattggaggctttctgta-------------gaca-tttttgt----------------------------atgaaat---------------------------------------------------------------------------------------------------------------------------------------------------------------------
>I28657_M180_Malvaceae_Triumfetta_lappula_seq1
--------------------------------------------------------------------------------------------------------------------------------------------------------------------------tccatc----tgtagaagt--tgagatc--tcttcatta-at----ttctacattcaacc-tagataac-atgtca-ttttccttcattgacttgtgaaagtg----ac-cattctt-t----------------------------------tatcaggtctatcayctgaaaggtgggattttgaagtacctagaggaaatcccgavaacggagagcctgtgggagggtgagtgcttygtgttcgacaagcgagttgctgttgagcayggtcttgtacaaggaaatttcaagctttgctatgggtgtaagcagcctgttagtgatgctgacatggaagcagcagagtgggagtatggggtttcatgtccctactgttactcgacgaagtctgaagaggaaaaagagagggcaagggcacgacarcrrcagtt-cgagtcttggggaattattggsggtcctgataagggtcggcgaccagca---gtaaa---gacagatagtataaagagwga------ccaaaccaa-tgattc------------------agcytcagtttag-ct---------------------------------------------------------gtmtgag-----------------gaattagttat---aaga----gtc---t-aattttgcagag-----------------------------------------------------------------------------------------------------------------------------------------------------------------------------------------------------------------------------------------------------------------------------------------------------------------------------------------------------------
