# Supplementary material for: Localized Phylogenetic Discordance Among Nuclear Loci Due to Incomplete Lineage Sorting and Introgression in the Family of Cotton and Cacao (Malvaceae)
Source: Front Plant Sci. 2022 Apr 13;13:850521. doi: 10.3389/fpls.2022.850521 (PMC9043901; doi:10.3389/fpls.2022.850521)
Supplement: Supplementary file 1 [file Data_Sheet_1.ZIP › Alignments_v4/L9.fasta]

>I23352_M001_Malvaceae_Bombax_ceiba_seq1
--------------------------------------------------------------------------------------------------------------------------------------------------------------------------------------------------------------------------------------------------------------------------------------------------------------------------------------------------------------------------------------------------------------------------------------------------------------------ttgttaactatattcaatatagagcgctattagagggttggacttcccaaatgtggagcaaatacactggggttttgatttggaagacacagaatccatggtcaggtctgcgaggtcagttttatgatcacctcctagaccagacagctggtttttatggttgtcgctgtgctgcagagccaattcatgttcagctaaatctttctacata-ttttatagagg------caagtgctgt---aataataat---------cttctagttg-tttgg-ttggat-------------tctcatttctttgtc-----------ggtctctc----------------tcgttctcctc--------------------------------------------actttaaat------acccctgttcatactttgcg-tttagtgatttagtgtgg-------------------------------cttattatgcaatcaacctttcaccagaaagttctggttttgctcct-tttttcatgaacaggttgt-------------------------------------------------------------------------------------------------------------------------------------------------------------------------------------
>I23354_M003_Malvaceae_Herissantia_crispa_seq1
---------------------------------------------------------------------------------------------------------------------------------------------------------------------------------------------------------------------------------------------------------------------------------------------------------------------------------------------------------------------------------------------------------------------------------------------------------------tcaacttgttaactatattcagtatagagctctattagagggttggacttcccgaatgtggagcaaatacactggggttttaatttggaagacacagaacccatggtcaagtcttcgaggccagttttatgatcatctcttagaccagacagcaggtttttatggttgtcgctgcgctgcagagccaattcatgttcagctaaatcttgctacata-ttttatagagg------taagcgctgt----ctaataat---------attctggttg-tttag-ctggat-------------tgtaatcttctttat-----------tctctctg----------------tatccctc-----------------------------------------------cgtttaaca------acaaattttcacacactccgttttagtgattgagtgtgg-------------------------------catattgtgcaatcaaca--------------------------------tttcatgaacaggttgtgaatactacat------------------------------cagaggaattgtcggatgtcgccatagaagcagctgtgtgggatcttgaagg----------------------------------------------------------------------------------------
>I23355_M004_Malvaceae_Malva_arborea_seq1
-------------------------------------------------------------------------------------------------------------------------------------------------------------------------------------aattccgttgtttaagaagcttccgaatggttatactgaagaagttccaaatcccatttgggaataccataaatatattccttattcaaaacctggaaaggttgatgaccagatcgaactgtatgggatcccgaaagatctggatgatttttgcttgaaagt-attacttgaatatcttttgc--------tttttatttggagtgcgtctgttg-tctctttg------tttttatactaacttacttacatgatcatatcaggctcaacttgttaactatattcagtatagagctctattagagggttggacttcccgaatgtggagcaaatacactggggttttgatttggaagacacagaatccatggtcaggtcttcgaggtcagttttatgatcatctcctagaccagacagcaggtttttatggttgtcgctgcgctgcagagccaattcatgttcagctaaatcttrctacata-tkttatagagg------taagtgtactaataataacaat---------tttctagttgttttag-ctggat-------------tcttattttctttat-----------tmtctctc----------------tctctsymtcysymt---------------------------------------cccchtmmcywwwwytmhyagtgtasmywmwykksswttcaata--------------------------------------------------------------------------------------------tttcatgaacaggttgtgaatactacat------------------------------cagaggaattgttkkrtgwwkmy-----------------------------------------------------------------------------------------------------------------kaca
>I23356_M005_Malvaceae_Lavatera_assurgentiflora_seq1
----------------------------------------------------------------------------------------------------------------------------------------------------------------------------------------------------------------------------------------------------------------------------------------------------------------------------------------------------------------------------------------------------------------------------------------------------------------------gttaactatattcagtatagagctctattagagggttggacttcccgaatgtggagcaaatacactggggttttgatttggaagacacagaatccatggtcaggtcttcgaggtcagttttatgatcatctcctagaccagacagcaggtttttatggttgtcgctgcgctgcagagccaattcatgttcagctaaatcttrctacata-tkttatagagg------taagtgtactaataataacaat---------tttctagttgttttag-ctggat-------------tcttattttctttat-----------tmtctctc----------------tctctsymtcysymt---------------------------------------ccccytmmcywwwwytmmymrtktwsmywmwykgcg-httggtgattkmgtgtag-------------------------------cttattgtgchttcaa------------------------------------------------------------at------------------------------cagaggaatt----------------------------------------------------------------------------------------------------------------------------------
>I23359_M008_Malvaceae_Althaea_officinalis_seq1
------------------------------------------------------------------------------------------------------------------------------------------------------------------------------------------------------------------------------------------------------------------------------------------------------------------------------------------------------------------------------------------------------------------------------------------------------------ggctcaacttgttaactatattcagtatagagctctattagagggttggacttcccgaatgtggagcaaatacactggggttttgatttggaagacacagaatccatggtcaggtcttcgaggtcagttttatgatcatctcctagaccagacagcaggtttttatggttgtcgctgcgctgcagagccaattcatgttcagctaaatcttgctacata-ttttatagagg------taagtgctgtactattaataat---------cttctagttgttttag-ctggat-------------tcttattttttttat-----------tctctctc----------------tctgtatccccct-----------------------------------------caccttaact------actcatattcacacattg---tttgctgattgagtgtag-------------------------------cttattgtgcattcaaca--------------------------------tttcatgaacaggttgtgaatactacat------------------------------cagaggaattgttggatgtcgccatagaagcaacagygtgggatcttgaaggatcttgtccgagttataaag--------------------------------------------------------------------
>I23360_M009_Malvaceae_Lagunaria_patersonia_seq1
ccatgtgggatggctttgctaatggaaagggagacttcactgacggcccttatgaaatccaaaatccagaggacttctttaaggatagctattacaaatatggttttaatcccgaggttggttctgttggaatgcctgtcgctgctactatcagagcaaccatgcctccaaaggggtggcaaattccattgtttaagaagcttcccaatggttacacagaagaagttccgaatcccatatgggaataccataaatacattccttattcaaaacctggaaaggttcatgaccagatcgaactatatgggatcgcaaaggatctggatgatttctgcttgagggt-attacttgaatttcgttatc--------tttttatgcggaattcatttgatgttctctttg------tttctgcactaacttccataatcgatcatctcaggctcaacttgttaactacattcagtatagagccctattagagggttggacttcccgaatgtggagcaaatacactggggttttgatttggaagacacagaatccatggtcaggtcttcgaggtcagttttacgatcacctcctagaccagacagcaggtttttatggttgtcgctgtgctgcagagccaattcatgttcagctaaatcttgctacata-ttttatagagg------caagtgctgt---accattaat---------cttctagttt-tttag-ttggat-------------tctaattttccttat-----------tgtctctg----------------tccgtatcctcta-----------------------------------------actagtaact------attcgttttcatacatttcg-tttcatgatcgggtatgg-------------------------------cttattgtgcaatgaaca--------------------------------tttcatgaacaggttgtgaatactacgt------------------------------cagaggaattgtctaatgttgccatagag---------------------------------------------------------------------------------------------------------------
>I23361_M010_Malvaceae_Allyogyne_huegelli_seq1
-----------------------------------------------------------------------------------------------------------------------------------------------------------------------------------------------------------------------------------------------------------------------------------------------------------------------------------------------------------------------------------------------------------------------------------------------------------------------------------------gagctctattagagggttggacttcccgaatgtggagcaaatacactggggttttgatttggaagacacagaatccatggtcaggtcttcgaggtcagttttacgattacctccttgatcagacagcaggtttttatggttgtcgctgtgccgcagagccaattcatgttcagctaaatgttgctacata-ttttatagag--------------------------------------------------------------------------------------------------------------------------------------------------------------------------------------------------------------------------------------------------------------------------------------------------------------------------------------------------------------------------------------------------------------------------------------------------------------------------------------------------------------------------------
>I23365_M014_Malvaceae_Callirhoe_bushii_seq1
----------------------------------------------------------------------------------------------------------------------------------------------------------------------------ggggtggcaaattccgttgtttaagaagcttccaaatggttatactgaagaagttccaaatccaatttgggagtaccataaatatattccttattcaaaacctcggaaggttgatgaccagatcatactgtatggggtcccaaaagatctggatgatttttgcttgaaggt-aatacatgaatatcgtttgc--------tttttatttggagtgcact---tgttctatttg------tttttatactaacttacttgcatgatcatctcaggctcaacttgttaattttattcagtatagagctctmttagarggttggacttsccgaatgtggagcaaatacactggggttttgatttggaagacrcagaatccatggtcaggtcttcgaggtcagttttatgatcatctcctagaccagacagcwggtttttatggwtgtcgctgcgctgcagagccaattcatgttcagctaaatctygctacata-ttttatagagg------tgartgctgtwctaataataaw---------ywyywwcttstwktwg-ytkkak-------------yykkattttcwttwt-----------yytkwkts----------------tstmtsysysysystbyvymt-----------------------------ccccctcccywhhh------mtwcwywttywcacactgcg-tttggtgtttgagtgtag-------------------------------cttattgtgcattcaaca--------------------------------tttcatgaacaggttgtgaatactacgt------------------------------cagaggawtkgwtgkmksycgc---------------------------------------------------------------------------------------------------------------------c
>I23367_M016_Malvaceae_Kitaibelia_vitifolia_seq1
--------------------------------------------------------------------------------------------------------------------------------------------------------------------------------------------------------------------------------------------------------------------------------------------------------------------------------------------------------------------------------------------------------------------------------------------------------------------ttgttaactatattcagtatagagctctattagagggttggacttcccgaatgtggagcaaatacactggggttttaatttggaagacacagaatccatggtcaggtcttcgaggtcagttttatgatcatttcctagaccagacagcaggtttttatggttgtcgctgcgctgcagagccaattcatgttcagctaaatcttgcttcata-ttttatagagg------taagtgctgtactaataataat---------cttctagttgttttag-ctggat-------------tcttattttctttat-----------tctctctc----------------tgtatccccct-------------------------------------------ccccttaact------actcaktttcacacactgcg-tttggtgattgagtgtag-------------------------------cttattgtgcattcaaca--------------------------------tttcatgaacaggttgtgaatactacat------------------------------cagaggaattgttggatgtcgccatagaagcaacagt-------------------------------------------------------------------------------------------------------
>I23368_M017_Malvaceae_Sterculia_apetala_seq1
---------------------------------------------------------------------------------------------------------------------------------------------------------------------------------------------------------------------------------------------------------------------------------------------------------------------------------------------------------------------------------------------------------------------------------------------------------------------------------------tagagctctattagagggttggacttcccgtatgtggagcaaatacactggggttttgatttggaagacgcagaatccgtggtcaggtcttcgaggtcaattttatgattacctcctggaccagacagcagggttttatggttgtcgctgtgctgctgagccgattcatgttcagctaaatcttgctacata-ttttatagagg------taagtcctgt---agttataat---------cctctagtta-tttagtttggat-------------tcatattttttgtcc---------------------------------------------------------------------------------------------------------------------gcaatggg-tttagtgtttgggtgtggt-------------------------tgtaattaattatgcaatcaatatttcacgggaaaattctggttttcctccc-tttttcacgaataggtcgtcaataccatgt------------------------------cagaggaattgtcgaatgtggccatagaagcatcagtgtgggatcttgaaggagattgt--------------------------------------------------------------------------------c
>I23369_M018_Malvaceae_Abelmoschus_esculentus_seq1
------------------------------------------------------------------------------------------------------------------------------------------------------------------------------------------------------------------------------------------------------------------------------------------------------------------------------------------------------------------------------------------------------------------------------------------------------------ggctcagcttgttaactacattcagtatagagctctattagagggttggacttcccgaatgtggagcaaatacactggggttttgatttggaagacacagaacccatggtcaggtcttcgaggtcagttttatgattacctccttgatcagacagccggtttttacggttgtcgatgtgctgcagagccaattcatgttcagctaaatcttgctacata-ttttatagagg------taagtaatgtgctaataataat---------cttctagttg-tttag-ttggat-------------tcttattttctttgc-----------tctctgtg----------------tgtgta-----------------------------------------------------------------------------------------------------------------------------------------------tacttcctt--------------------------------ctgcatgagcaggttgtcaatactacat------------------------------cggaggagttatcggatgtcgccatagaagcatcagtgtatgatcttgaaggagattgtccgg-----------------------------------------------------------------------------
>I23370_M105_Malvaceae_Pachira_aquatica_seq1
--------------------------------------------------------------------------------------------------------------------------------------------------------------------------------------attccattgtttaagaagcttcccaatggttacacagaagaagttccaaatcctatttgggaataccataaatatattccttattcaaaacctggaaaggttcatgaccagatcgaactgtatgggataccaaaggatctggatgatttttgcttaaaggtaattacttaaatttcttttac--------tttttatgcagaatgcatttgacgttctattcg------tttttatactaccttccttaaatgatcatctcaggctcaacttgttaactatattcaatatagagctctattagagggttggacttcccgaatgtggagcaagtacactggggttttgatttggaagacacagaatccatggtcaggtcttcgaggtcagttttatgatcacctcctggaccagacagcaggcttttatggttgtcgctgtgctgcagagccaattcatgttcagctaaatcttgctacata-ttttatagagg------caagtgctgt---aataatatat--------cttctagttg-tttgg-ttggat-------------tcttatttctttgtc-----------tgtctctc----------------tctttctcctc--------------------------------------------cctgtaaat------actcatgttcatactttgcg-tttagtgat----------------------------------------------atgcaatcaatgtttcaccagaaaawtctggttttgctccc-tttttcatgaacaggttgtcaatactacgt------------------------------cagaggaa-----------------------------------------------------------------------------------------------------------------------------------t
>I23371_M137_Malvaceae_Dombeya_wallichii_seq1
-------------------------------------------------------------------------------------------------------------------------------------------------------------------------------------------------------------------------------------------------------------------------------------------------------------------------------------------------------------------------------------------------------------------------------------------------------------gctcaacttgtcaattacattcaatatagagctttgttagagggttggacttcccgtatgtggagcaaatacacaggggttttgatttggaagacacagaacccatggtcaggtcttcgaggtcaattttaygatcatttcctggaccagacagcaggtttttatggttgtcgctgtgctgcagaaccrattcatgttcagctgaatcttgygacata-tyatatagagg------taagtacaac---atgaataaygcttctagagttctagttg-ttthgtttggataaaachabdhhwtdyhtwtwttcttttatta------tttatcaatc--------------------------------------------------------------------------------------tctbcdgtthytabrvtkgg-dhcaatgactgggcttagaaahwcatgcttttatttggtttggttgtaattaattatgcaa-------------------------------------------------------------------------------------------------------------------------------------------------------------------------------------------------------------------------------------------t
>I23372_M140_Malvaceae_Chiranthodendron_pentadactylon_seq1
----------------------------------------------------------------------------------------------------------------------------------------------------------------------------------------------------------------------------------------------------------------------------------------------------------------------------------------------------------------------------------------------------------------------------------------------------------------------------------cagtatagagctctattagagggttggacttcccgaatgtggagcaaatacactggggttttgatttggaagacacagaatccatggtcaggtcttcgaggtcagttttatgatcacctcctagaccagacagccggtttttatggttgtcgttgtgctgcagagccgattcatgttcagctaaatctggctacata-ttttatagagg------taagtgctgt---agtaataat---------cttctagttg-----------------------------------------------------------------------------------------------------------------------------------------------------------------------tttagtgattgagtgtgg-------------------------------cttattatgcaatcaacgtttcactggaaaattctggttttcctcccttttttcatgaacaggttgtcaatactacgt------------------------------cagaggaattgtcgaatgtcgccatagaagcatcagtgtgggatcttgaaggagcttgtccgagt--------------------------------------------------------------------------t
>I23373_M141_Malvaceae_Quararibea_funebris_seq1
-------------------------------------------------------------------------------------------------------------------------------------------------------------------------------------------------------------------------------------------------------------------------------------------------------------------------------------------------------------------------------------------------------------------------------------------------------------gctcaacttgttaactacattcagtatagagctctattagagggttggacttcccgaatgtggagcaaatacactggggttttgatttggaagacacagaatccatggtcaggtcttcgaggtcagttttatgatcacctcctagaccagacagcaggtttttatggttgtcgctgtgctgcagagccaattcatgttcagctaaatcttgctactta-ttttatagagg------taagtgctgt---agtaataat---------cttctagttg-tttag-ttggat-------------tcttattttctttgtc----------catctctt----------------------------------------------------------------------ccctttaact------actcatgttcatacattgcg-tttagtgattgagtgttg-------------------------------cttattaagctatcaacgtttcactggaaaatcctggttttcctccc--ttttcatgaacaggttgtcaatactacat------------------------------cagaggaattgtcaaatgttgccatagaagcatcagtgtgggatcttgatggag--------------------------------------------------------------------------------------
>I23374_M142_Malvaceae_Hampea_nutricia_seq1
--------------------------------------------------------------------------------------------------------------------------------------------------------------------------------------------------------------------------------------------------------------------------------------------------------------------------------------------------------------------------------------------------------------------------------------------------------------------------------------------------------------------------------aatacactggggttttgatttggaagacacagaatccatggtctggtcttcgaggtcagttttatgattacctcctagaccagacagcaggtttttatggttgtcgctgtgctgcagagccaattcatgttcagcttaatcttgctacata-ttttatagagg------taagtgctgt---actaataat---------tttctagatt-tttag-ttggat-------------tcttattttccttat-----------tgtctctc----------------tcggtatcctc--------------------------------------------tctttaact------actcat-ttcaaacattg---cttaatgattgagtgttgg------------------------------cttgttgtgcaatcaaca--------------------------------tttcatgagcaggttgtaaacactacat------------------------------cagaggaattgtctaatgttg----------------------------------------------------------------------------------------------------------------------c
>I23377_M148_Malvaceae_Robinsonella_mirandae_seq1
-------------------------------------------------------------------------------------------------------------------------------------------------------------------------------------------------------gcttccgaatggttatacagaagaagttccaaatcccatttgggaataccataaatacattccttattcaaaacctggaaaggttcatgaccagatcgaactgtatgggacttcaaaagatctagatgatttttgcttgaaggt-attaattgaatttcttttgc--------cttttatctggaatgtgtt---tgttctctttg------tttttatactaacttccttgcatgatcatctcaggctcaacttgttaactatattcagtatagagctctattagagggttggacttcccgaatgtggagcaaatacactggggttttaatttggaagacacagaacccatggtcaggtcttcgaggtcagttttatgatcatctctttgaccagacagcgggtttttatggttgtcgctgcgctgcagagccaattcatgttcagctaaatcttgcgacgta-ttttatagagg------taagtgttgt---agtaataat---------attct-------ttag-ctggat-------------tctaatcttctttat-----------tctctctg----------------tatccctc-----------------------------------------------cctttaaca------actcattttcacacgcct---tttagtgattgagtgtgg-------------------------------cttattgtgcaatcaaca--------------------------------tttcatgaacaggttgtgaatactacat------------------------------cagaggaattgtcggatgtcaccatagaagcaactgtgtgggatcttgaagg---------------------------------------------------------------------------------------a
>I23378_M150_Malvaceae_Ceiba_pentandra_seq1
--------------------------------------------------------------------------------------------------------------------------------------------------------------------------------------------------------------------------------------------------------------------------------------------------------------------------------------------------------------------------------------------------------------------------------------------------------------ctcagcttgttaactatattcaatatagagcgttattagagggttggacttcccgaatgtggagcaaatacactggggttttgatttggaagacacagaatccatggtcgggtctgcgaggtcagttttatgatcaccttctagaccagacagctggtttttatggttgtcgctgtgctgcagagccaattcatgttcagctaaatcttgctacata-ttttatagagg------caagtgctgt---aataataat---------cttctagttg-tttgg-ttggat-------------tctcatttctttgtc-----------cgtctctc----------------tctttctgctc--------------------------------------------actttgaat------acccatgttcatactttgck-tttagtgatttagtgtgg-------------------------------cttattatgcaatcaacgtttcaccagaaaattctggttttgctcct-tttttcatgaacaggttgtcaatactacgt------------------------------yacaggaattgtcgaatgt-------------------------------------------------------------------------------------------------------------------------
>I23380_M161_Malvaceae_Hibiscus_tiliaceus_seq1
----------------------------------------------------------------------------------------------------------------------------------------------------------------------------------------------------------------------------------------------------------------------------------------------------------------------------------------------------------------------------------------------------------------------------------------------------------------------gttaactacattcagtatagagctctattagagggttggacttcccgaatgtggagcaaatacactggggttttgatttggaagacacagaacccatggtcaggtcttcgaggtcagttttatgattacctccttgaccagacagcaggtttttatggttgtcgctgtgccgcagagccaattcatgttcagctcaatcttgctacata-ttttatagagg------taagtaatgtgctaataataat---------cttctagttg-tttag-ttggat-------------tctta-tttctttgc-----------tctctctc----------------tgtgtgtgt---------------------------------------------------------------------------------------------------------------------------------------gtgtgtccttcctt--------------------------------ttgcataagcaggttgtcaatactacat------------------------------cagaggagttgtcggatgtggcgatagaagcatcagtgtatgatcttgatggaggttgtcctagttataaagtttacgataagctttctttgccaccgaagaaagtattatcaa--------------------------
>I23383_M166_Malvaceae_Pseudobombax_ellipticum_seq1
-----------------------------------------------------------------------------------------------------------------------------------------------------------------------------------------------------------------------------------------------------------------------------------------------------------------------------------------------------------------------------------------------------------------------------------------------------------------aacttgttaactatattcaatatagagctctattagagggttggacttcccraatgtggagcaaatacactggggttttgatttggaagacacagaatccatggtcaggtctgcgaggtcagttttatgatcacctcctagaccagacagcaggtttttatggttgtcgctgtgctgcagagccaattcatgttcagctaaatcttgctacata-ttttatagagg------caagtgctgt---aataataat---------cttctagtag-tttgg-ttggat-------------tcttatttctttgtc-----------cggctctc----------------gctttctcctc--------------------------------------------cctttaaat------actattgttca------------tagtgattgagtgtgg-------------------------------cttattatgcaatcaacgtttcactagaaaattctggttttgctccc-tttttcatgaacaggctgtcaatactac----------------------------------------------------------------------------------------------------------------------------------------------------------------------------
>I23385_M169_Malvaceae_Ochroma_pyramidale_seq1
-------------------------------------------------------------------------------------------------------------------------------------------------------------------------------------------------------------------------------------------------------------------------------------------------------------------------------------------------------------------------------------------------------------------------------------------------------------gctcaacttgttaactacattcaatatagagctctattagagggttggacttcccgaatgtggagcaaatacactggggttttgatttggaagacacagaatccatggtcaggtcttcgaggtcagttttatgatcacctcctagaccagacagcaggtttttatggttgtcgctgtgctgctgagccaattcatgttcagctaaatcttgctacata-ttttatagagg------taagtgctgt---agtaataat---------cttctagttg-tttag-ttggat-------------tcttattttctttgtctgactctctctctctctc----------------tctatctcctc--------------------------------------------cctttaact------acttatgttcatacattgcg-tttagtgattgagtgtgg-------------------------------cttattatgcaatcwacatttcactggaaaattctggttttcctccc-tttgtcatgaacaggttgtcaatactacgt------------------------------c-------------------------------------------------------------------------------------------------------------------------------------------
>I23387_M178_Malvaceae_Malvaviscus_arboreus_seq1
-------------------------------------------------------------------------------------------------------------------------------------------------------------------------------------------------------------------------------------------------------------------------------------------------------------------------------------------------------------------------------------------------------------------------------------------------------------------cttgttaactacattcagtatagagctctattagagggttggacttcccgaatgtggagcaaatacactggggttttgatttggaagacacagaacccatggtcagctcttcgaggtcagttttatgattacctgcttgatcagacagcaggtttttatggttgtcgctgtgccgcagagccaattcatgttcagctaaatcttgctacata-tcttatagagg------tacgtaatgtgctaataataat---------cttctagttg-tttag-ttggag-------------tcttattttctttgc-----------tctcgttg----------------tgtgtgtcctt-----------------------------------------------------------------------------------------------------------------------------------------------------------------------------------ttgcatgagcaggttgtcaatactacat------------------------------cagaggagttgtcggatgttgccatagaagcatcagtgtatgatcttgaaggag--------------------------------------------------------------------------------------
>I23388_M180_Malvaceae_Triumfetta_lappula_seq1
-----------------------------------------------------------------------------------------------------------------------------------------------------------------------------------------------------------------------------------------------------------------------------------------------------------------------------------------------------------------------------------------------------------------------------------------------------------------------------------agtatagagctctattagagggttggacttcccgaatctkgagaaaatacactggggttttgatttggaagacacagaatccatggtcaggtcttcgaggycagttttatgatcatctcctaaaccagacagcaggtttttatggttgtcgctgcgctgcagagccaattcatgttcagctaaatcttgctacata-ttttgtagagg------tawgtgttgtgctaataataat---------cttctagttg-tttaa-ttagctgtat---------tcttattttctttat-----------tctctctc----------------tctctctctctctctctctctctctctctctctctctctctctctgtatcccctccccttaact------actcattttcacacactgcg-tttagtgattgagtg------------------------------------------------------------------------------------------------------------------------------------------------------------------------------------------------------------------------------------------------------------------------------------------
>I23389_M181_Malvaceae_Pavonia_scheadiana_seq1
---------------------------------------------------------------------------------------------------------------------------------------------------------------------------------------------------------------------------------------------------------------------------------------------------------------------------------------------------------------------------------------------------------------------------------------------------------------tcaacttgttaactatattcagtatagagctctattagagggttggacttcccgaatstggagmaaatacactggggttttgatttggaagacacagaatccatggtcaggtcttmgaggtcagttttatgatcatctcctaraccagacagcaggwttttatggttgtcgcygykctgcagagccaattcatgttcagctaaatcttgcyacata-twttrtwgagg------tawgtgytgtrctaataataat---------cttctagttg-tttwakhwgsdb-------------kmtthttwtyttywt-----------thtyyyyy----------------ybydyhyycyy-------------------------------------------yyyyyywhhh------hywcwywytbwnwchctbcb-tytbdtnattnmntnthb-------------------------------htwahtdbbcadthdava--------------------------------ttthatgaacaggttgtgaatactacatcwkhdbrwdhrbvkkdtgwvdmydhhrmakcaraggaattgttggatgttgccatagaa--------------------------------------------------------------------------------------------------------------g
>I23390_M182_Malvaceae_Anoda_cristata_seq1
-------------------------------------------------------------------------------------------------------------------------------------------------------------------------------------------------------------------------------------------------------------------------------------------------------------------------------------------------------------------------------------------------------------------------------------------------------------gctcaacttgttaactatattcagtatagagctctattagagggttggacttcccgaatgtggagcaaatacactggggttttgatttggaagacacagaatccatggtcaggtcttmgaggtcagttttatgatcatctcctagaccagacagcaggattttatggttgtcgcygykctgcagagccaattcatgttcagctaaatcttgcyacata-twttatwgagg------tawgtgctgtactaataataat---------cttctagttgttttag-ctggat-------------tcttattttctttat-----------tctctctc----------------tbtdthycccy-------------------------------------------cycyytwhhh------hywcwywttbahacactgcg-tttggtgattgagtgtag-------------------------------cttattgtgcaatcaaca--------------------------------tttyatgaacaggttgtgaatactacat------------------------------cagaggaattgtcrgatgtcgccrtagaagcaacagtgtgggatcttgaaggatcttgtccgagtta-------------------------------------------------------------------------
>I23391_M183_Malvaceae_Phymosia_umbellata_seq1
-----------------------------------------------------------------------------------------------------------------------------------------------------------------------------------------------------------------------------------------------------------------------------------------------------------------------------------------------------------------------------------------------------------------------------------------------------------------aacttgttaactatattcaatatagagctctattagagggttggacttcccggatgtggagcaaatacactggggttttaatttggaagacacagaacccatggtcaggtcttcgaggtcagttttatgatcatcttttagaccagacagcaggtttttatggttgtcgatgcgctgcagagccaattcatgttcagctaaatcttgctacata-ttttatagagg------taagtgytgt---tctaataat---------attctggtgg-tttag-ctggat-------------actaatcttcattat-----------tctctctg----------------tatccctc-----------------------------------------------cctttaaca------acagattttcatgcacagcgttttagtgattgagtgtgg-------------------------------crtaatgtgcaatcaaca--------------------------------tttcatgarcaggttgtaaatactacat------------------------------cagaggaattgtcg------------------------------------------------------------------------------------------------------------------------------
>I23394_M229_Malvaceae_Malvastrum_americanum_seq1
-------------------------------------------------------------------------------------------------------------------------------------------------------------------------------------------------------------------------------------------------------------------------------------------------------------------------------------------------------------------------------------------------------------------------------------------------------------gctcaacttgttaactatattcagtatagagctctattagagggttggacttcccgaatgtggagcaaatacacgggggttttgatttggaagacacagaatccatggtcaggtcttcgaggtcagttttatgatcatctcctagaccagacagcaggcttttatggttgtcgctgcgctgcagagccaattcatgttcagctaaatcttgctacata-ttttatagagg------taagtgctgtcctaataataat---------cttctagttgttttag-ttggat-------------ccttattttctttwc-----------tctctctc----------------tctctctctctctctctctctctctctctctctctctctct---------ctctctctttaact------actcattttcacactcaaca----------------------------------------------------------------------------------------------------tttcatgaacaggttgtgaatactacat------------------------------cagaggaattgtcgg-----------------------------------------------------------------------------------------------------------------------------
>I23395_M236_Malvaceae_Fuertesimalva_jacens_seq1
----------------------------------------------------------------------------------------------------------------------------------------------------------------------------------------------------------------------------------------------------------------------------------------------------------------------------------------------------------------------------------------------------------------------------------------------------------------caacttgttaactatattcagtatagagctctattagagggttggacttcccgaatgtggagcaaatacactggggttttgatttggaagacacagaatccatggtcaggtcttcgaggtcagttttatgatcatctcctagaccagacagcaggtttttatggttgtcgctccgctgcagagccaattcatgttcagctaaatcttgctacata-tgttatagagg------taagtgtactaataataacaat---------tttctagttgttttag-ctggat-------------tcttattttctttat-----------tctctctc----------------tgtatccccct-------------------------------------------ccccttaact------actcattttcacacactgcg-tttggtgattgagtgtag-------------------------------cttattgtgcattcaata--------------------------------tttcatgaacagcttgtgaatactacat------------------------------cwgaggaattgttggatgtcgctatagaagcaacagt-------------------------------------------------------------------------------------------------------
>I23396_M019_Malvaceae_Allosidastrum_pyramidatum_seq1
--------------------------------------------------------------------------------------------------------------------------------------------------------------------------------------------------------------------------------------------------------------------------------------------------------------------------------------------------------------------------------------------------------------------------------------------------------------ctcaacttgttaactatattcagtatagagctctattagagggttggacttcccgaatgtggagcaaatacactggggttttgatttggaagacacagaacccatggtcaggtctacgaggccagttttatgatcatctcttagaccagacagcaggtttttatggttgtcgctgtgctgcagagccaattcatgttcagttaaatcttgctacata-ttttatagagg------taagtgctat---actaacgat---------aatcttctga-tttagtcttctt-------------tattctct-------------------------------------------------------------------------------------------------------------------------------------------------ctgtatg-------------------------agtggctaattgtgcaatcaaca--------------------------------tttcatgaacaggttgtgaatactacat------------------------------cagaggaattgtcggatgtcgccatagaagcaactgtgtgggatcttgaaggagcttgtccgtgttataaagttttcagtaagcttacccttccaccgaagaaagtattgtcaattagtragttcaactatccgaagtct
>I23398_M021_Malvaceae_Sidastrum_micranthum_seq1
---------------------------------------------------------------------------------------------------------------------------------------------------------------------------------------------------------------------------------------------------------------------------------------------------------------------------------------------------------------------------------------------------------------------------------------------------------------tcagcttgttaactatattcagtatagagctctattagagggttggacttcccgaatgtggagcaaatacactggggttttgatttggaagacacagaacccatggtcaggtcttcgaggtcagttttatgatcatctcttagaccagacagcaggtttttatggttgtcgctgcgctgcagagccaattcatgttcagctaaatcttgctacata-ttttatagagg------taagtgctgt---agtaatrat---------attctggttg-tttag-ctggat-------------tctaatcttctttat-----------tctctctg----------------tatccctc-----------------------------------------------ccttyaaca------actcattttcacacactgccttttagtgattgagtgtgg-------------------------------cttattgtgcaattaaca--------------------------------tttcacgaacaggttgtgaatactacat------------------------------cagaggaattrtcggatgtcrccatagaagcaactgtgtgggatcttgaaggagcttgtccgagtta------------------------------------------------------------------------t
>I23399_M022_Malvaceae_Gaya_dominguensis_seq1
---------------------------------------------------------------------------------------------------------------------------------------------------------------------------------------------------------------------------------------------------------------------------------------------------------------------------------------------------------------------------------------------------------------------------------------------------------------------------------------tagagctctattagagggttggacttctcgaatgtggagcaaatacactggggttttaatttggaagacacagaacccatggtcaggtcttcgaggtcagttttatgatcatctcttagaccagacagcaggtttttatggttgtcgctgcgctgcagagcctattcatgttcagctaaatcttgctacata-ttttatagagg------taagcgctgt----ctaataat---------attctagttg-tttag-ctggat-------------tgtaatcttctttat-----------tctctctg----------------tatctctccctttaa---------------------------------------ggctttaaca------acaaatttccacacactccg-tttagtgattgagtgtgg-------------------------------catattgtgcaatcaaca--------------------------------tttcatgaacaggttgtgaatactgcat------------------------------cagaggaattgtcrgatgtcgccat-------------------------------------------------------------------------------------------------------------------
>I23366_M015_Malvaceae_Firmiana_simplex_seq1
----------------------------------------------------------------------------------------------------------------------------------------------------------------------------------------------------------------------------------------------------------------------------------------------------------------------------------------------------------------------------------------------------------------------------------------------------------------------------------------------ctattagagggttggacttcccgtatgtggagcaaatacackggggttttgatttggaagacgcagaatccatggtcaggtcttcgaggtcaattttatgattacctcctagaccagacagcaggtttttatggttgtcgctgtgctgctgagccgattcatgttcagctaaatcttgctacata-ttttatagakg------taaktgccat---agtaatwat---------cttytattta-ttwa---------------------------------------------------------------------------------------------------------------------------------------------------------------------------------------------------------------------------------------------------------------------------------------------------------------------------------------------------------------------------------------------------------------------------------------------------------------------------
>I28591_M023_Malvaceae_Neobuchia_paulinae_seq1
---------------------------------------------------------------------------------------------------------------------------------------------------------------------------------------------------------------------------------------------------------------------cttattcaaaacccggaaaggttcatgaccagatcgaactgtatgggataccaaaggatctggatgatttttgcttgaaggtaattacttgaatttcttttgc--------tttttatgcgtaatgcatttgatgttctattcg------tttttrtactaacttccttaaatgatcatctcaggctcaacttgttaactatattcaatatagagcgctattagagggttggacttcccaaatgtggagcaaatacactggggttttgatttggaagacacagaatccatggtcaggtctgcgaggtcagttttatgatcacctcctagaccagacagctggtttttatggttgtcgctgtgctgcagagccaattcatgttcagctaaatcttgctacata-ttttatagagg------caagtgctgt---actaataat---------cttctagttg-tttag-ttggat-------------tctcatttctttgtc-----------cgtctctc----------------t---------------------------------------------------------------------------------------------------------------------------------------------------------------------------------------------------------------------------------------------------------------------------------------------------------------------------------------------------------------------------------------------------
>I28593_M024_Malvaceae_Carpodiptera_cubensis_seq1
---------------------------------------------------------------------------------------------------------------------------------------------------------------------------------------------------------------------------------------------------aataccataaatacattccttattcaaaacctggaaaggttcatgaccagatcgaactgtatgggatcccaaaggatttggatgaattttgcttgaaggt-attac-tgaatttattttgc--------tttttatgggaaatgcattcaatgttctctctg------tttttatactaacttgcatgaatgatcatctcaggctcaacttgttaactacattcagtatagagctctattagaggggtggagttcccgtatgtggagcaaatacactggggttttgatttggaagacacaaaacccgtggtcgggtcttcgaggtcaattttatgattacctcctagaccagacagctggtttttatggttgtcgctgtgctgcagagccaattcatgttcagctaaatcttgctacata-ttttatagagg------tctgtgctgt---agtaataac---------cttat-------tcagttcggat-------------tcttatttttttgtccc---------------------------------tctttttcctc--------------------------------------------cctttaaca------attcctgttcatgcagtgga-cttagtgtttggtt-------------------------------------------------------------------------------------------------------------------------------------------------------------------------------------------------------------------------------------------------------------------------------------------
>I28596_M026_Malvaceae_Ruizia_cordata_seq1
--------------------------------------------------------------------------------------------------------------------------------------------------------------------------------------------------------------------------------------------------------------------------------------------tatgaccagattgaactgtatgggatcccaaaggatcttgatgatttttgcttgaaggt-ataacctaaaattctcttgc--------tttgcatggagaatgcatttgatgttgtctgtg-------ttttatgctaactttcttaaataaccatctcaggctcaacttgtcaattacattcaatatagagctctgttagagggttggacttcccgtatgtggagcaaatacacaggggttttgatttggaagacacagaacccatggtcaggtcttcgaggtcaattttacgatcatttcctggaccagacagcaggtttttatggttgtcgctgtgctgctgaaccaattcatgttcagctgaatcttgcgacata-ttatatagagg------taagtacaac---atgaataatgcttctagagttctagttg-tttagtttggataaaa---------acgaatctattattt---------atcatcatta--------------------------------------------------------------------------------------tcttatgttct------------------------------------------------------------------------------------------------------------------------------------------------------------------------------------------------------------------------------------------------------------------------------------------------------------------t
>I28600_M146_Malvaceae_Mortoniodendron_guatemalense_seq1
--------------------------------------------------------------------------------------------------------------------------------------------------------------------------------------------------------------------------------------------------------------------ccttattcaaagcctggaaaggttcacraccaaatcgaactgtatgggatacccaaggatctagatgatttttgcwtgaaggt-atcacttgaatttcttttgt--------tttttatggggaatgcatttaatgttctc-ttg------tttttatactgacttccttaaatratcatctcaggctcaacttgttaactwcattcagtatagagctctattagagggttggacttcccgaatgtggagcaaatacactggggttytgatttggaagacacagaatccatggtctggtcttcgaggtcaattttatgatcacctcctagaccagacagcaggtttttatgghtgtcgctgtgctgctgagccaattcatgttcagctaaatcttgctacata-tttcatagagg------taactgcygt---agtaataat---------cttctggcta-tttagtttggat-------------tcttatttttcgttgc---------cyctctctc----------------tctgtctcctc--------------------------------------------catttaagt------actcctgttcata-agtatt-ttcggtgtg------------------------------------------------------------------------------------------------------------------------------------------------------------------------------------------------------------------------------------------------------------------------------------------------
>I28603_M223_Malvaceae_Gossypium_hirsutum_seq1
----------------------------------------------------------------------------------------------------------------------------------------------------------------------------------------------------------------------------------------------------------------------------------aggaaaggttcatgaccggatagaactgtatgggatcccaaaagatctggatgatttttgcttgaaggt-attacttggatttttttt----------ctttcacgtggaatgcatttgaggttctcccttctattttctatatactaacttctttaaaygatcatctcaggctcaactcgttaactacgtccagtatagagctctattagagggatggamttcccgaatgtggagcaaatacactggggttttgatttggaagacacagaatccatggtctggtcttcgaggtcagttttatgattacctcctagaccagacagcaggtttttatggttgtcgctgcgctgcagagccaattcatrttcagctaaatcttgcyacata-ttttatagagg------taagtgctgt---actaatrat---------tttctagatt-tttwg-ttgyat-------------tcttattttccctat-----------tgtctctc----------------tcggtatcctc--------------------------------------------tctttaact------actcat-ttcaaacattg---cttaatgattcgagtg-----------------------------------------------------------------------------------------------------------------------------------------------------------------------------------------------------------------------------------------------------------------------------------------
>I28605_M235_Malvaceae_Abutilon_sp_seq1
---------------------------------------------------------------------------------------------------------------------------------------------------------------------------------------------------------------------------------------------------------------------------------------------atgaccagatcgaactgtacgggacctcaaaagatctagatgatttttgcttgaaggt-attaattgaatttattttgc--------cttttatttggaatttcttttttgttctctttg------tttttatactaacttccttgcgtaatcatctcaggcacaacttgttaactatattcagtatagagctctattagagggttggacttcccgaatgtggagcaaatacactggagttttaatttggaagacacagaacccatggtcaggtcttcgaggtcagttttatgatcatctcttagaccagacagcttgtttttatggttgtcgctgcgctgcagagccaattcatgttcagctaaatcttgatacata-tttcatagagg------taaatgctgt---agtaataat---------attctggttg-tttag-ttggat-------------tctaatcttctttat-----------tctctctg----------------tatccctc-----------------------------------------------cctttaaca------acaaattttcacacactgtgttttactgattgagtgtgg-------------------------------catattgtgcaatcaaca--------------------------------tttcat------------------------------------------------------------------------------------------------------------------------------------------------------------------------------------------------
>I28606_M033_Malvaceae_Reevesia_formosana_seq1
----------------------------------------------------------------------------------------------------------------------------------------------------------------------------------------------------------------------------------------------------------------------------------------------------------attatatgggaccccaaaggatttggatgatttttgcttgaaggt-attaccaaaatatcttttgca-------tttttttgtggaatgcatttgattttctctttg------tttttatattaactacctttaattatcatcgcaggctcaacttgctaactacattcaatatagagctctattagagggttggacttcccgtatgtggagcaaatacactggggttttgatttggaagacgcagaacccatggacaggtcttcgaggtcaattttatgatcacctcttagaccagacagcaggtttttatggttgtcgctgtgctgcagagccaattcatgttcagctgaatcttgctacata-ttttatagagg------taagtgccag---agtaataatg--------cttctagttg-tttaatttggat-------------tcttattttctt------------------------------------------------------------------------------------------------------------------------------------------------------------------------------------------------------------------------------------------------------------------------------------------------------------------------------------------------------------------------------------------------------------------------------------------
>I28609_M036_Malvaceae_Pentaplaris_davidsmithii_seq1
------------------------------------------------------------------------------------------------------------------------------------------------------------------------------------------------------------------------------------------------gggaataccataaatacattccttattcaaaacctggaaaggttcatgaccagattgaactgtatgggattccgaaggatctggatgatttttgcttgaaggt-attacttgaatttcttttgc--------ttttggtgtggaatgcatttgatgttctctttg------tttttatgctaacttccttaaatgatcatctcaggctcaacttgttaactacattcagtatagagctctattagagggttggacttcccgaatgtggagcaaatacactggggttttgatttggaagacacagaatccatggtcaggccttcgaggtcagttttatgatcacctcctagaccagacagcaggtttttatggttgtctctgtgctgcagagccagttcatgttcagctaaatcttgctacata-ttttatggagg------taagtgctgt---agtaataat---------cttctagttg-tt---tttggat-------------tcttattttctttgtc--------tatctctctc----------------tctgtctcctc--------------------------------------------cct----------------------------------ttagtactca----------------------------------------------------------------------------------------------------------------------------------------------------------------------------------------------------------------------------------------------------------------------------------------------
>I28610_M037_Malvaceae_Heritiera_littoralis_seq1
-------------------------------------------------------------------------------------------------------------------------------------------------------------------------------------------------------------------------------------------------------------------------ttcagaacctggaaaggttcatgaccagatcgaactgtatgggatcccaaaggatctagacgatttttgcttgaaggt-attacctaaatttcttttgc--------attttacagggaatgcatttaatttaatcttgg------tatttatactaacttccttaaatgatcatctcaggctcaacttgctaattacgttcagtatagagctctattagagggttggacttctcgtatgtggagcaaatacactggggttttgatttggaagacacagaacccatggtcaggtcttcgaggtcaattttacgatyacctcctagaccagacagcaggtttttatggttgtcgctgtgctgcagagccgattcatgttcagctgaatcttgctacgta-ttttatagagg------taagtgccac---cgtaataatg--------cttctagt----ttagtttggattaaa---------acccatctatcttttgatggaa------------------------------------------------------------------------------ttaaacttataaca---ttaactcagatt--------------------------------------------------------------------------------------------------------------------------------------------------------------------------gaaggcaatgctaa---------------------------------------------------------------------------------------------------------------------------ca
>I28611_M062A_Malvaceae_Durio_zibethinus_seq1
---------------------------------------------------------------------------------------------------------------------------------------------------------------------------------------------------------------------------------------------------------------------------------------------------------aactgtatgggatcccaaaggatctggatgatttttgcttgaaggt-attacctgaatttcctttgc--------tttttatggggaatgcatttgatgttctctttg------tttttaatcygacttccttaaatgattatctcaggctcaacttgttaactacgttcagtatagagctctattagagggttggacttcccgtatgtggagcaaatacactggggttttgatttggaagactcagaatccatggtcaggtcttcgaggtcaattttatgattacctcctagaccagacagcaggtttttatggttgtcgctgtgctgctgagccaattcatgttcagctaaatcttgctacata-ttttatagagg------taagtgccat---ggcaataat---------attctagttg-tttagtttggat-------------tcttactagatcttcc------------------------------------------------------------------------------------------------------------------------------------------------------------------------------------------------------------------------------tttgtcatgaacaggcggtcaataccatgt------------------------------cagaggaattgtcggacgtcgccatagaagcatcagtgtgggatcttgaaggagcttgtccgtattataaagttttcaataag-----------------------------------------------------cttt
>I28612_M038_Malvaceae_Brachichyton_bidwillii_seq1
---------------------------------------------------------------------------------------------------------------------------------------------------------------------------------------------------------------------------------------------------------------------------------------------atgatcagattgaactgtatggaatcccaaaggatctggatgatttttgcttgaaggt-attaccagaatttcttttgc--------tttttatggggaatgcatttcwtgttctctttg------tttttgtaataa----cttaaacaatcatctcaggctcaacttgtcaactacattcagtatagagctctaytagagggttggacttcccgcatgtggagcaaatacactggggttttratttggaagacgcagaatccatggtcagctcttcgaggtcaattttatgattacctcctagaccaaacagcaggtttttatggttgtcgctgtgctgctgagccgattcatgttcagctaaatcttgctacata-ytttattgagg------taagtgcygt---agtaataat---------cttctagttg-tttagtttggat-------------tcttattctctttggc--------cctctctccc----------------tctgtctcctc--------------------------------------------ccttta---------actgttgttcacacaatgct-ttcagtgtttgggtgtggt-------------------------tgtaattaattat------------------------------------------------------------------------------------------------------------------------------------------------------------------------------------------------------------------------------------------------
>I28613_M039_Malvaceae_Eriotheca_macrophylla_seq1
----------------------------------------------------------------------------------------------------------------------------------------------------------------------------------------------------------------------------------------------------------------------------aaaacctggaaaggttcatgaccagatcgaactgtatggaataccaaaggatctggatgatttttgcttaaaggtaattgcttgaatttcttttgc--------tttttatgcggaatgcatttgacgttctattcg------tttttatactaacttccttaaaagatcatctcaggctcaacttgttaactatattcaatatagagctctattagagggttggacttcccgaatgtggagcaagtacactggggttttgatttggaagacacagaatccatggtcaggtcttcgaggtcagttttatgatcacctcctagaccagacagcaggcttttatggttgtcgctgtgctgcagagccaattcatgttcagctaaatcttgctacata-ttttatagagg------caagtgctgt---aataataat---------cttctagttg-tttgg-ttgcat-------------tcttatttctttgtc-----------tgtctctt--------------------tctcctc--------------------------------------------cctgtaaat------actcatgttcatactttgtg-tttagtgattgagtgtgg--------------------------------------------------------------------------------------------------------------------------------------------------------------------------------------------------------------------------------------------------------------------------------------c
>I28615_M041_Malvaceae_Pterygota_brasiliensis_seq1
----------------------------------------------------------------------------------------------------------------------------------------------------------------------------------------------------------------------------------------------------------------------------------tggaaaggttcatgatcagattgaactgtatgggatcccaaaggatctagatgatttttgcttaaaggt-attacctgattttcttttgc--------tttttatggggaatgcatttaatgttctctttg------tttttgtaataacttccttaaacgatcatctcaggctcaacttgttaactacattcaatatagagctctgttagagggttggacttcccgtatgtggagcaaatacaccggggttttgatttggaagacgcagaatccatggtcaggtcttcgaggtcaattttatgattacctcctagaccagacagcaggtttttatggttgtcgctgtgctgctgagccaattcatgttcagctgaatcttgttacata-ttttattgagg------taagtgccat---agtaataat---------cttctaattg-tttagtttggtt-------------tcttattttgtctccctc--------------------------------tctgtctcctc--------------------------------------------ccattaa--------actacggttcacaaaatggg-cctagtgtttcactggawm-------------------------------------------------------------------------------------------------------------------------------------------------------------------------------------------------------------------------------------------------------------------------------------m
>I28624_M049_Malvaceae_Corchoropsis_tomentosa_seq1
-----------------------------------------------------------------------------------------------------------------------------------------------------------------------------------------------------------------------------------------------------------aaatacattccttattcaaaaccaggaaaggttcatgaccagatcgaactgtatggtatcccaaaggatctggatgatttttgcataaaggt-attacctgaatttgtttttcc-------tttttatggggaatacagttgatgttgtttttg--------ttaataccaacttccttgaatgaacatctcaggcacaacttgttaactacgttcagtatagagctctgttagagggttggagttcccgaatgtggagcaaatacactggggttttgatttggaagacacagaatccatggtcaggtcttcgaggtcaattttatgatcacctactagaccaaacagcaggtttttatggttgtcgctgtgctgctgagccaattcatgttcagctaaatcttgattcata-ctttatagagg------caagtgc------------------------cttctagttg-tttagtttgaat-------------tcttattttcttctc-----------tttctccc----------------tctctctgcgcct-----------------------------------------------------------------------------------------------------------------------ggttgttattcattatgttattagagtttcaccggaaaactctggttttctkyytttgttt-------------------------------------------------------------------------------------------------------------------------------------------------------------------------------------------------ac
>I28628_M051_Malvaceae_Werklea_horrida_seq1
--------------------------------------------------------------------------------------------------------------------------------------------------------------------------------------------------------------------------------------------------------------------ccttattcgaaacctggagaggttcatgaccagatcgaactgtatgggatcccaaaggatctggatgatttttgcttgaaggt-attaccagaatttctttttc--------ctktcayr------acattcgtcattcttt--------gttcttat----atttcmttaaatgatcatcrcaggctcagcttgttaactacattcagtatagagctctattagagggttggacttcccgaatgtggagcaaatacacbggsgttttgatttggaagacacagaayccatggtcrggtcttcgaggccagttttatgattacctccttgatcagacagcaggtttttatggttgtc--------gcagagccaattcatgttcagctaaatcttgctacatatttttatagagg------taagtggtgatgtgctaataat---------attctagttg-tttcg-ttgggt-------------tcttattttatttgc-----------tctgtgtg----------------tg--------------------------------------------------------------------------------------------------------------------------------------------------------------------------------------------------------------------------------------------------------------------------------------------------------------------------------------------------------------------------------------------------
>I28629_M052_Malvaceae_Spirotheca_rosea_seq1
---------------------------------------------------------------------------------------------------------------------------------------------------------------------------------------------------------------------------------------------------------------------------caaaacctggaaaggttcatgaccagatcgaactgtatgggataccaaaggatctggatgatttttgcttgaaggtaattacttgaatttcttttgc--------ttttcatgctgaatgcatttgacgttctattca------tttttatactaacttccttaaatgatcatctcaggctcaacttgttaacyatattcaatatagagctctattagaaggttggacttcccgaatgtggagcaaatacactggggttttgatttggaagacacagaatccatggtcaggtctgagaggtcagttttatgatcacctcctagaccagacagctggtttttatggttgtcgctgtgctgcagagccaattcatgttcagctaaatctcgctacata-ttttatagagg------caagtgctgt---aataataat---------cttctagtag-tttgg-ttggat-------------tcttatttctttgta-----------cgtctctc----------------tctttcttctc--------------------------------------------cctttaaat------actcatgttcatactttgtg-attagtgatcgagtgt----------------------------------------------------------------------------------------------------------------------------------------------------------------------------------------------------------------------------------------------------------------------------------------c
>I28630_M053_Malvaceae_Huberodendron_swietenioides_seq1
----------------------------------------------------------------------------------------------------------------------------------------------------------------------------------------------------------------------------------------------------------------cattccttattcaaaacctggaaaggttcatgaccaaattgaactgtatgggatcccaaaggatctggatgatttttgcttgaaggt-attacttgaatttcttttgct-------tttttactagga----------tgttctctttg-------ttttatgctaacatccttagatgatcatctcaggctcaacttgttaactacattcagtatagagctctgttagaaggttggacttcccgaatgtggagcaaatacactggggttctgatttggaagacacagaatccatggtcaggtcttcgagggcagttttatgatcacctcctagaccagactgcaggtttttatggttgtcgctgtgccgcagagccaattcatgttcagctaaatcttgctacata-ttttatagagg------taactgctat---agtaataat---------cttttagtta-tttag-ttgcat-------------tgttattttcttcttc--------catctctctc----------------tctctctctctctctctctctctctctctctctctctct-----------ctctcctcttaact------acttgtgtt---------------------------------------------------------------------------------------------------------------------------------------------------------------------------------------------------------------------------------------------------------------------------------------------------------------------
>I28631_M054_Malvaceae_Trochetiopsis_benjaminae_seq1
-----------------------------------------------------------------------------------------------------------------------------------------------------------------------------------------------------------------------------------------------------------------------------------------------------------------gggatcccaaaggatcttaatgatttttgcttgaaggt-ataacctaaagttctcttgc--------tttgcatggagaatgcatttgatgttgtttatg-------ttttatactaactttcttaaatgatcatctcaggctcaacttgtcaattacattcaatatagagctttgttagagggttggacttcccgtatgtggagcaaatacacaggggttttgatttggaagacacagaacccatggtcaggtcttcgaggtcaattttacgaccacttcctggaccagacagcaggtttttatggttgtcgctgtgctgcagaaccaattcatgttcagctgaatcttgccacata-ttatatagagg------taagtacaac---atgaataatgctcctagagttctagttg-tatagttaggataaaa---------------------------------atcatcattc--------------------------------------------------------------------------------------ttgtatgttcttacagtggg-ttcaattacaaaaacatgc---------ttttatttgggttggttgtaattaattatgcaatcagtttttc---------------------------------------------------------------------------------------------------------------------------------------------------------------------------------------------------------------------------------c
>I28633_M056_Malvaceae_Adansonia_digitata_seq1
------------------------------------------------------------------------------------------------------------------------------------------------------------------------------------------------------------------------------------------------------------------------------aacctggaaaggttcatgatcagatcgaactgtatgggatcccaaaggatttggatgatttttgcttgaaggt-attactttaatttcttttgc--------ttttaatgmaaaatgcatttaatgttytattca-----ttttttatactaacttccttaaatgatcatctcaggctcaacttgttaactacattcaatatagagctctattagagggttggacttcccgaatgtggagcaaatacactggggttttgatttggaagacacagaatccatggtcaggtcttcgwggtgagttttatgatcacctcctagaccagacggcaggtttttatggttgtcgctgtgctgcagagccaatycatgttcagctaaatcttgctacgta-ttttatagagg------taascgctgt---aataataat---------cttctagttt-tttag-ttggat-------------tcttatttctttgtc-----------tgtctctc----------------tctttctcctc--------------------------------------------cctttaaat------actcattttcatactttgct-tttagcgattaactgtgg-------------------------------cttattatgcattcactgtttcaccagaaaattctggtt-----------------------------------------------------------------------------------------------------------------------------------------------------------------------------------------------------------------
>I28636_M059_Malvaceae_Pterospermum_pierrei_seq1
----------------------------------------------------------------------------------------------------------------------------------------------------------------------------------------------------------------------------------------------------------------------------------------------------------------------------------------cttttgcttaaaggt-attacctgaaatttctttttgttttgctcttttatggggaatgcatttgatgttccttt-------gtttttatactaacttccttaaacaatcatcccaggctcaacttgttaactacattcagtatagagctttattagagggttggacttcccgtatgtggagcaaatacactggggttttgatttggaagacacagaatccatggtcaggtcttcgaggtcaattttatgatcacytcctagaccagacagctggtttttatggttgtcgttgtgctgcagagccaattcatgttcagct-awnctaatttgata-ttatgaa---------ttaattactat---------------------agytaakymg-wmyatttgagac-----------------------------------------------------------------------------------------------------------------------------------------------------------------------------------------------------------------------------------------------------------------------------------------------------------------------------------------------------------------------------------------------------------------------------------------------------------------aa
>I28637_M060_Malvaceae_Duboscia_vifidiflora_seq1
------------------------------------------------------------------------------------------------------------------------------------------------------------------------------------------------------------------------------------------------------------------------------aacccggaaaggttcatgaccagattgaactgtatgggatcccaaaggatctggatgatttttgcttgaaggt-aataccacaagatcttttg---------cttttatggggaatgtatctgatgttctttt--------cttcaatactaacttcttgaagcgatcatctcaggctcagcttgttaactatattcagtatagagcactgctagagggttggacttcccggatgtggaccaaatacacaggggttctgatttggaagacacagaacccatggaccggtcttcgaggtcaattttatgattacctcctagaccagacagcaggtttttatggttgtcgctgtgctgcagagccaattcatgttcagctgaatcttgctacata-ttttatagagg------taagtgctgg---agcattaatg--------cttctggttg-tttagtttggacaaaa---------acccatctttcttgg--------gtttttctttc----------------tttatccctctgt-----------------------------------------ctttctccctcc----tgtcctgttcttgaggttgg-ttagtcgatgggcttacgcaa----------------acttgcttgtatttggt--------------------------------------------------------------------------------------------------------------------------------------------------------------------------------------------------------------------------------------------------t
>I28638_M061_Malvaceae_Basiloxylon_brasiliensis_seq1
------------------------------------------------------------------------------------------------------------------------------------------------------------------------------------------------------------------------------------------------------------aatacattccttattcaaaacctggaaaggttcatgatcagattgaactatatgggatcccaaaggatctggatgatttttgcttgaaggt-aatacccgaatttcttttgc--------attttgtggggaatgcatttaatattctcttta------tttttgtaataactttcttaaacaatcatctcaggctcaacttgttaactacattcagtatagagctctattagagggttggacttcccgtatgtggagcaagtacactggggttttaatttggaagacgcagaatccatggtcaggtcttcgaggtcaattttatgattacctcctagaccagacagcaggtttttacggttgtcgctgcgctgctgagccgattcatgttcagctaaatcttgctacata-ttttatagagg------taagtcctgt---agtaataat---------cttctagttg-tttagtttggat-------------tctcattttttgtcc---------------------------------------------------------------------------------------------------------------------acaatggg-tttagtatttgggtgtggt-------------------------tgtaattaattatgcagtcaatatttcac-ggaaaattctggttttcctccc-tttttcatgaatag------------------------------------------------------------------------------------------------------------------------------------------------------------------------------------------
>I28639_M249_Malvaceae_Gyranthera_amphibiolepis_seq1
------------------------------------------------------------------------------------------------------------------------------------------------------------------------------------------------------------------------------------------------------------------ttccttattcaaaacctggaaaggttcatgaccaamtcgaactgtatgggataccaaaggatctggatgatttttgcttgaaggt-attacttgaatttcttttgct-------tgtttac----------ttggatgttctctttg------tttttatgctaacttccttagatgatcatctcaggctcaacttgttaactacgttcaatatagagctctattagagggttggacttcccaaatgtggagcaaatacactggagttttgatttggaagacacagaatccatggtcaggtcttcgaggtcagttttatgatcacctcctagaccagacagcaggtttttatggttgtcgctgtgctgcagagccaattcatgttcagctaaatcttgctacata-ttttatagagg------taactgctgt---agtaataat---------cttttagtta-tttag-ttgtat-------------tcttattttcttcttc--------cgtctctctc----------------actgtctcctc--------------------------------------------cttttaact------actcatgttca-acgttgcg-tttagtgattgagagwgg-------------------------------cttattttgc----------------------------------------------------------------------------------------------------------------------------------------------------------------------------------------------------------------------------------------------
>I28640_M062B_Malvaceae_Diplodiscus_paniculatus_seq1
-------------------------------------------------------------------------------------------------------------------------------------------------------------------------------------------------------------------------------------------------------------------------ttcaaaacctggaaaggttcatgaccacatcgaactttatggaatcccaaaggatctggatgaattttgcttgaaggt-attacctgaatttcttttgc--------ttkttatggggaatgcatttgatgttctctttgt----ttatatatactaacttccttgaatgatcatttcaggcacaacttgttaactacattcagtacagagctctattagagggttggagttcccgtatgtggagcaaatacactggagttttgatttggaagacacagaatccgtggtcaggtcttcgaggtcaattttatgattacctcctagaccagacagcaggtttttatggttgtcgctgtgctgcagagccgattcatgttcagctaaatcttgctacata-cttcatagagg------tcagtrycrt---rrtaatakt---------cttct-------tcag---------------------------ttyttkmy---------smtyyctytaa------------cmatykryytdstvyt------------------------------------------------------------------------------wtgmrtgataabtaatga-----------------------------cacct-----------------------------------------------------------------------------------------------------------------------------------------------------------------------------------------------------------------------------------------------------
>I28642_M064_Malvaceae_Burretiodendron_esquirolii_seq1
-------------------------------------------------------------------------------------------------------------------------------------------------------------------------------------------------------------------------------------------------------------------------------------------------------------------------------tctggatgatttttgcttaaaggt-attrcc-----ttttttttt--------tttggggggggaatgcmtttgatgttct-tttg------ttttttcactaacttccttaaatgatcatcacaggctcaacttgttaactacattcagtacagagctctattagagggttggacttcccgtatgtggagcaaatacactggggttttgatttggaagacccagaatccatggtcaggtcttcgaggtcaattttatgatcatctcctagaccagacagcaggtttttatggttgtcgctgtgctgcagagccaattcatgttcagctaaatcttgcttcata-ttttatagaggtaaggctaagtgctgt---agtattaat---------cttctatttg-tttagtttgaac-------------tcttaatttt--------------------------------------------------------------------------------------------------------------------------------------------------------------------------------------------------------------------------------------------------------------------------------------------------------------------------------------------------------------------------------------------------------------------------------------------
>I28646_M068_Malvaceae_Helmiopsis_sp_seq1
-----------------------------------------------------------------------------------------------------------------------------------------------------------------------------------------------------------------------------------------------------------------------------aaacctggaaacgkttatgascmkaywsmaytgtatgggatccyawargryytwrrwkrttkttghttgaaggt-atwacctaaaattcycttgc--------tttgcatggagaatgcatttgatgttgtctgtg-------ttytatactaactttcttaaatgatcatctywggctcaacttgtyaattacattcaatatagagctttgttagagggttggacttcccgnatgtgdagcaaatayacvggggttttgatttggaagacacagaacccatggtcaggtcttcgaggtcaattttaygatcatttcctggaccagacagcaggtttttatggttgtcgctgtgctgcagaaccaattcatgttcagctgaatcttgcgwcata-tyatatagagg------tahgtacaac---atgaataaygcttctrgagttctagttg-tttagtttggataaaammrggcawkscttatywtctwttattw------wtyatcawtm--------------------------------------------------------------------------------------ycwtmtgttcttacagtggr-ttcaat--------------------------------------------------------------------------------------------------------------------------------------------------------------------------------------------------------------------------------------------------------------------------------------------------g
>I28652_M074_Malvaceae_Hildegardia_barteri_seq1
-----------------------------------------------------------------------------------------------------------------------------------------------------------------------------------------------------------------------------------------------------------------attccttactcgaaacctggaaaggttcatgatcagattgaactgtatgggatgccaaaggatctagatgatttttgcttgaaggt-actacctgaatttcttttgc--------tttttatggggaaggcatttaatgttctctttg------tttttgttataacttccgtaattgatcattccaggctcagcttgctaactacattcagtatagagctctactggagggttggacttcccatatgtggagcaaatacactggggttttgatttggaagacgcagaatccatggtcaggtcttcgaggtcaattttatgattacctcctagaacagacagcaggtttttatggttgtcgctgtgctgctgagccgatacatgttcagctaaatcttgctactta-ttttgtagagg------taagtgccat---agtaataat---------cttctattta-ttaagttcggat-------------tcttattttcttctcc--------actctctcca----------------tktgtctcctc--------------------------------------------ccttta---------actattgttcacacaatggg-ttttgtgttggggt-------------------------------------------------------------------------------------------------------------------------------------------------------------------------------------------------------------------------------------------------------------------------------------------
>I28654_M105_Malvaceae_Pachira_aquatica_seq1
----------------------------------------------------------------------------------------------------------------------------------------------------------------------------------------------------------------------------------------------------------------------------------------------------gatcgaactgtatgggataccaaaggatctggatgatttttgcttaaaggtaattacttaaatttcttttac--------tttttatgcagaatgcatttgacgttctattcg------tttttatactaccttccttaaatgatcatctcaggctcaacttgttaactatattcaatatagagctctattagagggttggacttcccgaatgtggagcaagtacactggggttttgatttggaagacacagaatccatggtcaggtcttcgaggtcagttttatgatcacctcctggaccagacagcaggcttttatggttgtcgctgtgctgcagagccaattcatgttcagctaaatcttgctacata-ttttatagagg------caagtgctgt---aataatatat--------cttctagttg-tttgg-ttggat-------------tcttatttctttgtc-----------tgtctctc----------------tctttctcctc--------------------------------------------cctgtaaat------actcatgttcatactttgcg-ttt------------------------------------------------------------------------------------------------------------------------------------------------------------------------------------------------------------------------------------------------------------------------------------------------------
>I28655_M148_Malvaceae_Robinsonella_mirandae_seq1
----------------------------------------------------------------------------------------------------------------------------------------------------------------------------------------------------------------------------------------------------------------------------------------------tgaccagatcgaactgtatgggacttcaaaagatctagatgatttttgcttgaaggt-attaattgaatttcttttgc--------cttttatctggaatgtgtt---tgttctctttg------tttttatactaacttccttgcatgatcatctcaggctcaacttgttaactatattcagtatagagctctattagagggttggacttcccgaatgtggagcaaatacactggggttttaatttggaagacacagaacccatggtcaggtcttcgaggtcagttttatgatcatctctttgaccagacagcgggtttttatggttgtcgctgcgctgcagagccaattcatgttcagctaaatcttgcgacgta-ttttatagagg------taagtgttgt---agtaataat---------attct-------ttag-ctggat-------------tctaatcttctttat-----------tctctctg----------------tatccctc-----------------------------------------------cctttaaca------actcattttcacacgcct---tttagtg--------------------------------------------------------------------------------------------------------------------------------------------------------------------------------------------------------------------------------------------------------------------------------------------------
>I28656_M002_Malvaceae_Tilia_americana_seq1
-------------------------------------------------------------------------------------------------------------------------------------------------------------------------------------------------------------------------------------------------------------------tccttattcaaaacctggaaaggttcatgaccagatcgaactgtatgggatcccaaaggatctggatgatttttgcttgaaggt-attacmtraayttcttttgtt------ytttttatggggaatgcatttgatgytcyctttr------ttttyatactdacttccttaaatgatcatctcaggctcaacttgttaaytayattcagtatagagctctattagagggttggacttcccgtatgtggagcaaatacactggggttttgatttggaagacacagaahccatggtcaggtcttcgaggtcaattttatgatcaccthctrgaccagacagcaggtttttatggttgtcgctgtgctgcwgagccaattcatgttcagctdaatcttghyacata-ttttatagagg------taagtkccwk---artwrtwwwg--------sttybnrttv-ttwwkttbkkwkaaaa---------acccatcymtctyth-----------kmtswmtygaaatttaacatgaactcagyhhctctct-----------------------------------------ctctctmact------actccwgttc-----------ataggtgattcagtgtggt-------------------------tryarttrrttatgcaatcaacatttcactgg----------------------------------------------------------------------------------------------------------------------------------------------------------------------------------------------------------------------------a
