# Supplementary material for: Localized Phylogenetic Discordance Among Nuclear Loci Due to Incomplete Lineage Sorting and Introgression in the Family of Cotton and Cacao (Malvaceae)
Source: Front Plant Sci. 2022 Apr 13;13:850521. doi: 10.3389/fpls.2022.850521 (PMC9043901; doi:10.3389/fpls.2022.850521)
Supplement: Supplementary file 1 [file Data_Sheet_1.ZIP › Alignments_v4/L130.fasta]

>I23352_M001_Malvaceae_Bombax_ceiba_seq1
---------------------------------------------------------------------------------------------------------------------------------------------------------------------------------------------------------------------------------------------------------------------------------------------------------------------------------------------------------------------------------------------------------------------------------------------------------------------------------------------------------------------------------------------------------------------------------------------------------------------------------------------------------------------------------------------------------------------------------------------actagaattgctgagaggatagagaaagaaggaaagggttgtctgattgtggtaaacaaatgggatacaataccaaataaaaaccagcaaactgcaacatactatgagcaagatgttagggagaagatgcgaatgcttgattgggcgccc-attgtttattcttctgcaatagctggtcagagtgttgaaaagta-cgtc-ttaga-ccg-ccata----------------------------tcttatca-ttttat---------------tgtt---aca-actg-----------------------agttctt----------------------gatcattgatcatcatgatccttgaccctttaagatg----taa----------------gatttt-------gttaa--------------------taacca-ttatcatattgacctgtag----------tata------------------------------------------------------ccaaatg-------------------ata-gacaggatggtttgcttt----------------------------------------------------------------------------------------------------------------------------ttcttactttaatttcctctccttattctttttat-gc------------taaattttatg--------------------g--------------------------------------------------------------------------------------------------------------------------------------------------------------------------------------------------------------------------------------------------------------------------------------------------------------------
>I23353_M002_Malvaceae_Tilia_americana_seq1
-------------------------------------------------------------------------------------------------------------------------------------------------------------------------------------------------------------------------------------------------------------------------------------------------------------------------------------------------------------------------------------------------------------------------------------------------------------------------------------------------------------------------------------------------------------------------------------------------------------------------------------------------------------------------------------------------------------------------------------------------------------------------------------gtctgattgttgtaaacaaatgggatacaataccaaataaaaaccagcaaactgcaacatactacgagcaagatattagggagaagatgcgcatgcttaattgggccccc-attgtgtattcaactgcaatagctggtcagagtgttgaaaagta-cgtg-tttgacctg-ccata----------------------------tcttttca-ttttat---------------tatt---aca-actg-----------------------aattct-----------------------------tgatcatcatgatccttaaccctttaagatgtta-taa----------------gattat-------attaa--------------------taacca-ttatcatat----------------------------------------------------------------------------------------------------------------------------------------------------------------------------------------------------------------------------------------------------------------------------------------------------------------------------------------------------------------------------------------------------------------------------------------------------------------------------------------------------------------------------------------------------------------------------------------------------------------------------------------------------------------
>I23354_M003_Malvaceae_Herissantia_crispa_seq1
---------------------------------------------------------------------------------------------------------------------------------------------------------------------------------------------------------------------------------------------------------------------------------------------------------------------------------------------------------------------------------------------------------------------------------------------------------------------------------------------------------------------------------------------------------------------------------------------------------------------------------------------------------------------------------------------------------------------------------------tagsatactagaattgctgaaagaatagagaaagaaggaaagggttgtctaattgttgtaaacaaatgggatacaataccaaataaaaaccagcaaactacaacatactatgagcaagatgttagggagaagatgcggatgcttgattgggcccca-attgtttattctactgcaatagctggtcatagtgttgaaaagta-tgta-ttt--tctg-ccaca----------------------------tcttatca-ttttat---------------tgtt---aca-actg-----------------------acttca-----------------------------ctagcatcatgat---------------------------------------------------------------------------------ataa-ttatcgtattgacctgtag----------cata------------------------------------------------------ccaaatg-------------------ata-gacaggacggtttcttt-----------------------------------------------------------------------------------------------------------------------------ttcttactttcctttccctttca--ttctttttat-gc------------tatattttcta--------------------gtgtgcagtacacc---------------------------atacacagccctaatatccgcagtatatttccagtgctt-----------------------gtttaa----------------------------------------------------------------------------------------------------------------------------------------------------------------------------------------cttgtcttacataact
>I23355_M004_Malvaceae_Malva_arborea_seq1
-------------------------------------------------------------------------------------------------------------------------------------------------------------------------------------------------------------------------------------------------------------------------------------------------------------------------------------------------------------------------------------------------------------------------------------------------------------------------------------------------------------------------------------------------------------------------------------------------------------------------------------------------------------------------------------------------------------------------------------------atactagaattgcygagagaatagagaaagaaggaaagggttgtctkattgttgtaaacaaatgggatacgataccaaataaaaaccagcaaactacaacattctatgagcaagatgttagggagaagatgcgcatgcttgattgggcccca-attgtttattctactgcaatagctggtcagagtgttgaaaagta-cgta-tctgacctg-ccaca----------------------------tcttatca-ttttat---------------tgtta-caca-actg-----------------------acttca-----------------------------tgaacatcatgatacgtaactctttcagatgtta-c-------------------gttat-------atcat--------------------tagcca-ttattatattgacctgtaattata-cacttata------------------------------------------------------ccaaatt-------------------ata-gacaggatgtttttctt-----------------------------------------------------------------------------------------------------------------------------ttcgtacttcctttttatcttca--ttctttttat-gg------------tatattttctg--------------------g--------------------------------------------------------------------------------------------------------------------------------------------------------------------------------------------------------------------------------------------------------------------------------------------------------------------
>I23356_M005_Malvaceae_Lavatera_assurgentiflora_seq1
---------------------------------------------------------------------------------------------------------------------------------------------------------------------------------------------------------------------------------------------------------------------------------------------------------------------------------------------------------------------------------------------------------------------------------------------------------------------------------------------------------------------------------------------------------------------------------------------------------------------------------------------------------------------------------------------------------------------------------------taggatactagaattgccgagagaatagagaaagaaggaaagggttgtcttattgttgtaaacaaatgggatacgataccaaataaaaaccagcaaactacaacattctatgagcaagatgttagggagaagatgcgcatgcttgattgggcccca-attgtttattctactgcaatagctggtcagagtgttgaaaagta-cgta-tctgacctg-ccaca----------------------------tcttatca-ttttat---------------tgtta-caca-actg-----------------------acttca-----------------------------tgaacatcatgatacgtaactctttcagatgtta-c-------------------gttat-------atcat--------------------tagcca-ttattatattgacctgtaattata-cacttata------------------------------------------------------ccaaatt-------------------ata-gacaggatgtttttctt-----------------------------------------------------------------------------------------------------------------------------ttcgtacttcctttttatcttca--ttctttttat-gg------------tatattttctg--------------------gcatgtagtatac----------------------------gtacacagccc-----------------------------------------------------------------------------------------------------------------------------------------------------------------------------------------------------------------------------------------------------------------
>I23357_M006_Sphaerosepalaceae_Rhopalocarpus_longipetiolatus_seq1
---------------------------------------------------------------------------------------------------------------------------------------------------------------------------------------------------------------------------------------------------------------------------------------------------------------------------------------------------------------------------------------------------------------------------------------------------------------------------------------------------------------------------------------------------------------------------------------------------------------------------------------------------------------------------------------------------------------------------------------------tgcaggattgctgaaaggatagagaaagaagggaagggttgtctgattgttgtaaacaaatgggatacaataccaaataaaaaccagcaaactgcaacatactacgagcaagatgtcagagagaagctacgtgctctagattgggcccct-attgtttattcaactgcaataactggtcaaagtgttgacaagta-tgc--tctgacata-gccta-------tcc-cc---------------catccccacctttcttttcctgagataacttgct---gcaaattg---------cattattacaagcaagttcctgatctttgtgttctcattccttcttttttggttggttatgttcccattcctttgagatattc-taa----------------gattaa--------------------------------tgttcaaaatcttgggtcccttatagttta------tata------------------------------------------------------catagtg-------------------gaataggaagattatcaattttcag-------------------------------------------------------------------------------------------------------------------------------------------------------------------------agcattatttatg-----------------------------------------------------------------------------------------------------------------------------------------------------------------------------------------------------------------------------------------------------------------------------------------------------------------------------------------
>I23359_M008_Malvaceae_Althaea_officinalis_seq1
----------------------------------------------------------------------------------------------------------------------------------------------------------------------------------------------------------------------------------------------------------------------------------------------------------------------------------------------------------------------------------------------------------------------------------------------------------------------------------------------------------------------------------------------------------------------------------------------------------------------------------------------------------------------------------------------------------------------------------------------ctagaattgccgagagaatagagaaagaaggaaagggttgtctgattgttgtaaacaaatgggatacaataccaaataaaaaccagcaaactacaacatactatgagcaagatgttagggagaagatgcgcatgcttgattgggcccca-attgtttattctactgcaatagctggtcagagtgttgaaaagta-cgta-tctgacctg-ccaca----------------------------tcttatca-ttttat---------------tgtt---aca-actg-----------------------acttca-----------------------------tgagcatcatgatacgtaactctttcagatgtta--------------------cattat-------atcat--------------------tagcca-ttattatattgacctgtagt---------tata------------------------------------------------------cctaatg-------------------ata---caggatggtttttt------------------------------------------------------------------------------------------------------------------------------ttcgtacttcatttttctcttca--ttctttttat-gg------------tatattttctg--------------------gtgtgtagta-----------------------------------------------------------------------------------------------------------------------------------------------------------------------------------------------------------------------------------------------------------------------------------------------------------
>I23360_M009_Malvaceae_Lagunaria_patersonia_seq1
--------------------------------------------------------------------------------------------------------------------------------------------------------------------------------------------------------------------------------------------------------------------------------------------------------------------------------------------------------------------------------------------------------------------------------------------------------------------------------------------------------------------------------------------------------------------------------------------------------------------------------------------------------------------------------------------------------------------------------------------------aattgctgagagaatagagaaagaaggaaagggttgtctgattgttgtaaacaaatgggatacaataccaaataaraaccagcaaactgcaacctactacgagcaagatgttagggagaagatgcgcatgcttgattgggcycca-attgtttattctactgcaatagvtggtcagagtgttgaaaagta-hgta-tttggcctg-ccata-----------------------------tctatca-ttttat---------------tgtt---aca-actg-----------------------acttca-----------------------------tgagcatcatgatacttaaccctttaaaatgtta--------------------gattat-------attaa-------------------ttaatca-ttattatwttgacctgtag----------tata------------------------------------------------------ccaaatg-------------------ata-ggcaggatgtttttttttyc--------------------------------------------------------------------------------------------------------------------------cyyytymwtyyttttww-------------------gc------------tatagtttctg--------------------gtgtgtacaacacc---------------------------atacacggccatattatctgcaat----------------------------------------------------------------------------------------------------------------------------------------------------------------------------------------------------------------------------------------------------
>I23361_M010_Malvaceae_Allyogyne_huegelli_seq1
------------------------------------------------------------------------------------------------------------------------------------------------------------------------------------------------------------------------------------------------------------------------------------------------------------------------------------------------------------------------------------------------------------------------------------------------------------------------------------------------------------------------------------------------------------------------------------------------------------------------------------------------------------------------------------------------------------------------------------------------------------agaatagagaaagaaggaaaaggttgtctgattgttgtaaacaaatgggataccataccaaataaaaaccagcaaactgcaacatactacgagcaagacgttagggagaagatgcgcatgcttgattgggccccg-attgtttattctactgcaatagctggtcaaaatgttgacaagta-tgtt-tctgagctg-ccgta----------------------------tctcatta-ttttct---------------cgttaatacg-act-----------------------------------------------------------------------------------------------------------------------------------------------------------------------------------------------------------------------------------------------------tcaaatg-------------------ataagacaggatgatttcttt-----------------------------------------------------------------------------------------------------------------------------tccctacttccttttcctcttcattcgttttatgttct------attt--tatggtttgtagt---------------------------------------------------------------------------------------------------------------------------------------------------------------------------------------------------------------------------------------------------------------------------------------------------------------------------------------
>I23364_M013_Malvaceae_Grewia_sp_seq1
---------------------------------------------------------------------------------------------------------------------------------------------------------------------------------------------------------------------------------------------------------------------------------------------------------------------------------------------------------------------------------------------------------------------------------------------------------------------------------------------------------------------------------------------------------------------------------------------------------------------------------------------------------------------------------------------------------------------------------------taggatactagaattgctgacaggatagaraaagaaggaaagggttgtctaattgtagtaaacaaatgggatacaataccaaataaaaaccagcaaagtgcaacatactatgagcaagatgttagggagaagatgcgcattcttgattgggccccc-attgtatattcaactgcaattgctggtcagagtgttgaaaagta-tgtgttttgacctg-ctata----------------------------cactgtca-gtttattc------------------------attg---------------------------------------------------------------------------------------------tmw----------------kktymt---------------------------------------kcaktrtaytrymytryrg----------wataykr---------------------------------------------------mmwwrkskrwt---------------wwg-kwywwsrywswttwswtt----------------------------------------------------------------------------------------------------------------------------yyyrtwcwtktymttyytkwtsyyrywytttytkryryswsattwwcwsrmatrksmytary------------------------------------------------------------ayrmatrgymykwktwyrmwkkgywtktwwkywrtgtgc--------------------------------------------------------------------------------------------------------------------------------------------------------------------------------------------------------------------ttttwtc----------
>I23365_M014_Malvaceae_Callirhoe_bushii_seq1
---------------------------------------------------------------------------------------------------------------------------------------------------------------------------------------------------------------------------------------------------------------------------------------------------------------------------------------------------------------------------------------------------------------------------------------------------------------------------------------------------------------------------------------------------------------------------------------------------------------------------------------------------------------------------------------------------------------------------------------taggataccagaattgctgagagaatagagaaagaaggraagggttgtctgattgttgtaaacaaatgggataccataccaaataaaaaccaacaaactacaacatactacgagcaagatgttagggagaagatgcgcatgcttgattgggcccca-attgtttattctactgcagtagctggtcagagtgttgataagta-cgta-gccttactg-cccca----------------------------tcttatca-ttttat---------------tgtt---aca-actg-----------------------acttca-----------------------------tgtgcatcatgacacgcaactctktatgatgtca-g-------------------attat-------attat--------------------tcgaca-ttatcatgttgacctgtaga------------------------------------------------------------------------------------------------------------tgtttt-----------------------------------------------------------------------------------------------------------------------------ttcctacttcatttttctcttca--tt-tttttat-gc------------catataatctg--------------------gtatgtagcatacac--------------------------ttacacatccctagtatccacagtatatttccattgctt-----------------------gtttaa----------------------------------------------------------------------------------------------------------------------------------------------------------------------------------------cttgtctatcttaa--
>I23367_M016_Malvaceae_Kitaibelia_vitifolia_seq1
------------------------------------------------------------------------------------------------------------------------------------------------------------------------------------------------------------------------------------------------------------------------------------------------------------------------------------------------------------------------------------------------------------------------------------------------------------------------------------------------------------------------------------------------------------------------------------------------------------------------------------------------------------------------------------------------------------------------------------------gatactagaattgccgagagaatagagaaagaaggaaagggttgtctgattgttgtaaacaaatgggatacaataccaaataaaaaccagcaaactacaacatactatgagcaagatgttagggagaagatgcgcatgcttgattgggcccca-attgtttattctactgcaatagctggtcagagtgttgaaaagta-cgta-tctgacctg-ccaca----------------------------tcttatca-ttttat---------------tgtt---aca-actg-----------------------acttca-----------------------------tgagcatcacgatacgtaactctttcagatgtta-c-------------------attat-------atcat--------------------tagcca-ttattatatt---------------------------------------------------------------------------------------------------------------------------------------------------------------------------------------------------------------------------------------------------------------------------------------------------------------------------------------------------------------------------------------------------------------------------------------------------------------------------------------------------------------------------------------------------------------------------------------------------------------------------------------------------------------
>I23368_M017_Malvaceae_Sterculia_apetala_seq1
-----------------------------------------------------------------------------------------------------------------------------------------------------------------------------------------------------------------------------------------------------------------------------------------------------------------------------------------------------------------------------------------------------------------------------------------------------------------------------------------------------------------------------------------------------------------------------------------------------------------------------------------------------------------------------------------------------------------------------------------ggatactagaattgctgagaggatagagaaagaaggaaagggttgtctcattgttgtaaacaaatgggatacaataccaaataaaaaccagcaaactgcaacattctacgagcaagatgttagggagaagatgcgcatgcttgattgggccccc-attgtttattcaactgcaatagctggtcagagtgttgaaaagta-cgtg-tttgacctg-ccata----------------------------tcttgtca-ttttat---------------tgtt---aca-actg-----------------------aattta-----------------------------tgattatcatgatccttaatcctttaagatgttc-taa----------------gattat-------attaa--------------------taatca-ttatcatattgccctatag----------taat------------------------------------------------------ccaaatg-------------------ata-gacaggatgctttacttt----------------------------------------------------------------------------------------------------------------------------cttctacttwcctttcctctttc-----tttttat-gc------------tatattttctg--------------------gtgtgtggtatacc---------------------------atacacagccctac--------------------------------------------------------------------------------------------------------------------------------------------------------------------------------------------------------------------------------------------------------------
>I23369_M018_Malvaceae_Abelmoschus_esculentus_seq1
-----------------------------------------------------------------------------------------------------------------------------------------------------------------------------------------------------------------------------------------------------------------------------------------------------------------------------------------------------------------------------------------------------------------------------------------------------------------------------------------------------------------------------------------------------------------------------------------------------------------------------------------------------------------------------------------------------------------------------------------ggatgctagaattgctgagagaatagagaaagaaggaaaaggttgtctgattgttgtaaacaaatgggataccataccaaataaaaaycaggaaackgcaacatactacgagcaagatgttcgggagaagttgcgcatgctwgattgggctccw-attgtttattctactgcaatagckggtcagagygttgaaaagta-tgtt-tttgagwtg-ccrtr----------------------------tcwtawta-ttttat---------------tgttahrayw-wc----------------------------wra----------------------------------------------------------------trakac--------rrsmtgattth---------------------------------------tttthchtacttcttacac----------hatahmhtsg------------------------------------------------cgyagtatctg---ct--gt------ata-tttccgatgcttctctacct-------------------------------------------------------------------------------------------------------------------------tgttttacgaatctttgctttcgttgttgctttgkattc----------aggataatcgttgc------------------agckrrwm-vakykraa-------------------------aa--------------------------------------------------------------------------------------------------------------------------------------------------------------------------------------------------------------------------------------------------------------------------
>I23370_M105_Malvaceae_Pachira_aquatica_seq1
--------------------------------------------------------------------------------------------------------------------------------------------------------------------------------------------------------------------------------------------------------------------------------------------------------------------------------------------------------------------------------------------------------------------------------------------------------------------------------------------------------------------------------------------------------------------------------------------------------------------------------------------------------------------------------------------------------------------------------------------tactagaattgctgagaggatagagaaagarggaaagggttgtctgattgttgtaaacaaatgggatacaataccaaataaaaaccagcaaactgcaacatactatgagcaagatgttagggagaagatgcgaatacttgattgggcccca-attgtttattctactgcaattgctggtcagagtgttgataagta-cgtg-ttagacctg-ccata----------------------------tcttatca-ttttat---------------tgtt---aca-actg-----------------------agttcat----------------------gatcattgatcatcatgatccttaaccctttaagatgttg-taa----------------gatttt-------attaa--------------------taacca-ttatcatattgtcctgtag----------tata------------------------------------------------------ccaaatg-------------------ata-gacaggatggtttgcttt----------------------------------------------------------------------------------------------------------------------------tttgtac-----------------------------------------------------------------------------------------------------------------------------------------------------------------------------------------------------------------------------------------------------------------------------------------------------------------------------------------------------------------------------------------------
>I23371_M137_Malvaceae_Dombeya_wallichii_seq1
---------------------------------------------------------------------------------------------------------------------------------------------------------------------------------------------------------------------------------------------------------------------------------------------------------------------------------------------------------------------------------------------------------------------------------------------------------------------------------------------------------------------------------------------------------------------------------------------------------------------------------------------------------------------------------------------------------------------------------------taggatactagaattgctgaaagaatagagaaagaaggaaaaggctgtctgattgttgtaaataaatgggatacaataccaaataaaaaccarmaractgcaacatamtacgagcaagatgttagggagaagatgcrcatgcttgattgggctccg-attgtttattcaacygcaatagctggtcagagtgttgaaaagta-tgtg-tttgaywdg-cmrta----------------------------tctggtcaattttgt---------------ggtt---gca-actg-----------------------aattta-----------------------------tgatcattttgatcctttacccwttaagccgttc-taa----------------gattat---acaa-------------------------taacca-ttgtcatattgccctgtag----------catrwkmawtwwkayhythddhdgttbttcttcttcttcttagtattcaaagtatcttttaaatg-------ct-cat------gta----------------------a----------------------------------------------------------------------------------------------------------------------cctttttgtgtwtctttccattcattgttgttctggattc----------aggattattgttgc----------------------------------------------------------------------------------------------------------------------------------------------------------------------------------------------------------------------------------------------------------------------------------------------------------------------------------------
>I23372_M140_Malvaceae_Chiranthodendron_pentadactylon_seq1
------------------------------------------------------------------------------------------------------------------------------------------------------------------------------------------------------------------------------------------------------------------------------------------------------------------------------------------------------------------------------------------------------------------------------------------------------------------------------------------------------------------------------------------------------------------------------------------------------------------------------------------------------------------------------------------------------------------------------------------gatactagaattgctgagaggatagagaaagaaggaaagggttgtctgattgttgtaaacaaatgggatacaataccaaataaaaaccagcaaactgcaacatattatgagcaagatgttagggagaagatgcgcatgcttgattgggccccc-attgtttattcaactgcaattgttggtcagagtgttggaaagta-cgtg-tttgacctg-ccata----------------------------tcttatca-ttttat---------------tgtt---aca-actg-----------------------aattca-----------------------------tgatcatcttgatccttaaccttttaagatgttg-ta---------------------------------------------------------------------------------------------------------------------------------------------------------------------------------------------------------------------------------------------------------------------------------------------------------------------------------------------------------------------------------------------------------------------------------------------------------------------------------------------------------------------------------------------------------------------------------------------------------------------------------------------------------------------------------------------------------------------------------------
>I23373_M141_Malvaceae_Quararibea_funebris_seq1
-------------------------------------------------------------------------------------------------------------------------------------------------------------------------------------------------------------------------------------------------------------------------------------------------------------------------------------------------------------------------------------------------------------------------------------------------------------------------------------------------------------------------------------------------------------------------------------------------------------------------------------------------------------------------------------------------------------------------------------------atactagaattgctgagagaatagagaaagaaggaaagggctgtctgattgttgtaamcaaatgggatacaatacctaataaaaaccagcaaactgcaacatactacgagcaagatgttagggagaagatgagcaagcttgattgggcccct-attgtttattctactgcaatagctggtcagagtgttgaaaagta-catg-tttgacttg-ccata----------------------------tcttatca-ttttat---------------tgtt---aga-actg-----------------------atttca-----------------------------tga-catcatgatccttaaccctttaa---------------------------gattat-------attaa--------------------tagcca-ttatcatattctcctgtagt---------tata------------------------------------------------------ccaaatg-------------------ata-gacaggatggtttgcttt----------------------------------------------------------------------------------------------------------------------------cttctaatttcctttcctctccttattcttttyat-gc------------tatattttctg--------------------gtttgt---------------------------------------------------------------------------------------------------------------------------------------------------------------------------------------------------------------------------------------------------------------------------------------------------------------
>I23375_M143_Thymelaeaceae_Daphnopsis_megacarpa_seq1
--------------------------------------------------------------------------------------------------------------------------------------------------------------------------------------------------------------------------------------------------------------------------------------------------------------------------------------------------------------------------------------------------------------------------------------------------------------------------------------------------------------------------------------------------------------------------------------------------------------------------------------------------------------------------------------------------------------------------------------------------------tgaaaggatagagaaagaaggcaagggttgcttgattgttgtaaacaaatgggacacaatacctaacaagaatcagcaaactgcaacctactatgagcaagatgtgagggagaagctccgcattcttgattgggcacct-attgtctattcaactgcgatagccggtcatagtgtagaaaagta-tgt--catgatttg-gtgaa---------------------------------------------------------------------------------------------------------------------------------------------------------------------------------------------------------------------------------------------------------------------------------------------------------------------------------------------------------------------------------------------------------------------------------------------------------------------------------------------------------------------------------------------------------------------------------------------------------------------------------------------------------------------------------------------------------------------------------------------------------------------------------------------------------------------------------------------------------------------------------------------------------------
>I23376_M145_Malvaceae_Heliocarpus_appendiculatus_seq1
------------------------------------------------------------------------------------------------------------------------------------------------------------------------------------------------------------------------------------------------------------------------------------------------------------------------------------------------------------------------------------------------------------------------------------------------------------------------------------------------------------------------------------------------------------------------------------------------------------------------------------------------------------------------------------------------------------------------------------------gatactagaattgctgagaggatagagaaagaaggaaagggttgtctaattgtagtaaacaaatgggatacgataccgaataaaaaccagcaaactgcaacatactatgagcaagatgttagggagaagatgcgcattcttgattgggcacct-attgtttattcaactgcaataggtggtgagagtgttgaaaagta-cgtattttgatctg-ccata----------------------------ttctgtga-gtttat---------------tgag---atatactt-----------------------aattcat----------------------------------------------------------------------------------gatcat-----------------------------acataaccaattactg-ttcctcccatat----------tgta------------------------------------------------------ctaaatg-------------------ata-gaa----------acatct----------------------------------------------------------------------------------------------------------------------------tcctaaattctgtttct---ctctttcattt----tt------------tgtattttcac----------------------atatgcgattacc--------------------------atacattt--------------------------------------------------------------------------------------------------------------------------------------------------------------------------------------------------------------------------------------------------------------------
>I23377_M148_Malvaceae_Robinsonella_mirandae_seq1
---------------------------------------------------------------------------------------------------------------------------------------------------------------------------------------------------------------------------------------------------------------------------------------------------------------------------------------------------------------------------------------------------------------------------------------------------------------------------------------------------------------------------------------------------------------------------------------------------------------------------------------------------------------------------------------------------------------------------------------taggatactagaattgctgaaagaatagagaaagaaggaaagggttgtytgattgttgtaaacaaatgggatacaataccaaataaaaaccagcaaacmacaacatwctatgagcaagatgttagggagaagatgcgcatgcttgattgggcccca-attgtttattctactgcaatagctggtcatagtgttgaaaagta-tgta-ttt--tctg-ccaca----------------------------tmwtmwyw-ttwtay---------------ydgt---asm-ayws-----------------------mmwwyr-----------------------------wkagmmwsrwkrkwytywwyyyyttamkwtsttw--------------------kmytwt-------------------------------wywkwcywttwkyrywwtrwyytstag----------trta------------------------------------------------------ymrwayr-------------------mya-kacasrrcsstww---------------------------------------------------------------------------------------------------------------------------------ywtctkcwkwmtwtyyyywwyrytykwttwyrtrm---------------tatattttcta--------------------gtgtgtagtacacc---------------------------atmmrsrkmcytrwtryycgcagtata-------------------------------------------------------------------------------------------------------------------------------------------------------------------------------------------------------------------------------------------------
>I23378_M150_Malvaceae_Ceiba_pentandra_seq1
---------------------------------------------------------------------------------------------------------------------------------------------------------------------------------------------------------------------------------------------------------------------------------------------------------------------------------------------------------------------------------------------------------------------------------------------------------------------------------------------------------------------------------------------------------------------------------------------------------------------------------------------------------------------------------------------------------------------------------------taggatactagaattgckgagaggatagagaaagaaggaaagggttgtctgattgtggtaaacaaatgggatacaataccaaataaaaaccagcaaactgcaacatactatgagcaagatgttagggagaagatgcgaatgcttgattgggccccc-attgtttattcttctgcaatagctggtcagagtgttgaaaagta-cgtc-ttaga-ccg-ccata----------------------------tcttatca-ttttat---------------tgtt---aca-actg-----------------------agttctt----------------------gatcattgatcatcatgatccttaaccctttaagatg----taa----------------gatttt-------attaa--------------------taacca-ttatcatattgatctgttg----------tata------------------------------------------------------ccaaatg-------------------ata-gactggatggtttgcttt----------------------------------------------------------------------------------------------------------------------------ttcttactttcatttcctctcctcattgtttttat-gc------------taaattttatg--------------------gtgtgtggcatacc---------------------------atacacagccctat--------------------------------------------------------------------------------------------------------------------------------------------------------------------------------------------------------------------------------------------------------------
>I23379_M160_Muntingiaceae_Muntingia_calabura_seq1
----------------------------------------------------------------------------------------------------------------------------------------------------------------------------------------------------------------------------------------------------------------------------------------------------------------------------------------------------------------------------------------------------------------------------------------------------------------------------------------------------------------------------------------------------------------------------------------------------------------------------------------------------------------------------------------------------------------------------------------aggatttcagaattgcagaacggattgagaaagaagggaaggggtgtctgattgtggtaaacaagtgggatactataccaaataaaaatcagcaaactgcaacatactatgaacaagatgttagagaaaagctgcgcattcttcagtgggcacct-attgtttattcaacagcagtatctggcaatagtgttgaaaagta-tgta-ctgaccctg-gtata-------ttatgta--------------ttttttcatttttgt---------------ttctg--ata-actgcat------gacttttcctttttaattta---------------------------------------------------ttaaaaatactaatggctg-------------aatcct-------gccatta-------------agacttataaacaaattctaccgaacagcgattagacccactatattatatgtga--------------------------------------------ctgagtgttgggcagt-------aaaatg-------------------------------------------------------------------------------------cca--------------------------------------------------------------------------------------------------acatgagcataaggttcat-----------------------------------------------------------gatgcaaagat---------------------------------------------------------------------------------------gaggat---------------------------------------------------------------------------------------------------------------------------------------------------------------------
>I23380_M161_Malvaceae_Hibiscus_tiliaceus_seq1
----------------------------------------------------------------------------------------------------------------------------------------------------------------------------------------------------------------------------------------------------------------------------------------------------------------------------------------------------------------------------------------------------------------------------------------------------------------------------------------------------------------------------------------------------------------------------------------------------------------------------------------------------------------------------------------------------------------------------------------aggatgccagaattgctgagagaatagagaaagaaggaaaaggttgtctgattgttgtaaacaaatgggataccataccaaataaaaaccaggaaactgcaacrtactacgagcaagatgttcgggagaagttgcgcatgcttgattgggcccca-rttgtttattctactgcgwtagctggtcagagtkttraaaagta-tgtt-tttgagctg-ccayk----------------------------tcttryya-ttkywt---------------wktwwywwmw-wsttm----------------------maatga----------------------------------------------------------------taa-----------gacatgatttc--------------------------------------ttttccctactttcttacac----------catacactgc------------------------------------------------cacagtacctg---ct--gt------ata-tttccaatgctt----------------------------------------------------------------------------------------------------------------------------------gtcttacgaatctttgctttcattgttgctttggattc----------aggataatcgttgc------------------agctagtacagttgaa--------------------------aaggagcgatcgagaagactta------------------------------------------------------------------------------------------------------------------------------------------------------------------------------------------------------------------------------------------------------
>I23381_M162_Bixaceae_Bixa_orellana_seq1
---------------------------------------------------------------------------------------------------------------------------------------------------------------------------------------------------------------------------------------------------------------------------------------------------------------------------------------------------------------------------------------------------------------------------------------------------------------------------------------------------------------------------------------------------------------------------------------------------------------------------------------------------------------------------------------------------------------------------------------taggattacagaattgctgaaaggatagagaaagaagggaagggttgtctgatcgttgtaaacaaatgggatacaataccaaataaaaaccagcaaactgcaacatactatgagcaagatgtcagggagaagctacgcattctccattgggcacct-attgtttactcaactgcaatagctggtcaaagtgttgacaagtg-tgt--tccgacata-gtattctatttctctctctccccttcccaatactttttctg-gtttat---------------cttt---taa-aatgttgcatatcagttggtcctctcttacata-----------------------------taatttacacaaattttcttt------ggagtta------------------aggatcattgatgctgccgccacagttgaaagtgagagatcaagaaggctgagtactgcaacactt----------aat--------------------------------------------------------caagtg-------------------gta-cgggaagcagttgctttta------------------------------------------------------------------------------------------------------------------aaccacctcctaggac-----------------------------------------------------------------------------------------------------------------------------------------------------------------------------------------------------------------------------------------------------------------------------------------------------------------------------------------------------------------------------------------------
>I23382_M163_Bixaceae_Cochlospermum_vitifolium_seq1
---------------------------------------------------------------------------------------------------------------------------------------------------------------------------------------------------------------------------------------------------------------------------------------------------------------------------------------------------------------------------------------------------------------------------------------------------------------------------------------------------------------------------------------------------------------------------------------------------------------------------------------------------------------------------------------------------------------------------------------taggattccagaattgcagaaaggatagagaaagaaggaaaaggttgtctgatcgttgtaaacaaatgggacacaatacccaacaaaaaccagcagactgcaaattactacgagcaagatgtcagggagaagctccgcattcttcattgggcgcct-attgtctattcaactgccattgctggtcacagcgtcgaaaagta-tgtc-----------ctaaa-------------------------------------ttttac---------------tgacgtracttatta----------------------aaatttaattt-------------------------------------------------------------------------------aattat-------attaatt-ggt---------a----tagcta-gtgttaaaagtagttataattc-------tattattaa-------------------------------------------------ttcaacg-------------------gta-ataaaagcaatttgctttttaa-------------------------------------------------------------------------------------------------------------------acttattgtctcttttatctcgctttgttctctattttatttc-----attcttccatgctttcctctccctctcactcactgtgttcgtgtgccaatctctc-----------------------------------------ccttttc----------------------------------------------------------------------------------------------------------------------------------------------------------------------------------------------------------------------------------------------------
>I23383_M166_Malvaceae_Pseudobombax_ellipticum_seq1
--------------------------------------------------------------------------------------------------------------------------------------------------------------------------------------------------------------------------------------------------------------------------------------------------------------------------------------------------------------------------------------------------------------------------------------------------------------------------------------------------------------------------------------------------------------------------------------------------------------------------------------------------------------------------------------------------------------------------------------------tactaaaattgctgagaggatagagaaagaaggaaagggttgtctgattgttgtaaacaaatgggatacaataccaaataaaaaccagcaaagtgcaacatactatgagcaagatgttagggagaagatgcgaatgcttgattgggccccc-attgtttattcttctgcaataactggtcagagtgttgaaaagta-cgtc-ttagacctg-ccata----------------------------tcgtatca-ttttat---------------tgtt---atg-actg-----------------------agttca--------------------------------------tgatccttaaccctt-aagatgttg-taa----------------gatttt-------attaa--------------------taacca-ttatca-attgtcctgtag----------tata------------------------------------------------------ccaaatg-------------------gtg-gacaggatggtttgcttt----------------------------------------------------------------------------------------------------------------------------ttccaactttcttttcctctcctcattctttttat-cc------------taaattttctg--------------------gtgtgtggcatacc---------------------------atacacagctgtagtacc----------------------------------------------------------------------------------------------------------------------------------------------------------------------------------------------------------------------------------------------------------
>I23384_M168_Malvaceae_Theobroma_cacao_seq1
---------------------------------------------------------------------------------------------------------------------------------------------------------------------------------------------------------------------------------------------------------------------------------------------------------------------------------------------------------------------------------------------------------------------------------------------------------------------------------------------------------------------------------------------------------------------------------------------------------------------------------------------------------------------------------------------------------------------------------------taggatactagaattgctgagaggatagagaaagaaggaaagggttgtctgattgttgtaaacaaatgggatactataccaaacaaaaaccagcaaactgcaacatactacgagcaagatgttagggagaagatgcgcattcttgattgggccccg-attgtttattcaactgcaatagctggtcagagtgttgaaaagta-cgtt-tttgacctg-ccata----------------------------tgttgtca-gttttt---------------tgtt---aca-actg-----------------------aattta-----------------------------taatcatcatgatccatatccatttaagatatt--caa----------------gattat-------actaa--------------------taaccaattgttgtattgtcctataa----------tata--------------------------------------------------------caatg-------------------ata-gacaagatggtttacttt----------------------------------------------------------------------------------------------------------------------------tgcctactttcatttcgtctccttgttcattctat-gc------------tatattttctg--------------------ttgtg--gtatacc---------------------------atacata-----agtatcactggtata-------------------------------------------------------------------------------------------------------------------------------------------------------------------------------------------------------------------------------------------------
>I23385_M169_Malvaceae_Ochroma_pyramidale_seq1
--------------------------------------------------------------------------------------------------------------------------------------------------------------------------------------------------------------------------------------------------------------------------------------------------------------------------------------------------------------------------------------------------------------------------------------------------------------------------------------------------------------------------------------------------------------------------------------------------------------------------------------------------------------------------------------------------------------------------------------------tactagaattgctgagaggatagagaaagaaggaaagggttgtctgattgttgtaaacaaatgggatacaataccaaataaaaaccagcaaactgcaacatactacgagcaagatgttagggagaagatgcgcatgcttgattgggccccc-attgtttattcaactgcaatagctggtcagagtgttgaaaagta-cgtg-tttgacctg-ctata----------------------------tc-tatca-ttttat---------------tgtt---tca-actg-----------------------aattca-----------------------------tgatcatcatgatccttaa-cctttaagttgttg-taa----------------gattat----------------------------------------------------------------------------------------------------------------------------------------------------------------------------------------------------------------------------------------------------------------------------------------------------------------------------------------------------------------------------------------------------------------------------------------------------------------------------------------------------------------------------------------------------------------------------------------------------------------------------------------------------------------------------------------------------------------
>I23387_M178_Malvaceae_Malvaviscus_arboreus_seq1
---------------------------------------------------------------------------------------------------------------------------------------------------------------------------------------------------------------------------------------------------------------------------------------------------------------------------------------------------------------------------------------------------------------------------------------------------------------------------------------------------------------------------------------------------------------------------------------------------------------------------------------------------------------------------------------------------------------------------------------taggatgctagaattgctgagagaatagagaaagaaggaaaaggttgtctgattgttgtaaasaaatrggataccataccaaataaaaaccaggaaactgcaacatactacgagcaagatgttcrggagaagttgcscatgcttgattgggcccca-attgtttattctactgcaatagctggtcagagtgttgaaaagta-tgtt-ttygagctg-ccayr----------------------------tcytatta-ttttat---------------tgttacrayg-acttc----------------------aaatga----------------------------------------------------------------targac--------rasatgatttc---------------------------------------ttttccctacttcttayac----------catacmctgc------------------------------------------------ygtagyatcyg---ct--gt------ata-yttccartkcwtctctaact-------------------------------------------------------------------------------------------------------------------------tkstttwmsrawyyttksyttcattgttksytttgattc----------aggdttatcattgc------------------agctagtammrktkraa-------------------------argrrscgatcgagaagacttagcacaggaacatt-----------------------------------------------------------------------------------------------------------------------------------------------------------------------------------------------------------------------------------------
>I23388_M180_Malvaceae_Triumfetta_lappula_seq1
----------------------------------------------------------------------------------------------------------------------------------------------------------------------------------------------------------------------------------------------------------------------------------------------------------------------------------------------------------------------------------------------------------------------------------------------------------------------------------------------------------------------------------------------------------------------------------------------------------------------------------------------------------------------------------------------------------------------------------------aggatactagaattgctgagaggatagagaaagaaggaaagggttgtctaattgtagtaaacaaatgggatacgataccgaataaaaaccagcaaactgcaacatactatgagcaagatgttagggagaagatgcgcattcttgattgggcaccy-attgtttattcaactgcaataggtggtsaragtgttgaaaagta-cgtattttgatctg-ccata----------------------------ttctgtga-gtttttttcttt----tttrwtswg---myatactt-----------------------aattcat----------------------------------------------------------------------------------gatcat-----------------------------acataascaattaytgyttcctcccatak----------tgta------------------------------------------------------ctaaatg-------------------ata-gaaagggttgtttacatct----------------------------------------------------------------------------------------------------------------------------tccaaaattctgtttct---cttgttcattttatgtt------------tgtattttctc----------------------atatgcgattacc--------------------------atccatt---------------------------------------------------------------------------------------------------------------------------------------------------------------------------------------------------------------------------------------------------------------------
>I23389_M181_Malvaceae_Pavonia_scheadiana_seq1
----------------------------------------------------------------------------------------------------------------------------------------------------------------------------------------------------------------------------------------------------------------------------------------------------------------------------------------------------------------------------------------------------------------------------------------------------------------------------------------------------------------------------------------------------------------------------------------------------------------------------------------------------------------------------------------------------------------------------------------aggatactagaattgctgagagaatagagaaagaaggaaagggytgtctgattgttgtaaacaaatgggatacaataccaaataaaaaccagcaaactacaacatactatgagcaagatgttagggagaagatgcgcatgcttgattgggcccca-attgtttattctactgcaatagctggtcagagtgttgaaaagta-cgta-tckgacctg-ccaca----------------------------tcttatca-ttttat---------------tkwt---aca-actg-----------------------acywyr-----------------------------tgmrymwyrwkayrtrwmwctytywsakrtkktk-wka----------------ywwtat-------wwtww--------------------tagcca-ttatcatattgacctrkak----------krtw------------------------------------------------------tydwwts-------------------mta-swymskwtkkyttttt------------------------------------------------------------------------------------------------------------------------------ttcctachtttttctcttcatyykktktrtrstay-aywtw---cwsrrsymtaktwtcaat-------------------gcttgtttaact---------------------------------------------------------------------------------------------------------------------------------------------------------------------------------------------------------------------------------------------------------------------------------------------------------
>I23390_M182_Malvaceae_Anoda_cristata_seq1
-----------------------------------------------------------------------------------------------------------------------------------------------------------------------------------------------------------------------------------------------------------------------------------------------------------------------------------------------------------------------------------------------------------------------------------------------------------------------------------------------------------------------------------------------------------------------------------------------------------------------------------------------------------------------------------------------------------------------------------------------tagaattgctgagagaatagagaaagaaggaaagggytgtctgattgttgtaaacaaatgggatacaataccaaataaaaaccagcaaactacaacatactatgagcaagatgttagggagaagatgcgcatgcttgattgggcccca-attgtttattctactgcaatagctggtcagagtgttgaaaagta-cgta-tcdgacctg-ccaca----------------------------tcttatca-ttttat---------------tkwt---aca-actg-----------------------acywyr-----------------------------tg--mrymwyratacgtaactctttcagatgttg-tta----------------gattat-------attat--------------------tagtga-ttatcatgttgacctgtagatgg---------------------------------------------------------------------------------------------------------tttttt-----------------------------------------------------------------------------------------------------------------------------ttcctacttcctttttctcttca--ttctttttat-gc------------tatatattctg--------------------gtgtgtagtacac----------------------------atacacagccctag--------------------------------------------------------------------------------------------------------------------------------------------------------------------------------------------------------------------------------------------------------------
>I23391_M183_Malvaceae_Phymosia_umbellata_seq1
----------------------------------------------------------------------------------------------------------------------------------------------------------------------------------------------------------------------------------------------------------------------------------------------------------------------------------------------------------------------------------------------------------------------------------------------------------------------------------------------------------------------------------------------------------------------------------------------------------------------------------------------------------------------------------------------------------------------------------------------------ttgctgaaagaatagagaaagaaggaaagggttgtctgattgttgtaaacaaatgggatacaataccaaataaaaaccagcaaactacaacacactaygagcaagatgttagggagaagatgcgcatgcttgattgggccccr-attgtgtattctactgcaatagctggtcatggtgtygaaaagta-tgta-ttt--tctg-ccacr---------------------------------tca-ttttat---------------tttt-------------------------------------------------------------------------------------------------------------------------a-gattat------------------------------attaatca-ttatcatattgacttgtdg----------tata------------------------------------------------------ccgaatg-------------------ata-gacaggattcttt---------------------------------------------------------------------------------------------------------------------------------ttcttactttcttttccatttcvttctttttgtgc---------------gatattttcta--------------------ttgtgtagtacaccwwacwymkscmtwcwwtgttgttctggattcagggtacttgttgctgctag----------------------------------------------------------------------------------------------------------------------------------------------------------------------------------------------------------------------------------------------------
>I23392_M187_Malvaceae_Ayenia_berlandieri_seq1
---------------------------------------------------------------------------------------------------------------------------------------------------------------------------------------------------------------------------------------------------------------------------------------------------------------------------------------------------------------------------------------------------------------------------------------------------------------------------------------------------------------------------------------------------------------------------------------------------------------------------------------------------------------------------------------------------------------------------------------taggatactagaattgctgaaagaatagagaaagaaggaaaaggttgtctgattgtggtaaacaaatgggatacaataccaaacaaaaaccagcaaactgcaatgtactatgagcaagatgttagggagaagatgcgtatgcttgattgggccccc-attgtatattcaaccgcaatagctggtcagaatgttgacaagta-tgtt-tttgatgtt----------------------------------ttggttaactttaat---------------------gata-----------g----------------aaatca-----------------------------ggttcgtcatgaacatataatatacccaacatag------------------acaaatat-------aatatgc------------------tgggcatattttttaagagcctgcaacttc------tata-------------------------------------------------------caaatgt------------------ata-gccttgaatttttctttttg---------------------------------------------------------------------------------------------------------------------------------------------------------------------ggtccaggataatagttgc------------------agctatcacagttgaa--------------------------aaggaaagatcaagaagact--------------------------------------------------------------------------------------------------------------------------------------------------------------------------------------------------------------------------------------------------------
>I23393_M189_Malvaceae_Kearnemalvastrum_lacteum_seq1
----------------------------------------------------------------------------------------------------------------------------------------------------------------------------------------------------------------------------------------------------------------------------------------------------------------------------------------------------------------------------------------------------------------------------------------------------------------------------------------------------------------------------------------------------------------------------------------------------------------------------------------------------------------------------------------------------------------------------------------aggayactagaattgctgagagaatagagaaagaaggaaagggttgtctgattgttgtaaacaaatgggatacaataccaaataaaaaccagcaaactacaacatactatgagcaagatgttagggagaagatgcgcatgcttgattgggcccca-attgtttattctactgcaatagctggtcagagtgttgaaaagta-cgta-tctgaccts-cmmmw----------------------------yytwwymw-tttwwt---------------kktwmm-----amyk-----------------------rmytyvw----------------------------kddsmwymwkrwwwbkwamyyyttymrkdtkhyr-tta----------------batyat----------------------------wwkmywwkmymwtatyrwvytgwmstkwwr--------------------------------------------------------------------ymwahyr-------------------awd-grwwgrywkkdtkktttty---------------------------------------------------------------------------------------------------------------------------ytmctwcytyytttttbtcathhtttttdkkvtry---------------wdwwyytkstgktcat------------ctggtgtgtagtacac----------------------------atacacagccctattatccgcagt----------------------------------------------------------------------------------------------------------------------------------------------------------------------------------------------------------------------------------------------------
>I23394_M229_Malvaceae_Malvastrum_americanum_seq1
---------------------------------------------------------------------------------------------------------------------------------------------------------------------------------------------------------------------------------------------------------------------------------------------------------------------------------------------------------------------------------------------------------------------------------------------------------------------------------------------------------------------------------------------------------------------------------------------------------------------------------------------------------------------------------------------------------------------------------------taggatactagaattgctgagagaatagagaaagaaggaaagggttgtctgattgttgtaaacaaatgggatacaataccaaataaaaaccagcaaactacaacatactatgagcaagatgttagggagaagatgcgcatgcttgattgggcccca-attgtttattctactgcaatagctggtcagagtgttgaaaagta-cgta-wytgacctg-ccaca----------------------------tcttatca-tkttwt---------------tgtt---aca-actg-----------------------acttca-----------------------------tgagcatcatgatacgtaactctttcagatgtya-c-------------------attat-------tatat--------------------tagcca-ttatcatattgacctgtag----------tata------------------------------------------------------ccaaatg-------------------ata-gacggratkk-tttttt-----------------------------------------------------------------------------------------------------------------------------tychhhytycyttttyyyythhw--tyytttttat-gc------------tatattttctg--------------------gtgtgtwryacay----------------------------wyacaymscymkwrtmymcaytatat-------------------------------------------------------------------------------------------------------------------------------------------------------------------------------------------------------------------------------------------------t
>I23395_M236_Malvaceae_Fuertesimalva_jacens_seq1
----------------------------------------------------------------------------------------------------------------------------------------------------------------------------------------------------------------------------------------------------------------------------------------------------------------------------------------------------------------------------------------------------------------------------------------------------------------------------------------------------------------------------------------------------------------------------------------------------------------------------------------------------------------------------------------------------------------------------------------aggatactagaattgccgagagaatagagaaagaaggaaagggttgtctgattgttgtaaacaaatgggatacgataccaaataaaaaccagcaaactacaacattctatgagcaagatgttagggagaagatgcgcatgcttgattgggcccca-attgtttattctactgcaatagctggtcagagtgttgaaaagta-cgta-tctaacctg-ccaca----------------------------tcttatca-ttttat---------------tgtta-caca-actg-----------------------acttca-----------------------------tgagcatcatgatacgtaactctttcagatgtta-c-------------------attat-------atcat--------------------taacca-ttattatattgacctgtgcttata-cacttaca------------------------------------------------------ccaaatt-------------------ata-gacagga----tttttt-----------------------------------------------------------------------------------------------------------------------------ttcgtacttcctttttatcttca--ttcttttt-------------------tat-----------------------------------------------------------------------------------------------------------------------------------------------------------------------------------------------------------------------------------------------------------------------------------------------------------------------------------------------
>I23396_M019_Malvaceae_Allosidastrum_pyramidatum_seq1
----------------------------------------------------------------------------------------------------------------------------------------------------------------------------------------------------------------------------------------------------------------------------------------------------------------------------------------------------------------------------------------------------------------------------------------------------------------------------------------------------------------------------------------------------------------------------------------------------------------------------------------------------------------------------------------------------------------------------------------aggatactagaattgctgaaagaatagagaaagagggaaagggttgtctgattgttgtaaacaaatgggatactataccaaataaaaaccagcaaactacaacatactatgagcaagatgttagggagaagatgcgcatgcttgattgggcccca-attgtttattctactgcaatagctggtcacagtgttgaaaagta-tgta-ttt--tctg-ccaca----------------------------tcttatca-ttttat---------------tgtta--------------------------------------------------------------------------------------------------------------------------gattaa------------------------------attaacca-ttatcatatagacctgtag----------tata------------------------------------------------------ccaaatg-------------------ata-gacaggatggtttctttttctagaca-----------------------------------------------------------------------------------------------------g--gatggtttctttttcttactttcttttcctttcattctttttgt----gc------------tgtattttcta--------------------ctgtgtagtac----------------------------------------------------------------------------------------------------------------------------------------------------------------------------------------------------------------------------------------------------------------------------------------------------------
>I23397_M020_Malvaceae_Melochia_betonicifolia_seq1
---------------------------------------------------------------------------------------------------------------------------------------------------------------------------------------------------------------------------------------------------------------------------------------------------------------------------------------------------------------------------------------------------------------------------------------------------------------------------------------------------------------------------------------------------------------------------------------------------------------------------------------------------------------------------------------------------------------------------------------taggatactagaattgcggagagaatagagaaagaaggaaagggttgtctgattgttgtaaacaaatgggatacaataccaaataaaaaccagcaaactgcaacttactatgagcaagatgttagggagaagatgcgcattcttgattgggccccc-attgtgtattcaactgcaatagctggtcagagtgttgaaaagta-cttt-tttgacctt-ccata----------------------------tgctgtca-gtttat---------------tgtt---aca----------------------------aactta-----------------------------caatcatcatgatccttatctctttaagatattc------------------gagattaa-------accaa--------------------taaccaattattgaattgtcctataa----------tata------------------------------------------------------ctaaa-------------------------gacaggaaagcatacttttt--------------------------------------------------------------------------------------------------------------------------gtcctacctagctttcctttccctgtctttctatt---------------catattttctg--------------------ttgtgtggtataccatg-----------------------cataagtgtccctggtat-----------------------------------------------------------------------------------------------------------------------------------------------------------------------------------------------------------------------------------------------------------
>I23398_M021_Malvaceae_Sidastrum_micranthum_seq1
------------------------------------------------------------------------------------------------------------------------------------------------------------------------------------------------------------------------------------------------------------------------------------------------------------------------------------------------------------------------------------------------------------------------------------------------------------------------------------------------------------------------------------------------------------------------------------------------------------------------------------------------------------------------------------------------------------------------------------------gatactagaattgctgaaagaatagagaaagaaggaaaggrttgtttgattgttgtaaacaaatgggatacaataccaaataaaaaccagcaaactacaacacactacgagcaagatgttagggagaagatgcgcacgcttgattgggcccca-attgtttattctactgcaatagctggtcatagtgttgaaaagtr-tgta-ttt--tctg-ccaca----------------------------tcttatca-ttttat---------------tgtt---aca-actg-----------------------acttca-----------------------------cgagcatcatgatacttaaccctttaagatttta-g----------------------at-------tatgt--------------------taacca-ttatcatattgacctgtag----------tata------------------------------------------------------ccaaatg-------------------ata-gacaggatkgtttcttc-----------------------------------------------------------------------------------------------------------------------------ttcttactttcctttccttttt---ttttttttat-gc------------tttattttcta--------------------g--------------------------------------------------------------------------------------------------------------------------------------------------------------------------------------------------------------------------------------------------------------------------------------------------------------------
>I23399_M022_Malvaceae_Gaya_dominguensis_seq1
-------------------------------------------------------------------------------------------------------------------------------------------------------------------------------------------------------------------------------------------------------------------------------------------------------------------------------------------------------------------------------------------------------------------------------------------------------------------------------------------------------------------------------------------------------------------------------------------------------------------------------------------------------------------------------------------------------------------------------------------------gaattgctgaaagaatagagaaagaaggaaagggttgtctgattgttgtaaacaaatgggatacaataccaaataaaaaccagcaaactacaacacactatgagcaagatgttagggagaagatgcgcatgcttgattgggctcca-attgtttattctactgcaatagctggtcaaagtgttgaaaagta-tgta-ttt--tctg-ccaca----------------------------tcttgtca-ttttat---------------tgtt---aca-actg-----------------------acttcg-----------------------------caagcatcatgatacttaaccctttaagatgtca-g----------------------at-------tatat--------------------taacca-ttatcatattgacctgtag----------cata------------------------------------------------------ccaartg-------------------ata-cacaggacggtttcttt-----------------------------------------------------------------------------------------------------------------------------ttcttactttcctttccctttca--ttcttttyat-gc------------trtattttcta--------------------gt-------------------------------------------------------------------------------------------------------------------------------------------------------------------------------------------------------------------------------------------------------------------------------------------------------------------
>I28591_M023_Malvaceae_Neobuchia_paulinae_seq1
-----------------------------------------------------------------------------------------------------------------------------------------------------------------------------------------------------------------------------------------------------------------------------------------------------------------------------------------------------------------------------------------------------------------------------------------------cat---ttggttgttgaagttaatatatgactgaagaag-ttcagtaactaagta-aatttt-------ag-----------cgataacaagg-gcagtttcttgg------------------cctgt---------taatctgctgaattgctggt-----------------gcttagtttt----cc-atttgat---ta--------------------------tt--ttattaactgttatg---------tgttattttatct-tgatgacctaggatactagaattgctgaggggatagagaaagaaggaaagggttgtctgattgtggtaaacaaatgggatacaataccaaataaaaaccagcaaactgcaacatactatgagcaagatgttagggagaagatgcgaatgcttgattgggccccc-attgtttattcttctgcaatagctggtcagagtgttgaaaagta-cgtc-ttaga-ctg-ccata----------------------------tcttatca-ttttat---------------tgtt---aca-actg-----------------------agttctt----------------------gatcattgatcatcatgatccttaaccctttaaga---tg-taa----------------gatttt-------gttaa--------------------taacca-ttatcatattgacctgtag----------tata------------------------------------------------------ccaaatg-------------------ata-gacaggatggtttgcttt----------------------------------------------------------------------------------------------------------------------------------------------------------------------------------------------------------------------------------------------------------------------------------------------------------------------------------------------------------------------------------------------------------------------------------------------------------------------------------------------------------------------------------
>I28593_M024_Malvaceae_Carpodiptera_cubensis_seq1
---------------------------------------------------------------------------------------------------------------------------------------------------------------------------------------------------------------------------------------------------------------------------------------------------------------------------------------------------------------------------------------------------------agtaaatc-----------ttattgata----accaaatgt---tgagttatt----------------ttcttgac-attatcttagtgata-tttctg-------ca-----------aaataacaatg-gctgtatcttgg------------------cctgt---------taatatgatttgttgctggt-----------------cctgattttt----cc-ttttgat---ta--------------------------tt--ttgataactgttgtg---------tgttgttttgtct-tgatgtcccaggatactagaattgctgagaggatagagaaagaaggaaagggttgtttgattgttgtaaacaaatgggatacaataccaaataaaaaccagcaaactgcagcatactatgagcaagatgttagggagaagatgcgcatgcttgattgggccccc-attgtttattcaactgccataactggtcagagtgttgaaaagta-tgt---------tg-ccata----------------------------acttgtcg-ccttat---------------tgtt---aca-acta-----------------------aattca-----------------------------caatcatcatggtctttaaacctttaagatgttc-taa----------------gattat-------gttga--------------------taacca-ttattatattgtcttgcag----------tgta------------------------------------------------------cctaatg-------------------ata-gctaggatggttttcatt----------------------------------------------------------------------------------------------------------------------------tycytmcttcctytytgctgctacctac--------------------------------------------------------------------------------------------------------------------------------------------------------------------------------------------------------------------------------------------------------------------------------------------------------------------------------------------------------------------------
>I28594_M025_Malvaceae_Herrania_nitida_seq1
t-------------------------------------------------------------------------------------------------------------------------------------------------------------------------------------------------------------------------------------------------------------------------------------------------------------------------------------------------------------------------------------gttcagtaacta--attgagggtaaat-----------ttactgata----accaaactt---tgagaaaatc-------------ctttttagaa-attatcttactgata-tctttg-------gg-----------atataacaatg-gccgtgtcttcg------------------cctgt---------taatctgatgagttgctggt-----------------ccttatgttt----ca-ttttgat---ta--------------------------tt--ttgttaactgttagg---------tcttgttttatct-cgatgtcctaggatactagaattgctgagaggatagagaaagaaggaaagggttgtctgattgttgtaaacaaatgggatactataccaaacaaaaaccagcaaactgcaacatactacgagcaagatgttagggagaaaatgcgcattcttgattgggcccca-attgtttattcaactgcaatagctggtcagagtgttgaaaagta-cgtt-tttaacctg-ccata----------------------------tgttgtca-gctttt---------------tggt---aca-actg-----------------------aattta-----------------------------tgatcatcatgatccgtatccatttaagatatt--caa----------------gattat-------actaa--------------------taaccaattgttg-attgtcctataa----------tata--------------------------------------------------------caatg-------------------ata-gacaggatggtttacttt----------------------------------------------------------------------------------------------------------------------------ttcctactttcgttttg-------------------------------------------------------------------------------------------------------------------------------------------------------------------------------------------------------------------------------------------------------------------------------------------------------------------------------------------------------------------------------------
>I28595_M184_Malvaceae_Guazuma_ulmifolia_seq1
--------------------------------------------------------------------------------------------------------------------------------------------------------------------------------------------------------------------------------------------------------------------------------------------------------------------------------------------------------------------------------------------------------------------------------tgaaa----accaaactt---tgagcaaatc-------------attttttaat-attatcttgcygata-tctttg-------tg-----------atataacaatg-gctatgtcctgg------------------cctgt---------taatctgataagttgctggt-----------------ccttatgttt----cc-ttctgaw---ta--------------------------tt--ttgctgactgttacg---------tcttgttttatca-tgatgtcctaggatactagaattgctgagaggatagagaaagaaggaaagggttgtttgattgttgtaaacaaatgggatactatacccaataaaaatcagcaaactgcaacatactacgagcaagatgttagggagaagatgcgcattcttgattgggccccc-attgtttattcaaccgcaatagctggtcagagtgttgaaaagta-tgtt-tttgactgg-ccata----------------------------tgtt--------------------------------------ctt-----------------------aattta-----------------------------tgatcatcatgatccttatccatttaagatatt--caa----------------tattat-------actaa--------------------taaccagttatcgtttgttcctaaaa----------tata------------------------------------------------------cccaatt-------------------ata-gagaggatgttttacttt----------------------------------------------------------------------------------------------------------------------------ttcgtaatttcattttgtctccttgttcttcga---------------------------------------------------------------------------------------------------------------------------------------------------------------------------------------------------------------------------------------------------------------------------------------------------------------------------------------------------------------------
>I28596_M026_Malvaceae_Ruizia_cordata_seq1
---------------------------------------------------------------------------------------------------------------------------------------------------------------------------------------------------------------------------------------------------------------------------------------------------------------------------------------------------------------------------------------------------------------------------------------------gtaay---tragywattt---------------cttgtaat-attatcttactcata-yrtatwatgtaa-ta-----------taataaaaatg-gtygtgtcttgg------------------cctct---------taatctcatgagtttmtgay-----------------yyttagtttt----cy-tttwgat---ta--------------------------tatgttgttaavtgtgatg------tgtttttkkttkgtct-tgatgtcataggatactagaattgctgaaagaatagadaaagaaggaaaaggctgtvtkattgttgtaaataaatgggatacaataccaaataaaaaccagvaractgcaacatamtacgagcaagatgttagggagaagatgcrcatgcttgattgggctccg-attgtttattcaacygcaatrgctggtcagagtgttgaaaagta-tgtg-tttgayatg-ccrta----------------------------tctggtcaattttgt---------------ggtt---gca-actg-----------------------aattta-----------------------------tgvtcattttgatcctttacccwttragcygttc-tra----------------gattay-------rcyaa--------------------taaccr-ttgtcatatyktcytrkwa----------ywya------------------------------------------------------harwatv-------------------wtd-yaaatgmtsatktaayy-----------------------------------------------------------------------------------------------------------------------------tttttgtgtttctttccatttattgtt---------------------------------------------------------------------------------------------------------------------------------------------------------------------------------------------------------------------------------------------------------------------------------------------------------------------------------------------------------------------------
>I28597_M027_Malvaceae_Melhania_velutina_seq1
------------------------------------------------------------------------------------------------------------------------------------------------------------------------------------------------------------------------------------------------------------------------------------------------------------------------------------------------------------------------------------------ggtaact-------aagtaaatt-----------ctattggta----accaatatt---tgagctattt---------------cttgtaat-attatcttactgata-tatataaagtaa-ta-----------tagtaaaaatg-gatgtgtcttgg------------------cctgt---------taatgtcatgagtttctgac-----------------ccttagtttt----cc-ttttgat---ta--------------------------ta---tgtttaccgtgat-----------gtgtttttttct-tgatatcataggatactagaattgctgaaagaatagagaaagaaggaaaaggctgtctgattgttgtaaataaatgggatacaataccaaataaaaaccagcaaactgcaacatactacgagcaagatgttagggagaagatgcgcatgcttggttgggctccg-attgtttattcaaccgcaatagctggccagagtgttgaaaagta-tgtg-tttgacatg-ccata----------------------------tctggtcaattttgt---------------ggtt---gca-actg-----------------------aattta-----------------------------taattattttgatcgtttacactttaagctgtt-------------------------------------------------------------------------------------------------------------------------------------------------------------------------------------------------------------------------------------------------------------------------------------------------------------------------------------------------------------------------------------------------------------------------------------------------------------------------------------------------------------------------------------------------------------------------------------------------------------------------------------------------------------------------------------------------------------------------------------------
>I28598_M028_Malvaceae_Glyphaea_brevis_seq1
---------------------------------------------------------------------------------------------------------------------------------------------------------------------------------------------------------------------------------------------------------------------------------------------------------------------------------------------------------------------------------------------------------------------------------gata----aataaacgt---tgagctaatt----------ataattttttaac--atctgctactgata-tttctg-------ta-----------atataacaatg-gttgtgttgtgg------------------cctgt--------taaatttgatgagttactggt-----------------tctcatcttt----cc-tttttat---tat------------------------att--ttgttaactcttatg---------gattgttttgtct-tgat--cctaggatactagaattgctgagaggatagagaaagaaggaaagggttgtctaattgtggtaaacaaatgggatacaataccaaataaaaaccagcaaactgcaacatattatgagcaagatgttagggagaagatgcgcattcttgattgggcccca-attgtttattcaactgcaatagctggtcagaatgttgacaagta-cgtgttttgacctg-ccata----------------------------ccc-------------------------------------------------------------------------------------------------------------------------------------------------------------------------------------------------------------------cttgcag----------tata------------------------------------------------------gtaaatg-------------------ctt-gacagggttttttacttt----------------------------------------------------------------------------------------------------------------------------ttcctacgttatcttcctcttcttgttctttttat-ac------------tatatcttctg----------------------gcatctgattaca--------------------------atacattgcccttgtatcctgggtatg-------------------------------------------------------------------------------------------------------------------------------------------------------------------------------------------------------------------------------------------------
>I28599_M029_Malvaceae_Desplatsia_dewevrei_seq1
-----------------------------------------------------------------------------------------------------------------------------------------------------------------------------------------------------------------------------------------------------------------------------------------------------------------------------------------------------------------------------------------------ata-attgagggtaaatt-----------ttactgata----wagaaacat---tgagcaaaat----------ataactttttaatttaattcctactaata-ttgttc-------ka-----------atataacaayg-gttktgtcttrg------------------yctgt--------taaatttgadgagttgc-kcc-----------------tctcatcttt----cc-ttttgat---ta--------------------------tt--ttgttgactcttctg---------tgtttttttgtct-tgat--kctaggatacdagaattgctgagaggatagagaaagaaggaaagggttgtctaattgtcrtaaacaaatgggatacaataccaaataaaaaccagcaaactgcaacatactatgagcaagatgttagggagaagatgcgcattcttgattgggccccc-abtgtttattcaactgcaatagctggtcagagtgttgaaaagta-tgtggtttgacctv-htata----------------------------ccctgtca-gtttat---------------tgtt---aca-acta-----------------------aattca-----------------------------------------------------------------------------------------------------------------------------------ttgtattgtcctatat----------crta------------------------------------------------------ctaaatt-------------------atg---------------------------------------------------------------------------------------------------------------------------------------------------tcctgtgcttcacattcacttttgtttggat-tc----------aggataattgttgc------------------agctagtacagttgaa--------------------------aaggagcgatctagaa------------------------------------------------------------------------------------------------------------------------------------------------------------------------------------------------------------------------------------------------------------
>I28600_M146_Malvaceae_Mortoniodendron_guatemalense_seq1
-------------------------------------------------------------------------------------------------------------------------------------------------------------------------------------------------------------------------------------------------------------------------------------------------------------------------------------------------------------------------------------------------------------aatt-----------ttgttgaaa----acaaaactt---tgggctattt---------------tttttaat-attatcttactgata-tttctg-------ta-----------atataacaatg-gtcgtgtcttgg------------------cmtgta----a--ctaatctgatgagttwctggt-----------------cctta--ctt----tg-ttttgat---ta--------------------------tt--ttgttaacttttatg---------tgttdttttgtct-bgatgtcctaggatactagaattgctgagaggatagagaaagaaggaaagggttgtctgattgttgtaaacaaatgggatacaataccaaataaaaaccagcaaactgcaacatactacgagcaagatgttagggagaagatgcgcatgcttgattgggccccc-attgtgtattctactgcaatagctggtcagagtgttgaaaagta-cgtg-tttgacttg-ccata----------------------------tcttgtcm-ttttat---------------tatt---aca-actg-----------------------aattca-----------------------------tgatcatcatgatccttaacccttgaagatgttc-taa----------------gattrt-------attaa--------------------taaysa-twwtcatattgtcttgtag-----------ata------------------------------------------------------ccaaatg-------------------ata-gtyaggatggtttactaa----------------------------------------------------------------------------------------------------------------------------ttwcctttcccctccatgttctt-----tt------------------------------------------------------------------------------------------------------------------------------------------------------------------------------------------------------------------------------------------------------------------------------------------------------------------------------------------------------------------------
>I28601_M030_Malvaceae_Sparmannia_africana_seq1
-----------------------------------------------------------------------------------------------------------------------------------------------------------------------------------------------------------------------------------------------------------------------------------------------------------------------------------------------------------------------------------------------------tgagggtaaatt-----------ttactgata----aacaaatgt---taagctaatt----------atgaacttttaac--atttactactkata-tttctg-------tg-----------atataacaat--gctgtgccttgg------------------tctgt--------taaatttgatgagttg-tggt-----------------tcttatcttt----cc-ttttcat---ta--------------------------tt--ttgttaactcttatg---------tgttgttttgtct-tgat--cctaggatactagaattgctgagaggatagagaaagaaggaaagggttgtctaattgtagtaaacaaatgggatacaataccaaataaaaaccagcaaagtgyaacatattatgagcaagatgtcagggagaagatgcgcagtcttgattgggcccca-attgtatattchactgcaatagctggtcagagtgttgaaaagtn-cgtg-tttgacctg-ccata----------------------------cccagtca-gtttat---------------tgtt---aca-acta-----------------------aattcat----------------------------------------------------------------------------------tatcat-----------------------------acataaccaattattcttttctcctgtac----------tgta------------------------------------------------------tgaaatg-------------------ata-gatagggttgtttacttt----------------------------------------------------------------------------------------------------------------------------ttcctacattatgttcctctccatgttctttttat-gc------------tgtattttctt----------------------gtatgtgattacc--------------------------ataaattgc-------------------------------------------------------------------------------------------------------------------------------------------------------------------------------------------------------------------------------------------------------------------
>I28602_M031_Malvaceae_Mollia_sp_seq1
---------------------------------------------------------------------------------------------------------------------------------------------------------------------------------------------------------------------------------------------------------------------------------------------------------------------------------------------------------------------------------------gttattaacta-attgagggtaaatt-----------ttactgata----aagaaacat---tgwgctamtt----------ataactttttaatttgattcctactgata-wtgttc-------ta-----------atayracaatg-aytstgtcttgg------------------cctgt--------taaatttgayragttgctggt-----------------tctchgcttt----cc-tgttgww---ta--------------------------tt--ttgttractcttatg---------tgttgttttgtct-tgat--cctaggayactagaattgctgagaggatagagaaagaaggaaagggttgtctaattgtagtaaacaaatgggatacrataccaaataaaaaccagcaaactgcaacatactatgagcaagatgttagggagaagatgcgcvbtcttgattgggccccc-attgtttattcaactgcaatwgctggtcagagtvttgacaagta-ygtdktttgacctg-ctata----------------------------ccctgtca-gtttat---------------tttt---acd-acta-----------------------aawtcat----------------------------------------------------------------------------------gatyat-----------------------------acrtaaccaattattktattktcttgtag----------tata------------------------------------------------------ctaaatt-------------------atg---------------------------------------------------------------------------------------------------------------------------------------------------tcctatgcktcacaytcattgttgttyggat-tc----------aggataattgttgc------------------agctagtacagttgaa--------------------------aaggagagatcaagaaga----------------------------------------------------------------------------------------------------------------------------------------------------------------------------------------------------------------------------------------------------------
>I28603_M223_Malvaceae_Gossypium_hirsutum_seq1
-----------------------------------------------------------------------------------------------------------------------------------------------------------------------------------------------------------------------------------------------------------------------------------------------------------------------------------------------------------------------------------------------------------------------------------------------------------------------------------------------------a-tttcta-------ta-----------ataaaacaagg-tatgtgtcttga------------------cctgt---------taatctgatgaatttttgcc-----------------ccctaattgt----cc-tyttgat---ta--------------------------tt--ttgttaacggtt--g---------tgttattttgtct-tsttgtcstaggatactagaattgctgagagaatagagaaagaaggaaagggttgtctgattgttgtaaacaaatgggatacaataccaaataaaaaccagmaaactgcaacatactacgagcaagatgttagagagavgatgcgcatgcttgattgggctccc-attgtttattctactgcaatcaccggtcagagtgttgaaaagta-tgtg-tttgacctg-ccata----------------------------tcttatca-ttttat---------------tgtt---aca-actg-----------------------agttta-----------------------------tgagywtcgtgatccttaacttgttaagatgttg-taa----------------gaccat-------attat--------------------taacca-ttatgtcgtatcttttttg----------cac------------------------------------------------------------ta-------------------at------------------------------------------------------------------------------------------------------------------------------------------------------------------------------------------------------------------------------------------------------------------------------------------------------------------------------------------------------------------------------------------------------------------------------------------------------------------------------------------------------------------------------------------------------
>I28604_M032_Malvaceae_Entelea_arborescens_seq1
-----------------------------------------------------------------------------------------------------------------------------------------------------------------------------------------------------------------------------------------------------------------------------------------------------------------------------------------------------------------------------------------------------------------------------------------aacaaatgt---taagctaatt----------atgaacttttaac--atttactactgata-tttctg-------tg-----------atataacaat--gctgtgccttgg------------------tctgt--------taaatttgatgagttg-tggt-----------------tctcatcttt----cc-ttttcat---ta--------------------------tt--ttgttaactcttatg---------tgttgttttgtct-tgat--cctaggatactagaattgctgagaggatagagaaagaaggaaagggttgtctaattgtagtaaacaaatgggatacaataccaaataaaamccagcaaagtgcaacatattatgagcaagatgtcagggagaagatgcgcrgtcttgattgggcccca-attgtatattccactgcaatagctggtcagagtgttgaaaagta-vgtg-tttgacctg-ccata----------------------------cccagtca-gtttat---------------tgtt---aca-acta-----------------------aattcat----------------------------------------------------------------------------------tatcat-----------------------------acataaccaattattcttttctcctgtar----------tgta------------------------------------------------------tgraatg-------------------ata-gacagggatgtttacctt----------------------------------------------------------------------------------------------------------------------------ttcctatattatgttcctctccttgttctttttat-gc------------tgtattttctk----------------------gtatgtgattacc--------------------------ataaattgccct----------------------------------------------------------------------------------------------------------------------------------------------------------------------------------------------------------------------------------------------------------------
>I28605_M235_Malvaceae_Abutilon_sp_seq1
-------------------------------------------------------------------------------------------------------------------------------------------------------------------------------------------------------------------------------------------------------------------------------------------------------------------------------------------------------------------taatatatgacttggggaatttcagtaag--------taggtaact-----------ttagcagta----accaaactt---tgagatc-------------------------------------------tttttt-------ta-----------atataacaagg-gctgtgtcttgg------------------cctgt---------taatctgatcaatttctggt-----------------gcttagtttt----cc-ttctgat---tt--------------------------tt--ttgttaatcgttatg---------tgttattttgtct-tgatgtcctaggatactagaattgctgaaagaatagagaaagaaggaaagggttgtctgattgttgtaaacaaatgggatacaataccaaataaaaaccagcaaactacaacgtactatgagcaagatgttagggagaagatgcgcatgcttgattgggcccca-attgtttattctacagcaatagctggtcatagtgttgaaaagta-cgta-ttt--tctg-ccaca---------------------------------tca-ttgtat---------------tgtt---a----------------------------------------------------------------------------------------------------g----------------------at-------tctat--------------------taacca-ttatcatattgacctttag----------tata------------------------------------------------------ccaaatg-------------------ata-gacaggatggtttcttt-----------------------------------------------------------------------------------------------------------------------------ttcttactttattttccttttca--ttctttttgt-gc------------tatagtttcta--------------------gtgtgtagtacacc---------------------------atacacagccctaatacccgcgg-----------------------------------------------------------------------------------------------------------------------------------------------------------------------------------------------------------------------------------------------------
>I28606_M033_Malvaceae_Reevesia_formosana_seq1
----------------------------------------------------------------------------------------------------------------------------------------------------------------------------------------------------------------------------------------------------------------------------------------------------------------------------------------------------------------------------------------------------------------------------------ata----accaatttt---tgagctttttaaaa------aataaaataaaat-attatcttattgatt-tctctg-------ta-----------atataacaaca-gccatgtcttgg------------------cctgt----taatctgatctgatgagttgctggt-----------------ccttattttt----cc-ttttgat---ta--------------------------tt--ttgttaactgttatg---------tgttgttttgttt-tgatatcctaggatactagaattgctgagaagatagagaaagaaggaaagggttgtctgattgtggtaaacaaatgggatacaataccaaataaaaaccagcaaactgcatcatactacgagcaagatattagggagaagatgcgtatgcttgattgggccccc-attgtttattcaactgcaataactggtcagagtgttgaaaagta-tgtg-tttgacctg-ccata----------------------------tcttgtca-ttttat---------------tgtt---aca-actg-----------------------agttca-----------------------------tgatcatcatgatccttaaccgttttagatgttc-gaa----------------gatcat-------attaa--------------------taacca-ttatgatattgtcc-----------------------------------------------------------------------------------------------------------------------------------------------------------------------------------------------------------------------------------------------------------------------------------------------------------------------------------------------------------------------------------------------------------------------------------------------------------------------------------------------------------------------------------------------------------------------------------------------------------------------------------------------------------
>I28607_M034_Malvaceae_Mansonia_altissima_seq1
------------------------------------------------------------------------------------------------------------------------------------------------------------------------------------------------------------------------------------------------------------------------------------------------------------------------------------------------------------------------------------------------------------------------------------------------------------------------------------------atttacgaaatactctttaaa-----tat----------------------gctaaatcctaaaaaaattaaaagatgc-tcctgc-----atcatagtctgttgagttgctggt-----------------ccttatttatttatttattattat---tatt--------------------attatt--ttgttaactcttatg---------tattgctttatct-tgatgtcctaggatactagaattgctgagaggatagagaaagaaggaaaaggttgtttgattgttgtaaacaaatgggatacaataccaaataaaaaccagcaaactgtgacatactacgagcaagatgttagggagaagatgtgcatgcttgattgggccccc-attgtttattcaaccgcaatagctggtcagagtgttggaaagtatcatg-tttgacctc-tcata----------------------------tcttgtca-ttatat---------------tgtt---ata-actg-----------------------aattcc-----------------------------tgatcatcatgatccttaaccctttaagatgttc-taa----------------gtttat---att-actatt-----------------gttatttttgtgctatattttctggtgtgtggt-acaccatacacagc------------------------------------------------cctaatattgcc-a------------ata-----------------------------------------------------------------------------------------------------------------------------------------------------------------------------------------------------------------------------------------------------------------------------------------------------------------------------------------------------------------------------------------------------------------------------------------------------------------------------------------------------------------------------------------tgt---------
>I28608_M035_Malvaceae_Hosfordia_alata_seq1
---------------------------------------------------------------------------------------------------------------------------------------------------------------------------------------------------------------------------------------------------------------------------------------------------------------------------------------------------------------------------mmwwgrccraawtrmasyaak--------wmrrtwwct-----------ttagcagta----accaaactt---tgagctc--------------------------------------------ttttt-------ta-----------atataacaagg-gctgtstcttgg------------------cctgt---------taatctgatcaatttctggt-----------------gcttagtttt----cctttttgat---tt--------------------------tt--ttgttaattgttatg---------tgttattttgtct-tgatgtcctaggatactagaattgctgaaagaatagagaaagaaggaaagggttgtctgattgttgtaaacaaatgggatacaataccaaataaaaaccagcaaactacaacatactatgagcaagatgttagggagaagatgcgyatgnttgattgggcccca-attgtttattctackgcaatagctggtcatagtgttgaaaagta-tgta-ttt--tctg-ccacd---------------------------------tca-tttwat---------------tktt---r----------------------------------------------------------------------------------------------------g----------------------at-------hmtat--------------------tracca-ttatcatattgacmtktag----------tata------------------------------------------------------hcaaatg-------------------atr-gacaggatkstttytw---------------------------------------------------------------------------------------------------------------------------------ttwctttmttttccwtttca--ttctttttgt-gc------------wataktttcta--------------------gtgtgtagtacacc---------------------------atacacagssy-----------------------------------------------------------------------------------------------------------------------------------------------------------------------------------------------------------------------------------------------------------------
>I28609_M036_Malvaceae_Pentaplaris_davidsmithii_seq1
--------------------------------------------------------------------------------------------------------------------------------------------------------------------------------------------------------------------------------------------------------------------------------------------------------------------------------------------------------------------------------------gttcagttac--------taagtaaat-----------tcagcaata----accaaactt---tgagctat-----------------tttttaat-actatcttattgata-tttctg-------ta-----------atataacaagg-gctgtgtcttgg------------------cctgt---------taatctgatgaattgctrgt-----------------tcttagtttt----cc-ttttgat---ta--------------------------tt--ttgttaactgttatg---------tgttattttgtct-tgatgtcctaggatactagaattgctgagagaatagagaaagaaggaaagggttgtctgattgttgtaaacaaatgggatacaataccaaataaaaaccagcaaactgcagcatactatgagcaagatgttagggagaagatgcgcatgcttgattgggccccc-attgtttattctactgcaatagctggtcagagcgttgaaaagta-tgtg-tttgatgtg-ccata----------------------------tcctatca-ttttat---------------tgtt---ata-actg-----------------------agttca-----------------------------tgagcatcatgatacttaaccctataagatgatg-taa----------------gattat-------attat--------------------taacca-ttatcttattttcctctag----------tata------------------------------------------------------ccaaatg-------------------atc-gacaggatggttttttt-----------------------------------------------------------------------------------------------------------------------------ttcctacattcttt----------------------------------------------------------------------------------------------------------------------------------------------------------------------------------------------------------------------------------------------------------------------------------------------------------------------------------------------------------------------------------------
>I28610_M037_Malvaceae_Heritiera_littoralis_seq1
-----------------------------------------------------------------------------------------------------------------------------------------------------------------------------------------------------------------------------------------------------------------------------------------------------------------------------------------------------------------------------------------------------------------------------------------------------------------------------------aat-attatctatctgata-tttctg-------ta-----------atataacaatg-gttatgacttgg------------------cctgt---------taatctgat---tgtctggt-----------------ccttagtttt----cc-ttttgat---tattttattgtagttttcctttttattatt--ttgttaactgttatt---------tgttgttttgtct-tgatgtcctaggatactagaattgctgagaggatagagaaagaaggaaagggttgtctgattgttgtaaacaaatgggatacaataccaaataaaaaccagcaaactacaaaattctatgagcaagatgttagggagaagatgcgcatgcttgattgggccccc-attgtttattcaactgcaatagctggtcagagtgttgaaaagtg-cgtg-tttgacctg-ctata----------------------------tcttgtca-ttttat---------------tgtt---aca-actt-----------------------aattca-----------------------------tgattatcatgatccttaaccctttaagatgttc-taa----------------gattat-------attaa--------------------taatca-ttatcatattgccctgtag----------tata------------------------------------------------------acaaatg-------------------att-ggtaggatggtttacttt----------------------------------------------------------------------------------------------------------------------------ctcctac-----------------------------------------------------------------------------------------------------------------------------------------------------------------------------------------------------------------------------------------------------------------------------------------------------------------------------------------------------------------------------------------------
>I28611_M062A_Malvaceae_Durio_zibethinus_seq1
-----------------------------------------------------------------------------------------------------------------------------------------------------------------------------------------------------------------------------------------------------------------------------------------------------------------------------------------------------------------------------------------------------------------------------------------------------tgagctattt---------------tttttaat-attatcttactgata-tttctg-------ta-----------atataacaatg-gctgtgtcttgg------------------cctgt---------taatctgaagagttgtttgttatttccttgactactaccttagtttt----cc-ttttgat---ta--------------------------tt--tccttaactgttatg---------tgttgttttgtat-tgatgtcctaggataatagaattgctgagaggatagagaaagaaggaaaggcttgtctrattgttgtaaacaaatgggacacaataccaaataaaaaccagcaaactgcaacatactacgagcaagatgttagggagaaaatgcgcatgcttgattgggcccca-attgtttattcaactgcaatagctggtcagagtgttgaaaagta-tgtg-tttgacctg-ccata----------------------------tcttgtca-ttttat---------------tgtt---aca-actg-----------------------aattca-----------------------------tgatcak-atgatcctttaccttttaagatgttc-taa----------------gattat-------aataa--------------------taacca-ttatcatattgtcctgtag----------tata------------------------------------------------------ccaaatg-------------------ata-gacaggatgg------------------------------------------------------------------------------------------------------------------------------------------------------------------------------------------------------------------------------------------------------------------------------------------------------------------------------------------------------------------------------------------------------------------------------------------------------------------------------------------------------------------------------------------
>I28612_M038_Malvaceae_Brachichyton_bidwillii_seq1
--------------------------------------------------------------------------------------------------------------------------------------------------------------------------------------------------------------------------------------------------------------------------------------------------------------------------------------------------------------------------------------------------------------------------------tgata----accaagctt---tgagctattt---------------ttctaaat-attatctagctgata-tttctg-------ta-----------atataacaatg-gttatgtcttgg------------------cctgt---------taatctgat---ttgttggt-----------------cgttagtttt----cc-ttttgat---tattttattatagttttccttttgattatt--ttgttaactattatt---------tgttgttttgcct-tggtgtcctaggatactagaattgctgagaggatagagaaagaaggaaagggttgtctgattgttgtgaacaaatgggatacaataccaaataaaaaccagcaaactgcaacattctacgagcaagatgttagggagaagatgcgcatgcttgattgggccccc-attgtttattcaactgcaatagctggtcagagtgttgaaaagta-cgtg-tttgacctg-ccata----------------------------tcttgtca-ttttat---------------tgtt---aca-acta-----------------------aattca-----------------------------tgattatcgtggtccttaaccctttaagatgttc-taa----------------gattat-------atcag--------------------taatca-ttatcatatttccctgtag----------tata------------------------------------------------------ccaaatg-------------------atg-gacaggatggttta--------------------------------------------------------------------------------------------------------------------------------------------------------------------------------------------------------------------------------------------------------------------------------------------------------------------------------------------------------------------------------------------------------------------------------------------------------------------------------------------------------------------------------------
>I28613_M039_Malvaceae_Eriotheca_macrophylla_seq1
---------------------------------------------------------------------------------------------------------------------------------------------------------------------------------------------------------------------------------------------------------------------------------------------------------------------------------------------------------------------------------------------------------ctaaaaat-----------aattgaact----gttcatctt---ttagttgttgaagataatttatgacttaagaag-ttcagtaaccaagta-aatttt-------ag-----------cgataacaagg-gctgtgtcttgg------------------cctgt---------ttatctgatgaattgcyggt-----------------ccttagtttt----cc-atttgat---ta--------------------------tt--ttattaacttttatg---------ttttattttayct-tgacgacctaggatactagaattgctgagaggatagagaaagaaggaaagggttgtctgattgtggtaaacaaatgggatacaataccaaataaaaaccagcaaactgcaacatactatgagcaagatgttagggasaagatgcgavtacttgattgggccccc-attgtttattctactgcaattgctggtcagagtgttgataagta-tgtg-ttagacctg-ccata----------------------------tcttatca-ttttat---------------tgtt---aca-actg-----------------------agtccrt----------------------gatcattgatcatcatgatccttaaccctttaagatgttg-taa----------------gatttt-------attaa--------------------caa-----------------------------------------------------------------------------------------------------------------------------------------------------------------------------------------------------------------------------------------------------------------------------------------------------------------------------------------------------------------------------------------------------------------------------------------------------------------------------------------------------------------------------------------------------------------------------------------------------------------------------------------------------------------------------
>I28614_M040_Malvaceae_Hydrogaster_trinervis_seq1
------------------------------------------------------------------------------------------------------------------------------------------------------------------------------------------------------------------------------------------------------------------------------------tgtt----------------------------------------------------------------------------------------------------------------------ata-----------tcaatgata----aagaaacat---tgaactaatt----------ataaccttttagtttaatccctgctaata-tcattt-------ta-----------atataacaatg-attgtgccttgg------------------cctgt--------taaatttgatgagttgctggt-----------------tctcatcttg----cc-ttttgat---ta--------------------------tt--ttgttaattcttatg---------tgtagttttgtct-tgat--actaggatactagaattgctgagaggatagagaaagaaggaaagggttgtctaattgtagtaaacaaatgggatacaataccaaataaaaaccagcaaactgcaacatactatgagcaagatgttagggagaagatgcgcattcttgattgggccccc-attgtttattcaactgcaatagccggtcagagtgttgaaaagta-tgtttattgacatg-ctgta----------------------------ccctgtca-gtttat---------------tggt---aca-acta-----------------------aattcat----------------------------------------------------------------------------------gatcgg-----------------------------acataaccaatttttatatcttcctatag----------tata------------------------------------------------------ctaaatt-------------------atg---------------------------------------------------------------------------------------------------------------------------------------------------tcctgtgcttcacattcattgttgtttggat-tc----------aggataattgttgc------------------agctagtacagttgaa--------------------------aaggagcgatcaagaaga----------------------------------------------------------------------------------------------------------------------------------------------------------------------------------------------------------------------------------------------------------
>I28615_M041_Malvaceae_Pterygota_brasiliensis_seq1
--------------------------------------------------------------------------------------------------------------------------------------------------------------------------------------------------------------------------------------------------------------------------------------------------------------------------------------------------------------------------------------------------------------att-----------ttactgata----gccaaactt---tgagctattc---------------ttttaaat-attatgtaaatgata-tttctg-------ta-----------atatatcaatg-gctatgtcttgg------------------cctgt---------taatctgat---ttgctggt-----------------ccttagtttt----cc-ttttgat---ta--------------------------tt--ttgttaactgtt------------ttttttttggtct-tgatgtcctaggatactagaattgctgagaggatagagaaagaaggaaagggttgtctgattgttgtaaacaaatgggatacgataccaaataaaaaccagcaaactgcaacattctacgagcaagatgttagggagaagatgcacatgcttgattgggctccc-attgtttattctactgcagtagctggtcagggtgttaaaaagtaccatg-tttaacctg-ccata----------------------------tcttgtca-ttttat---------------tgtt---aca-actg-------------------------------------------------------------------------------------------------------------cacagcctt-------agtatccccag--------------------------------------------------taca----------------------------------------------------ttttcaatg-------ct-tgt------ata------------------------------------------------------------------------------------------------------------------------------------------acttgtcttacctatattttgcattcattgttcttttggattc----------aggataattgttgc------------------agctagtacagttgaa------------------------------------------------------------------------------------------------------------------------------------------------------------------------------------------------------------------------------------------------------------------------------------------------------
>I28616_M042_Malvaceae_Leptonichya_maranta_seq1
-----------------------------------------------------------------------------------------------------------------------------------------------------------------------------------------------------------------------------------------------------------------------------------------------------------------------------------------------------------------------------------------------------------------------------------ta----accgaggtt---tgagcaattt-----------tgtacttttgac-attat-atactgata-tttttg-------ta-----------atgcagtaatg-gctgtgtcttgg------------------cctgt---------taatctgatgattggctggt-----------------ccttatgttt----cc-ttttgat---trk-----------------------------ttttttaatgttgtg---------tgttgttttgtct-cracgtcctaggacactagaattgctgaaaggatagagaaagaaggaaagggttgtctgattgttgtaaacaaatgggatacaataccaaataaaamccagcaaactgcaacatactacgagcaagatgttagagagaagatgcgcgttcttgattgggcccct-attgtttattcaaccgcaatakctggtcagagtgttgaaaagta-tgat-tttgacctt-tcata----------------------------tgttctca-gttcat---------------tgtt---atg-actg-----------------------aattca-----------------------------tgatcatcttgattctatac------------------------------------------------------------------------------------------------------------cata------------------------------------------------------ccaaacc-------------------atg-gacaggatggtttacttc----------------------------------------------------------------------------------------------------------------------------ttcctactttcttttcctctcsttsttytttctaa-gc------------tatatt----------------------------------------------------------------------------------------------------------------------------------------------------------------------------------------------------------------------------------------------------------------------------------------------------------------------------------------------
>I28617_M043_Neuradaceae_Neurada_procumbens_seq1
----------------------------------------------------------------------------------------------------------------------------------------------------------------------------------------------------------------------------------------------------------------------------------------------------------------------------------------------------------------------------------------------tca-------tcttgaa-------------gtccttttc----atc------------------------------------tataaa-ttctttttttcaatg-cttccc-------tt-----------gtgttgcattactttggctcttgg------------------cttgt---------tgattagtatggctgttgcc-----------------tgtcttctttc--gct-ctgtaat---ca--------------------------tt--ctaattactgt-------------gattggcttgtcc-gagtgtcataggatcacaggattgctgaaaggatagaaaaagaagggaagggctgcctgattgttgtaaacaaatgggacacaattccgaataaaaatcagcaaactgcaacatactacgagcaagatgttagagagaagcttcgtattcttgactgggcacct-attgtttattcgacagcaatagctggcgatagtgttgacaagta-agt--tataactta-gcata-------------------------------------tcatat---------------tctta------actg-------------------tgtaaattcaacctatgtgtgcaaa--------------taagaatcataagatgttttttctt-----------------------------gaccat----cttggtag--------------aaagtttaacaaggaactgtgt--------------------tatggta---g----------------------------------------------gccaaact-------------atgaagata-gagtaaatgggtaccatccctg------------------------------------------------------------------------------------------------------------------------------------------------------------gttcag------------------------------------------------------------------------------------------------------------------------------------------------------------------------------------------------------------------------------------------------------------------------------------------------------------------------------------------------------------
>I28618_M044_Malvaceae_Pentace_laxiflora_seq1
------------------------------------------------------------------------------------------------------------------------------------------------------------------------------------------------------------------------------------------------------------------------------------------------------------------------------------------------------------------------------------------------------tgcaagaaawy----------------------------------------------------------------------wttattktrytkaya-twwmtg-------ta-----------atataacaatg-gctgtgtcttgg------------------cctgt----------aatctaattagttgcttgt-----------------ccttattttt----tc-ttgtgat---ta--------------------------tt--ttgttcactcttatg---------tgttgttttgtctttgatgtcctaggatactagaatagctgagaggatagagaaagaaggaaagggttgtttgattgttgtaaacaaatgggatacaataccaaataaaaaccagcaaactgcaacatactacgagcaagatgttagggagaagatgcggacgcttgattgggccccc-attgtttattcaactgcaatagctggtcagagtgttgaaaagta-tgta--ttgacctg-ccaca----------------------------acttgttg-ccttgt---------------tgtt---gca-acta-----------------------aattca-----------------------------tggtcatcatggt--------ctttaagatgttc-tag----------------gattat-------gttga--------------------taacca-ttgttatattgtcttttag----------cata------------------------------------------------------cctamts-------------------ata-gacaggatggttttcatt----------------------------------------------------------------------------------------------------------------------------tcggtactaa--------------------------------------------------------------------------------------------------------------------------------------------------------------------------------------------------------------------------------------------------------------------------------------------------------------------------------------------------------------------------------------------
>I28619_M045_Malvaceae_Phragmotheca_mammosa_seq1
------------------------------------------------------------------------------------------------------------------------------------------------------------------------------------------------------------------------------------------------------------------------------------------------------------------------------------------------------------ttgaagataatatatrgctta-ggaagttcagtaac--------taagtaaat-----------ttagtgata----accaawcty---tgagctat-----------------tttttaat-attatcttkttgata-ttt-------------------------------------tgtgtcttgg------------------yctgt---------taatctgatgaattgctggt-----------------cctgagtttt----cc-ttttgat---ta--------------------------tt--ttgttaactgttatg---------tgttattttatct-tgatgtcctaggatgctagaattgctgagagaatagagaaagaaggaaagggttgcctgattgttgtaaacaaatgggatacaatacctaataaaaaccagcaaactgcaacatactacgagcatgatgttagggagaagatgcgcaagcttgattgggccccc-attgtttattctactgcaatagctggtcagagtgttgaaaagta-cgcr-tttgacctg-ccata----------------------------tcttatca-ttttat---------------tctt---aca-actg-----------------------atttca-----------------------------tgawcatcatgatccttaaccctttaa---------------------------gattat-------attaa--------------------cagcca-ttatcatattctcctgtag----------tata------------------------------------------------------ccaaatg-------------------ata-ggcaggatggtttgcttt----------------------------------------------------------------------------------------------------------------------------ttcctactttcctttcctytcctcattcyttttat-g-----------------------------------------------------------------------------------------------------------------------------------------------------------------------------------------------------------------------------------------------------------------------------------------------------------------------------------------------------------------
>I28620_M046_Malvaceae_Camptostemon_shultzii_seq1
---------------------------------------------------------------------------------------------------------------------------------------------------------------------------------------------------------------------------------------------------------------------------------------------------------------------------------------------------------------------------------------------------------------------------tttagcggta----accaaactt---tgagctattt-----------------tttaat-attatcttattgaca-tttctg-------ta-----------atataacaagg-gttatgtcttgg------------------cctgt---------taatctgatcaattgctggt-----------------ccttagtttt----cctttttgat---ta--------------------------tt--ttgttaaytgttatk---------tgttrytttgtsy-tgatgtcctaggatactagaattgctgakagaatagagaaagaaggaaagggttgtctgattgttgtaaacaaatgggayacaataccaaataaaawccmgcaaactdcaacatactaygagcaagatgttakggagaagatgcgcatgcttgattgggcccca-attgtttattctactgcaatagctggtcadagtgttgaaaagta-cgta-tttgrcctg-ccata----------------------------tctwatca-ttttat---------------tgttacwaya-atccttg--------------------acttca-----------------------------tgagcatcatgatwttyaacmctttaaratgwtr--------------------rrwtat-------akywt------------------------------------------------------------------------------------------------------------------tmaagtg-------------------gta--------------------------------------------------------------------------------------------------------------------------------------------------------------------------------------------------------------------------------gtctgt---------------------------------------------------------------------------------------------------------------------------------------------------------------------------------------------------------------------------------------------------------------------------------------------------------------
>I28621_M153_Malvaceae_Trichospermum_sp_seq1
-----------------------------------------------------------------------------------------------------------------------------------------------------------------------------------------------------------------------------------------------------------------------------------------------------------------------------------------------------------------------------------------------------tgagggtaaatt-----------ttactgata----aagaaacat---tgagctaatt----------at-actttttaatttgattcctactgata-ttgttt-------twgtattgttcttgtataacaata-gttgtgtcttggc--------------c-rcctgt--------taaatttgatgagttgctggt-----------------tctcatcttt----cc-btttgat---ta--------------------------tt--ttgttdactcttatg---------tgttgttttgtct-tgat--cctaggatactagaattgctgagaggatagagaaagaaggaaagggctgtctaattgtagtaaacaaatgggatacaataccaaataaaaaccagcaaactgcaacatactatgadcaagatgttagggagaagatgcgcattcttgattgggccccc-attgtttattcaactgcaatarctggtcagagtgttgaaaagta-tgtgtttkdmchkn-hhhk-----------------------------mcctgtta-gtttct---------------tgtt---aca-acta-----------------------aatthat----------------------------------------------------------------------------------gatcat-----------------------------acrttaccaactattgtattgtcctgtgg----------tata------------------------------------------------------ctaaatt-------------------atg---------------------------------------------------------------------------------------------------------------------------------------------------tcctgtgcttcacattcattgttgtttggat-tc----------aggataattgtygc------------------wgctagtacagttgaa--------------------------aaggagcgatcaagaagacttagtactgcaatattgaat-------------------------------------------------------------------------------------------------------------------------------------------------------------------------------------------------------------------------------------
>I28623_M048_Malvaceae_Abroma_augusta_seq1
---------------------------------------------------------------------------------------------------------------------------------------------------------------------------------------------------------------------------------------------------------------------------------------------------------------------------------------------------------------------------------------------------------ggtaaatt-----------ttactgata----actgacctt---tgagcaattt-----------t-twcttttaac-attgt-atactgatattttttg-------ta-----------atatagcaatt-gctgtgtcttgg------------------cctgt---------taatctgatgagttgttggt-----------------ccttatgttt----cc-ttttgat---tat-----------------------------tttgttaatgttatg---------tgttgctttgtct-cgatgtcctaggatactagaattgctgaaaggatagagaaagaaggaaaaggttgtctgattgttgtaaacaaatgggatacaataccaaataaaaaccagcaaactgcaacatactatgagcaagatgttagggagaagatgcgcattcttgattgggccccc-attgtttattcaaccgcaatagctggtcagagtgttgaaaagta-cgtt-tttgacctg-ccata----------------------------tgttcaca-gtaca----------------tgtt---atg-actg-----------------------aattta-----------------------------tgatcatcatgatcctat---------------------------------------------------------------------------------------------------------------atg------------------------------------------------------ccaaacc-------------------ata-gacaggattgtttacttt----------------------------------------------------------------------------------------------------------------------------ttccta----cttttcctctccttgttctttctat-gc------------tatatcttctg--------------------gcgtgtggtatacc---------------------------atataca-----agtatctct-------------------------------------------------------------------------------------------------------------------------------------------------------------------------------------------------------------------------------------------------------
>I28624_M049_Malvaceae_Corchoropsis_tomentosa_seq1
-----------------------------------------------------------------------------------------------------------------------------------------------------------------------------------------------------------------------------------------------------------------------------------------------------------------------------------------------------------------------------------------------ct-------aagtaaatt-----------ttactgata----accaaa-tt---tgagctattt---------------cttgtaat-attatcttactgata-t---ttatgtaa-ca-----------taataacattg-gctgtgtcttgg------------------cccct---------taatctcatgagtttctgat-----------------ccttagtttt----cc-ttttgat---ta--------------------------ta---tgctaactgttatg----------tgctttttgtct-tgatgtcataggatactagaattgctgaaagaatagagaaagaaggaaagggctgtctgattgttgtaaataaatgggatacaataccaaataaaaaacaggaaactgcaacatactacgagcaagatgttagggagaagatgcgtatgcttgattgggctccg-attgtttattcaactgcaatagctggtcagagcgttgaaaagta-tgtg-tttgacatg-ccata----------------------------tctggtcatttttgt---------------tgtt---aca-actg-----------------------aattta-----------------------------tgatcattatgatcctttaccctttaagccgctc-taa----------------gattat-------actaa--------------------taacca-ttataat-ttgtcctgtag----------catg------------------------------------------------------cgaaatg-------------------ata-cacacaatgatctact------------------------------------------------------------------------------------------------------------------------------------------------------------------------------------------------------------------------------------------------------------------------------------------------------------------------------------------------------------------------------------------------------------------------------------------------------------------------------------------------------------------------------------
>I28625_M193_Malvaceae_Apeiba_tibourbou_seq1
----------------------------------------------------------------------------------------------------------------------------------------------------------------------------------------------------------------------------------------------------------------------------------------------------------------------------------------------------------------------------------------------------ttgagggtaaatt-----------ttactgata----cctaaatgt---tgagctaatt----------atgaatttttaac--atttactaatgata-tttctg-------ta-----------atataacaat--gctctgtcttgg------------------tctgt--------taaatttgatgagttgctggt-----------------tctcatcttt----tc-ttttcat---ta--------------------------tt--ttcttaattcttata---------tattgttttatct-tgat--cctaggatactagaattgctgagaggatagagaaagaaggaaagggttgtctaattgttgtaaacaaatgggatacaataccaaataaaaaccagcaaactgcaacatactatgagcaagatgttagggagaagatgcgcattcttgattgggccccc-attgtgtattccactgcaatagctggtcagagtgttgaaaagta-tgtgttttgacctg-ccata----------------------------cctggtca-gtttat---------------tgtt---aca-acta-----------------------aattcat----------------------------------------------------------------------------------gatcat-----------------------------agaaaaccaattactcttttctcctgtag----------tgtg------------------------------------------------------ttaaatg-------------------ata-gacaggattgtttacttt----------------------------------------------------------------------------------------------------------------------------ttcctacattctgttcctctctttgttcttatcat-gc------------tgtgttttctg----------------------gtatgtgattagc--------------------------atacattgccctggta------------------------------------------------------------------------------------------------------------------------------------------------------------------------------------------------------------------------------------------------------------
>I28626_M226_Malvaceae_Helicteres_guazumifolia_seq1
-------------------------------------------------------------------------------------------------------------------------------------------------------------------------------------------------------------------------------------------------------------------------------------------------------------------------------------------------------------------------------------------gcaacgaaattgagggtaaatt-----------ttccagata----actaaacataactaagcacattg-----------------------atcattgtactgatagtttcta-------ta-----------atataacaacg-ggcttgtcttag------------------cctgt---------taatctgatgagtttccggt-----------------tattattatt-------------------------------------------------ttgttaactgttatg---------tgttg-tttgtgt-tgatgttctaggatactagaattgctgagaggatcgagaaagaaggaaagggttgtttgattgttgtaaacaaatgggatacaataccaaataaaaaccagcaaagtgcaacatactatgagcaagatgttagggagaagatgcgcatgcttgattgggccccc-attgtttattcaactgcaatagctggtcagagtgttgaaaagtatcata-tttgacctc-ccata----------------------------tcttgtca-ttttat---------------tgtt---aca-actg-----------------------atttcc-----------------------------tgatcatcatgatccttaaccctttaagatgttc-taa----------------gtttat-------attac--------------------ttagta-ttatcatattgtcctttat----------tata------------------------------------------------------ccaaatg-------------------ata---------ggtttgtattt---------------------------------------------------------------------------------------------------------------------------tttttattttcctttcttctcctcat----------------------------------------------------------------------------------------------------------------------------------------------------------------------------------------------------------------------------------------------------------------------------------------------------------------------------------------------------------------------------
>I28628_M051_Malvaceae_Werklea_horrida_seq1
--------------------------------------------------------------------------------------------------------------------------------------------------------------------------------------------------------------------------------------------------------------------------------------------------------------------------------------------------------------------------------------------------------------------------------tgttat-------------------------------------------------cttatatttctgaaa--------------------------tatataacaagt-gatgtgtcttgg------------------cctgt---------tgatctgatgaattgctggt-----------------ccttggtttcc------ttcggat---ta--------------------------tt--ttgttgactgttatg---------tgttattttgttt-tggtgtcctaggatgctagaattgctgagagaatagagaaagaaggaaaaggttgtctgattgttgtaaacaaatgggataccataccaaataaaaaccaggaaactgcaacatactacgagcaagatgttcgggagaagttgcgcatgcttgattgggcccca-attgtttattctactgcaatagctggtcagagtgttgaaaagta-tgct-tttgagctg-ccacg----------------------------ttttatta-ttttat---------------tgtt---aca-acgact--------------------------------------------------------------------------------------------------------------------------------------------------------------------------------------------------------------------------------------------------tcaaatg-------------------ataagacaggatgatttcttttc-----------------------------------------------------------------------------------------------------------------------------------------------------------------------------cctacttgttacac--------------------------------------------------------------------------------------------------------------------------------------------------------------------------------------------------------------------------------------------------------------------------------------------------------------------------------------
>I28629_M052_Malvaceae_Spirotheca_rosea_seq1
------------------------------------------------------------------------------------------------------------------------------------------------------------------------------------------------------------------------------------------------------------------------------------------------------------------------------------------------------------------------------------------------------------------------------------------ttcatctt---ttagttgttgaagataatatatgacttaggaag-ttcagtaaccaagta-aatttt-------ag-----------caataacaagg-actgtgtcttgg------------------cctgt---------taatctgatgaattgctggt-----------------ccttggtttt----gc-atttgat---ta--------------------------tt--ttattaactggtctg---------tgttattttatct-tgatgacctaggatactagaattgctgagaggatagagaaagaaggaaagggttgtctgattgtggtaaacaaatgggatacaataccaaataaaaaccagcaaactgcaacatactatgagcaagatgttagggagaagatgcgaatgcttgattgggccccc-attgtgtattctactgcaattgctggtcagagtgttgataagta-cgtg-ttagacctg-ccata----------------------------tcttatca-ttttat---------------tgtt---aca-actg-----------------------agttcat----------------------gatcattgatcatcatgatccttaaccctttargatgttgttaa----------------gatttt-------atcaa--------------------tagcta-tt------------tgttg----------aatt------------------------------------------------------aaagatg-------------------at----tttagtagtcaatttt----------------------------------------------------------------------------------------------------------------------------catattttatgaatgattttag--------------------------------------------------------------------------------------------------------------------------------------------------------------------------------------------------------------------------------------------------------------------------------------------------------------------------------------------------------------------------------
>I28630_M053_Malvaceae_Huberodendron_swietenioides_seq1
------------------------------------------------------------------------------------------------------------------------------------------------------------------------------------------------------------------------------------------------------------------------------------------------------------------------------------------------------------------------------------------------------------taaat-----------aattgaatt----gttcacctt---ttagttgttgaagataatatatg-cttaggaag-ttcagtaacaaagta-actttt-------ag-----------cgataacaasg-gctgtcrcttgg------------------cctgt---------taatctgctgaattgctggt-----------------ccttcgtttt----cc-ttttgat---ta--------------------------tt--ttattaactgttgtg---------tgttatttwatct-tgatgtcctaggatactagaattgctgacaggatagagaaagaaggaaagggttgtctgattgtggtaaacaaatgggatacaataccaaataaaaaccagcaaacagcaacatactatgagcaagatgttagggagaagatgcgcatacttgattgggccccc-attgtttattctactgcaatagctggtcagagtgttgaaaagta-cgtg-tttgacctg-tcata----------------------------tcttatca-ttttat---------------tatt---aca-actg-----------------------agttca-----------------------------tgatcatcatgat-cttgactcttttrgatgtttgtaa----------------gattat-------attaa--------------------taacca-ttatcatattgtcctgtag----------tata------------------------------------------------------ccaaatg-------------------ata-gacagggtggttgcttt-----------------------------------------------------------------------------------------------------------------------------ttcctacttttctttccactcattctttt-------------------------------------------------------------------------------------------------------------------------------------------------------------------------------------------------------------------------------------------------------------------------------------------------------------------------------------------------------------------------
>I28631_M054_Malvaceae_Trochetiopsis_benjaminae_seq1
----------------------------------------------------------------------------------------------------------------------------------------------------------------------------------------------------------------------------------------------------------------------------------------------------------------------------------------------------------------------------------------ttgktaryt-------tggaccgtt-----------ttgttaatatc-gatcawwrtt---tgarcyryyy---------------cttgtaat-attatcttactgata-tawataaartaacym-----------tartaaaaatg-gwtrtgtcttgg------------------sctvt---------taatstcatgagtttctgac-----------------cmttagtttt----hc-ttttgat---ta--------------------------ta---tgttwamygtgat-----------gtkttyttktct-tgatrtcataggatahtagaattgcwgaaagaatagagaaagaaggaaaaggctgtctgattgttgtaaataaatgggatacaataccwaataaaaaccagcaaactgcaacatamtacgagcaagatgttagggagaagatgcgcatgcttgrttgggctccg-attgtttattcaaccgcaataghtggycagagtgttgaaaagta-tgtg-tttgacatgmccvta----------------------------tctggtcaattttgt---------------ggtt---gca-actg-----------------------aattwa-----------------------------tgathattttgatcstttacmctttaagctgtts-taamttctaa---------gattat-------acyaa--------------------taaccr-ttghcatattgycctktag----------cata------------------------------------------------------cgaaatr-------------------ata-cacacratrwttwmcttt----------------------------------------------------------------------------------------------------------------------------tcyyaactatttcttcttctcccacatctt------------------------------------------------------------------------------------------------------------------------------------------------------------------------------------------------------------------------------------------------------------------------------------------------------------------------------------------------------------------------
>I28632_M055_Malvaceae_Eriolaena_candollei_seq1
----------------------------------------------------------------------------------------------------------------------------------------------------------------------------------------------------------------------------------------------------------------------------------------------------------------------------------------------------------------------------------------------act-------arsyaaatt-----------ctactaata---------aayt---tgagctattt---------------cwtgyaat-aktatcttactgwta-tgtataatggaa-ta-----------taataaaaatg-gttgtgtcttgg------------------cctct---------tawtctcatgagtttctrac-----------------ccttagwttt----cc-ttttgat---ta--------------------------ta---tgttaamtgwgatk-----tkttttktyttwtbtvt-tgatgtcataggatactagaattgctgaaagaayagdgaaagaaggaaaaggctgtctgattgttgtaaataaatgggatacaataccaaataaaaaccagmaractgmaacatamtwcgagcaagatgttagggagaagatgcrcatgcttgattggghtccg-attgtttattcaacygcaatagctggtcagagtgttgaaaagta-tgtg-tttgayatg-ccgta----------------------------tctkgtcaattttgt---------------ggtt---gca-actg-----------------------aattta-----------------------------tratcattttgatccttgaccctttaagccgttc-ttc-------------------------------------------------------------------------ttcttaa----------tatt------------------------------------------------------caaagtatctt---ttaaatgctcatgta-acctttttgtgtttcattc---------------------------------------------------------------------------------------------------------------------------cattcattgttgttctggactcagga----------------------------------------------------------------------------------------------------------------------------------------------------------------------------------------------------------------------------------------------------------------------------------------------------------------------------------------------------------------------------
>I28633_M056_Malvaceae_Adansonia_digitata_seq1
----------------------------------------------------------------------------------------------------------------------------------------------------------------------------------------------------------------------------------------------------------------------------------------------------------------------------------------------------------------------------------------------------------------------------------------------------------------agataatatgtgacttaggaag-ttcagtaactaagta-aatttt-------ag-----------ygataacawgg-gctgtgtcttgg------------------catgt---------taatctggtgaattgctggt-----------------cgwtagtttt----cc-agatgat---tat-------------------------tt--ttattgactgttatt---------tgttattttatct-tgatgacctaggatactagaattgcggagaggatagagaaagaaggaaagggttgtctgattgtggtaaacaagtgggatactataccaaataaaaaccagctaactgcaacatactatgagcaagatgttagggagaagatgcgaatgcttgcttgggccccc-attgtttattctactgcaattgctggtcagagtgttgaaaagta-cgtg-ttatacctg-ccata----------------------------tcttgtca-ttttat---------------tgt----aca-actg-----------------------agttcatkat-----------ca----ttgatcattgatcatcacgatccttaaccctttaagatgttg-taa----------------gattat-------agtaa--------------------taacca-ttattttattgtcctgtgg----------tata------------------------------------------------------cccaatg-------------------ata-gacag-----------------------------------------------------------------------------------------------------------------------------------------------------------------------------------------------------------------------------------------------------------------------------------------------------------------------------------------------------------------------------------------------------------------------------------------------------------------------------------------------------------------------------------------------
>I28635_M058_Malvaceae_Byttneria_aculeata_seq1
------------------------------------------------------------------------------------------------------------------------------------------------------------------------------------------------------------------------------------------------------------------------------------------------------------------------------------------------------------------------------------------------------------------------------tttgaaaatcagtgcatcac---tagggtgcacaagct-------------------tgtatttagtaaaaggtttgca-------tataagc-----atgataactgataactaaactttga------------------gctattttttcttttaacattctcyattgatggt-----------------ctttatgtttg---tttttttaat---ta--------------------------tt--ttgttrgc----atg------atatgttgttttatgt-tgattgcttaggatactagaattgctgaaagaatagagaadgaaggaaaaggttgtctgattgtggtmaacaaatgggatacaataccaaacaaaaaccagcaaactgcaatgtactatgagcdagatgttagggagaagatgcgctttcttgactgggccccc-attgtatattcaacygcaatagctggtcagaatgttgataagta-cgtt-tttgacatt---------------------------------ttcagttcacttttam---------------------gaca-----------g----------------aaatca-----------------------------tgktcatcwtgaacatataatataccaaacatag------------------acagttac-------wmtatcc-----------------ccagtttatttktcaattagcctgcaacttctct---taca--------------------------------------------------------------t-----------------atg-------------------------------------------------------------------------------------------------------------------------------------------------------------------------------------------ttttgcgaccaatattgttt--------------------------------------------------------------------------------------------------------------------------------------------------------------------------------------------------------------------------------------------------------------------------------------------------------------------------------------
>I28636_M059_Malvaceae_Pterospermum_pierrei_seq1
--------------------------------------------------------------------------------------------------------------------------------------------------------------------------------------------------------------------------------------------------------------------------------------------------------------------------------------------------------------------------------------------------------------------------------------------------------------------------------------------------------------------------------------------------------g------------------cctct---------tattctgattagtttctgat-----------------ccttagtttt----cc-ttttgac---ta--------------------------tt---tgttaactgttttg----------tgttgtttgtct-taatgtcataggatactagaattgctgaaagaatagagaaagaaggaaagggttgtctgattgttgtaaacaaatgggatacgatacctaataaaaaccagcaaactgcgacatactatgagcaagatgttagggagaagatgcgcatgtctgactgggctccc-attgtttattcaactgcaatagctggtcagagtgttgaaaagta-tgtg-ttttacatg-ccata----------------------------tctggtca-ttttat---------------tgtt---aca-actg-----------------------aattcw-----------------------------tgatcattattatctttaaccctttaagccattc-taa----------------gatt------------------------------------------------------------------------------------------------------------------------------------------------------------------------------------------------------------------------------------------------------------------------------------------------------------------------------------------------------------------------------------------------------------------------------------------------------------------------------------------------------------------------------------------------------------------------------------------------------------------------------------------------------------------------------------------------------------------
>I28637_M060_Malvaceae_Duboscia_vifidiflora_seq1
-----------------------------------------------------------------------------------------------------------------------------------------------------------------------------------------------------------------------------------------------------------------------------------------------------------------------------------------------------------------------------------------------cta-attgagggtaaatt-----------ttactggta----aagaaacgt---tgagctaatt----------ataactttttaatttatttcctactgata-ttgttc-------ta-----------atataacaatg-gttgtgtcttag------------------cctgt--------taaatttgatgaa-----ggt-----------------tctcatcttt----cc-ttttgataaata--------------------------tt--ttgttaactcttatg---------tgttgttttctct-tgat--cctaggatactagaattgctgagaggatagagaaagaaggaaagggctgtctaattgtagtaaacaaatgggatacaataccaaataaaaaccagcaaactgcaacatactatgagcaagatgttagggagaagatgcgtattcttgattgggccccc-attgtttactcaactgcaatagctggtcagagtgttgaaaagta-tgtgttttgacctg-ctata----------------------------ctctgtta-gtttat--------------ttttt---aca-acta-----------------------aattcat----------------------------------------------------------------------------------gaccat-----------------------------acatagccaattatcgtattctcccatag----------tata------------------------------------------------------ctaatct-------------------ata-gacagggctgtttacttt----------------------------------------------------------------------------------------------------------------------------ttcctacattccattcctgtccttgtttttttttt-gc----------------------------------------------------------------------------------------------------------------------------------------------------------------------------------------------------------------------------------------------------------------------------------------------------------------------------------------------------------------
>I28638_M061_Malvaceae_Basiloxylon_brasiliensis_seq1
-------------------------------------------------------------------------------------------------------------------------------------------------------------------------------------------------------------------------------------------------------------------------------------------------------------------------------------------------------------------------------------------------------------------------------------------------t---tgagctattt-------tttttttttttttaaa-tatttctacctgata-tttttg-------ta-----------atataacaatg-gttatgtcttgg------------------cctgt---------taatctgat---ttgctggt-----------------ccttagtttt----cc-ttttgat---ta--------------------------tt--ttgttaactgttatt---------tgttgttttgtct-tgatatcctaggatactagaattgctgagaggatagagaaagaaggaaagggttgtctgattgttgtaaacaaatgggatacaataccaaataaaaaccagcaaactgcaacactctacgagcaagatgttagggagaagatgcgcatgcttgattgggccccc-attgtttattcaactgcaatagctggtcagaatgttgaaaagta-cttg-tttgacctg-ccata----------------------------tcttgtca-ttttat---------------tgtt---aca-actg-----------------------aattta-----------------------------tgattatcgtgatccttaaccctttaagatgttc-taa----------------gattat-------attaa--------------------taatca-ttatcatattgccctgtag----------taat------------------------------------------------------ccaaatg-------------------ata-gacaggatgctttacttt----------------------------------------------------------------------------------------------------------------------------ctcctactttcctttcctctttc-----tttttat-gc------------tatat-----------------------------------------------------------------------------------------------------------------------------------------------------------------------------------------------------------------------------------------------------------------------------------------------------------------------------------------------
>I28639_M249_Malvaceae_Gyranthera_amphibiolepis_seq1
------------------------------------------------------------------------------------------------------------------------------------------------------------------------------------------------------------------------------------------------------------------------------------------------------------------------------------------------------------------------------------------------------------------------------------------ttcacctt---ttagttgttgaagataatatatgacttaggaag-ttcagtaacaaagta-a-attt-------ag-----------cgataacaagg-gctgtctcttgg------------------cctgt---------taacctgatgaattgctggt-----------------ccttcgtttt----cc-ttttgat---ta--------------------------tt--ttattaactgttgtg---------tgttattttatct-tgatgtcctaggatactagaattgctgagaggatagagaaagaaggaaagggttgtctgattgtggtaaacaaatgggatacaataccaaataaaaaccagcaaacgacaacatactatgagcaagatgttagggagaagatgcgcattcttgattgggccccc-attgtttattctactgcaatagctggtcagagtgttgaaaagta-cgtg-tttgacctg-ccata----------------------------tcttatca-ttttat---------------tat------a-actg-----------------------agttca-----------------------------tgatcatcatgat-cttgacccttttagatgtttgtaa----------------gattat-------attaa--------------------taacca-ttatcatattgtcctgtag----------tata------------------------------------------------------ccaaatg-------------------ata-gacaggatggtttgtttt----------------------------------------------------------------------------------------------------------------------------ttcctacttttctttccgctcat-------------------------------------------------------------------------------------------------------------------------------------------------------------------------------------------------------------------------------------------------------------------------------------------------------------------------------------------------------------------------------
>I28640_M062B_Malvaceae_Diplodiscus_paniculatus_seq1
---------------------------------------------------------------------------------------------------------------------------------------------------------------------------------------------------------------------------------------------------------------------------------------------------------------------------------------------------------------------------------------------------------------------------------------------------------------------------------------------------------------------------------aaataa---------------------------------------------------aatctaattagttgcttgt-----------------ccttattttt----tc-ttctgat---ta------------------------------------------------------tgttgttttgtct-tgatgtcctaggatactagaatagctgagaggatagagaaagaaggaaagggttgtttgattgttgtaaacaaatgggatacaataccaaataaaaaccagcaaactgcaacatactacgagcaagatgttagggagaagatgcggatgcttgattgggccccc-attgtttattcaactgcaatagctggtcagagtgttgaaaagta-tgta--ttgacctg-ccata----------------------------acttgttg-ccttgt---------------tgtt---aca-acta-----------------------aattca-----------------------------tggtcatcatggt--------ctttatgatgttc-gaa----------------gattat-------gt-------------------------------------------------------------------------------------------------------------------------------------------------------------------------------------------------------------------------------------------------------------------------------------------------------------------------------------------------------------------------------------------------------------------------------------------------------------------------------------------------------------------------------------------------------------------------------------------------------------------------------------------------------------------------------------------------------
>I28641_M063_Malvaceae_Brownlowia_peltata_seq1
-----------------------------------------------------------------------------------------------------------------------------------------------------------------------------------------------------------------------------------------------------------------------------------------------------------------------------------------------------------------------------------------------------------------------------------------------------tgagttatt----------------ttgttaac-gttatcatactgata-tttctg-------ta-----------atataacaatg-gctgtgtcttgg------------------cctgt---------taatctaattagttgcttgt-----------------ccttattttt----tc-ttttgaa---ta--------------------------tt--ttgttaactgttatc---------tgttgttttgtct-tgatgtcctaggatactagaatagctgagaggatagagaaagaaggaaagggttgtttgattgttgtaaacaaatgggatacaataccaaataaaaaccagcaaactgcaacatactacgagcaagatgttagggagaagatgcggacacttgattgggccccc-attgtttattcaactgcaatagctggtcagagtgttgaaaagta-tgta--ttgagctg-ccata----------------------------acttgttg-ccttgt---------------tgtt---aca-acta-----------------------aattga-----------------------------cggtcatcatggt--------ctttaagatgttc-taa----------------gattat-------gttga--------------------taacca-ttgttgtattgtcttttag----------tata------------------------------------------------------cctaatg-------------------aca-gacagggtggttttcatt----------------------------------------------------------------------------------------------------------------------------ttcctgctaccctttcctc-----------------------------------------------------------------------------------------------------------------------------------------------------------------------------------------------------------------------------------------------------------------------------------------------------------------------------------------------------------------------------------
>I28642_M064_Malvaceae_Burretiodendron_esquirolii_seq1
-----------------------------------------------------------------------------------------------------------------------------------------------------------------------------------------------------------------------------------------------------------------------------------------------------------------------------------------------------------------------------------------------------------------------------------------------------------------------------------------------------------------------------------------atg-gctgtgtcttgg------------------cttct---------taatctgatgagtttctgat-----------------cctttgtttt----cc---ttgat---ta--------------------------tt---tgttaattgc--tg----------tgttgtttgtct-tgatgtcataggatactagaattgctgaaagaatagagaaagaaggaaagggttgtctgattgttgtaaacaaatgggatacaatacctaataaaaaccagcaaactgcaacatactacgagcaagatgttagggagaagatgcgcatgcttgattgggctccc-attgtttattcaactgcaatagctgatcagagtgttgaaaagta-tgtc-ttttacatg-ccata----------------------------tct--------------------------------------------------------------------------------------------------------------------------------------------------------------------------------------------------------------------------------------------------------------------------------------------------------------------------------------------------------------------------------------------------------------------------------------------------------------------------------------------------------------------------------------------------------------------------------------------------------------------------------------------------------------------------------------------------------------------------------------------------------------------------------------------------------------------------------------------------------------------------------
>I28643_M065_Malvaceae_Hermannia_flammea_seq1
--------------------------------------------------------------------------------------------------------------------------------------------------------------------------------------------------------------------------------------------------------------------------------------------------------------------------------------------------------------------------------------------------------agggtaaat-----------tttatgata----accaaacac---tgagccaatt-----------ttcttttattttttgcatctatatggta-tctttgtca----tataag------tatataactatg-gccatgttttgg------------------catac---------tcacctaatgagtagcttgt-----------------actcatatttc--cttttctttat-----------------------------------tttctaactgttatc--------tgcctgttttgtct-tgatatcctaggatactagaattgccgagagaatagagaaagaaggaaagggttgtctgattgttgtaaataaatgggatacaataccaaataaaaaccagcaaactgcaacatactatgaacaagatgttagggagaagatgcgsagtcttgattgggccccc-attgtgtattcaacagcaatagctggtcagagtgttgaaaagta-tgtttttccatcag-ccttg----------------------------tgttgtca--gttat---------------tgtt---------------------------------------------------------------------maaatatcaggatccttatctctttatgatattc------------------actatttt-------accaa--------------------gaacaaattattgtactctcctcyatt---------gata------------------------------------------------------ccaaata-------------------ata-gaatgaacaaattacct-----------------------------------------------------------------------------------------------------------------------------------------------------------------------------------------------------------------------------------------------------------------------------------------------------------------------------------------------------------------------------------------------------------------------------------------------------------------------------------------------------------------------------------
>I28644_M066_Malvaceae_Thomasia_solanaceae_seq1
-----------------------------------------------------------------------------------------------------------------------------------------------------------------------------------------------------------------------------------------------------------------------------------------------------------------------------------------------------------------------------------------gaagaaca-------tgtaaaacttag-----gatgttcaaata----accaaactt---tgagcaaacttagg------atgttaaaaaaaa-attatctttctgata-tcctcc-------tg-----------atataacgatg-gctgtgtgttgg------------------cctgt---------taatctgatgagttgctggt-----------------ccgtatgttt----ct-ttttgat---ta--------------------------tt--ttgttaactgtttca---------tgttggtttgtct-tgatgtcctaggatgctagaattgctgagaggatagagaaagaagggaagggttgtctgattgttgtaaacaaatgggatacaataccaaataaaaaccaacaaactgcaacatactatgagcaagatgttagggagaagatgcgcatccttgattgggccccc-attgtgtattcaaccgcaatagctggtcagagtgtagaaaagta-cgt--ttttacctg-ccacg----------------------------agttgtca-gtttat---------------tgtt---aaa-actg-----------------------aattta-----------------------------taatcttcgtgatccctgttatt------------caa----------------gattat-------accaa--------------------taaccaattattgtattgtcgtataa----------tata------------------------------------------------------ccaaatg-------------------ata-gacaggatgctttaccttt---------------------------------------------------------------------------------------------------------------------------ttactacatctctttcctctccctcttattt-----------------------------------------------------------------------------------------------------------------------------------------------------------------------------------------------------------------------------------------------------------------------------------------------------------------------------------------------------------------------
>I28645_M067_Malvaceae_Guichenotia_ledifolia_seq1
-----------------------------------------------------------------------------------------------------------------------------------------------------------------------------------------------------------------------------------------------------------------------------------------------------------------------------------------------------------------------------------ttaattgaagaaca-------tataaaacttag-----gatgttcaaata----acc--------------------------------------aaaa-attatcttgctgatg-tcctcc-------tg-----------atataacgatg-gctgtgtcttgg------------------cctgt---------taatctgattagttgctggt-----------------ctgtatgttt----gt-ttttgat---ta--------------------------tt--ttgttaactgtttca---------tgttgttttatct-tgatgtcctaggatgctagaattgccgagaggatagagaaagaagggaagggttgtctgattgttgtaaacaaatgggatacaataccaaataaaaaccaacaaactgcaacatactatgagcaagatgttagggagaagatgcgcatccttgattgggccccc-attgtgtattcaaccgcaatagttggtcagagtgtagaaaagta-cgt--ttttacctg-ccatg----------------------------tgttgtca-gtttat---------------tgtt---aaa-acta-----------------------aattta-----------------------------taatcttcgtgatccctgttatt------------caa----------------gattat-------accaa--------------------taaccaattattgtattgtcgtataa----------tata------------------------------------------------------ccaaatg-------------------ata-gacaggatgctttaccttt---------------------------------------------------------------------------------------------------------------------------ttactacatccctttcctctccctgttatttctg--------------------------------------------------------------------------------------------------------------------------------------------------------------------------------------------------------------------------------------------------------------------------------------------------------------------------------------------------------------------
>I28646_M068_Malvaceae_Helmiopsis_sp_seq1
-------------------------------------------------------------------------------------------------------------------------------------------------------------------------------------------------------------------------------------------------------------------------------------------------------------------------------------------------------------------------------------------------------------------------------ctgata----rccaawatt---tgagctatyt---------------cttgtaat-attatcttactgata-cgtataatataa-ta-----------taataaaaatg-gttgtgtcttgg------------------cctgt---------taatctcatgagcttctgay-----------------ycttagtttt----cc-ttytgat---ta--------------------------ta---tgttaamtgtgatgttttttttttttttttttgtct-tgatgwcataggatactagaattgctgaaagaatagagaaagaaggaaaaggctghctgattgttgtaaataaatgggatacaataccaaataaaaaccagbaaactgcaacatactacgagcaagatgttagggagaagatgcgcatgcttgattgggctccg-attgtttattcaaccgcaatagctggtcagagtgttgaaaagta-tgtg-tttgacrtg-ccdta----------------------------tstggtcaattttgt---------------ggtt---gca-actg-----------------------aattta-----------------------------tgatcattttgatcctttaccbwttaagccgttc-twm----------------gwttat-------accwa--------------------taacca-ttgtcatwytksyyyktag----------yatw------------------------------------------------------caaadtatctt---ttaaatgctcatrta-aacwkkwtgwktttctt-----------------------------------------------------------------------------------------------------------------------------tycmywmmttsttsttctkscaagtatctt------------------------------------------------------------------------------------------------------------------------------------------------------------------------------------------------------------------------------------------------------------------------------------------------------------------------------------------------------------------------
>I28647_M069_Malvaceae_Cheirolaena_linearis_seq1
----------------------------------------------------------------------------------------------------------------------------------------------------------------------------------------------------------------------------------------------------------------------------------------------------------------------------------------------------------------------------------tcgcccagatctact-------taggaagttcagtaacaaagtaactgata----accaa---------tattatct---------------cttgtaat-at----------ata-t----aatgtaa-ta-----------taataaaaatg-gttgtgtcttgt------------------cctgt---------taatctcatgagtttctgat-----------------tcttagtttt----cc-tttcaat---ta--------------------------ta---tgttaacagtgatt----------ttttttttgtct-tgatatcataggatactagaattgctgaaagaatagagaaagaaggaaaaggctgtctgattgttgtaaataaatgggatacaataccaaataaaaaccagcaaaccgcaacatactacgagcaagatgtcagggagaagatgcgcatgcttgattgggctccg-attgtttattcaactgcaatagctggtcagagtgttgaaaagta-tgtg-tttgacatg-ccata----------------------------tctggtcaattttgt---------------ggtc---aca-actg-----------------------aattta-----------------------------tgatcattttgatcctttacccattaagccgttc-taa----------------gattat-------accaa--------------------taacca-ttgtgatattgccctatag----------cata------------------------------------------------------tgaaata-------------------ata-cacacaattatttac-------------------------------------------------------------------------------------------------------------------------------------------------------------------------------------------------------------------------------------------------------------------------------------------------------------------------------------------------------------------------------------------------------------------------------------------------------------------------------------------------------------------------------------
>I28648_M070_Malvaceae_Helmiopsiella_madagascariensis_seq1
-----------------------------------------------------------------------------------------------------------------------------------------------------------------------------------------------------------------------------------------------------------------------------------------------------------------------------------------------------------------------------------gaagttcagtaact-------aagtaaatt-----------ctactgata----rccaawatt---tgagytatyt---------------cttgtaat-attatcttactgata-crtataatgtaa-ta-----------taataaaawkg-gttgtgtcttgg------------------cctst---------taatctcatgagtttctgay-----------------hcttagtttt----cc-tttygat---ta--------------------------ta---tgttwamtgtgatt---------kttttttttktct-tgatgtcataggatactagaattgctgaaagaatmgagaaagawggaaaaggctgtctgattgttgtaaataaatgggahacaataccaaataaaaaccagcaaactgcaacatactacgagcaagatgttagggagaagatgcgcatgcttgattgggctccg-attgttbattcaaccgcaatagctggtcagagtgttgaaaagha-tgtg-tttgacatg-ccrta----------------------------tctggtcaattttgt---------------ggtt---gca-avyb-----------------------aattta-----------------------------tkatcattttkatcmtttacycwttaagccdttc-ttcttcttagtatycaaargattat-------ahcaa--------------------taacca-ttgtcatattgccctgcaa----------cata------------------------------------------------------cgaaata-------------------ata-aacaggatgattaacttt----------------------------------------------------------------------------------------------------------------------------tcccaacttcttcttc----caagtatcttttaaatgct---------catttaaccttttt-------------------gtgtat---------------------------------------------------------------------------------------------------------------------------------------------------------------------------------------------------------------------------------------------------------------------------------------------------------------
>I28649_M071_Malvaceae_Goethalsia_meiantha_seq1
------------------------------------------------------------------------------------------------------------------------------------------------------------------------------------------------------------------------------------------------------------------------------------------------------------------------------------------------------------------------------------------------------------------------------------------------------------------------------------------------ctgata-ttgttc-------ta-----------atataacaatg-gttgtgtcttat------------------cctgt--------taaatttgatgaa-----ggt-----------------tctcatcttt----cc-ttttgat---ta--------------------------tt--ttgttaactcttatc---------tgttgttttctgt-tgat--actaggatactagaattgctgagaggatagagaaagaaggaaagggttgtctaattgtagtaaacaaatgggatacgataccaaataaaaaccaggaaactgcgacatactatgagcaagatgttagggagaagatgcgtattcttgattgggccccc-attgtttactcaactgcaatagctggtcagagtgttgaaaagta-tgtgttttgacctg-ctata----------------------------ctctgtca-gtttat--------------ctttt---aca-acta-----------------------aattcat----------------------------------------------------------------------------------gatcat-----------------------------acataaccaattatcatattctcccgtag----------tata------------------------------------------------------ctaaatt-------------------aga-gatagggctgtttacttt----------------------------------------------------------------------------------------------------------------------------ttcctacattccattcctgtccttgttctatttat-gc------------tacgttttctg-----------------------------------------------------------------------------------------------------------------------------------------------------------------------------------------------------------------------------------------------------------------------------------------------------------------------------------------
>I28650_M072_Malvaceae_Clappertonia_ficifolia_seq1
------------------------------------------------------------------------------------------------------------------------------------------------------------------------------------------------------------------------------------------------------------------------------------------------------------------------------------------------------------------------------------aagttcagtaacta-attgtgggtaaatt-----------tgactgata----aacaaacat---tgagataatt----------atargttccttam---attcctactgata-twtcts-------ta-----------atatatcaay--gctatgtcttgt------------------cctst--------taaatttgttgagttgctggt-----------------tcttatcttt----cc-ttbtkat---ta--------------------------tt--ttgccaactcttatg---------taktrtttcvtct-tgat--cctaggatactagaattgctgagaggatagagaaagaaggaaagggttghctaattgtagtaaacaaatgggatacaathccgaataaaaaccagcaaachgcaacatactatgagcaagatgttagggagaagatgcgcattcttgattgggcaccc-attgtttattcaactgcaatagctggtcagagtgttgaaaagta-ygtattttgacctg-ccrta----------------------------ttcagtga-gtttat---------------trac---atatacta-----------------------aattcat----------------------------------------------------------------------------------grtcat-----------------------------acataaccaattattgttttctcccatak----------trta------------------------------------------------------ctaaatg-------------------ata-gawagggttgtttatatct----------------------------------------------------------------------------------------------------------------------------tcctaaattctwtktytctscttgttcawtttat-gt------------tgtattttctg----------------------gta----------------------------------------------------------------------------------------------------------------------------------------------------------------------------------------------------------------------------------------------------------------------------------------------------------------
>I28652_M074_Malvaceae_Hildegardia_barteri_seq1
-------------------------------------------------------------------------------------------------------------------------------------------------------------------------------------------------------------------------------------------------------------------------------------------------------------------------------------------------------------------------------------------------------------aatt-----------ttcctgata----accagactt---tgagctattcttttacat--------------------gctaactgatg-tttctg-------ta-----------atataaaaatg-gctatgacttgg------------------cctgt---------taatctaat---atgctggt-----------------ccttagattt----cc-ttttgat---ta--------------------------tt--ttgttaactgttaat---------ttttgttttgtct-tgatgtcctaggatactagaattgccgacaggatagagaaagaaggaaagggttgtctgattgttgtaaacaaatgggatacagtgccaaataaaaaccagcaaactgcaacattctacgagcaagatgttagggagaagatgcgaatgcttgattgggctccc-attgtttattcaactgcaatagctggtcagagtgttgaaaagta-catg-tttgacctg-ctata----------------------------tcttgtct-ttttat---------------tgtt---aca-actg-----------------------aattca-----------------------------tgattatcacgatcctcaaccctttaagatgttt-taa----------------gattat-------attaa--------------------taatta-ttttcatattgccctgtag----------tata------------------------------------------------------ccaaata-------------------ata-gacaggatggtttac-------------------------------------------------------------------------------------------------------------------------------------------------------------------------------------------------------------------------------------------------------------------------------------------------------------------------------------------------------------------------------------------------------------------------------------------------------------------------------------------------------------------------------------
>I28653_M168_Malvaceae_Theobroma_cacao_seq1
----------------------------------------------------------------------------------------------------------------------------------------------------------------------------------------------------------------------------------------------------------------------------------------------------------------------------------------------------------------------------------------------------attgagggtaaat-----------ttactgata----cccaaactt---tgataaaatc-------------ttttttaaaa-attatcttactgata-tctttg-------gg-----------atataacaatg-gccatgtcttgg------------------cctgt---------taatctgatgagttgctggt-----------------ccttatgttt----ag-ttctgat---ta--------------------------tt--ttgttaactgttagg---------tcttgttttatct-cgatgtcctaggatactagaattgctgagaggatagagaaagaaggaaagggttgtctgattgttgtaaacaaatgggatactataccaaacaaaaaccagcaaactgcaacatactacgagcaagatgttagggagaagatgcgcattcttgattgggccccg-attgtttattcaactgcaatagctggtcagagtgttgaaaagta-cgtt-tttgacctg-ccata----------------------------tgttgtca-gttttt---------------tgtt---aca-actg-----------------------aattta-----------------------------taatcatcatgatccatatccatttaagatatt--caa----------------gattat-------actaa--------------------taaccaattgttgtattgtcctataa----------tata--------------------------------------------------------caatg-------------------ata-gacaagatggtttacttt----------------------------------------------------------------------------------------------------------------------------tgcctactttcatttcgtctccttgttcattcta--------------------------------------------------------------------------------------------------------------------------------------------------------------------------------------------------------------------------------------------------------------------------------------------------------------------------------------------------------------------
>I28654_M105_Malvaceae_Pachira_aquatica_seq1
--------------------------------------------------------------------------------------------------------------------------------------------------------------------------------------------------------------------------------------------------------------------------------------------------------------------------------------------------------------------------------------------------------------------------------------------------------------------------tgacttaggaag-ttcagtaaccaagta-aatttt-------ag-----------tgataacaagg-gctgtgtcttgg------------------cctgt---------taatctgatgaattgctggt-----------------ccttagtttt----cc-atttgat---ta--------------------------tt--ttattaacttttatg---------tgttattttatct-tgacgacctaggatactagaattgctgagaggatagagaaagaaggaaagggttgtctgattgttgtaaacaaatgggatacaataccaaataaaaaccagcaaactgcaacatactatgagcaagatgttagggagaagatgcgaatacttgattgggcccca-attgtttattctactgcaattgctggtcagagtgttgataagta-cgtg-ttagacctg-ccata----------------------------tcttatca-ttttat---------------tgtt---aca-actg-----------------------agttcat----------------------gatcattgatcatcatgatccttaaccctttaagatgttg-taa----------------gatttt-------attaa--------------------taacca-ttatcatattgtcctgtag----------tata------------------------------------------------------ccaaatg-------------------a-------------------------------------------------------------------------------------------------------------------------------------------------------------------------------------------------------------------------------------------------------------------------------------------------------------------------------------------------------------------------------------------------------------------------------------------------------------------------------------------------------------------------------------------------------
>I28655_M148_Malvaceae_Robinsonella_mirandae_seq1
g----------------------------------------------------------------------------------------------------------------------------------------------------------------------------------------------------------------------------------------------------------------------------------t----t-----------------------------------------------------------------gattgaagataatttatgacttg-ggaacttcagtaag--------targtaamt-----------ttagcagta----accaaactt---tgagctcttt------------------ttaat-attatctttttgaca-tttctc-------ta-----------ayataacaagg-rctgtgtcttgg------------------cctgt---------taatctgatcaattgctggt-----------------smbtagtttt----cc-ttttgat---ttt-----------------------twtt--ttgttaactgttatg---------tgttattttrtct-tgatgtcctaggatactagaattgctgaaagaatagagaaagaaggaaagggttgtbtgattgttgtaaacaaatgggatacaataccaaataaaaaccagcaaacmacaacatwctatgagcaagatgttagggagaagatgcgcatgcttgattgggcccca-attgtttattctactgcaatagctggtcatagtgttgaaaagta-tgta-ttt--tctg-ccaca----------------------------tmtwatca-ttttat---------------tkgt---acw-mctg-----------------------acytcm-----------------------------tgagcatcatgatacttaaccctttaagatgtta-g----------------------at-------tatat--------------------tgacca-ttatcatattgacctgtag----------yata------------------------------------------------------ccaaatg-------------------ata-gacaggatggtttcttt-----------------------------------------------------------------------------------------------------------------------------ttcttactttcttttccttttca--ttctttttgt-gc------------tatattttcta--------------------gtgtatagtacacc---------------------------atacacagccctaatatctgcagtatatttccaatgctt-----------------------gttt----------------------------------------------------------------------------------------------------------------------------------------------------------------------------------------------------------
>I28656_M002_Malvaceae_Tilia_americana_seq1
-----------------------------------------------------------------------------------------------------------------------------------------------------------------------------------------------------------------------------------------------------------------------------------------------------------------------------------------------------------------------------------------------------------------------------------ta----acaaaactt---tgagcta-at---------------tttttaat-attattgtactaata-tttctg-------ta-----------atataacaagg-gccgtgtcttgg------------------cctgta----a--ctaatctgatgagttgctggt-----------------cctta--ctt----cg-ttttgat---ta--------------------------tt--ttgttaacttttatg---------tgttgttttgtct-tgatgtcctaggatactagaattgctgagtggatagagaaagaaggaaagggttgtctgattgttgtaaacaaatgggatacaataccaaataaaaaccagcaaactgcaacatactacgagcaagatattagggagaagatgcgcatgcttaattgggccccc-attgtgtattcaactgcaatagctggtcagagtgttgaaaagta-cgtg-tttgacctg-ccata----------------------------tcttttca-ttttat---------------tatt---aca-actg-----------------------aattct-----------------------------tgatcatcatgatccttaaccctttaagatgtta-taa----------------gattat-------attaa--------------------taacca-ttatcatattgtcctgtag----------tata------------------------------------------------------ccaaatg-------------------ata-gacaggatggtttactt-----------------------------------------------------------------------------------------------------------------------------------------------------------------------------------------------------------------------------------------------------------------------------------------------------------------------------------------------------------------------------------------------------------------------------------------------------------------------------------------------------------------------------------
>I28657_M180_Malvaceae_Triumfetta_lappula_seq1
---------------------------------------------------------------------------------------------------------------------------------------------------------------------------------------------------------------------------------------------------------------------------------------------------------------------------------------------------------------------------------------------aacta-attgtgggtaaatt-----------tgactgata----aacaaacgt---tgagatgatt----------ataaattatttac---attactactgata-cttctg-------tagt---------atatataaat--cctatgtcttgt------------------cctgt--------taaatttgytgagttgctggt-----------------tcttatcatt----cc-ttttgay---ta--------------------------tt--tkgtcaactcttaca---------tattgtttcatct-tgat--cccaggatactagaattgctgagaggatagagaaagaaggaaagggttgtctaattgtagtaaacaaatgggatacgataccgaataaaaaccagcaaactgcaacatactatgagcaagatgttagggagaagatgcgcattcttgattgggcaccy-attgtttattcaactgcaataggtggtsaragtgttgaaaagta-cgtattttgatctg-ccata----------------------------ttctgtga-gtttwttkmktt----tttgatswg---myatactt-----------------------aattcat----------------------------------------------------------------------------------gatcat-----------------------------acataascaattaytgyttcctcccatak----------tgta------------------------------------------------------ctaaatg-------------------ata-gaaagggttgtttacatct----------------------------------------------------------------------------------------------------------------------------tccaaaattctgtttct---ctykttcattt----tt------------tgtatttt--------------------------------------------------------------------------------------------------------------------------------------------------------------------------------------------------------------------------------------------------------------------------------------------------------------------------------------------
>I28658_M160_Muntingiaceae_Muntingia_calabura_seq1
----------------------------------------------------------------------------------------------------------------------------------------------------------------------------------------------------------------------------------------------------------------------------------------------------------------------------------------------------------------------------------------------------------------------------gtacttagatt--atgcacctt---ttagatttattga---------------------agcaactaaatggag-gtttgg-------ta-----------agataaaagttttgaggaactcagattaatttgctcgcatgacttgt----tcttctaatcagataggtcactcac----------------------gctttg---cactcctgatg-gta------------------------------tgcttaactttcatg---------tgactgtctatt--------atcaggatttcagaattgcagaacggattgagaaagaagggaaggggtgtctgattgtggtaaacaagtgggatactataccaaataaaaatcagcaaactgcaacatactatgaacaagatgttagagaaaagctgcgcattcttcagtgggcacct-attgtttattcaacagcagtatctggcaatagtgttgaaaagta-tgta-ctgaccctg-gtata-------ttatgta--------------ttttttcatttttgt---------------ttctg--ata-actgcat------gacttttcctttttaattta---------------------------------------------------ttaaaaatactaatggctg-------------aatcct-------gccatta-------------agacttataaacaaattctaccgaacagcgattagacccactatattatatgtga--------------------------------------------ctgagtgttggg----------------------------------------------------------------------------------------------------------------------------------------------------------------------------------------------------------------------------------------------------------------------------------------------------------------------------------------------------------------------------------------------------------------------------------------------------------------------------------------------------------------------------------------------------------------------
>I9832_V002_Malvaceae_Luehea_speciosa_seq1
ataactatgtgctgctagaatatgccctgtttttctctatgcatatacatgttaactgcctgtgtgttatgttttttggtaaaaccagggtaagagattcctggaaactcccttcacatcttgaagcttatcctagctagccttccctaatctaaaattgatatttgcktataatttctcctatatttaaagttgatggattctcgaagatggtttatgtgagacaaaagaaaaggaaaagagaaaaacacagcacaaaacactgcttgtttaaattgtttcccttatttttggatgccatttccttctcttttctgttaacaattgagrtgttcmccttttagttgatcraagacaacacacr------gyrtaggaagtaacta-attgagggtmartt-----------ttamygata----aagaaayrt---tbwgctaatt----------atawctttttarttdwwwycywbtbvrrw-tkgytc-------ca-----------atataacaatg-gttgtgtcttgg------------------cctgt--------kaaatttgatgagttgctggt-----------------chttgtcttt----cc-ttttgat---ta--------------------------tt--ttghtaactcthatg--ngtaatgtgttgttttgtct-tgat--cctaggatactagaattgctgagaggatagagaaagaaggaaagggttgtctaattgtagtaaacaadtgggatacaataccaaataaaaaccagcaaactgcaacatactangagcaagatgttagggagaagatgcgcattcttgattgggcccccmattgtttattcaactgcnatagctggtcagaatgttgacaagta-bgtnttttgacctg-ctata----------------------------ccctgtca-gkttat---------------tgtt---aca-aaka-----------------------aattcmt----------------------------------------------------------------------------------gatcat-----------------------------aaataaccaattattghattgtcctgtag----------tata------------------------------------------------------ctaaatt-------------------acr-grcaggbktgtttactttytcctacattccrttcctghccttdttckyttkakgctaccywttttgkwwkdkrwtwvwtaattaccatacatagccctagtatgaatggtatgwtttcaatgtgcatgtgasttgaaacctgtvttacctgygcttcacattcattgttgttyggat-tc----------aggataatkgttgc------------------agctagtacagttgaa--------------------------aaggagcgatcaagaagactyagtactgcaatattgaatcaagtggtacaagaagcaatagcgtttaaaccacctcctaggacacgaggtggcaggagaggacgtgtttattactgcacacaggtatttatgtcwgtgcwasratcarttatawmatgttgctatrtttggrwwrktttkktkkyywmwrgtkktwmwkamwammrrwtkwsmymymycwcamaaagttgagatggtttatatttttcttcctttttttcctctatac
