# Supplementary material for: Localized Phylogenetic Discordance Among Nuclear Loci Due to Incomplete Lineage Sorting and Introgression in the Family of Cotton and Cacao (Malvaceae)
Source: Front Plant Sci. 2022 Apr 13;13:850521. doi: 10.3389/fpls.2022.850521 (PMC9043901; doi:10.3389/fpls.2022.850521)
Supplement: Supplementary file 1 [file Data_Sheet_1.ZIP › Alignments_v4/L175.fasta]

>I28591_M023_Malvaceae_Neobuchia_paulinae_seq1
-------------------------------------------------------------------------------------------------------------------------------------------------------------------------------------------------------------------------------------------------------------------------------------------------------------------------------------------------tttatcttcaacgcgaggtactcctc----------ttcttc-ttcttcttt---------------------ttcatttct------------------------------ttctg------tt-aatctg---------------ttggtttagccagcag-------ttttagtatt--------------------------------------atttt-tcta-tttgcagctattcgttcgttatgaatatagtgccgaagggccaccacgatttggagtgagctt-gggtctctttgtcgactgtttgaacacattttctgcgcctggacgttcaagcatgattgagattcaatacccaggacctgatatgcagcttcttgtcaagtatgtaaaaccccg------ttttatta---gtatct-----------caa--------tgtagcagaatt-g--------tagttcaa--------------tgggtgaa-----------atctc-------tacttact------ctcattt---------ggaatgattttca--------ttttccattaactatgatatgaa-------------gttt--------cgaattgt-atctaatytc-------aacttaaat-----------------------------tagtc---------------------------------------------------------------------------------------------------------------------------------------------------------------------------------------------------------------------------------------------------------
>I28592_M188_Cytinaceae_Bdallophytum_americanum_seq1
-------------------------------------------------------------------------------------------------------------------------------------------------------------------------------------------------------------------------------------------------------------------------------------------------------------------gt------------tgcctacaagccaaagtctatcttcaaagcgaggtgcccaaa----------ttctctc-tctctctc--tc--------------tcacacacacac----------------acaggccaaaaaaatttaatga------attttct-------tctgcatttt--------------ttccaggtatatatctgattt---------------------------------atagt-tctc-tctgtagcttttcattcgatatgaatacaatgcagaagggaggccacggtttggagtgagctt-gggcctcttcgttgactgcctcaacactttctctgctccaggacgctctagtgttattgaaatgcaatatccggggcctgatttgcagctcctccttaagtatgcttt----------cttattgtta--gctagct-----------caac------ctttgccgtattt-a----tttargmttygr------rcwkmtwgkgrrywrswm-------------------------------------------ttccaatrgaayyragggacakrgagargswtswagraksyaacatwmyrwyyctwrgctttwccaywttrksya-----------rtttga---------------------------------------------------------------------------------------------------------------------------------------------------------------------------------------------------------------------------------------------------------------------------------------------------------------
>I28593_M024_Malvaceae_Carpodiptera_cubensis_seq1
--------------------------------------------------------------------------------------------------------------------------------------------------------------------------------------------------------------------------------------------------------------------gtgtcgtttt----------------aatcgt----ggaggataccggt------------tgtcttcaagccaaagtttatcttcaacgcgaggtacttgta----------tt-----------------------------------ataattttt------------------------------tgtag------tt-aatcaa--------------------ctatttagcgt-tttgaattttagcatt--------------------------------------ccttt-tctg-tttgcagctatttgttcgctatgaatataatgctgaagggcgaccgcggttaggagtgagctt-ggggctctttgtcgactgtttgagcacattttctgcgcctggtcgttcaagtatgattgaaattaaatacccaggaccagatatgcagcttcttgtcaagtatgaaaaaccctg----ttctttatta---gcatct-----------aaat-------tctggcagagtt-g--------taattcaa--------------tgggtgaa-----------g---------------tgtt------tccattt-ccgtatttggaacaattttca--------tttttcatt----atgatttgaa-------------gttt--------tgaagttt-atataattcc-------aacttaaga------------------------------agttcatgac---------------------------------------------------------------------------------------------------------------------------------------------------------------------------------------------------------------------------------------------------
>I28594_M025_Malvaceae_Herrania_nitida_seq1
-------------------------------------------------------------------------------------------------------------------------------------------------------------------------------------------------------------------------------------------------------------------------------------------------------------------------------------------ccaaagtttatcttcaacgcgaggttcttatt----------ttcttc-ttcttttat--------------------tttgtttttt--gcccgcaattaca--------tagagtatatgg------tt-tagtcaatttgttttttctagctggtttaattggcag-tttgggtcttagcaat--------------------------------------tccta-ttcg-attgcagctattcattcgctatgaatataatgctgaagggcgaccgcggtttggagtgagctt-ggggctctttgtcgactgtttgaacacgttttctttgcctggacgttcaagcatgattgagattcaatacccagggcctgatatgcagctccttgtcaagtatgttttccct-----gttctttgtta--tttatct-----------caat-------tgtagcagagtt-g--------tagttcaa--------------tgggtgaa-----------atctc-------aaattgtt------cttatta-ccttaattgaagtga--------------ttttttgttaactatgttatgaa-------------gtttc-------cgaattgt-atctaattca-------agcttaaga------------------------------agtccattacgcagaggtcaataa------------------------------------------------------------------------------------------------------------------------------------------------------------------------------------------------------------------------------------g
>I28595_M184_Malvaceae_Guazuma_ulmifolia_seq1
-------------------------------------------------------------------------------------------------------------------------------------------------------------------------------------------------------------------------------------------------------------------------gtttt----------------gatcgt----tgaggataccggt------------tgtcttcaagccaaagtctatcttcaacgcgaggtacttatt----------ttcttg-ttc----------------------------cgtttttc----ccccaactcta--------ttgagtacatgg------tt-tactttatttgttt--tctagttggttcaatcggcag-attgggtgtta-catt--------------------------------------tcctt-tcga-tttgcagctatttgttctctataattataatgctgaagggcgaccgcggtttggattgagctt-ggggctctttgtcgactgtttgaatacattttcttcgcctggacgttcaagtatgattgagattcaatacccaggacctgatatgcagctcctcgtcaagtatgttttcccctg----ttatttgtta--tttatct-----------caat-------tgtggcagagtt-g--------tagttcaa--------------tgggcgag-----------awctt-------aaattgtt------ttcaatt-ccttaattgaagcga---------------ttttcgctgactatgttatgaat-----------ccttt--------tgaattgt-atctaatttc-------aaacttatg-----------------------------aagtcgaatatgcagaggtcaata--------------------------------------------------------------------------------------------------------------------------------------------------------------------------------------------------------------------------------------
>I28596_M026_Malvaceae_Ruizia_cordata_seq1
----------------------------------------------------------------------------------------------------------------------------------------------------------------------------------------------------------------------------------------------------------------ttctggatcgtttt----------------gatcgt----ggaggatacyggt------------tgycttcargccaaagtttatcttcaacgcgargtactcatac---------ttcttc-wtcgtcgwy--tttttt----------yytccyaygttt------------------------------ymtag------tt-tatcaa---------------------ttkcmtgmga-twtgagctttakcatyat----tttwtttttcttttbgdaatatttagcatta-ttttt-ttma-atwkmabcwawtmgwtcratatgaatataaagctgaagggcgaccgcgrtttggagtgakttt-ggggctctttgtcgactgthtgaacacattttctgcgcctggacattcaagtatgattgagattcaatacccwggacctgatatgcagcttcttgwcaagtatgtararccatt---tttytttatta---gtahct-----------camt-------tctggcagayct-g--------hagttcaa--------------crgatgaa-----------atctt-------aatttgtt------tycawtt-tcttaatt-------------------------------------------------------ttcatt--------tgaattgt-wtctaatttc----------------------------------------------------------------caacakgataccttcattct--------------------------------------------------------------------------------------------crttaagcatcttcttcatagatwaa--------aarcacagcayctgatgtraa--------------------------------------------------------------tccttt
>I28597_M027_Malvaceae_Melhania_velutina_seq1
--------------------------------------------------------------------------------------------------------------------------------------------------------------------------------------------------------------------------------------------------------------------------------------------------------------------------------------------------------tcaacgcgaggtactcatac---------ttcttc-ttcgtcgtc---ttttt----------tttcctacgttt------------------------------tctag------tt-tatcaa---------------------ttgcctgcaa-ttttagctttagcttca-------ttttttactttagggaatatttagcatta--tttt-ttca-cttgcagctattcgttcaatatgaatatagagctgaagggcgaccacggtttggagtgagttt-ggggctctttgtcgactgtttgaacacattttctgcgcctggacattcaagtatgattgagattcaatacccaggacctgatatgcagcttcttgtcaagtatgtaaaaccatt---tatctttgtta---gtatct-----------caat-------tctggcagatct-g--------tagttcaa--------------cggacgaa-----------atctt-------aatttgtt------tccaatt-tcttaatt-------------------------------------------------------ttcatt--------tgaattgt-atctagtttc----------------------------------------------------------------caacaggataccttcattct--------------------------------------------------------------------------------------------cattaaacatcttcttcatagttaaa--------aaacacagca-------------------------------------------------------------------------------
>I28599_M029_Malvaceae_Desplatsia_dewevrei_seq1
---------------------------------------------------------------------------------------------------------------------------------------------------------------------------------------------------------------------gtcttgatataatwgtakgamkcagtggtcgaattat-cggagcacggcgtcgtttt----------------aatcgt----ggaagataccggt------------tgtcttcaaggcaaagtytatcttcaacgcgaggtvctcttt----------tccttc-ttcttctg-------------------tttgttcttttt---accccaattata--------tagactatatga------tt-tatttaa-------------------------------tctg----------------------------------------------------taa-tctg-tttgcagctattcgttcgttacgaatataatgctgaagggcgaccgcggttcggagtgagctt-ggggctctttgtagactgtttgaacacattttctgcgcctggacgttcgagtatgattgagattcaatacccaggacctgatatgcagcttcttgtcaagtatgttttactt------gtttcttgta----tat-------------ctgt-------tttagcagagtt-a--------tggtttaa-------tcttcaatgggtgaa-----------atctc-------aaattatt------ctcatat-catt--ttgaaatgatgttcca------gctacttcttcat------------------------------------aaaaactcttcttcacgt--------cacctttta----------------------tatttttcaattcttg-----------------------------------------------------------------------------------------------------------------------------------------------------------------------------------------------------------------------------------------------------
>I28600_M146_Malvaceae_Mortoniodendron_guatemalense_seq1
-----------------------------------------------------------------------------------------------------------------------------------------------------------------------------------------------------------------------------------------------------------cagagcacggcgtcgttct----------------gatcgt----cgagkatactggt------------tgtcttcaagccaaagtttatcttcaacgcgaggtactgatt----------ttcttc-ttcttcctc--ttcttat---------gtttttattttt------------------------------tagag------tt-aatatgt--------ttctagttggtttgattagctg-cttgagtt----------------------------------------------tcctt-tcta-tttgcagctattcgttcgctatgaatataatgctgaagggcgacctcgatttggagtgagctt-ggggctctttgtcgactgtttgaacacattttctgcgcctgggcgatcaagtatgattgaaattcaatacccaggacctgatatgcagcttcttgtcaagtatgtaaaatcatg----ttctatatta---gtatct-----------aaat-------tgtagcagagtt-g--------ttgtttaa--------------tgggtgaa-----------atctc-------aaattgtt------ctcattt-ccttatttggaatgattatca--------tttt----taactatgatatgta-------------gttt---------gaatttt-atctaatgtc-------gacttaaga-------------------------------atccatgaggtttagatcaa----------------------------------------------------------------------------------------------------------------------------------------------------------------------------------------------------------------------------------------
>I28601_M030_Malvaceae_Sparmannia_africana_seq1
---------------------------------------------------------------------------------------------------------------------------------------------------------------------------------------------------------------------------------------------------------------ryactacgtagtaatggc--------cgwtyaatygtaccaggaggacactggt------------tgtcttcaagccaaagtttatctccaacgcgaggtactcatt----------wtsttc-ttcttctt----------------------------------tcatcaattatt-rtatw-atdgagtatatga------tt-gatttar-------------------------------tttg----------------------------------------------------ttt-trwa-ttykcagctattcrttckttatgaatataatgctgaaggrcgaccgcgttttggaytgagctt-ggggctttttgtagactgtttgaacacattttctgcgcctggacgdtcaagtatgathgagcttcaatacccaggacccgatatgcagcttcttgtyaagtaygtttytycccc----atttctatkg----taw-------------ctgt-------tttagtagagtt-a-------tgggttcaa--------------tgggtcaa-----------atcttgattctcaaattatt------ctcatatgcctt--ttgaaatgatcttcaa------gctactattacttcataatccaagttggtttct--gcatttt-----gacaactctgctcttgatgt--------gwctcatatat----------------------------------------------------------------------------------------------------------------------------------------------------------------------------------------------------------------------------------------------------------------------------------------t
>I28602_M031_Malvaceae_Mollia_sp_seq1
---------------------------------------------------------------------------------------------------------------------cacta-------------------------------------------------------------------------------------tattggctcttcctataatkataggatgcggttgtggaattat-cggaacacggcgtcgtttt----------------agtcgt----ggaagataccggt------------tgtcttcaagccaaagtttatcttcaacgcgaagtactcttc----------tccttc-ttct-----------------------------gttttt---accccaattata--------trgagtrtatga------tt-tatttaa-------------------------------tttg----------------------------------------------------tta-tctg-tttgcagctattcgttcgttacgaatataatgctgaagggcgaccgcggtttggagtgagctt-ggggctctttgtagactgtttgaacacattttctgcgcctggacbtccaagcatgattgagattcaatacccaggacctgatatgcagcttcttctcaagtatgttttactt------gtttcttcta----tatatatatatatctgttgt-------agctgcagagtt-t--------tkgkttaa-------tcttcaatgggtgaa-----------atctcg------aaattatt------ctcatat-catt--ccgaaatgatcttcaa------gctacttcttcatgat----aatgttggtctat--ggattt--------gaaaactcttcttcttgt--------gactgttt--------------------------------------------------------------------------------------------------------------------------------------------------------------------------------------------------------------------------------------------------------------------------------------------
>I28603_M223_Malvaceae_Gossypium_hirsutum_seq1
-----------------------------------------------------------------------------------------------------------------------------------------------------------------------------------------------------------------------------------------cgcagtggtggaattat-cagagcatggtgtcgtttt----------------gatcgt----ggaggatactggt------------tgtcttcaagccaaagtttatcttcaacgtgaggtactcatt----------tttctt-ctycttttc---------------------cccatttat------------------------------tttag------yt-aatctg-------------------------tagctg-tttgagcttcagccgtt-------------------------------------ccttt-ccta-ttttcagctattcgttcgctatgaatatcatgctgaagggcgaccacgatttggagtaagytt-gggcctctttgtcgactgtttgaactcattttctgcacctggacgttcaagtatgatcgagattcaatacccaggacctgatatgcagcttcttatmaagtatataaatcatat-tctttctttatca---gcatct-----------maa--------tatartagaatt-t--------caattcaa--------------bgttgaga-----------ataac-------------------------------------------------------------tccggtaamtacggtatgaa--------------ttt--------ccaattgt-wtctaattt------------------------------------------------------------------------------------------------------------------------------------------------------------------------------------------------------------------------------------------------------------------------------------------------------------
>I28604_M032_Malvaceae_Entelea_arborescens_seq1
-------------------------------------------------------------------------------------------------------------------------------------------------------------------------------------------------------------------------------------------------------tat-cagagcacggcgtcgtttt----------------aatcgt----ggaggacactggt------------tgtcttcaagccaaagtttatctccaacgcgaggtactcatt----------ttcttc-ttcttcttc-------------------------ttctt---tcatcaattatt-atatagagtaartatatga------ttggatttaa-------------------------------tttg----------------------------------------------------ttt-tata-tttgcagctattcgttcgttatgaatataatgcygaaggrcgaccgcgttttggattgagctt-rkggctttttgtagactgtttgaacacattttctgcgcctggamgttcaagtatgattgagattcaatacccaggacmdgatatgcagcttcttgtcaagtatgtyttycccca----atttctattg----tat-------------ctgt-------tttagtagagtt-w-------wkggttcaw--------------tgggtcaa-----------atcttgattctcaaattatt------ctcatat-ccyt--ttgaaatratcttcaa------gctactattacttcataatctaagttggtttst--gcattyt-----mmyaacccagcctctgatgtc---tgttgattcagtt-------------------------------------------------------------------------------------------------------------------------------------------------------------------------------------------------------------------------------------------------------------------------------------------
>I28605_M235_Malvaceae_Abutilon_sp_seq1
---------------------------------------------------------------------------------------------------------------------------------------------------------------------------------------------------------------------------------------------------------------------------------------------------------gaggatactggt------------tgtcttcaagccaaagtttatcttcaacgtgaggtactaatt----------tccttc-ttcttttgt--ct---------------tttcccctttt------------------------------catt----------------------------------------ttagcag-ttcgagtttcaacgttt-------------------------------------ccatt-tcta-tttgcagctattcgttcgttacgaatataatgctgaagggaggccacgatttggtgtaagctt-ggggctctttgtcgactgtttgaactcattttcttcgcctggacgttcgagtacaattgagattcaatatccaggacctgatatgcagcttcttatcaagtatgt-aaaccatg----t-------------------------------a--------tgttgtacaattct--------tagttcag--------------tgggtgaa-----------atccg-------taattgtt------ctcagtt-ccttgttcgaatgaatttcca-------attgc-----------------------------------------------------atctaatttc-------aacttaagt----------------------aagttttgattttctgca---------------------------------------------------------------------------------------------------------------------------------------------------------------------------------------------------------------------------------------------------
>I28606_M033_Malvaceae_Reevesia_formosana_seq1
---------------------------------------------------------------------------------------------------------------------------------------------------------------------------------------------------------------------------------------------------------------------------------------------------t----ggaggataccggt------------tgtcttcaagccaaagtttatcttcaacgcgaggtattcatt----------atcctc-ttctgcact------------------ttcttcatgttt------------------------------------------------------------tctagttggtttagt--gcag-tttgagttttagcattt-------------------------------------acttt-ttta-cttgtagctattcgttcgctatgaatataatgctgaagggcgaccgcggtttggggtgagttt-ggggctctttgttgattgtttgaacacattttctacgcctggacgttcaagtatgattgagattcaatacccaggacctgatatgcagcttcttgtcaagtatgt-------------------------------------------------------------------------------------------------------aaa-----------atctc-------aacatctt------gtcattt-stttatttggaatgatttgaa--------------------------------------------gttc--------tgaattgt-gcctaatttc-------aacttaaga------------------------------agtccatgaggcagaggtcaataagacaccttcaagct--------------------------------------------------------------------------------------------tatcaagctactttttcatagtcaagttgatttc------tgcatttaaaaa-----------------------------------------------------------------------
>I28607_M034_Malvaceae_Mansonia_altissima_seq1
---------------at----------------------------------------------------------------------------------------------------------------------------------------------------------------------------------------------------ttttttctataattacaggacgctgtggtggaattat-cagagcatggtatcgtttt----------------gattgt----ggaagacaccggt------------tgtcttcaagccaaagtttatctccaacgcgaggtactcaaa----------tttttt--------------------------------------------------------------------taggttg------tt-aatttg---------ttctagttgttttaatcagcaa-tttgagtcctagctttta------------------------------------cttttgtaca-tttgcagctatttgttcgctatgaatataatgctgaaggtcgaccgcgattcggagtgagttt-ggggatctttgtcgattgtttgaacacattttctgctcctggacgttcaagcacaattgagattcaatacccaggacctgatatgcagcttcttgtcaagtatgtaaaaccctc----ttctttgtta---gtatgt-----------caac------------------------------------------------------gctga-----------agctc-------aaattgtt------ggtatt--ctttatctgaaattacttcag-------ttttttctttaactatgatgtggatt------ttgaagttt--------tgatttgt-gtctggtttt-------agtttaaga------------------------------agcccatgaggtaaagatcaataaggcatcttcaacct--------------------------------------------------------------------------------------------tatcaagctgct--------------------------------------------------------------------------------------------------------------c
>I28608_M035_Malvaceae_Hosfordia_alata_seq1
--------------------------------------------------------------------------------------------------------------------------------------------------------------------------------------------------------------------------------------ggacgcagtggtsgaattat-cagagcatggtgtcgtttt----------------gatcgt----ggaggatactggt------------tgtcttcaagccaaagtttatcttcaacgtgaggtactaatw----------tcctyc-ttytkytgc--yt---------------ttysccytttt------------------------------yatt----------------------------------------ttagcagttttgagtttcawygttt-------------------------------------ccttt-tcta-tttgcagctattcgttcgttatgawtataatgctsaagggcgaccgcgatttggtgtaagctt-ggggctctttgtcgactgtttgaactcattttcttcgcctggacgttcgagtaygattgagattcaatatccgggacctgatatgcagcttctaatcaagtatat-aaaccatg----ttctttatca---gcatct-----------caa--------tgttgcacaatt-t--------tagttcag--------------tkggtgaa-----------atccg-------taattgtt------ctcagtt-ccttgttcttac-----------------------------------------------------------------------------------------------------------------------------------------------------------------------------------------------------------------------------------------------------------------------------------------------------------------------------------------------------------------------------------------------
>I28609_M036_Malvaceae_Pentaplaris_davidsmithii_seq1
---------------------------------------------------------------------------------------------------------------------------------------------------------------------------------------------------------------------------------------------------------------------------------------------------t----ggaggatactggt------------tgtcttcaagccaaagtttatcttcaacgtgaggtactcatt----------ttcttc-ttcttcttc--tt---------------ttcccctttct------------------------------tttag------yt-aatctg---------------ttggtttagccagaag-tttgrgtttcggcgtt--------------------------------------ccgtt-tcta-tttgcagctattcgttcgttatgaatataatgctgaagggcgaccgcgatttggagtgagctt-ggggctctttgtcgactgtttgaactcattttctgcscctgggcgttcaagtatgattgagattcaatacccaggacctgacatgcagcttcttgtcaagtatgt-aaaccctg----ttatttatta---gtatct-----------caa--------ttkagcagaatt-k--------tagttcaa--------------tgggtgaa-----------atmtc-------taattgtt------ctcattt-ccttgtttgaaatgattttca--------ttttcacwwwyraatwryaksrt--------------tya--------catwyttk-aywwkwmgyg-------yk--------------------------------------------------------------------------------------------------------------------------------------------------------------------------------------------------------------------------------------------------------------------------------------------------
>I28610_M037_Malvaceae_Heritiera_littoralis_seq1
-----------------------------------------------------------------------------------------------------------------------------------------------------------------------------------------------------------------------------------------------------------------------------------------------atcgt----ggaggattccggt------------tgtcttcaagccaaagtttatcttcaacgcgaggttctcttt----------ttcttc-t-tttcttc--tt---------------cttcgtttctt------------------------------tagag------tt-tatctgtttgactgtttctagttggtttggttcgtca-tttgagttttagaatt--------------------------------------tcctt-tctg-tttgcagctattcgttcactatgaatataacgctgaagggcgaccgcggtttggagtgagttt-ggggctatttgtcgactgtttgaatacattttctgcgcccggacgctcaagtatgattgagattcaatacccaggacctgatatgcagcttcttgtcaagtatgtaaaaccatg----ctctctgtta---ctatct-----------caat-------tgtagaagagtt-g--------tttttcaa--------------tggctgaa-----------atctc-------aaa----t------ctcattt-ccttatttggaatgactatca--------tttt---cttacaatgatatgtt-------------gttt--------cgaa--------------------------------------------------------------------------------------------------------------------------------------------------------------------------------------------------------------------------------------------------------------------------------------------------------------------------
>I28611_M062A_Malvaceae_Durio_zibethinus_seq1
----------------------------------------------------------------------------------------------------------------------------------------------------------------------------------------------------------------------------------------------------aattat-cagagcacggcatggtttt----------------gatcgt----agaggataccggt------------tgtcttcaagccaaagtttatcttcaacgcgaggtacttctt----------ttatta-g-------------------------------------------------------------------------------tt-aatctgtttg------tctagttgctttagtcagcgg-tttgacttttaccatt--------------------------------------ccttt-tcta-tttgcagctattcgttcgctatgaatataatgctgaagggcgaccgaggtttggagtgagctt-gggactcattgttgactgtttgaacacattttcttcgcctggacgttctagtatgattgagattcaatacccaggacctgatatgcagcttcttgtcaagtatgtaaaaccctg----ttctttatta---gcatct-----------caac-------cgtagcagagtt-g--------taattcaa--------------tgggtgaa-----------atctc-------aaattgtt------ttcat--------------------------------ttttcacttaactgtgttatgat-------------gttt--------ggaattgt-atctaatttc-------aactttcga------------------------------agtccatgaagaa------------------------------------------------------------------------------------------------------------------------------------------------------------------------------------------------------------------------------------------------
>I28612_M038_Malvaceae_Brachichyton_bidwillii_seq1
---------------------------------------------------------------------------------------------------------------------------------------------------------------------------------------------------------------------------------------------------------------------------------------------------------------------------------tgtcttcaagcgaaagtttatcttcaacgcgaggtgctcatt----------ttcttc-ttcttcttc--------------------------ttct------------------------------tcttg------tt-aatctgtttgactgtttttagttggtttggttcgcca-attgagttttagartt--------------------------------------tcctt-tcta-tttgcagctrttcgttcactatgaatataatgctgaagggcgaccgcgatttggagtgagttt-ggggctctttgtsgactgtttgaacacattttctgctcctggacgttcaagtatgattgagattcaatacccgggacctgayatgcadcttcttgtcaagtaygtaaaaccatg----ctctctgctt-------ct-----------caat-------tgtagcagagtt-g--------ttgttcaa--------------tggctgaa-----------atctc-------aaattgtt--------------caatggctggaatgattatca--------tttt---ttaactatgatatgta-------------gttt--------cgaaagtt-atytaatttt-------gactttaga------------------------------aatccatraggcagaggtcaat---------------------------------------------------------------------------------------------------------------------------------------------------------------------------------------------------------------------------------------
>I28613_M039_Malvaceae_Eriotheca_macrophylla_seq1
------------------------------------------------------------------------------------------------------------------------------------------------------------------------------------------------------------------------------------------------------------agagcatggtgtcgtttt----------------gatcgt----ggaggatactkgt------------tgtctccaagccaaagtttatcttcaacgcgagg------------------tttttc-ttctttttt---------------------cccctttct------------------------------tttag------tt-aatctg---------------ttggtttagccagcag-tttgagttttagtgtt--------------------------------------mcttt-tcta-tttgcagctattcgttcgttatgaatataakgctgaagggcgaccgcgatttggagtgagctt-gggtctctttgtcgactgtttgaacacattttctgcgtctggacgttcaagtatgattgagattcaatacccaggacctgatatgcagcttcttgtcaagtatgt-aaaccccc----ttctttatta---gtatct-----------caa--------tgtagcagaatt-g--------tagttcaa--------------tggstgta-----------atctc-------taattatt------ctcattt-ccttatttggaatgattttca--------ttttccattaactatgatatgaa-------------gttt--------caaattgt-atctaatttc-----------------------------------------------------------------------------------------------------------------------------------------------------------------------------------------------------------------------------------------------------------------------------------------------------------
>I28614_M040_Malvaceae_Hydrogaster_trinervis_seq1
----------------------------------------------------------------------------------------------------------------------------------------------------------------------------------------------------------ktcgktwttggytcctgctatgattrtaggatgcswtggtggaattat-cggagcayggcgtygtttt----------------gatmgt----ggaagatacbkst------------tgtcttcaagccaaagtttatcttcarcgcgaggtactcttt----------tcctyc-tyct------------------------------sytky---tsccywwatmys--------warhgtrtwtga------tt-ygtttaa-------------------------------ttyg----------------------------------------------------tta-tctg-tttgcagctgttcgttcgttacgaatrtaawgctgaagggcgrchgcggtttggrdtgagctt-ggggctstttgtrgactgtttgaacacattctctgcgyctggacgdtcrtbwatgathgagattcaatacccaggacctgatatgcagcttcttgtcaagtatgttttactt------gtttcttctg----tat-------------ctgt-------agtrgcagagtt-r--------tggtttga-------tcttcwatggrtgaa-----------atctca------aaattgtg------ctcatat-ymtt--ytgmartgatcttcaa------gctacagcttcatgat----caagttggtttat--gcatttga----aagaaaactcttcttagtgt--------ggctttttc----------------------a-ttttkcmattcttgtt----aggtctgttgatt----------------------------------------------------------------------------------------------------------------------------------------------------------------------------------------------------------------------------------
>I28615_M041_Malvaceae_Pterygota_brasiliensis_seq1
-----------------------------------------------------------------------------------------------------------------------------------------------------------------------------------------------------------------------------------------------------------------------ttgtttt----------------gatcgt----ggaggataccggt------------tgtcttcaagccaaagtttatcttcagcgtgaggta------------------------------------------------------ggctttgt------------------------------tagag------tt-tatctgtttgactgtttctagctgg-ttggttcgcca-tatgagttttagaatt--------------------------------------tcctt-tcta-tatgcagctattcgttcactatgaatataatgctgaagggcgaccgcgatttggagttagttt-ggggctctttgtcgactgtttgaacacattttctgcgcctggacgttcaagtgtgattgagattcaatacccaggacctgatatgcagcttcttgtcaagtatgtaaaaccatg----ccctctttta---ctatct-----------cagt-------tgtagcagagtt-g--------ttgttcaa--------------tggctgaa-----------atctc-------aaattgtt------ctcattt-ccttatttggaatgattatca--------tttt---ttaactatgatgtgta-------------gttt--------cgaaagtt-atctaatttt-------gacttatga------------------------------aatccatgaggcagag---------------------------------------------------------------------------------------------------------------------------------------------------------------------------------------------------------------------------------------------
>I28616_M042_Malvaceae_Leptonichya_maranta_seq1
--------------------------------------------------------------------------------------------------------------------------------------------------------------------------------------------------------------------------------------------------------------------------tttt----------------gattgt----ggaggataccggt------------tgtcttcaagccaaagtttatcttcaacgcgaggtacttatt----------ttcgtc-ttcttttac------------------cttttcgtttgg------------------gggtttaaattwtatag------tt------------------------tagttaatcggcgg-tttgagttttagcatt--------------------------------------ccttt-ttcg-tttgcagctattcgttcgctatgaatatgctgctgaagggcgaccgcgatttggattgagttt-gggcctctttgtcgactgtttgaacacattttcarcgccwggacgttcaagtatgatagagattcaatacccaggacctgatatgcagcttcttgtcaagtatgctttyccctg----ttctttatta---gaatct-----------caat-------tgttgcagagtt-g--------tagttcaa--------------tggatgaa-----------atctc-------aaatagtcaaattgtttattt-acttaat--aaatga-------------tttcgttttctgtgatgatatgaa------------------------------------------------------------------------------------------------------------------------------------------------------------------------------------------------------------------------------------------------------------------------------------------------------------------------------------------------------g
>I28618_M044_Malvaceae_Pentace_laxiflora_seq1
----------------------------------------------------------------------------------------------------------------------------------------------------------------------------------------------------------------------------------------------------------------ccattttatgcttc----------------atttct----kgmrsatackrrtgtgtcatgaatgtktcttsaagccaaagtttatcttcaacgcgaggttctcttc----------ttctcc-ttctttttt--tcttcttc-----a--tttttttttttt------------------------------tgtag------ct-aatcaa---------------------ctgctagcag-tttgagttttagcatt--------------------------------------ctttt-tcta-tttgcagctattcgttcgctatgaatttaatgctgaagggcgaccgcggtttggagtgagctt-ggggctctttgtcgactgtttgaacacattttctgcgcctggacgttcaagtatgattgaaattaaataccccggaccagatatgcagcttcttctcaagtatgtaaaaccctk----ttctttatta---gcatct-----------caat-------tctagcggagtt-g--------taattcaa--------------tgggttaa-----------ctatt-------aaattgtt------cccattt-cggtatttggaatatttttaa--------tttttcattaactatgatatgaa-------------gttt--------tgaattgt-atataatttc-------aacttaagg------------------------------agtccatgacgcg------------------------------------------------------------------------------------------------------------------------------------------------------------------------------------------------------------------------------------------------
>I28619_M045_Malvaceae_Phragmotheca_mammosa_seq1
---------------------------------------------------------------------------------------------------------------------------------------------------------------------------------------------------------------------------------------gatgggaaacttgagccataaagagcatggtgtcgtttt----------------gatcgt----ggaggatactggt------------tgtcttcaagccaaagtttatcttcaacgcgaggtactcatt----------ttcttc-ttctttttc---------------------cccctttct------------------------------ttttg------tt-aatctg---------------ttggtttagtcag-aa-tttgagttttagcgtt--------------------------------------ccttt-tcta-tttgcagctgttcgttcgttatgaatataatgccgaagggcgaccgcgatttggagtgagctt-ggggctctttgtcgactgtttgaacacattttctgcccctggacgttcaagtatgattgagattcaatacccaggacctgatatgcagcttcttgtcaagtatgt-aaaccctg----ttctttacta---gcatct-----------caa--------tgtagcagaatt-g--------tagttcaa--------------tggktgaa-----------atctc-------taattgtt------ctcattt-ccttatttggaatgactttta--------ttttccattaactacgataagaa--------------ttt--------caaattgc-atctaatttc-------aactta---------------------------------------tgaggcagagg--------------------------------------------------------------------------------------------------------------------------------------------------------------------------------------------------------------------------------------------
>I28620_M046_Malvaceae_Camptostemon_shultzii_seq1
------------------------------------------------------------------------------------------------------------------------------------------------------------------------------------------------------------------------------------------------------------tggttaaaaaattattta----------------aaaaaa----gtagactaaargr------------rwatttyymykmktraakyraytraaaaagaaaatgcaaaaa----------tttttt-t-------------------------------cyyttct-----------------------------------------tt-tacttga--------------------tatgtaacag-tttgagcttgagcgtt--------------------------------------ccttt-tcta-tttgcagctattcgytcgatatgaatataatgctgaagggcgaccgcgatttgaagtgagctt-ggggctctttgtcgactgtttgaactcattttctgcgcctggacgttcaagtacgattgagattcaatacccaggatctgatatgcagcttctcgttatgtatgt-aaaccatg----tgctttatcg-gagcatct-----------caaa-------tgtagtagaatt-t--------tagttcaa--------------tgggtgaa-----------atctg-------taactgtt------ctcattt-ccttatkkggaacgactc----------------cattatctactatatgaa-------------tttc--------caagttgt-atctaatttc-------aacttaaat-----------------------------aagtccatgaggcagaggtcaa----------------------------------------------------------------------------------------------------------------------------------------------------------------------------------------------------------------------------------------
>I28621_M153_Malvaceae_Trichospermum_sp_seq1
-------------------------------------------------------------------------------------------------------------------------------------------------------------------------------------------------------------------------------------------------------------gaccacggcgtcgtttt----------------aatcgt----tgaagataccggt------------tgtcttcaagccaaagtttatcttchacgcgaggtmststkt----------tsskky-ttcttctth--ytcttytycttcttcttcttctgttttt---accccgattacatagaa--ttagagtatatgatatgattt-tatktaa-------------------------------ttcg----------------------------------------------------tta-tctd-tttgcagctnttcgttcgttacgaatatantgcwgaarggcgaccgcgkbttggggtragctt-ggggctctttgtggactgcttgaacacattttmtgcgcctggacgttcargtatgattgagattcaatacccaggacctgatatgcagcttctkgtcaaktatgttttactt------gtttcttcta----tat-------------ctgt-------tgtagcagagtt-a--------tggtttaa-------ttttcaatgggtgaa-----------atctca------aawttatt------rtcatat-catt--ttgaaatgagcttcaa------gctacttcttcawaat----caasttggtttwt--kcattt--------caaaamtsttattcatct--------gacattttt----------------------m-wttttcaattcttgt----------------------------------------------------------------------------------------------------------------------------------------------------------------------------------------------------------------------------------------------------
>I28623_M048_Malvaceae_Abroma_augusta_seq1
-------------------------------------------------------------------------------------------------------------------------------------------------------------------------------------------------------------------------------------------------------------------------gtttt----------------gatcgt----ggaggataccggt------------tgtcttcaagccaaagtttatcttcaacgcgaggtactcaatttttttcttcttctta-ttct-----------------------tttacctttttttggggttaaattatg--------tggagtataaag------tt-tag-----------------------ttaatcagcag-tttgagttttagcatt--------------------------------------cctttgtctc-tttgaagctattcgttcgttatgaatataacgctgaagggcgacctcgttttggattgagttt-gggcctctttgtcgactgtttgaacacattttcagcgcctggacgttcaagtatgatagagattcaatacccaggaccagatatgcagcttcttgtgaagtaagttttcctctg----ttctttatta---gtatct-----------caat-------tgtttcagagtt-g--------tagttcaa--------------tggttgaa-----------atctc-------aaactgtt------ctctttt-tcttaatctaaatga---------------ttttcatttattgtgattttta-------------gttt--------taaatggt-atctagtttt-------a---------------------------------------------------------------------------------------------------------------------------------------------------------------------------------------------------------------------------------------------------------------------------------------------------
>I28624_M049_Malvaceae_Corchoropsis_tomentosa_seq1
---------------rw------------------------------------------------------------------------------------------------------------------------------------------------------------------------------------------------------------rtmmttacaggacgcagttctggaattat-cagagcacggtatcgtttt----------------gatcgt----ggaggatactggt------------tgtcttcaagccaaagtttatcttcagcgcgaggtactcgtac---------ttcttc-ctcgttgtc--tt--------------tttttctttttt------------------------------aatag------tt-tatcaa---------------------ttgcctgcgg-tttgagctttatcatt--------------------------------------atttt-tgta-attgcagctattcgttcaatatgaatataaagctgaagggcgaccgcgatttggagtgagttt-ggggctctttgtcgactgtttgaacacattttctgcgcctggacattcaagtatgattgagattcaatacccaggacctgatatgcagcttcttgtcaagtatgtaaaaccatt----ttctttatta---gcatct-----------caat-------tctagcatatct-gtagacctgtagtgtaa--------------tcggtgaa-----------atctc-------aaattgtt------cctattt-ccgtctttggaatgatttttca------atttt--------------------------------catt--------tgaattgc-atctaatttc-------aactcaaca------------------------------------------------------------------------------------------------------------------------------------------------------------------------------------------------------------------------------------------------------------------------------------------t
>I28625_M193_Malvaceae_Apeiba_tibourbou_seq1
---------------at---------------------------------------------------------------------------------------------------------------------------------------------------------------------------------------------------------------actaaaggatgcagttgtggaattat-cagagcacggcgtcgtttt----------------aatmgt----ggacgacaccggt------------tgtcttcaagccaaagtttatctccaacgmgaggtacycatt----------tyctty-ttytttatt------------------cttcktattctw---tcatcaattatttatata-gttgtttatatga------tt-gatttaa-------------------------------tctg----------------------------------------------------tty-tgta-tttgcagctatttattcgttatgaatataatgcygaagggcgacckcgtttcggattgagctt-ggggcyttttgttgactgtttgaacacattttctgctcctggacgttcaagtatgattgagattcaatacccaggacctgmtatgcagcttcttgtcaagtatgtttctcccc-----atttctattg--tatatat-----------ctgt-------tttagctgagtt-a--------wggtkyaa--------------yggrtcaa-----------atcttgattctcaaattatt---------------------hraaatgayyttcaa------gctactactrctac---------------------------------tactactcagctcctgatgttactcgtatatttgtttacctr----------------tttcttttaggtctgt-----------------------------------------------------------------------------------------------------------------------------------------------------------------------------------------------------------------------------------------------------t
>I28626_M226_Malvaceae_Helicteres_guazumifolia_seq1
-----------------------------------------------------------------------------------------------------------------------------------------------------------------------------------------------------------------------------------------cgcagtggtggaattgt-cagagcacggtatcgtttt----------------gattgt----ggaggataccggt------------tgtcttcaagccaaagtttatcttcaacgcgaggtactcatacaca--------------------------------------------------------------------------cacacacgtataggttg--tt-aatttgt--------ttctagttgttttaatcagcaa-attgagttttagcattt-------------------------------------acttt-tgta-tttgcagctatttgttcgctatgaatataatgctgaaggtcgaccgcgattcggagtgagttt-ggggctctttgtcgattgtttgaacacgttttctgctcctggacgttcaagcttgattgagattcaatacccaggacctgatatgcagcttcttgtcaagtatgtaaaacctc-----ttctttatta---gtatgt-----------caat----------ggtgaaatt-------------------c-------------------------------------------aaattgtt------ggcatt--ctttaattgaaattacttcat-------ttttttcattaactatgatgtgaatt------ctgtagttt--------agaaatgt-gtctgatttc-------gaattaaga------------------------------agataattaggtagaggtcaataagacatmtttaagct--------------------------------------------------------------------------------------------tatcaagctacttgt-----------------------------------------------------------------------------------------------------------t
>I28628_M051_Malvaceae_Werklea_horrida_seq1
------------------------------------------------------------------------------------------------------------------------------------------------------------------------------------------------------------------------------taatcataggatgcggtggtggaattgt-cagagcatggcgtggtttt----------------gatcgt----ggaggatactggt------------tgtcttcaagccaaagtgtatcttcaacgcgaggtactcatt----------ttctgc-t---------------------------tccccctgtct------------------------------tttag------tt-tatctg-------------------------tatcaagtttgagcctcagccttc-------------------------------------ctttt-ttta-tttgcagttattcgttcgttatgaatataacgctgaaggccggccgcgatttggagtgagctt-gggactctttgtcgactgcttgaactcattttctgctcctggacgttcaagtacgattgaaattcaatacccaggacctgatatgcagcttcttgtcaagtatgt-aattcctc----ttctttacct---gcattt-----------cag--------tgtggtagaatt-t--------tagttcaa---------------aggtgaa-----------attcc-------taactgtc------ctaattc-c----------------------------------atcaacagtgatatgaa-------------tttc--------acaattgt-atccaatttg-------tacttt----------------------------------------------------------------------------------------------------------------------------------------------------------------------------------------------------------------------------------------------------------------------------------------------
>I28629_M052_Malvaceae_Spirotheca_rosea_seq1
--------------------------------------------------------------------------------------------------------------------------------------------------------------------------------------------------------------------------------------------------ggaattat-cagagcatggtgtcgtttt----------------gatcgt----ggaggatactggt------------tgtcttcaagccaaagtttatcttcaacgcgaggtactcgta----------ttcttc-ttcttcttt--t-----------------tctcctttct------------------------------tttag------tt-aatttg---------------tgggtttagccagtag-tttgagttttagtagt--------------------------------------ccttt-tcta-tttgcagctattcgttcgttatgaatataatgctgaagggcgaccacggtttggagtgagctt-agggctctttgtcgactgtttgaacacattttctgttcctggacgttcaagtatgattgagattcaatacccaggacctgacatgcaacttcttgtcaagtatgt-aaatccct----ttctttatga---gtatct-----------caa--------tgtagcagaatt-g--------tagttcaa--------------tgagtgaa-----------atctc-------taattatt------ctcattt-ccttatttggaattattttca--------ttttccattaactatgatataag--------------ttt--------caaattgt-atctaatttc-------aacttaaat-----------------------------tagtccatgaggc-------------------------------------------------------------------------------------------------------------------------------------------------------------------------------------------------------------------------------------------------
>I28630_M053_Malvaceae_Huberodendron_swietenioides_seq1
------------------------------------------------------------------------------------------------------------------------------------------------------------------------------------------------------------------------------------taggacgcagtggtggaattat-ccgagcatggtgtggtttt----------------gatcgt----ggaggatactggt------------tgtcttcaagccaaagtttatcttcaacgcgaggtactcatt----------ttcttc-ttctttttt--t------------------cccatttct------------------------------tttag------tt-aatctgt--------------ttggtttagccwgcag-tttgagttttagcatt--------------------------------------ccttt-tcba-tttgcagctgttcgttcgttatgaatataatgctgaaggccgaccgcgatttggattgagctt-aggkctctttgttgactgtttgaacacattttctgcgcctggacgttcragtatgattgagatwcaatacccaggacctgatatgcagcttcttgtcaagtatgt-aaaccctg----ttctttattg---gtatct-----------caa--------tgtagmagaatt-g--------tagttcaa--------------tgggtgaa-----------atctc-------taattktt------ctcattt-ccttatttggaatgattttca--------ttttccattaactacgatatgaa-------------gt-----------gaattgt-gtctaatttc-------aacttaaat-----------------------------aagtccatgaagcagaggtmaataakaaa---------------------------------------------------------------------------------------------------------------------------------------------------------------------------------------------------------------------------------
>I28631_M054_Malvaceae_Trochetiopsis_benjaminae_seq1
---------------------------------------------------------------------------------------------------------------------------------------------------------------------------------------------------------------------------------------------------------------------------------------------------t----ggaggatactggt------------tgtcttcaggccaaagtttatcttcaacgcgaggtactcatac---------ttcttc-ttcgtcgtctttttttt----------tttcctacgttt------------------------------tctag------tt-tatcaa---------------------ttgcctgcaa-ttttagctttagcacca-------ttttttactttagggaatatttagcatta--tttt-ttca-cttgcagctattcgttcaatatgaatatagagctgaagggcgaccacggtttggagtgagttt-ggggctctttgtcgactgtttgaacacattttctgcgcctggacattcaagtatgattgagattcaatacccaggacctgatatgcagcttcttgtcaagtatgtaaaaccatt---tatctttgtta---gtatct-----------caat-------tctggcagatct-g--------tagttcaa--------------cggatgaa-----------atctt-------aatttgtt------tccaatt-tcttaatt-------------------------------------------------------ttcatt--------tgaattgt-atctagtttc----------------------------------------------------------------caacaggataccttcattct--------------------------------------------------------------------------------------------cattaaacatcttcttcctagt-----------------------------------------------------------------------------------------------------
>I28632_M055_Malvaceae_Eriolaena_candollei_seq1
----------------------------------------------------------------------------------------------------------------------------------------------------------------------------------------------------------------------------------------------------------------------------------------------------------------------------------------------------------------tkwgrtwykyac---------twcttc-ttcrtcgtc----tttt----------tbtcctacgttt------------------------------tctag------tt-tatcaa---------------------ttgcctgcka-tttgagctttagyawyat------ttttttycttttgggaatatttagcatta--tttt-ttca-attgcagctattcgttcaatatgaatataaagcwgaagggcgacckcgrtttggagtgagttt-ggggctctttgycgactgtytgaacacattttctgcgcctggacattcavgtatgattgagattcaatacccaggacctgatatgcagcttcttgtcaagtatgtaaaaccatt---tttctttatta---gyatct-----------caat-------tctggcagayct-g--------tagttcaa--------------yggatgaa-----------atctt-------aatttgtt------tccawtt-tcttaatt-------------------------------------------------------ttcatt--------tgaattgt-atctaahttc----------------------------------------------------------------h-acgggataccttcattct--------------------------------------------------------------------------------------------cattaagcatcy---------------------------------------------------------------------------------------------------------------
>I28633_M056_Malvaceae_Adansonia_digitata_seq1
--------------------------------------------------------------------------------------------------------------------------------------------------------------------------------------------------------------------------------------------------ggaattat-cagagcatggtgtcgtttt----------------gatcgt----ggaggatactggt------------tgtcttcaagccaaagtttatcttcaacgcgaggtactcgta----------ttcttc-ttctt-------------------------cacctttct------------------------------tttag------tt-aatctg---------------ttggttgagccagcaa-------ttttagtatt--------------------------------------ctttt-tcta-tttgcagctattcgttcgttatgaatataatgctgaagggcgaccgcgatttggagtgagctt-ggggctctttgtcgactgtttgaacacattttctgcgcctggacgttcaagtatgattgaaattcaatacccaggacctgatatgcagcttcttgtcaagtatgt-aamccccc----ttctttatta---gtatct-----------caa--------tgtagcagamtt-g--------tagttcaa--------------tgggtgaa-----------atctc-------taattatt------ctcgttt-ccttatgtggaatgattktca--------ttttccataaactatgatatgag-------------gttt--------cgaattgt-at-taatttc-------agcttaaag-----------------------------taatccataagacag-----------------------------------------------------------------------------------------------------------------------------------------------------------------------------------------------------------------------------------------------
>I28635_M058_Malvaceae_Byttneria_aculeata_seq1
-------------------------------------------------------------------------------------------------------------------------------------------------------------------------------------------------------------------------------------------------------------------------------------------------------------------------------------------ccaaagtttatcttcaacgtgaggtacytaatt---------ctcgttattctttacc----------------------------------------------------gcagattatatgga-----gt-aatatac---------ttcggctttggcttatcccag-ttagggttttactgtt--------------------------------------cttttctcct-tttgaagctattcgtgctctatgagtataatgctgaagggcgattgcggtttggattaagctt-gggcctctttgtggattgtttgaactcattttcagcgcctggacgttcaagtatgatagagatggaatacccgggcccagacatgcagcttcttgttaagtaagtttttctctgtttttttttcattagtagtatct-----------ctatt------gttttaagagtt-t--------tatgttca--------------tggttgaa-----------atctc-------aaacttta------ctcattt-tcttaatctaaatgaatttca---------------cttccagtgatgggaa-------------gtttt---------gatggt-atctagtttt-------atcata----------------------------------------------------------------------------------------------------------------------------------------------------------------------------------------------------------------------------------------------------------------------------------------------
>I28636_M059_Malvaceae_Pterospermum_pierrei_seq1
-------------------------------------------------------------------------------------------------------------------------------------------------------------------------------------------------------------------------------------------------------------------------------------------------------------------------------------------yywaagtttatcttcaacgcgaggtgctcgtt----------ctcttc-ttctgcttc--ttcgtcttct------gttttaattttt------------------------------tttaacgtttctt-agtttatcaa-----------------ttgcctgcag-tttagtttttagcattcc----ttttt---------------------------tctttattta-ttcgcagctattcgttcgatatgaatataatgctgaagggagaccgcgatttggagtgagctt-ggggctatttgtagactgtttgaacacattttctgctccaggacattcaaataggattgagattcaatatccaggacctgatatgcagcttcttgtcaagtacgtgaaaccctc----tttttaatta---gtatct-----------caat-------tctggcagagtt-g----------------------------------------------------------------------------------------------------------------------------tatgatatgga-------------gttt--------tgaattgt-atctaattta-------aacttgagg------------------------------agtccatgatgttgagttcaataggatatcttcaatct--------------------------------------------------------------------------------------------tgtcaagctacttcttcatagtgaa-------------------------------------------------------------------------------------------------g
>I28637_M060_Malvaceae_Duboscia_vifidiflora_seq1
--------------------------------------------------------------------------------------------------------------------------------------------------------------------------------------------------------------------------------------------agtggtggaattat-cggagcacggagtcgtktt----------------aattgt----ggaagatacccgt------------tgtcttcaaggcaaagtttatcttcaacgggaggtactcttt----------tccttc-ttcttctc--------------------------ctttt---acccctatcatg--------gagagtatatgc------tt-tatttta-------------------------------ttag----------------------------------------------------tta-tccg-tttgcagctattcgttcgttatgaatataatgcccaagggcgaccgaggtttggagtgagctt-ggggctctttgtagactgtttgaacacattttctgcgcctggacgttcaagtatgattgagattcaatacccaggaccggatatgcagcttcttctcaagtatcttt---tt------gtttctttca----tat-------------ctgt-------cgtagcagagtt-a--------tagtttaaactttagtcttcaatgggtgaa-----------atctc-------aaatagtt------cccatat-cctt--ttgaaatgatcttcaa------gctacttctacttaat----ctga-gggtttat--gcattg--------aaaaactcttcttgatgt--------ga--------------------------------------------------------------------------------------------------------------------------------------------------------------------------------------------------------------------------------------------------------------------------------------------------
>I28638_M061_Malvaceae_Basiloxylon_brasiliensis_seq1
------------------------------------------------------------------------------------------------------------------------------------------------------------------------------------------------------------------------------------------gctgtggtggaattat-cggagcatggcgttgtttt----------------gatcgt----ggaggataccggc------------tgtcttcaagccaaagtttatcttcaacgtgaagtactgatt----------ttcttc-tttcttctt-------------------cttcgttattt------------------------------tagag------tt-tatctgtttgactgttgctagttggttttgttcgcca-tttgagttttagaatt--------------------------------------tcctt-tcta-tttgcagctgttcgttcaatatgaatataatgctgaagggcgtccgcgatttggagtaagctt-ggggctctttgtcgactgtttgaacacgttttctgcgcctggacgctcaagtatgattgagattcaatacccaggacctgatatgcagcttcttgtcaagtatgtaaaaccatg------ctctgtta---ctatct-----------caat-------tgtagcagaatt-g--------ttgttcaa--------------tggctgaa-----------atctc-------aaattgtt------attattt-ccttatctagaatggttatcg--------tttt---ttaactatgatatgta-------------gttt--------cgaaagtt-atctaatttt-------cacttagga------------------------------aatccatgtggcagaggttaataagaca---------------------------------------------------------------------------------------------------------------------------------------------------------------------------------------------------------------------------------
>I28639_M249_Malvaceae_Gyranthera_amphibiolepis_seq1
--------------------------------------------------------------------------------------------------------------------------------------------------------------------------------------------------------------------------------------------------------at-ccgagcatggtgtcgtttt----------------gatcgt----ggaggatactggt------------tgtcttcaagccaaagtttatcttcaacgcgaggtactcatt----------ttcttc-ttttttttt--t-----------------acccatttct------------------------------tttag------tt-aatctgt--------------ttggtttagccagcag-tttgagttttagcgtt--------------------------------------ccttt-tcta-tttgcagctattcgttcgttatgaatataatgctgaagggcgaccgcgatttggattgagctt-gggtctctttgtcgactgtttgaacacattttctgctcctggacgttcaagtatgattgagattcaatacccaggagctgatatgcagcttcttgtcaagtatgt-aaaccctg----ttccttattg---ttatct-----------cga--------tgtagcagaatt-t--------tagttcag--------------tgggtgaa-----------atctc-------taattgtt------cccatgt-ccttatttggaatgattttca--------tttaccgttaactacgatatgaa-------------gttt--------cgaattgt-atctaatttc-------a---------------------------------------------------------------------------------------------------------------------------------------------------------------------------------------------------------------------------------------------------------------------------------------------------
>I28640_M062B_Malvaceae_Diplodiscus_paniculatus_seq1
----------------------------------------------------------------------------------------------------------------------------------------------------------------------------------------------------------------------------------------------------aattat-cagagcatggtgtcgtttt----------------aatcgt----ggaggataccggt------------tgtcttcaagccaaagtttatcttcaacgcgaggttctcttc----------ttcttc--------------------------------catttttt------------------------------ttaag------tt-aatcaa---------------------ctgttagcag-tttgagttttagcatt--------------------------------------ctttt-tctattttgcagctattcgttcgctatgaatttaatgctgaagggcgaccgcggtttggagtgagctt-ggggctctttgtcgactgtttgaacacattttctgcgcctggacgttcaagtatgattgaaattaaatacccaggaccagatatgcagcttcttcttaagtacgtaaaaccctg----ttctttatta---gcatct-----------caat-------tctagcarmgyw-g--------wrmaksrr--------------trkgywaa-----------awakc-------aarttgct------ctcgttt-ccgtatttggaatagatttca--------tttttcatkarc------------------------------------------------------------------------------------------------------------------------------------------------------------------------------------------------------------------------------------------------------------------------------------------------------------------------------------------------------------------
>I28641_M063_Malvaceae_Brownlowia_peltata_seq1
---------------------------------------------------------------------------------------------------------------------------------------------------------------------------------------------------------------------------------ctacaggacgcgctggtggaattat-cagagcatggtgtcgtttt----------------aatcgt----ggaggacaccggc------------tgtctccaagccaaagtttatcttcaacgcgaggttctcttc----------ttsktc-ttytttttt--tc-------------------ttttttt------------------------------ggtag------tt-aatcaa---------------------ctgttagcag-tttgagttttagcatt--------------------------------------ctttt-kcta-tttgcagctattcattcgctatgaatttaatgctgaagggcgaccgcggtttggtgtgagctt-ggggctctttgtcgactgtttgaacacattttcygckcctggacgttcaagtgtgattgaaattaaatacccaggaccagatatgcagcttcttctcaagtatgtaaaatcctg----ttctttrtta---gcatct-----------caat-------tctmgcagagtt-g--------taattcaa--------------tgggttaa-----------ctatc-------aamttgtt------cccrttt-cggtatttggaataattttca--------tttttcattaactatgatatgaa-------------gttt--------tgaattgt-ata------------------------------------------------------------------------------------------------------------------------------------------------------------------------------------------------------------------------------------------------------------------------------------------------------------------
>I28642_M064_Malvaceae_Burretiodendron_esquirolii_seq1
skg-------------------------------------------------------------------------------------------------------------------------------------------------------------------------------------------------------------------------------------------------------------------------------------------aattct-----------------------------------------------------------------cttattc---------ttcttc-ttcttctgt------------------ttttctttttty--ywtyycaatwrmy--------trcagtgtgagat----------------------------------------------ttyggccwyyarcattcc----ttttttt-------------------------tctatattaa-ttcgcagctattcgttcaatatgaatataatgctgaagggcgaccgcgatttggagtgagctt-ggggctatttgtagactgtttgaacacattttctgcgccaggacgttcaavtttgaktcagattcaatacccaggacctgatatgcaacttatsywrrrscmts--------------ttmtttrtwr---rtrmth-----------ywgt-------ymyartaraatt-g----------------------------------------------------------------------------------------------------------------------------tatgatatgga-------------gttt--------caaat------------------------------------------------------------------------------------------------------------------------------------------------------------------------------------------------------------------------------------------------------------------------------------------------------------------------y
>I28643_M065_Malvaceae_Hermannia_flammea_seq1
---------------------------------------------------------------------------------------------------------------------------------------------------------------------------------------------------------------------------------------------------------------------------------------------------------gaggatactggc------------tgtcttcaaggcaaagtctatcttcaacgcgaggtattcttc----------tgttct-ttgtttccc-------------------------------------caattata--------tggaatatatggcgcag-tt-aatttga---------tttagttgtttttatcggaag-tttgattcgtaagatt--------------------------------------ccttt-tcta-tatgcagctattcattcgctatgaatataaagccgtagggcgacctcggtttggagtgagctt-ggggctttttgtcgactgtttgaacacattttctgcgcctggacgttcaagtatgattgaaattcaatatccagggcccgatatgcagctccttgtcaagtatgtcgtttcatg----ctctttttaa---ttatct-----------ctgt-------tgtagcagagta-g--------tagataat--------------tgggtgaa-----------atctc-------aagttgtt------ttcattt-atttaattaaaatga---------------tttttggtaattatgttatcta-------------agtt--------ctaactgt-gtctaatttc-------aaatgtaaa------gg---------------------aggtccat------------------------------------------------------------------------------------------------------------------------------------------------------------------------------------------------------------------------------------------------------
>I28644_M066_Malvaceae_Thomasia_solanaceae_seq1
---------------------------------------------------------------------------------------------------------------------------------------------------------------------------------------------------------------------------------------------------------------------agtggtctt----------------gatcgt----agaggataccggt------------tgtcttcaaggcaaagtatatcttcaacgcgaggtattcgtt----------ttcttc-ttct-----------------------tcttcttttttc----ccccaattata--------tgaagtataagg------tt-ta----gttaattt--tctagtaggtttaatcagcag-gttaattcttaggatt--------------------------------------ccttt-tcta-tttgcagctattcatccgctatgaatataatgctgaggggcgaccgcgctttggagtgagctt-ggggctctttgttgactgtttgaacacattttctgcgccgggacgttcaagtatgattgagattcaatacccaggacctgatatgcagctccttgtcaagtatgtttttcgctg----ttctttgtta---ttatct-----------cagt-------tgtagcagagtt-c--------tagttcaa--------------tgggtgaa-----------atctc-------aaattgtt------cttggtt-ccttaattgaaatga---------------tttttgttaaccatgttatgaa-------------gttt--------caaattat-atctaatttc-------aaacttaag-----------------------------gagtccattatgcagaggtcaataaatcttgtc-------------------------------------------------------------------------------------------------------aatttct---------------------------------------------------------------------------------------------------------------
>I28646_M068_Malvaceae_Helmiopsis_sp_seq1
--------------------------------------------------------------------------------------------------------------------------------------------------------------------------------------------------------------------------------------------------------------------------------------------------------ggaggataccggt------------wgyctycargccaaagtttatcttcaacgcgargtactcrtam---------ttctyc-ttcgtcgtc---atttt----------yytcccaygttt------------------------------ymtag------tt-tatcar---------------------ttgcctgcga-tttgagctttakcatyat-----ttttttttcttttggraatatttakcatta--tttt-wtca-attgcagytattcgttcaatatgaatataaagctgaagsgcgaccgcdrtttggagtgagtttgggggctctttgtcgactgtytgaacacattttctgcgcctggacattcaagtatgattsagattcaatacccaggacctgatatgcagcttcttgtcaagtatgtaaaaccatt---tttctttayta---gyawct-----------caat-------tctggcagayct-g--------tagttcaa--------------yggatgaa-----------wtctt-------artttgtt------tcyawtt-tcttaatt-------------------------------------------------------ttcatt--------tgaattgt-atctaatttc----------------------------------------------------------------caacrggatascttcattct--------------------------------------------------------------------------------------------yattaaryatcttcttc----------------------------------------------------------------------------------------------------------
>I28647_M069_Malvaceae_Cheirolaena_linearis_seq1
--------------------------------------------------------------------------------------------------------------------------------------------------------------------------------------------------------------------------------------------------------------------------------------------------------------tactggt------------tgtcttcaggccaaagtttatcttcaacgcgaggtactcatac---------ttcttc-ttcgtcgtc--tttaat----------ttccctacgttt------------------------------tctag------tt-tatcaa---------------------ttgcctgcga-tttgagctttactgctttagcatcattttttcttttgggaatatttggcattatttttt-ttca-attgcagctattcgttcaatatgaatatagagctgaagggcgacctcggtttggagtgagttt-ggggctctttgttgactgtttgaacacattttctacgcctggacattcaagtatgattgagattcaatacccaggacctgatatgcagcttcttgtcaagtatgtataaccatt---tttctttatta---gcatct-----------caat-------tctggcagatct-g--------tagttcaa--------------cggatgaa-----------atctt-------agtttctt------tccattt-tcttaatt-------------------------------------------------------ttcatt--------tgaaatgt-atcta-tttc----------------------------------------------------------------caataggataccttcattct--------------------------------------------------------------------------------------------cattaaacatgttcttcatag------------------------------------------------------------------------------------------------------
>I28648_M070_Malvaceae_Helmiopsiella_madagascariensis_seq1
---------------------------------------------------------------------------------------------------------------------------------------------------------------------------------------------------------------------------------------------------------------gcacggtatcgtttt----------------tatcgt----ggaggatactggt------------tgtcttcaagccaaagtttatcttcaacgcgargtactcatac---------ttctyc-ttcktcgtc--tktttt----------yytycyrygttw------------------------------ymtag------tt-tatyar---------------------tygcctgcga-tttgrgctttakcdtywt----tttwttttyytttkggdaatatytagcattt-dtttt-ttca-attgcagctattcgttmaatatgaatataaagctgaagggcgacckcgrtttggagtgagttt-ggggctctttgtcgactgthtgaacacattttctgcdyctggacrttcadgtatgattgagattcaatacccaggacctgatatgcagcttcttrtcaagtatgtaraaccrwt---tttctttatta---gyatct-----------caat-------tctggcagayct-g--------tagttcar--------------cggatgaa-----------atctt-------artttgtt------tycawtt-tyttaatt-------------------------------------------------------ttcwtt--------tgaatygt-atctaatttc----------------------------------------------------------------caacaggataccttcattct--------------------------------------------------------------------------------------------cactaaacatcttcttcrtagttaaa--------aaacacagca-------------------------------------------------------------------------------
>I28649_M071_Malvaceae_Goethalsia_meiantha_seq1
---------------------------------------------------------------------------------------------------------------------------------------------------------------------------------------------------------------------ctattgctataattataggatgcagtggtggaattat-ccgagcacggcgtcgttct----------------aatcgt----ggaagataccggt------------tgtcttcaaggcaaagtttatcttcaacgcgaggtactcttt----------tccttc-ttcctcca--------------------------tttcc---cccccaaaaata--------tatagcatatgc------tt-tatttaa-------------------------------tttg----------------------------------------------------tta-tctg-tttgcagctattcgttcgttatgaatataatgccgaagggcgaccgaggtttggagtgagcct-ggggctctttgtagactgtttgaacacattttctgcgcctggacgttcaagtatgattgagattcaatacccaggacctgatatgcagcttcttctcaagtatgttt---tt------ttttcttcca----tat-------------tttt-------cgtagcagagtt-a--------tagtttaa-------tcttcaatgggtgaa-----------atctc-------aaattatt------ctcatat-aatt--ttgaaatgatcttcaa------cctacttctacctaat----ctga-gggtttat--gcattt--------aaaacctcttcttcatgt--------gactgttta----------------------a--------------------------------------------------------------------------------------------------------------------------------------------------------------------------------------------------------------------------------------------------------------------
>I28650_M072_Malvaceae_Clappertonia_ficifolia_seq1
------------------------------------------------------------------------------------------------------------------------------------------------------------------------------------------------------------------------cctctttaactataggatgcagttgtggaattat-cagagcacggcgtcgtttt----------------aatcgt----ggaggataccggt------------tgtcttcaagccaaagtttatctccaacgcgaggtactcatt----------ttcttc-tcgttgtt-------------------------gt--tt---ccctcaattt-gtatgda---gtactatatta------tt-gggttaa-------------------------------tttg----------------------------------------------------ttt-tata-tttgcagctattcgttcgttatgaatttagtgccgaagggcgacctcgatttggagtgagctt-ggggcttttcgtagactgtttgaacacattctctgcgcctggacgttcaagtatgattgagattcaatacccaggacctgataagcagcttcttgtcaagtatgctttgaccc-----atttctattg----tat-------------ttca-------tgtagcagagtt-a--------gggttcaa--------------tgggtgaa-----------atctcgaatatcaaattatt------ctcatac-cctt--ttgaaatgatcttcaa------a-agttactgcttcataatctaagttggttttctgcaatttt-----tttaaatcagcttctggttt--------gac-------------------------------------------------------------------------------------------------------------------------------------------------------------------------------------------------------------------------------------------------------------------------------------------------
>I28652_M074_Malvaceae_Hildegardia_barteri_seq1
------------------------------------------------------------------------------------------------------------------------------------------------------------------------------------------------------------------------------------------------------ttat-cagagcacggagttgtttt----------------gatcgt----ggaggataccggt------------tgtcttcaagccaaagtttatcttcaacgcgaggtvctcatt----------ttcttc-ctcttcgtc--------------------ttcctctttt------------------------------tagag------tt-tatctgtttgaacgtttctagttggtttggttagtca-tatgggttttggaatt--------------------------------------tcctt-tcta-tttgcagctattcgttcactatgaatataatgctgaagggcgaccgcgatttggagtgagttt-ggggctctttatcgactgtttgaacacattttctgcgcctggacgctccagtgtgattgagattcaatacccaggacctgatatgcagcttcttgtcaagtatgtaaaaccata----ctctctgtta---ctatct-----------caat-------tgcagcggagtt-g--------ttgttcaa--------------tggctgaa-----------atctc-------aaattgtt------ctcgttc-ccttatttggaatggttatca--------tttt---ttgaccatgatatgta-------------gatt--------cgaaagtcaaactaatttt-------gattcaaga------------------------------aattcatgaggcagaggtcaataagacacct------------------------------------------------------------------------------------------------------------------------------------------------------------------------------------------------------------------------------
>I28653_M168_Malvaceae_Theobroma_cacao_seq1
--------------------------------------------------------------------------------------------------------------------------------------------------------------------------------------------------------------------------------------------------------------------------------------------------gt----ggaggataccggt------------tgccttcaagccaaagtttatcttcaacgcgaggttctcatt----------tttttc-ttcttcttc--ttctttt---------gttttgtttttt--gcccgcaattaca--------tagagtctatgg------tt-tagtcaatttgttttttctagctggtttaattggcag-tttgggtcttagcaat--------------------------------------tccta-ttcg-attgcagctattcattcgctatgaatataatgctgaagggcgaccgcggtttggagtgagctt-ggggctctttgtcgactgtttgaacacgttttctttgcctggtcgttcaagtatgattgagattcaatacccaggacctgatatgcagctccttgtcaagtatgttttccct-----gttctttgtta--tttatct-----------caat-------tgtagcagagtt-g--------tagttcaa--------------tgggtgaa-----------atctc-------aaattgtt------cttatta-ctttaattgaagtga--------------ttttttgttaactatgttatgaa-------------gtttc-------cgaattgt-atctaattca-------agcttaaga------------------------------agtccattacgcagaggtcaat---------------------------------------------------------------------------------------------------------------------------------------------------------------------------------------------------------------------------------------
>I28654_M105_Malvaceae_Pachira_aquatica_seq1
-----------------------------------------------------------------------------------------------------------------------------------------------------------------------------------------------------------------------------------------------------attat-cagagcatggtgtcgtttt----------------gatcgt----ggaggatactggt------------tgtctccaagccaaagtttatcttcaacgcgagg------------------tttttc-ttctttttt---------------------cccctttct------------------------------tttag------tt-aatctg---------------ttggtttagccagcag-tttgagttttagtatt--------------------------------------ccttt-tcta-tttgcagctattcgttcgttatgaatataatgctgaagggcgaccgcgatttggagtgagctt-gggtctctttgtcgactgtttgaacacattttctgctcctggacgttcaagtatgattgagattcaatacccaggacctgatatgcagcttcttgtcaagtatgt-aaaccccc----ttctttatta---gtatct-----------caa--------tgtagcagaatt-g--------taattcaa--------------tgggtgta-----------atctc-------taattatt------ctcattt-ccttatttggaatgattttca--------ttttccattaactacgatatgaa-------------gttt--------caaattgt-at-------------------------------------------------------------------------------------------------------------------------------------------------------------------------------------------------------------------------------------------------------------------------------------------------------------------
>I28655_M148_Malvaceae_Robinsonella_mirandae_seq1
----------------------------------------------------------------------------------------------------------------------------------------------------------------------------------------------------------------------------------------acgcagtggtggaattat-cagagcatggtgtcgtttt----------------gatagt----ggaggatactggt------------tgtcttcaagccaaagtttatcttcaacgtgaggtactaatt----------tccktc-ttct-ttgt--ct---------------tttcccctttt------------------------------catt----------------------------------------ttagcag-tttgagtttcaa------------------------------------------ckttt-tcta-tttgcagctattcgttcgttatgtatataatgctgaaggaagaccgcgatttggtgtaagctt-ggggctctttgtcgactgtttgaactcattttcttcgcctggacgttcgagtacgattgagattcaatatccaggaccggatatgcagctacttatcaagtatgt-aaaccatg----ttctttatca---gcatct-----------caa--------tgtagtggaatt-t--------tagttcaa--------------tggvtgaa-----------atcyg-------taattgtt------ctcagtt-ccttttttgtatgagtttcca-------attgt-----------------------------------------------------mtctgatttc-------aacttaagttcttgaggcaaggtcaaaggtaaaccttagagcttatgaaa--------------------------------------------------------------------------------------------------------------------------------------------------------------------------------------------------------------------------------------------------
>I28656_M002_Malvaceae_Tilia_americana_seq1
-----------------------------------------------------------------------------------------------------------------------------------------------------------------------------------------------------------------------------------------cgcagtagtggaattat-ccgagcacggcgtcgttct----------------gatcgt----ggaggatactggt------------tgtcttcaagccaaagtttatcttcaacgygaggtactcatt----------ttcttc-ttctyctta--tg---------------tttttrtttyt------------------------------tagag------tt-aatctgt--------ttctwgtyggtttgrttagccg-tttgagtt----------------------------------------------tyctt-tcta-tttgcagctattygtthgctatgamtataawgctgaagggcgaccgcgrtttggmgtgagctt-ggggctctttgtvgaytgtttgaacacattttctghgcctggacgttcaagtatgattgagattcaatacccaggacctgatatgcagcttcttgtcaagtatgtaaaaccatg----ttcwttatta---gtatct-----------maattgtagvmtgtagcagagtt-g--------ttgttyaa--------------tgggtgaa-----------atctc-------aaattgtt------ctcattt-ccttatttggaatgattatca--------ttttt--ttaactatgatatkta-------------gttt--------cgaatttt-atctaatttc-------gacatagga------------------------------aatccatgaggcttagg--------------------------------------------------------------------------------------------------------------------------------------------------------------------------------------------------------------------------------------------
>I28657_M180_Malvaceae_Triumfetta_lappula_seq1
--------------------------------------------------------------------------------------------------------------------------------------------------------------------------------------------------------------------acttcttc-------------------------------ttcttcttcatctcgttttcactccagcggctacaaatcgt----agaggataycggt------------tgtyttcaagccaamgtttatctcaaacgcgaggtactcaaa----------tctctc-ttgttcttc--t---------------tgttctgmtttt---tcccca--------------------------------ctcaatttrt-------------------------------mybaaaatctagggtttt----tttkk---------------------------kkggt-tatt-tttgcagctattcgttcgatatgaatttagtghcgaagggcgacctcgatttggagtaagctt-ggggcttttcrttgactgwttgaacamattttctgcgcctggscgtthmagtmtkvttrwkmttcdwbaycymbgwcyyvayhtbydbytyytybtcawnthkbtttywcytyy--ymyhcwthtyba-thkkhtyy----------------ba----tgtagcagarwy---------mwrgtwcar--------------tsdktkaatycgrtydwgawtctt-------rvrttsty------ykcawtkcysty--tygwrrtsmtyytccattaamagctactagtacttyataatctaa--------------------------taagttggttttswamaty-----------------------------------------------------------------------------------------------------------------------------------------------------------------------------yyktaacaaa------------------------------------------------------------------------------------------------------------------tc
>I28658_M160_Muntingiaceae_Muntingia_calabura_seq1
---------------------------------------------------------------------------------------------------------------------------------------------------------------------------------------------------------------------------------------------------------------gcacggagttgttwt----------------gatcgt----cgaggaaaccggt------------tgccttcaggctaaagtctatcttcaacgcgaggtacccagt----------ttctca-atcattctc------------------ctttcccctttt------------------------aaagcatataatta---tt-aattttt-------gcttcagtgt--------------cttgggtctaacagctgatat---------------------------------gtagt-tctg-tttgtagcttttcattcgatacgaatataatgcagaaggaaggccgcggtttggagtgagtct-gggactctttgttgactgcctcaatacattttctgttccgggacgctctagcgttattgaaatgcgatatcctgggcctgatatgcagttcctcctcaagtatgattt----------cgttttgtta--gctatct-----------aaac------cttcggtatagtt-a---ttttcagatttga---------------------------------actta-------taataattagggt-gttatttcctagaactaagagaa------------------------------------------------------------ggcaaatggggtttttaatt----------------------------------------------------------------------------------------------------------------------------------------------------------------------------------------------------------------------------------------------------------------------------------------------------------ac
>I9832_V002_Malvaceae_Luehea_speciosa_seq1
gagaaggggagagagatgagctcgtcggcaatagaagccgaagcgcctgatctagtctgccagctggacaacgtccaaggcatggtcgacgcactctccgccgttcgatggaaacgccaccaggtctgtttcttcccccttccctatgtttgaaagttaatggctcttacttttttagtaatctagggttttggggtttcaattcactaatggctattactataattataggatgcagtggtggaattat-cggagcatggcgtcgtttt----------------gatcgt----ggaagataccggt------------tgccttcaaggcaaagtttatcttcaacgcgaggtgctcttt----------tccttc-ttcctctg--------------------------tttta---accccaattata--------tagagtatatga------tt-tgttttg-------------------------------tttaattt----------------------------------------------gttgt-cttt-tttgtagctattcgttcgttacgaatacaatgcagaagggcgaccgcggtttggagtgagcct-ggggctctttgtagactgtttgaacactttttctgcgcctggacgttcaagcatgattgaaattcgatacccaggacctgatatgcagcttcttctcaagtatgttttactt------gtttattgta----tat-------------ctgt-------tgtagcagagtt-a--------tggtttaa-------tcttcaatgggtgaa-----------atctc-------aaattatt------ctcgcat-catt--ttggaatgatcttcaa------gctgcttcttcatatc----taagttggtttat--gttttt--------aaaaactccttttcatgt--------gactttttt----------------------tatttttcaattattgtt----aggtctgttgattcactagatgcttgcatctatgcggaaattaggacaaggatcccagatacaatttcgtgggactacaactttgaacctgcagggagcacaccgattacttttactgtgaaggtattctcttgtctgtgat-----------cacatcatatgagaaaggaacaagtatgcatcgagtctggaaaattttagcagacagttgwtagtggctaccctaaaacttcctcc
