# Supplementary material for: Localized Phylogenetic Discordance Among Nuclear Loci Due to Incomplete Lineage Sorting and Introgression in the Family of Cotton and Cacao (Malvaceae)
Source: Front Plant Sci. 2022 Apr 13;13:850521. doi: 10.3389/fpls.2022.850521 (PMC9043901; doi:10.3389/fpls.2022.850521)
Supplement: Supplementary file 1 [file Data_Sheet_1.ZIP › Alignments_v4/L231.fasta]

>I23352_M001_Malvaceae_Bombax_ceiba_seq1
---------------------------------------------------------------------------------------------------------------------------------------------------------------------------------------------------------------------------------------------------------------------------------------------------------------------------------------------------------------------------------------------------------------------------------------------------------------------------------------------------------------------------------------------------------------------tttctcacaggtcactcaagaaaagggggaacagatcctctttttgttgcggagaatgccgctgaccctgattctactttagttgtttatatgggcttatccaccctcccttcactagcattaaagttgataaatcatggtctacccccagatacaccmgccactgcagttgagcgaggaaccacacctcaacagcgcatagtaagt------atatgtc-------------------------------------------------atgcatgg-------------------------------------------------------------------------t-------ttctttataa---------------------------------agtgatcagtt------------------------------gtggttaaatt---------------cccaaacgacgtcaaatgaattctactttt---------------------atgtagga---------t--tt-gc-----tccgtcgaa-----------------------cackacatgaattaa-----------------------------------------------------------------tgctgaagccataa--------------------------------------------atct--------------------------------------------------------------------------------tgtttt-------tcagtttgtcaatt---------------------------------------aaatatggtt---gtttttataatgatacaggtgtttgcagagctgaaggatcttgctg----------------ataaaa-tcaaaa-------------------cagcagagttggtatcgccaacgctaa----------------------
>I23353_M002_Malvaceae_Tilia_americana_seq1
-----------------------------------------------------------------------------------------------------------------------------------------------------------------------------------------------------------------------------------------------------------------------------------------------------------------------------------------------------------------------------------------------------------------------------------------------------------------------------------------------------------------------------------------------------------------------------------------------gggaacagatcctctttttgttgcagagaatgctgctgatcctgattcaactttagtggtttatatgggcttatcamccttcccttcwctakcactaaakttgatacatcatggtctaycaccagatacaccagctgctgcagttgagcgaggaaccacacctcaacagcacatggtaagc------atatgttatatgcc------------------------------------------atgcatgt-------------attttcca-------attgctattcaaa--------ctttgtaactaaat-gtccatgg-t-------tactttacaa------tattgagtgccc-----ttgaaattaaagtgatgactt------------------------------atggtttaatt---------------tccaattgaattcggatg-attcctttttt-----------------ctttatgtagga---------t--tt-gc-----aatgtcaaa---------------------gacataatatgaa------------------------ttaatgcatgatta-----------------------------------------------------------------------------------------------------------------------------------------------------------------------------------------------------------------------------------------------------------------------------------------------------------------------------------------------------------------------------------------------------------
>I23354_M003_Malvaceae_Herissantia_crispa_seq1
---------------------------------------------------------------------------------------------------------------------------------------------------------------------------------------------------------------------------------------------------------------------------------------------------------------------------------------------------------------------------------------------------------------------------------------------------------------------------------------------------------------------------------------------------------------------tttctcacaggtcactcaaggaaaggaggaaccgatcctctttttgttgccgagaacgctgctgaccctgattcaacattagtggtttacatgggcttatccaccctcccttctcttgctcaaaaattaatacatcatggcctaccacctgatacaccagctgtcgcagttgagcgaggaaccacacctcaacaacgcatggtaagt--------acattgtc----------------------------------------------atgcat-a-------------------------------------------------------------------------t-------ttcttcacaaa-----catcaaggg----------------------------------------------------------------------------------------------cgtttagag-tttccattatt---------------------gggtagga---------t--tt-gc-----agtgtctaa-----------------------a---------------------------------------------------------------------------------------------ctcta--------------------------------------a-----------------------------------------------------------------------------------------------------------------------------------------------------------------tgggctatat-atgatgca------------------------------------------------------------------------------------------------------------------------------
>I23355_M004_Malvaceae_Malva_arborea_seq1
---------------------------------------------------------------------------------------------------------------------------------------------------------------------------------------------------------------------------------------------------------------------------------------------------------------------------------------------------------------------------------------------------------------------------------------------------------------------------------------------------------------------------------------------------------------------tttctcacaggtcactcaagaaaaggaggaaccgatccactttttgttgccgagaatgccgctgaccctgattcaactttagtggtttatatgggyttatccaccctccctkctcttgcacaaaaactgatacagcatggcctaccatctgatacaccagccgttgcagtcgagcgaggaaccacgcctcagcaacgcatggtaagt--------cgattggc----------------------------------------------atgcatga-------------------------------------------------------------------------t-------tccttcacta------catcaagga----------------------------------------------------------------------------------------------catctagca-gttccatcttt---------------------atgtagga---------t--tt-ga-----aatgtcaaa-----------------------cacaacatg---------------------------------------------------------------------------------------------------------------------------------------------------------------------------------------------------------------------------------------------------------------------------------------------------------------------------------------------------------------------------------------------------------------------------------------------------
>I23356_M005_Malvaceae_Lavatera_assurgentiflora_seq1
------------------------------------------------------------------------------------------------------------------------------------------------------------------------------------------------------------------------------------------------------------------------------------------------------------------------------------------------------------------------------------------------------------------------------------------------------------------------------------------------------------------------------------------------------------------agatttctcacaggtcactcaagaaaaggaggaaccgatccactttttgttgccgagaatgccgctgaccctgattcaactttagtggtttatatgggcttatccaccctcccttctcttgcacaaaaactgatacagcatggcctaccatctgatacaccagccgttgcagtcgagcgaggaaccacgcctcagcaacgcatggtaagt--------cgattggc----------------------------------------------atgcatga-------------------------------------------------------------------------t-------tccttcacta------catcaagga----------------------------------------------------------------------------------------------catctagca-gttccatcttt---------------------atgtagg-------------------------------------------------------------------------------------------------------------------------------------------------------------------------------------------------------------------------------------------------------------------------------------------------------------------------------------------------------------------------------------------------------------------------------------------------------------------------------------------------------------------
>I23357_M006_Sphaerosepalaceae_Rhopalocarpus_longipetiolatus_seq1
-------------------------------------------------------------------------------------------------------------------------------------------------------------------------------------------------------------------------------------------------------------------------------------------------------------------------------------------------------------------------------------------------------------------------------------------------------------------------------------------------------------------------------------------------------------------ggtttctcacaggtcactcaagaaaaggaggaacagatcctctgtttgtagctgagaatgctgcagatcctgattcaactttagtggtatatatgggcttatcaaccctcccttctcttgcrctaaagttgatgcaatatggtatgccgcctgatacaccagctgctgcagttgagcgaggaactacgcctcaacagcgcayggtaaac------atatcttgtattcct--------------------------------------------------------------gttttccaa--ttatgttgaagcgcttaa-------ttgcataattgcatcattggcag-------gatagttagcaa----------------------cattaaatttagttggacatta--------------------------t--aataacccaaccctacctcgtacattgttcatctgcaatttaaaatatcacgttcagagc------------------atattggtg-------ataatg-gcca-tagatatcaatgta----------tctg---gtattcagtatagctaatgctcgta-----gaaaaccacaaacatat----------------------------------------------------------------------------------------------------------------------------------------------------------------------------------------------------------------------------------------------------------------------------------------------------------------------------------------------------------------------------------------------------------------
>I23360_M009_Malvaceae_Lagunaria_patersonia_seq1
------------------------------------------------------------------------------------------------------------------------------------------------------------------------------------------------------------------------------------------------------------------------------------------------------------------------------------------------------------------------------------------------------------------------------------------------------------------------------------------------------------------------------------------------------------------agatttctcacaggtcactcaagaaaaggtggaaccgatcctctttttgttgccgagaatgctgctgaccctgattcaactttagtggtttatatgggcttatccaccgtcccttctcttgcacaaaaattgatacatcatggcctaccaccagatacgcmggccattgcggtcgagcgaggaaccacgcctcaacagcgcatggtaagc--------aaaatgtca---------------------------------------------atgcatga-------------------------------------------------------------------------t-------ttcttcacat------catcaagga----------------------------------------------------------------------------------------------cgtctaatg-gttccattttt---------------------atctaggg---------t--tt-gg-----aatgtcaag-----------------------cacaacatgaat--------------------------------------------------------------------------------------------------------------------------------ct--------------------------------------------------------------------------------tctttt--------cattgtgccagct---------------------------------------aagtatggttgtttttcttataatgatacaggtc--------------------------------------------------------------------------------------------------------------------------
>I23364_M013_Malvaceae_Grewia_sp_seq1
-------------------------------------------------------------------------------------------------------------------------------------------------------------------------------------------------------------------------------------------------------------------------------------------------------------------------------------------------------------------------------------------------------------------------------------------------------------------------------------------------------------------------------------------------------------------gatttctcacaggtcactcaagaaaaggggggacagatcctctattcgttgcagagaatgctgccgatcctgatacaactttagtggtttatatgggcttatcaaccctcccttctctagctgtgaagttgatacatcatggtctcccacctgatacccctgctgctgcagttgagcgaggaaccacacatcaacagcgcatggtaagt------ttatattatatgtt------------------------------------------atgcrtgt-------------attttgca-------attgctatgtgtaa-------------tactaaat-tttcttaa-t-------ctgtttacaa------catctagggac-------taaaattdaatcaatcactg------------------------------acggtttaatt---------------tctgattg-attcaaatg-attcctttgtt-------------------tcaccctgga---------t--tt-gc-----aatgtcaaa---------------------cacacagtatgagt-----------------------tacatgcatgattgtaattttagtagaaggattgcgggcagaatacaatgggataattt--------------------------------------------aactgcatatcgg-----------------------------------------------------------------------------------------------------------------------------------------------------------------------------------------------------------------------------------------------------------------------------------------------------
>I23365_M014_Malvaceae_Callirhoe_bushii_seq1
------------------------------------------------------------------------------------------------------------------------------------------------------------------------------------------------------------------------------------------------------------------------------------------------------------------------------------------------------------------------------------------------------------------------------------------------------------------------------------------------------------------------------------------------------------------agatttcttacaggtcactcaagaaaaggwggaaccgatcctctttttgttgccgagaatgctgctgaccctgattcaactttagtggtttatatgggcttatcsacsctcccttctcttgcamraaaattgatacatcatggcctaycrcckgatacaccagccgttgcagtcgagcgaggaaccacgcctcaacagcgcayggtaadk--------aydyytyc----------------------------------------------ay-mryrw-------------------------------------------------------------------------y-------wwsktcaymw------mrwsawksy----------------------------------------------------------------------------------------------mwyytwrws-wwtsmwtskyw---------------------atstmwra---------y--wy-rs-----matgwmarr-----------------------sasmamwtsaats---------------------a---awscatwarsskwgy-----------------------wwtymwwwkrwmmmmt----------------------------------------------------------------------------------------------------------------------------------------------------------------------------------------------------aagtattgtt-atttcttcataatg-----------------------------------------------------------------------------------------------------------------------------------
>I23367_M016_Malvaceae_Kitaibelia_vitifolia_seq1
-------------------------------------------------------------------------------------------------------------------------------------------------------------------------------------------------------------------------------------------------------------------------------------------------------------------------------------------------------------------------------------------------------------------------------------------------------------------------------------------------------------------------------------------------------------------ggtttcttacaggtcactcaagaaaaggaggaaccgatcctctttttgttgccgagaatgctgctgaccctgattcaactttagtggtttatatgggyttatccaccctcccttctcttgcrcaaaaattdatacatcatggcctaccayctgatacaccagccgttghvgtcgrvcgaggaaccacgcctcaacancgcatggtadkt--------acantgtc----------------------------------------------atgcatga-------------------------------------------------------------------------t-------thcttcacaa------hatcaargh----------------------------------------------------------------------------------------------catctdgav-attccatcttt---------------------atbtagga---------t--tt-gc-----aatgtcaaa-----------------------cacaacatgadtt---------------------a---atgcathagggrabc-----------------------adtthhhbraa---------------------------------------------------------------------------------------------------------------------------------------------------------aysyyaamt---------------------------------------mwkkwktwyw-ttwysytcataatgatgcaggtctttgcagaacttaaggatcttgcca----------------atg------------------------------------------------------------------------------
>I23368_M017_Malvaceae_Sterculia_apetala_seq1
-------------------------------------------------------------------------------------------------------------------------------------------------------------------------------------------------------------------------------------------------------------------------------------------------------------------------------------------------------------------------------------------------------------------------------------------------------------------------------------------------------------------------------------------------------------------gatttcttacaggccactcaagaaaagggggaacagatcctctttttgtagcagagaatgctgctgatcctgattcaactttagtgctttatatgggcttatcaaccttcccttatgtagcactaaagttgatagatcatggtctaccaccggatacaccagccactgcagttgagcgaggaaccacaccacaacagcgcatggtaagt------atatgttatatgcc------------------------------------------atgcaaat-------------attttcta-------attgctgttcgaa--------ctttttaactaaat-gtccatgg-t-------tgctttatga------tattgaggaacc-----ttgaaattgaagtgatattt-------------------------------atggtttaatt---------------tccaattgaatttgaatg-atttccttttttttttcccc--------ctttatgtagga---------t--tt-gc-----attgtgaaa---------------------cccataataggaa------------------------t---------attacccg------------------gggggaat-----------------------------------------------------------------------------------------------------------------------------------------------------------------------------------------------------------------------------------------------------------------------------------------------------------------------------------------------------------------------------
>I23370_M105_Malvaceae_Pachira_aquatica_seq1
------------------------------------------------------------------------------------------------------------------------------------------------------------------------------------------------------------------------------------------------------------------------------------------------------------------------------------------------------------------------------------------------------------------------------------------------------------------------------------------------------------------------------------------------------------------agatttctcacaggtcactcaagaaaagggggaacagatcctctttttgttgcggagaatgccgctgaccctgattcaactttagttgtttatatgggcttatctaccctcccttcgctagcactaaagttgatacatcacggtctaccaccagatacaccagccactgcagttgagcgaggaaccacacctcaacagcgcttggtaagt------atatgtggtg-------------------------------------------------------------------------------------------------------------------------catga-t-------ttctttacaa------catcaaggacac-----ttgagattaaaatgatcagtt------------------------------atgg-----tt---------------cccaaatgacgtcgaatg-attctattttt---------------------atgtagga---------t--tt-gc-----aatgtcaaa-----------------------cacaacatgaa------------------------ttaatgcattaggggg---------------------------------------------------------------------------------------------------------------------------------------------------------------------------------------------------------------------------------------------------------------------------------------------------------------------------------------------------------------------------------------------------------
>I23371_M137_Malvaceae_Dombeya_wallichii_seq1
-------------------------------------------------------------------------------------------------------------------------------------------------------------------------------------------------------------------------------------------------------------------------------------------------------------------------------------------------------------------------------------------------------------------------------------------------------------------------------------------------------------------------------------------------------------------gatttctcacgggtcactcaagaaaagggggaacagatcctctttttgtygcagaraatgctgctgaccctgattcaactttggtggtttatatgggcttatccaccctcccttctctagcactaaagttgatacatcatggtctacccccagatacaccdgchgctgcagttgagcgaggaaccacacctcaacarcgcatggtaagc------atctgttatatgttgtttcatgtatgta----------------------------atgcattt-------------attttccc-------attgctattttaaa-------ctttttaactaaat-gtccatga-t-------tactttactg------catattggactg-----ttgagatgaaagtggttactt------------------------------atggtataatt--------------tccaratttaggtagaata-attcctttttt---------------------atgttgga---------t--tt-gc-----aatgtcaaa---------------------catataatatcaa------------------------ctaatccat----------------------------------------------------------------------------------------------------------------------------------------------------------------------------------------------------------------------------------------------------------------------------------------------------------------------------------------------------------------------------------------------------------------
>I23372_M140_Malvaceae_Chiranthodendron_pentadactylon_seq1
--------------------------------------------------------------------------------------------------------------------------------------------------------------------------------------------------------------------------------------------------------------------------------------------------------------------------------------------------------------------------------------------------------------------------------------------------------------------------------------------------------------------------------------------------------------------atttctcacaggtcactcgagaaaagggggagcagatcctctttttgttgcagagaatgctgctgaccctgattcaactttagtagtttatatgggcttatccaccctcccttcactagcactaaagttgatacatcatggtctaccaccagatacaccagccactgcagttgagcgaggaaccacgcctcaacagcgcatggtaagc------atatgtcatg-------------------------------------------------------------------------------------------------------------------------catga-t-------ttatttacaa------catcaaggaccc-----ttgagattaaagtaatcactt------------------------------acggtttaatt---------------tccaattgacgtcgaatg-attccattttt---------------------atgtagga---------t--tt-ac-----aatgtcaaa-----------------------cacaatatgaa------------------------ttaatgcatt---------------------------------------------------------------------------------------------------------------------------------------------------------------------------------------------------------------------------------------------------------------------------------------------------------------------------------------------------------------------------------------------------------------
>I23373_M141_Malvaceae_Quararibea_funebris_seq1
--------------------------------------------------------------------------------------------------------------------------------------------------------------------------------------------------------------------------------------------------------------------------------------------------------------------------------------------------------------------------------------------------------------------------------------------------------------------------------------------------------------------------------------------------------------------atttctcacaggtcactcaagaaaagggggaacagatcctctttttgttgcggagaatgctgctgaccctgattcaactttagtggtttatatgggcttatccaccctcccttcactggcgctaaaattgatacatcatggtctaccgccagatacaccagcaactgcagttgagcgaggaaccacgcctcaacagcgcatggtaagt------wtttgtcatg-------------------------------------------------------------------------------------------------------------------------catgw-t-------ttytttacaa------catcaaggmccc-----tkgagatwaargcgaycactt------------------------------acggtttaatt---------------tccaattgacgttgaatg-a---------------------------------------------------------------------------------------------------------------------------------------------------------------------------------------------------------------------------------------------------------------------------------------------------------------------------------------------------------------------------------------------------------------------------------------------------------------------------------------------------------------------------------------------------------
>I23376_M145_Malvaceae_Heliocarpus_appendiculatus_seq1
--------------------------------------------------------------------------------------------------------------------------------------------------------------------------------------------------------------------------------------------------------------------------------------------------------------------------------------------------------------------------------------------------------------------------------------------------------------------------------------------------------------------------------------------------------------------atttctcaccggtcactcragaaatgggggaacggatcctctttttgttgcagagaatgctgctgatcctgattcaactttagtggtttatatgggcttatcaaccctcccttctctagctgtaaagttaatacatcatggtctccccccagatacaccygctgttgcagttgagcgaggaaccacacctcagcagygcatggtaagc------ttgtattwtatgtcatgmtc------------------------------------atgcwtgt-------------aatttccatcktctgatttctataacaaa-------cattttaactaaat-atctgtra-c-------ttatttycta------tctctagggtc-------tgaaattaagttgattaatt------------------------------yygctttaagk---------------tccaattgaattcaaakt-aatcttttgaacacacag----tatggattacctgcatga------------tt-gt-----aattttaagag-----------------------------------------------------------aagcattggggggcg-------------------aaagaatctagtggt---------------------------------------------------------------------------------------------------------------------------------------------------------------------------------------------------------------------------------------------------------------------------------------------------------------------------------------------------------------------
>I23377_M148_Malvaceae_Robinsonella_mirandae_seq1
--------------------------------------------------------------------------------------------------------------------------------------------------------------------------------------------------------------------------------------------------------------------------------------------------------------------------------------------------------------------------------------------------------------------------------------------------------------------------------------------------------------------------------------------------------------------atttctcacaggtcactcaagaaaaggaggaaccgatcctctttttgttgccgagaatgctgctgaccctgattcaactttagtggtttacatgggcttatccaccctcccttctcttgcacaaaaattaawacatcatggcctaccacctgatacaccagcygtygcagtcgagcgaggaaccayrcctcarcaacgcatggtaagt--------acattrtc----------------------------------------------atgcat-a-------------------------------------------------------------------------t-------ttmtkcacaa------catcaaggg----------------------------------------------------------------------------------------------crttyagag-cttccattatt---------------------tkgtagga---------t--tt-gc-----agtgtctaa-----------------------t------------------------------------------------ggsy-----------------------wwycmawkrramcmwwaa--------------------------------------------wyyt--------------------------------------------------------------------------------kkttty--------mwtcatgccaact---------------------------------------aagtatttct-ttyyttcataaatg-----------------------------------------------------------------------------------------------------------------------------------
>I23378_M150_Malvaceae_Ceiba_pentandra_seq1
-------------------------------------------------------------------------------------------------------------------------------------------------------------------------------------------------------------------------------------------------------------------------------------------------------------------------------------------------------------------------------------------------------------------------------------------------------------------------------------------------------------------------------------------------------------------gatttctcacaggtcactcaagaaaagggggaacagatcctctttttgttgcagagaatgctgctgaccctgattcaactttagttgtttatatgggcttatccaccctcccttcactagcattaaagttgataaatcatggtctaccaccagatacaccagccactgcagttgagcgaggaaccacacctcaacagcgcatggtaagt------aaatgtc-------------------------------------------------atgcatgg-------------------------------------------------------------------------t-------ttctttataa---------------------------------agtgatcagtt------------------------------gtggtttaatt---------------cccaaacgacatcaaatgmattcwattttt---------------------atgkagkr---------a--tc-cc-----caccaaaaa-----------------------aaaaaaaaaaa-------------------------aaaagggtggggggggg--gggggggg-------gagaggaattcaatgcaaccataa--------------------------------------------atct--------------------------------------------------------------------------------tgtttt------------------------------------------------------------------------------------------------------------------------------------------------------------------------------------------------------------------------
>I23379_M160_Muntingiaceae_Muntingia_calabura_seq1
--------------------------------------------------------------------------------------------------------------------------------------------------------------------------------------------------------------------------------------------------------------------------------------------------------------------------------------------------------------------------------------------------------------------------------------------------------------------------------------------------------------------------------------------------------------------attcctcacaggtcactcaagaaaagggggaacagatcctctgtttgtagcagagaatgcagctgatcccgattcaaccttagtggtttatatggggctttccacccttccttctcttgcacaaaaattgatgcatcacgggctaccgcctaatacaccagctgctgcaattgagcgagggaccacccctaaacagcgtacagtaagt--------------------------------------------------------------atac------------------tttttcta-----ctttgtaaatttagt-------ctttttttctggtt-gttggaactt------gtagtttgtaa-----------------------ctgggtatctgctgaaagttt------------------------------gtcttctgctgtagca--------cattttatagaaataaaatgaaatttgtttct---------------------gtttaaaa---------t--tc------caaatatcatg---------------------attgtggtatga--------------------------------------------------------------------------------------------------------------------------------------------------------------------------------------------------------------------------------------------------------------------------------------------------------------------------------------------------------------------------------------------------------------------------------------------------
>I23380_M161_Malvaceae_Hibiscus_tiliaceus_seq1
------------------------------------------------------------------------------------------------------------------------------------------------------------------------------------------------------------------------------------------------------------------------------------------------------------------------------------------------------------------------------------------------------------------------------------------------------------------------------------------------------------------------------------------------------------------------ctcacaggtcactckagaaaaggtggaacggatcctctktttgttgccgagaatgctgctgaccctgaktcaactttagtggtttatatgggcttatccaccctcccttctcttgcccaaaagttgatacatcatggcctaccwccagatacwccagcygccgcagttgagcgaggaaccacrcctcaacagcgcacrgtaagw--------acaatryc----------------------------------------------rtgcataa-------------------------------------------------------------------------t-------ttcttcacaaa-----catsgaggg----------------------------------------------------------------------------------------------yatctawtk-ktwykwwkkwt---------------------wtgyagkr---------t--yw-gm-----mayrwcawv-----------------------raywaywwrwryw---------------------wttwrwgsrwtwkkrrwra-----------------------wmywsaawwmwwsywkww--------------------------------------------mwyy--------------------------------------------------------------------------------trkytw--------mmymwkkmtrayy---------------------------------------rwkywwkrww-srkstyttwkmakrrywsargkmtytksmsray----------------------------------aaaatcaaaa-------------------cagtggagttakyawmrcmaacactaatcataa----------------
>I23381_M162_Bixaceae_Bixa_orellana_seq1
------------------------------------------------------------------------------------------------------------------------------------------------------------------------------------------------------------------------------------------------------------------------------------------------------------------------------------------------------------------------------------------------------------------------------------------------------------------------------------------------------------------------------------------------------------------agatttctcacaggtcactcacgaaaaggaggaacagatcctctgttcgtagcagagaatgctgcagaccctgattcaactttggtggtctacatgggcttatcaactgtcccttctcttgctctgaagttgatgcatcatggtctgccaccaaacacaccagctgctgcaattgagcgaggaaccacacctcaacagcgtacagtaagc------acatgtcctactct------------------------------------------aaacaagtgcca---------attgttta----------------------------------------------------t-------tgttttggaa-----accttagggcttagagacatgagttttagttggttatga--------------------------t--aacaagtcaaccgtcag---tac-tcatgcagtttgaatcatattaattgctattgt-----------tgttttcataacatatggg-------tt-ctt-------aaacgttgtaag-------------------ggtctaatgtaaatgaagc-----------------ttggatttttgataaaaaact-------------------ggaatttgaagcaatcttaaa-------------------------------------------atcttagg-------------------------------------------------------------------------gggtgttg-------------------------------------------------------------------------------------------------------------------------------------------------------------------------------------------------------------------------
>I23383_M166_Malvaceae_Pseudobombax_ellipticum_seq1
-------------------------------------------------------------------------------------------------------------------------------------------------------------------------------------------------------------------------------------------------------------------------------------------------------------------------------------------------------------------------------------------------------------------------------------------------------------------------------------------------------------------------------------------------------------------gatttctcacaggtcactcaagaaaagggggaacagatcctctttttgttgcggagaatgccgctgaccctgattcaactttagttgtttatatgggcttatccaccctcccttcactagcactaaagttgatacatcatggtctaccaccagatacaccagctactgcagttgagcgaggaaccacacctcaacagcgtatggtaagt------atatgtcgtg-------------------------------------------------------------------------------------------------------------------------catga-t-------ttctttccaa------catcaaggacta-----tttagattaaagtgatcagtt------------------------------atggtttaatt---------------cccaaatgatgtcgaatgaattctattttt---------------------atgtagga---------t--tt-gc-----aacgtcaaa-----------------------cacaacatgaa------------------------ttaatgcattagggtcggt----------------ggggggaatttaa-------------------------------------------------------------------------------------------------------------------------------------------------------------------------------------------------------------------------------------------------------------------------------------------------------------------------------------------------------------------------
>I23384_M168_Malvaceae_Theobroma_cacao_seq1
------------------------------------------------------------------------------------------------------------------------------------------------------------------------------------------------------------------------------------------------------------------------------------------------------------------------------------------------------------------------------------------------------------------------------------------------------------------------------------------------------------------------------------------------------------------agatttctcacagrtcactcaagaaaagggggaacagatcctctttttgttgcagagaatgcagctgaccctgattcaactttagtggtttatatgggcttatccaccctcccttctctagcattaaagttgatgcatcatggtctaccaccagacacaccagcagctgcagttgagcgaggaaccacacctcaacagcgcatggtaagc------atatgttatatgtc------------------------------------------atgcatgt-------------attttcca-------attgatatttcaaa-------cttttaaactaaat-gtccattatt-------tgatttacaa------ccttgagggggg-----gagaaatcaattgaatcatttaaacac----------------catgtcagaggggactcttaa--------------------------------attccctgtataagtatg----tgcatgatcaatataaaa---------t--tt-tata-ccaacataaaa-------------tttgtatagttacataattag------------------------tgaatagaataaattccc-------------------------------------------------------------------------------------------------------------------------------------------------------------------------------------------------------------------------------------------------------------------------------------------------------------------------------------------------------------------------------------------------------
>I23385_M169_Malvaceae_Ochroma_pyramidale_seq1
-----------------------------------------------------------------------------------------------------------------------------------------------------------------------------------------------------------------------------------------------------------------------------------------------------------------------------------------------------------------------------------------------------------------------------------------------------------------------------------------------------------------------------------------------------------------------tctcacaggtcactcaagaaaagggggaacagatcctctttttgttgcagagaatgctgctgaccctgattcaactttagtggtttatatgggcttatccaccctctcttcactagcactaaagttgatacatcatggtctacaaccagatacaccagccactgcagttgagcgaggaaccacgcctcaacagcgcatggtaagt------atatgtcatg-------------------------------------------------------------------------------------------------------------------------catgatt-------ttctttacaa------catcaaggaccc-----ttgagattaaagtgatcactt------------------------------atggtttaatt---------------cccaattgacatctaatg-attccattttt---------------------atgtagga---------t--tt-gc-----aatgtcaa-------------------------acaacatcaa------------------------ttaatgcattagggg------------------------ggaatt----------------------------------------------------------------------------------------------------------------------------------------------------------------------------------------------------------------------------------------------------------------------------------------------------------------------------------------------------------------------------
>I23387_M178_Malvaceae_Malvaviscus_arboreus_seq1
-----------------------------------------------------------------------------------------------------------------------------------------------------------------------------------------------------------------------------------------------------------------------------------------------------------------------------------------------------------------------------------------------------------------------------------------------------------------------------------------------------------------------------------------------------------------------tctmacaggtcactcgagaaaaggtggaacsgatcctctttttgttgctgagaatgctgctgaccctgattcaactttagtggtttatatgggcttatccaccctcccttctctttcccaaaagttgatacatcatggcctaccacctgatacaccagctgctgcagttgagcgaggaaccacacctcaacagcgcacggtaaga--------acaatgtc----------------------------------------------rtgcataa-------------------------------------------------------------------------t-------ttcttcacaam-----yattgaggg----------------------------------------------------------------------------------------------yatctaaag-rttctattttt---------------------atgtagga---------t--tt-ac-----agtgtcaaa-----------------------cacaacatgagtt---------------------attaatgcattagg-gaga-----------------------tattcaataaaataagaa--------------------------------------------atct--------------------------------------------------------------------------------tgtttt--------chtcatgctaacc---------------------------------------aagtgtggtt-gttcttttatactggtacaggtttttgcagaacttaaggatcttgsyk----------------rwwaaawymaaam-------------------magcggagttagtgtcgccaacactaatt--------------------
>I23388_M180_Malvaceae_Triumfetta_lappula_seq1
--------------------------------------------------------------------------------------------------------------------------------------------------------------------------------------------------------------------------------------------------------------------------------------------------------------------------------------------------------------------------------------------------------------------------------------------------------------------------------------------------------------------------------------------------------------------atttctcaccggtcactcaagaaatgggggaacagatcctctttttgttgcagagaatgctgctgatcctgattcaackttagtggtttatatgggcttatcaaccctcccttctctagctgtaaagttaatacatcatggtctccccccagatacaccygctgttgcagttgagcgaggaaccacacctcaksmkcryryrkkwaay------ttsyatywtmtgwy------------------------------------------wtbwwyawsmwwswwwttwmcwwmwtmts-------wktwmywtawywmm-------yatytyaabkramt-rwmwktrast-------tgwttwmtwy------ckcywkrrk-------------------------------------------------------------------------------------ytsmaattrarttsawwrwwwyykyttkww-------------------kywycwakkr---------w--wt-kc-----aawktwrws---------------------ywywsaryahrmaktayskrywwsmtkswwrwttkwarwkwwgcattgggctgaa----------------------gaatttarwrga---------------------------------------------------atct------------------------------------------------------------------------------agtg----------------------------------------------------------------------------------------------------------------------------------------------------------------------------------------------------------------------------
>I23389_M181_Malvaceae_Pavonia_scheadiana_seq1
------------------------------------------------------------------------------------------------------------------------------------------------------------------------------------------------------------------------------------------------------------------------------------------------------------------------------------------------------------------------------------------------------------------------------------------------------------------------------------------------------------------------------------------------------------------agatttctcacaggtcactcaagaaaaggaggaaccgatcctctttttgttgccgagaatgctgctgaccctgattcaactttagtagtttatatgggcttatccaccctcccttctcttgcacaaaaattgatacatcatggcctaccacctgatacaccagcygttgcagtcgagcgaggaaccacgcctcaacagcgcatggtaagt--------acratktc----------------------------------------------atgcatga-------------------------------------------------------------------------t-------ttcttcacaa------yatcaaggt----------------------------------------------------------------------------------------------catytwgag-attccatctht---------------------rwytwksa---------w--tk-kc-----aawswcaam-----------------------whvartwwddrhh---------------------w---awgsvdhaggggavm-----------------------aattcaatgaaaccataa--------------------------------------------atct--------------------------------------------------------------------------------tgtttt--------cattatgccaact---------------------------------------awktwtt--------mttywtwmtkmwkmakgwykywgswswwykyarggatcttgccg----------------atgaaa-tcaaat-------------------cagcggagttaatatcaccgacactaatcataattgggaaggttgtcgc
>I23390_M182_Malvaceae_Anoda_cristata_seq1
------------------------------------------------------------------------------------------------------------------------------------------------------------------------------------------------------------------------------------------------------------------------------------------------------------------------------------------------------------------------------------------------------------------------------------------------------------------------------------------------------------------------------------------------------------------agatttctcacaggtcactcragaaaaggaggaaccgatcctctttttgttgccgagaatgctgctgaccctgattcaactttagtggtttatatgggcttatccaccctcccttctcttgcacaaaaattgatacatcatggcctaccacctgatacaccagccgttgcagtcgagcgaggaaccacgcctcaacagcgcatggtaagt--------acaatgtc----------------------------------------------atgcatga-------------------------------------------------------------------------t-------ttcttcacaa------catcaaggt----------------------------------------------------------------------------------------------catctagag-attccatc---------------------------tatga---------t--tt-gc-----aatgtcaaa-----------------------camrrsaksaatt---------------------m---awksawwmsrkrarc-----------------------mwtkywwtsaw--------------------------------------------------------------------------------------------------------------------------------------------------------wmyrtmaryy---------------------------------------wrktwtyrtt-atttcttcataatg-----------------------------------------------------------------------------------------------------------------------------------
>I23391_M183_Malvaceae_Phymosia_umbellata_seq1
-------------------------------------------------------------------------------------------------------------------------------------------------------------------------------------------------------------------------------------------------------------------------------------------------------------------------------------------------------------------------------------------------------------------------------------------------------------------------------------------------------------------------------------------------------------------------tgacaggtcactcaagaaaaggaggaaccgatcctctttttgttgccgagaatgctgctgaccctgawtcaactytagtggtttayatgggcttatccaccctcccttctcttgcwcaaaaattaatacatcatggyctaccayctgatacaccagccgtcgcagtcgagcgaggaaccacgcctcaacaacgcatggtaagt--------acattgtc----------------------------------------------ayrcat-a-------------------------------------------------------------------------t-------wtcttcacaa------mmwymawgg----------------------------------------------------------------------------------------------srattwrrr-sytycmwtwtt---------------------tggtagga---------t--tt-gc-----agtctctaa-----------------------t------------------------------------------------gg---------------------------------------------------------------------------------------------------------------------------------------------------------------------------------------------------------------------------------------------------------------------------------------------------------------------------------------------------------------------------------------------------------
>I23392_M187_Malvaceae_Ayenia_berlandieri_seq1
------------------------------------------------------------------------------------------------------------------------------------------------------------------------------------------------------------------------------------------------------------------------------------------------------------------------------------------------------------------------------------------------------------------------------------------------------------------------------------------------------------------------------------------------------------------------------ggtcactcgagaaaagggggaacagatcctctttttgttgccgagaatgctgctgacccggatgcaactttagtggtttatatgggcttatcaacccttccttctctagcaataaagttgatccatcatggcctaccaccagatacaccagctgctgcagttgagcgaggaaccacgcctcaacaacgtgtggtaagc------atatagtatttgcc------------------------------------------acacatct-------------attttgcac-----aattgttatttcaaa-------cttttacaatatgt------------------ctctttacaa------cttcaacaacctgaa---------------------------------------------------------------------------------------------------------------------------------------------------t--tt-gc-----attgccaaa---------------------tacatattgtgaata--------------------tatagaagcattagtggagag---------------------------gatatgatcatttaaat--------------------------------g-------cccttcagattga---------------------------------------------------------------tgccaatatgctgta-----a-------------------------------------------------------------------------------------------------------------------------------------------------------------------------------------------------t--------------a
>I23393_M189_Malvaceae_Kearnemalvastrum_lacteum_seq1
---------------------------------------------------------------------------------------------------------------------------------------------------------------------------------------------------------------------------------------------------------------------------------------------------------------------------------------------------------------------------------------------------------------------------------------------------------------------------------------------------------------------------------------------------------------------tttctcacaggycactcaagaaaaggaggaaccgatcctctttttgttgctgagaatgctgctgaccctgattcaactttagtggtttatatgggcttatccaccctcccttctcttgcacaaaaattgatacatcatgrcctaccacctgatacaccagccgttgcagtcgagcgaggaaccacgcctcaacagcrcatggtaagt--------acaatgtc----------------------------------------------atgyatga-------------------------------------------------------------------------t-------ttcttcacwa------catcaaggw----------------------------------------------------------------------------------------------catctagag-attccatstyt---------------------atstakga---------t--tt-gc-----aatgtcaaa-----------------------cacaacatgaatt---------------------a---atgcattaggggagc-----------------------agttcaatgaaaccataa--------------------------------------------atct--------------------------------------------------------------------------------tgtttt--------cattatgccaact---------------------------------------aagtattatt-ttttcttcataatgatgcaggtctttgcagaacttaaggatcttgccg----------------acgaaa-tcaaat-------------------cggcagagttaatatcaccaacactaatcat------------------
>I23395_M236_Malvaceae_Fuertesimalva_jacens_seq1
------------------------------------------------------------------------------------------------------------------------------------------------------------------------------------------------------------------------------------------------------------------------------------------------------------------------------------------------------------------------------------------------------------------------------------------------------------------------------------------------------------------------------------------------------------------agatttcttacaggtcactcaagaaaaggaggaaccgatcctctttttgttgccgaaaatgccgctgaccctgattcaactttagtggtttatatgggcttatctaccctcccttctcttgcacaaaaattgatacatcatggcctaccatctgatacaccagctgttgcagtcgagcgaggaaccacgcctcaacaacgcatggtaagt--------acattgat----------------------------------------------atgcatga-------------------------------------------------------------------------t-------tccttcgcta------catcaagga----------------------------------------------------------------------------------------------catctagaa-gttccatcttt---------------------atgtagga---------t--tt-ga-----aatgtcaaa-----------------------cacaacatgaatt---------------------a-------------------------------------------------------------------------------------------------------------------------------------------------------------------------------------------------------------------------------------------------------------------------------------------------------------------------------------------------------------------------------------------------------------------------
>I23396_M019_Malvaceae_Allosidastrum_pyramidatum_seq1
-------------------------------------------------------------------------------------------------------------------------------------------------------------------------------------------------------------------------------------------------------------------------------------------------------------------------------------------------------------------------------------------------------------------------------------------------------------------------------------------------------------------------------------------------------------------gatttcttacaggtcactcaagaaaaggaggaaccgatcctctttttgttgcggagaatgctgctgaccctgattcaactttagtggtttacatgggcttatccaccctcccttctcttgcacaaaaattaatacatcatggcctaccacctgatacaccagccgtcgcagtcgagcgaggaaccacgcctcaacaacgcatggtaagt--------acattgtc----------------------------------------------atgcat-a-------------------------------------------------------------------------t-------ttcttcacaa------catcaagggaaccat----------------------------------------------------aatgttttcatcat--------------------gccaattaagt-atttcttttct---------------------tcataatgatgcaggtct--tt-gc-----agaactcaa-----------------------g------------------------------------------------gatc-----------------------ttgccgataaaatcaaatcggcggagttaatatcaccaacactaatcataatcgggaaggttgttg--------------------------------------------------------------------------------cgcttt--------caccatgttggccg-------------------------cagtcttcaagagaagaatct----------------------------------------------------------------------------------------------------------------------------------------------------
>I23397_M020_Malvaceae_Melochia_betonicifolia_seq1
------------------------------------------------------------------------------------------------------------------------------------------------------------------------------------------------------------------------------------------------------------------------------------------------------------------------------------------------------------------------------------------------------------------------------------------------------------------------------------------------------------------------------------------------------------------agatttctcaccggtcactcgagaaatggaggaacakatcctctttttgttgctgagaatgctgcygaccctgattcaactttggtggtttatatgggcttatcaaccctgccttckctagcactaaagttgattcatcatggtctaccaccagatacaccagctgctgcagttgagcgaggaacaacccctcaacagcgcrtggtaagc------ttattttaattgtaat---------------------------------------aatgctcgt-------------gttcaaca-------atttctgttccaaa-------ctttttaactgaat-gtagattatt-------cagttttcaa------ccttcaaggcc-------traagttatattgattactt------------------------------atggtttaatt---------------tccattkgaattcgaacc-attcctttgtt---------------------taatatgg---------t--tt-gc-----aatgtgaaa---------------------gagataatatggattacatgaatgattttaatttttatagaagcattagtgggga-----------------------ggattagaggaatcgtttta------------------------------------------aactgcatgtca------------------------------------------------------------------------------------------------------------------------------------------gaggagagtc--------------------------------------------------------------------------------------------------------------------------------------------------
>I23398_M021_Malvaceae_Sidastrum_micranthum_seq1
-------------------------------------------------------------------------------------------------------------------------------------------------------------------------------------------------------------------------------------------------------------------------------------------------------------------------------------------------------------------------------------------------------------------------------------------------------------------------------------------------------------------------------------------------------------------------tcacgggtcactcaagaaaaggaggaaccgatcctctttttgttgccgagaatgctgctgaccctgagtcaactttagtggtttacatgggcttatccaccctcccttctcttgcacaaaaattaatacatcacggcctaccacctgatacaccagccgtcgccgtcgagcgaggaaccacgcctcaacaacgcacggtaagt--------acattgtc----------------------------------------------atgcat-a-------------------------------------------------------------------------g-------ttattcacaa------catcaaggg----------------------------------------------------------------------------------------------catttagag-cttacattatt---------------------tggtagta---------t--tt-gg-----agtgtctaa-----------------------t------------------------------------------------gggc-----------------------tatccaataaaaccataa--------------------------------------------atct--------------------------------------------------------------------------------tgtttt--------c---------------------------------------------------------------------------------------------------------------------------------------------------------------------------------------------------------------
>I23399_M022_Malvaceae_Gaya_dominguensis_seq1
-------------------------------------------------------------------------------------------------------------------------------------------------------------------------------------------------------------------------------------------------------------------------------------------------------------------------------------------------------------------------------------------------------------------------------------------------------------------------------------------------------------------------------------------------------------------gatttctcacaggtcactcaagaaaaggaggaactgatcctctatttgttgccgagaacgctgctgaccccgattcaacattagtggtttacatgggcttatccaccctcccttctcttgcacaaaaattaatacatcatggcctaccacctgatacaccagccgccgcagtcgagcgaggaaccacgcctcaacaacgcatggtaagt-------aacattgtc----------------------------------------------atgcatat---------------------------------------------------------------------------------ttcttcacaa------catcaaggg----------------------------------------------------------------------------------------------cgtttagag-cttccattatt---------------------gggtagat---------tgctt---------------------------------------t--------------------------------------------------------------------------------------------------------------------------------------------------------------------------------------------------------------------------------------------cattacaccaact---------------------------------------aagtatttc--ttttcttcacaatgatgcrggtcttttcagaacttacgratcttgccg----------------at-------------------------------------------------------------------------------
>I23366_M015_Malvaceae_Firmiana_simplex_seq1
-----------------------------------------------------------------------------------------------------------------------------------------------------------------------------------------------------------------------------------------------------------------------------------------------------------------------------------------------------------------------------------------------------------------------------------------------------------------------------------------------------------------------------------------------------------------------tctcacaggtcamtcaagawaaggkggaacagmtcctctttttgttgctgagaatgctgctgatcctgattcaactttagtgctttatatgrgcttatcaaccctcccttctctagcatkaaagwtgatacatcatggtctaccaccagatacaccagccactgcggttgagcgaggaaccacacctcaacagcgcatggtaggt------atatattaaatgcc------------------------------------------atgcaaat-------------attttcta---------tgctattcgaa--------c-ttttaactaaat-gttcatgg-t-------tgctttatga------cattgagggaac-----tagaaattgaagtgatattt-------------------------------atggtttaatt--------------------------------------------------------------------------------------------------------------------------------------------------------------------------------------------------------------------------------------------------------------------------------------------------------------------------------------------------------------------------------------------------------------------------------------------------------------------------------------------------------------------------------------------------------------------------------------------
>I28591_M023_Malvaceae_Neobuchia_paulinae_seq1
--------------------------------------------------------------------------atgccaagttctggtttaag-------------------------------------------------------------------------------aaagatactt-tatgtt-------------------g-------a-agaagaattg------------------------------------------------------------------------aaaatcgtact-------------------------------------------------------------------------------------------t-agaactgattgtatcagaaatgac------tttc-actcta-----atatacttattgca-ttgcaggtattactgctgcttcaggaatagcagcagagctgggcattcctttgacccatagaggcgtagcaaatagtgttagatttctcacaggtcactcaagaaaagggggaacagatcctctttttattgcggagaatgctgctgaccctgattctactttagttgtttatatgggcttatccaccctcccttcactagcattaaagttgataaatcatggtctaccaccaggtacaccagccactgcagttgagcgaggaaccacacctcaacagcgcatagtaagt------atatgtcatg-------------------------------------------------------------------------------------------------------------------------catgg-t-------ttcttta---------------------------------taaagtgatcagtt------------------------------gtggtttaatt---------------cccaaacgacgtcaaatgaattctattttt---------------------atgtagga---------t--tt-gc-----aacgtcaaa-----------------------cacaacatgaa------------------------tta----------------------------------------------------------------------------------------------------------------------------------------------------------------------------------------------------------------------------------------------------------------------------------------------------------------------------------------------------------------------------------------------------------------------
>I28592_M188_Cytinaceae_Bdallophytum_americanum_seq1
----------------------------------------------------------------------------------------------------------------------------------------------------------------------------------------tatgtc-----------------------------aaaag-----------------------------------------------------------------------------aaggtaacactatg-----------------------------------------------------------------------------------gggtct-----------------------------------------------atctacacactgtt-ttgcaggaattactgctgcgtctggtatagcagcagagctgggaattccattgactcataggggcattgcaaatagtgttaggtttctcacaggtcactcgagaaaagggggaacagatcctctgtttgtagcagagaatgcggctgaccctgattcaaccttagtggtttatatgggcctgtctacactcccttctcttgcactaaaattgatgcatcatgggctactgcctaatactccagctgctgcaatcgagcgagggaccacctctcagcagagaacagtatgt--------------------------------------------------------------gtgttcgt-------------gttctttga-----tcttgataacttctg-------cctttcgtccactt-agggaaacat----------------a-----------------------ctggatgcattctgag-----------------------------------gtcctctgttgatcaa--------aatttaattggaatt----------------------------------------------------------------------------------------------------------------------------------------------------------------------------------------------------------------------------------------------------------------------------------------------------------------------------------------------------------------------------------------------------------------------------------------------------------------------------------------------------------------------------------------------------------------
>I28593_M024_Malvaceae_Carpodiptera_cubensis_seq1
---------------------------------------------------------------------------------------gttgagg-------------------------------------------------------------------------------aaaaatgttt-tatgtt-------------------g-------t-agaagaattg------------------------------------------------------------------------aaaatcatatt---------------------------------------------------------------------------------------aataa-agaactaaatgtaaaataaatgct------gctcaactcta-----aaatgcttattgcc-ttgcaggtattactgctgcttcaggaatagcagcagagctgggtgttcctttgacccatagaggagttgcaaatagtgttagatttctgacaggtcactcaagaaaaggaggaaccgatcctctttttgttgcagagaatgctgctgaccctgattcaactttagtggtttatatgggcttatccaccctcccttctctagctctaaagttgatacatcatggtctaccaccagatacaccagcagctgcagttgaacgaggaaccacacctcaacagcgcatggtaagt------atattttatatgc-------agtatgtc----------------------------atgcatgt-------------atttttcc------cattgctactttgaa-------ctttttaactaaat-gtccatga-t-------ttctttacaa------cccttgagatta--------------------------------------------------------aaggtataatt---------------tcgaattgaggtagaatg-gttcctttt---------------ttcttttaaagtatg-------------------------------------------------------------------------------------------------------------------------------------------------------------------------------------------------------------------------------------------------------------------------------------------------------------------------------------------------------------------------------------------------------------------------------------------------------------------------------------------------------------------
>I28594_M025_Malvaceae_Herrania_nitida_seq1
-------------------------------------------------------------------------tgttcagagttctggtttaag-------------------------------------------------------------------------------aaagatgttt-tgcatt-------------------g-------a-agaagtattg------------------------------------------------------------------------aaaatcatattat-------------------------------------------------------------------------------------------agaactgaatctatcagaaatgtc------tttaaactcta---awatatgcttattgcc-atgcaggtattactgctgcctcaggaatagcagcagagttgggtattcctttaacccatagaggcgttgcaaatagtgtcagatttctcacaggtcactcaagaaaagggggaactgatcctctttttgttgcagagaatgcagctgaccctgattcaactttagtggtttatatgggcttatcaaccctcccgtctctagcattaaagttgatacatcatggtctaccaccagacacaccagcagctgcagttgagcgaggaaccactcctcaacagcgcatggtaagc------atatgttatatgtg------------------------------------------atgtgtgt-------------attttcca-------attgatatttcaaa-------cttttaaactaaat-gtccgttatt-------tgatttacaa------ccttga-ggggg-----gagaaatcacttgaatcatttaaacac----------------gatgtcagaggggactcttaa--------------------------------tttccttgtataaggatg----tgcat-------------------------------------------------------------------------------------------------------------------------------------------------------------------------------------------------------------------------------------------------------------------------------------------------------------------------------------------------------------------------------------------------------------------------------------------------------------------------------------------------------------------------------
>I28595_M184_Malvaceae_Guazuma_ulmifolia_seq1
---------------cttcaaa-------cctgaag---------------------------------gtcctgttcagagttctggtttggg-------------------------------------------------------------------------------aaagatgttt-tgcgt-----------------------------------------------------------------------------------------------------------------------------------------------------------------------------------------------------------------------------tgaatcaatcagaaatgtc------tttcgactcta-----atatgcatattgcc-ttgcaggtattactgctgcctcaggaatagcagcagagttgggtcttcctttaacccatagaggtgttgcaaatagtgtcagatttctcacaggtcactcaagaaaagggggaacagatcctctttttgttgcagaaaatgctgctgaccctgattccactttagtggtttatatgggcttatcaaccctcccttctctagcattaaagttgatacatcatggtctaccaccagatacaccagctgctgcagttgagcgaggaaccactcctcaacagcgcatggtaagc------atatgttatatgtc------------------------------------------atgcatgt-------------attttccg-------gtttctatttcaaag------gtttttaactaaat-gtccattatt-------ggattt---------------------------------tcaatggaatcatttaaacac----------------catgtcagaggggactcttaa--------------------------------attccctgtataagcatg----tgcatgatcaatataaaa---------t--tt-at-----------------------------------------------g------------------------cggatatgtt---------------------------------------------------------------------------------------------------------------------------------------------------------------------------------------------------------------------------------------------------------------------------------------------------------------------------------------------------------------------------------------------------------------
>I28596_M026_Malvaceae_Ruizia_cordata_seq1
------------------------------------------------------------------------------aagadttyktttyagg-------------------------------------------------------------------------------aaggattttttttggtt-------------------a-------tagaaagaattg------------------------------------------------------------------------aaartcatgct-a------------------------------------------------------------------------------------aagyat-tgaactgaatgaatcaywartgwc------tttcaacttta-----atatgyttattgcy-ttgcaggtattactkctgcytcaggaatagcdgcagaactgbgtathcctctgacccatagaggtrtttcaacwagtgttagrtttctcvcgggtcactcaagaaaagrgggaacwgatcctctttttgthgcagavaatgctgctgaccctgattcnactttggtggtttatatgggcttatccaccctcccttctctagcactaaagttgatacatcatggtctacccccagatacaccvgchgctgcagttgagcgaggaaccacacctcaacadcgcatggtaagc------atctgttatwyk---------------------twkhtkywktaatcwtstmtkkaatgmaybt-------------dkttbchc-------a---------------------ttybyawktwaar-chtywtnr-y-------trca--acagtc----cttataakgdyc-----htgawtrcytkwytgswtwtt------------------------------rkactg---bkga-------------rmwkahagwrgttrcwmy-rktaywmtytycaamwct----tattaatcatagagawga---------t--tt----------------------------------------------------------------------------------------------------------------------------------------------------------------------------------------------------------------------------------------------------------------------------------------------------------------------------------------------------------------------------------------------------------------------------------------------------------------------------------------------------
>I28597_M027_Malvaceae_Melhania_velutina_seq1
--------------------------------------------------------------------------------ctttcaactttaat-------------------------------------------------------------------------------aa----tttatttggtt-------------------a-------aagaaagagttg------------------------------------------------------------------------aaaatattgctaa------------------------------------------------------------------------------------aagtat-tgaacggaatgaatcattaatgac------tttcaacttta-----atatgcttattgcc-ttgcaggtattactgctgcttcaggaatagcagcagaactgggtattcctctgacccatagaggtgtttcaactagtgttagatttctcacgggtcactcaagaaaagggggaacagatcctctttttgttgcagaaaatgctgctgaccctgattcgactttggtggtttatatgggcttatccaccctcccttctctagcactaaagctgatacatcatggtctacccccagatacaccagccgctgcagttgagcgaggaaccacacctcaacagcgcatggtaagc------atctgttatact---------------------tatatgttgtaatcttctctcgaatgaactt-------------ggttcctc-------a---------------------tcctcaagtaaag-cattattg-t-------tgcaacacagtc----cttataagggtc-----ttgaatgcctgtttgaatttt------------------------------atacc-----tga-------------acatatagaagttgcacc-agtactttct------------------------------------------------------------------------------------------------------------------------------------------------------------------------------------------------------------------------------------------------------------------------------------------------------------------------------------------------------------------------------------------------------------------------------------------------------------------------------------------------------------------------------------------------
>I28598_M028_Malvaceae_Glyphaea_brevis_seq1
-----------------------------------------------------------------------------------------------------------------------------------------------------------------------------------------gtgtt-------------------g----atca-gaacttcctc------------------------------------------------------------------------aaaatcatatcgt-------------------------------------------------------------------------------------------agaactgaatgcatcagaaattcc------ttttgactcta-----atatgcttatcgcc-ttgcaggtattactgctgcttcaggaattgcagcagagctgggtattcctttgactcacagaggtgttgcaaatagtgttagatttctcacaggtcactcgagaaaaggtggaacagatcctcttttcgttgcagagaatgctgctgatcctgattcaactctagtggtttatatgggcttgtcaaccctcccttctctagctgtaaagttgatacatcatggcctacctcccgatacgcctgctgctgcagttgagcgaggaaccacacctcagcagcgcatagtaagctta---tacttttatttgtc------------------------------------------atgtgtgt-------------attttccg-------attgctataaagaa-------cc-tttaagtaaat-atccacga-tcaatgatttcattacaa------cctctagggac-------tggaattgatttgattagtt------------------------------atggtttgatt---------------tccaattgaatt-----------------------------------------------------------------------------------------------------------------------------------------------------------------------------------------------------------------------------------------------------------------------------------------------------------------------------------------------------------------------------------------------------------------------------------------------------------------------------------------------------------------------------------------------------------------
>I28599_M029_Malvaceae_Desplatsia_dewevrei_seq1
-----------------------------------------------------------------------attgttaaa-ctgaccaaatagg-------------------------------------------------------------------------------aaaaatattt---cgtg-------------------g-------a-ggaagcattc------------------------------------------------------------------------aaaatcatattgt-------------------------------------------------------------------------------------------taaactgaatgtgtcagaaattcc------tt-caacttca-----atattcttattgcc-ctgcaggtattactgctgcttccggaatagcagcagagttgggtattcctttgacccatagaggtgttgcaaatagtgttagatttctcacaggccactcgagaaacgggggaacagatcctctatttgttgcagagaatgctgctgatcctgattcaactttagtagtttatatgggcttatcaaccctcccttctctagctgtaaagttgatacatcatggtctaccccctgatacccctgctgctgcagttgagcgaggaaccacacctcaacagcgcatggtaagc------ttatattatatgtc------------------------------------------atgcatgg-------------attctgca-------atagctatatctaa-------cacttacactaaat-tttcataa-t-------ctctttacaa------cctcgagggac-------taaaatttaattgatcactt------------------------------agggtttaatt---------------tccaattg-attcgaatg-gttcacttgatc---------------ctcttccccaggg---------a--tccc--------------------------------------------------------------------------------------------------------------------------------------------------------------------------------------------------------------------------------------------------------------------------------------------------------------------------------------------------------------------------------------------------------------------------------------------------------------------------------------------------
>I28600_M146_Malvaceae_Mortoniodendron_guatemalense_seq1
-------------------------------------------------------------------------------------agatgtgtg----------------------------------------------------------------------------------tatgtcc-tgtatt-------------------c-------a----agaggtt------------------------------------------------------------------------gtattcatatt---------------------------------------------------------------------------------------attct----------------tacttagcc------ttccaactcta-----atattcttattgcc-ttgcaggtattactgctgcttcaggaatagcagcagagctgggtattcctttgacacatagaggtattgcaaatggtgttagatttctcaccggtcactcaagaaaagggggaacagatcctctttttgttgcagagaatgctgctgattctgattcaactttggtggtttatatgggcttatcaaccctcccttctttagctctaaagttgatacatcatggtctaccaccagatacaccagccgctgcagttgagcgaggaaccacacctcaacagcgcatggtaagt------atatgttatatgcc------------------------------------------atgcgtgt-------------attttcca-------attgctattcaaac---------ttttaactaaat-gttcatgg-t-------tgctttacaa------cattaagggccc-----ttgaaattaaagtgattaatt------------------------------atggtttaatt---------------tccaattgactccrgatg-attcctgtttt-----------------ctttatgtagga---------t--tt----------------------------------------------------------------------------------------------------------------------------------------------------------------------------------------------------------------------------------------------------------------------------------------------------------------------------------------------------------------------------------------------------------------------------------------------------------------------------------------------------
>I28601_M030_Malvaceae_Sparmannia_africana_seq1
--------------------------------------------------------------------------gtgaaatgttgtggtttaag-------------------------------------------------------------------------------aaaaatgtttccgtgag-------------------g-------a-ggaagcattc------------------------------------------------------------------------agaatcatatttt-------------------------------------------------------------------------------------------agaactgaatgaatcagagattcc------tttcaactcta-----atatgcttattggc-atscaggtattacrgctkcttcaggaatagcagcagagctgggtattcctttgacccatagaggtgttgcaaatagtgttagatttctcacaggtcactcaagaaatgggggaacagatcctctttttgttgcagagaatgctgctgatcctgattcaactttagtggtttatatgggcttatcaaccctcccttctbtagctgtaaagttgatgcatcatggtctacccccagatacacctgctgcagcagttgagcgaggaaccacacctcagcagcgcatagtaagc------ttatattacatktc------------------------------------------atgcatgt-------------tttttcca-------atttctat----------------------------gtccatga-c-------ttctttanag------tctctagggac-------tgaaatggagtcgattagtt------------------------------atggttcaatt---------------gccaattgaattcaaatg-attcttttg-------------------ttttatctagga---------a--tt----------------------------------------------------------------------------------------------------------------------------------------------------------------------------------------------------------------------------------------------------------------------------------------------------------------------------------------------------------------------------------------------------------------------------------------------------------------------------------------------------
>I28603_M223_Malvaceae_Gossypium_hirsutum_seq1
---------------------------------------------------------------------------------gttctggtttagg-------------------------------------------------------------------------------aaagatgttt-gatgtt------------------------------gaagaatyg------------------------------------------------------------------------aaaakcatagt---------------------------------------------------------------------------------------aatat-agaactgattgtatgagaaatgcc------tttcaactcta-----atatacatattgcc-ttgctggtattactgctgcttctggaatatcagcagagttgggtattcctttgactcatagaggcattgcaaatagcgttaggtttctcacaggtcactcaagaaaagggggaaccgatcctctttttgttgcwgagaatgcygctgaccctgattcractttagtggtttacatgggcttatccaccctcccttctcttgcacaaaaattgatacatcatggcctaccaccagatacaccagccactgcggttgagcgaggaaccacacctcaacagcgcatggtaagt--------acaatrtc----------------------------------------------atgca----------------------------------------------------------------------------------------ttacaa------caccaagga----------------------------------------------------------------------------------------------cgtcyagtg-gttccattttt---------------------atgtagga---------t--tt-gc-----aatgtcaaa-----------------------cacaacatgmatt---------------------a---atgcattaggag-gc-----------------------agttcactgaaaccataa--------------------------------------------atct--------------------------------------------------------------------------------cgtttc--------cattatgcgaact---------------------------------------aagtagggtt-tttttt-------------------------------------------------------------------------------------------------------------------------------------------
>I28604_M032_Malvaceae_Entelea_arborescens_seq1
-------------------------------------------------------------------------------------------aag-------------------------------------------------------------------------------aaaaatgtttycgtgtg-------------------g-------a-ggaagcattc------------------------------------------------------------------------agaatcatatttt-------------------------------------------------------------------------------------------agaactgaatgaatcagagattcc------tttcaacthtw-----atatgcttattggc-atgcaggtattacrgctgcttcaggaatagcagcagagctgggtattcctttgacccatagaggtgttgcaaatagtgttagatttctcacaggtcactcaagaaatggrggaacagatcctctttttgttgcagagaatgctgctgatcctgattcaactttagtggtttatatgggcttatcaaccctcccttctctagctgtaaagttgatgcatcatggtctacccccagatacacctgctgctgcagttgagcgaggaaccacacctcagcagcgcatagtaagc------twwtattacatgtc------------------------------------------rtgcatgt-------------tttttccg-------atttctat----------------------------gtccwtga-c-------ttctttacag------cctctagggac-------tgaaatggagtcrattagtt------------------------------atggtttaatt---------------gccaattgaattcaaatg-attcttttg-------------------ttttatctagga---------t--tttgc-----aatgtcgaac----------------------------------------------------------------------------------------------------------------------------------------------------------------------------------------------------------------------------------------------------------------------------------------------------------------------------------------------------------------------------------------------------------------------------------------------------------------------------------
>I28605_M235_Malvaceae_Abutilon_sp_seq1
-----------------------------------------------------------------------------------------------------------------------------------------------------------------------------------------atgtt-------------------g-------a-agaagaattg------------------------------------------------------------------------aaaatcaaact---------------------------------------------------------------------------------------aatat-tgatccgatagtatcgtaaatgtc------tttcaactcta-----atatgcttattgcc-ttgcaggtattacagctgcttcaggaatagcggcagagttgggtattcctttgacccatagaggcgtttcaattagtgttagatttctcacaggtcactcaagaaaaggaggaaccgatcctctttttgttgccgagaatgcttctgaccctgaatcaactttagtggtttatatgggcttatccaccctcccttctcttgcactaaaattaatacatcatggcctaccgcctgatacaccagccgtcgcagtggagcgaggaaccacgcctcaacaacgcatggtaagt--------acattgtc----------------------------------------------atgcag-a-------------------------------------------------------------------------t-------ttcttcacaa------catcaaggg----------------------------------------------------------------------------------------------cttttagag-cttccattatt---------------------tggtagga---------t--tt-gc-----agtcttgaa-----------------------t------------------------------------------------ggcc-----------------------tatccaatgaaaccataa--------------------------------------------atct--------------------------------------------------------------------------------tgtttt--------cattatgccaac----------------------------------------------------------------------------------------------------------------------------------------------------------------------------------------------------
>I28606_M033_Malvaceae_Reevesia_formosana_seq1
---------------------------------------------------------------------------------------------g-------------------------------------------------------------------------------aaagatgttt-tatgtt-------------------g-------a-agaagaattg------------------------------------------------------------------------aaaatcatacc---------------------------------------------------------------------------------------aatat-agaactgaatgtattagaaatgcc------tttcaactcta-----atatgcttatcgyc-ttgcaggtattactgctgcttcaggaatagcakcmgagctgggtattcctttgacccatagaggdgttgcaaatagtgttagatttctcacaggtcactcaagaaaagggggaacagatcctctttttgttgcagagaatgctgctgaccctgattcaactttagtggtttatatgggcttatcaaccctcccttmtctagcactvaagttgatacatcatggtctaccaccagatacaccagccgctgcagttgagcgaggaaccacacctcaacagcrcatggtaagt------atwtkwcmamttac----catttwtktc----------------------------ttgcatgt-------------atttttcc------aattacyaktttyaaacatattttttttgactaaatggtccagga-t-------ttgtttacaa------catcaagggcca---------------------------------------------------------------------------------------ttacagtcaaatg-attcctttt-------------------ctttatgtagga------------tt----------------------------------------------------------------------------------------------------------------------------------------------------------------------------------------------------------------------------------------------------------------------------------------------------------------------------------------------------------------------------------------------------------------------------------------------------------------------------------------------------
>I28607_M034_Malvaceae_Mansonia_altissima_seq1
------------------------------------------------------------------------cagtgctgagttatggtttagg-------------------------------------------------------------------------------aaagatattt-t--------------------------------a-agaagaattg------------------------------------------------------------------------gaagtcatacc---------------------------------------------------------------------------------------aatac-ggaactgattgtattagaaatgtcttcaagtttcaactcta-----atatgtttttcgcc-ttgcaggtattactgccgcatctggaatagcagcagagctgggtattcctttgacccatagaggagttgcaaatagtgttagatttctcactggtcactcacaaaaagggggaacagatcctctttttgttgcagagaatgctgctcaccctgattcaactttagtggtttatatgggcttatcaaccctcccttctctagcactcaagttgatacatcatggtctaccacaagatacaccagcagctgcagttgagcgaggaaccacacctcagcagcgtgtggtaagt------atatgttatatgtt------------------------------------------ttgcatct-------------atttttac------aattgctattttcaaa------cttttaaagtaaat---------------------gtcacaa------tgttgacggccc---------------------------------------------------------------------------------------ttgaaattgaatg-atttcttttct-------------------tcatgtagga---------t--tt-tc-----aatgtcaaa---------------------cacatagtataaa------------------------ttaatgcatgattgt--------------------------aatttaacagaagcattatg----------------------------------------------------------------------------------------------------------------------------------------------------------------------------------------------------------------------------------------------------------------------------------------------------------------------------------------c------------------g
>I28608_M035_Malvaceae_Hosfordia_alata_seq1
----------------------------------------------------------------------------------------tttacg-------------------------------------------------------------------------------aacgatgatt-catgtt-------------------g-------a-agaagaattg------------------------------------------------------------------------aaaatcaaact---------------------------------------------------------------------------------------aatat-tgatctgatwgtatcrkaaatgtc------tttcaactsta-----awatgcttattgcc-atgcaggtattacwgctgcttcaggaatagcggcagagttgggtattcctttgacccatagaggcgtttcaattagtgttagattthtgacaggtcactcaagaaaaggaggaaccgatcctctttttgttgccgagaatgctgctgaccctgawtcaactttagtggtttayatgggcttatccaccctcccttctcttgcwcaaaaattartacwtcatggcctaccasctgatacaccagccgtcgcagtcgagcgaggaaccacgcctcaacaacgcatggtaagt--------acattgtc----------------------------------------------ayryat-a-------------------------------------------------------------------------t-------htyytcamaaw-----catcaadgg----------------------------------------------------------------------------------------------catttagag-cttccattatt---------------------tggtagga---------t--tt-gc-----agtstctaa-----------------------t------------------------------------------------ggsc-----------------------tatccaatgaaaccata---------------------------------------------------------------------------------------------------------------------------------------------------------------------------------------------------------------------------------------------------------------------------------------------------------------------------------------------------------------
>I28609_M036_Malvaceae_Pentaplaris_davidsmithii_seq1
------------------------------------------------------------------------------------------------------------------------------------------------------------------------------aagatgttt-gatgtt-------------------g-------a-agaaaaattg------------------------------------------------------------------------aaacgcgtact---------------------------------------------------------------------------------------aatat-agaactgattgtatcagaaatgcc------tttcaactcta-----atatacttatcgcc-ttgcaggtattactgctgcttcaggaatagcagcagagctgggtattcctttgacccatagaggcattgcgaatagtgttagatttctcacaggtcactcaagaaaagggggaacagatcctctttttgttgccgagaatgctgctgatcctgattcaactttagtggtttatatgggcttatccaccctcccttcactagcactaaagttgatacatcatggtctaccaccagatacaccagccactgcagttgagcgaggaaccacacctcaacagcgcatggtaagt------acatgtcatg-------------------------------------------------------------------------------------------------------------------------catga-t-------ttctttacaa------catcaaggac----------------------------------------------------------------------------------------------gtccaatg-attccattttt---------------------atgtagga---------t--tt-gt-----aatgtcaaa-----------------------cacaacatgaa------------------------ttaatgcattagttg---------------------ggggg--------------------------------------------------------------------------------------------------------------------------------------------------------------------------------------------------------------------------------------------------------------------------------------------------------------------------------------------------------------------------------
>I28610_M037_Malvaceae_Heritiera_littoralis_seq1
-------------------------------------------------------------------------tgtgatgagctctggtttagg-------------------------------------------------------------------------------aaagatgttt-tatgtt-------------------a-------a----agcatgg------------------------------------------------------------------------aaaacaatacc---------------------------------------------------------------------------------------actct-agaactgaatgtaactgaaatgcc------tttcaacttta-----atactcttattgcc-ttgcaggtattactgctgcttccgggatagcagcagaactaggtattcctttgacacatagaggtgttgcaaatagtgttagatttctcacaggtcactcaagaaaagggggaacagatcctctttttgttgcagagaatgctgctgatcctgattcaactttagtgttttatatgggcttatcaaccctcccttctgtatcactaaagttgatacatcatggtctaccaccagatacaccagctactgcagttgagagaggcaccacacctcaacagcgcatggtaagt------gtatgctatgtgcc------------------------------------------atgcaaat-------------attttcta-------attgctattcgaa--------ctttttaactaaat-gtccatgg-t-------tgctttatga------cattgagggaac-----ttgaaattaaagtga---tt-------------------------------atggtttaatt---------------tccaattgaattcgaatg-attcccttttttct--------------ctttgtgtagga---------t--tt-gc-----aat-----------------------------------------------------------------------------------------------------------------------------------------------------------------------------------------------------------------------------------------------------------------------------------------------------------------------------------------------------------------------------------------------------------------------------------------------------------------------------------------
>I28611_M062A_Malvaceae_Durio_zibethinus_seq1
----------------------------------------------------------------------------------------tttaat-------------------------------------------------------------------------------aaagatgttt-tatgtt-------------------g-------a-agaagaattg------------------------------------------------------------------------aaaatcttact---------------------------------------------------------------------------------------aatat-agaactgaatgtgtcagaaatgcc------tttcagctcta-----atatgcttattgcc-ttacaggtattactgctgcttcaggaatagcagcagagctgggyattcctttgacccatagaggtgttgcaaatagtgttagatttctcacaggtcactcaagaaaagggggaacagatcctctctttgttgcagagaatgctgctgaccctgattcaactttagtggtttatatgggcttatcaaccctcccttctcttgctctaaagttgatacatcatggtctaccaccdgatacaccagctgctgcagttgagcgaggaaccacacctcaacaacgcatggtaagt------atdvgttatatgt-------tatatatc----------------------------atgcatgt-------------attatcac-------atttctatttcaaa-------ctttttaattaagg--------t-t-------gtgytwggta------tagtggaaaag-------------tggaaggayggata------------------------------ggggagggtgc---------------aaaaatgaaaagaaaatg-aatcatggg---------------tgtgcttggtaag---------------------------------------------------------------------------------------------------------------------------------------------------------------------------------------------------------------------------------------------------------------------------------------------------------------------------------------------------------------------------------------------------------------------------------------------------------------------------------------------------------------------
>I28612_M038_Malvaceae_Brachichyton_bidwillii_seq1
---------------------------------------------------------------------------------------------g-------------------------------------------------------------------------------aaagatgttt-tatgtt-------------------g-------a----agtatgg------------------------------------------------------------------------aaratcatact---------------------------------------------------------------------------------------actct-agaactgaatgtaacwgaaatgcc------tttcaactcta-----atattgttattgcc-ttgcaggtattactgctgcttctgggatagcagcagaactgggyattcctttgacacatagaggtgttgcaaatagtgttagattcctcacgggtcactcaagaaaagggggaacagatcctgtttttgttgcagagaatgctgctgatcctgattcaactttagtgctttatatgggcttatcaaccctcccttctgtagcactaaagttgatacatcatggtctaccaccagatactccagccactgcagttgagcgaggaaccacacctcaacagcgtatggtaagt------atatgttatactcc------------------------------------------atgcaaat-------------attttcta-------attgctattygaa--------ctttttaactaaat-gtccatgg-t-------tgcttcatga------catcaagggacc-----ttga------------------------------------------------------------------------------------------------------------------------------------------------------------------------------------------------------------------------------------------------------------------------------------------------------------------------------------------------------------------------------------------------------------------------------------------------------------------------------------------------------------------------------------------------------------------------------------------------------------------------------------------------------
>I28613_M039_Malvaceae_Eriotheca_macrophylla_seq1
----------------------------------------------------------------------------------------------------------------------------------------------------------------------------------------tatgtt-------------------g-------a-agaagaattg------------------------------------------------------------------------aaaatcatact---------------------------------------------------------------------------------------aatat-agaactgattgtagcagaaattac------tttmaactcta-----atatacttattgca-ttgcaggtattactgctgcttcaggaatagcagcagagctgggtattcctttgacccatagaggcgtagcaaatagtgttagatttctcacaggtcactcaagaaaagggggaacagatcctctttttgttgcrgagaatgccgctgaccctgattcaactttagttgtttatatgggcttatccacccthccttcactrgcaccraagttgatacatcatggtctaccaccagatacaccagccactgcagttgagcgaggaaccacacctcaacagcgygtggtaagt------rtatgtcgtg-------------------------------------------------------------------------------------------------------------------------ygtga-t-------ttctttacaa------catcaaggacac-----ttgagmttwaaatkatcagtt------------------------------atgg-----tt---------------ccsaaatgacgtcgaatg-attctattttt---------------------aygtaaga---------t--tt-gc-----aatgtcaaa-----------------------cacracatgaa------------------------ttaatgcattggggg----------------------------------------------------------------------------------------------------------------------------------------------------------------------------------------------------------------------------------------------------------------------------------------------------------------------------------------------------------------------------------------------------------
>I28614_M040_Malvaceae_Hydrogaster_trinervis_seq1
--------------------------------------------------------------------------------------ggtttrgg-------------------------------------------------------------------------------raaaatgttt-cacrtg-------------------g-------a-ggaagtattc------------------------------------------------------------------------yatatcatrttgt-------------------------------------------------------------------------------------------tgaactgaatktatccraaattcc------tttmarctvta-----ataygmktrttgcc-ctgcaggtattactgctgcttcaggaattgcagcagagttgggtattcctttgacccayagaggtgttgcaaatavtdttagatttctcacaggtcactcaagaraagggggaacagatcctctattbgttgcagagaatgctgchgrtcctgattcaactttagtggtttatatggghttatcaaccstcccttctctagctstgaagttgatacatcatggcctaccaccygatacmcctgcagctgcagbtgadcgaggaaccacacctcaacagcgcatagtaagcytmwrhttatattatatrty------------------------------------------atgcaygt-------------attttgca-------rttgctatatctaa-------cacttgtackwaa--ttytkmyk-r-------mcyytkwmma------cstcttggsac-------taaaatttaatcrattagty------------------------------attgtttaatt---------------tcca-------------------------------------------------------------------------------------------------------------------------------------------------------------------------------------------------------------------------------------------------------------------------------------------------------------------------------------------------------------------------------------------------------------------------------------------------------------------------------------------------------------------------------------------------------------------------
>I28615_M041_Malvaceae_Pterygota_brasiliensis_seq1
--------------------------------------------------------------------------------aggtctggtttagg-------------------------------------------------------------------------------aaagatgttt-tatatt-------------------g-------a----agtatgg------------------------------------------------------------------------aaaatcatact---------------------------------------------------------------------------------------actct-agaactgaatgtaactgaaatgcc------tttcaacttta-----atattcttattgct-gtgcaggtattactgctgcttctgggatagcagcagagctgggtattcctttgacacatagaggtgtctcgaatagtgttagatttctcacgggtcactcaagaaaaggaggaacagatcctctttttgttgctgagaatgctgctgatcctgattcaactttagtgctttatatgggcttatcaaccctcccttctgtagcactaaagttgatacatcatggtctaccagcagatacaccagccactgcagttgagcgaggaaccacacctcaacagcgcgtggtaagt------atatgttatatgac------------------------------------------atgcaaat-------------attttcta---------tgctattcgaa--------ctttttaactaaat-atccatgg-t-------tgctttatga------cattgaggaacc-----ttgaa--taaaatgatatt---------------------------------------------------------------------------------------------------------------------------------------------------------------------------------------------------------------------------------------------------------------------------------------------------------------------------------------------------------------------------------------------------------------------------------------------------------------------------------------------------------------------------------------------------------------------------------------------------------------------------------------
>I28616_M042_Malvaceae_Leptonichya_maranta_seq1
---------------------------------------------------------------------------------------------------------------------------------------------------------------------------------------------------------------------------agaagtgttg------------------------------------------------------------------------aaattcatattgt-------------------------------------------------------------------------------------------agaactgaatgtatcagaaatgcc------tttcaattcta-----atatgcttattgcc-ttgcaggtattacygctgcttcaggaatagcagcggagctgggtattcctttgacccatagaggtgttgcaaatagtgttagatttctcacaggtcactcaagaaaaggaggaacagatcctctttttgttgcagagaatgctgctgacgctgattcaactttagtagtttatatgggcttatcaaccctcccatctctagcactaaagttgatacattatggtctattaccagagacaccagctgccgcagttgagcgaggaaccacacctcaacagcgtgtggtaagc------atatgttrcatgtc------------------------------------------atgcatgt-------------atcttcca-------attgctatttcaaa---------ctttaactaaat-gtcccttagt-------gtctttaaaa------catcaatacttt--------------------------------------------------------gaaatctaatc--------------------------------------------------------------------------------------------------------------------------------------------------------------------------------------------------------------------------------------------------------------------------------------------------------------------------------------------------------------------------------------------------------------------------------------------------------------------------------------------------------------------------------------------------------------------------------------------
>I28617_M043_Neuradaceae_Neurada_procumbens_seq1
------------------------------------------------------------------------------------------------------------------------------------------------------------------------------aagatacaa-taaatt------------------agccacaataagcaagaataa-----------------------------------------------------------------gcttaggaaaagactgttgt--------------------------------------------------------------------------------------------------------------------------------------------------------ttgcaggaattacagctgcttcggggatatcagcagaacttgggattcctttaactcacaggggagttgcaactagtgttaggtttctcaccggtcactcaaggaaaggcggcacagatcctctgtatgtggctgagaacgcggctgacccagattcaaccttggtgatttatatgggcttgtcgactctgccttctcttgcactaaaactgatgcaccatggcttgccaccaaacacaccagctgctgcagttgagagaggtaccacacctcaacaacgcacggtaata--------------------------------------------------------------atctagga-------------actttttctgggaaactagtgacttccagagc----acgtttgattaagc----------tt----attcttgtattattctagcttattggagtaataagttgaacgtgtaataatattgt------------------------------ttggtttggct--------------------------------------------------------------------------------agat--tt--------tatgcctaaaaggtg--------------gtgtatagtaatakmc-----------------------------------------------------------------------------------------------------------------------------------------------------------------------------------------------------------------------------------------------------------------------------------------------------------------------------------------------------------------------------------------------------------------------------------------------
>I28618_M044_Malvaceae_Pentace_laxiflora_seq1
-----------------------------------------------------------------------------------------tgrga-------------------------------------------------------------------------------aaagatgttt-tttgtt-------------------g-------a-agaagaattg-----------------------------------------------------------------------aaaaatcatatt---------------------------------------------------------------------------------------aataa-agaaccaaatgtaatagaaatggg------tttcaactcta-----aaatgtttattgcc-ttgcaggtattactgctgcttcaggaatagcagcagagctgggtgttcctttgacccatagaggtgttgcaaatagtgttagatttctcacgggtcactcaagaaaaggtggaacagatcctctttttgttgcagagaatgctgctgaccctgattcaaccttggtggtttatatgggcttatcaaccctcccctctctagcactaaagttgatacatcatggtctaccaccagatacaccagccgttgcagttgaacgaggaactacacctcaacagcgcatggtaagt------atattttatatgct------tgtatgtta---------------------------atgcatgt-------------atttttca------catttctac----------------cttaactaaat-gttgatga-t-------ttctttccga------tccttgwgatta--------------------------------------------------------aaggtataatt---------------tccaatggaggtagaatg-gttccct----tgtttttttttcgttttcttaak------------------------------------------------------------------------------------------------------------------------------------------------------------------------------------------------------------------------------------------------------------------------------------------------------------------------------------------------------------------------------------------------------------------------------------------------------------------------------------------------------------------------
>I28619_M045_Malvaceae_Phragmotheca_mammosa_seq1
--------------------------------------------------------------------------------------ggtttagg-------------------------------------------------------------------------------aaagatgtmt-tatgtt-------------------gaag----a-agaaaaattg------------------------------------------------------------------------aaaagcatact---------------------------------------------------------------------------------------aatat-agaactgattgtatcagaaatgac------tttaaactcta-----gtgtgcctattgcc-ttgcaggaattactgctgcttcaggaatagcagcrgagctgggtattcctttgacccatagaggcattgcaaatagtgttagatttctcacaggtcactcaagaaaagggggaacagatccyctttttgttgccgagaatgctgctgaccctgattcaactttagtggtttatatgggcttatccacccttccttcactagcactgaaattgatacatcatggtctaccaccagattcaccagccactgcagttgagcgaggaaccacgcctcaacagcgcattgtaagt------atatgtcatg-------------------------------------------------------------------------------------------------------------------------catga-t-------ttctgtacaa------catcaaggaccc-----ttgagattaaagtgatcgctt------------------------------atggtttaatt---------------ctcaattaacgtygaatg-attccattttt---------------------atttagga---------t--tt-at-----tatgtcaaa-----------------------cacaacatgaa------------------------tta----attagggg------------------------ggaattcaatgaa---------------------------------------------------------------------------------------------------------------------------------------------------------------------------------------------------------------------------------------------------------------------------------------------------------------------------------------------------------------------
>I28620_M046_Malvaceae_Camptostemon_shultzii_seq1
-------------------------------------------------------------------------------------------------------------------------------------------------------------------------------------------------------------------------------------------------------------------------------------------------------------------------------------------------------------------------------------------------------------------------ctgattgtatcagaaatgtg------gttcaactcta-----atatacttattgcc-atgcaggtattactgctgcttctggaatatcagcagagctgggtattcctttgacccatagaggcgttgcaaatagtgttagatttctcacaggtcactctagaaaagggggaaccgatcctctttttgttgcagagaatgctgctgaccctgattcaactttagtggtttatatgggcttatccaccctcccttctcttgcacaaaaattgatacatcatggcctaccaccagatacaccagccactgcagttgagcgaggaaccacacctcaacagcgcacggtaagt------acttgtcatg-------------------------------------------------------------------------------------------------------------------------catga-t-------ttctttacaa------catcaagg---------------------------------------------------------------------------------------------------------acgtswwmcyt---------------------wtgtakra---------t--yy-sy-----wmtsyyaaa-----------------------cacaacatgaa------------------------gtaatgcattaggggga-------------------gaggggattcagttwwm--------------------------------------------------------------------------------------------------------------------------------------------------------------------------------------------------------------------------------------------------------------------------------------------------------------------------------------------------------------------
>I28621_M153_Malvaceae_Trichospermum_sp_seq1
--------------------------------------------------------------------------------tgtcctrktttagg-------------------------------------------------------------------------------aaaaatgttt-tgcatg-------------------g-------a-ggaagtattc------------------------------------------------------------------------taaattatattgc-------------------------------------------------------------------------------------------tgaactgaatgtatcagaatttcc------tttcaactcta-----ayatgcttattgcc-ctgcaggtattactgctgcttcaggaatagcagcagagttgggtattcctttgacccatagaggtgttgcaaatwgtgttagatttctcaccggtcactcaagaaaagggggaactgatcctctattcattgcagagaatgctgctgatcctgattcaactttagtggtttatatgggcttatcaaccctcccttmwvtngctgtaaagttgatatgtcatggcctaccacccgataccccttctgctgcagttgagagaggaaccacacctcaacagcghgtagtaagn------ttatawtatatgth------------------------------------------atgcatgt-------------attttgca-------attgctatatctaa-------cagttagactaaaattttcatgacc----------------------------------------------------------------------------------------tm-ttgttttggttgt-------------gccagtgccaactaattgtagttrcttgtgcaa----------------tgatacaggtc--------t--tt-gg-----agaactgaa-------------------------------------------------------------------------------------------------agatcttgctgagaaaattaa-------------------------------------------aacagc------------------------------------------------------------------------------------------------------------------------------------------------------------------------------------------------------------------------------------------------------------------------------------------------------------
>I28623_M048_Malvaceae_Abroma_augusta_seq1
-------------------------------------------------------------------------------agagctccggttagg-------------------------------------------------------------------------------aaagatgttt-tgtgtt-------------------g-------aaagaagtattg------------------------------------------------------------------------aaattcatatcaa-------------------------------------------------------------------------------------------agaactggatgtatcagaaatgcc------tttcaacccta-----atatgtatattgcc-ttgcaggtattactgctgcttcaggaatagctgcagagttgggtattcctttgacccatagaggtgtcgcaaatagtgttagatttctcacaggtcactcaagaaaagggggaacagaccctctttttgttgcagagaatgctgctgaccctgattcaactttagtggtttatatgggcttatcaaccctcccttctctagcactaaagttggtacatcatggtcttccaccagatacaccagctgctgcagttgagcgaggaaccacaccccaacagcgtgtggtaagt------atgtgttgtatgtc------------------------------------------atgcatgt-------------atttcc--------aattgctatttcaaa---------ctataactaaat-gtccattatt-------gtctttacaa------ttttgacagcc-------tgaaatataatcgattactt------------------------------atggtttaatt---------------tccaattgaat--gaatg-atatttttttg-----------------ttttatatagaa------------tt-gc-----aat-----------------------------------------------------------------------------------------------------------------------------------------------------------------------------------------------------------------------------------------------------------------------------------------------------------------------------------------------------------------------------------------------------------------------------------------------------------------------------------------
>I28624_M049_Malvaceae_Corchoropsis_tomentosa_seq1
-------------------------------------------------------------------------------------------------------------------------------------------------------------------------------------tt-tttgtt-------------------g-------a-agaaagaatt-----------------------------------------------------------------------gaaaatcaggct---------------------------------------------------------------------------------------aaagatggaattgaatgtatcagaaatgaa------tttcaacttta-----atatgcttattgcc-ttgcaggtattactgctgcttcaggaatagcagcagaactgggtattcctctaacccatagaggtgtttcaactagtgttagatttctcacgggtcactcaagaaaagggggaacagatcctctttttgttgcagagaatgctgctgaccctgattcaactttggtggtttatatgggcttatccaccctcccttctctagcactaaagttgatacatcatggtctacccccagatacacctgccgttgcagtcgagcgaggaaccacacctcaacaacgcatggtaagc------atctgttatatgttgtttcatgtatgtc----------------------------atgcatgt-------------attttccc-------attgctattttaaa-------ctttttaactaaac-tttcatca-t-------atatat--------------------------------------------------------------------------------------att---------------ttgggtggaaattaaata-gattttggt--------atatatagacactta--------------------------------------------------------------------------------------------------------------------------------------------------------------------------------------------------------------------------------------------------------------------------------------------------------------------------------------------------------------------------------------------------------------------------------------------------------------------------------------------------------------------------
>I28625_M193_Malvaceae_Apeiba_tibourbou_seq1
----------------------------------------------------------------------------------------tttagg-------------------------------------------------------------------------------aaaaatgtctttgtgtg-------------------g-------a-ggaagtattt------------------------------------------------------------------------aaaatcatatttt-------------------------------------------------------------------------------------------caaactgwttgaatcagaaayttc------tttcaactyta-----atttkcttattggc-ttgcaggtattactgctgcttcaggaatagcagcagarctgggtattcctttgacccatagaggagttgcaaataghgttagatttctcacaggtcactcaagaaaagggggaacagatcctctttttgttgcagagaatgctgctgatcctgagtcaactctagtkgtttatatgggcttatcaaccctcccttctctagctgtaaaattgatacatcatggtctacccccagatacacctgctgctgcagttgagcgaggaaccacacctcwgcagcdcrtggtaagc------ttatattttatktc------------------------------------------atgcaygy-------------atwttctg-------atttctatatcaaa-------ctttttwammaaaw-atccatga-ct--tctgttctgtacaa------cctctagggac-------tgaaat--agtygattagtt------------------------------atggtttaatt---------------tccaattgaattcaaatg-attcttttg-------------------tttcatatagg-------------------------------------------------------------------------------------------------------------------------------------------------------------------------------------------------------------------------------------------------------------------------------------------------------------------------------------------------------------------------------------------------------------------------------------------------------------------------------------------------------------------
>I28626_M226_Malvaceae_Helicteres_guazumifolia_seq1
------------------------------------------------------------------------------------ctggtttagg-------------------------------------------------------------------------------aaagatgttt-tatgtt-------------------g-------a-agaagaattg------------------------------------------------------------------------aaaatcatacc---------------------------------------------------------------------------------------aatga-agaattgaatgtattataaatgccttcaagtttcaactcta-----atatgcttatcatc-ttgcaggtatcactgctgcatcaggaatagcagcagaactgggtattcctttgacccatagaggagttgcaaatagtgttagatttctcacaggtcactcgagaaaagggggaacagatcctctttttgttgcagagaatgctgctgaccctgattcaactttagtggtttatatgggcttatcaaccctcccttctctagcactcaagttgatacatcatggtctaccaccagatacaccagcagctgcagttgagcgaggaaccacacctcaacaacgcacggtaagt------aaatgttatatgtc------------------------------------------ttgcatata------------atttttcc------aattgctattttcaaa------ctttttaactaaat-gttcacaa-------------------------cattgaaggccc---------------------------------------------------------------------------------------ttgtaatcgaatg-atttcttctct-------------------tcatgtgggg---------t--tt-gc-----tatgtcaag---------------------cacatagtacgaa------------------------ttaatgcatgattgt--------------------------aatctaattgaag-------------------------------------------------------------------------------------------------------------------------------------------------------------------------------------------------------------------------------------------------------------------------------------------------------------------------------------------------------------------
>I28628_M051_Malvaceae_Werklea_horrida_seq1
------------------------------------------------------------------------------------------------------------------------------------------------------------------------------------------tatc-------------------g-------g-agaagaaatg------------------------------------------------------------------------cgaagcacatt---------------------------------------------------------------------------------------gatat-agaactgattgtataag-aatgtg------gttcaactcga-----atatacttattgca-ttgcaggtattactgctgcttctggaatatcagcagaactgggtattcctttcacccatagaggcgttgcaacaagtgttagatttctcacaggtcactcgagaaaaggtggaacagatcctctttttgtttccgagaatgctgctgacccttattcgactttagtggtttatatgggcttatccaccctcccttctcttgcacaaaaattgatacatcatggcctaccaccagatacaccagctgctgcagtcgagcgaggaaccacgcctcaacagcgcatggtaagt--------acaaagtc----------------------------------------------atgcacga-------------------------------------------------------------------------t-------ttcaccacaa------catcaagag----------------------------------------------------------------------------------------------cgtctaatg-attccatt--------------------------------------------tt-ga-----aatgccaaa-----------------------cacaacatgaact---------------------a---attcattagg-----------------------------------------------------------------------------------ggtggt------------------------------------------------------------------------------------------------------------------------------------------------------------------tgttttatgtaatggtacaggtctttgcagaacttaaggatcttgccg----------------ataaaa-tcaaaa-------------------tggctgaattagtatcccc------------------------------
>I28629_M052_Malvaceae_Spirotheca_rosea_seq1
----------------------------------------------------------------------------------------tttaag-------------------------------------------------------------------------------aaakatactt-tatgtt-------------------g-------a-tgaagaattg------------------------------------------------------------------------aaaattatact---------------------------------------------------------------------------------------aatct-agarctgattgtatcagaaatgac------cttcaactcta-----atatacttattgcatttgcaggtattactgctgcttcaggaatagcagctgagctgggtattcctttgacccatagaggcrtagcaaatagtgttagatttctcacaggtcactcaagaaaagggggaacagatcctctttttgttgcrgagaatgccgctgaccctgattcaactttagttgtttatatgggcttatctaccbtcccttcahtggcactaaagttgatwcatcatggtctaccaccabanacaccagccactgcagttgagcgaggaaccacacctcaacagcgcatggtaagt------atrtgtvgtk-------------------------------------------------------------------------------------------------------------------------cdgga-t-------ttctttccaa------catcaaggaccc-----ttgagattaaagtgatcagtt------------------------------atggtttaawa---------------cccaaatgacgycgwatgaattctagtttt---------------------atgtagga---------t--tt-gc-----aacgtcaaa-----------------------cacaasaagaa------------------------ttaatgcatt---------------------------------------------------------------------------------------------------------------------------------------------------------------------------------------------------------------------------------------------------------------------------------------------------------------------------------------------------------------------------------------------------------------
>I28630_M053_Malvaceae_Huberodendron_swietenioides_seq1
---------------------------------------------------------------------------------------atttaag-------------------------------------------------------------------------------aaagatattt-tatgtt-------------------g-------a-agaagaattg------------------------------------------------------------------------aaaatcatact---------------------------------------------------------------------------------------aatat-agaactgattttatcagaaatgcc------tttaaactcta-----atatacttattgcc-ttgcaggcattactgcagcttcaggaatagcagcagagctgggtattcctttgacccatagaggcgttgcaaatagtgttagatttctcacaggtcactcaagaaaagggggaacagatcctctttttgttgctgagaatgcggctgaccctgattcaactttagtggtttatatgggcttatccaccctcccttcactagcactaaaattgatacatcatggcctaccaccagatacaccagccactgcagttgagcgaggaaccacacctcaacagcgcatggtaagc------atatgtcatgcttct--------------------------------------------------------------attttccc-------tttgctattcctacc------ttttttaattaaat-gcccatga-t-------ttgtatgcaa------catcaaggaccc-----ttgagattaaagtgaccgctt------------------------------atggtttaatt---------------cccaattgacgtcaaacg-attccattttt---------------------atgtagga---------t--tt-gc-----at------------------------------------------------------------------------------------------------------------------------------------------------------------------------------------------------------------------------------------------------------------------------------------------------------------------------------------------------------------------------------------------------------------------------------------------------------------------------------------------
>I28631_M054_Malvaceae_Trochetiopsis_benjaminae_seq1
------------------------------------------------------------------------------yagagttctgttttak-------------------------------------------------------------------------------gadddtttdt-ttggtt-------------------d-------aagaaagarwkg------------------------------------------------------------------------aaaatmwtgcyaa------------------------------------------------------------------------------------aagyrt-tkaactgaayraatcaywaatgwc------tttcaacttta-----atatgyttattgch-ttgcaggtattactgctgcttcaggaatagcrgcagaactgggtattcctctgaccbatagaggtrtttcaachagtgttagatttctcacgggtcactcaagaaaagggggaacagatcctcttttwgttgcagadaatgctgctgaccchgattcdactttggtggtntanatgggcttatccachctchcttctctagcactaaaghtgatacatcatdgthtacccccagatacaccagcmgctgcagttgagcgaggaaccacacctcaacarcgcatggtaagc------atctgttrtanktdkdtkywygtwtdkw----------------------------awkmwtbt-------------vtttttcc-------attgctattttaag-------cttttaaactaaat-gtccatga-t-------t-ctttactg------catatttgactg-----tgtagatgaaagtggtcactt------------------------------atggtataatt--------------tccaaatttaggtagaata-attccttttt----------------------atgttgga---------a--tt-gc-----aatgtc--------------------------------------------------------------------------------------------------------------------------------------------------------------------------------------------------------------------------------------------------------------------------------------------------------------------------------------------------------------------------------------------------------------------------------------------------------------------------------------
>I28632_M055_Malvaceae_Eriolaena_candollei_seq1
---------------------------------------------------------------------------------------------------------------------------------------------------------------------------------attttt-ttg------------------------------aagaaagaaatg------------------------------------------------------------------------gaaatcatgct-a------------------------------------------------------------------------------------aagtat-tgaaytgaatgaatcataaatgtc------tttcaacttta-----atatgtttattgtt-ttgcaggtattactgctgcttcaggaatagcrgcagaactgggtattcctctgacccatagaggtatttcaaccagtgttagatttctcacgggtcactcaagaaaagggggaacagatcctctttttgtcgcagagaatgctgctgrccbtgattcaactttggtggtttatatgggcttatccaccctcccttctctagcactaaagttgatamatcatggtctacccccagatacaccagcagctgcagttgagcgaggaaccacaccgcaacaacgtatggtaagc------atctgttatatgttgtttcatgcatgta----------------------------atgcatgt-------------attttccc-------attgctattttaaa-------ctttttaactaaat-gtccatga-t-------tactttactg------catattggactg-----ttgagatgaaagtgg-ttctt------------------------------atggtataatt--------------tccaat------------------------------------------------------------------------------------------------------------------------------------------------------------------------------------------------------------------------------------------------------------------------------------------------------------------------------------------------------------------------------------------------------------------------------------------------------------------------------------------------------------------------------------------------------------------------
>I28633_M056_Malvaceae_Adansonia_digitata_seq1
----------------------------------------------------------------------------gctgagttctggtttagg-------------------------------------------------------------------------------aaagatgttt-tatgtt-------------------g-------a-agaagaattg------------------------------------------------------------------------aaa-ccatact---------------------------------------------------------------------------------------actat-agaactgattgcatgagaaatgcc------tttcaactcta-----ttattcttattgtc-tttcaggtattactgctgcttcaggaatagcagcagagctgggtattcctttgacccatagaggcgttgcaaatagtgtcagatttctcacaggtcactcaagaaaagggggaacagatcctctttttgttgcagagaatgccgctgaccctgattcaactttagttgtttatatgggcttatccaccctcccttcactagcgctaaagttgatacatcatggtctaccaccagatacaccagccvcggcagttgagcgaggaaccacacctcaacagcgcatggtaagt------ttttgtcgtg-------------------------------------------------------------------------------------------------------------------------catga-t-------ttctttrcaa------catcaaggaccs-----ttgagattaaagtgatcaktt------------------------------acrg-----tt---------------cccaaatgacgtagaatg-attctwttttt---------------------atgtagga---------t--tt-gc-----aatgtcaaaatgaaaccataaatcttgttgttcattgtgtcaa------------------------ttaag--------------------------------------------------------------------------------------------------------------------------------------------------------------------------------------------------------------------------------------------------------------------------------------------------------------------------------------------------------------------------------------------------------------------
>I28635_M058_Malvaceae_Byttneria_aculeata_seq1
-----------------------------------------------------------------------------------ttcagtttaga-------------------------------------------------------------------------------------------------------------------gg---ctcg-tacaggattg------------------tctttctt----------------------------------------------gaatccatatcgt-------------------------------------------------------------------------------------------acgactgaatgcatccgaaatgcc------tctcagctcaacccaaacatgtgayttgcy-ttgcaggtattactgctgcttcgggaatagcagcggagttaggtattcctttgacgcatagaggcattgccaatagtgttagatttctcacaggtcactcaaggaaagggggaacagatcctcttttcgtygccgagaatgctgctgaccctgattcaactctagtggtttatatgggcttatcgacyctcccttctctagcggtgaagttgatccghcatggcctaccaccagatacgccagctgctgcagttgagcgaggaacsacacctcaacagcgtgtggtaagt------atatdctctttatcaattgtc-----------------------------------atgcatcg------------------------acyratcgctatttcaaactc----------------------------t-------actcttacaa----tatgctcaagatt-----------------------------------------------------------------------------------gcyggtcgaaaacacgta-------------------------------------------------ct--tt-------gagttataga---------------------tagagaatataatcga----------------------------------------------------------------------------------------------------------------------------------------------------------------------------------------------------------------------------------------------------------------------------------------------------------------------------------------------------------------------------------------------------------------------------------------------
>I28636_M059_Malvaceae_Pterospermum_pierrei_seq1
---------------------------------------------------------------------------------------------------------------------------------------------------------------------------------------------------------------------------------------------------------------------------------------------------------------------------------------------------------------------------------------------------------------------------------------------------------------------------------------------------------------------------------------actcatagaggtgtttcaaacagtgttacttttctcacgggtcactcgagaagagggggtacagatcctctctttgttgtagagaatgctgttgacctcgattctactttagtggtttatatgggcttagccaccctcccttctcttgcgcaaaagttgatacatcatggtctaccaccagacacaccatchgctgcagttgagcgaggaaccacacctcaacagcgcatggtcagt------atctgttatgtgttgtatcatgtatgtc----------------------------atgcatgt-------------attttccc------atctgctattttaaa-------ctttgsrtcwwray-gtwmrygrkt-------ymwttwgta----------------------------------------------------------------------------------------------------------------------------------------------------------------------------------------------------------------------------------------------------------------------------------------------------------------------------------------------------------------------------------------------------------------------------------------------------------------------------------------------------------------------------------------------------------------------------------------------------------------------------------------------------------------------------------
>I28637_M060_Malvaceae_Duboscia_vifidiflora_seq1
---------------------------------------------------------------------------------attctggtttagg-------------------------------------------------------------------------------aacaatgtct-cgcatg-------------------gaggaacta-ggaagtattc------------------------------------------------------------------------aaaatgatattat-------------------------------------------------------------------------------------------tgaactgaatgtatcagaaactcc------ttccaactcta-----atatggttattgcc-ctgcaggtattactgctgcttcaggaatagcagcggagttgggtattcctttgacccatagaggtgttgcaaatagtgttagatttctcacaggtcactcaagaaaagggggaacagatcctctatttgttgcagagaatgctgctgatcctgattcaactttagtggtttatatgggcttatcaaccctcccttctctagctgtaaagttgatacatcatggtctaccacctgatacccctgcagctgcagttgagcgaggaaccacacctcaacagcgcatagtaagc------ctatattatatgtt------------------------------------------atgcatgt-------------attttgca-------attgctatatctaa-------ctcttttacct----ttccccga-c-------ctctttacaa------tctctagggac-------taaaatgtaatcgattactt------------------------------atggtttagtt---------------tccaattgaattcagatg-gttgctttg-------------------tttcatccagga---------t--tt-gm-----wwwgtcaaa--------------------------aacacgtgtca----------------------------------------------------------------------------------------------------------------------------------------------------------------------------------------------------------------------------------------------------------------------------------------------------------------------------------------------------------------------------------------------------------------------------------------------
>I28638_M061_Malvaceae_Basiloxylon_brasiliensis_seq1
-----------------------------------------------------------------------cctgtgctgagctctggtttagg-------------------------------------------------------------------------------aaagatgttt-tatgtt-------------------g-------a----agtatgg------------------------------------------------------------------------aaaatcatact---------------------------------------------------------------------------------------actct-agaactgaatgtaactgaaatgcc------tttcaactcta-----acatt-ttattgcc-ttgcaggtattactgctgcttctgggatagcagcagaactgggtattcctttgacgcatagaggtgtggcaaatagtgttagatttcttacaggtcactcaagaaaagggggaacggatcctctttttgttgcagagaatgctgctgatcctgattcaactctagttctttatatgggcttatcaaccctcccttctgtagcactaaagttgatacatcatggtctaccaccagatacaccagccactgcagttgagcgaggaaccacaccgctacagcgcatggtaagt------atatgttatatacc------------------------------------------atgcaaat-------------attttcta-------attgccattcgaa--------ctttttagctaaat-gtccatgg-t-------tgcttgatga--ca-tcattgaggaacc-----ttgaaattgaagtgatattt-------------------------------atggtttaatt---------------tccaattga----------atttttttttt--------------------------------------t--------------------------------------------------------------------------------------------------------------------------------------------------------------------------------------------------------------------------------------------------------------------------------------------------------------------------------------------------------------------------------------------------------------------------------------------------------------------------------------------------------
>I28639_M249_Malvaceae_Gyranthera_amphibiolepis_seq1
----------------------------------------------------------------------------------ttctggtttaag-------------------------------------------------------------------------------aaagatattt-tatttt-------------------g-------a-ggaagaaatg------------------------------------------------------------------------aaaatcatact---------------------------------------------------------------------------------------aattt-agaactgattgtatcagaattgcc------tttaaactcta-----atatacttattgcc-ttgcaggcattactgctgcttcaggaatagcagcagagctgggtattcctttgacccatagaggcgttgcaaatagtgttagatttctcacaggtcactcaagaaaagggggaacagatcctctttttgttgcagagaatgctgctgaccctgattcaactttagtggtttatatggggttatccaccctcccttcactagcactaaaattgatacatcatggcctaccaccagatacaccggccactgcaattgagcgaggaaccacacctcaacagcgcatggtaagt------atatgtcatgcatct--------------------------------------------------------------attttccc-------attgctattccaac-------ctttttaattaaat-gcccatga-t-------ttgtatgcaa------catcaaggaccc-----ttgagattaaagtgatcactt------------------------------atggtttaatt---------------cccaattgacgtcgaacg-attccattttt-----------------------------------------------------------------------------------------------------------------------------------------------------------------------------------------------------------------------------------------------------------------------------------------------------------------------------------------------------------------------------------------------------------------------------------------------------------------------------------------------------------------------------------------------
>I28640_M062B_Malvaceae_Diplodiscus_paniculatus_seq1
-----------------------------------------------------------------------------------------------------------------------------------------------------------------------------------------------------------------------------------------------------------------------------------------------------------------------------------------------------------------------------------------------------------------------------------------yggg------tttcaactcta-----aaatgtttattgcc-ttgcaggtattactgctgcttcaggaatagcagcagagctgggtgttcctttgacccatagaggtgttgcaaatagtgttagatttctcacgggtcactcaagaaaaggtggaacagatcctctttttgttgcagagaatgctgctgaccctgattcaaccttggtggtttatatgggcttatcaaccctcccttctctagcactaaagttgatacatcatggtctaccaccagatacaccagccgttgcagttgaacaaggaactacacctcaacagcgcatggtaaat------atattttatatrmt------tgtatgtc----------------------------atgcatgt-------------attttwcm-------------------------------------------------------------------------------------------------------------------------------------------------------------------------------------------------------------------------------------------------------------------------------------------------------------------------------------------------------------------------------------------------------------------------------------------------------------------------------------------------------------------------------------------------------------------------------------------------------------------------------------------------------------------------------------------------------------------------------------------------------
>I28641_M063_Malvaceae_Brownlowia_peltata_seq1
----------------------------------------------------------------------------------------------------------------------------------------------------------------------------------tgttt-tttgtt-------------------t-------a-aggagaattg-----------------------------------------------------------------------aaaaatcatatt---------------------------------------------------------------------------------------aataa-agaaccaaatgtaatagaaatggg------tttcaactcta-----aaatgtttattgcc-ttgcaggtattactgctgcttcaggaatagcagcagagctgggtgttcctttgacccatagaggtgttgcaaatagtgttagatttctcacgggtcattcaagaaaaagtggaacagatcctctttttgttgcagagaatgctgctgaccctgattcaaccttggtggtttatatgggcttatcaaccctcccctctctagcactaaagttgatacatcatggtctaccaccagatacaccagccgttgcagttgaacgaggaactacacctcaacagcgcattgtaagt------atattttatatgct------tgtatgtc----------------------------atgcatgt-------------atttttca------cattcctactttaaa-------caatttaactaaat-gtccatga-t-------ttctttacta------tccttgagatta--------------------------------------------------------aaggtataatt---------------tccaatggtggtagaacg-gttcctttttcttttttttttttgttttcttaatgtagga---------t--tt-gcaaggtggtgttgga----------------------------------------------------------ttaatgca-----------------------------------------------------------------------------------------------------------------------------------------------------------------------------------------------------------------------------------------------------------------------------------------------------------------------------------------------------------------------------------------------------------------
>I28642_M064_Malvaceae_Burretiodendron_esquirolii_seq1
-----------------------------------------------------------------------------------------------------------------------------------------------------------------------------------------------------------------------------------------------------------------------------------------------------------------------------------------------------------------------------------------------------------------------------atgtgtcggaaatgac------tttcaattcta-----atatgcttattgcc-ttgcaggaattactgctgcttcaggaatagcagcagagytgrgtattcctttgactcatagaggtrtttcraatagtgtyagatttctcacsggtcactcgagaaaagggggaacagatcctctttttgttgcagagaatgctgctgaccccgattcaactttagtggtttatatgggcttrtccaccmtcccttctctagcacwaaagttgatacatcatggtctaccaccaaatacmccagccactgcagttgagcgaggaacsacacctcaacagcgcatggtcagt------atctkttatatgttgtatyrtgtatgtc----------------------------gtgcatgg-------------aktttgcc-------a-----------------------------------------------------------------------------------------------------------------------------------------------------------------------------------------------------------------------------------------------------------------------------------------------------------------------------------------------------------------------------------------------------------------------------------------------------------------------------------------------------------------------------------------------------------------------------------------------------------------------------------------------------------------------------------------------------------------------------------------------
>I28643_M065_Malvaceae_Hermannia_flammea_seq1
------------------------------------------------------------------------------------------taagaataga---------------------------------------------------------------------gcaggaagatgttt-ygcatt-------------------g-------a-agccatgttt------------------------------------------------------------------------aatgcattattat-------------------------------------------------------------------------------------------agaacagaatctatcagaaatgcc------ttttaactcaa-----gtatgcttatttcc-ctgcaggtattactgctgcttcaggaatagcagcagagttgggtattcctttgacccatagaggtgttgcaaatagtgttagatttctcacaggtcactcaagaaatgggggaacggatcctctttttgttgcagagaatgctgctgaccctgattcaactttggttgtctatatgggtttagcaaccctgccttctctagcactaaagttgattcatcatggtctaccaccagacacaccagcagttgcagttgagaggggaaccacacctcaacagcgcatggtaagc------gtatwttatatgtc------------------------------------------atgcatgt-------------atttttga-------attgctacttcgaa-------ctacttaactacat-atctgttgct-------ggatttttaa------crttgagggggc------tgcaattgtatcgaktactt--------------------------------------------------------------tgagtttgaatg-atttattgttt----------------------tattggg---------t--tt-gc-----aatgtcaaa---------------------gtcataatatgaaaa---------------------gtaattatatgaatgggga-------------------------------------------------------------------------------------------------------------------------------------------------------------------------------------------------------------------------------------------------------------------------------------------------------------------------------------------------------------------------------------------------------
>I28644_M066_Malvaceae_Thomasia_solanaceae_seq1
----------------------------------------------------------------------tcctgcacagcattctggtttagg--------------------------------------------------------------------------------aagatgttr-tgcatc-------------------g-------a-agaagaatta------------------------------------------------------------------------aaaatcatgttat-------------------------------------------------------------------------------------------aaaactacatctatgagaaatgcc------tttcaacttta-----atatgcttattccc-ttgcaggtattactgctgcttcaggaatagcagcagagctgggtattcctttgacccatagaggtgttgcaaatagtgttaggtttctcactggtcactcaagaaatgggggaacagatcctctctttgttgcagagaatgctgctgaccctgattcaactttagtggtttatatgggcttagcaaccctgccttctctagcactvaagttgattcatcatggtctaccaccagacacaccagcygctgcagttgagcggggaaccacagctcaacagcgcatggtaggc------atattttatatgtc------------------------------------------atgcatgt-------------attttcca-------attgctttttcaaa-------ccttttaaataaat-gtccgttatt-------ggattttcaa------ccttgaggtcc-------tgacattctattgactattt------------------------------atggtttagtt---------------tctcgttgaattcaaatg-attcctttat------------------------------------------------------------------------------------------------------------------------------------------------------------------------------------------------------------------------------------------------------------------------------------------------------------------------------------------------------------------------------------------------------------------------------------------------------------------------------------------------------------------------------------------------
>I28645_M067_Malvaceae_Guichenotia_ledifolia_seq1
------------------------------atgaag---------------------------------gtcctacacagcattctggtttagg--------------------------------------------------------------------------------aagatgttt-tgcatt-------------------g-------a-agaagaatta------------------------------------------------------------------------aaaatcatgttat-------------------------------------------------------------------------------------------aaaactrcatctatsagaaatscc------tttcaacttta-----atatgcttattgcc-ttrcaggtattactgctgcttcaggaatagcagcagagctdggtattcctttgacccatagaggtgttgcaaatagtgttagatttctcactggtcactcaagaaatgggggaacagatcctctctttgttgcagagaatgctgctgaccctgattcaactttagtggtttatatgggcttagcaaccctgccttctctakcactaaagttgattcatcayggtctaccaccagacacaccagcyvctgcagttgagcggggaaccacagctcaacagcgcatggthagc------atattthatatgyc------------------------------------------atgcatgt-------------attttsca-------attgctttttcaaa-------ctttttaaataaat-gtccgtyatt-------ggattttcaa------ccttgaggtcc-------tgvcattctattgactattt------------------------------atggtttagtt---------------tctcgttgaattcaaatg-attcctttatt---------------------ttrtagga---------t--tt-gc-----aacgtcaaa-----------------------------------------------------------------------------------------------------------------------------------------------------------------------------------------------------------------------------------------------------------------------------------------------------------------------------------------------------------------------------------------------------------------------------------------------------------------------------------
>I28646_M068_Malvaceae_Helmiopsis_sp_seq1
-------------------------------------------------------------------------------gtagttcattttrgr-------------------------------------------------------------------------------aagrwttwtttttgktt-------------------r-------aagaaagaawtg------------------------------------------------------------------------aaaatcatgct-a------------------------------------------------------------------------------------aagyat-tgaaytgaatgaatcaywaatgwc------tttcaayttta-----atatgyttattkcy-ttgcaggtattactgctgcttcaggaatvgcrgcagaactgggtattcctctgacccatagaggydtttcaacnagtgttagatttcthacgggtcactcaagaaaagggggaacagatcctctttttgtygcagadaatgctgctgaccctgattcaactttggtggtttatatgggcttatccacymtmccttctctagcactaaagttgatacatcatggtctacccccagatacaccngcngctgcagttgagcgaggaaccacacctcaacavcgmatggtaagc------atctgttatdynth---------------------dwynywkbwahcttctmtskamtgmaykt-------------rkttychc-------mttkmtattttwaa-------ctyhttaastaaak-swycatsd-k-------tdcwwyasts------cwtatwrgrsts-----ttgarwksmwdktkgdwwytt------------------------------atrsywka------------------aywtmcarawktwgvacc-agtactctctttaacact------taaaccatagagatga---------t--tt--------------------------------------------atatrkatw-----------------------------------------------------------------------------------------------------------------------------------------------------------------------------------------------------------------------------------------------------------------------------------------------------------------------------------------------------------------------------------------------------------------------------------------------
>I28647_M069_Malvaceae_Cheirolaena_linearis_seq1
----------------------------------------------------------------------------------------ttttgg-------------------------------------------------------------------------------aaagattttt-tt---------------------------------tgaagaaatg------------------------------------------------------------------------aaaatcatgtt-a------------------------------------------------------------------------------------aagtat-ttaactgaatgaatcataaatgtc------tttcaacttta-----atatgtttattgct-ttgcaggtattactgctgcttcaggaatagcggcagaactgggtattcctctgacccatagaggtatttcaaccagtgttagatttctcacgggtcactcaagaaaagggggaacagatcctctttttgtcgcagagaatgcggctgaccctgattcaactttggtggtttatatgggcttatccaccctcccttttctagcactaaagttgatacatcatggtctacccccagatacaccagcagctgcagttgagcgaggaaccacacctcaacaacgcatggtaagc------atctattatatgttgtttcatgtatgta----------------------------attcatgt-------------a-tttccc-------attgctattttgaa-------ctttttaactaact-gtacatga-t-------tactttactg------catattggactg-----tcgagatgaaagtggtttctt------------------------------atggtataatt--------------tccaaatttaggtagagta-attccttttt-----------------------tgtgtgt---------g--t-----------------------------------------------------------------------------------------------------------------------------------------------------------------------------------------------------------------------------------------------------------------------------------------------------------------------------------------------------------------------------------------------------------------------------------------------------------------------------------------------------
>I28648_M070_Malvaceae_Helmiopsiella_madagascariensis_seq1
---------------------------------------------------------------------------------------ttttagg-------------------------------------------------------------------------------aaggattttttttggtt-------------------g-------aagaaakaattg------------------------------------------------------------------------aaaatcatgct-a------------------------------------------------------------------------------------aagyat-tgaactgaatgaatcayaaatgwc------tttcaacttta-----atatgyttattgcy-ttgcaggtattactgctgcttcaggaatagcrgcagaactgggtattcctctgacccatagaggtrtttcaacyagtgttagatttctcacgggtcactcaagaaaagggggaacagatcctctttttgthgcagadaatgctgctgaccctgattcaactttggtdgtttatatggghttatccaccctcccttctctagcactaaagttgatacatcatggtctacccccagatacaccngchgctgcagttgagcgaggaaccacacctcaacadcgcayggtaagc------atctgttayaykttgtttmwtgtatgtwatgmatdthtkttsbmwtvwthtyt----tdaactt-------------yktwmctm-------a---------------------yygtcsakkawwr-cytyatcg-t-------tgcaacacagtc----cwkatragggts-----ttgaatgcctgtttggatacc----------------------------------------tga-------------acatacagaagttgcacc-agtact----------------------------------------------------------------------------------------------------------------------------------------------------------------------------------------------------------------------------------------------------------------------------------------------------------------------------------------------------------------------------------------------------------------------------------------------------------------------------------------------------------------------------------------------------
>I28649_M071_Malvaceae_Goethalsia_meiantha_seq1
--------------------------------------------------------------------------------------------gg-------------------------------------------------------------------------------aaaaatgtct-catgtg-------------------g-------a-ggaagtattg------------------------------------------------------------------------agaatcatattat-------------------------------------------------------------------------------------------ttaactgaatgaatcagaaattcc------tttcaactct------atatgcttattgcc-ctgtaggtattactgctgcttcaggaatagcggcagagttgggtattccattgacccatagaggtgttgcaaatagtgttagatttctcacaggtcactcaagaaaagggggaacagatcccttatttgttgcagagaatgctgccgatcctgattcaactttagtggtttacatgggcttatcaactctcccttctttggctgtaaagttgatacatcatggtctacctcctgatacccctgctgctgcagttgagcgaggaaccacacctgaacagcgcatagtaagc------ttatattatatgtt------------------------------------------attcatgt-------------attttgaa-------tttgctatatctaa-------ct-ttttactt----ttccatga-c-------ctctttgaaa------cctctagggac-------taaaatttaattgattactt------------------------------atggtttaatt---------------tccaattgaattcagatg-attcctttg-------------------ttccacccagga---------t--tt-gc-----aa------------------------------------------------------------------------------------------------------------------------------------------------------------------------------------------------------------------------------------------------------------------------------------------------------------------------------------------------------------------------------------------------------------------------------------------------------------------------------------------
>I28650_M072_Malvaceae_Clappertonia_ficifolia_seq1
----------------------------------------------------------------------------------------tctagg-------------------------------------------------------------------------------aagaayrtttacgtgtg-------------------g-------a-ggaagtattt------------------------------------------------------------------------aagatcatactgt-------------------------------------------------------------------------------------------agaactaaatgtatcagaaatttc------tttcaactcta-----mtatgcttrttggc-ttgcaggtattackgctgcttcgggratagcagctsagctgggtattcctttgacccayagrggtgttgcaaatagtgttagatttctcacagstcactcaagaaatgggggaatrgatcctctttttgttgcdgadaatgctgctgatcctgattcaactttagtggtttatatgggcttatcaaccctcccttctctagctgtaaagttdatacatcatggtctycccccagatacacctgctgctgyagttgagcgaggaabcacacctcagcagcgtdtggtaagc------ttgyattatatgtc------------------------------------------atgcatrt-------------attttccatctkvtkwhtwkwatatcaaa-------ctttttaacawaaatwtccayga-c-------ttctttacta------tctctagga---------------------------------------------------------------------------------------------------------------------------------------------------------t--tt-gc-----aatgttgaa-----------------------cacagtatgaat-----------------------tacctgcatgattgtaat-------------------------tttaagagaaacattg--------------------------------------------------------------------------------------------------------------------------------------------------------------------------------------------------------------------------------------------------------------------------------------------------------------------------------------------------------------
>I28652_M074_Malvaceae_Hildegardia_barteri_seq1
----------------------------------------------------------------------------------ctctggtttagg-------------------------------------------------------------------------------------------atgtt-------------------g-------a----agtatgg------------------------------------------------------------------------aaaatcatact---------------------------------------------------------------------------------------actct-agaactgaatgtaactgaaatgcc------tttcaactcta-----atattcttattgcc-ttgcaggtattactgctgcttctgggatagcagctgaactgggtattcctttgacacatagaggtctctcgaatagtgttagatttctcacaggtcactcaagaaaagggggaacagatcctctttttgtagctgagaatgctgctgatcctgattcaactttagtgctttatatgggcttatcaaccctcccttctctagcattaaagttgatacgtcatggtctaccaccggatacaccagccactgcggttgagcgaggaaccacacctcaacagcgcatggtaagt------atttgttaaatgcc------------------------------------------atgcaaat-------------attttcta---------tgctctttgaa--------c-ttttaactaaat-gtccatgg-t-------tgctttatat--------------aaaa-----ttcataccaatatgttatattatatatgttgaatgcaagggagcttatcaagttattgaatt---------------atctattaatat-----------------------------------------------------------------------------------------------------------------------------------------------------------------------------------------------------------------------------------------------------------------------------------------------------------------------------------------------------------------------------------------------------------------------------------------------------------------------------------------------------------------------------------------------------------------
>I28653_M168_Malvaceae_Theobroma_cacao_seq1
-----------------------------------------------------------------------cctgttcagagttctggtttaag-------------------------------------------------------------------------------aaagatgttt-ttcgtt-------------------g-------a-agaagtattg------------------------------------------------------------------------aaaatcatattat-------------------------------------------------------------------------------------------agaactgaatctatcagaaatgtc------tttaaactcta---atatatgcttattgcc-gtgcaggtattactgctgcctcaggaatagctgcagagttgggtattcctttaacccatagaggtgttgcaaatagtgtaagatttctcacaggtcactcaagaaaagggggaacagatcctctttttgttgcagagaatgcagctgaccctgattcaactttagtggtttatatgggcttatccaccctcccttctctagcattaaagttgatgcatcatggtctaccaccagacacaccagcagctgcagttgagcgaggaaccacacctcaacagcgcatggtaagc------atatgttatatgtc------------------------------------------atgcatgt-------------attttcca-------attgatatttcaaa-------cttttaaactaaat-gtccattatt-------tgatttacaa------ccttgagggggg-----gagaaatcaattgaatcatttaaacac----------------catgtcagaggggactcttaa--------------------------------attccctgtwtaagtatg----tgcatgatcaatataaaa---------t--tt-ta-------------------------------------------------------------------------------------------------------------------------------------------------------------------------------------------------------------------------------------------------------------------------------------------------------------------------------------------------------------------------------------------------------------------------------------------------------------------------------------------------
>I28654_M105_Malvaceae_Pachira_aquatica_seq1
-------------------------------------------------------------------------------------------------------------------------------------------------------------------------------------------------------------------------------gaattg------------------------------------------------------------------------aaaatcatgct---------------------------------------------------------------------------------------aatat-agaactgattgtagcagaaattac------tttcaactcta-----atacacttattgca-ttgcaggtattactgctgcttcaggaatagcagcagagctgggtattcctttgacccatagaggcgtagcaaatagtgttagatttctcacaggtcactcaagaaaagggggaacagatcctctttttgttgcggagaatgccgctgaccctgattcaactttagttgtttatatgggcttatctaccctcccttcgctagcactaaagttgatacatcacggtctaccaccagatacaccagccactgcagttgagcgaggaaccacacctcaacagcgcttggtaagt------atatgtggtg-------------------------------------------------------------------------------------------------------------------------catga-t-------ttctttacaa------catcaaggacac-----ttgagattaaaatgatcagtt------------------------------atgg-----tt---------------cccaaatgacgtcgaatg-attctattttt---------------------atgtagga---------t--tt-gc-----aatgtcaaa-----------------------cacaacatgaa------------------------ttaatgcattaggg-----------------------------------------------------------------------------------------------------------------------------------------------------------------------------------------------------------------------------------------------------------------------------------------------------------------------------------------------------------------------------------------------------------
>I28655_M148_Malvaceae_Robinsonella_mirandae_seq1
-------------------------------------------------------------------------------gacttctggtttacg-------------------------------------------------------------------------------aacgatgtty-catgtt-------------------g-------a-agaagaatyg------------------------------------------------------------------------aaaatcaaact---------------------------------------------------------------------------------------aatwt-tgatctgattgtatcggaaatkcc------tttcaactcta-----atrtgcttattgcc-ttgcaggtattactgctgcttcaggaatagcggcwgagttgggtattcctttgacccatagaggygtttcaattagtgttagatttctcacaggtcactcaagaaaaggaggaaccgatcctctttttgttgccgagaatgctgctgaccctgattcaactttagtggtttacatgggcttatccaccctcccttctcttgcacaaaaattaawacatcatggcctaccacctgatacaccagcygtygcagtcgagcgaggaaccayrcctcadcaacgcatggtaagt--------acattrtc----------------------------------------------atgcat-a-------------------------------------------------------------------------t-------tthtkcacaa------catcaaggg----------------------------------------------------------------------------------------------cdttbagag-cttccattatt---------------------tkgtagga---------t--tt-gc-----agtgtctaa-----------------------t------------------------------------------------gggc-----------------------tatccaatgraaccataa--------------------------------------------atct--------------------------------------------------------------------------------tgtttt--------catyatgccaact---------------------------------------aagtatttct-ttcc---------------------------------------------------------------------------------------------------------------------------------------------
>I28656_M002_Malvaceae_Tilia_americana_seq1
------------------------------------------------------------------------------------cagatgtgtgt---------------------------------------------------------------------------tgatcatatgtcc-tgtatt-------------------c-------c----agaggct------------------------------------------------------------------------gttttcatatt---------------------------------------------------------------------------------------attct----------------tacttagcc------tttcaactcta-----atattcttattgcc-ttgcaggtattactgctgcttcaggaatagcagcagagctgggtattcctttgacacatagaggtgttgcaaatagtgttagatttctcactggccactcaagaaatgggggaacagatcctctttttgttgcagagaatgctgctgatcctgattcaactttagtggtttatatgggcttatcaaccttcccttctctagcactaaagttgatacatcatggtctaccaccagatacaccagctgctgcagttgagcgaggaaccacacctcaacagcacatggtaagc------atatgttatatgcc------------------------------------------atgcatgt-------------attttcca-------attgctattcaaa--------ctttgtaactaaat-gtccatgg-t-------tactttacaa------tattgagtgccc-----ttgaaattaaagtgatgactt------------------------------atggtttaatt---------------tccaattgaattcggatg-attcctttttt-----------------cttta-------------------------------------------------------------------------------------------------------------------------------------------------------------------------------------------------------------------------------------------------------------------------------------------------------------------------------------------------------------------------------------------------------------------------------------------------------------------------------------------------------------------------
>I28657_M180_Malvaceae_Triumfetta_lappula_seq1
-------------------------------------------------------------------------ggtgaag------gtcttgtg-------------------------------------------------------------------------------aaatgttctgstatgtg-------------------gaggaagta-ggtagtattt------------------------------------------------------------------------aaaatcatastgt-------------------------------------------------------------------------------------------ggaactgaatktatmagaaattcc------tttcracycta-----atatgcttattgsc-ttgcaggtattacygctgcttcaggaatagcagctgagctaggtattcctttgacccatagaggtgtygcaaatagtgttagatttctcaccggtcactcragaaatgggggaacrgatcctctttttgttgcagagaatgctgctgatcctgattcaackttagtggtttatatgggcttatcaaccctcccttctctagctgtaaagttaatacatcatggtctccccccagatacaccygctgttgcagttgagcgaggaaccacaccwcaksmkckcatggtaaac------ttgtattatatgtc---------atgmtc---------------------------atgcwtgt-------------aatttccatcttctgatttctataacaaa-------cattttaactaaat-atctgtra-c-------ttatttccta------tctcaagggac-------tgaaattaagttgattaatt------------------------------ccgccttaagt---------------tccaattgaattcaaagt-aatcttttgtt-------------------tcatctagga---------t--tt-gc-----aatgttg-------------------------------------------------------------------------------------------------------------------------------------------------------------------------------------------------------------------------------------------------------------------------------------------------------------------------------------------------------------------------------------------------------------------------------------------------------------------------------------
>I28658_M160_Muntingiaceae_Muntingia_calabura_seq1
------------------------------------------------------------------------tttccttgtcctttggtctctgctcctc-----------------------------ctactggttat------ctctttttttccgttgctcgttatttagtcagctattatttgtc-----------------------------aaaag-----------------------------------------------------------------------------gaggtgaaacaatt-----------------------------------------------------------------------------------ggtcca-----------------------------------------------at--------tgtt-ttccaggtatcactgctgcgtctggtattgcagcagagctgggaattcctttaactcataggggtattgcaaatagtgttagattcctcacaggtcactcaagaaaagggggaacagatcctctgtttgtagcagagaatgcagctgatcccgattcaaccttagtggtttatatggggctttccacccttccttctcttgcacaaaaattgatgcatcacgggctaccgcctaatacaccagctgctgcaattgagcgagggaccacccctaaacagcgtacagtaagt--------------------------------------------------------------atac------------------tttttcta-----ctttgtaaatttagt-------ctttttttctggtt-gttggaactt------gtagtttgtaa-----------------------ctgggtatctgctgaaagttt------------------------------gtcttctgctgtagca--------cattttatagaaataaaatgaa---------------------------------------------------------------------------------------------------------------------------------------------------------------------------------------------------------------------------------------------------------------------------------------------------------------------------------------------------------------------------------------------------------------------------------------------------------------------------------------------------------------------------------------------------------
>I9832_V002_Malvaceae_Luehea_speciosa_seq1
gaagcttgattagcttttcaaattctctcaatgaaagttcccgattttctcaaagaataaagtgcagagaacattaattgtattttgttttgctcctcgaaaccacagtgcatagagggtaggagaggtgtgttgatcatatgtcctccattcattttattctttcttgtttgaaaatggtttctatatttatgctaggaatcatcttggatgaggaaagggagtgtttttctcatggggtatagtatcttttttagctactgttatatgatggttcgtgcatttgaccaaatgcccaaaagaattaatactgagmaacaatttcttgatggtgaaggtcttgtgcaatgbyytkgkttmrggraawwtkktwvmmyydgrrgdaawdwtksrrrdwmwhdtkk-tdramyvrawbwatyvrradttcc------tttyaactcta-----atahgcttattgbc-cdgcaggtrttactgctgcttcaggartagcagcagagttgggtatycctttgacmcatagaggtgttgcraatvgngtnagatttctcacaggtcactcaagaaaagggggaacagatcctctattcrttgcaragaatgctgcngatcctgattcaactttagtggttdnkrkbnnnttrtcaaccctcccttctctagctgtaaagttgatacatcatggtctacchcctgatacccctgctgctgcagttgagcgaggaaccacacctcaacaghgcatagtaagc------ttatattatatgtt------------------------------------------atgvatgt-------------attttgca-------gttgctacatctaa-------ctgttttactaaat-ttccatga-c-------ctctttacaa------cctgtagggag-------tcaatttacatcaataa--a------------------------------atggtttcagt---------------tccaattgaattcaattg-attcctttgtt-------------------tcatccagga---------t--tt-gc-----aatgtcaaa---------------------cacacagtataaat-----------------------tacatgtatgattgtaattttaatagaagcaatg-ggggagaattcaatgggatcattt--------------------------------------------aactgcagatcggggagtactcttgaatggcccttataaaatatgggcataaatcataatgactattaaaattttataccaagatgttcaaggtggagcagcttgttaagttattggattatctattaacagaatttcatttcttt----gtataaagttggtattattaaattcttacaggaatatgtagaatata-----ttcactgtctattttctgtttgtatgaaattcaaaattagtcagcctaactacactgtttgtgtttatattaccataacttttc--------------------
