# Supplementary material for: Localized Phylogenetic Discordance Among Nuclear Loci Due to Incomplete Lineage Sorting and Introgression in the Family of Cotton and Cacao (Malvaceae)
Source: Front Plant Sci. 2022 Apr 13;13:850521. doi: 10.3389/fpls.2022.850521 (PMC9043901; doi:10.3389/fpls.2022.850521)
Supplement: Supplementary file 1 [file Data_Sheet_1.ZIP › Alignments_v4/L188.fasta]

>I23352_M001_Malvaceae_Bombax_ceiba_seq1
----------------------------------------------------------------------------------------------------------------------------------------------------------------------------------------------------------------------------------------------------------------------------------------------------------------------------------------------------------------------------------------------------------------------------------------------------------------------------------------------------------------------------------------------------------------------------------------------------------------------------------------------------------------------------------------------------------------------------------------------------------------------------------------------------------------------------------------------------------------------------------agcaaggaactcttggaagcaagactgctgctcagctgcttcaaaaacataaaccatcttattggttttcagctcacttgcactgcaaattcactgctcttgttcaacatgaagagggtggtcgagtgacaaaatttc-ttgcacttgataagtgtcttccacggcgcaagttcttacaagtatc-tat------catcagtttg-actgtttcctctagg-----------------------------tt-c--------------------------------------------------tttcttttggtctttgctggaagctaacatatgaattctgg-----------------------------------ctttctctgatctttt--agattgttgatgttgaatctgatccaggaccttatgaggttcaatatgatgaagaatggctggcaataacacggaaattcaactgtgtcttccctttgaccatcaaacgtggaaactttgggtgtgt--atatacgacatttttgttttgaccatgccacttatcaccctctctc-----------------------------------------------------------------------------------------------------------------------------------
>I23359_M008_Malvaceae_Althaea_officinalis_seq1
----------------------------------------------------------------------------------------------------------------------------------------------------------------------------------------------------------------------------------------------------------------------------------------------------------------------------------------------------------------------------------------------------------------------------------------------------------------------------------------------------------------------------------------------------------------------------------------------------------------------------------------------------------------------------------------------------------------------------------------------------------------------------------------------------------------------------------------------------------------------------------agcaaggaacacttggaagcaagcctgctgctsagctccttgaaaaactcaaaccatcttattggttttcagctcacttgcactgcaaattcactgctcttgttgaacacgaagagggtggtcaagtgacaaaatttc-ttgcactcgataaatgccttccggggcgcaagtttttgcaggtatc-gat------cataagtttt--ttgtt--------------------------------------tt-c--------------------------------------------------tttcttttggtctttgccggaagctaatatatgaattttg------------------------------------ttttccctgatctatt--agattgttgatattgaatctgatccaggaccttatgaggttcaatatgatgaagaatggctggctataacacgaaaattcaactgtgtcttccctttgacctttcgac------------------------------------------------------------------------------------------------------------------------------------------------------------------------------------------------------
>I23364_M013_Malvaceae_Grewia_sp_seq1
-----------------------------------------------------------------------------------------------------------------------------------------------------------------------------------------------------------------------------------------------------------------------------------------------------------------------------------------------------------------------------------------------------------------------------------------------------------------------------------------------------------------------------------------------------------------------------------------------------------------------------------------------------------------------------------------------------------------------------------------------------------------------------------------------------------------------------------------------------------------------------------------------------------tgctgctcagttgctcgaaaaattaaaaccgtcttattggttttcagctcatttacactgcaaattttctgctcttgttcaacatgaagaaggtgggagagtgacaaagtttc-ttgcacttgataagtgccttccaggtcgcaatttcttacaggtagc-tat------cataagtttg-tttgtttcctcttag-----------------------------tt-c--------------------------------------------------cttcttacggtctttgctggaagctgatatatggatggtgg-----------------------------------ctttctctgatctcct--agattgttgatattgaatcggatcaaggaccttatgaaattcagtacgatgaggaatggctggcaataacacggaaattcaactgtgtcttccccttgaccatggaacgtggaaactttcggtgtgt--gtctgtaacatttttgttttgaccacc------------------------------------------------------------------------------------------------------------------------------------------------------
>I23368_M017_Malvaceae_Sterculia_apetala_seq1
----------------------------------------------------------------------------------------------------------------------------------------------------------------------------------------------------------------------------------------------------------------------------------------------------------------------------------------------------------------------------------------------------------------------------------------------------------------------------------------------------------------------------------------------------------------------------------------------------------------------------------------------------------------------------------------------------------------------------------------------------------------------------------------------------------------------------------------------------------------------------------agcaaggaattcttggaagcaagcctgctgctcagytgctggaaaaattgaaaccatcttattggttttcagctcacttgcactgcaaattcactgctcttgttcaacatgaagagggtggtccagttacaaaatttc-ttgcgcttgataaatgtctcccagggcgcaagttcttacaggtgtc-tat------cataagcttg-actgtttcscttggg-----------------------------tt-c--------------------------------------------------ttcattttggtctttgctcgaagctgatacatgaatcttgg-----------------------------------ctttctctgatatttt--agattgttgatattgaatctaatccaggaccttatgaggttcaatatgatgaagaatggctggcaataacacggaaattcaactgtgtcttcccttcgaccatcagacgtggaaactttgggtgtgt--atatatgacatttttgttt--------------------------------------------------------------------------------------------------------------------------------------------------------------
>I23369_M018_Malvaceae_Abelmoschus_esculentus_seq1
------------------------------------------------------------------------------------------------------------------------------------------------------------------------------------------------------------------------------------------------------------------------------------------------------------------------------------------------------------------------------------------------------------------------------------------------------------------------------------------------------------------------------------------------------------------------------------------------------------------------------------------------------------------------------------------------------------------------------------------------------------------------------------------------------------------------------------------------------------------------------------------------------aaacctgcagctcagctgcttgaaaaactcaaaccatcttattggttttcagctcacctgcactgcaaattcactgctcttgttcagcatgaagagggtggtcaagtgacaaaatttc-ttgcacttgataaatgccttccaaggcgcaagttcttgcaggtatc-ttt------cataagttttgactgtttcctgtagg-----------------------------tt-c--------------------------------------------------tttcttttggtctctgctggaagctaatatatgaattct-------------------------------------------------------------------------------------------------------------------------------------------------------------------------------------------------------------------------------------------------------------------------------------------------------------------------------------------------------------------------
>I23370_M105_Malvaceae_Pachira_aquatica_seq1
-------------------------------------------------------------------------------------------------------------------------------------------------------------------------------------------------------------------------------------------------------------------------------------------------------------------------------------------------------------------------------------------------------------------------------------------------------------------------------------------------------------------------------------------------------------------------------------------------------------------------------------------------------------------------------------------------------------------------------------------------------------------------------------------------------------------------------------------------------------------------------------------ctcttggaagcaaggccgctgctcagcttctcgaaaaacttaaaccatcttattggttttcagctcacttgcactgcaaattcactgctcttgttcaacatgaagagggtggtcgagtgacaaaatttc-ttgcgcttgataagtgccttccagggcgcaagttcttacaggtatc-tat------aataagtttg-actgtttcctctagg-----------------------------tt-c--------------------------------------------------tttcttttggtctttgctggaagctaatatatgaattctgg-----------------------------------ctttctctgatctttt--agattgttgatattgaatctgatccaggaccttatgaggttcaatatgatgaagaatggctggcaataacacgaaaattcaactgtgtcttccctttga---------------------------------------------------------------------------------------------------------------------------------------------------------------------------------------------------------------
>I23371_M137_Malvaceae_Dombeya_wallichii_seq1
-----------------------------------------------------------------------------------------------------------------------------------------------------------------------------------------------------------------------------------------------------------------------------------------------------------------------------------------------------------------------------------------------------------------------------------------------------------------------------------------------------------------------------------------------------------------------------------------------------------------------------------------------------------------------------------------------------------------------------------------------------------------------------------------------------------------------------------------------------------------------------------------aactcttggaagcaaggctgctgctcagctgcttgaaaaactgaaaccttcttattggttttcwgctcacytgcactgcaagttcactgctcttgttcaacatgaagagggtggcccaaygacaaaatttc-ttgcactagataagtgccttccyaggcgcaagttcttacaggtatc-tay------ctcaagtttg-tctatttcttttagg-----------------------------tt-c--------------------------------------------------tttattttggtctttgctggaaactaatytwtgaattttgg-----------------------------------ctytctctgatctcty--agattgttgatatwgaatctgatccaggamcttatgargtgaaatatgatgaagaatggttagcaataacacggaaattcaactgtgtgttccctttgacaatgaaacgtggaaactttgg-----------------------------------------------------------------------------------------------------------------------------------------------------------------------------------------
>I23372_M140_Malvaceae_Chiranthodendron_pentadactylon_seq1
------------------------------------------------------------------------------------------------------------------------------------------------------------------------------------------------------------------------------------------------------------------------------------------------------------------------------------------------------------------------------------------------------------------------------------------------------------------------------------------------------------------------------------------------------------------------------------------------------------------------------------------------------------------------------------------------------------------------------------------------------------------------------------------------------------------------------------------------------------------------------------caargaactcttggaagcaaggctgctgctcagctgctcgaaaarctgaaaccgtcttattggttttcwgctcacttgcactgcaaattcactgctcttgttcaacatgaagagggtggtccagtgacaaaatttc-ttgcacttgataagtgccttccagggcgcaagttcttacaggtatc-tat------cayaagyttg-actgtttcctctagg-----------------------------tt-c--------------------------------------------------tttcttttggtctttgctggaagctaatatatgaattctgg-----------------------------------ctttctytgatctttt--agatcgttgatattgaatctgatccaggaccttatgaggttcaatatgatgaagaatggctggcaataacacgraaattcaactgtgtcttccctttgaccatcaaacgtggaaactttgggtgtgt--at-------------------------------------------------------------------------------------------------------------------------------------------------------------------------------
>I23373_M141_Malvaceae_Quararibea_funebris_seq1
-------------------------------------------------------------------------------------------------------------------------------------------------------------------------------------------------------------------------------------------------------------------------------------------------------------------------------------------------------------------------------------------------------------------------------------------------------------------------------------------------------------------------------------------------------------------------------------------------------------------------------------------------------------------------------------------------------------------------------------------------------------------------------------------------------------------------------------------------------------------------------tccagaaaggaactcttggaagcaaggctgctgctcagctgctcgaaaaactcaaaccatcttattggttttcagctcacttgcactgcaaattcactgctcttgttcaacatgaagagggtggtcgagtgacaaaatttc-ttgcacttgataaatgccttccagggcgcaagttcttacaggtatc-tat------aataagtatg-actgtttcctctagg-----------------------------tt-m--------------------------------------------------tttattttggtctttgctggaagctaat--atgaattctgg-----------------------------------ctttctctgatctttt--agattgttgatattgaatctgatccaggaccttatgaggttctgtatgatgatgaatggctggcaataacacgaaagttcaactgtgtcttccctttgaccctcaaacgtggagactttgggtgtgt--gtatatgatatttttgttttggccatgcctattatctccctctctctctc-------------------------------------------------------------------------------------------------------------------------------
>I23374_M142_Malvaceae_Hampea_nutricia_seq1
------------------------------------------------------------------------------------------------------------------------------------------------------------------------------------------------------------------------------------------------------------------------------------------------------------------------------------------------------------------------------------------------------------------------------------------------------------------------------------------------------------------------------------------------------------------------------------------------------------------------------------------------------------------------------------------------------------------------------------------------------------------------------------------------------------------------------------------------------------------------------atccagcaaggaactcttggaagcaagcctgctgctcagctgctcgaaaaactcaaaccatcgtattggttttcagctcacttgcactgcaaattcaccgctcttgttgagcatgcagagggtggtcgagtgacaaaatttc-ttgcacttgataaatgccttccagggcgcaagttcttgcaggtatcttat------cataagttttgaccattgcatttagg-----------------------------tt-c--------------------------------------------------tttcttttggtctttgctggaagctaataaatgaattctgg-----------------------------------ctttcwctgwwctttt--akattgttgatattgaatctgatccaggaccttgtgaggttcaatacgacgaagaatggttggcaataacacggaaattcaactgtgtctttcctttaaccttccgatgtggagactttgggtgtgtttatatatgacatttttgttttgaccac-------------------------------------------------------------------------------------------------------------------------------------------------------
>I23376_M145_Malvaceae_Heliocarpus_appendiculatus_seq1
----------------------------------------------------------------------------------------------------------------------------------------------------------------------------------------------------------------------------------------------------------------------------------------------------------------------------------------------------------------------------------------------------------------------------------------------------------------------------------------------------------------------------------------------------------------------------------------------------------------------------------------------------------------------------------------------------------------------------------------------------------------------------------------------------------------------------------------------------------------------------------------------------------------------------------taaaaccatcttattggtttgcagctcacttgcactgcaaattctgtgctgttgttcaacatgaagagggtgggcgagagacaaagtttc-ttgcacttgataaatgccttccaggccgcaatttcttacaggtagc-tac------cataagtttt-attgttccctctt-g-----------------------------tt-c--------------------------------------------------tttcttaaggtctttgctggtagctgatagatgaatgcctg-----------------------------------ctttctctgttctctt--------------------------------------------------------------------------------------------------------------------------------------------------------------------------------------------------------------------------------------------------------------------------------------------------------------------
>I23377_M148_Malvaceae_Robinsonella_mirandae_seq1
----------------------------------------------------------------------------------------------------------------------------------------------------------------------------------------------------------------------------------------------------------------------------------------------------------------------------------------------------------------------------------------------------------------------------------------------------------------------------------------------------------------------------------------------------------------------------------------------------------------------------------------------------------------------------------------------------------------------------------------------------------------------------------------------------------------------------------------------------------------------------agatccagcaaggaactcttggaagcaaacctgctgctcagctgctcgaaaaactcaaaccatcttattggttttcagctcatttgcactgcaaattcactgctcttgttcaacatgaagagggtggtcaagtgacaaaatttc-ttgcacttgataaatgccttccagggcgcaagttcttgcaggtatc-tat------catatgttct--ctgtttchtttaga-----------------------------tt-c--------------------------------------------------ttttttttagtctatgctggaagctaatatatgaattctgg---------------------------------ttctctgtccaatctttt--agattgttgatattgaatctgatccaggaccttatgaggttgaatatgatgaagaatggctggcaataacacggaaattcaactctgtcttccctttgacctttcggcgtggagactttgggtatgt--atatatgacattatt------------------------------------------------------------------------------------------------------------------------------------------------------------------
>I23378_M150_Malvaceae_Ceiba_pentandra_seq1
------------------------------------------------------------------------------------------------------------------------------------------------------------------------------------------------------------------------------------------------------------------------------------------------------------------------------------------------------------------------------------------------------------------------------------------------------------------------------------------------------------------------------------------------------------------------------------------------------------------------------------------------------------------------------------------------------------------------------------------------------------------------------------------------------------------------------------------------------------------------------------------------ggaagcaaggctgctgctcagctgcttcaaaaacataaaccatcttatwggttttcagctcacttgcactgcaaattcactgctcttgttcaacatgaagagggtggtcgagtgacaaaatttc-ttgcacttgataaatgtcttccacggcgcaagttcttacaagtatc-tat------catcagtttg-attgtttcctctagg-----------------------------tt-c--------------------------------------------------tttcatttggtctttgctggaagctaacatatgaattctgg-----------------------------------ttttctctgatctttt--agattgttgatgttgaatctgatccaggaccttatgaggttcaatatgatgaagaatggctggcaataacacggaaattcaactgtgtcttccctttgaccgtcaaacgtggaaactttgggtgtgt--atatattacat----------------------------------------------------------------------------------------------------------------------------------------------------------------------
>I23380_M161_Malvaceae_Hibiscus_tiliaceus_seq1
-----------------------------------------------------------------------------------------------------------------------------------------------------------------------------------------------------------------------------------------------------------------------------------------------------------------------------------------------------------------------------------------------------------------------------------------------------------------------------------------------------------------------------------------------------------------------------------------------------------------------------------------------------------------------------------------------------------------------------------------------------------------------------------------------------------------------------------------------------------------------------gatccaacaaggaactcttggaagcaagcctgcagctcagctgcttgaaaaactcaaaccatcttattggttttcagctcacttgcactgcaaattcactgctcttgttcagcatgaagatggtggtcaagtgacaaaatttc-ttgcacttgataaatgtcttccagggcgcaagttcttgcaggtatc-ttt------cataagtttcgactgtttcctgtagg-----------------------------tt-c--------------------------------------------------tttcttttggtctttgttggaagctaatatatgaattctgg-----------------------------------ctttcttttatctttt--agattgttgatattgaatctgatccaggaccttttgagg---------------------------------------------------------------------------------------------------------------------------------------------------------------------------------------------------------------------------------------------------------------------------
>I23381_M162_Bixaceae_Bixa_orellana_seq1
--------------------------------------------------------------------------------------------------------------------------------------------------------------------------------------------------------------------------------------------------------------------------------------------------------------------------------------------------------------------------------------------------------------------------------------------------------------------------------------------------------------------------------------------------------------------------------------------------------------------------------------------------------------------------------------------------------------------------------------------------------------------------------------------------------------------------------------------------------------------------------------aggaactctaggaagtaaagctgctgctgacctgctggaaaaactgaaacccccttattggttttcagctcacctccactgcaaatttgctgctcttgttcaacatgaggaaggtggcccagtgacaaaatttc-tggctttggataagtgccttccaaggcgcaagtttttacaggtatc-tat------tttgagtttt----cttttctgcaggg----------------------------------------------------------------------------------ctctttcttgtcatttctggaagctaatgtataaattctgac----------------------------------ttttttctaatatttt--agattgttgaaatagaatcagatccaggtccttatgagattaagtatgatgaagaatggctggcaataactcggaagttcaactgtgtcttccctttgaccatcaacagtgtaaattttaggtgcgcatatatactgctgcttttatttgcttcttttagattctcgacctt---------------------------------------------------------------------------------------------------------------------------------gtaca
>I23382_M163_Bixaceae_Cochlospermum_vitifolium_seq1
-------------------------------------------------------------------------------------------------------------------------------------------------------------------------------------------------------------------------------------------------------------------------------------------------------------------------------------------------------------------------------------------------------------------------------------------------------------------------------------------------------------------------------------------------------------------------------------------------------------------------------------------------------------------------------------------------------------------------------------------------------------------------------------------------------------------------------------------------------------------------------ttgagaaaggaattcttggaagtaaagctgctgctcagctcctggagaaactgaaacccccttattggttttcagctcacctgcactgcaaattttctgctgttgttcaacatgaggaaggtggcccactgacaaaatttc-tggctctcgataagtgccttccggggcggaaatttttgcaggtatc-tat------tgtgattttg-attgttatttctgaggaaatctgaatcatctggcatgattggacttgc--------------------------------------------agggcctttcttatggtcattgctgggagctaatgtatttattctgg-----------------------------------cattttctaatctttt--agattcttgaaatagaatcggatccaggaccttatgaaattcagtatgatgaagaatggttggcaataactcggaagttcaactgtctctttcctttgaccatcaaaagtggaaatttta-----------------------------------------------------------------------------------------------------------------------------------------------------------------------------------------g
>I23383_M166_Malvaceae_Pseudobombax_ellipticum_seq1
----------------------------------------------------------------------------------------------------------------------------------------------------------------------------------------------------------------------------------------------------------------------------------------------------------------------------------------------------------------------------------------------------------------------------------------------------------------------------------------------------------------------------------------------------------------------------------------------------------------------------------------------------------------------------------------------------------------------------------------------------------------------------------------------------------------------------------------------------------------------------------------------------gcaaggctgctgctcagctgctcgaaaaacttaaaccgtcttattggttttcagctcacttgcactgcaaattcactgctcttgttcaacatgaagagggtggtcaagtgacaaaatttc-ttgcgcttgataagtgccttccagggcgcaagttcttacaggtatc-tat------cataaatttg-actgtttcctctagg-----------------------------ca-c--------------------------------------------------tttcttttggtctttgctggaagctaatatatgaattctgg-----------------------------------ctttctctgatctttt--agattgttgatattgaatctgcttcagtaccttatgaggttcaatatgatgaagaatggctggcaataacacgaaaattcaactgtgtcttccctttgaccatcaaacgtggaaactttgggtgtgttcatatacgacatttttgttt--------------------------------------------------------------------------------------------------------------------------------------------------------------
>I23385_M169_Malvaceae_Ochroma_pyramidale_seq1
-----------------------------------------------------------------------------------------------------------------------------------------------------------------------------------------------------------------------------------------------------------------------------------------------------------------------------------------------------------------------------------------------------------------------------------------------------------------------------------------------------------------------------------------------------------------------------------------------------------------------------------------------------------------------------------------------------------------------------------------------------------------------------------------------------------------------------------------------------------------------------------acaaggaactcttggaagcaaggctgctgctcagctgcttgaaaaactgaaaccatcttattggttttcagctcacttgcactgcaaattcactgctcttgttcaacatgaagagggtggtccagtgacaaaatttc-ttgcgcttgataagtgccttccagggcgcaagttcttacaggtatc-tat------cccaagtttg-actgtttcykctagg-----------------------------tt-c--------------------------------------------------tttcttttggtctttgctggaagctaatatatgaattctgg-----------------------------------ctttctctgatctttt--agattgttgatattgaatctgatccaggaccttatgaggttcartatgatgaagaatggctggcaataacacggaaattccactgtgtcttccctttgaccatcaaacgtggaaactttgggtgtgt--atg----acattttagttttgaccatgccacttat----------------------------------------------------------------------------------------------------------------------------------------------
>I23387_M178_Malvaceae_Malvaviscus_arboreus_seq1
------------------------------------------------------------------------------------------------------------------------------------------------------------------------------------------------------------------------------------------------------------------------------------------------------------------------------------------------------------------------------------------------------------------------------------------------------------------------------------------------------------------------------------------------------------------------------------------------------------------------------------------------------------------------------------------------------------------------------------------------------------------------------------------------------------------------------------------------------------------------------atccaacaaggaactcttggaagcaagcctgcagctcagctgcttgaraaactcaaaccatcttattggttttcagctcacttgcactgcaaattcactgctcttgttcagcatgaagagrgtggtcaartgacaaaatttc-ttgcacttgataaatgccttccmgggcgcaagttcttgcaggtatc-wtt------cataagtttsracwgtttcctgtagg-----------------------------tt-c--------------------------------------------------tttcttttggtyttygykggaagctaatatatgaattmtgg-----------------------------------cttyyyykrwyytttw--rrwtkktkrwwwtkrawyykrwyymrgrmcytttkrrgktymawwwkrwkrarrawkgstwgsmawdammmsraaawtymawykkkkyytyycyttkaccacccgaacgtggagactttaggtgtgt--atattggg-------------------------------------------------------------------------------------------------------------------------------------------------------------------------
>I23388_M180_Malvaceae_Triumfetta_lappula_seq1
--------------------------------------------------------------------------------------------------------------------------------------------------------------------------------------------------------------------------------------------------------------------------------------------------------------------------------------------------------------------------------------------------------------------------------------------------------------------------------------------------------------------------------------------------------------------------------------------------------------------------------------------------------------------------------------------------------------------------------------------------------------------------------------------------------------------------------------------------------------------------------------------------------------tgcccagctgctcgagaaactaaaaccatcttattggtttgcagctcacttgcactgcaaattctgtgctgttgttcaacatgaagagggtggrcgagagacaaagtttc-ttgcacttgataaatgccttccaggccgcaatttcttacaggtagc-tac------cataagtttt-attgttccctctt-g-----------------------------tt-c--------------------------------------------------tttcttaaggtctttrctggtagctgatakatgaatgcctg-----------------------------------ctttctctgttctctt--agattgttgatattgaatcsgacccaggaccrtacgaagttcaatatgatgaagaatggctcscaataacacgraaattcaactgtgtcttccctttgaccaagaaacgtggaa------------------------------------------------------------------------------------------------------------------------------------------------------------------------------------------------
>I23391_M183_Malvaceae_Phymosia_umbellata_seq1
--------------------------------------------------------------------------------------------------------------------------------------------------------------------------------------------------------------------------------------------------------------------------------------------------------------------------------------------------------------------------------------------------------------------------------------------------------------------------------------------------------------------------------------------------------------------------------------------------------------------------------------------------------------------------------------------------------------------------------------------------------------------------------------------------------------------------------------------------------------------------------------aggaactcttggaagcaarcctgcggctcagctgctcgaaaaactcaaaccatcttattggttttcagctcatttgcactgcaaattcactgctctcgttgaacaygaagagggtggtcgagtgacaaaatttc-ttgcacttgataaatgccttccagggcgcaagttcttgcagktrtc-tat------caaatgttct--ctgkttcctmtagg-----------------------------ttcc--------------------------------------------------tttcttttggtctatgctggaagctaatatrtgaatttttgg--------------------------------ttctcyckccgatctttt--agattsttgatattgaatccgatccgggaccttatgaggttcaatatgatgaagaatggctggcaataacamgaaaattcaactctgtcttccctttgacctttcagcgtggagactttcggtgtg------------------------------------------------------------------------------------------------------------------------------------------------------------------------------------
>I23392_M187_Malvaceae_Ayenia_berlandieri_seq1
--------------------------------------------------------------------------------------------------------------------------------------------------------------------------------------------------------------------------------------------------------------------------------------------------------------------------------------------------------------------------------------------------------------------------------------------------------------------------------------------------------------------------------------------------------------------------------------------------------------------------------------------------------------------------------------------------------------------------------------------------------------------------------------------------------------------------------------------------------------------------------tgaggaaggaacacttggaagcaaggctgctgctcagctgcttgaaaaactaaaaccatcttattkgttttcagctcacctgcactgcaaattcactgctcttgttcaacatgaagagggtggcccagttacaaagtttc-ttgcacttgataaatgtcttccagggaagaagttcttacaggtttg-gat------cataatttta-attgcttccattgtg-----------------------------tt--------------------------------------------------------tttgaatctttggttgaagctgatgtatgaatcctgg-----------------------------------ctttctctgatcttct--agattgttgatattgaatctgatccaggaccttacgaagttcaatatgatgaagaatggctggctataacaaggaaattcaattgcatatttcctttaaccagcaaacgtggaatctttgggtgtgt--atacatgaaaatatt------------------------------------------------------------------------------------------------------------------------------------------------------------------
>I23393_M189_Malvaceae_Kearnemalvastrum_lacteum_seq1
-----------------------------------------------------------------------------------------------------------------------------------------------------------------------------------------------------------------------------------------------------------------------------------------------------------------------------------------------------------------------------------------------------------------------------------------------------------------------------------------------------------------------------------------------------------------------------------------------------------------------------------------------------------------------------------------------------------------------------------------------------------------------------------------------------------------------------------------------------------------------------gatccagcaaggaacacttggaagcaagcctgmtgctcagctgcttgaaaaactcaaaccatcttattggttttcagctcacttgcactgcaaattcaccgctcttgtcsaacatgaagagggtggtcaagtgacraaatttc-ttgcactcgataaatgccttccdggdcgcaagttcttgcaggtatc-tat------cataastttt--ctgtttcctctagg-----------------------------tt-c--------------------------------------------------tttcttttggtgtttgccggaagctaatatatgaattctgt-----------------------------------ttttccytkatctatt--agattgttgatattgaatctgatccaggaccttatgaggttcaatatgatgaagaatggctggctataacacgraaattcaactgtgtcttccctttgacyttccgacgtggagactttgggtgtgt--atatatgacatttttgtttagaccatgccmcttatcttgct----------------------------------------------------------------------------------------------------------------------------------------
>I23394_M229_Malvaceae_Malvastrum_americanum_seq1
-------------------------------------------------------------------------------------------------------------------------------------------------------------------------------------------------------------------------------------------------------------------------------------------------------------------------------------------------------------------------------------------------------------------------------------------------------------------------------------------------------------------------------------------------------------------------------------------------------------------------------------------------------------------------------------------------------------------------------------------------------------------------------------------------------------------------------------------------------------------------------------aaggaacacttggaagcaagcctgcygctcagctgcttgaaaaactcaaaccatcttattggttttcagctcacttgcactgcaaattcactgctcttgttgaacacgaagagggtggtcaagtgacaaaatttc-ttgcactygataaatgccttccrggkcgyaagttcttgcaggtatc-tat------cataagtttt--ctgtttcctctagg-----------------------------tt-c--------------------------------------------------tttcttatggtgtttgccggaaactaatatatgaattctgt-----------------------------------tttaacctgatctatt--agattgttgatattgaatctgatccaggaccttatgaggttcaatatgatgaagaatggctcgctataacacga----------------------------------------------------------------------------------------------------------------------------------------------------------------------------------------------------------------------------------------
>I23396_M019_Malvaceae_Allosidastrum_pyramidatum_seq1
-----------------------------------------------------------------------------------------------------------------------------------------------------------------------------------------------------------------------------------------------------------------------------------------------------------------------------------------------------------------------------------------------------------------------------------------------------------------------------------------------------------------------------------------------------------------------------------------------------------------------------------------------------------------------------------------------------------------------------------------------------------------------------------------------------------------------------------------------------------------------------------gcaaggaactcttggaagcaaacctgctgctcagctgcacgaaaatctcaaaccatcttattggttttcagctcatttgcactgcaaattcactgctcttgttgaacatgaagagggtggtcgagtgacaaaatttc-ttgcacttgataaatgccttccagggcgcaagtttttgcaggtatc-tat------catatgttct--ctgtttcctgtagg-----------------------------tt-c--------------------------------------------------tttcttttggtctattctggaagctaatatatgaattctgg---------------------------------ttatctctccgatctttt--agattgttgatattgaatccaatccaggaccttatgaggttcaatatgatgaagaatggctggcaataacacgaaaattcaactctgtctkccctttgacctttcggcgcggagactttgggtgtgt--atatatgacatttttgttttgaccatacca---------------------------------------------------------------------------------------------------------------------------------------------------
>I23397_M020_Malvaceae_Melochia_betonicifolia_seq1
------------------------------------------------------------------------------------------------------------------------------------------------------------------------------------------------------------------------------------------------------------------------------------------------------------------------------------------------------------------------------------------------------------------------------------------------------------------------------------------------------------------------------------------------------------------------------------------------------------------------------------------------------------------------------------------------------------------------------------------------------------------------------------------------------------------------------------------------------------------------------------------------------------gctgcacagcttcttgaaaaactaaaaccgtcttattggttttcagctcacttgcactgcaagttctctgctcttgttcaacatgaagaaggcggccaagtgacaaagtttc-ttgctcttgataagtgccttccagggcgcaggttcttacaggtatc-tat------cgtmagttts-gctgtttcctctwgg-----------------------------ct-c--------------------------------------------------cttcytttggtstttgctgkaagctgata-ataaattctgg-----------------------------------ctttctctgatcttttttagattgttgatattgaatcgaatccaaggccttacgaagttcaatatgatgaagaatggctggcaataacaaggaaattcaactctgtcttccctttgaccatcagacgtggaaactttgggtg--------------------------------------------------------------------------------------------------------------------------------------------------------------------------------------
>I23398_M021_Malvaceae_Sidastrum_micranthum_seq1
------------------------------------------------------------------------------------------------------------------------------------------------------------------------------------------------------------------------------------------------------------------------------------------------------------------------------------------------------------------------------------------------------------------------------------------------------------------------------------------------------------------------------------------------------------------------------------------------------------------------------------------------------------------------------------------------------------------------------------------------------------------------------------------------------------------------------------------------------------------------------atccagaaaggaactcttggaagcaaacctgctgctcagttgctcgaaaaactcaaaccatcttattggttttcagctcatttgcactgcaaattcactgctcttgttgaacatgaagagggcggtcaagtaacaaaatttc-ttgcacttgataaatgccttccagggcgcaagttcttgcaggtatc-tat------catatgttc--------------------------------------------------------------------------------------------------------------------------------------------------------------------------------------------------------------------------------------------------------------------------------------------------------------------------------------------------------------------------------------------------------------------------------------------------------------------------------------------------------------------
>I23399_M022_Malvaceae_Gaya_dominguensis_seq1
-----------------------------------------------------------------------------------------------------------------------------------------------------------------------------------------------------------------------------------------------------------------------------------------------------------------------------------------------------------------------------------------------------------------------------------------------------------------------------------------------------------------------------------------------------------------------------------------------------------------------------------------------------------------------------------------------------------------------------------------------------------------------------------------------------------------------------------------------------------------------------------gcaaggaactcttggaagcaaacctgctgctcagctgctcgaaaaactcaaaccatcttattggttttcagctcatttgcactgcaaattcaccgctctcgttgaacatgaagagggtggtcgagtgacaaaatttc-ttgcacttgataaatgccttccagggcgcaagttcttgcaggtatc-tat------catatgttct--ttgt-------------------------------------------------------------------------------------------------------------------------------------------------------------------------------------------------------------------------------------------------------------------------------------------------------------------------------------------------------------------------------------------------------------------------------------------------------------------------------------------------------------
>I28591_M023_Malvaceae_Neobuchia_paulinae_seq1
-----------------------------------------------------------------------------------------------------------------------------------------------------------------------------------------------------------------------------------------------------------------------------------------------------------------------------------------------------------------------------------------------------------------------------------------------------------------------------------------------------------------------------------------------------------------------------------------------------------------------------------------------------------------------------------------------------------ttga-tttgatggaa-----atgaataaatctt-aaagaa-tgact---attttcatattatctgcctttgttg-cattatcacatatcaagcttattcagttttcttg-tttacc------------acttgtggcgtc-------------------ttagattcagcaaggaactcttggaagcaaggctgctgctcagctgctcaaaaaacttaaaccgtcttattggttttcagctcacttgcactgcaaattcactgctcttgttcaacatgaagagggtggtcgagtgacaaaatttc-tcgcgcttgataagtgtcttccagggcgcaagttcttgcaagtatc-tat------cataagtttg-actgtttcctctaag-----------------------------tt-ctttcttttggtct----------------------gtttcctctaagttctttcttttggtctttgctggaagct---------------------------------------------------------------------------------------------------------------------------------------------------------------------------------------------------------------------------------------------------------------------------------------------------------------------------------------------------------------------------------------
>I28592_M188_Cytinaceae_Bdallophytum_americanum_seq1
----------------------------------------------------------------------------------------------------------------------------------------------------------------------------------------------------------------------------------------------------------------------------------------------------------------------------------------------------------------------------------------------------------------------------------------------------------------------------------------------------------------------------------------------------------------------------------------------------------------------------------------------------------------------------------------aggacgtt----gccgttacccg-c------------------gaggacttt--------tgaagttttttttttgttattttaacatatttg-aataacaccatggcgggtttatttagattgcttgtttaacgc-------------------attg---gaaca---ctt-----tcagattcaggaaagaactcttgggagtaaagctgctgctcagttgctggaaaaactgagacccccatactggttttcagctcacttgcactgcaaatttgcggcgcttgtgcagcatgagaaagatggccctgtaacaaaattcc-ttgctcttgataagtgtcttccacgtcrtaaatttttacag--gtc-tgt------tctaaccttttaattgtgtctatatgg---------------------------g---c----------------------------------------------aacct---ttgtggtcatttctggaaaccactgcaacga-----------------------------------------------------------------------------------------------------------------------------------------------------------------------------------------------------------------------------------------------------------------------------------------------------------------------------------------------------------------------------
>I28593_M024_Malvaceae_Carpodiptera_cubensis_seq1
--------------------------------------------------------------------------------------------------------------------------------------------------------------------------------------------------------------------------------------------------------------------------------------------------------------------------------------------------------------------------------------------------------------------------------------------------------------------------------------------------------------------------------------------------------------------------------------------------------------------------------------------------------------------------------------------------------------------------a----ataaataaat--------aa-tgact---attttcatagtatctgccttcattg-tattatttcatagcaagcttgttcagatttcttg-ttcact--aatcgtggttgcttgttggttg---aaaaccatt-c-----ttagattcagcaaggaactctcggaagcaaggctgctgcwcagctgctcaaaaaactgaaaccgtcttattggttttcagctcacttgcactgtaaattcactgctcttgttcaacacgwagatggtggtccagtgacaaaatttc-ttgcacttgataagtgccttccagggcgcaagttcttacaggtatc-tat------cacaagattg-actgtttcctctagg-----------------------------tt-c--------------------------------------------------tttatttttgt-ttttctggaagctaatatatgaattttgg-----------------------------------ctttccctgatctttc--agattgttgatattgaatctgcttcaggaccttatgaggttcaatatgatgaagaatggctggcaatcacacggaaat------------------------------------------------------------------------------------------------------------------------------------------------------------------------------------------------------------------------------------
>I28594_M025_Malvaceae_Herrania_nitida_seq1
---------------------------------------------------------------------------------------------------------------------------------------------------------------------------------------------------------------------------------------------------------------------------------------------------------------------------------------------------------------------------------------------------------------------------------------------------------------------------------------------------------------------------------------------------------------------------------------------------------------------------------------------------------------------------------------------------------------------------------------------aaagaa---aca---attt---cattttctgcctttgttg-cattatcttatatcaagcttattcagatttcttg-ttgact--gatcatggttgcttcttg-------gaaaatatttc-----ttagattcaagaaggaactcttggaagcaaggctgctgctcagttgctcgaaaaactgaaaccgtcttattggttttcagctcacttgcactgtaaatttgctgctcttgttcaacatgaaagtggtggctcagtgacaaaatttc-ttgcacttgataagtgccttccagggcgcagtttcttacaggtatc-tat------cataagtctg-------------------------------------------actt----------------------------------------------------tttcgtctggtcttttctggaagctgatatatgaactctgg-----------------------------------ctttctctgatctttt--agattgttgatattgaatcggatccaggaccttatgaggttcgatatgatgaagaatggcttgcaataacacggaaattcaac-------------------------------------------------------------------------------------------------------------------------------------------------------------------------------------------------------------------------------
>I28595_M184_Malvaceae_Guazuma_ulmifolia_seq1
-----------------------------------------------------------------------------------------------------------------------------------------------------------------------------------------------------------------------------------------------------------------------------------------------------------------------------------------------------------------------------------------------------------------------------------------------------------------------------------------------------------------------------------------------------------------------------------------------------------------------------------------------------------------gccgcaaaaggcatttcaaagatgaggtaa------taatcattga-tttggtggaaa----atagaaaatttta-aaagaa-taaca---attt---cactatctgcctttgttt-tattatctcatatcaagcttatttagatttattg-ttgact--taccatggtttcttcttg-------gaaactatttc-----ttagattcaagaaggaactcttggaagcaaggctgctgctcagttgcttgaaaaactgaaaccatcttattggttttcagctcatttgcactgcaaatttgctgctcttgttcaacatgaaagtggtggctcagtgacaaaatttc-ttgcacttgataagtgccttccygggcgaagtttcttgcaggtatc-tat------cttaagtttg-actgtttcctctagg-----------------------------tt-c--------------------------------------------------tcycctctagtctttctctg-----gatatatgaattctgg-----------------------------------ctttctatgatctttt--agattgttgatattgaatcggatccaggaccttacgaggttcaatatgatgaagaatggcttgcaataacacagaaattcaactg-----------------------------------------------------------------------------------------------------------------------------------------------------------------------------------------------------------------------------
>I28596_M026_Malvaceae_Ruizia_cordata_seq1
----------------------------------------------------------------------------------------------------------------------------------------------------------------------------------------------------------------------------------------------------------------------------------------------------------------------------------------------------------------------------------------------------------------------------------------------------------------------------------------------------------------------------------------------------------------------------------------------------------------------------------------------------------------------------------------------------------------------ggaga----ttaaatgaatgta-aaggaa-taamr---attttcgtattatctgcctttgttt-ca-tatctwgtatcaagcttattcggattcctmt-ttgamt--aagcccagttgcttgtttgtyggttgaaaatatttc-----ttagattgagcaaggaactcttggaagcaaggctgctgctcagctgcttgaaaaactgaaaccttcttattggttttcagctcacytgcactgcaagttcactgctcttgttcaacatgaagagggtggcccaacgacaaaatttc-ttgcactagataagtgccttcccaggcgcaagttcttacaggtatc-tat------ctcaagtttg-tctatttcttttagg-----------------------------tt-c--------------------------------------------------tttattttggtctttgctggaaactaatttatgaatttkgg-----------------------------------ctttctctgatctckt--agattgttgatatagaatctgat-------------------------------------------------------------------------------------------------------------------------------------------------------------------------------------------------------------------------------------------------------------------------------------------
>I28597_M027_Malvaceae_Melhania_velutina_seq1
-----------------------------------------------------------------------------------------------------------------------------------------------------------------------------------------------------------------------------------------------------------------------------------------------------------------------------------------------------------------------------------------------------------------------------------------------------------------------------------------------------------------------------------------------------------------------------------------------------------------------------------------------------------------------------------------------------------ytga-tttggtggaga----ttaaataaatgtt-aaggaa-taaaa---attttcatattatctgcctttgttt-ca-tatctcgtatcaagcttatttgaattyctct-ttgamt--aagcccagttkcttgtttgtcggttgaaaatatttc-----ttagattgagcaaggaactcttggaagcaaggctgctgctcagctgcttgaaaaactgaaaccttcttattggttttcrgctcacttgcactgcaagttcactgctcttgttcaacatgaagagggtggcccaacgacaaaatttc-ttgcactagataagtgccttcccrggcgcaagttcttacaggtatm-tatct---cctcaagtwwg-tctatttcttttagg-----------------------------tt-c--------------------------------------------------tttrttttggcctttgctggaaactaatctatgaattttgg-----------------------------------ctttctctgatctctt--agattgttgatattgaatctgatccaggaccttatgaggtgaaatatgatgaagaat---------------------------------------------------------------------------------------------------------------------------------------------------------------------------------------------------------------------------------------------------------
>I28598_M028_Malvaceae_Glyphaea_brevis_seq1
-----------------------------------------------------------------------------------------------------------------------------------------------------------------------------------------------------------------------------------------------------------------------------------------------------------------------------------------------------------------------------------------------------------------------------------------------------------------------------------------------------------------------------------------------------------------------------------------------------------------------------------------------------------------------------------------------------------------------gaaa----ataaatgaatgta-aaagaa-taatg----------tgctacctgcctttgttg-catcatctcatatcaagcttactcatatttcttg-ttgatt--tatcatggttgcctgttggtta---aaaaatatttc-----ttagattcagaaaggaactcttggaagcaagcctgctgctcagctgctcgaaaaactaaaaccatcttattggttttcagctcacttgcactgcaaattctctgctcttgttcaacacgaagaaggtggaccagtgacaaagtttc-ttgcacttgataagtgccttcccggacgccatttcttacaggtagc-tat------cataagttta-attgtttcctcttgg-----------------------------tc-t--------------------------------------------------tttcttatggtctttgctggaggctgatgcaagactgctac-----------------------------------ctttctctgatctctt--agattgttgatattgaatcggatccagggccttatgaagttcaatatgatga--------------------------------------------------------------------------------------------------------------------------------------------------------------------------------------------------------------------------------------------------------------
>I28600_M146_Malvaceae_Mortoniodendron_guatemalense_seq1
----------------------------------------------------------------------------------------------------------------------------------------------------------------------------------------------------------------------------------------------------------------------------------------------------------------------------------------------------------------------------------------------------------------------------------------------------------------------------------------------------------------------------------------------------------------------------------------------------------------------------------------------------agagaacttgttcgctacaaaagacatttcataaatgaggtaa------ttacatttga-tttggtggaaa----ataaataaatgta-aaagaa-agaca---attttcat----tgtgcctttgttg-cattatctcatatcaagcttattcagatttatcg-ttgact--aatcctggttgcttgttggttg---aaaaatatttc-----ttagattcagcaaggaaatcttggaagcaaggctgctgctcagctgcttgaaaaactgaaaccttcttattggttttcagctcacttgcactgcaaattcactgctcttgttcaacatggagagggtggtccagtgacaaagtttc-ttgcgcttgataagtgcctcccagggcgcaagttcttacaggtatc-tat------cacaagtttg-actgtttcctctagg-----------------------------tt-c--------------------------------------------------tttctttgggtttttgctggaaactaatatatgaattctg------------------------------------ttttctcttatcttt---agattgttgatattgaatctgatccaggaccttatgaggttcaatatgatga--------------------------------------------------------------------------------------------------------------------------------------------------------------------------------------------------------------------------------------------------------------
>I28602_M031_Malvaceae_Mollia_sp_seq1
a-----------------------------------------------------------------------------------------------------------------------------------------------------------------------------------------------------------------------------------------------------------------------------------------------------------------------------------------------------------------------------------------------------------------------------------------------------------------------------------------------------------------------------------------------------------------------------------------------------------------ttggccacttggcatcactgattatggaaactgkaacgaacttgttcgtaaaaaaaggcatttcgaagatgaggtaa------ttataattgattttkccggaga----ataaatgaatcta-aaagaa-taacg---------------------------------------------------------ttcttg-ttgact--tattgtagttgtttgttggttg---gaaattatttt-----gtagattcasaaaggaaytcttggaagcaagcctrctgctcagttgcttgaaaaattaaaacckkcttattggttttcagctcatttacactgcaaattttctgctcttgttcaacatgaagaaggtgggrgagtracaaagtttc-ttgcmcttgataagtgccttccagggcgcaatttcttacaggtagc-tat------cataagtttg-attgtttcctcttgr-----------------------------tt-ctttcttatggtyyybwcttaggttctttcttacggtttcgtmttgggttctttcttacggtctttactggaagmtgatatatyratggtgg-----------------------------------ctttctctgatatctt--agattgttgatattgaatcggatcaa----------------------------------------------------------------------------------------------------------------------------------------------------------------------------------------------------------------------------------------------------------------------------------------
>I28603_M223_Malvaceae_Gossypium_hirsutum_seq1
--------------------------------------------------------------------------------------------------------------------------------------------------------------------------------------------------------------------------------------------------------------------------------------------------------------------------------------------------------------------------------------------------------------------------------------------------------------------------------------------------------------------------------------------------------------------------------------------------------------------------------------------------------------------------yatatgttctagcttggggattttgawttayawtcaa--ttggtggaa-----atgvatatatgtg-ayagaa-tgrwm---atsthhatatcaarmktmt-------------------------tcagttggaaytcttg-ttgacc--attyctggttgcttgttggttg---aaacatatttt----cctagatccagcaaggaacthttggaagcaarcctgcwgctcagctgctcdaaaaactcavaccatcrtattggttttcagctcacttgcactrhawmtwsvcyscwshtdktkwwcatgarrrggrtggtcragtgaymaaatttc-ttgcactckataaatgccttcchgggydcaagttcttgcaggtatc-tdt------catadgtthtgaccatttcatttagg-----------------------------tt-c--------------------------------------------------tttcttttggtctttgctggaagctaataaatgaattctgg-----------------------------------ctttctctgatctttt--arrttgttgatattgawyy-gatctagga-cttatgaggttcagtatgatgaagaatggctggcaataacacggaaattgaactgtgw--------------------------------------------------------------------------------------------------------------------------------------------------------------------------------------------------------------------------
>I28606_M033_Malvaceae_Reevesia_formosana_seq1
---------------------------------------------------------------------------------------------------------------------------------------------------------------------------------------------------------------------------------------------------------------------------------------------------------------------------------------------------------------------------------------------------------------------------------------------------------------------------------------------------------------------------------------------------------------------------------------------------------------------------------------------------------------------------gcatttcaaagacgaggtaaa-----tcataattga-tttggtggaaa----ataaatcaat-ta-aaagaa-tgaca---at-ttcatattattttcctttgttg-cattatctcatatcaagcttattcagatttcttg-ttgayt--tatcctrgttgcttgctggttg---aaatttatttc-----ttagatwcagcaaggaactcttggaagcaaggctgctgctcagctscttgaaaaactgaaaccatcttattggttttcagctcacttacactgcaaattcactgctcttgttcaacatgaagagggtggcccagtgacaaaatttc-ttgcacttgataagtgccttccaaggcgcaagttcttacaggtatc-tat------cataagtttg-actatttcctctagg-----------------------------tt-c--------------------------------------------------tttcttttggtctttcctgaaagctaatatgtgaattctgg-----------------------------------atttcttcaatctttt--agattgttgatattgaatctgatccaggacctt---------------------------------------------------------------------------------------------------------------------------------------------------------------------------------------------------------------------------------------------------------------------------------
>I28607_M034_Malvaceae_Mansonia_altissima_seq1
--------------------------------------------------------------------------------------------------------------------------------------------------------------------------------------------------------------------------------------------------------------------------------------------------------------------------------------------------------------------------------------------------------------------------------------------------------------------------------------------------------------------------------------------------------------------------------------------------------------------------------------------------------------------------------------atgaggtaa------ttacagtaga-gttggtggaag----ataaataaatgta-aaagaa-tgaca---gtattcataccatcttgctttgttg-catcatctcttatccagcttatccggatttcttg-ttga-------cctggttgcttgtcggttg---aaaaatatttc-----ttagattcagcaaggaactcttggaagcaaggctgctgctcagctgcttgaaaaactgaaaccgtcttattggttttcagctcacttgcactgcaagttcagtgctcttgttcaacataaagagggtggccctgtaacaaaatttc-ttgcacttgataagtgccttccagggcgtcagttcttacaggtatc-tat------cataaatttg-actattccctctagg-----------------------------tt-c--------------------------------------------------tttcctttggtctttgctggaagctaatatatgaattctgg-----------------------------------ctttctcttatttttt--agattgttgatattgacactgatccaggaccttatgaggttcaatat-------------------------------------------------------------------------------------------------------------------------------------------------------------------------------------------------------------------------------------------------------------------
>I28608_M035_Malvaceae_Hosfordia_alata_seq1
----------------------------------------------------------------------------------------------------------------------------------------------------------------------------------------------------------------------------------------------------------------------------------------------------------------------------------------------------------------------------------------------------------------------------------------------------------------------------------------------------------------------------------------------------------------------------------------------------------------------------------------------------------------------------------------------------------------------------------------------------------------------aatctgcctttgttg-cattatctcatatcgagtttatttagttttcttg-ttcacc--aatcmtggttgcttgttggttg---aaacatactt--------agatccagcaaggaactcttggaagcaagcctgcygctcagctgctcraaaaactyaaaccatcttattggttttcagctcatttgcactgcaaattcactgctctcgttgaacatgaagagggtggtcragtgacaaaatttc-ttgcacttgataaatgccttccagggygcaagttcttgcaggtatc-tat------caaatgttct--ctgtttcctctagg-----------------------------ttcc--------------------------------------------------tttcttttggtctatgctggaagctaata-----------------------------------------------------------------------------------------------------------------------------------------------------------------------------------------------------------------------------------------------------------------------------------------------------------------------------------------------------------------------------------
>I28609_M036_Malvaceae_Pentaplaris_davidsmithii_seq1
--------------------------------------------------------------------------------------------------------------------------------------------------------------------------------------------------------------------------------------------------------------------------------------------------------------------------------------------------------------------------------------------------------------------------------------------------------------------------------------------------------------------------------------------------------------------------------------------------------------------------------------------------------------------------aacatttcaaagatgaggtaa------ttataattga-tttggtggaa-----atgaataaatgta-atagaa-tgaca---attttcagataatctgcctttcttg-cagtatctcatatcaaacttattcagtattcttg-ttgatc--aatcctggttacttgttggttg---aaacatatttc-----ttagatccagcaaggaactcttggaagcaagcctgctgctcagctgctcgaaaaactcaaaccatcttattggttttcagctcacttgcactgcaaattcactgctcttgttcaacatgaagagggtggtcgagtgacaaaatttc-ttgcacttgataaatgccttccagggcgcaagttcttgcaggtacc-tat------cataagtttg-actgtttcctctaag-----------------------------tt-c--------------------------------------------------tttcttttggtctttgctggaagctaatatatgaactctgg-----------------------------------ctttttctgatctatt--agattgttgatattgaatctgatccaggacctta--------------------------------------------------------------------------------------------------------------------------------------------------------------------------------------------------------------------------------------------------------------------------------
>I28610_M037_Malvaceae_Heritiera_littoralis_seq1
-------------------------------------------------------------------------------------------------------------------------------------------------------------------------------------------------------------------------------------------------------------------------------------------------------------------------------------------------------------------------------------------------------------------------------------------------------------------------------------------------------------------------------------------------------------------------------------------------------------------------------------------------------------------------------------------------------------------ttgggaa---------aaaaatgta-aatgga-tggca---gttttcatattagctgcctttgttg-cattatctcatatcaacgttagtcagattcctca-ttgact--aatcttggatgcatgtcggtta---taaaatatttc-----ttagattcagcaaggaactcttggaagcaaggctgctgctcagttgcttgaaaaactgaaaccatcttattggttttcagctcacttgcactgcaaattcactgctcttgttcaacatgaagagggtggatcagtaacaaaatttc-ttgcgcttgataaatgccttccagggcgcaagtttttacaggtgtc-tat------cgtaagtttg-attgtttcctacagg-----------------------------tt-c--------------------------------------------------tttctgttggtctttgctggaaactgatacattaatcttgg-----------------------------------ctttctctgatatttt--agattgttgatattgaat------------------------------------------------------------------------------------------------------------------------------------------------------------------------------------------------------------------------------------------------------------------------------------------------
>I28611_M062A_Malvaceae_Durio_zibethinus_seq1
-------------------------------------------------------------------------------------------------------------------------------------------------------------------------------------------------------------------------------------------------------------------------------------------------------------------------------------------------------------------------------------------------------------------------------------------------------------------------------------------------------------------------------------------------------------------------------------------------------ctttcacatgattggcctcttggcatcactgattatgggaactggaaagaacttgtttgccacaaaaaacatttc-----------------------------------------------------------aaagaa-tgaca---attttcatattacctacctttgttg-cattgactcatatcaagcttattcagatttctyg-ttgact--aatcatggaagcttgtcggttg---aaaattatttc-----ttagattcagcaaggaactcttggaagcaaagctgctactcggttgcttsaaaaactgaaaccgtcttattggttttcarctcacttgcactgcaaattcactgctcttgtccaacatgaagagggtggctcagtgaaaaaatttc-ttgcacttgataagtgccttchagggcgcaagttcttacaggtgtc-tat------cataagtttg-aytgtttcctctagg-----------------------------tt-c--------------------------------------------------tttgttttggtctttgctggaagctgatatatgaatcctgg-----------------------------------ctttctctgataattt--agattgttgatattgaatctgatcctgggccttacgaggttcaataggatgaagaa----------------------------------------------------------------------------------------------------------------------------------------------------------------------------------------------------------------------------------------------------------
>I28615_M041_Malvaceae_Pterygota_brasiliensis_seq1
----------------------------------------------------------------------------------------------------------------------------------------------------------------------------------------------------------------------------------------------------------------------------------------------------------------------------------------------------------------------------------------------------------------------------------------------------------------------------------------------------------------------------------------------------------------------------------------------------------------------------------------------------------------------------catttcaaagatgaggtaa------ttagaattga-tttgctggaa---------aaaaatgta-aatgaa-tgata---attttcatattagctacctttgttg-cattatctcacatcaagcttattcagattcctca-ttgact--aatcttggatgcatgtcggttt---taaaatatttc-----ttagattcagcaaggaactcttggaagcaaggctgctgctcaactgcttgaaaaactgaaaccatcttattggttttcagctcacttgcactgcaaattcactgctcttgttcagcatgaggagggtggttcagtaacaaaatttc-ttgcgcttgataaatgccttccagggcgcaagttcttacaggtgtc-tat------cataagtttg-actttttcctatagg-----------------------------tt-c--------------------------------------------------tttgttttggtctttgctgga-------------------------------------------------------------------------------------------------------------------------------------------------------------------------------------------------------------------------------------------------------------------------------------------------------------------------------------------------------------------------------------------
>I28616_M042_Malvaceae_Leptonichya_maranta_seq1
---------------------------------------------------------------------------------------------------------------------------------------------------------------------------------------------------------------------------------------------------------------------------------------------------------------------------------------------------------------------------------------------------------------------------------------------------------------------------------------------------------------------------------------------------------------------------------------------------------------------------------------------------------------------------------------tgaggtact--------taattca-cctggtggaaa----ataaataaatgta-aaagaa-tgrca---atttacatattatctgccattgttg-saatatctcataccaagcttaacag-------tg-ttcact--aatcctggttgctggttggttg---aaaaatatttc-----ttagattcaggaaggaacacttggaagcaaggctgctgctcagttgctcgaaaaattgaaaccgtcttattggttttcggctcacctgcactgcaaattcactgctcttgttcaacatgaagagggcggtccagtgacaaaatttc-ttgcacttgataagtgycttcctgggcgcaagtttttacaggtatatcgtatatattataagtttg-actgtttcctctagg-----------------------------tt-c--------------------------------------------------tttttttt----tttggtggaagctgatatatgtattctgg-----------------------------------ctttctct----------------------tttagtmtgakyyrrgasyywamgrrrt----------------------------------------agctmc----------------------------------------------------------------------------------------------------------------------------------------------------------------------------------------------------------------------------
>I28617_M043_Neuradaceae_Neurada_procumbens_seq1
----------------------------------------------------------------------------------------------------------------------------------------------------------------------------------------------------------------------------------------------------------------------------------------------------------------------------------------------------------------------------------------------------------------------------------------------------------------------------------------------------------------------------------------------------------------------------------------------------------------------------------------------------------catgttcgtga-gtacgatgttcagaagcttatgcaa--------gtgaatga------------------------------accgat-tgata---tttttc-----------------------tttcgcatgattggcctgttggcatcactga-ttatggggactggaggacacttgttaggcaa-aagaaacatttcagacaagaggttgaagaaggaactcttggaagtgaagckgctgctcagctgctggggaaattaaaacctaattactggttttcggctcaccttcactgcaaattygctgcygttgttcaacatggcratggcggccaattaacaagatttc-tagcactggataagtgycttccagggaggaagtttttac----------------------------------------------------------------------------------------------------------------------------------------------------------------------------------------------------------------------------agattgttgaaattgaatcggagccaggaccttatgagatycagtacgacgaagaatggctggcgattacaaggaagttgaactcttatctacct-------------------------------------------------------------------------------------------------------------------------------------------------------------------------------------------------------------------
>I28618_M044_Malvaceae_Pentace_laxiflora_seq1
-------------------------------------------------------------------------------------------------------------------------------------------------------------------------------------------------------------------------------------------------------------------------------------------------------------------------------------------------------------------------------------------------------------------------------------------------------------------------------------------------------------------------------------------------------------------------------------------------------------------------------------------------------------------------------ttcaaagacgaggtaa------gtacaattga-tttgcaggaaa----ataaataaatgtt-aaagaa-tgata---attttcatagtatctgccttggttg-catt------tatcaagcttattcagatttctca-ttgact--aatcctggttgcttgtcggttg---aaaaccatt-c-----ttagattcagcaaggaattctaggaagcaaggctgctgctcagctgctcgaaaaactgaaaccgtcttactggttttcagctcacttgcactgcaaattcactgctcttgttcaacatgaagagggtggtcggttgacaaaatttc-ttgcacttgataagtgccttccagggcgcaagttcttacaggtatc-tat------cacaagattg-actgtttcctctagg-----------------------------tt-c--------------------------------------------------tttattttgg-----tctggaagctaatatatgaattttgg-----------------------------------ctttccatgagctttc--agattgttgatattgaatctgatccgggaccttatgaggttcgctatgatgaagaatggctggcaataacacggaaa-------------------------------------------------------------------------------------------------------------------------------------------------------------------------------------------------------------------------------------
>I28619_M045_Malvaceae_Phragmotheca_mammosa_seq1
------------------------------------------------------------------------------------------------------------------------------------------------------------------------------------------------------------------------------------------------------------------------------------------------------------------------------------------------------------------------------------------------------------------------------------------------------------------------------------------------------------------------------------------------------------------------------------------------------------------------------------------------------------------------------tttcaaagatgaggtaa------ttataattga-tctggtggaa-----atgaattaatata-aaagaa-tgaca---attttcatattatctgcctttgttg-cattatctcatatcaagcttattcagttttcttg-tcgacc--aatcctggttggttgttggttg---aaacatatttc-----ttagatccagcaaggaactcttggaagcaaggctgctgctcagctgcttgaaaaactcaaaccatcttattggttttcagctcacttgcactgcaaattcactgctcttgttcaacatgaagagggtggtcaagtgacaaaatttc-ttgcacttgataaatgccttccagggcgcaagttcttacaggtatc-tat------cataagtttg-attgtttccttttgg-----------------------------tt-c--------------------------------------------------tttcgtttggtctttgctggaagctaatatatgaattgtgg-----------------------------------ctttctctkatctttt--agattgttgatgttgaatctgatccaggacctttcgaggttcaatat-------------------------------------------------------------------------------------------------------------------------------------------------------------------------------------------------------------------------------------------------------------------
>I28620_M046_Malvaceae_Camptostemon_shultzii_seq1
-----------------------------------------------------------------------------------------------------------------------------------------------------------------------------------------------------------------------------------------------------------------------------------------------------------------------------------------------------------------------------------------------------------------------------------------------------------------------------------------------------------------------------------------------------------------------------------------------------------------------------------------------------------------------------tcttatagcatgatataataat--------ttga-tttggtcgaa-----atgaataaatgta-aaagaa-tgaca---attttcatatrwtctkcctttgtyg-cwttatcwcatatcaagcttattcatttttcttg-ttgrcc--vmtyctggttgcttgttggttg---aaacatatttc-----ttagatccagcaaggaactcttggaagcaagcctgctgctcagctgctygaaaaactcaaaccatcttattggttttcagctcacttgcactgcaaattcactgctcttgttcaacatgaagagggwgrtckagtgacaaaatttc-ttgcacttgataaatgccttccagggcgtaagttcttgcaggtatc-tat------cttaagtttg-actgtwtyctctagg-----------------------------tt-c--------------------------------------------------tttctyttggtctttkctggaagctaatatatgaattctgg-----------------------------------ctttctctgatct-----------------------------------------------------------------------------------------------------------------------------------------------------------------------------------------------------------------------------------------------------------------------------------------------------------------------
>I28623_M048_Malvaceae_Abroma_augusta_seq1
-----------------------------------------------------------------------------------------------------------------------------------------------------------------------------------------------------------------------------------------------------------------------------------------------------------------------------------------------------------------------------------------------------------------------------------------------------------------------------------------------------------------------------------------------------------------------------------------------------------------------cgcttggcatcactgattatgggaactggaaggaacttgttcgctacaaaaaacatttcaaagacgaggtaa------ttataattga-tttggtggaga----ttaaataaatgta-aaagaa-tgaca---atttttatatcaag------------------------------------------cttg-ttgact--aatcctggttgcttgttgatta---aaaaatatttc-----ttagattcaggaaggaactcttggaagcaaggctgctgctcagctgcttcaaaaactgaaaccgtcttattggttttcagctcacttgcactgcaaattcactgctcttgttcaacatgaagagggtggtccagtgacaaaatttc-ttgcgcttgataagtgtcttccagggcgcaagttcttacaggtatc-tat------tgtaagtttg-actgtttcctctagg-----------------------------tt-c--------------------------------------------------tttattttggtctttggtggaagctgatatatgaattctgg-----------------------------------ctttctctgatctttt--agattgttgatattgaatct----------------------------------------------------------------------------------------------------------------------------------------------------------------------------------------------------------------------------------------------------------------------------------------------
>I28624_M049_Malvaceae_Corchoropsis_tomentosa_seq1
---------------------------------------------------------------------------------------------------------------------------------------------------------------------------------------------------------------------------------------------------------------------------------------------------------------------------------------------------------------------------------------------------------------------------------------------------------------------------------------------------------------------------------------------------------------------------------------------------------------------------------------------------gagggaacttgttcgctataaaaaacatttcaaaaatgaggtaa------ttacaattga-tttggtggaac----ataaataaatgta-aaggaa-tgaca---gttttcgtattatctgcct-------------ctcatatcaagcttatttggattcctct-ttgact--aagcccagttgcttgtttttcggttgaaaatatttc-----ttagattgagcaaggaactcttggaagcaaggctgctgctcagctgcttgaaaaactgaagccttcttattggttttcagctcacttgcactgcaaattcactgctcttgttcaacatgaagagggtggtccaacgacaaaatttc-tcgcgctagataagtgtcttccagggcgcaaattcttacaggtatc-tat------ctcaagtttg-tttttttcctctagg-----------------------------tt-c--------------------------------------------------------ttggtctttgctggaagctaatctatgaattctgg-----------------------------------ctttctctgatctctt--agattgttgatattgaatctg---------------------------------------------------------------------------------------------------------------------------------------------------------------------------------------------------------------------------------------------------------------------------------------------
>I28626_M226_Malvaceae_Helicteres_guazumifolia_seq1
-----------------------------------------------------------------------------------------------------------------------------------------------------------------------------------------------------------------------------------------------------------------------------------------------------------------------------------------------------------------------------------------------------------------------------------------------------------------------------------------------------------------------------------------------------------------------------------------------------------------------------------------------------------ttgttcgccacaaaaaacatttcaaagatgaggtaa------ttgcaattga-gttggtagaaa----ataaataaatgta-aaagaa-tgaca---atattcatactatctggctttgttg-catcatctcttatccagcttattcggatttcttg-ttga-------cctggtggcatgttggttg---aaaaatatttc-----ttagattcagcaaggaactcttggtagcaagcctgctgctcagctgcttgaaaaactgaaaccgtcttattggttttcagctcacttgcactgcaagttcactgctcttgttcaacatgaagagggtggctcaatgacaaaatttc-ttgcrcttgataagtgccttccagggcgcaagttcttacaggtatc-trt------tataagtttg-actgtttcctctagg-----------------------------tt-c--------------------------------------------------tttcctttgctctttgctggaagctaatatatcaattctgg-----------------------------------ctttctctgatctttt--agattgttgatattgaatctgagccaggaccttatgaggtgcaatatgatgaagaatggctggccataacaaagaaattcaactgtgt--------------------------------------------------------------------------------------------------------------------------------------------------------------------------------------------------------------------------
>I28628_M051_Malvaceae_Werklea_horrida_seq1
----------------------------------------------------------------------------------------------------------------------------------------------------------------------------------------------------------------------------------------------------------------------------------------------------------------------------------------------------------------------------------------------------------------------------------------------------------------------------------------------------------------------------------------------------------------------------------------------------------------------------------------------------------------------------------------------------------------------------------------------------------------------------------------------cataacaagcytattcagttytcttg-ttgacc--aatc-tgtttcgttgttggttg---aaacatatttc-----ttagatccaacaaggaactcttggaagcaagcctgcagctcagctgcttgaaaaactcaaaccatcttattggttttcakctcacttgcaytgcaaattcactgctcttgttcagcatgaagagggyggtcaagtgacaaaatttc-ttgcactkgataaatgccttccagggcgcaagttcttgcaggtatc-ttt------cataagtttcgactgtttcctgtagg-----------------------------tt-c--------------------------------------------------tttcttttggtctttgctggaagctaatatatgaattctgg-----------------------------------ctttatctgatctttt--agattgttgatattgaatctgatcctagaccttttgaggttcaatatgatgaagaatggctaac--------------------------------------------------------------------------------------------------------------------------------------------------------------------------------------------------------------------------------------------------
>I28629_M052_Malvaceae_Spirotheca_rosea_seq1
----------------------------------------------------------------------------------------------------------------------------------------------------------------------------------------------------------------------------------------------------------------------------------------------------------------------------------------------------------------------------------------------------------------------------------------------------------------------------------------------------------------------------------------------------------------------------------------------------------------------------------------------------------------------aaaaagcatttcaaagatgaggtaattat-tttataattga-tttggtggaa-----atgaatgaatgta-aaagaa-tgaca---attttcatattatctgcctttgttg-ctttttctcatatcaagcttattcagttttcttg-tttacg--aatcctagctgcttgttggttg---aaacwtatttc-----ttagatccagcaaggaactcttggaagcawggctgctgctcagctgcttgaaaaacttaaaccatcttattggttttcagctcacttgcactgcaaattcactgctcttgttcaacatgaagagggtggtcgagtgacaaaatttc-ttgctcttgataagtgccttccasggcgcaagttcttacaggtatc-tat------cataagtttt-actgtttcctccagr-----------------------------tt-c--------------------------------------------------tttcatttggtcgtttctggaagctaatatatgaattctgg-----------------------------------ctttctctgatctttt--agattgttgatattgaatctgatccaggacc-----------------------------------------------------------------------------------------------------------------------------------------------------------------------------------------------------------------------------------------------------------------------------------
>I28630_M053_Malvaceae_Huberodendron_swietenioides_seq1
-----------------------------------------------------------------------------------------------------------------------------------------------------------------------------------------------------------------------------------------------------------------------------------------------------------------------------------------------------------------------------------------------------------------------------------------------------------------------------------------------------------------------------------------------------------------------------------------------------------------------------------------------------------------------------------------------------------ttga-tttggtggaa-----acaaatatatgta-aagaat-gacaa---attttcatattgtctgcctatgtta-cactgtctcatatcaagsytwttcagttttctcg-tttacc--aatcctggttgcttgttggttg---aaacatatttc-----ttagatccagcaaggaactcttggaagcaagcctgctgctcagctgctcgaaaaactcaaaccrtcttattggttttcagctcacttgcactgcaaatttactgctcttgttcaacatgaagagggtggtcgagtgacaaaatttc-ttgcgcttgacaagtgccttccagggcgcaagttcttacaggtatc-tat------cataagtttg-actgttttctctagg-----------------------------tt-c--------------------------------------------------tttcttttggtctttgctggaagctaatatatkaattckgg-----------------------------------ctttctctgatctttt--agattgttgatattgaagcm----------------------------------------------------------------------------------------------------------------------------------------------------------------------------------------------------------------------------------------------------------------------------------------------
>I28631_M054_Malvaceae_Trochetiopsis_benjaminae_seq1
---------------------------------------------------------------------------------------------------------------------------------------------------------------------------------------------------------------------------------------------------------------------------------------------------------------------------------------------------------------------------------------------------------------------------------------------------------------------------------------------------------------------------------------------------------------------------------------------------------------------------------------------------------------ccgccataaaaaacatttcaaagatgaggt------------aactga-tttggtggaga----ttaagtaaatgta-aaggaa-taawr---attttcrtattwtctgcctttgttt-ca-tatctcgtatsaagcttatthgratthctct-ttgamt--aagcccagttkcttgtttgtcggttgaaaatatttc----tttagattgagcaaggaactcttggaagcaaggctgctgctcagctgcttgaaaaactgaaaccttcttattggttttcrgctcacttgcactgcaagttcactgctcttgttcaacatgaagagggtggcccaacgacaaaatttc-ttgcactagataagtgccttcccaggcgcaagttcttacaggtatm-tatmt---cctcaagtwwg-tctatttcttttagg-----------------------------tt-c-------------------------------------------------ttttrttttggyctttgctggaaactaatctatgamttttgg-----------------------------------ctttctctgatctctt--agattgttgatatwgaatctgatccaggaccttatgaggtgaaatatgatgaagaatggttagcaataac--------------------------------------------------------------------------------------------------------------------------------------------------------------------------------------------------------------------------------------------
>I28632_M055_Malvaceae_Eriolaena_candollei_seq1
-----------------------------------------------------------------------------------------------------------------------------------------------------------------------------------------------------------------------------------------------------------------------------------------------------------------------------------------------------------------------------------------------------------------------------------------------------------------------------------------------------------------------------------------------------------------------------------------------------------------------------------------------------------------------aaaaacatttcaaagatgaggt------------aactga-tttggtggaga----ttaaataaatgta-wrggaa-taacg---attttcgtattatctgcctttgttt-ca-tatctagtatcaggcttatttggattcctct-ttgamt--aagcycagytgcttgtttktygkttgaaaatatttc-----ttagattgagcaaggaactcttggaagcaaggctgctgctcagctgctbgaaaaactgaaaccttcttattggttttcagctcacytgcactgcawgttcactgctcttgttcaacatgaagagggtggcccaackacaaaatttc-ttgcactagataagtgccttcccaggcgcaagttcttacaggtatc-tat------ctcaagtttg-tctattttttttagg-----------------------------tt-a--------------------------------------------------tttattttggtctttgctggaaactaatttatgaattttgg-----------------------------------ctttctcc----------------------------------------------------------atggm-------------------------------------------------------------------------------------------------------------------------------------------------------------------------------------------------------------------------------------------------------------
>I28633_M056_Malvaceae_Adansonia_digitata_seq1
---------------------------------------------------------------------------------------------------------------------------------------------------------------------------------------------------------------------------------------------------------------------------------------------------------------------------------------------------------------------------------------------------------------------------------------------------------------------------------------------------------------------------------------------------------------------------------------------------------------------------------------------------------------------caaaaaacatttcaaagacgaggtaa------ttataattga-tttggtggaa-----atgagtacatgta-gaagaa-tgaca---atttttgtattatctgcctttgttg-cattatcagaaatcaagcttattcagttttctyg-tttacc--aatcctgctttcttgttggttg---gaatgcatttc-----ttagatccagcaaggaactcttggaagcaaggctgctgctcagctgctcsaaaaacttaaaccgtcttattggttttcagctcacttgcactgcaaattcacygctcttgttcaacatgaagagggtggtcaagtgacgaaatttc-ttgcgcttgataagtgccttccagggcgyaagttcttacaggtatc-trt------cataaatttg-attgtttcctctagg-----------------------------tt-c--------------------------------------------------tttcttttgttctttgctggaagctaatatatgaattctgg-----------------------------------ctttctccgatctttt--agatcgttgatattgaatctgatccaggaccttgtgaggttcaatatgatgaagaa----------------------------------------------------------------------------------------------------------------------------------------------------------------------------------------------------------------------------------------------------------
>I28635_M058_Malvaceae_Byttneria_aculeata_seq1
------------------------------------------------------------------------------------------------------------------------------------------------------------------------------------------------------------------------------------------------------------------------------------------------------------------------------------------------------------------------------------------------------------------------------------------------------------------------------------------------------------------------------------------------------------------------------------------------------------------------------------------------------------------------------------agatgaggtaa---------tatttga-tctcatggaaa----------aaatgta-gcagga-agaaa---atttttatggtatag-----------cattatcttatatcaagcttaa-cagatttctca-ttcacc--aatcytggttgcttgttggttg----aaaatatttc-----ctagattgaggagggaactcttggaagcaaggctgctgctcagttgcttgaaaaactaaaaccagcttattggttttcagctcatctgcactgcaaattcactgcgcttgttcaacatgaagagggtggcccagtgacaaaatttc-ttgcacttgacaaatgccttccagggaagaagttcttacaggtttc-aat------catgagttta-gttgttttcccctat-----------------------------------------------------------------------------------gctcttttgacctttggtggaagctgatatatgaattctgg-----------------------------------ccttttctgatcttct--agattgttgatattgaatctgat-------------------------------------------------------------------------------------------------------------------------------------------------------------------------------------------------------------------------------------------------------------------------------------------
>I28638_M061_Malvaceae_Basiloxylon_brasiliensis_seq1
-----------------------------------------------------------------------------------------------------------------------------------------------------------------------------------------------------------------------------------------------------------------------------------------------------------------------------------------------------------------------------------------------------------------------------------------------------------------------------------------------------------------------------------------------------------------------------------------------------------------------ctcttggcatcactgattatggaaactggaaagaacttgttcgttamaaaaaacacttaaaagatgaggtaa------ttataattga-tttgttggaa---------aaaaatgta-aatgaa-tgaca---attttcatattasytgtctttgttg-catta---------------------attcctca-ttgacta-aatcygggatgcatgcygttta---taaaatatttc-----ttagattcagcaaggaactcttggaagcaagcctgctgctcagttgcttgaaaaattgaaaccatcttwttggttttcagctcacttgcactgcraattcactgctcttgttcaacatgaavagggtggtccagttacaaaatttc-ttgcactkgataaatgtcttccagggcgcaagttcttamaggtgtc-tat------cdcaagcttg-actgttccccttggg-----------------------------tt-c--------------------------------------------------ttcattttggtctttgytggaagctgatacatgaatcttgg-----------------------------------ctttctctgatatttt--agattgttgatattgaatctaatccaggaccttatgaggttcaatacgatgaagaatggctggcaataac--------------------------------------------------------------------------------------------------------------------------------------------------------------------------------------------------------------------------------------------
>I28639_M249_Malvaceae_Gyranthera_amphibiolepis_seq1
------------------------------------------------------------------------------------------------------------------------------------------------------------------------------------------------------------------------------------------------------------------------------------------------------------------------------------------------------------------------------------------------------------------------------------------------------------------------------------------------------------------------------------------------------------------------------------------------------------------------------------------------------taaacttgttcgccacaaaaaacatttcaaagatgcggtaa------ttacaattga-tttggtggaaa----ataaataaatgga-aaagaa-taaca---attttcttattatctgccgttgttg-cattatctcatatcaagcttattcagatttctcg-ttgact--catccctgttgcttgtcggttg---aaaaatatt-------ttagatttagcaaggaactcttggaagcaaggctgctgctgagctgctcgaaaaactgaaaccgtcttattggttttcagctcacttgcactgcaaattcactgctcttgttcaacatgaaaagggtggtccagtgacaaaatttc-ttacgctygataagtgccttccagggcgcaagttcttacaggtatc-tat------cacaagtttg-actcttttctctagg-----------------------------tt-c--------------------------------------------------tttctttcggtctttgctagaagctgatatataaatctggc-----------------------------------tt-----------tat--agattgttgatattgaatctgatccaggaccttatgaggtttaatatga-----------------------------------------------------------------------------------------------------------------------------------------------------------------------------------------------------------------------------------------------------------------
>I28640_M062B_Malvaceae_Diplodiscus_paniculatus_seq1
----------------------------------------------------------------------------------------------------------------------------------------------------------------------------------------------------------------------------------------------------------------------------------------------------------------------------------------------------------------------------------------------------------------------------------------------------------------------------------------------------------------------------------------------------------------------------------------------------------------------------------------------------------------------------------------------------------------------------------------------------tgata---attttcatagtatctgccttggttg-cattatttcatatcaagcttattcagatttctta-ttgact--aatccgggttgctggtcggttg---aaaaccatt-c-----ttagattcagcaaggaattctcggaagcaaggctgctgctcagctgctcgaaaaactgaaaccatcttactggttttcagctcacttgcactgcaaattcactgctcttgttgaacatgaagagggtggtcgattgacaaaatttc-ttgcacttgataagtgccttccagggcgcaagttcttacaggtatc-tat------cacaagattg-actgtttmatctagg-----------------------------tt-c--------------------------------------------------twtmyk----------------------------------------------------------------------------------------------------------------------------------------------------------------------------------------------------------------------------------------------------------------------------------------------------------------------------------------------------------------------------------------------------------
>I28641_M063_Malvaceae_Brownlowia_peltata_seq1
--------------------------------------------------------------------------------------------------------------------------------------------------------------------------------------------------------------------------------------------------------------------------------------------------------------------------------------------------------------------------------------------------------------------------------------------------------------------------------------------------------------------------------------------------------------------------------------------------------------------------------------------------------------------------------------------------------------------caggaaa----ataaataaatgttaaaagaa-tgata---attttcatagtatctgccttggttg-cattatttcatatcaagcttattcagatttctca-ttgact--aatcctggttgcttgtcggttg---aaaaccatt-c-----ttagattcagcaaggaattctaggaagcaaggctgctgctcagctgctcgaaaaactgaagccgtcttactggttttcagctcacttgcactgcaaattcactgctcttgttcaacatgaagagggtggtcagttgacaaaatttc-ttgcacttgataagtgccttccagggcgcaagttcttacaggtatc-tat------cacaaggttg-actgtttcttctagg-----------------------------tt-c--------------------------------------------------tttattttgg-----tctggaagctaatatatgaatttggg-----------------------------------ctttccctgatctttc--agattgttgatattgaatctgatccaggaccttatgaggttcgctatgatgaagaa----------------------------------------------------------------------------------------------------------------------------------------------------------------------------------------------------------------------------------------------------------
>I28642_M064_Malvaceae_Burretiodendron_esquirolii_seq1
--------------------------------------------------------------------------------------------------------------------------------------------------------------------------------------------------------------------------------------------------------------------------------------------------------------------------------------------------------------------------------------------------------------------------------------------------------------------------------------------------------------------------------------------------------------------------------------------------------------------------------------------------------------------------------------------------------------------------------------------------------a---trtywsatcttatctgcct-tgttg-cattatctcatattaagcttattcrgatttctmt-ttrayy--darccyggttgcttgttggttg-----aaaaaattc-----ttagattcagcaaggaactcttggaagcaaagctgatgctcagctgcttgraaaactgaaaccgtcttattggttttcagcycacttgcactgcaaattcactgctcttgttcaacatgaagagggtggtcctgtgacaaaatttc-ttgcrcttgataagtgcyttccarggcgcaarttcttgcaggtatc-trt------cacargtttg-actgt---------------------------------------------------------------------------------------------------------------gaaaaacaataaac--------------------------------------------ctwt--------------tgggtgatgacacaaattcyrwyccmgraccttttgaggttcagtatraysawrwwt---------------------------------------------------------------------------------------------------------------------------------------------------------------------------------------------------------------------------------------------------------
>I28644_M066_Malvaceae_Thomasia_solanaceae_seq1
----------------------------------------------------------------------------------------------------------------------------------------------------------------------------------------------------------------------------------------------------------------------------------------------------------------------------------------------------------------------------------------------------------------------------------------------------------------------------------------------------------------------------------------------------------------------------------------------------------------------------------------------------------------------------catttcaaagatgaggtaa------ttataattga-ttgactagaaa----ataagtaaatgta-aacgaa-----t---attttcatattgtctgccttttttg-catt-tcttatatcaagcttattctgatttcttg-ttgact--tattatggttgcttattggtt----aaaaatatttc-----ttagattcaggaaggaactcttggaagcaaggctgctgctcagctgcttgaaaaaataaaaccatcatattggttttcagctcacttgcactgcaaattctccgctcttgttcaacatggagaaggtggccaagtgacaaagtttc-ttgcacttgataagtgccttccagggcgcaaattcttacaggtatc-tat------cattgactgt-------tcctctaag-----------------------------tt-c--------------------------------------------------cttccaatgatctttgcttgaagctgatatataaattcttgttttctcttctggaagctgatatataagttcttttttttctctgatctttt--aggttgttgatattgaatcagatccaggaccttatgaagt--------------------------------------------------------------------------------------------------------------------------------------------------------------------------------------------------------------------------------------------------------------------------
>I28646_M068_Malvaceae_Helmiopsis_sp_seq1
-------------------------------------------------------------------------------------------------------------------------------------------------------------------------------------------------------------------------------------------------------------------------------------------------------------------------------------------------------------------------------------------------------------------------------------------------------------------------------------------------------------------------------------------------------------------------------------------------------------------------------------------------------------------------------------gatgaggt------------aactga-tttygtggaga----ttaaataaatgta-aaggaa-taacg---attttygtattatctgcctttgttt-ca-tatctmgtatcaagcttattcggattcctct-ttgamt--aagcccagytgcttktttgtyggttgaaaatatttc-----ttagattgagcaaggaactcttggaagcaaggctgstgctcagctgctygaaaaactgaaaccttcttattggttttcagctcacytgcactgcawgttcrcwgcycttgttcaacatgaagagggtggcccaacgacaaaatttc-ttgcactagataagtgccttcccagkcgcaagttcttacaggtatc-tat------ctcaagtttg-tctatttctttyagg-----------------------------tt-c--------------------------------------------------tttattktggtctttgctggaaactaatctatgaattttgg-----------------------------------ctttctctgatctctt--agattgttgatatagaatctgatccaggaccttatgaggtgaaatatgatgaagaatggttagcaataacacggaa--------------------------------------------------------------------------------------------------------------------------------------------------------------------------------------------------------------------------------------
>I28647_M069_Malvaceae_Cheirolaena_linearis_seq1
------------------------------------------------------------------------------------------------------------------------------------------------------------------------------------------------------------------------------------------------------------------------------------------------------------------------------------------------------------------------------------------------------------------------------------------------------------------------------------------------------------------------------------------------------------------------------------------------------------------------------------------------------------------ctataaaaaacatttcaaagatgaggta-----------aactga-tttggtggaga----ttaaataaatrtw-aaggaattaamr---mttttcgtattatctscctyyrttt-ca-tatcyygtrtcaagcttattyggattcctct-ttgawt--aagyccagttgcttgtttgtkggttgaaaatatttc-----ttagattgagcaaggaactcttggaagcaaggctgctgctcwgctgcttgaaaaactgaaaccttcttattggttttcagctcachtgcactgcaagttcactgctcttgttcaacatgaagagggtggcccaacgacaaaatttc-ttgcdctagataagtgccttcccrggcgsaagttcttacaggtatc-tab------ctcaagtdtg-tctatttcttttagg-----------------------------tt-c--------------------------------------------------tttattytggtctttgctrgaaactaatctatgaattttgg-----------------------------------cwttctctkatctcwt--agattgttgatatwgaatctgatccaggaccttatgaggtgaaatatgatgaagaatggttaggaataa---------------------------------------------------------------------------------------------------------------------------------------------------------------------------------------------------------------------------------------------
>I28648_M070_Malvaceae_Helmiopsiella_madagascariensis_seq1
-----------------------------------------------------------------------------------------------------------------------------------------------------------------------------------------------------------------------------------------------------------------------------------------------------------------------------------------------------------------------------------------------------------------------------------------------------------------------------------------------------------------------------------------------------------------------------------------------------------------------------------------------actggagggaacttgttcrcyataaaaaacatttcaaagatgaggt------------aactga-tttggtggaga----ttaaatraatgta-aaggaa-taamr---attttcrtattatctgcctttgttt-ca-tatctwgtatmaagcttatytggattcctct-ttgamt--aagcccagytrcttgtttktyggttgaaaatawttc-----ttagattgagmaaggaactcttggaagcaaggctgctgctcagctgcttgaaaaactgaaaccttcttattggttttcagctcacytgcactgcaagttcactgctcttgttcamcatgaagagggtggcccaacgacaaaatttc-ttgcactagataagtgcctbcccaggcgcaagttcttacaggtatc-tat------mtcaagtttg-tctatttytttwrgk-----------------------------tw-h--------------------------------------------------ttwwttttggtctttgbtggaaactaatytatgaattttgg-----------------------------------ctttctctgatctctt--agattgttgatatwgaatctgatccaggaccttatgaggtg-------------------------------------------------------------------------------------------------------------------------------------------------------------------------------------------------------------------------------------------------------------------------
>I28650_M072_Malvaceae_Clappertonia_ficifolia_seq1
---------------------------------------------------------------------------------------------------------------------------------------------------------------------------------------------------------------------------------------------------------------------------------------------------------------------------------------------------------------------------------------------------------------------------------------------------------------------------------------------------------------------------------------------------------------------------------------------------------------------------------------------------gaatgcacttgttcgttacaaaagacattttgaagatgaggtaa------ttagarttgrttttgctagaga----ataaayraatgta-aaagag-taaca---------------------------------------------------------ttcttg-ttgact--tatcatggttgcttgttggttg---aamaatatttc-----ttagattcagaaaggaactcttggaagcaagcctgctgctcadctgctcgaaaadctaaaaccatcttattggttttcagctcacttgcactgcaaattctctgctcttgttcaacatgaagaaggtggvcgagtgacaaggtttctttgcacttgataaatgccttccaggccgyaatttcttacaggtdgc-tat------cataagtttt-artgtttcstgtt-g-----------------------------tt-c--------------------------------------------------tttcttaaggtctttkctggaagctgatatatgaatgmtgg-----------------------------------ctttctcttatctctt--agattgttgatrttgaatcggacccagggccttatgaagttcaatatgatgaagaatggctcgcaataacacggaaattcaactgtgttttccctttgac--------------------------------------------------------------------------------------------------------------------------------------------------------------------------------------------------------------
>I28652_M074_Malvaceae_Hildegardia_barteri_seq1
---------------------------------------------------------------------------------------------------------------------------------------------------------------------------------------------------------------------------------------------------------------------------------------------------------------------------------------------------------------------------------------------------------------------------------------------------------------------------------------------------------------------------------------------------------------------------------------------------------------------------------------------------------------------------acatttcaaagaggaggtaa------ttaaatttga-tttgttggaa---------taaaatgta-aatgaa-tgaaa---attttcatattagctgcctttgttg-cattatctcatatcaagtttatttcaattcctta-ttcact--aaccttggatgcatgtcggtta---taaaatatttc-----ttagattcagcaaggaactcttggaagcaaggctgctgctcagttgctcgaaaaactgaaaccatcttattggttttcagctcacttgcactgcaaattcactgctcttgttcaacatgaagaaggtggctcagtaacaaaatttc-ttgcgcttgataaatgtcttccagggcgcaagttcttacaggtgtc-tat------yataagcttg-actgtttccgatagg-----------------------------tt-c--------------------------------------------------cttgttttggtccttgctggaagctgatacatgaatcttgg-----------------------------------ctttctctgatatttt--agattgttgatattgaatctgatccaggaccttatg------------------------------------------------------------------------------------------------------------------------------------------------------------------------------------------------------------------------------------------------------------------------------
>I28655_M148_Malvaceae_Robinsonella_mirandae_seq1
--------------------------------------------------------------------------------------------------------------------------------------------------------------------------------------------------------------------------------------------------------------------------------------------------------------------------------------------------------------------------------------------------------------------------------------------------------------------------------------------------------------------------------------------------------------------------------------------------------------------------------------------------------------------------agcatttcgaagatgaggtaa------ttgttattga-tttggtgaa------atgaataaattwa-aaaaam-tcrca---aattttatatmatttgcctttcttg-cattatctcatatmgagyttattcagttttcttg-ttcacc--aatcctggttgmttgttggttg---aaacatacttc-----ttagatccagcaaggaactcttggaagcaaacctgctgctcagctgctcgaaaaactcaaaccatcttattggttttcagctcatttgcactgcaaattcactgctcttgttsaacatgaagdgggtggtcragtgacaaaatttc-ttgcacttgataaatgccttccagggcrcaagttcttgcaggtatc-tat------catatgttyt--ctgtttcytytagr-----------------------------tt-c--------------------------------------------------tttyttttrgtctatgctggaagctaatrtatgaattctgg---------------------------------ttctctstccratctttt--agattgttgatattgaatctgattcaggaccgtatgaggttcaatatgatgaagaatggctggcaataac--------------------------------------------------------------------------------------------------------------------------------------------------------------------------------------------------------------------------------------------
>I28656_M002_Malvaceae_Tilia_americana_seq1
-----------------------------------------------------------------------------------------------------------------------------------------------------------------------------------------------------------------------------------------------------------------------------------------------------------------------------------------------------------------------------------------------------------------------------------------------------------------------------------------------------------------------------------------------------------------------------------------------------------------------------------------------attggagggaacttgttcgcyacaaaaaacatttcaaagaygaggtac------ttacaattga-gttggtggaaa----ataaataaatgta-aaagaa-tgaca---attttcatattatct-cctttgttg-cattatctcatatcaagcttattcagatttmhyr-ttgact--aatcccggttgcttgtcggttg---aaaaatatttc-----ttagattcagcaaggaactcttggaagcaagsctgckgctcagytkctygaaaamctgaaaccgtcttwttggttttcagctcacttgcactgcaaattcactgctcttgttcaacatgaagagggtggtccaktgacaaaatttc-ttgcgcttgataagtgccttccagggcgyaagttcttacaggtatc-tat------cwcaagtttg-actgtttcctctagg-----------------------------tt-c--------------------------------------------------tttsttttggtctttgctggaarctaatatatgaattctgk-----------------------------------ctttctctgatctttt--agattgttgatattgaatctgatccaggaccttatgaggttcartatgatgaagaatggctg----------------------------------------------------------------------------------------------------------------------------------------------------------------------------------------------------------------------------------------------------
>I28658_M160_Muntingiaceae_Muntingia_calabura_seq1
--------------------------------------------------------------------------------------------------------------------------------------------------------------------------------------------------------------------------------------------------------------------------------------------------------------------------------------------------------------------------------------------------------------------------------------------------------------------------------------------------------------------------------------------------------------------------------------------------------------------------------------------------------taattttatgcatgaatggatatt----acatgatatgct----gctaccatgcg-tttattgtagatacaaaaaagagattca--------tgaaa---attactaataaagttaaaatatttgcattaatttcatgggtagtgtatgtagactgcttg-ttgactc-------------------attg---tgatatattat-----tcagattcaggaggggacacttggaagtaaagcagctgctcagctgctggaaaaactgaaacctccccattggttttcagctcacttgcactgcaaatttgctgcgctggtgcaacatgagggaggtggctccatgacaaaattcc-ttgctcttgataaatgtcttccgcggcgtaaatttttacaggtgtc-tgc------tgtaatcttttattgttgtccata----------------------------------c----------------------------------------------agccttggttgcggtcacgtctggaacctgatgcatcaattctga-----------------------------------ctttctctcattattt--ag----------------------------------------------------------------------------------------------------------------------------------------------------------------------------------------------------------------------------------------------------------------------------------------------------------------
>I9832_V002_Malvaceae_Luehea_speciosa_seq1
agggctttgagtttgataaagtttctagattggagattttgctagttttatagaatgccccgaaatattactgtgtgattataatgcgggtctctctctctctctctaataggtattatgggggatgggcagcacctaacatatacttcttgtgatttgctggagttgtcaaatttggcaatatccgtatcggtggactttctggaatttacaaggtgtacgactatcatataggttggtcaatgtttgcttgttatatttatattcgtgtttactggaattatgtattgaaatcgtaatgcagtgaggatcttatcaacttattatgtcgcatctttctttagagccgagtctctgttattacagaagtttggaagatattctcaaatttaactgacaaatgataatactgctgctattatacatggtgattaaccattgaaaccaacatatattagcttttgcttgaccaggacaccatgaaaggccaccatatggtaacaaaactatcagctctgtatatcatgttcgtgagtatgatgttcacaagctcatgcaagtagaggaaccaatcgatatttttctttcacacg-ttggccgcttggcatcactgattacgggaattggagagaacttgtttgtaaaaaaagacatttcgaagatgaggtaa------ttataattgatttttctggaaa----ataaatgaatcta-tgagaa-taaca---------------------------------------------------------ttctca-ttgatt--tattct-gttgcttgttggttg---aaaaatatttc-----atagattcagaaaggaactctyggaagyaarcctgctgctcarytgcttgaaaaaytaaaaccatcttattggttttcagctcatttgcactgcaaattttctgctyttgttcaacatgaagaaggtgggagagtgacaaagtttc-ttgcacttgataagtgccttccagggcgcaatttcttgcaggtagc-tat------cacaa-tttg-attgtttcctcttgg-----------------------------tt-c--------------------------------------------------tttcttatggtctttcctggaagctgataaacggatggtgg-----------------------------------ctttctctgatctcgt--agattgttgatattgaatcggatmaaggaccttatgaagttcaataygatgaagaatggctrgcrattacacggaaaytcaactgygtyttccctttgaccatgaaacgtggagactttcggtgtgt--g--tataacatttttgttttgaccatcccacttatctctctctctctctctgtggttgcagctttctatttgactgttcgcaagtccttttgctctacaagaactagtgcctgakaactgctattatcttatgtaggaatacacagcttgacatgcaagattgtcgtcaatggctta
