# Supplementary material for: Localized Phylogenetic Discordance Among Nuclear Loci Due to Incomplete Lineage Sorting and Introgression in the Family of Cotton and Cacao (Malvaceae)
Source: Front Plant Sci. 2022 Apr 13;13:850521. doi: 10.3389/fpls.2022.850521 (PMC9043901; doi:10.3389/fpls.2022.850521)
Supplement: Supplementary file 1 [file Data_Sheet_1.ZIP › Alignments_v4/L215.fasta]

>I23352_M001_Malvaceae_Bombax_ceiba_seq1
---------------------------------------------------------------------------------------------------------------------------------------------------------------------------------------------------------------------------------------------------------------------------------------------------------------------------------------------------------------------------------------------------------------------------------------------------------------------------------------------------------------------------------------------------------------------------------------------------------------------------------------------------------------------------------------------------------------------------------------tatgttttggcagcatcagaaaaratwaaaaaaaca------------------gctcactgggaggttgatgttgaagtggactttttccatgctaattctggtgcaaatcgtctgvwbagtggcatgtttgtkgggaraacacttgyctattctgatytgartcacatcatattragaatyttgccaaaatatgtacctgaagcaggdgaaaatgctatt-------------ttggtttcktcccaya-ttgatactgttttctchacgtatggtttcttyc-------ttytct----gttaatct--------------a-------cttc---------------------------------ahgtt-ggttcaaataagtt-----------tctktttgaccawawb--------------------------bdvmaw-------dhbhtdkdvhwkrhvmmkt--------dbwvgwdgtvbhtbthtywbwwkhmwkctrmbwbtdvwrttcagctaa--gtcwwwtsktytkammykywwtwtt-------------------------gcggttcgtatgctgctgacggacgaata-----taa-------------------------------------------------------------------------------------------------------------------------------------------------------------------------------------------------------------------------------------------
>I23353_M002_Malvaceae_Tilia_americana_seq1
---------------------------------------------------------------------------------------------------------------------------------------------------------------------------------------------------------------------------------------------------------------------------------------------------------------------------------------------------------------------------------------------------------------------------------------------------------------------------------------------------------------------------------------------------------------------------------------------------------------------------------------------------------------------------------------------------------------------------------------tatgttttggcagcatcagaaaaaattaaaaaaaca------------------gctcactgggaggttgatgttgaagtggactttttccatgtcaattstggtgcaagtcgtctggtcagtggcatgtttgtggggagaacacttgtctattctgatctgaatcacgtcatattaagaatcttgccaaaatatgtacctcaagcaggagaaaatgctatt-------------ttggtttcttcccaca-ttgatactgttttctcaacgtatggtttcttcc-------ttcttt----gttaatca--------------a-------ctgc---------------------------------atgtt-ggttcaaataagtt----------tcctttttgaccaaaat--------------------------gtgcaa-------tactttgtttatgaaacgt--------tgtagatgttgcttt----------------catttgaattcagctaa--gtctaatggtcttaacagtaatttcttctgacattct--------ttcttgctgtatgtatgctgc----------------------------------------------------------------------------------------------------------------------------------------------------------------------------------------------------------------------------------------------------------------
>I23354_M003_Malvaceae_Herissantia_crispa_seq1
-------------------------------------------------------------------------------------------------------------------------------------------------------------------------------------------------------------------------------------------------------------------------------------------------------------------------------------------------------------------------------------------------------------------------------------------------------------------------------------------------------------------------------------------------------------------------------------------------------------------------------------------------------------------------------------------------------------------------------------agtatgttttggcagcatcagaaaatattaaaaaaaca------------------gctcactgggaggttgatgttgaagtggactttttccatgttaattctggtgcaactcgtctgaccactgccatctttatggacagaacaattgtctattctgatctggatcacatcgtattaagaatcttgccaaagtatgcacctgaagcaggggaaaatgctatt-------------ttggtttcttcccaca-ttgatactgttttctcaacgtatggtttcttcc-------ttctct----gtttatct--------------a-------cttc---------------------------------atgtt-ggttcaaataagtt----------ctgtttgtgaccaaaat-------------------------------g-------aacttagtgtatgacacgt--------tgttgatgtttcttt----------------cacttgaattcaggtca--ccctagtggtcttaatagtagtttcttctgacg-------------------------------------------------------------------------------------------------------------------------------------------------------------------------------------------------------------------------------------------------------------------------------------------------
>I23355_M004_Malvaceae_Malva_arborea_seq1
--------------------------------------------------------------------------------------------------------------------------------------------------------------------------------------------------------------------------------------------------------------------------------------------------------------------------------------------------------------------------------------------------------------------------------------------------------------------------------------------------------------------------------------------------------------------------------------------------------------------------------------------------------------------------------------------------------------------------------------gtatgttttggcagcagcagaaaatattaaaaaaaca------------------gctcactgggaggttgatgttgaagtggactttttccatrytagtcctggtgcaactcgtctgamcagtagcatctttatggacagaacaattatctattctgatctgratcacatcgtattaagaatcwygccaaagtatgcacctgaakcargagaaaatgctatt-------------ttggtttcttcycaca-ttgatachgttttctcaacgtayggtttcttcc-------ttctst----gttaatct--------------g-------cttc---------------------------------atgtt-agtctaaataaatt----------ttgtttgtggccaaaat-------------------------------g-------aacttagtgtatgacacrt--------tgttgatg----ttg----------------cattcgaattcakctaa--gtctagtggtcttaatagtagtttcttctgacgtcca---------tattgtgctatgtatcctgctaattaaccagtgatccttatttttgattggttcaaa---------------------------------------------------------------------------------------------------------------------------------------------------------------------------------------------------------------------------
>I23356_M005_Malvaceae_Lavatera_assurgentiflora_seq1
-----------------------------------------------------------------------------------------------------------------------------------------------------------------------------------------------------------------------------------------------------------------------------------------------------------------------------------------------------------------------------------------------------------------------------------------------------------------------------------------------------------------------------------------------------------------------------------------------------------------------------------------------------------------------------------------------------------------------------------------tgttttggcagcagcagaaaatattaaaaaaaca------------------gctcactgggaggttgatgttgaagtggactttttccatrytagtcctggtgcaactcgtctgamcagtagcatctttatggacagaacaattatctattctgatctgratcacatcgtattaagaatcwygccaaagtatgcacctgaakcargagaaaatgctatt-------------ttggtttcttcycaca-tygatachgttttctcaacgtayggtttyytyc-------ytyyby----kktwawyy--------------k-------syty---------------------------------mwkky-mrkytmaawwaakt----------ttskttkkkgccaaaat-------------------------------g-------aacttagtgtatgacacat--------tgttgatg----ttg----------------cattcgaattcagctaa--gtctagtggtcttwawwrkwskttyytyykacktc-----------------------------------------------------------------------------------------------------------------------------------------------------------------------------------------------------------------------------------------------------------------------------------------------
>I23357_M006_Sphaerosepalaceae_Rhopalocarpus_longipetiolatus_seq1
-------------------------------------------------------------------------------------------------------------------------------------------------------------------------------------------------------------------------------------------------------------------------------------------------------------------------------------------------------------------------------------------------------------------------------------------------------------------------------------------------------------------------------------------------------------------------------------------------------------------------------------------------------------------------------------------------------------------------------------agtatgttttggaagcatcacacaaaataaagcaaaca------------------gctcactgggaggttgatgtgcaagtggacttgttccatgcaaattctggtgctaacagtctggtcagtggcctgttcatggggaaaacacttgtttattcagatctacatcacatcatattaagaatattgccaaaatatgtatctgaagcagcagaaaatgctatt-------------ctggtctcctctcaca-ttgatacggttttctcaacgtatggtttcttca------atttt-t----aggtccttttt-----------a-------tttt---------------------------------atatt-tgcataaattattt----------tccttttgc--------------------------------------------------------------------------------------------------------------------------------------------------------------------------------------------------------------------------------------------------------------------------------------------------------------------------------------------------------------------------------------------------------------------------------------------------------------
>I23359_M008_Malvaceae_Althaea_officinalis_seq1
-------------------------------------------------------------------------------------------------------------------------------------------------------------------------------------------------------------------------------------------------------------------------------------------------------------------------------------------------------------------------------------------------------------------------------------------------------------------------------------------------------------------------------------------------------------------------------------------------------------------------------------------------------------------------------------------------------------------------------------agtatgttttggcagcagcagaaaatattaaaaaaaca------------------gctcactgggaggttgatgttgaagtggactttttccatgctagtcctggtgcaactcgtctgaccagtagcatctttatggacagaacaattatctattctgatctggatcacatcgtattaagaatcttgccaaagtatgcacctgaagcaggagaaaatgctatt-------------ttggtttcttcccaca-ttgataccgttttctcaacgtatggttttcttc------gttctct----gttaatct--------------g-------cttc---------------------------------atgct-agttcaaataagtt----------ccgtttgtggccaaaat-------------------------------g-------aactta---------------------------------------------------------------------------------------------------------------------------------------------------------------------------------------------------------------------------------------------------------------------------------------------------------------------------------------------------------------------------------------------------------
>I23360_M009_Malvaceae_Lagunaria_patersonia_seq1
----------------------------------------------------------------------------------------------------------------------------------------------------------------------------------------------------------------------------------------------------------------------------------------------------------------------------------------------------------------------------------------------------------------------------------------------------------------------------------------------------------------------------------------------------------------------------------------------------------------------------------------------------------------------------------------------------------------------------------------------------catcagaaaaaattaaaaaaaca------------------gctcactgggaggttgatgttgaagtggactttttccatgttaattctggtgcagctcgtctggtcagtggcatgtttatggataaaacaattgtgtattctgatctgaatcacattgtattaagaatcttgccaaaatatgcacctgaagctggagaagatgctatt-------------ttggtttcttcccaca-ttgatactgttttctcaacgtatggtttcttcc-------ttctct----gttaatct--------------a-------tttc---------------------------------atgtt-gatttaaagaagttt---------catttttttaccaaaat--------------------------gtgcaa-------tacttagcatattgcacgt--------------------------------------------------------------------------------------------------------------------------------------------------------------------------------------------------------------------------------------------------------------------------------------------------------------------------------------------------------------------------------------------
>I23361_M010_Malvaceae_Allyogyne_huegelli_seq1
---------------------------------------------------------------------------------------------------------------------------------------------------------------------------------------------------------------------------------------------------------------------------------------------------------------------------------------------------------------------------------------------------------------------------------------------------------------------------------------------------------------------------------------------------------------------------------------------------------------------------------------------------------------------------------------------------------------------------------------------------------gaaaatattaaaaaaaca------------------gctcactgggaggttgatgttgaagtggactttttccatgttaatactggtgcaactcgtctgggcagtggcatgtttatggacagaacgattgtctattctgatctgaatcacatcgtgttgagaatcttgccaaaatatgcacctgaagcaggagaaaatgctatt-------------ttggtttcttcccata-ttgatactgttttctcaacgtatggtttcttcc-------ttctct----gttactct--------------a-------cttc---------------------------------atgtt-ggttcaaataagtt----------ttgcttttgaccaaa--------------------------------------------------------------------------------------------------------------------------------------------------------------------------------------------------------------------------------------------------------------------------------------------------------------------------------------------------------------------------------------------------------------------------------------------------------
>I23364_M013_Malvaceae_Grewia_sp_seq1
---------------------------------------------------------------------------------------------------------------------------------------------------------------------------------------------------------------------------------------------------------------------------------------------------------------------------------------------------------------------------------------------------------------------------------------------------------------------------------------------------------------------------------------------------------------------------------------------------------------------------------------------------------------------------------------------------------------------------------------tatgttttggctgcatcggwaaaaattaagaaaacg------------------gctcactgggaggttgatgttcaagtggactatttccttgttaaatctggtgcaaatcgtctgcatggtggcatgtttaaagggagaacacttgtctattctgatctaaatcacattgtattaagaatcttacctaaatacgctcctgaagcagaagaaaatgcgatt-------------ttggtttcttctcaca-ttgataccgttttctcaacgtatggttc-----a-----gtcttct---ccctaatcttttt------------------ctcc---------------------------------acatt-gattcagttggttttccta--atctatttgtttattgcaga--------------------------atgctgc------cactttttgggtgaca-----------tcatattataccctc----------------caccttgtcttgctcaactgtttaatggttctgattattactttccttg------------------------------------------------------taaattt-----------------------------------------------------------------------------------------------------------------------------------------------------------------------------------------------------------------------------tccagggagg
>I23367_M016_Malvaceae_Kitaibelia_vitifolia_seq1
-------------------------------------------------------------------------------------------------------------------------------------------------------------------------------------------------------------------------------------------------------------------------------------------------------------------------------------------------------------------------------------------------------------------------------------------------------------------------------------------------------------------------------------------------------------------------------------------------------------------------------------------------------------------------------------------------------------------------------------agtatgttttggcagcagcagaaaatattaaaaaaaca------------------gctcactgggaggttgatgttgaagtggactttttccatgctagtcctggtgcaactcgtctgacaagtagtgtctttatggacagaacaattatctattctgatctggatcacatcgtattaagaatcttgccaaagtatgcacctgaagcaggagaaaatgctatt-------------ttggtttcttcccaca-ttgataccgttttctcaacgtatggtttattcc-------ttctct----gttaatct--------------g-------cttc---------------------------------atttt-agttcaaataaatt----------tcgtttgtggccaaaat---------------------------------------aacthagtgtrtgac------------------------------------------------------------------------------------------------------------------------------------------------------------------------------------------------------------------------------------------------------------------------------------------------------------------------------------------------------------------------------------------------
>I23368_M017_Malvaceae_Sterculia_apetala_seq1
--------------------------------------------------------------------------------------------------------------------------------------------------------------------------------------------------------------------------------------------------------------------------------------------------------------------------------------------------------------------------------------------------------------------------------------------------------------------------------------------------------------------------------------------------------------------------------------------------------------------------------------------------------------------------------------------------------------------------------------------tttggcagcatcagaaaaaattaaaaaaaca------------------gctcactgggaggttgatgttgaagtggactttttccatgttaattctggtgcaaatcgtctggtcagtggcatgtttgtggggagaacacttgtctattccgatctgaatcacatcatattaagagtcttgccaaaatatgtacctgaagcaggagaaaatgctatt-------------ttggtttcttcccaca-ttgatactgttttctcaacgtatggtttcttct-------ttctct----gttaatgt--------------a-------ctcc---------------------------------atgtt-gattcaaaaaagtt----------cccttttttaccaaaat--------------------------gtgcaa-------tactttgtgtatggcgcgt--------tgaagatgttgcttt----------------catttgaactcagctaa--gtctaatggtcttagaagtaatttc---------------------------------------------------------------------------------------------------------------------------------------------------------------------------------------------------------------------------------------------------------------------------------------------------------
>I23369_M018_Malvaceae_Abelmoschus_esculentus_seq1
--------------------------------------------------------------------------------------------------------------------------------------------------------------------------------------------------------------------------------------------------------------------------------------------------------------------------------------------------------------------------------------------------------------------------------------------------------------------------------------------------------------------------------------------------------------------------------------------------------------------------------------------------------------------------------------------------------------------------------------gtatgttttgacagcatcagaaaatattagaaaaaca------------------gctcactgggaggtagatgttgaagtggactttttccatgttaatattggtgcaactcgtctgagcagtggcatgtttatggacaaaacgattgtctattctgatctgaatcacattgtgttgagaatcttgccaaaatatgcacctgaagcaagagaaaatgctatt-------------ttggtttcttcccaca-ttgatactgttttctcaacgtatggtttcttcc-------ttctct----gttactct--------------a-------cttc---------------------------------atgtt-tcttcaaataagttt------------ttttaaaccaaaat--------------------------gtgcaa-------tacttagtacatgatgtgt--------tgttgatgctgcttt----------------catttgaattcagctaa--gtcgagtgttctta--------------------------------------------------------------------------------------------------------------------------------------------------------------------------------------------------------------------------------------------------------------------------------------------------------------------
>I23370_M105_Malvaceae_Pachira_aquatica_seq1
--------------------------------------------------------------------------------------------------------------------------------------------------------------------------------------------------------------------------------------------------------------------------------------------------------------------------------------------------------------------------------------------------------------------------------------------------------------------------------------------------------------------------------------------------------------------------------------------------------------------------------------------------------------------------------------------------------------------------------------gtatgttttggcagcatccgaaaaaataaaaaaaaca------------------gctcactgggaggttgatgttgaagtggactttttccatactaattctggcgcaaatcgtctggtcagtggcatgtttgtggggagaacacttgtctattctgatttgaatcacatcatattaagaatcttgccaaaatatgtagctgaagcaggagaaaatgctatt-------------ttggtttsttcccaca-ttgatactgttttctcaacgtatggtttcttcc-------ttccat----gttgatct--------------a-------cttc---------------------------------atgtt-ggttcaaataagtt----------tc-ttttcgaccaaaac--------------------------gtgcaa-------tgctttgtgcatgacacat--------tgtagatgttgcttt----------------catttgaattcagttta--gtctcatggtcttaaccgcaatttcttttgacattct--------ttattgcggtatgtatgctgctgatggacc-------------------------------------------------------------------------------------------------------------------------------------------------------------------------------------------------------------------------------------------------------
>I23371_M137_Malvaceae_Dombeya_wallichii_seq1
---------------------------------------------------------------------------------------------------------------------------------------------------------------------------------------------------------------------------------------------------------------------------------------------------------------------------------------------------------------------------------------------------------------------------------------------------------------------------------------------------------------------------------------------------------------------------------------------------------------------------------------------------------------------------------------------------------------------------------------------------------g-----attaaaaaaaca------------------gctcastgkgaggttgatgttgaagtggaccttttccatgccaattctrgctcaaatcgtctkctcagtggttygtttktggggaaaacacttatctattctgatctgaatcacatcgtagtaagaatcttgcccaaatatgtacctgaagcaggagaaaatgctatt-------------ttrgtatcttcccaca-ttgatactgttttctcarcgtatggtttcttcc-------ttctct----gttaatct--------------a-------stcc---------------------------------atgtt-ggttcaaataagtt----------acctttctcaacatattatagat--------------gattctttctag-------tggtatgtatgc----------------actggcataatgtt----------------caagtgttcaagaataa--aactggcag-------------------------------------------------------------------------------------------------------------------------------------------------------------------------------------------------------------------------------------------------------------------------------------------------------------------------
>I23372_M140_Malvaceae_Chiranthodendron_pentadactylon_seq1
--------------------------------------------------------------------------------------------------------------------------------------------------------------------------------------------------------------------------------------------------------------------------------------------------------------------------------------------------------------------------------------------------------------------------------------------------------------------------------------------------------------------------------------------------------------------------------------------------------------------------------------------------------------------------------------------------------------------------------------------tttggcagcagcagagaaaattaaaagaaca------------------gctcactgggaggttgatgttgaagtggactttttccatgttaattctggtgcaagccgtctggtcagtggcatgtttgtggggagaacacttgtctattctgatctgaatcacatcatattaagaatcttgccaaaatatgtacctgaagcaagagaaaatgctatt-------------ttggtttcttcccaca-ttgatactgtttcctcaacgtatggtttcttcc-------ttctct----gttaatat--------------a-------cttc---------------------------------atgtt-tgttcaaataagtt----------tcctttttgaccaaaac--------------------------gtgcaa-------tactttgtgtatgatacgt--------tgtgaatgtcgcttt----------------catttgaattcag----------------------------------------------------------------------------------------------------------------------------------------------------------------------------------------------------------------------------------------------------------------------------------------------------------------------------------------
>I23373_M141_Malvaceae_Quararibea_funebris_seq1
-------------------------------------------------------------------------------------------------------------------------------------------------------------------------------------------------------------------------------------------------------------------------------------------------------------------------------------------------------------------------------------------------------------------------------------------------------------------------------------------------------------------------------------------------------------------------------------------------------------------------------------------------------------------------------------------------------------------------------------agtatgttttggcagcatcagaaaaaataaaaaraaca------------------gctcactgggaggttgacgttgaagtggactttttccatgttaattctggtgcaagtcgtctggtyggtggcatgtttgcggggagaacacttgtctattctgatctgaatcatatcatattaagaatcttgccaaaatatttacctgaagcaggagaaaatgctatt-------------ttggtttcttcccaca-ttgatactgttttctcaacgtatggtttcttcc-------ttctct----gttagtct--------------a-------tttc---------------------------------atgtt-ggttcaaataactt----------tcctttgtgaccaaaat--------------------------gtgcaa-------taacttgtgtatgacatat--------tgtcgatgttgcttt----------------catttgaattcagctaa--gtataatggttttaacattaatttcttctgacattct--------ctat---------------------------------------------------------------------------------------------------------------------------------------------------------------------------------------------------------------------------------------------------------------------------------
>I23374_M142_Malvaceae_Hampea_nutricia_seq1
------------------------------------------------------------------------------------------------------------------------------------------------------------------------------------------------------------------------------------------------------------------------------------------------------------------------------------------------------------------------------------------------------------------------------------------------------------------------------------------------------------------------------------------------------------------------------------------------------------------------------------------------------------------------------------------------------------------------------------------gttttggcagaattagaaaatattaaaaaaaca------------------gctcactgggaggttgatgttgaagtggaccttttccatgttaatgttggtgcaactcgtctggtcagtggcatgtttgtggacagaacaattatttattctgatctggatcacatcgtattaagaatcctgccaaaatatgcacctgaagcaagagaaaatgctatt-------------ttggtttcttcccata-ttgatactgtgttctcaacgtatg-tttcttcc-------ttctcc----attcttct--------------a-------cttc---------------------------------atgtt-ggttcaaataagtt----------t----------------------------------------------------------------------------------------------------------------------------------------------------------------------------------------------------------------------------------------------------------------------------------------------------------------------------------------------------------------------------------------------------------------------------------------------------------------------
>I23376_M145_Malvaceae_Heliocarpus_appendiculatus_seq1
----------------------------------------------------------------------------------------------------------------------------------------------------------------------------------------------------------------------------------------------------------------------------------------------------------------------------------------------------------------------------------------------------------------------------------------------------------------------------------------------------------------------------------------------------------------------------------------------------------------------------------------------------------------------------------------------------------------------------------------atgttttggcagcatcagaaaacattargaaaacg------------------gctcactgggaggttgatgttcaagtggactatttccrtgttaattctggtgcaaaccgtstscwtggtggcatgtttaaggggagaacacttgtmtactctgatctagatcacatcgtdttaagaatmgtgccaaaatatrcrcctkaagtaggagaaaatgcyata-------------ttgatttcttcccaca-ttgatactgtcttctcaacgtatggcttyyktc-------ttctmt----cttwaccttat-----------a-------ctcc---------------------------------atatt-ggttcaacta---------------tctttccttccaaatt--------------------------gggcag-------trattttggtaggg-----------------raartatcttt----------------caaatgagtttaactaa--gtctgatggdctttatgggatatttttyytttttacats-----atttttatggtaactatgctgcttctg-----------------------------------------------------------------------------------------------------------------------------------------------------------------------------------------------------------------------------------------------------------
>I23377_M148_Malvaceae_Robinsonella_mirandae_seq1
--------------------------------------------------------------------------------------------------------------------------------------------------------------------------------------------------------------------------------------------------------------------------------------------------------------------------------------------------------------------------------------------------------------------------------------------------------------------------------------------------------------------------------------------------------------------------------------------------------------------------------------------------------------------------------------------------------------------------------------gtatgttttggcagcatcagaaaatattaaaaaaaca------------------gctcactgggaggttgatgtygaagtggactttttccatgttaattctggtgcaacycgtctgaccactgccatctttatggacagaacaattgtctattctgatctggatcacatcgtattaagaatyttgccaaagtatgcacstgaagcabgggaaaatgctatt-------------ttggtttcttcccaca-ttgatactgttttctcaacgtatggtttcttyc-------ttctct----gtytatck--------------a-------cttc---------------------------------atgtt-ggttcaaataartt----------ttgtttgtkrmcmaaaw-------------------------------k-------ramytwrkkkwwkrmmmsk--------tkktkrwsttgcttt----------------catttgaatkcaggtaa--ccctartggtcttwawdrkwrkttcttctkacrtccg---------tattgtgttaagtatcctgctaatg-----------------------------------------------------------------------------------------------------------------------------------------------------------------------------------------------------------------------------------------------------------
>I23378_M150_Malvaceae_Ceiba_pentandra_seq1
-------------------------------------------------------------------------------------------------------------------------------------------------------------------------------------------------------------------------------------------------------------------------------------------------------------------------------------------------------------------------------------------------------------------------------------------------------------------------------------------------------------------------------------------------------------------------------------------------------------------------------------------------------------------------------------------------------------------------------------agtatgttttggcagcatcagaaaaaataaaaaaaaca------------------gctcactgggaggttgatgttgaagtggactttttccatgctaattctggtgcaaatcgtctggttagtggcatgtttgtggggagaacacttgtctattctgatttgaatcacatcatattaagaatcttgccaaaatacgyacctgaagcacgagaaaatgctatt-------------ttggtttcgtcccaca-ttgatactgttttctccacgtatggtttctttc-------ttctct----gttaatct--------------a-------cttc---------------------------------atgtt-ggttcaaataagtt----------tc-tgtttgaccaaaat--------------------------gtgcaa-------tactatatgaatgacacgt--------tgtagatgttgcttt----------------catttgaaatcagctaa--gtgtaatggtcttaaccgtaatttcttttgacattct--------ttattgcggtatgtatgctgctgatgaaccaat----------------------------------------------------------------------------------------------------------------------------------------------------------------------------------------------------------------------------------------------------
>I23379_M160_Muntingiaceae_Muntingia_calabura_seq1
---------------------------------------------------------------------------------------------------------------------------------------------------------------------------------------------------------------------------------------------------------------------------------------------------------------------------------------------------------------------------------------------------------------------------------------------------------------------------------------------------------------------------------------------------------------------------------------------------------------------------------------------------------------------------------------------------------------------------------------------------------------attaagaaaaca------------------gcccactgggaagttgatgtacaagtagactttttccatgcaaattctggggcaaaccgactgttcagtggcatgtttacggggaaaacacttgtatattcagatctacatcacgtcgtcttaagaattttgccaaaatatgtatctggagctggagaaagtgctata-------------ctggtctcttcccaca-ttgacacagttttttccacgtatggttacttca-------catttt----atttatcctaaatt-----a-aaatatgc-atcc----gtgtatgccgat-----------------aaatatagttcaactcatgt------attcatattctaa--------------------------------------------------------------------------------------------------------------------------------------------------------------------------------------------------------------------------------------------------------------------------------------------------------------------------------------------------------------------------------------------------------------------------------------------------------------
>I23380_M161_Malvaceae_Hibiscus_tiliaceus_seq1
-------------------------------------------------------------------------------------------------------------------------------------------------------------------------------------------------------------------------------------------------------------------------------------------------------------------------------------------------------------------------------------------------------------------------------------------------------------------------------------------------------------------------------------------------------------------------------------------------------------------------------------------------------------------------------------------------------------------------------------agtatgttttggcagcatcagaaaaaattaaaaaaaca------------------gctcactgggaggttgatgttgaagtggactttttccatgttaatatgggtgcaactcgtctgggcagtggcatgtttatggacagaacgattgtctattctgatctgaatcacgttgtattgagaatcttgccaaaatatgcacctgaagcaggagaaaatgctatt-------------ttggtttcttcccaca-ttgacaccgtcttctcaacgtatggtttcttcc-----------gt----gttacgct--------------a-------cttc---------------------------------atgtt-ggttcaaataagtt----------ttgtttttaaccaaaatgtgcattacttagcagcatcaacaatgtgcaa-------tacttagtacatgatatgt--------tgttgatgctgtttt----------------catttgagttcagctaa--gtctagtgttcttaataataatttcttct-----------------------------------------------------------------------------------------------------------------------------------------------------------------------------------------------------------------------------------------------------------------------------------------------------
>I23381_M162_Bixaceae_Bixa_orellana_seq1
----------------------------------------------------------------------------------------------------------------------------------------------------------------------------------------------------------------------------------------------------------------------------------------------------------------------------------------------------------------------------------------------------------------------------------------------------------------------------------------------------------------------------------------------------------------------------------------------------------------------------------------------------------------------------------------------------------------------------------------------------------------------------------------------cgcactgggaggttgatgtccaagttgactttttccatgcagattctggtgcaaaccgtctggtcagtggcctattcatgggkaaaacacttctttatycagatctaaatcatatcgtattaagaatattgccaaaatatgtatctgaagcaggagaaaatgctatt-------------ttggtctcttctcaca-ttgataccgttttctcaacgtatggtttcttccatatggtttctttattttttgaccttatattctcttagga-------ctttacacatttatatcactgtcttgcagggttcttgattttctacttaatgagttttctta-----atttttctgattgctgtttca----------------ggggaggtgctg----------------------------------------------------------------------------------------------------------------------------------------------------------------------------------------------------------------------------------------------------------------------------------------------------------------------------------------------------------------------------------------------------------------------
>I23382_M163_Bixaceae_Cochlospermum_vitifolium_seq1
-------------------------------------------------------------------------------------------------------------------------------------------------------------------------------------------------------------------------------------------------------------------------------------------------------------------------------------------------------------------------------------------------------------------------------------------------------------------------------------------------------------------------------------------------------------------------------------------------------------------------------------------------------------------------------------------------------------------------------------agtatgttttggcagcatcagacaaaattaagaaaaca------------------gctcactgggaagttaatgttgaagtggactttttccacgcaagttctggtgcaaatcgtctggtcggtggcctgttcacggggaaaacacttgtttattcagatctaaatcatatcgtattaagaatattgccaaaatatgtatctgaagcaggagaaaatgctatt-------------ctggtctcttctcaca-ttgatacggttttctcgacgtatggtttcttym------wwwtkst----ttywwymtwwt-----------w-------yttt---------------------------------kwrcy-wdwkmwtwtrwkyt----------wmykyhtmhawtwwtyb--------------------------kdwyhat------yddttdddahwawhtktbb--------wtwymvdwddwdytthy--------------ybgddbvrdwtgbtykw--rwhrrawkdkytthwtdrawtykttbbbkkgdktmhhwbgwrgkbntmhbatgaaahvc-tahtvvtbawavahtawwcrwm--maarmytggaat----------------------------------------------------------------------------------------------------------------------------------------------------------------------------------------------------------------------------------
>I23383_M166_Malvaceae_Pseudobombax_ellipticum_seq1
----------------------------------------------------------------------------------------------------------------------------------------------------------------------------------------------------------------------------------------------------------------------------------------------------------------------------------------------------------------------------------------------------------------------------------------------------------------------------------------------------------------------------------------------------------------------------------------------------------------------------------------------------------------------------------------------------------------------------------------atgttttggcagcatcagaaaaaataaaaaaaaca------------------gctcactgggaggttgatgttgaagtggactttttccatgctaattctggtgcaaatcgtctggttagtggcatgtttgtcgggagaacacttgtctattctgatttgaatcacatcatattaagaatcttgccaaaatatgtacctgaagcaggagaaaatgctatt-------------ttggtttcttcccaca-ttgatactgttttctccacgtatggtttcttcc-------ttttct----gtt-atct--------------a-------cttc---------------------------------atgtt-ggttcaaataagtt----------tc-tgtttgtccaaaat--------------------------gtkcaa-------tactatgtgtatgacatgt--------tgtggatgttgcttt----------------catttgaattcagctaa--gtgtamtggtcttaactgtaatttcttttgacattct--------ttgttgcggtatgtatgctgctgatggaccaata-----taat------------------------------------------------------------------------------------------------------------------------------------------------------------------------------------------------------------------------------------------
>I23384_M168_Malvaceae_Theobroma_cacao_seq1
-------------------------------------------------------------------------------------------------------------------------------------------------------------------------------------------------------------------------------------------------------------------------------------------------------------------------------------------------------------------------------------------------------------------------------------------------------------------------------------------------------------------------------------------------------------------------------------------------------------------------------------------------------------------------------------------------------------------------------------agtatgttttggcagcatcagagacaattaagaaaaca------------------gctcactgggaggttgatgttgaagtggactttttccatgttaattctggtgtaattcgtctgctcactggcttgtttgtggggagaacaattgtctattctgatctaaatcacatcatattaagaatcttaccaaaatatgtacctgaagcaggagaaaatgctatt-------------ttggtttcttcccaca-ttgacactgttttctcaacgtatgatttcttcc-------ttctct----gttaatct--------------a-------ctcc---------------------------------atatt-ggttcaaataagtt-----------tccttttgtccaaaat--------------------------gagcag-------tgttttttatatga-----------------catgttgcttt----------------catatgaatttagctaa--gtcagatggtcttgacattctttctt------------------------gtggtaaatatgctgctcgtggaccaata-----tagtgctcaagttttaaaaaataaaactgcaggttgtcagcattgtaatatccagtgaataatgccatttaca---------------------------------------------------------------------------------------------------------------------------------------------------------------------
>I23385_M169_Malvaceae_Ochroma_pyramidale_seq1
--------------------------------------------------------------------------------------------------------------------------------------------------------------------------------------------------------------------------------------------------------------------------------------------------------------------------------------------------------------------------------------------------------------------------------------------------------------------------------------------------------------------------------------------------------------------------------------------------------------------------------------------------------------------------------------------------------------------------------------gtatgttttggcagcatcagaaaaaattaaaaaaaca------------------gctcactgggaggtagatgttgaagtggactttttccatgttaattctggtgcaagtcgtctggtcagtggcttgtttgtggggagaacacttgtctattctgatctaaatcacatcatattaagaatcgtgccaaaatatgtacctgaagcaggagaaaatgctatt-------------ttggtttcttcccaca-ttgatactgttttctcaacgtatggtttcttcc-------ttctct----gttaatct--------------a-------cttc---------------------------------atgtt-ggttcaaataagtt----------tcctttttgaccaaaat--------------------------gtgcaa-------tactttgtgtatgaca-----------tgtagatgttgcttt----------------catttgaattcagctaa--gtctaatggtcttaacagtaakttcttctgacattct--------ttatttcggtatgtatgctgctgatggaccagta-----taatgttcaagtgttaaaata-------------------------------------------------------------------------------------------------------------------------------------------------------------------------------------------------------------------------
>I23387_M178_Malvaceae_Malvaviscus_arboreus_seq1
-------------------------------------------------------------------------------------------------------------------------------------------------------------------------------------------------------------------------------------------------------------------------------------------------------------------------------------------------------------------------------------------------------------------------------------------------------------------------------------------------------------------------------------------------------------------------------------------------------------------------------------------------------------------------------------------------------------------------------------agtatgttttgacagcatcaraaaatattaraaaaaca------------------gctcactgggaggttgaygttgaagtggactttttccatgttaatattggtgcaactcgtctgggcagtggcatgtttatggacagaacgattgtctattctgatctgaatcacattgtgttgagaatyttgccaaaatatgcasctgaagcaagagaaaatgctatt-------------ttggtttcttcccaca-ttgatactgttttctcaacgtatggtttctttm-------ytctct----gttacyct--------------a-------cttc---------------------------------atatt-gtttcaaataagtt----------ctgtttttaaccaaaat--------------------------gtgcaa-------aacttagtacatgatatat--------tgttgatgctgcttt----------------catttgaattcagctaa--gtctagtgttcttaatactaatttcttc------------------------------------------------------------------------------------------------------------------------------------------------------------------------------------------------------------------------------------------------------------------------------------------------------
>I23388_M180_Malvaceae_Triumfetta_lappula_seq1
-------------------------------------------------------------------------------------------------------------------------------------------------------------------------------------------------------------------------------------------------------------------------------------------------------------------------------------------------------------------------------------------------------------------------------------------------------------------------------------------------------------------------------------------------------------------------------------------------------------------------------------------------------------------------------------------------------------------------------------------ttttggcagcatcagaaaacattaagaaaacg------------------gctcactgggaggttgatgttcaagtggactatttccgtgttaattctggtgcaaaccgtctgcatggtggcatgtttaaggggagaacacttgtctactctgatctagatcacatcgtattaagaatagtgccaaaatatgcacctgaagtaggagaaaatgccata-------------ttgatttcttcccaca-ttgatactgtcttctcaacgtatggcttccttc-------ttctct----ctttaccttat-----------a-------ctcc---------------------------------atatt-ggttcaacta---------------tctttccttccaaatt--------------------------gggcag-------taatttttgcaggg-----------------aaagtatc------------------------------------------------------------------------------------------------------------------------------------------------------------------------------------------------------------------------------------------------------------------------------------------------------------------------------------------------------------------------
>I23391_M183_Malvaceae_Phymosia_umbellata_seq1
------------------------------------------------------------------------------------------------------------------------------------------------------------------------------------------------------------------------------------------------------------------------------------------------------------------------------------------------------------------------------------------------------------------------------------------------------------------------------------------------------------------------------------------------------------------------------------------------------------------------------------------------------------------------------------------------------------------------------------------------gcagcatcagaaaatattaaaaaaaca------------------gctcactgggaggttgatgttgaagtggactttttccatgttaattctggtgcgactcgtctgaccactgccatctttatggatagaacacttgtctattctgatctggatcacattgtattaagaatcttgccaaagtatgcacctgaagcaggggaaaatgctatt-------------ttggtttcttcccaca-ttgataccgttttctcaacgtatggtttctycc-------ttctct----gcttatct--------------a-------cttc---------------------------------atttt-ggttcaaataagtt----------ttgtttgtgaccaaaat-------------------------------g-------aactcagtgtatggcacat--------tgttgatgttgcttt----------------catttgaatttaggtaa--ccctagtggtcttaatag----------------------------------------------------------------------------------------------------------------------------------------------------------------------------------------------------------------------------------------------------------------------------------------------------------------
>I23392_M187_Malvaceae_Ayenia_berlandieri_seq1
-----------------------------------------------------------------------------------------------------------------------------------------------------------------------------------------------------------------------------------------------------------------------------------------------------------------------------------------------------------------------------------------------------------------------------------------------------------------------------------------------------------------------------------------------------------------------------------------------------------------------------------------------------------------------------------------------------------------------------------------------gacagcatcggaaaatattaagaaaacc------------------gctcactgggaggttgaagttcaagtggagcaatatcatgttgattctggtgcaattcgactggacaatggattgtttaaggggagaacggttgtatattctgatttaaatcacatcgtattaagaatattgccaaaatattcgcctgaagcagaagaaaatgctatt-------------ttgatttcttcccaca-ttgataccgttttctcaacgtatggtttcgt--------attctct----ttttatcttataa---------a--------------------------------------------------aacctaaatcatttttttaagttttccttttggactttacttt---------------------------------------------------------------gttatgacatatacttgt--------------cattttagtttgact----ctctgatggtattaacaattaagatctggt------------------------------------------------------taa-------------------------------------------------------------------------------------------------------------------------------------------------------------------------------------------------------------------------------------------
>I23393_M189_Malvaceae_Kearnemalvastrum_lacteum_seq1
--------------------------------------------------------------------------------------------------------------------------------------------------------------------------------------------------------------------------------------------------------------------------------------------------------------------------------------------------------------------------------------------------------------------------------------------------------------------------------------------------------------------------------------------------------------------------------------------------------------------------------------------------------------------------------------------------------------------------------------gtatgttttggcagcagcagaaaatattaaaaaaaca------------------gctcactgggaggttgatgttgaagtggactttttccatgctagtcctggtgtaactcgtctgaccagtagcatctttatggacagaacaattatctattctgatctggatcacatcgtattaagaatcttgccaaagtatgcacctgaagcaggagaaaatgctatt-------------ttggtttcttcccaca-ttgatacggttttctcaacgtatggtttcttcc--------tttct----gttaatat--------------g-------cttc---------------------------------gtgtt-agttcaattaagtt----------ccgtttgtggccaaaat-------------------------------g-------aacttagtgtatgacacgt--------tgwtkrwk----ktt----------------ymwtysrrwtymrstaa--gtctagtggttttaaaagtagtttcttctgacgtcc----------------------------------------------------------------------------------------------------------------------------------------------------------------------------------------------------------------------------------------------------------------------------------------------
>I23394_M229_Malvaceae_Malvastrum_americanum_seq1
--------------------------------------------------------------------------------------------------------------------------------------------------------------------------------------------------------------------------------------------------------------------------------------------------------------------------------------------------------------------------------------------------------------------------------------------------------------------------------------------------------------------------------------------------------------------------------------------------------------------------------------------------------------------------------------------------------------------------------------gtatgttttggcagcagcagaaaatattaaaaaaaca------------------gctcactgggaggttgatgttgaagtggactttttccatgctggtccaggcgcaactcgtctgaccagtagcgtctttatggacagaacaattgtctattctgatttggatcacatygtattaagaatcttgmcaaagtatgcacctgawgcaggagaaaatgctatt-------------ttggtttcttcccaca-ttgataccgttttctcaacgtatggttttattc------cttctct----gttaatct--------------g-------cttc---------------------------------atgct-agttcaaataagtt----------tcgtttgtggccaaaat-------------------------------g-------aacttagtgtatg--------------------------------------------------------------------------------------------------------------------------------------------------------------------------------------------------------------------------------------------------------------------------------------------------------------------------------------------------------------------------------------------------
>I23395_M236_Malvaceae_Fuertesimalva_jacens_seq1
-------------------------------------------------------------------------------------------------------------------------------------------------------------------------------------------------------------------------------------------------------------------------------------------------------------------------------------------------------------------------------------------------------------------------------------------------------------------------------------------------------------------------------------------------------------------------------------------------------------------------------------------------------------------------------------------------------------------------------------agtatgttttgkcagaagcagaaaatattaaaaagaca------------------gctcactgggaggttgatgttgaagtcgactttttccatgttagtcctggtgcaactcgtctgaccagtagcatatttatggacagaacaattatctattctgatctggatcacatcgtattaagaatcatgccaaagtatgcacctgaagcaggagaaaatgctatt-------------ttggtttcttcccata-tcgataccgtgttctcaacgtatggttttcttc------cttctct----gttaatc-------------------------tc---------------------------------atgct-agttcaaataagtt----------tcgtttgtggacaaaat-------------------------------g-------aacttagtgtatgacacgt--------tgttgatg----ttt----------------cattcaaattcagct--------------------------------------------------------------------------------------------------------------------------------------------------------------------------------------------------------------------------------------------------------------------------------------------------------------------------------------
>I23396_M019_Malvaceae_Allosidastrum_pyramidatum_seq1
-------------------------------------------------------------------------------------------------------------------------------------------------------------------------------------------------------------------------------------------------------------------------------------------------------------------------------------------------------------------------------------------------------------------------------------------------------------------------------------------------------------------------------------------------------------------------------------------------------------------------------------------------------------------------------------------------------------------------------------agtatgttttggcagcatcagaaaatattaaaaaaaca------------------gctcactgggaggttgatgttgaagtggactttttccatgttaattctggtgcaactcgtctgaccactgccatctttatggacagaacaattgtctattctgatctggatcacatcgtattaagaatcttgccaaagtatgcacctgaagcaggggaaaatgctatt-------------ttggtttcttcccaca-ttgataccgttttctcaacgtatggtttcttcc-------ttctct----gtttatct--------------a-------cttc---------------------------------atgtt-ggttcaaataagtt----------ttgtttgtgaccaaaat-------------------------------g-------aacttagtgtatgacacgt--------tattgatgttccttt----------------catttgaattcaggtaa--ccc-------------------------------------------------------------------------------------------------------------------------------------------------------------------------------------------------------------------------------------------------------------------------------------------------------------------------------
>I23397_M020_Malvaceae_Melochia_betonicifolia_seq1
--------------------------------------------------------------------------------------------------------------------------------------------------------------------------------------------------------------------------------------------------------------------------------------------------------------------------------------------------------------------------------------------------------------------------------------------------------------------------------------------------------------------------------------------------------------------------------------------------------------------------------------------------------------------------------------------------------------------------------------gtatgttttggcagctgcagaagaaatcaagaaaaca------------------gctcactgggaggttgatgttgaagtggactttttccatgttgattctggtgcatttcgtctactcagtggcatgtttgttgggagaacccttgtctattctgatctaaatcacatcatattgagaatcttgccaaaatatgtacccgaagcagcagaaaatgctatt-------------ttggtttcttctcaca-ttgatactgttttctcaacgtatggttcctaca----------------tgctaatct--------------g-------ctac---------------------------------atatt-gcttcaaatttgttt-------ctgtttttttcgctaaact--------------------------gggctg-------tacttt-tatatga-----------------gatgttgcctg----------------catttcagt--agctga--ttctgatggtcttaactgtatatctttt------------gacattctttcttcctagtcctcccttamtaaaccaata-----taata-----------------------------------------------------------------------------------------------------------------------------------------------------------------------------------------------------------------------------------------
>I23398_M021_Malvaceae_Sidastrum_micranthum_seq1
--------------------------------------------------------------------------------------------------------------------------------------------------------------------------------------------------------------------------------------------------------------------------------------------------------------------------------------------------------------------------------------------------------------------------------------------------------------------------------------------------------------------------------------------------------------------------------------------------------------------------------------------------------------------------------------------------------------------------------------gtatgttttggcagcatcagaaaatattaaaaaaaca------------------gctcactgggaggttgatgttgaagtggactttttccatgttaattctggtgcaactcgtctgaccactcccatctttatggacagaacaattgtctattctgatctggatcacatcgtattaagaattttgccaaaatatgcaccagaagcaggggaaaatgctatt-------------ttggtttcttcccaca-ttgatactgttttctcaacgtatggtttcttcc-------ttctct----g-ttatct--------------a-------cttc---------------------------------atgtt-ggttcaaataaatt----------ttgtttgtgaccaaaat-------------------------------g-------aacttagtgtatgtcacgt--------tgttgatgttgcttt----------------catttgaattcaggtaa--ccc-------------------------------------------------------------------------------------------------------------------------------------------------------------------------------------------------------------------------------------------------------------------------------------------------------------------------------
>I23399_M022_Malvaceae_Gaya_dominguensis_seq1
--------------------------------------------------------------------------------------------------------------------------------------------------------------------------------------------------------------------------------------------------------------------------------------------------------------------------------------------------------------------------------------------------------------------------------------------------------------------------------------------------------------------------------------------------------------------------------------------------------------------------------------------------------------------------------------------------------------------------------------gtatgttttggcagcagcagaaaatattaaaaaaaca------------------gctcactgggaggttgatgttgaagtggaccttttccatgttaaatctggtgcaactcgtctgaccactcccatctttatggacagaacaattgtctattctgatctggatcacatcgtattaagaatcttgccaaagtatgcacctgaagcaggggaaaatgctatt-------------ttggtttcttcccaca-ttgatactgttttctcaacgtatggtttcttcc-------ttctct----gtttatct--------------a-------cttc---------------------------------atgtt-ggttcatataagtt----------ttgtttgtgaccaaaat-------------------------------g-------aacttagtgtatgacacgt--------tgttgatgttgcttt----------------catttgaaaaaa-----------------------------------------------------------------------------------------------------------------------------------------------------------------------------------------------------------------------------------------------------------------------------------------------------------------------------------------
>I28591_M023_Malvaceae_Neobuchia_paulinae_seq1
-----------------------------------------------------------------------------------------------------------------------------------------------------------------------------------------------------------------------------------------------------------------------------------------------------------------------------------------------------------------------------------------------------------------------------------------attggatttat---------tccttat----------------------------------------------------tttat--------gatctaag-ct-gcaaaa--------cttgttttaagtctgcagtacagtcaagcatcatcactg-atmt--ttatattacact-acaatggctg-------ttctagtgatccat-ttctcctgcaatc--------------------------atgttgtagatt-taactta-tatgctttcaacaacagtatgttttggcagcatcagaaaaaataaaaaaaaca------------------gctcactgggaggttgatgttgaagtggactttttccatgctaattctggtgcaaatcgtctggttagtggcatgtttgtggggagaacacttgtctattctgatttgaatcacatcatattaagaattttgccaaaatatgtacctgaagcaggagaaaatgctatt-------------ttggtttcttcccaca-ttgataccgttttctccacgtatggtttctttc-------ttctct----gttgatct--------------a-------attc---------------------------------atgtt-ggttcaaataagtt----------tctgttt-gaccaaaat--------------------------gtgcaa-------tactatgtgaatgacacat--------------------------------------------------------------------------------------------------------------------------------------------------------------------------------------------------------------------------------------------------------------------------------------------------------------------------------------------------------------------------------------------
>I28593_M024_Malvaceae_Carpodiptera_cubensis_seq1
----------------------------------------------------------------------------------------------------------------------------------------------------------------------------------------------------------------------------------------------------------------------------------------------------------------------------------------------------------------------------------------------------------------------------tgcttcttttttagagggattcam---------wtrmrtt----------------------------------------------------ktyaw--------gakyymak-rw-rywwrg--------cytgyyttarrsytgsrgwrtggccgtgcatctctattg-atct--atatattaaatc-acaatggctr-------ttctattgatctat-ttcttgtgggatc--------------------------atgttgtggata-taactgaatattctttcaayctcagtattttttggcwgcatcagagagaattaaaagaaca------------------gctcactgggaggttgatgttgaagtggattttttccatgttaaatctggtacaagtcgtctggttagtggcgtgtttgtcgggagaacacttgtctattckgatctgcatcacatcacattaagaatcttgccaaaatatttacctgaagcaggagaaaatgctatt-------------ttggtttcttcccaca-ttgatactgttttctcaacgtatggtctcttcc-------ttctct----gttaatct--------------a-------ctcc---------------------------------atatg-gattcaaataagtt----------tcctttttgaccaa---------------------------------------------------------------------------------------------------------------------------------------------------------------------------------------------------------------------------------------------------------------------------------------------------------------------------------------------------------------------------------------------------------------------------------------------------------
>I28594_M025_Malvaceae_Herrania_nitida_seq1
------------------------------------------------------------------------------------------------------------------------------------------------------------------------------------------------------------------------------------------------------------------------------------------------------------------------------------------------------------------------------------------------------------------------------------ttatgatttgatttat---------cccttat----------------------------------------------------tttat--------gatttagg-cc-gcaaag--------cttcttttgagtctgcagtccagtcatgcatcttgattg-atct--gtatattaaatcaacaatagctg-------ttctagtgatccat-ttcttgtgcaatc--------------------------atgttgtagata-taactgaatatgctttcaaccgcagtatgttttggcagcatcagagacaattaagaaaact------------------gctcactgggaggttgatgttgaagtggactttttccatgttaattctggtgtaattcgtcagctcagcggcatgtttgtggggagaacggttgtctattctgatctaaatcacatcatattaagaatcttaccaaaatatgtacctgaagcaagagaaaatgctatt-------------ttggtttcttcccaca-ttgacactgttttctcaacgtatgatttcttcc-------ttctct----gttaatct--------------a-------ctcc---------------------------------atatt-ggttcgaataagtt----------tccttat-gaccaaaat--------------------------ggccag-------tgttttttatatgaca-----------------tgttgcttt----------------cata-------------------------------------------------------------------------------------------------------------------------------------------------------------------------------------------------------------------------------------------------------------------------------------------------------------------------------------------------
>I28595_M184_Malvaceae_Guazuma_ulmifolia_seq1
----------------------------------------------------------------------------------------------------------------------------------------------------------------------------------------------------------------------------------------------------------------------------------------------------------------------------------------------------------------------------------------------tataga--------------gggattatcttatg-yttttattatttgatttat---------cccttat----------------------------------------------------attat--------tacttaag-at-gcaarg--------ctccttttcwgtctgcagtctggtcatgcatcttcdttg-atct--gtctmttaamtcaacratggctg-------ttchagtgatccat-ttcttgtgcaatc--------------------------atrtwgtagata-yaactgaatatgctttcaaccgcagtatgttttggcagcgtcagaaacaatcaagaaaaca------------------gctcactgggaggkwkaygkhkaagtggactttttccatgtthattctggtgcaagthgtctgcacggwggchtgtttgaggggagaacacttgtctattctgathhaaatcacatcdtwttaagaatcttaccaaaatatgtacctgaagymrgagaaaatgcyatt-------------ttggtttcttcycacatttbahrhtgttttctcaaygtmtgatttcttcc-------ttwtct----gtkaatct--------------r---ygmtgtys---------------------------------awvtk-grctyhbwymakkttm----atyttggyytcttcccasatttcatgatgttwcag------graarkggsyrgt---gmttkyakctcatrtgbtgctg--------ttatgttggaacttgct--------------ck---------------------------------------------------------------------------------------------------------------------------------------------------------------------------------------------------------------------------------------------------------------------------------------------------------------------------------------------------
>I28596_M026_Malvaceae_Ruizia_cordata_seq1
----------------------------------------------------------------------------------------------------------------------------------------------------------------------------------------------------------------------------------------------------------------------------------------------------------------------------------------------------------------------------------------------------------------------------------------------gtttat---------ccattat----------------------------------------------------tttat--------gatttaag-ct-gcaaagtttgttgccttgttctaattttgcagcc----catgcatcttccttg-atcttctctctttaaatt-aaaatggatg-------ttctagtgttatac-ttcttgtgcagtc--------------------------atgttttagata-taactgagtatgctttgaatcacagtacgttttagaagcagcagaaaagattaaaaaaaca------------------gctcactgggaggtagatgttgaagtggaccttttccatgccaattctggttcaaatcgtctgctcagtggtttgtttgtggggaaaacacttatatattctgatctgaatcacatcgtagtaagaatcttgcccaaatatgtacctgaagcaggagaaaatgctatt-------------ttggtatcttcccaca-ttgatactgttttctcaacgtatggtttcttcc-------ttctct----gttaatct--------------a-------ctct---------------------------------atgtt-ggttcaaataagtt----------acctttctcaacatatt-------------------------------------------------------------------gtagatgt---------------------------------------------------------------------------------------------------------------------------------------------------------------------------------------------------------------------------------------------------------------------------------------------------------------------------------------------------------------------------
>I28597_M027_Malvaceae_Melhania_velutina_seq1
-------------------------------------------------------------------------------------------------------------------------------------------------------------------------------------------------------------------------------------------------------------------------------------------------------------------------------------------------------------------------------------------------------------------------------------------------tat---------ccattat----------------------------------------------------tttatgattta-acttttaag-tt-gcaaagcttgttgccttgttctaattttgctgtc----catgcatctttcttg-atcttctttctttaaaat-aaaatggatg-------ttctagtgttatac-ttcttttgcagtc--------------------------atgttgtagata-taacccagtattctttcaatcacagtacgttttagaagcagcagaaaagattaaaaaaaca------------------gctcactgggaggttgatgttgaagtggaccttttccatgccaattctggctcaaatcgtctgatcagtggtttttttgtggggaaaacacttatctattctgatctgaatcacattgtagtaagaatcttgcccaaatatgctcctgaagcaggagaaaatgctatt-------------ttggtatcttcccaca-ttgatactgttttctcaacgtatggtttcttcc-------ttctct----gttaatct--------------a-------ctcc---------------------------------atgtt-ggttcaaataagtt----------acctttctcaacgta--------------------------------------------------------------------------------------------------------------------------------------------------------------------------------------------------------------------------------------------------------------------------------------------------------------------------------------------------------------------------------------------------------------------------------------------------------
>I28598_M028_Malvaceae_Glyphaea_brevis_seq1
--------------------------------------------------------------------------------------------------------------------------------------------------------------------------------------------------aaaaaaaggcgaaaa-----------------------------------------------------------------------------------------------------------------------------------------------gatggtaaagggtg----ttatatttggtttaaaaa--------------aggattactttgtg-ttttttggtttcatttatt---------ccttac-----------------------------------------------------tttat--------gattgaag-ct-gcaaag--------cttgca--------------------------tttattg-ttct-actttgttaaattgacaatggctat---------------------tccttgtgcaatc--------------------------attttgttgcta-taactgagtatdctttaaaccacagtatgttttggcagcatcagaaaaaattaagaaaaca------------------gctcactgggaggttgatgttcaagtggactatttccatgttaattctggtgcaaatcgtctgcacagtggcatgtttaaagggaggacacttatctattctgatctaaatcacatcatattaagaatcttgccaaaatatgcacctgaagcagaagaaaatgctatt-------------ttggtttcttcccacg-ttgataccgttttctcaacgtatgg-tttcgta-------ttctct----cttaatcttat-----------a-------ctcc---------------------------------atatt-ggttcaacta-tttt---------tccttcttcaccaaatt--------------------------gggcag-------tacttttggtatga-----------------gatgtatctt----------------------------------------------------------------------------------------------------------------------------------------------------------------------------------------------------------------------------------------------------------------------------------------------------------------------------------------------------------------------
>I28599_M029_Malvaceae_Desplatsia_dewevrei_seq1
----------------------------------------------------------------------------------------------------------------------------------------------------------------------------------------------------------------------------------------------------------------------------------------------------------------------------------------------------------------------------tga---ctgaactgggcccac--------------------atccaattggt-tctgatgctcttcaccatg---------ctatgca-------------------------------------------------ggttggtt--------cattaaat-tcttttaag--------cttgtt--------------------------gtatttg-ttct-actttgttaaattaacaatggatac---------------------tccttgtgcaatt--------------------------atgttatagcta-caactgaatatgctttaaaacacagtatgttttggcagcatcagaaaaaattaagaaaact------------------gctcattgggaggttgatgttcaagtcgactatttccatgtcaattctggtgcaaatcgtctgcatggtggcatgtttaacgggagaacacttgtctattctgatctaaatcacattgtattaagaatctcaccaaaatatgcacctgaagttgaagaaaatgctatt-------------ttggtttcttcccaca-ttgataccgttttctcaacgtatgg-tttcatc-------ttctcc----cctcatcttgt-----------a-------ctcc---------------------------------atatt-tgttcaatta-ttt----------ttcctcctcgtcgaaat--------------------------gggcagtacagagtactttttgtatga-----------------gatgtatctct----------------caaatga----------------------------------------------------------------------------------------------------------------------------------------------------------------------------------------------------------------------------------------------------------------------------------------------------------------------------------------------
>I28600_M146_Malvaceae_Mortoniodendron_guatemalense_seq1
--------------------------------------------------------------------------------------------------------------------------------------------------------------------------------------------------------------------------------------------------------------------------------------------------------------------------------------------------------------------------------------------------------------------gattaactcgca-tttttatgatttgatttat---------cccttttt------------------------------------------------tttttttt--------agtttaag-ct-gcaaag--------cttgttttaagtctgcagtccggtcatgtatcttcattt-atct--atatattaaact-acaatgactg-------ttctagtgatccat-atcttgtgcaatc--------------------------atgttgtagata-taactgaata--atttcaaccgcagtatgttttggcagcatcggaaaaaattaaaaaaaca------------------gctcactgggaggttgatgttgaagtggacttttttcatgtcaattctggtgcaagtcgtctggtcagtggcatgtttgtggggagaacacttgtctattcggatctgaatcacatcatattaagaatcttgccaaaatatgtacctcaagcaagagaaaatgctatt-------------ttggtttcttctcaca-ttgatactgttttctcaacgtatgatttcttcc-------atctct----gttaatca--------------a-------ctcc---------------------------------atgtt-ggttcaaataagtt----------tcctttttgaccaaaat--------------------------gtgcat-------tactttgtttatgacgtgc--------------------------------------------------------------------------------------------------------------------------------------------------------------------------------------------------------------------------------------------------------------------------------------------------------------------------------------------------------------------------------------------
>I28601_M030_Malvaceae_Sparmannia_africana_seq1
------------------------------------------------------------------------------------------------------------------------------------------------------------------------------------------------------------------------------------------------------------------------------------------------------------------------------------------------------ttaatacattgtgccttaagggtg----atatatttggttta---a--------------aggattgaattatg-ttttatggtttcvtttatc---------ccttgc-----------------------------------------------------tttat--------gatttaag-ct-gcaaag--------ctagcg--------------------------tttattg-ttct-actttgttaaattaacaatgrytat---------------------tccttgtgcaatc--------------------------atgttgtagcta-taactgaatatgctt-aaaccacagtatgtttctgcagcagcagaaaaaattaagaaagca------------------gctcactgggaggttgatgttcaagtggactatttccatgttaattctggtgcaaatcgtctgcatagtggcatgttcaaggggagaacacttgtctattctgatctagatcacatcatattaagaatyttgccaaaatatgcacctgaagcagaaggaaatgctatt-------------ttggtttcttcccaca-ttgacaccgttttctcaacgtatgg-ttttgtc-------gtctct----cttaatcttat-----------a-------tata----------------------------------aact-ggttcaactattttt---------tccttcttcaccaaatt--------------------------gggcag-------taattttgg-gtga-----------------gatgtatcttt----------------taaatgagtttagctaa--gtgttatg--------------------------------------------------------------------------------------------------------------------------------------------------------------------------------------------------------------------------------------------------------------------------------------------------------------------------
>I28602_M031_Malvaceae_Mollia_sp_seq1
--------------------------------------------------------------------------------------------------------------------------------------------------------------------------------------------------------------------------------------------------------------------------------------------------------------------------------------------------------------------------gatgcggaaaaaaatggattcttaaa-----------------attgtccattg-atacracgtgcttatttat---------cccctcac-------------------------------------------ttag----tttat--------tatttaag-tt-gcaaag--------cttgct--------------------------tttattg-ttct-actttgttaaattaacaatggctat---------------------tccttgtgcattc--------------------------atgttgt---------ctgaatttgctttaaaccacagtatgttttggcagcatcagaaaaaattaakaaaaca------------------gctcactgggaggttgatgttcaagtggactatttccatgttaattctggtgctaatcgtctgcaaggtggcatgtttaaggggagaacacttgtctattctgatctaaatcatattatattgagaatcttaccaaaatatgcacctgaagctgaagaaaatgctatt-------------ttggtttcttcccaca-ttgataccgttttctcaacgtatgg-ttccatc-------ttctca----cttgatcttat-----------a-------ctcc---------------------------------atatt-ggttcaatta-ttt----------ttccttctcaccaaaat--------------------------gcgtag-------tactttttatctgatggtt----------------------------------------------------------------------------------------------------------------------------------------------taa-------------------------------------------------------------------------------------------------------------------------------------------------------------------------------------------------------------------------------------------
>I28603_M223_Malvaceae_Gossypium_hirsutum_seq1
---------------------------------------------------------------------------------------------------------------------------------------------------------------------------------------------------------------------------------------------------------------------------------------------------------------------------------------------------------------------------------------------------------------------------------tttttatgatttgatttat---------cccttat----------------------------------------------------tttata------agggctgtt-cttgcatcg------------------------------gtcaagcatcttgattg-atat--atatattaaatt-acagtggctg-------ttcttgcgatccat-ttcttgtgcaatc--------------------------atgttgtagatt-taacttaatctgctttcaacracagtatgttttggcagaattagaaaatattaaaaaaaca------------------gctcactgggaggttgatgttgaagtggaccttttccatgttaatgttggtgcaactcgcctggacagtggcatgtttgtggacagaacaattatttattctgatctggatcacatcgtattaagaatgctgccaaaatatgcacctgaagcaagagaaaatgctatt-------------ttggtttcttcccata-ttgatactgtgttctcaacgtatg-tttcttcc-------ttctcc----gtttttct--------------a-------cttc---------------------------------atgtt-ggttcaaataagtt----------ttgttttt---------------------------------------------------------------------------------------------------------------------------------------------------------------------------------------------------------------------------------------------------------------------------------------------------------------------------------------------------------------------------------------------------------------------------------------------------------------
>I28604_M032_Malvaceae_Entelea_arborescens_seq1
----------------------------------------------------------------------------------------------------------------------------------------------------------------------------------------------------------------------------------------------------------------------------------------------------------------------------------------------------------------gtgccttaagggtg----ttatatttggtttaaaga--------------aggattgaattatg-ttttatggtttcgtttatc---------cctcgc-----------------------------------------------------tttat--------gatttaag-ct-gcaaag--------cttgcg--------------------------tttattg-ttct-actttgttaaattaacaatggctac---------------------tccttgtgcaatc--------------------------atgttgtaccta-taactgaatatgctt-aaaccacagtatgttttggcagcagcagaaaaaattaagaaagca------------------gctcactgggaggttgatgttcaagtggactatttccatgttaattctggtgcaaatcgtctgcagagtggcatgttcaaggggagaacacttgtctattctgatctaaatcacatcatattaagaatcttgccaaaatatgcacctgaagcagaaggaaatgctatt-------------ttggtttcttcccaca-ttgataccgttttctcaacgtatgg-ttttgtc-------atctct----cttaatcttatat------a-ta-------ctcc----------------------------------aatt-ggttcaacta-tttt---------tccttcttcaccaaatt--------------------------gggca-----------------------------------------------------------------------------------------------------------------------------------------------------------------------------------------------------------------------------------------------------------------------------------------------------------------------------------------------------------------------------------------------------------------------
>I28605_M235_Malvaceae_Abutilon_sp_seq1
----------------------------------------------------------------------------------------------------------------------------------------------------------------------------------------------------------------------------------------------------------------------------------------------------------------------------------------------------------------------------------------------------------------------------------------------atttat---------ccctatta-------------------------------------------------------------------------ct-gcaaaa-------ggttaatttaagtctgcagtcgggtcaagcatcttcgttg-ttc------tattaaatt-acaatagctg----------------------ttcttgtgcaatc--------------------------atgttgtagatt-taacttaatatgctttcaacaacagtatgttttggcagcatcagaaaatattaaaaaaaca------------------gctcactgggaggttgatgttgaagtggactttttccatgttaattctggtgcaactcgtctgaccactgccatctttatggacagaacaattgtctattctgatctggatcacattgtattaagaatcttgccaaagtatgcacctgaagcaggggagaatgctatt-------------ttggtttcttcccaca-ttgatactgttttctcaacgtatggtttcttcc-------ttcctt----ctcttctc--------------a-------gttt--------------------------------------------------------------------------------------------------------------------------------------------------------------------------------------------------------------------------------------------------------------------------------------------------------------------------------------------------------------------------------------------------------------------------------------------------------------------------------------------------------------------------------------
>I28606_M033_Malvaceae_Reevesia_formosana_seq1
----------------------------------------------------------------------------------------------------------------------------------------------------------------------------------------------------------------------------------------------------------------------------------------------------------------------------------------------------------------------------------------------------------------------ttaacttgtg-ttcctatgatttgattttt---------cccttat----------------------------------------------------tttat--------tatttaag-ct-gcaaak--------cttttttcaagtcttcagcccagtcatggatcttcattg-atct--gcatattaaatt-acaatggctg-------tt------atccat-ttcttgtgcaatc--------------------------atgttgtatata-taactgaatatgctttcaactacagtatgttttggcagcatcagaaaaaataaagaaaaca------------------gctcactgggaggttgatgttgaagtggattctttccatgttaattctggtgcaagtcgtatgcgcagtggcatgtttgtggggagaacacttatctattcggatctaaatcacatcatattaagaatcttgccaaaatatgtacctgaagcaggagaaaatgctatt-------------ttggtttcctcccaca-ttgatactgttttctcaacgtatgttttcttcc-------ttctct----gttactct--------------a-------ctcc---------------------------------atgtt-agttcaaataagtt----------tcatttctaaccaaaa-------------------------------------------------------------------------------------------------------------------------------------------------------------------------------------------------------------------------------------------------------------------------------------------------------------------------------------------------------------------------------------------------------------------------------------------------------
>I28607_M034_Malvaceae_Mansonia_altissima_seq1
--------------------------------------------------------------------------------------------------------------------------------------------------------------------------------------------------------------------------------------------------------------------------------------------------------------------------------------------------------------------------------------gttatgtttgtaga--------------gggactatcttgtg-ttttgataatttattttgt---------ccgttat----------------------------------------------------tttat--------ggtttaag-ct-gcaaag--------attgttccaagtctgcagtccggtcatgtatctttgtgg-atct--atctataaaacttagaatggctg-------ttctaggaatctat-ttcttgtgcaatc--------------------------gtgttgtagatt---actgaatatgctttcaaccatagtatgttttggcagcagcagaaaaaattaagaaaaca------------------gctcactgggaggttgatgttgaagtggactttttccatgttaattctggtgcaaatcgtctggtcagtggcctgtttgttgggaaaacacttgtctattctgatctgaatcacatcatattaaggatcttaccgaaatatgtacctgaagcaactgaaaatgccatt-------------ttggtttcttcccaca-ttgatactgttttctcaacgtatgtattcttcc-------ttctct----gttaacct--------------a-------ctcc---------------------------------atgat-gtttcaaataagat-------------------aagaaagt---------------------ggacagcaaat-------taattagtttcctgaagaa--------aa----------------------------------------------------------------------------------------------------------------------------------------------------------------------------------------------------------------------------------------------------------------------------------------------------------------------------------------------------------------------------------
>I28608_M035_Malvaceae_Hosfordia_alata_seq1
----------------------------------------------------------------------------------------------------------------------------------------------------------------------------------------------------------------------------------------------------------------------------------------------------------------------------------------------------------------------------------------------trtkgw--------------srkryyarctkrsaytttykwtgtymykrtttwt---------cmmyawta-------------------------------------------------------------------------my-smaaaa-------ggttattttaactctgcagtcgggtcaagcatcttcgttg-ttc------tattaaatt-rcaatggctg----------------------ttcttgtgcaatc--------------------------atrtyrtagatt-taacttaatwtgctttcaacaacagtatgttttggcagcatcagaaaatmttaraaaaaca------------------gctcactgggaggttgatgttgaagtggactttttccatgttaattctggtgcaactcgtctgaccactgccatctttatggacagaacaattgtctattctgatctggatcacattgtattaagaatcttgccaaagtatgcacctgaagcaggggaaaatgctatt-------------ttggtttcttcccaca-ttgatactgttttctcaacgtatggtttcttcc-------ttctct----gtttatct--------------a-------cttc---------------------------------atktt-ggttcaaataagtt----------ttgtttgwgaccaaaat-------------------------------g-------aacttagtgtatgacatat--------tgttgatgttgcttt----------------catttgaatttgggtaa--ccctagtgg-------------------------------------------------------------------------------------------------------------------------------------------------------------------------------------------------------------------------------------------------------------------------------------------------------------------------
>I28609_M036_Malvaceae_Pentaplaris_davidsmithii_seq1
-------------------------------------------------------------------------------------------------------------------------------------------------------------------------------------------------------------------------------------------------------------------------------------------------------------------------------------------------------tggtatatcatgccttaaaaatgt-tcttttgttacatttttaga--------------gggattaacttgca-tttttatgatttgatttat---------cccttat----------------------------------------------------tctat--------gatttaag-ct-gcaaag--------cttgttttaaatctgcagtctggtcaagcatcttcattg-atct--at-------------------------------------------ttcttgtgcaatc--------------------------atgttgtagatt-taacttaatatgctttcaacaacagtatgttttggcagcatcagaaaaaataaaaaaaaca------------------gctcactgggaggttgatgttgaagtggactttttccatgttaattctggtgcaagtcgtctggtcagtggcctgtttgcggggagaacacttgtctattccgatctgaatcacatcatattaagaatcttgccaaaatattcacctgaagcacgagaaaatgctatt-------------ttggtttcttcccaca-ttgatactgttttctcaacgtatggtttcttcc-------ttctct----gttaatct--------------a-------cttc---------------------------------atgat-ggttcaaataagtt----------tcctttttgaccaaaat--------------------------gtgcaa-------tgctttgtgtat---------------------------------------------------------------------------------------------------------------------------------------------------------------------------------------------------------------------------------------------------------------------------------------------------------------------------------------------------------------------------------------------------
>I28610_M037_Malvaceae_Heritiera_littoralis_seq1
---------------------------------------------------------------------------------------------------------------------------------------------------------------------------------------------------------------------------------------------------------------------------------------------------------------------------------------------------------------------------------------------------------------------------tgtta-catttttagaggaatttac---------ttgcatt----------------------------------------------------tttat--------gatttgag-ct-gcagag--------cttgttttgaggccgcagtctgttcatacatcttcattg-atct--atatattaaatt-acaatgcctg-------ttc------tccat-ttcttttgcaatc--------------------------atgttgtagaga-taactgaatatgctttcaaccacagtatgttttggcagcatcagaaaaaattaaaaaaaca------------------gctcactgggaggttgacgttgaagtggattttttccatgtcaattctggtgcaagtcgtctagtcagtggcctgtttgtggggagaacacttgtctattctgatctgaatcacatcatattaagattcttgccaaaatatgcacctgaagcaggagaaaatgctatt-------------ttggtttcttcccaca-ttgatactgttttctcaacgtacggtttcttcc-------ttctct----gttaatct--------------a-------ctcc---------------------------------atgtt-ggttcaaataagtt----------ctcttttttaccaaaat--------------------------gtgcaa-------tactttgtgtatgacgtgt--------tgtagatgttgcttt----------------tatttgaattcagctaa--gcctaatggtcttaacagtaat------------------------------------------------------------------------------------------------------------------------------------------------------------------------------------------------------------------------------------------------------------------------------------------------------------
>I28611_M062A_Malvaceae_Durio_zibethinus_seq1
-----------------------------------------------------------------------------------------------------------------------------------------------------------------------------------------------------------------------------------------------------------------------------------------------------------------------------------------------------------------------------------------------------------------gaggggtgacttgca-gttttatgattgaagatat---------cccttat----------------------------------------------------tttat--------gatttaag-ct-gcaagg--------cttgttttaagtcttcagtcc-gtcatgcatcttcgttg-acct--atatgttagatt-acattggcta-------ttctagtgatccat-ttcttgtgcaatc--------------------------atgttttagaga-taactgaatatgctttcaac-acagtatgttttggcagcatcagaaaaaattaaaaaaaca------------------gctcactgggaggttgatgttgaagtggactttttccatgttaattctggtgcaagtcgtctggtcagcggcatgtttgtggggagaacacttgtctattctgatctgaatcacatcatattaagaatcttgccaaaatatgtacctgaagcaggagaaagtgctatt-------------ttgatttcttcccaca-ttgatactgttttctcaacgtatgatttcttcc-------ttctct----gttaatct--------------a-------ttcc---------------------------------atgtt-ggttcaaataagtt----------tcttttctgacgaaaat--------------------------gtgcaa-------tactttgtgtatgacacgt--------tgtagatgttgcttt----------------catttgaattcagct--------------------------------------------------------------------------------------------------------------------------------------------------------------------------------------------------------------------------------------------------------------------------------------------------------------------------------------
>I28612_M038_Malvaceae_Brachichyton_bidwillii_seq1
-------------------------------------------------------------------------------------------------------------------------------------------------------------------------------------------------------------------------------------------------------------------------------------------------------------------------------------------------------------------------------------------------------------------------------r-rmttarygaatggagtgacacctagtcgwkgcmyt----------------------------------------------------ykkrt--------satttaag-ct-gcagag--------cttgtttcwagtccgcagtcbggtcatacatcttcattg-atct--dtatattaaatt-acartkgatg-------ttct-------cca-ttcttgtgcaatc--------------------------atgttctagaga-taactgaatatgctttcaaccacagtatgttttggcagcatcagaaaaaattaaaaaaaca------------------gctcastgggaggttgatgttgaagtggactttttccatgtyaattctggtgcaartcgthtrgtcagtggcttktttgtggggagaacacttgtctattctgatctgaatcacatcrtattaagaatcttgccaaaatatgtacctgaagcaggagaaaatgctatt-------------ttggtttcttcccayd-ttgatactgttttctcaacgtatggtttcttcc-------ttctct----gttaatct--------------a-------cttc---------------------------------atgtt-ggttcaagtaaatt----------ct-ctttttaccaaaat--------------------------gtgcaa-------tactttgtgtattgctcgt--------tgtagatgttgcttt----------------catttgaattcagctaa--gtctaatggtctta--------------------------------------------------------------------------------------------------------------------------------------------------------------------------------------------------------------------------------------------------------------------------------------------------------------------
>I28613_M039_Malvaceae_Eriotheca_macrophylla_seq1
-----------------------------------------------------------------------------------------------------------------------------------------------------------------------------------------------------------------------------------------------------------------------------------------------------------------------------------------------------------------------------------------------------------------------------gca-tttttatgatttgatttat---------tccttat----------------------------------------------------tttat--------gatctaag-ct-gcaaag--------cttgttttaagtctgcagtatggtcaagtatcttcgstg-atct--atatattaaact-acaatggctg-------ttctagtgatccat-ttctcgtgcaatc--------------------------atgttgtagatt-taacttaatgtgctttcaacaacagtatgttttggcagcatcagaaaaaataaaaaaaaca------------------gctcactgggaggttgatgttgaagtggactttttccatgctaattctggcgcaaatcgtctggtcagtggcatgtttgtggggagaacgcttgtctattctgatttgaatcacatcatattaagaatcttgccaaaatatgtaactgaagcaggagaaaatgctatt-------------ttggtttcttcccaca-ttgatactgttttctcaacgtatggtttcttcc-------ttccat----gttgatct--------------a-------cttc---------------------------------atgtt-ggttcaaataagtt----------tctttt-----------------------------------------------------------------------------------------------------------------------------------------------------------------------------------------------------------------------------------------------------------------------------------------------------------------------------------------------------------------------------------------------------------------------------------------------------------------
>I28614_M040_Malvaceae_Hydrogaster_trinervis_seq1
--------------------------------------------------------------------------------------------------------------------------------------------------------------------------------------------------------------------------------------------------------------------------------------------------------------------------------------------------------------------gtcaagggtgt-aattatat--gcttaataga--------------aggattaagttgtg-tttttatggtttcatttat---------cccctccc-------------------------------------------ttagtttatttat--------gatttaag-ct-gcaaag--------cttrcy--------------------------tttatts-ttct-actttsttaaattaactatgghtgt---------------------tccttgtkcaatc--------------------------atgytgt---------ctgaatatgctttaaacyrcagtaygttttggcagcagcagaaaaaatyaagaaaact------------------gctcactgggaagttgatgttcaagtggaccatttccatgttaattctggcgctaatcgthtgcatggtggcatgtttaaggggagaacacttgtctattctgatctaavtcacattatattraraatcttaccaaaatatgcacctgaagcagaagaaaaygctatt-------------ttggtktcttcccaca-ttgatactgttttctcaacgtatgg-tttyrtc-------ttctct----cttaatcttdt-----------a-------ctcc---------------------------------atatt-ggttcaatta-tttt---------tycttctcaccaaaagt--------------------------gkgcag-------tactttttgtatga-----------------gatgtatcttt----------------caaatgatattagctwa--gtctgatggtcataacagg---------------------------------------------------------------------------------------------------------------------------------------------------------------------------------------------------------------------------------------------------------------------------------------------------------------
>I28615_M041_Malvaceae_Pterygota_brasiliensis_seq1
------------------------------------------------------------------------------------------------------------------------------------------------------------------------------------------------------------------------------------------------------------------------------------------------------------------------------------------------------------------------------------------------------------------------------ta-caattttagaaggattaac---------ttgcatt----------------------------------------------------tttat--------ggtttaag-ct-gcagag--------cttgttttaagttcatagcctgttcatgcatcttcattg-atct--atatatta-att-acgatggatg-------ttct-------cca-ttcttgtgcaatc--------------------------atcctgtagaga-tgactgaatatgctttcaaccacagtatgttttggcagcatcagaaaaaattaagaaaaca------------------gctcactgggaggttgatgttgaagtggactttttccatgttaattctggtgcaaatcgtctggtcagtggtttgtttgtggggagaacacttgtctattctgatctgaatcacatcatattaagaatcttgccaaaatatgtacctgaagcaggagaaaatgctatt-------------ttggtttcttcccaca-ttgatactgttttctcaacgtatggtttcttcc-------ttctct----gttaatct--------------a-------ctcc---------------------------------atttt-ggttcaaataagtt----------ct-ctttttaccaaaat--------------------------gtgcaa-------tactttgtgtatgactcat--------tgtagatgttgcttt----------------catatgaattcagttaa------------------------------------------------------------------------------------------------------------------------------------------------------------------------------------------------------------------------------------------------------------------------------------------------------------------------------------
>I28616_M042_Malvaceae_Leptonichya_maranta_seq1
--------------------------------------------------------------------------------------------------------------------------------------------------------------------------------------------------------------------------------------------------------------------------------------------------------------------------------------------------------------------------------------gttakgttyatrgaacgattcgaaatatgggatgaacctgtg-tttttatggtttgatttat---------cccttat----------------------------------------------------tttat--------g--ttaag-ct-gcaaag--------ctttca--------------------------ttcattg-ttgt-aytttgttaaactaaca--ggctg-------ttttagtgatccat-ttcttgtgcgatc--------------------------atgttgtagata-taactgaatatgctttcaaccacagtatgttttggcagcatcagaaaaaattaagaaaaca------------------gctcactgggaggttgatgttcaagtggacyttttccatgttaattctggtgcaaatcgtctgcaaggtggcatgtttaaggggagaacacttgtttattctgatttaaatcacgtcatattaagaatcttgccaaaatatgtacckgaagcagaagaaaatgctatt-------------ttggtttcttcccaca-ttgataccgttttctcaacgtatggtttcttc--------ttctct----cttaatcttata-------a-ta-------atcc---------------------------------atact-ggttcaactaattt----------tcctttttaaccaaaat--------------------------gggcag-------tttttt-tgtatga-----------------gatgtatcttt----------------tatttgagtttagctga--gtctca----------------------------------------------------------------------------------------------------------------------------------------------------------------------------------------------------------------------------------------------------------------------------------------------------------------------------
>I28617_M043_Neuradaceae_Neurada_procumbens_seq1
--------------------------------------------------------------------------------------------------------------------------------------------------------------------------------------------------------------------------------------------------------------------------------------------------------------------------------------------------------------------------------------------tatatgaa-----------------------------------------------------------------------------------------------------------------aactttatgttccttgtatatgcggcatacaaggt----------------------cagtctggtcctgc-----------ttcttcttttattaatctgaaaatcgttg----------------------catgcgtaccttc---------------------------------------cgtctga-----cattctattacagtatgttttgacagcatcaaaaaagatacaggattcg------------------gctcactgggaggttgacgttgaagtggatttcttccatgtaaaatctggctcaaactccctggtcagtggcttgtttaaggggaaaacacacgtttattcagatctaaatcacatcgtactaagaatattgccaaaatatgtatctggagcaggggaaaatgctatt-------------cttgtttcttctcaca-ttgacacagttttctcgacgtatgcttct-----------tcatct---ttttcaccttgcgt---------a-------tttt---------------------------------ctgtt-agctcaaatgattttcata-----ttttctttagttgggtattta----------------------ttattat------tattattagcgttacttat-------ttatttatgcatttttca---------------------------------------------------------------------------------------------------------------------tga---------------------------------------------------------------------------------------------------------------------------------------------------------------------------------------------------------------------------------------gatc
>I28618_M044_Malvaceae_Pentace_laxiflora_seq1
-----------------------------------------------------------------------------------------------------------------------------------------------------------------------------------------------------------------------------------------------------------------------------------------------------------------------------------------------------------------------------------------------------------------------------------------gmwywtwyvva--------------------------------------------------------------------tttyt--------yvyywrrm----gttgak------ggcttatt------------------------tagctatta-agcc---tatattaaatt-acaatggctgctg----ttatagtgatctgt-ttcttgtgyaatg--------------------------atgttgtagaga-taactgaatattctttcgacctcagtattttttggcagcatcggaaaaaattaaaaaagca------------------gctcactgggaggtcgatgttgaagtggattttttccatgttaaatctggtgcaagtcgtctggtcagtggcatgtttgctgggagaacacttgtctattctgatctgcatcacatcgtattaagaatcttgccaaaatatttgccagaagcaagagaaaatgctatt-------------ttggtttcttcccaca-ttgatactgttttctccacgtatggtctcttcc-------ttctct----gttaatct--------------c-------ctccctwa------------m---------------sttgta-ggttcawatwakttt---------my-tyyktgaccaaaat------------------------------------------------------------------------------------------------------------------------------------------------------------------------------------------------------------------------------------------------------------------------------------------------------------------------------------------------------------------------------------------------------------------------------------------------------
>I28619_M045_Malvaceae_Phragmotheca_mammosa_seq1
------------------------------------------------------------------------------------------------------------------------------------------------------------------------------------------------------------------------------------------------------------------------------------------------------------------------------------------------------------------------------------------------------------------------------------ttgtgatttgatatat---------cccttat----------------------------------------------------tttat--------gatttaag-ct-gcaaag--------cttdttttaagcctgcagtgcggtcaagcatcttcattg-atct--atatattaaatt-atgatggatt-------ttct-gcratccat-ttcttgtgcaayc--------------------------atgttgtagatt-taacttaatatgctttcaacaacagtatgttttggcagcatcagaaaaaataaaaaaaaca------------------gctcactgggaggttgatgttgaagtggactttttccatgttaattctggtgcaagtcgtctggtcggtggcatgtttgtggggagaacacttgtctattctgatctgaatcacatcatattaagaatcttgccaaaacatttacctgaagcaggagaaaatgctatt-------------ttggtttcttcccaca-ttgatactgttttctcaacgtatggtttcttcc-------ttctct----gttaatct--------------a-------tttc---------------------------------atgtt-ggttcaaataagtt----------tcctttttgaccaaaat--------------------------gtgcaa-------taccttgtgtatgacacat--------tgtagatgtcgattt----------------catttg-----------------------------------------------------------------------------------------------------------------------------------------------------------------------------------------------------------------------------------------------------------------------------------------------------------------------------------------------
>I28620_M046_Malvaceae_Camptostemon_shultzii_seq1
--------------------------------------------------------------------------------------------------------------------------------------------------------------------------------------------------------------------------------------------------------------------------------------------------------------------------------------------------------------------------------------------------------------------------------------------------------------------------------------------------------------------------------------rtttaag-ct-gcaark--------yttgttytaagtytgcaatcgggtcaagcatcttcattr-atcy--ataymttawatt-ayaatggctg-------twctagtgatcvay-ttvttgtgcaakc--------------------------atgttgtagatw-taacttaatatgctttcaacaacagtatgttttggcaghatcagaaaarattaaaraaaca------------------gctcactgggaggttgatgttgaagtggactttttccatgttaattctggtgcaactcgtctggtcagtggcatgtttatgdacaraacamttgtctattctgatctgaatcacatcgtattaagaatmttgccaaaatatgcacctgaagcaggagaaaatgmdakwaaatgaaaagtaattrrytyyk--------tcagctt--------------------------------ttacttt----actgaggttataaagcctc---a-------ctmc-----------------------------------------------------------------------------------------------------------------------------------------------------------------------------------------------------------------------------------------------------------------------------------------------------------------------------------------------------------------------------------------------------------------------------------------------------------------------------------------------------------------------------------ahm
>I28621_M153_Malvaceae_Trichospermum_sp_seq1
-------------------------------------------------------------------------------------------------------------------------------------------------------------------------------------------------------------------------------------------------------------------------------------------------------------------------------------------------------------------------------------aattgggcccac--------------------atccagttggt-tccgatgctcttgatcgtg---------ctatacaggttagaattctccattgatacahatgctygttcmtcctctcccttag----tttat--------gatttaag-ct-gcaagg--------cttaat--------------------------tttgttg-ttct-actttgttaaattaacaat-------------------------------------ttc--------------------------atgttgt---------ctgaatatgctttaaaccacagtatgttttggcagcatcagaaaaaataaagaaaacg------------------gctcactgggaggttgatbttcaagttgabtatttccatgttaattctggtgctaatygtctgcaaggcggcatgtttaaggggagaacacttgtctattctgatctaaatcacattatattaagaatcttaccaaaatatgcccctgaagcabragaaaatgctatt-------------ttggtttcttcccaca-ttgataccgttttctcaacgtatggtttcgtc--------ttctctgtaatctaatcttat-----------r-------ctyc---------------------------------atattkggttcvattatttt----------tccttctcacaaaaaat---------------------------------------acttttttgtatga-----------------gatctatcttt----------------caaatgaatttag----------------------------------------------------------------------------------------------------------------------------------------------------------------------------------------------------------------------------------------------------------------------------------------------------------------------------------------
>I28623_M048_Malvaceae_Abroma_augusta_seq1
------------------------------------------------------------------------------------------------------------------------------------------------------------------------------------------------------------------------------------------------------------------------------------------------------------------------------------------------------------------------------------atgttatgtttataga--------------gggataaacctgcg-tttttatggtttgatttat---------cccttat----------------------------------------------------ttaat--------gatttaag-ct-gcaaag--------ctttca--------------------------ttcattg-ttct-actttgttaaattaaca--ggctg-------ttctagagatccat-ttcttgtgcaatt--------------------------atgttgtagata-taactgaatattctttcaaccacagtatgttttggcagcatcagaaaaaattaagaaaaca------------------gctcactgggaggttgatgttcaagtggactttttccatgttagttctggtgcaaatcgtctgcgtagtggcttgtttaaggggagaacacttgtttattctgatttaaatcacatcatattaagaatcttgccaaaatatgtacctgaagcagaagaaaatgctatt-------------ttggtttcttcccaca-ttgatacagttttctcaacgtatggttcttctc-----------------tcttatcttata-------a-ta-------atcc---------------------------------atacc-agttcaactaattt----------tctttttttaccgaa--------------------------------------------------------------------------------------------------------------------------------------------------------------------------------------------------------------------------------------------------------------------------------------------------------------------------------------------------------------------------------------------------------------------------------------------------------
>I28624_M049_Malvaceae_Corchoropsis_tomentosa_seq1
--------------------------------------------------------------------------------------------------------------------------------------------------------------------------------------------------------------------------------------------------------------------------------------------------------------------------------------------------------------------------------------------------------------------------------------------------------------yattat----------------------------------------------------tttat--------gatttaag-ct-gcaaagtttgttgctttgttctaattttgcagtcc----atgcatcttgcttg-atcttctttctttaaaca-aatatggatg-------ttctggtggtatat-ttgttgttcagtc--------------------------atgttgtagata-taactgaatatgctttcaatcacagtacgttttggcagcagcagaaaaaattaaaaaaaca------------------gctcactgggaggttgatgttgaagtggactttttccatgccaattctggcgcaagtcgtctggtcagtggtttgtttgtggggaaaacacttatctattctgatctgaatcacatcatattaagaatcttgcccaaatatgcacctgaagcaggggaaaatgctatt-------------ttggtttcttcccaca-ttgatactkttttyycwackkakkktttywwcy-------twctct----gttaaact--------------a-------ctcc---------------------------------atgtt-ggttcaaakaaakw----------asmtytghktktm----------------------------------------------------------------------------------------------------------------------------------------------------------------------------------------------------------------------------------------------------------------------------------------------------------------------------------------------------------------------------------------------------------------------------------------------------------
>I28625_M193_Malvaceae_Apeiba_tibourbou_seq1
----------------------------------------------------------------------------------------------------------------------------------------------------------------------------------------------------------------------------------------------------------------------------------------------------------------------------------------------------------------gtgccttaagggyg----ttayrtttkgtttaaaga--------------mggawtgaatyrtg-ttttatggtttcrtttatg---------ccttgc-----------------------------------------------------tttat--------gatttaag-ct-gcaaag--------cttgsg--------------------------tttrttg-ttct-actttgttaaattaacaatggctat---------------------tccttgtgcaatc--------------------------atgttgtakcta-taactgaatawgctt-aaaccacagtatgttttggcagcagcagaaaaaatwaagaaagca------------------gctcactgggaggttgatgttcaagtgdactatttccatgttaattctggtgcaaatcgtctggayggtggcatgttcaaggggagaacacttgtctattctgatctaaatcacatcayattaagaatcttgccaadatatgcacctgaagccraavgaaatgctaty-------------ctggtttcttcccaca-ttgataccrttttytcaacrtatgg-tttyatc-------ttctct----catdatcttrt-----------a-------cthc----------------------------------amtt-ggttcaacaa-tttt---------yccttcttcaccaaatt--------------------------gggcag-------tacttttggtatga-----------------gatgtatcttt----------------caaatgagtttagctga--gtctgatggtyttgatgggrttt-----------------------------------------------------------------------------------------------------------------------------------------------------------------------------------------------------------------------------------------------------------------------------------------------------------
>I28626_M226_Malvaceae_Helicteres_guazumifolia_seq1
-----------------------------------------------------------------------------------------------------------------------------------------------------------------------------------------------------------------------------------------------------------------------------------------------------------------------------------------------------------------------------------------acgtttacaga-------------ggggactatcttgtg-ttttgataatttgatttat---------ccattat----------------------------------------------------tttat--------gatttaag-ct-gcaaag--------attgttccaaatctgctgtctggtcatgtttcttcattg-atct--atacataaaatt-aggatcgctg-------ttctagagatccat-ttcttgtgcaatc--------------------------atgttgtagata-taactgaatatgctttcaaccatagtatgttttggcagcatcagaaaaaatcaagaaaaca------------------gctcactgggaggttgatgttgaactggacattttccacgttaattctggtgcaaatcgtctggtcagtggtctgtttgtggggaaaacacttgtctattctgatctgaatcacatcatattaaggatcatgccaaaatatgtacctgaagcaagcgaaaatgccatt-------------ttggtttcttcccaca-ttgatactgttttctcaacgtatgtattctttc-------ttctct----gttaacct--------------a-------ctcc---------------------------------atgtt-ggttcaaatatgtt----------ttctttttgaccaaaaa-------------------------tgtgcta-------tacattttgtatgacgtgt--------aatagatg----------------------------------------------------------------------------------------------------------------------------------------------------------------------------------------------------------------------------------------------------------------------------------------------------------------------------------------------------------------------------
>I28628_M051_Malvaceae_Werklea_horrida_seq1
---------------------------------------------------------------------------------------------------------------------------------------------------------------------------------------------------------------------------------------------------------------------------------------------------------------------------------------------------------------------------------------------------------------------------------------------------------------------------------------------------------------------------------------------------------------------------ctgcagtcagattaaacatctttgttg-atct--atatattaaatt-acaatggctg-------ttctagcaattcat-ttcttgtgcratc--------------------------atgttggagatt-tgacttaatattctttctacaacagtatgttttgacagcatcagaaaatattaaaaaamac------------------gctcactgggaggttgatgttgaagtggactyttkccatgttaatattggtgcaactcgtctgggcagtggcatgtttatggacagaacgattgtctattctgatctgaatcacwttgtgttgagaatcttgccaaaatatgcacctgaagcaakagaaaatgctatt-------------ttggtttcttcccaca-ttgatactgttttctcaacgtatggtttcttcc-------ttctct----gttactct--------------a-------cttc---------------------------------atgtt-ggttcaaawaagtt----------ttgtttttaaccaaaat--------------------------gtgcaa-------taattagtacatgatatgt--------tgttgatgctgcttt----------------catttgaattcagctaa--gtctagtgttcttaatagtaatttcttctgatgtccg---------tattgcattatatattctgctgatgcacc-------------------------------------------------------------------------------------------------------------------------------------------------------------------------------------------------------------------------------------------------------
>I28629_M052_Malvaceae_Spirotheca_rosea_seq1
--------------------------------------------------------------------------------------------------------------------------------------------------------------------------------------------------------------------------------------------------------------------------------------------------------------------------------------------------------------------------------------------------ga--------------gggattaatttgca-tttttatgatttgatttat---------tccttat----------------------------------------------------tttat--------gatctaaa-ct-gtaaag--------cttcttttaagtctacagtattgtcaggtatcttcactg-atct--atatattaaatt-acagtggctg-------ttctagtgatccat-ttctcgtgcaatc--------------------------atgttgtagatt-taacttaatrtgctttcaacaacagtatgttttggcagcatcagagaaaataaaaaaaaca------------------gctcactgggaggttgatkttgaagtggactttttccatgctaattctggtgcaaatcgtctggccagtggcatgtttgtggggagaacasttgtctattctgatttgaatcacatcatattaagaatcttgccaaaatatgtacctgaagcaggagaaaatgctatt-------------ttggtttcttcccaca-ttgatactgttttctcaacgtatggtttcttcc-------ttctct----gttaatct--------------a-------cttc---------------------------------atgtt-ggttcaaataagat----------tcttttc-gamcaaaat--------------------------gtgcaa-------tgctttgtgcgtgwcacrt--------tttagatgtcgc------------------------------------------------------------------------------------------------------------------------------------------------------------------------------------------------------------------------------------------------------------------------------------------------------------------------------------------------------------------------
>I28630_M053_Malvaceae_Huberodendron_swietenioides_seq1
--------------------------------------------------------------------------------------------------------------------------------------------------------------------------------------------------------------------------------------------------------------------------------------------------------------------------------------------------------------------------------------------------------------------gattaacttgca-tttttatgatttgatttat---------tcctgat----------------------------------------------------tttat--------gatttaag-ct-gcaaag--------cttgttttaagtctgcagtacggtcaagcatcttcattg-atct--atatattaaatt-agactggctg-------ttctagtgatccat-ttcttgtgcaatc--------------------------attttgtagatt-taacttaatatgctttcaaaaacagtatgttttggcagcatcagaaaaaataaaaaaaacw------------------gctcactgggaggttgatgttgaagtggactttttccatgttaatcctggtgcaagtcgtctggtcggtggcatgttttttggganaactcttgtctattctgatctaagtcacatcatattaagaatcttgccaaaatatgthcctgaagcaggagaaaatgctatt-------------ttggtttcttcccaca-ttgacactgttttctcaacgtatggtttcttcc-------ttctct----gttaatct--------------a-------cttc---------------------------------atgtt-ggttcamataagtt----------tcctttttgtccaaa--------------------------------------------------------------------------------------------------------------------------------------------------------------------------------------------------------------------------------------------------------------------------------------------------------------------------------------------------------------------------------------------------------------------------------------------------------
>I28631_M054_Malvaceae_Trochetiopsis_benjaminae_seq1
-----------------------------------------------------------------------------------------------------------------------------------------------------------------------------------------------------------------------------------------------------------------------------------------------------------------------------------------------------------------------------------------------------------------------------gct-ttttcatgatttggtttat---------ccattat----------------------------------------------------tttat--------catttaag-ct-gcaaagcttgttgccttgttctaattttgctgtc----catgcatcattcttg-atcttctttctttaaaat-gaaatggatg-------ttctagtgttatac-ttcttttgcagtc--------------------------atgttgtagata-taacccaktattctttcaatcacagtacgttttagaagcagcagaaaagattaaaaaaaca------------------gctcactgggaggttgatgttgaagtggaccttttccatgccaattctggctcaaatcgtctgatcagtggtttgtttgtggggaaaacacttatctattctgatctgaatcacattgtagtaagaatcttgcccaaatatgcacttgaagcaggagaaaatgctatt-------------ttggtatcttcccaca-ttgatactgttttctcaacgtatggtttcttcc-------ttctat----gttaatct--------------a-------ctcc---------------------------------atgtt-ggttcaaataagtt----------acctttctcaacgtatt-------------------------------------------------------------------gtagatgt---------------------------------------------------------------------------------------------------------------------------------------------------------------------------------------------------------------------------------------------------------------------------------------------------------------------------------------------------------------------------
>I28632_M055_Malvaceae_Eriolaena_candollei_seq1
-----------------------------------------------------------------------------------------------------------------------------------------------------------------------------------------------------------------------------------------------------------------------------------------------------------------------------------------------------------------------------------------------------------------------------------------------------------------------------------------------------------------------------------------------------agttwkwtgccttgttctaattttgcagcc----catgcatcttccttg-atcttcttwctwtaaatt-aaaatggatg-------ttctagtgttrtac-tthttgtgcagtc--------------------------atgttgtagata-taactgagtatgctttyaatcacagtacgttttagaagcagcagaraagattaaaaaaaca------------------gctcactgggaggttgatgttgaagtggaccttttccatgccaattctggctcaaatcgtctgctcagtggtttgtttgtggggaaaacacttatctattctgatctgaatcacatcgtagtaagaatcttgcccaaatatgtacctgaagcaggagaaaatgctatt-------------ttggtwtcttcccaca-ttgatactgttttctcaacgtatggtttcttcc-------ttctct----gttaatct--------------a-------ckcy---------------------------------wtstt-ggttmmmawaastw----------m----------------------------------------------------------------------------------------------------------------------------------------------------------------------------------------------------------------------------------------------------------------------------------------------------------------------------------------------------------------------------------------------------------------------------------------------------------------------
>I28633_M056_Malvaceae_Adansonia_digitata_seq1
------------------------------------------------------------------------------------------------------------------------------------------------------------------------------------------------------------------------------------------------------------------------------------------------------------------------------------------------------------------------------------------------------------------------aatttgca-cttttatgatttgatttat---------tccttat----------------------------------------------------tttat--------gatctaag-ct-gctaag--------cttgttttaggtctatagtatggtcaagcatcttcaytg-atct--atatattaaact-acaatggctg-------ttctagtgatccat-ttc---------------------------------------ttgtagatt-taacttgatatattttcaacaacagtatgttttggcagcatcrgaaaaaataaaaaaaaca------------------gctcactgggaggttgatgttgaagtggactttttccatgctaattctggtgcaaatcgtctggccagtggcrtgtttgtggggagaacacttgtttattccgakctgartcacvtcatattaagaatcttgccaaaatatgtacctgaagcaggagaaaatgctatt-------------ttggtttcttcccaca-ttgatactgttttctcaacgtatggtttcttcc-------ttctct----gttaatct--------------a-------cttc---------------------------------atgtt-ggttcmaataagtt----------tcttttt-gagcaaaat--------------------------gtgcaa-------tactttgtgtat---------------------------------------------------------------------------------------------------------------------------------------------------------------------------------------------------------------------------------------------------------------------------------------------------------------------------------------------------------------------------------------------------
>I28635_M058_Malvaceae_Byttneria_aculeata_seq1
tt--------------------------------------------------------------------------------------------------------------------------------------------------------------------------------------------------------------------------------------------------------------------------------------------------------------------------------------------------------tatgtagtgtcttaaagtktt---attatgtgggtttacaga--------------gggataaacrtgtg-ttttcatggcttaatttat--------------------------------------------------------------------ttcat--------------------------------tccttgtttt-------------------------------------actttatttaagtagca--ggcta-------ttctagtgatcaat-------atcaatc--------------------------atgttgtcgtta-taactgaatatgctttcaactgcagtatgttttgacagcatcagaaaaaattaagaaaaca------------------gctcactgggaggttgaagttcaagtggaactatttcatgttgattctggcgcaattcggctggacagtggcttgtttaaggggagatcggttgtatattccgatttaaatcacatcttattaagaatcttgccaaaatattcacctgaagcagaagaaaatgctatt-------------ttggtttcttcccatg-ttgataccgttttctcaacgtatggtttctt--------attctct----tttaatcttata----------a--------------------------------------------------tatccaaaccaatttt------------------------------------------------------------------------------------------------------------------------------------------------------------------------------------------------------------------------------------------------------------------------------------------------------------------------------------------------------------------------------------------------------------------------------------------------------------------------------c
>I28636_M059_Malvaceae_Pterospermum_pierrei_seq1
------------------------------------------------------------------------------------------------------------------------------------------------------------------------------------------------------------------------------------------------------------------------------------------------------------------------------------------------------------------------------------------------------------------------------------------------------------------------------------------------------------------------tctat--------tatttaagcct-gcaaag--------cttgttctaattttgcggtc----catgcattttccttg-atcttctttccttatatt-acaatggatc----------------------ttctagtgcagtc--------------------------atgttgtagata-taactgaatatgctttcaaccacagtatgttttggcagcagcagaaaaaattaaaacaaca------------------gctcactgggaagttgccgttgaagtggactttttccatgctaattctggcgcaaatcgtctggtcagtggcttgtttgcgggaaaaacacttatctattctgatctgaatcacatcgtattaagaatcatgcccaaatatgcacctgaagcaggagaaaatgctatt-------------ttggtttcttcccaca-ttgatactgtattctcaamgtatggtttgttcc-------ttctct----gttaatct--------------a-------ctcc---------------------------------at---------------------------------------------------------------------------------------------------------------------------------------------------------------------------------------------------------------------------------------------------------------------------------------------------------------------------------------------------------------------------------------------------------------------------------------------------------------------------------------------------
>I28637_M060_Malvaceae_Duboscia_vifidiflora_seq1
-------------------------------------------------------------------------------------------------------------------------------------------------------------------------------------------------------------------------------------------------------------------------------------------------------------------------------------------ctgttgtgtttctaatgcattgcacctcaagggtgt-aattatattaggtttataga--------------aggattaagttgtg-ttttcatggtttcattatc-----------------------------------------------------------------------------------cttaag-ctcacaagg--------cttgca--------------------------ttcattg-ttct-actttgttaaattaacaatggctat---------------------tctttgtacattc--------------------------ttgttgttgcta-caactgaatatgctttaaaccacagtatgttttggcagcatcagaaaaaattaagaaaacg------------------gctcactgggaggttgatgttcaagtggactatttccatgttaactctggcgcaaatcgtctgcaaggcggtgtgtttaaggagagaacacttgtctattctgatctaaatcacatcatattaagaatcttaccaaaatatgcacctgaagcagaagaaaatgctatt-------------ttggtttcttcccaca-ttgagacagttttctcaacgtatgg-ttttctc-------ttctct----cttaatcttat-----------a-------ctcc---------------------------------atatt-ggttcaatta-ttwc-------------------------------------------------------------------------------------------------------ctta----------------cccatg-----------------------------------------------------------------------------------------------------------------------------------------------------------------------------------------------------------------------------------------------------------------------------------------------------------------------------------------------
>I28638_M061_Malvaceae_Basiloxylon_brasiliensis_seq1
----------------------------------------------------------------------------------------------------------------------------------------------------------------------------------------------------------------------------------------------------------------------------------------------------------------------------------------------------------------------------------------tacatttttaga--------------gggattaacttgca-tcgttatgagttgagttat---------cccttat----------------------------------------------------ttttt--------gatttaag-ct-gcagag--------cttgttttaaggctgcagcctgatcatacatctttattg-atct--atatattaaatt-aca-tggctg-------ttct------ccat-ttcttgtgcaatc--------------------------atgttgtagaga-taactgaatatgctttcaaccgcagtatgttttggcagcatcagagaaaattaaaaaaaca------------------gctcactgggaggttgatgttgaagtggactttttccatgttaattctggtgcaagtcgtctggtcagtggcatgtttgtgggaagaacacttgtctattctgatctgaatcacatcatattaagagtcttgccaaaatatgtacctgaagcaggagaaaatgctatt-------------ttggtttcttcccaca-ttgatactgttttctcaacgtatggtttcttct-------ttctct----gttaatgt--------------a-------ctcc---------------------------------atgtt-gattcaaaaaagttc---------tcttttttaaccaaaat--------------------------gtgc------------------------------------------------------------------------------------------------------------------------------------------------------------------------------------------------------------------------------------------------------------------------------------------------------------------------------------------------------------------------------------------------------------------------
>I28639_M249_Malvaceae_Gyranthera_amphibiolepis_seq1
-------------------------------------------------------------------------------------------------------------------------------------------------------------------------------------------------------------------------------------------------------------------------------------------------------------------------------------------------------------------------------------------------------------------------------------------ttgatttat---------tccttat----------------------------------------------------tttat--------gatttaag-ct-acaaag--------cttgtttwaagtctgcagtccggtcaagcatcttcattg-atct--atttattaaatt-acaatggctg-------ttctagtgatccat-ttcttgggcaatc--------------------------atgttgtagatt-taacttaatatgctttcaaaaacagtatgttttggcagcatcagaaaaaattaaaaaaaca------------------gctcactgggaggttgatgttgaagtggactttttccatgttaatcctggtgcaagtcgtctggtcagtggcatgtttgttgggagaacacttgtctattctgatctgaatcacatcatattaagaatcttgccaaaatatgtacctgaagcaggagaaaatgctatt-------------ttggtttcttcccaca-ttgacactgttttctcagcgtatggtttcttcc-------ttctct----gttaatgt--------------a-------cttc---------------------------------atgtt-ggttcaaataagtt----------tcctttttgaccaaaat--------------------------gtgcag-------tactttgtgtatgacacat--------tgtagatgtcgcctt----------------cttttgaattcagctaa------------------------------------------------------------------------------------------------------------------------------------------------------------------------------------------------------------------------------------------------------------------------------------------------------------------------------------
>I28640_M062B_Malvaceae_Diplodiscus_paniculatus_seq1
---------------------------------------------------------------------------------------------------------------------------------------------------------------------------------------------------------------------------------------------------------------------------------------------------------------------------------------------------------------------------------------------------------------------------------------------------------------------------------------------------------------------------------------tcta-------------------------------------------------------------------tatatkaartt-acaatggctgctgactgttatagtgatctat-ttcttgtgcaatg--------------------------atgttgtagata-taactgaatattctttcaacctcagtattttttggcagcatcagaaaaaattaaaaaagca------------------gctcactgggaggtcgatgttgaagtggattttttccatgttaaatctggtgcaagtcgtctggtcagtggcttgttngctbggdgdacayttgtctattctgatctgcatcacataatattacgaatcttgccaaaatatttgcctgaag---------------------------------------------------------yytcwyrmcgtmtkgyytsttcm-------ytytyk----rywaawyt--------------y-------sw-----------------------------------ytsyr-ggtbcaaatvagttt---------ccttttttgaccaaaat---------------------gtactatactt-------tactctgtatatggcacct--------tggagaacttcactt-------------------------tcagrk--------------------------------------------------------------------------------------------------------------------------------------------------------------------------------------------------------------------------------------------------------------------------------------------------------------------------------------
>I28641_M063_Malvaceae_Brownlowia_peltata_seq1
--------------------------------------------------------------------------------------------------------------------------------------------------------------------------------------------------------------------------------------------------------------------------------------------------------------------------------a--------------------------------------------------------------ataaaa----------------------------tgttgagggcttatttcct--------------------------------------------------------------------twwct--------tgccaaac----gttgag------ggcttatt------------------------tagctatta-aacc---tatattaaatt-acaatggctgctg----ttatggtgatctgt-ttcttgtgcaatg--------------------------atgttgtagata-taactgaatattctttcgacctcagtattwtttggcagcatcagaaaaaattaaaaamgca------------------gctcactgggaggtcgatgttgaagtggattttttccatgttaaatctggtgcaagtcgtctggtcagtggcatgtttgctgggagaacacttgtctattctgatctgcatcacatcgtattaagaatcttgccaaaatatttgcctgaagcaagagaaaatgctatt-------------ttggtttcttcccaca-ttgatactgttttctccacgtatggtctcttcc-------ttctct----gttaatct--------------s-------ctcc---------------------------------atgtg-ggttcaaataagttt---------cc-tttatgaccaaaat---------------------gtgctatactt-------tactttgtatatggcacat--------tggagatgtc--------------------------------------------------------------------------------------------------------------------------------------------------------------------------------------------------------------------------------------------------------------------------------------------------------------------------------------------------------------------------
>I28642_M064_Malvaceae_Burretiodendron_esquirolii_seq1
---------------------------------------------------------------------------------------------------------------------------------------------------------------------------------------------------------------------------------------------------------------------------------------------------------------------------------------------------------------------------------------------------------------------------------------------------------------------------------------------------------------------------------------------------------------------------------------------------------------------------------------------------------------------------------------------------------gata-taactgaatatgctttcaaccacagtatgttttggcagcaacagaaaaaattaaaaaaact------------------gctcactgggaggttgacgttgaagtggactttttccatgctaattctggcgcaagtcgtctggccggtggcttgtttgtggggaaaacacttatctattctgatctgaatcacatcatattaagaatcttgcccaaatatgcacctgaagcaggagaaaatgctatt-------------ctggtttcttcccata-ttgatactgwy---------------------------------------------------------------------------------------------------------------------------------------------------------------------------------------------------------------------------------------------------------------------------------------------------------------------------------------------------------------------------------------------------------------------------------------------------------------------------------------------------------------------------------------------------------------------------------------------------------------
>I28643_M065_Malvaceae_Hermannia_flammea_seq1
---------------------------------------------------------------------------------------------------------------------------------------------------------------------------------------------------------------------------------------------------------------------------------------------------------------------------------caaccagatgacattgtgatgttggtatatcatg-cttaaaaatg----ttgtcaaaggtttataga--------------gggatgagcatg---cttttatgatttgatttat---------ccattat----------------------------------------------------ttaat--------attttaag-tt-gtaaag--------cttattttctgcrtgcagtccagtcatgc--------------------------------------------------------------atcttatgcaatc--------------------------atattttagata-taactgaatatgcttgccactgcagtatgttttggcagcagcagaaaaaattaagaaaaca------------------gctcactgggaggttgatgtcgaagtggactttttccatgttaactctggtgccttccgtctgaagggtggcatgtttcaggggagaacactagtctattctgatttaaatcacatcatattgagaattcttccaaaatatgcacctgaagctggagaaaatgctatt-------------ttagtttcttcccaca-ttgatactgttttcacaacgtatggtctc-----------ttctct----gttaatct--------------a-------cttc---------------------------------atatt------------------------ataccttcttaccaaact--------------------------ggtttg-------tgctttttgtatgcga-----------------------------------------------------------------------------------------------------------------------------------------------------------------------------------------------------------------------------------------------------------------------------------------------------------------------------------------------------------------------------------------------
>I28644_M066_Malvaceae_Thomasia_solanaceae_seq1
--------------------------------------------------------------------------------------------------------------------------------------------------------------------------------------------------------------------------------------------------------------------------------------------------------------------------------------------------------------------------------------------tttataga--------------gggattaacat----gttttatgatttgatttat---------cccttat----------------------------------------------------tttat--------gatttaat-ct-gcaaag--------cttgttttcagtctgcagtccagtcatgcatcttcattg-atct--gtatattaaattaacagcrgctg-------ttctagtgatccat-ttcttgtgcaatc--------------------------atattgtagata-taactgaatatgctttcaaccacagtatgttttgacagcatcagaaaaaattaagaaaaca------------------gctcactgggaggttgatgttgaagtggaattttttcatgttaattctggtgcacttcgtctgcgcagtggcatgtttgtggggagaacacttgtctattctgatctaaatcacattatattgagaatcttgccaaaatatgtccctgaagcgcgagaaaatgctatt-------------ttggtttcttcccaca-ttgatactgttttctcaacgtatggtttc-----------ttmtct----tttaatct--------------a-------ttcc---------------------------------atatt-ggttaaaataagtt----------tccttttttaccaaact--------------------------gggcta-------tattttctgtatgacattctttcttgcagtaagtatctcttg---------------------------------------------------------------------------------------------------------------------------------------------------------------------------------------------------------------------------------------------------------------------------------------------------------------------------------------------------------------------
>I28645_M067_Malvaceae_Guichenotia_ledifolia_seq1
--------------------------------------------------------------------------------------------------------------------------------------------------------------------------------------------------------------------------------------------------------------------------------------------------------------------------------------------------------------------------------------------tttataga--------------gggattaacat----gttttatgatttgatttat---------cccttat----------------------------------------------------tttat--------gatttaat-ct-gcaagg--------cttgttttcagtctgcagtccagtcatgcatcttcattg-atct--gtatattaaattaacagtggctc-------ttctagtgatccat-ttcttgtgcaatc--------------------------atattgtagata-taactgaatatgctttcaaccacagtatgttttgacagcatcagaaaaaattaagaaaaca------------------gctcactgggaggttgatgttgaagtggacttttttcatgttaattctggtgcacttcgtctgcgcagtggcttgtttgtggggagaacacttgtctattctgatctaaatcacatcatattgagaatcttgccaaaatatgtccctgaagcgcgagaaaatgctatt-------------ttggtttcttcccaca-ttgatactgttttctctacgtatggtttc-----------ttctct----tttaatct--------------a-------ttcc---------------------------------atctt-ggttaaaataagtt----------tccttttttaccgaact--------------------------gggctg-------tactttttgtatgacattctttcttacagtaagtatgc-------------------------------------------------------------------------------------------------------------------------------------------------------------------------------------------------------------------------------------------------------------------------------------------------------------------------------------------------------------------------
>I28646_M068_Malvaceae_Helmiopsis_sp_seq1
----------------------------------------------------------------------------------------------------------------------------------------------------------------------------------------------------------------------------------------------------------------------------------------------------------------------------------------------------------------------------------------------------------------------------------tttcatgatttggtttat---------cctttat----------------------------------------------------tttat--------gatttaag-ct-gcaaattttgttgccttgttctaattttgcrgcc----catgcatcttccttg-atcttctttctttaratt-aaaatggatg-------ttctagtgttatac-ttcttgtgcagtc--------------------------atgttgtagata-taactgagtatgctttcaatcacagtwcgttttagaagcagcagaaaagattaaaaaaacakctcackgkgabgytkatgctcactgggaggttgatgttgaagtggaycttttccatghcaattcyggctcwaatcgtctgctcagtggtttgtttgtggggaaaacacttatctattctgatctgaatcacatcrtagtaagaatcttgcccaaatatgtacctgaagcaggagaaaatgctatt-------------ttggtatcttcccaca-ttgatackgttttctcaacgtatggtttcttcc-------ttctct----gttawtct--------------a-------stcc---------------------------------atgtt-ggttcaaawdagtt----------acmtttctcaacgtatt------------------------------------------------------------------------------------------------------------------------------------------------------------------------------------------------------------------------------------------------------------------------------------------------------------------------------------------------------------------------------------------------------------------------------------------------------
>I28647_M069_Malvaceae_Cheirolaena_linearis_seq1
------------------------------------------------------------------------------------------------------------------------------------------------------------------------------------------------------------------------------------------------------------------------------------------------------------------------------------------------------------------------------------------------------------------------------ct-ttttcatgatttggtttat---------ccattat----------------------------------------------------tttat--------gatttaag-ct-gcaaagcttgttgccttgttctaatttttcagtc----cgtgcatctttcttg-atcttctttctttaaaat-aaaatggatg-------ttttagtgttatac-ttcttgtgtagtc--------------------------atgttgtagata-taactgagttttctttcaatcacagtacgttttagaagcagcagaaaagataaaaaaaaca------------------gctcactgggaggttgatgttgaagtggaccttttccatgcccattctggctcaaatcgtctggtcagtggtttgtttgtggggaaaacacttatctattctgatctgaatcacattgtagtaagaatcttgcccaaatatgcacctgaagcaggagaaaatgctatt-------------ttggtatcttcccaca-ttgatactgttttctcaacgtatggtttcttcc-------ttctct----gttaatct--------------a-------ctca---------------------------------atctt-ggtttaaataagtt----------acctttctcaacgtatt-------------------------------------------------------------------gtcaatttttttt----------------------------------------------------------------------------------------------------------------------------------------------------------------------------------------------------------------------------------------------------------------------------------------------------------------------------------------------------------------------
>I28648_M070_Malvaceae_Helmiopsiella_madagascariensis_seq1
----------------------------------------------------------------------------------------------------------------------------------------------------------------------------------------------------------------------------------------------------------------------------------------------------------------------------------------------------------------------------------------------------------------------ataactttct-ttttcatgatttggtttat---------ccattat----------------------------------------------------tttat--------gatttaag-ct-gcaaagtttgttgccttgttctaattttgcagcc----catgcatcttccttgtatcttctttctttaaatt-aaaatggatg-------ttctagtgttatac-ttcttgtgcagtc--------------------------atgttgtagata-taactgagtatgctttcaatsacagtacgttttagaagcagcagaaaagattaaaaaaacarctcrctgggasgttgaggctcagtgggaggttgatgttgaagtggaccttttccatgccaatyctggctcaaatcgtcwgctcagtggttygtttgwggggaaaacacttatctattctgatctgaatcacatcgtagtaagaatcttgcccaaatatgtacctgaagcaggagaaaatgctatt-------------ttagtatcttcccaca-ttgatactgttttctcarcgtatggtttcttcc-------ttctct----gttaatct--------------a-------stcc---------------------------------atgtt-ggttcaaataagtt----------acctttct---------------------------------------------------------------------------------------------------------------------------------------------------------------------------------------------------------------------------------------------------------------------------------------------------------------------------------------------------------------------------------------------------------------------------------------------------------------
>I28649_M071_Malvaceae_Goethalsia_meiantha_seq1
-------------------------------------------------------------------------------------------------------------------------------------------------------------------------------------------------------------------------------------------------------------------------------------------------------------------------------------------------------------------------------------tattaggtttatagc--------------aggagtaaattgtg-tttttatggtttcattatc---------ccttag-----------------------------------------------------tttat--------gatttaat-ctcgcaagg--------cttgca--------------------------ttcatgg-ttct-actttgtcaacttaacaatgtctat---------------------tccttgtacattt--------------------------ttgttgttgcta-caactgaatatgctttaaaccacagtatgttttggcagcatcagaaaaaattaagaaaaca------------------gctcactgggaggttgatgttcaagtggactatttccatgttaactctggtgcaaatcgtctgcaaggcggtgtgtttaaggagagaacacttgtctattctgatctaaatcacatcatattaagaatcttaccaaaatatgcacctgaagcagaagaaaatgctatt-------------ttggtttcttcccaca-ttgagaccgttttctcaacgtatgt-ttttgtc-------ttctct----cttaatcttat-----------a-------ctcc---------------------------------atatc-ggttcaatta-ttt----------ttccttttctccaaaat---------------------------ggcag-------tactttttgtatga-----------------gatata-cttt----------------gaaatgaatttagctaa--gtctgattgtcttaacaggatgttttt-------------------------------------------------------------------------------------------------------------------------------------------------------------------------------------------------------------------------------------------------------------------------------------------------------
>I28650_M072_Malvaceae_Clappertonia_ficifolia_seq1
--------------------------------------------------------------------------------------------------------------------------------------------------------------------------------------------------------------------------------------------------------------------------------------------------------------------------------------------------------------------------ggtg----ttagatttggtttakaga--------------aggattggattgtg-ttttrtrkttrcawttayy---------cchtayw---------------------------------------------------ytttat--------gatttaag-ct-gcarag--------cttgyg--------------------------tttachr-ttct-actttnttaaattaacaatdgctat---------------------thcttttrcaatc--------------------------atgttgtagcta-taactgaatatgctttaaaccacagtatgttttggcagcatcagaaaacattaagaaaacg------------------gctcactgggaggttgatgtycaagtggactatttccrtgttaattctggtgcaaatcgtctgcawggtggcatgtttaaggggagaacacttgtctattctgatctaaatcacatcatwttaagaatcttgccaaaatatgyrcctgaagtaggagaaaatgctata-------------ttgatttcttcccaca-ttgatacsgtcttctcaacgtatgg-tttttyg-------tyctcy----cttaaccttat-----------accttattcthc---------------------------------atatt-ggttcaacya---------------tttttccttccaaatt--------------------------gggcag-------taattttggtwggr-----------------gaagtatcttt----------------saaaygagtttaactra--gtctratggtcttaacgggatatttt--------------------------------------------------------------------------------------------------------------------------------------------------------------------------------------------------------------------------------------------------------------------------------------------------------
>I28652_M074_Malvaceae_Hildegardia_barteri_seq1
-------------------------------------------------------------------------------------------------------------------------------------------------------------------------------------------------------------------------------------------------------------------------------------------------------------------------------------------------------------------------------------------------------------------------------------------------------------------------------------------------------------------------------------aatttaag-ct-gcaaag--------tttgttttaagtctgcagtctagtcttgcttcttcattg-atct--atatattaaatt-acagtggctg-------ttct------ccat-ttcttgtgcaatc--------------------------atgttgtagaga-t-actgattatgctttcaaccacagtatgtcttggcagcatcagaaaaaattaaaaaatca------------------gctcactgggaagttgatgttgaagtggacyttttccatgttaattctggtgcaagtcgtctggtcagcggcatgtttgtggggagaacactcatctattctgatctgaatcacatcgtattaagattcttgccaaaatatgtacctgaagcaggagaaaatgctatt-------------ttggtttcttctcaca-ttgatactgttttctcaacgtatggtttcttcc-------tgatct----gttaatct--------------a-------ctcc---------------------------------atata-ggttaaaataagtt----------tgtttgtttttttatttttt----------------------gattttt-------tattccgc-------------------------------------------------------------------------------------------------------------------------------------------------------------------------------------------------------------------------------------------------------------------------------------------------------------------------------------------------------------------------------------------------------
>I28653_M168_Malvaceae_Theobroma_cacao_seq1
-----------------------------------------------------------------------------------------------------------------------------------------------------------------------------------------------------------------------------------------------------------------------------------------------------------------------------------------------------------------------------------------------ataga--------------gggattaacttgtt-gttttatgatttgatttat---------cccttat----------------------------------------------------tttgt--------gatttagg-ct-gcaaag--------cttctttttagtctgcagtccagtcatgcatcttgattg-atct--gtatattaaatcaacaatggctg-------ttctagtgatccat-ttcttgtgcaatc--------------------------atgttgtagata-taactgaatatgctttcaaccgcagtatgttttggcagcatcagagacaattaagaaaaca------------------gctcactgggaggttgatgttgaagtggactttttccatgttaattctggtgtaattcgtctgctcactggcttgtttgtggggagaacaattgtctattctgatctaaatcacatcatattaagaatcttaccaaaatatgtacctgaagcaggagaaaatgctatt-------------ttggtttcttcccaca-ttgacactgttttctcaacgtatgatttcttcc-------ttctct----gttaatct--------------a-------ctcc---------------------------------atatt-ggttcaaataagtt----------tcctttt-gtccaaaat--------------------------gagcag-------tgttttttatatgaca-----------------tgttgcttt----------------cata-------------------------------------------------------------------------------------------------------------------------------------------------------------------------------------------------------------------------------------------------------------------------------------------------------------------------------------------------
>I28654_M105_Malvaceae_Pachira_aquatica_seq1
---------------------------------------------------------------------------------------------------------------------------------------------------------------------------------------------------------------------------------------------------------------------------------------------------------------------------------------------------------------------------------------------------------------------------------------------------t---------tccttat----------------------------------------------------tttat--------gatctaag-ct-gcaaag--------cttgttttaagtctgcagtatggtcaagtatcttcgctg-atct--atatattaaact-acaatggctg-------ttctagtgatccat-ttctcgtgcaatcatgttgtagatttaactcgtgcaattatgttgtagatt-taacttaatgtgctttcaacaacagtatgttttggcagcatccgaaaaaataaaaaaaaca------------------gctcactgggaggttgatgttgaagtggactttttccatactaattctggcgcaaatcgtctggtcagtggcatgtttgtggggagaacacttgtctattctgatttgaatcacatcatattaagaatcttgccaaaatatgtagctgaagcaggagaaaatgctatt-------------ttggtttcttcccaca-ttgatactgttttctcaacgtatggtttcttcc-------ttccat----gttgatct--------------a-------cttc---------------------------------atgtt-ggttcaaataagtt----------tcttttc-gaccaaaac--------------------------gtgcaa-------tgctttgtgcatgacacat--------tgtagatgttgcttt----------------catttgaattcagttta--gtctca----------------------------------------------------------------------------------------------------------------------------------------------------------------------------------------------------------------------------------------------------------------------------------------------------------------------------
>I28655_M148_Malvaceae_Robinsonella_mirandae_seq1
---------------------------------------------------------------------------------------------------------------------------------------------------------------------------------------------------------------------------------------------------------------------------------------------------------------------------------------------------------------------------------------------------------------------------------ttttaatgttctgatttat---------ccctatta-------------------------------------------------------------------------ct-gcaaaa-------gcttgttttaagtctgcagtcaggtcaagcatcttcgttg-ttct--atatattaaatt-rmaayggctg-------ttctagtgatcykttttcttbtgcaatc--------------------------atgttgtagatt-taacttaatatactttcaacaacagtatgttttggcagcatcagaaaatattaaaaaaaca------------------gctcactgggaggttgatgtygaagtggactttttccatgttaattctggtgcaacycgtctgaccactgccatctttatggacagaacaattgtctattctgatctggatcacatcgtattaagaatyttgccaaagtatgcacstgaagcasgggaaaatgctatt-------------ttggtttcttcccaca-ttgatactgttttctcaacgtatggtttcttyc-------ttctct----gtytatck--------------a-------cttc---------------------------------atgtt-ggttcaaataartt----------ttgtttgtgaccmaaawk------------------------------r-------amytta---------------------------------------------------------------------------------------------------------------------------------------------------------------------------------------------------------------------------------------------------------------------------------------------------------------------------------------------------------------------------------------------------------
>I28656_M002_Malvaceae_Tilia_americana_seq1
------------------------------------------------------------------------------------------------------------------------------------------------------------------------------------------------------------------------------------------------------------------------------------------------------------------------------------------------------------------------------------------------------------------------------------------------------------------------------------------------------------------------tttat--------gatttaag-ct-gcaaag--------cttgttttaagtctgcagtctggtcacgtatcttcattg-atct--atatagtaaatt-acaatgactg-------ttctagtgatccat-ttcttgtgcaatc--------------------------atgttgtagata-taactgaatatgttttctaccacagtatgttttggcagcatcagaaaaaattaaaaaaaca------------------gctcactgggaggttgatgttgaartggactttttccatgtcaattctggtgcaagtcgtctggtcagtggcatgtttgtggggagaacacttgtctattctgatctgaatcacgtcatattaagaatcttgccaaaatatgtacctcaagcaggagaaaatgctatt-------------ttggtttcttcccaca-ttgatactgttttctcaacgtatggtttcttcc-------ttcttt----gttaatca--------------a-------ctgc---------------------------------atgtt-ggttcaaataagtt----------tcctttttgaccaaaat--------------------------gtgcaa-------tactttgtttatgaaa-----------------------------------------------------------------------------------------------------------------------------------------------------------------------------------------------------------------------------------------------------------------------------------------------------------------------------------------------------------------------------------------------
>I28657_M180_Malvaceae_Triumfetta_lappula_seq1
---------------------------------------------------------------------------------------------------------------------------------------------------------------------------------------------------------------------------------------------------------------------------------------------------------------------------------------------------------atacattgtgccttaaggatg----ttatatttggtttagaga--------------aggattggattgtg-ttttatagttaca-----------------ttact---------------------------------------------------ttttat--------gatttaag-ct-gcaaag--------cttgvg--------------------------tttrctg-ttat-actttgttaaattaacaatggctat---------------------tccttttgc-acc--------------------------atgttgttgcta-taactgaatatgctttahaccacagtatgttttggcagcatcagaaaacattaagaaaacg------------------gytcactgggaggttgatgtthaagtggahtatttccgtgttaattctggtgcaaaccgtctschtggtggcatgtttaaggggagaacacttgtmtactctgatctagatcacatcgtwttaagaatmgtgccaaaatatgcrcmtgaagtaggagaaaatgcyata-------------ttgatttcttcccaca-ttgatactgtcttctcaacgtatggcttyyttc-------ttctmt----cttwaccttat-----------a-------ctcc---------------------------------mwatt-ggttcaacta---------------tctttccttccaaatt--------------------------gggcag-------trattttkgyaggg-----------------raartatcttt----------------caaatgagtttaactaa--gtctaatggtcttt--------------------------------------------------------------------------------------------------------------------------------------------------------------------------------------------------------------------------------------------------------------------------------------------------------------------
>I28658_M160_Muntingiaceae_Muntingia_calabura_seq1
---------------------------------------------------------------------------------------------------------------------------------------------------------------------------------------------------------------------------------------------------------------------------------------------------------------------------------------------------------------------------ttgt----------------------t---------tccattattatatctta-ctcttatcagttgatctgt-----------------------------------------------------------------atgtttattgtgcatacattttaa-ct----------------------------------ttggtaatgcatcttttcta---------gtgctaaatttaca-tggcca-------tcatggtaaaccat-atcttctgtgatc--------------------------atcttgtagataatcatttaacctgctttctaccacagtatgtcttggcagtggcagaaaagattaagaaaaca------------------gcccactgggaagttgatgtacaagtagactttttccatgcaaattctggggcaaaccgactgttcagtggcatgtttacggggaaaacacttgtatattcagatctacatcacgtcgtcttaagaattttgccaaaatatgtatctggagctggagaaagtgctata-------------ctggtctcttcccaca-ttgacacagttttttccacgtatggttacttca-------catttt----atttatcctaaatt-----a-aaatatgc-atcc----gtgtatgcagat-----------------aaatatagttcaaatcatgt------attcatattctaaattaaaat----------------------------------aatgcatgccttcatattacccatctt------------------------------------taaagaaagttggaaaatgaattactggtt-----------------------------------------------------------------------------------------------------------------------------------------------------------------------------------------------------------------------------------------------------------------------------------------------------------------------
>I9832_V002_Malvaceae_Luehea_speciosa_seq1
tgaaacatgttaaggcgttgactgcattgggcccacatccaattggttctgatgctcttgatcgtgctatgcaggttgggtccattaaatccttttatgaactttctttaagctaatgataatcgaattattctattgaactttgattacatgtattctcattgtagtgttatagaatatttttaatgcactaggaagaaaagggaggattgaatagtggaagaatcttaattttggtttttgctataatattccagctgttagagtaaggtcagcttaggtctctttgctatgagttttatgatgttgaaaaaaatgaaacaatggtatgatgtcatggttttaatacattgctcctcaagggtgt-acttatattaggtttataga--------------aggattaatttgtg-tttttatggtttcatttat---------gcttat-----------------------------------------------------tttat--------gattcaag-ct-gcaamg--------cttgca--------------------------tttattg-ttct-actttgttaaatttacaatggctat---------------------tycttgcacaatt--------------------------atgttgtagcta-caactgaatatgctttaaaccgcagtatgttttggcagcatcagaaaaaattaggaaaacg------------------gctcactgggaggttgatgttcaagtggaccatttccatgttaattctggtgcaaatcgtctgcacagtggcatgtttaaggggagaacacttgtttattctgatctagatcacatcatattaagaatcttaccaaaatatgcacctgaagcrgaagaaaatgctatt-------------ttggtttcttctcaca-ttgatactgttttctcgacgtatgg-ttttgtc-------ttctct----cttagtcttat-----------a-------ctcc---------------------------------atatt-ggttcactta-ttt----------ttccttctcaccaaaat---------------------------ggcag-------ttctttttgtatga-----------------gatgtatcttt----------------caaatgaatttagctaa--gtctgatggtcttagcgggatatttttccttttcacatt-----gtttttatggtaagtatgcagttcaas-accaatc-----tgatatttaactgttaaagaataaagccacagtttggcagtataataaggtctagtggagaatgccatttacattttaaggaaagaaaaagaagggtggctagttaatgagttttgaaaagaagaaaagagatacaagcttttttattggtccaaaatctaatattttaaaatttggtttaaaagatcattgctgagaacaatgaaccgcaacacagttaagcttatctctcaaaaga
