# Supplementary material for: Localized Phylogenetic Discordance Among Nuclear Loci Due to Incomplete Lineage Sorting and Introgression in the Family of Cotton and Cacao (Malvaceae)
Source: Front Plant Sci. 2022 Apr 13;13:850521. doi: 10.3389/fpls.2022.850521 (PMC9043901; doi:10.3389/fpls.2022.850521)
Supplement: Supplementary file 1 [file Data_Sheet_1.ZIP › Alignments_v4/L250.fasta]

>I23352_M001_Malvaceae_Bombax_ceiba_seq1
---------------------------------------------------------------------------------------------------------------------------------------------------------------------------------------------------------------------------------------------------------------------------------------------------------------------------------------------------------------------ttgttgttgcgaatgcaaagttcatgctggatgaagaggagcacttcaaggagctcttgtttgagaggcttcagaactttgaagaacgcaataaagaacaggacttttggcttgtgatcgagcccaagttcttggaaaagttccctgacattacaaagaggttgcgcaggcccgctgttgctctggtttcaactaatggtccttggattacgtaagacttggaccccaaa-aata---------ttg-ttttggc--tttagct----------------tctttttc----atcatattg----------------ttcctg--------------cttccttcg-tgcctaatgcataaaatct----gaatattaa-----------------------------------aagactagtttttgcac-----------------tagtatcatttgctaggcatccctacctgtcaccttggtaaggacttgttct----------------------------aggagacagtata--cctacagtggagcaagtaccag-agatagcctaaattcatgtgcattt---gaaatcctttgtgacattgtctgtgtggcacataa--t
>I23353_M002_Malvaceae_Tilia_americana_seq1
---------------------------------------------------------------------------------------------------------------------------------------------------------------------------------------------------------------------------------------------------------------------------------------------------------------------------------------------------------------------ttgttgtcgcgaatgcaaagttcatgctggatgaagaggagcacttcaaggagctcttgtttgagaggcttcggaactatggrgaacgcaataargarmaggacttctggcttgtgatcgagcccaagttcwtngaaaagttccctgacattacaaagaggttgcgcaggcccgctgttgctytggtttcaactaatggtccttggattacgtaagac-tggacccaaaa-aat----------ttg-ttttggt--tttagct----------------tatttttc----atcatcttg----------------ttccta--------------cttcctttg-tttctaatgcataaaatcc----gaatatcca-------------aaggt---gaaattaat-gca-aagactagtatttacac-----------------tagtatggtctgttaggc------------caccttggtaaggacttct-------------------------------aggagacagtaaa--cctagggtggagcaagtacca--------------------------------------------------------------------
>I23354_M003_Malvaceae_Herissantia_crispa_seq1
-----------------------------------------------------------------------------------------------------------------------------------------------------------------------------------------------------------------------------------------------------------------------------------------------------------------------------------------------------------aaatactattttgtggttgcgaatgcaaagttcatgctggatgaagaggagcacttccaggagcagatgtttgagaggcttcggctctataaagaacgcaatatggagcaggacttctggcttgtaatcgagccaaagttcttggataagtttcctgacattacaaagaggttgcgcaggcctgctgttgctgtggtttcaactaatggtccttggattacgtaagacacgaaccccaaaaaaa----------ttc-ttttggt--tttagca----------------gcttcttt---------------------------------------------------ttttatg-atcctactgcataaaacct----gaatgttaa-----------------------------------aatactagtgttcacgc-----------------tactatcatttgctaggcttcattacctcccaccttggttaggact------------------------------------------------------------------------------------------------------------------------------------------
>I23355_M004_Malvaceae_Malva_arborea_seq1
-----------------------------------------------------------------------------------------------------------------------------------------------------------------------------------------------------------------------------------------------------------------------------------------------------------------------------------------------------------------tactttgttgttgcgaatgcaaagttcatgctggatgaagaggagcacttccaagagcagttgttcgagaggcgtcgtctctttgaagaacgcggtatagaaaatgacttctggctkgtaatcgagcccaagttcttggaaaactttcctgacattacaaagaggttgcgcaggcccgctgttgccctggtttcaactaatgggacttggattacgtaagactcgaaccygaaa-atc----------ttcacttt-----tttwrgg----------------kmytysrw----wtkwtcwcc----------------yymaws--------------swyyyywkr-ascytwywscakwawgmmw----karcmwyar-----------------------------------wwkmmwwkwrywyrsky-----------------ywmwrwyatysgtatagcaggcaag--caaagactcgataaaccctactagcctttttgttat-------------atgcatatgtcagt-----tttaagttgcatctttatcctcgtcccatcctcatggtt---------------------------------------------a---t
>I23359_M008_Malvaceae_Althaea_officinalis_seq1
-------------------------------------------------------------------------------------------------------------------------------------------------------------------------------------------------------------------------------------------------------------------------------------------------------------------------------------------------------------------ttttgttgttgcgaatgcaaagttcatgctggatgacgaggagcacttccaagagcagttgtttgagaggcgtcgtctctatgaagaacgcaacatagaaaatgacttctggcttgtaatcgagccgaagttcttggaaaagtttcctgacattacaaagaggttgcgcaggcccgctgttgctctggtttcaactaatggcacttggatcacgtaagacttgaacccgaaa-aat----------ttc-atttgtt--tttagcg----------------tcttttgt----tttgtctcctt----------------------------------cttcctatgagccctactgcataa-------------------------------------------------------------------------------------------------------------------------------------------------------------------------------------------------------------------------------------------------------------------------------
>I23360_M009_Malvaceae_Lagunaria_patersonia_seq1
---------------------------------------------------------------------------------------------------------------------------------------------------------------------------------------------------------------------------------------------------------------------------------------------------------------------------------------------------------------actattttcttgttgcgaatgcaaagttcatgctggatgaagaggagcacttcaaggagctcttgtttgaaaggcttcggaactatggagaacgtaataaagaacaagacttctggcttgtagtcgagcccaagttcttggaaaaatttcccgaaattactaagaggttgcgcaggccagctgttgctctggtttcaactaatggcccttggattacgaaagactccaacccaaca-atttg------------ttttgtt--tttagcttttttttttctttctttctttttc----atctccttc----------------ttccta--------------cttcctatg-tgcctactgcataaaacct----taatattaa-----------------------------------aatactagtatttatgc-----------------taggcttcattacctgc-------------cacattggttaggacttct----------------------------tctaggagacagtaaa--cgtagaatggagcaag------------------------------------------------------------------------t
>I23364_M013_Malvaceae_Grewia_sp_seq1
------------------------------------------------------------------------------------------------------------------------------------------------------------------------------------------------------------------------------------------------------------------------------------------------------------------------------------------------------------aatactattttgttgttgcaaatgcaaagttcatgctggatgaagaggagcacttcaaggagctcttgtttgagaggcttcggaattatggagaacgcaataaagaacaggatttctggcttgtgattgagcccaagttcttggaaaagttccctgacattacaaagaggttgcgcaggcctgctgttgctctggtttcaacaaatggtccctggattacgtaagactaggaccaaagg-atatc------------tttccatatttcttct----------------ttcatttc----atcattttg----------------ttcat---------------cttcttttg-ttccgaatgcgtaaaatct----gaatatcta------aaatctaaaagt---ggaattaaa-acc-acgactagtat---------------------actagtatcatttgtaggg-------------caccttggtaaagacatcc-------------------------------agcagatggtaagttcctagagtggacctaa---------ctaagctcagtatctatacgactacatag------------------------------gactc
>I23365_M014_Malvaceae_Callirhoe_bushii_seq1
-------------------------------------------------------------------------------------------------------------------------------------------------------------------------------------------------------------------------------------------------------------------------------------------------------------------------------------------------------------atattatttcgttgttgcgaatgcaaagtttatgctggatgaagaggagcacttccaggagcagttgtttgagaggcgtcgtctctttgaagaacgcaatatagaaaatgacttctggcttgtaatcgagcccaagttcytggacaaattccctgacattacaaagaggttgcgcaggccrgcggttgcmctggtatcaactaatggcacttggattacgtaagtcttgaaccagaaa-akc----------ttc-atttgtt--tgtagca----------------tctttcgt----tttatctc-------------------------------------cttcccatg-agcctactgc-----------------------------------------------------------------------------------------------------------------------------------------------------------------------------------------------------------------------------------------------------------------------------------
>I23367_M016_Malvaceae_Kitaibelia_vitifolia_seq1
--------------------------------------------------------------------------------------------------------------------------------------------------------------------------------------------------------------------------------------------------------------------------------------------------------------------------------------------------------------tactattttgttgttgcgaatgcaaagttcatgctggatgaagaggagcacttccargagcagttgtttgagaggcgtcgtctctatgaagaacgcaatatagaaaatgacttctggctygtaatcgagcccaagttcttggaaaactttcctgacattacaamgaggttgcgcaggcccgctgtygctctggtttcaactaatgggacttggattacgtaagacttgaacccraaa-aaa----------atc-atttgkt--tttagck-----------------tcttttb----wtcthcttc----------------ttyctd--------------cytmykaks-msymhactgcatgaaacct----gaatattaa-----------------------------------aagactartmwttmssc-----------------krsywtcattwsctrssmwyywkkwymkgmcwymttskwkaggactt-----------------------------------------------------------------------------------------------------------------------------------------
>I23368_M017_Malvaceae_Sterculia_apetala_seq1
-----------------------------------------------------------------------------------------------------------------------------------------------------------------------------------------------------------------------------------------------------------------------------------------------------------------------------------------------------------aaatactattttgttgttgcaaatgcaaagttcatgctggatgaagaggaacacttcaaggagctcttgtttgagagacgtcggaactatggagagcgcaataaggaacaggacttctggcttgtgattgagcccaagttcttggaaaagttccctgacattacaaaaaggttgcgcaggcccgcagttgctctggtttcaactaatggtccttggattacgtaagacttggacccaaaa-aat----------tcg-ttttggt--tttagcttta----------g-cttcttttc----attatcttg----------------ttcatc--------------cttcctttg-ttcttaatgcataaaatcc----aagtatcaa-------------caggt---gaaattaat-acc-aagtctagtatttacgc-----------------tactatcatttgctaggc------------caccttggtaaggacttct-------------------------------aggagacaataaa--cctagagtggatcaagtaccag-agataacct---------------------------------------------------------
>I23369_M018_Malvaceae_Abelmoschus_esculentus_seq1
-----------------------------------------------------------------------------------------------------------------------------------------------------------------------------------------------------------------------------------------------------------------------------------------------------------------------------------------------------------------cattttgttgttgcaaatgccaagttcatgctggatgaagaggaacacttcaaggagctcttgtttgagaggcttcggtactatggagaaagagataaagaacaggacttctggcttgtaatcgagcccaagttcttagaaaattttcctgacataacaaaaaggttgcgcagacctgctgttgctctggtttcaactaatggcccttggatcacgtaagacttg----------------------------------------------------------ttcattttc----atcacctt-------------------------------------cttcccatg-tgcctacggcctaaaacct----gaatattga-----------------------------------aagactaacatatcattgtctaatagctatgaagttgtatccttttgctcctaattcat-----ttacttggccaggtttatgaaa-------------------------------------------ctgaggttggacagagttttatctaatagctatga-----------------------------------------------------a
>I23370_M105_Malvaceae_Pachira_aquatica_seq1
--------------------------------------------------------------------------------------------------------------------------------------------------------------------------------------------------------------------------------------------------------------------------------------------------------------------------------------------------------------tactattttgttgttgcaaatgcaaagttcatgctggatgaagaggagcacttcaaggagctcttgtttgagaggcttcggaactttggagagcgcaataaagaacaggacttttggcttgtgatcgagcccaagttcttggaaaagttccctgacattacaaagaggttgcgcaggcccgctgttgccctggtttcaaccaatggtccttggattacgtaagacttggacccaaaa-aaat---------ttg-ttttggc--tttagct----------------tctttttc----atcatctcg----------------ttcctg--------------cttcctttg-tgcataatgcataaaatct----gaatattaa-----------------------------------aagcctagttttggcac-----------------tagtatcatttcctaggcgtccctccctaccaccttggtaaggacttgttct----------------------------aggagacggtaaa--cctagagtggagcaagcac----------------------------------------------------------------------
>I23371_M137_Malvaceae_Dombeya_wallichii_seq1
-----------------------------------------------------------------------------------------------------------------------------------------------------------------------------------------------------------------------------------------------------------------------------------------------------------------------------------------------------------aaatactattttgtcgttgcaaatgcaaagttcatgctggatgaagaggagcacttcaaggagcagttgtatgagaggcttcggtattatggagaacgtgatttggagcaggacttctggcttgttrttgagcccaarttcttggaaaagttccctkacattacaaagaggttgcgcaggcccgctgttgctttggtctcaagcaatggtccttggattacgyaagacttggacytgaaa-wtt----------ty--ktttksy--tttarct----------------tsttttt-----atcatcttg----------------------------------------------ttcctaattcataaaacgc-----aatatcaa------aagacaaaaggt---gaaattagt-gcc-aagactattatttacac-----------------tagtagcaattgctaggc------------caccttggtaaggcttc-t-------------------------------aggagacagt-----------ttgaagcaattacctg-agataacctaaatatttgttcagc--------------------------------------atca
>I23372_M140_Malvaceae_Chiranthodendron_pentadactylon_seq1
-------------------------------------------------------------------------------------------------------------------------------------------------------------------------------------------------------------------------------------------------------------------------------------------------------------------------------------------------------------------ttttgttgttgcgaatgcaaagttcatgctggatgaagaggagcacttccaggagctcttgtttgagaggcttcggaactatggagaacgcataaaagaacaggacttctggcttgtgatcgagcccaagttcttggaaaagttccctgacattacaaagaggttgcacaggcccgctgttgctcttgtttcaactaatggtctttggattacgtaagacttggatccaaaa-aat----------ttg-ttttgat--tttcgct----------------tcttttcc----atcatcttt----------------ttccta--------------cttcctttg-tgcctaatgcataatattc----gattatcaa-------------aaggt---taaattaat-gcc-aagactagtatttacac-----------------tagtatcatttgctaggc------------caccttggtaaggacatct-------------------------------aggagccgttaga--cctagagtggagcaagtaccag-agataacctaaagttttgtacat-----------------------------------cacatgac
>I23373_M141_Malvaceae_Quararibea_funebris_seq1
-----------------------------------------------------------------------------------------------------------------------------------------------------------------------------------------------------------------------------------------------------------------------------------------------------------------------------------------------------------aaatactattttgttattgcaaatgcaaagttcatgctggatgaagaggagcacttcaaggagctcttgtttgagaagcttcggaattatggagaacgcaataaagaacaggacttctggcttgtaatcgagcccaagttcttggaaaaattccctgacattacaaagaggttacgcaggcctgctgttgctctggtttcaactaatggtmcttggattacgtaagacttgaacccaaaa-aat----------ktg-ttttggt--tttagct----------------cctttttc----atcatcttg----------------ttcctg--------------cttcctttg-tgcctaatgcataaaatcc----aaatgatca--------------------------------------aatagtatttatgc-----------------tagtatcatttgctaggcgtccttgcctgccaccttggtaaggacttttctt--------------------------ctgggagagagtaaa--ccttaagtggagtaagtaccag-agacaccctaaattcatgtacagg----ttaatcctttgtgacatttatctggtggtacataaatc
>I23374_M142_Malvaceae_Hampea_nutricia_seq1
---------------------------------------------------------------------------------------------------------------------------------------------------------------------------------------------------------------------------------------------------------------------------------------------------------------------------------------------------------------------------------------agttcatgcttgatgaagaggagcacttcaaagagcttttgtttgagaggcttcgttactacsgagaacgcaataaagaacaggacttctggcttgtaatcgagcccaagttcttggaaaaattccctgacatcacaaagaggttgcgcaggcctgctgttgctctggtttcaactaatggcccttggatcacgtaaggcttgaacccaaaa-agt----------ttc-ttttagt--tttagca----------------tccttttc----atctctttc----------------ttccta--------------cttcctatg-tgcctactg-aaaatatct----gaatattaa-----------------------------------aagactagtatttaagc-----------------tagtatcatttgctaggctcaattacctgccacct-----------------------------------------------------------------------------------------------------------------------------------------------------
>I23376_M145_Malvaceae_Heliocarpus_appendiculatus_seq1
------------------------------------------------------------------------------------------------------------------------------------------------------------------------------------------------------------------------------------------------------------------------------------------------------------------------------------------------------------aatattattttgttgttgcaaatgcaaaattyatgctggatgaagaggagcacttcaaggagctcttgttcgagaggctgcgscactatggagaacgcaataaagaacaggacttctggcttgtgattgagcccaagttcttggaaaasttccctgatattascaagaggttgcgcaggcctgctgttgctctggtttcaacaaatggtccctggattacgtaagact-------------------------atg-ttttcat--ttcwkcw----------------tcytkttc----atmmtyytk----------------twmaywsya-----------mwtrtytar-awsctydkgmatwaaaksc------------------------------------------------aagactagtatctgctc-----------------tagtatcatttgtaggg-------------aaccttgataaggacttctagc------------------------ctcttggagacagtaaatacctaaaatggaccaggactaagkkrmwwacctmaarwkkwmyasrkmtaagtggctaac-----------------------------c
>I23377_M148_Malvaceae_Robinsonella_mirandae_seq1
-------------------------------------------------------------------------------------------------------------------------------------------------------------------------------------------------------------------------------------------------------------------------------------------------------------------------------------------------------------------ttttgtcgttgcgaatgcaaagttcatgctggatgaagaggaacacttccaggagcagatgtttgagaggcttcggctctataaagaacgcaatatagaacaggacttttggcttgtaatagagcccaagttcttggaaaagtttcatgacattacaaagaggttgcgcaggcctgctgttgctctggtttcaactaatggcccttggattac-------------------------------------------------------------------------------------------------------------------------------------------------------------------------------------------------------------------------------------------------------------------------------------------------------------------------------------------------------------------------------------------------------------------------------------
>I23378_M150_Malvaceae_Ceiba_pentandra_seq1
----------------------------------------------------------------------------------------------------------------------------------------------------------------------------------------------------------------------------------------------------------------------------------------------------------------------------------------------------------------ctattttgttgttgcgaatgcaaagttcatgctggatgaagaggagcacttcaaggagctcttgtttgagaggcttcggaactttggagaacgcaataaagaacaggacttttggcttgtgatcgagcccaagttcttggaaaagttccctgacattacaaagaggttgcgcaggcccgctgttgctctggtttcaactaatggtccttggattacgtaagacttggaccccaaa-aaaa---------ttg-ttttgac--tttagct----------------tctttttc----atcatcttg----------------tt------------------------------cctaatgcataaaatct----gaatattaa-----------------------------------aagactagtttttgcac-----------------tagtatcatttgctgggcatccctacctgccaccttggtaaggacttgt---------------------------------------------------------------------------------------------------------------------------------------
>I23383_M166_Malvaceae_Pseudobombax_ellipticum_seq1
--------------------------------------------------------------------------------------------------------------------------------------------------------------------------------------------------------------------------------------------------------------------------------------------------------------------------------------------------------------tactatttcgttgttgcgaatgcaaagttcatgctggatgaagaggagcacttcaaggagctcttgtttgagaggcttcggaactttggagaacgcaataaagaacaggacttttggcttgtgatcgagcccaagttcttggaaaagttccctgacattacaaagaggttgcgcaggccygctgttgctctggtttcaactaatggtccttggattacgtaagactttgacccaaaa-aaat---------ttg-ctttgct--ttagctt----------------cttttttc----atcatcttg----------------ttcctg--------------cttcctttc-tgcctaatgcataaaatct----gaatattag-----------------------------------aagactagtatttgcac-----------------tagtatcattagctaggcatccctacctgccaccttggtaaggacttgttct----------------------------aggagacagtaaa--cctagagtggagcaagta-----------------------------------------------------------------------
>I23384_M168_Malvaceae_Theobroma_cacao_seq1
-------------------------------------------------------------------------------------------------------------------------------------------------------------------------------------------------------------------------------------------------------------------------------------------------------------------------------------------------------------atactattttgttgttgcaaatgcgaagttcatgttggatgaagaggagcacttccaagagctcttgttcgagagactgcggaactatggagaacacaataaagaacaggatttctggcttgtgatcgagcccaagttcttggaaaagttccctgacattacaaagaggttgcgcaggcctgctgttgctctggtttcaactaatggtccctggattacgtaagactcagacccaacaaaatatat------atg-ttttggt--tttagct----------------tcttttac----gtcatct---------------------------------------ttccttta-tgcctgatgcataaattcc----caatatcaa-------------aaggt---ggaattaat-gcc-aagactagtatttacac-----------------tagtatcatttgcttgac------------aaccttggtaaggacttcc-------------------------------aggaaacagtaaatgcctacagtggagcaagtaccag-agataacctcaaaattgatacaaccacatgactcaattg--------------------------t
>I23385_M169_Malvaceae_Ochroma_pyramidale_seq1
----------------------------------------------------------------------------------------------------------------------------------------------------------------------------------------------------------------------------------------------------------------------------------------------------------------------------------------------------------------------------tgcgaatgcaaagttcatgctggatgaagaggagcacttcaaggagctcttgttcgagagacttcggaactatggagaacgcaataaagaacaggacttctggcttgtaatcgagcccaagttcttggaaaagttccctgacattacaaagaggttgcgcaggcctgctgttgctctggtttcaagtaatggcccttggattacgtaagacttggacccaaaa-aaa----------ttg-ttttggt--tttagct----------------tctttttc----atcatcttg----------------ttccta--------------cttactttg-tgcctaatgcataaaatcc----aaatattaa-----------------------------------aagagtagtgtttacac-----------------tagtatcatttgctaggcgtccttacctgcgaccttggcaaggacttcttct----------------------------agga----------------------------------------------------------------------------------------------------
>I23387_M178_Malvaceae_Malvaviscus_arboreus_seq1
-----------------------------------------------------------------------------------------------------------------------------------------------------------------------------------------------------------------------------------------------------------------------------------------------------------------------------------------------------------aagtatcattttgttgttgcgaatgcaaagttcatgctggatgaagaggaacacttcaaggagctcttgtwygagaggcktcggtactatggagaaarggatawrgaacaggacttctggcttgtaatcgagccmaagttcttggaaaawtttccygacattacaaagaggttgcgcaggccygctgttgctctggtttcaactaatggcccttggattacgtaagacttrmacccmaaa-aaa----------htg-kttyggt--tttagct----------------tcattttt---catckt----------------------------------------cttcyymyk-wsmydastrcwkmawamww----smwkawtrw------wrr--------------------------amkabhaktah---------------------dvmaahataatyttcyarbhtkcattvvmybymdhmtdgkdbrggdhhwvabdhamvctmawwtyawrwrsydwwrrrkmmkwwgwaamawtaccatatcccacagcagtggtgactgg-tgatagctttagttttgatcctgctggaaaa-----------------------------------
>I23388_M180_Malvaceae_Triumfetta_lappula_seq1
------------------------------------------------------------------------------------------------------------------------------------------------------------------------------------------------------------------------------------------------------------------------------------------------------------------------------------------------------------------attttgttgttgcaaatgcaaaattcatgctggatgaagaggagcacttcaaggagctcttgttcgagaggctgcgscactatggagaacgcaataaagaacaggacttctggcttgtgattgagcccaagttcttggaaaasttccctgatattascaagaggttgcgcaggcctgctgttgctctggtttcaacaaatggtccctggattacgtaagact-------------------------ats-ttttcat--ttcwkcw----------------tcytkttc----atmmtyytk----------------twmaywsya-----------mwtrtytar-awsctyrkgmatwaaaksc----aarwmwmkw-------------awmwsyymkrrwwtmaw-kys-wagactagtatctgcac-----------------tagtatcatttgtagtg-------------attcttgataaggacttctagc------------------------ctcwtggagacggtaaatacctaaaatggaccagggctaagtggctaacctcaagatttatacatatacaca--tgacttg--------------------attatag
>I23389_M181_Malvaceae_Pavonia_scheadiana_seq1
-----------------------------------------------------------------------------------------------------------------------------------------------------------------------------------------------------------------------------------------------------------------------------------------------------------------------------------------------------------aaatactattttgttgttgcgaatgcaaagttcatgctggatgaagaggagcacttccaagagcagttgtttgagaggcgtcgtctctatgaagaacgcaatatagaaaatgacttctggcttgtaatcgagcccaagttcttggaaaactttcctgacattacaaagaggttgcgcaggccctctgttgctctggtttcaactaatggcrcttggattacgtaagacttgaacccaatt-ttt----------tct-ttttggt--tttatcttctt-----------cttcttttt----atctcctcc----------------ttcctg--------------ctttctatg-atcctactgcataaaacct----gaatattga-----------------------------------aagactagtatttacgc-----------------tactatcatttgctaggcttcattacctgccaccttggttaggacttcctct----------------------------aggagactgtaaa--cctagaatggagcaagcacat--agataccctaaattcatgtatgtgcagttggatcctttgtgacatt-------------------g
>I23392_M187_Malvaceae_Ayenia_berlandieri_seq1
-----------------------------------------------------------------------------------------------------------------------------------------------------------------------------------------------------------------------------------------------------------------------------------------------------------------------------------------------------------aagkactatttcgttgttgcaaatgcaaagttcatgctggatgaagaggagcacttcaaggagctcttatttgagaggcttcggaactatggagaacgcaaaaaagaacaggacttctggcttgtgatcgagcctaagttcttggagaagttcccagacattacaaagaggttgcgcaggcctgctgttgctctggtttcaactaacggtccctggattacgtaagactaggacataaaa-gat--g-----------tgttgtt--ttaagga--------------gtatctcttt----gtcattctgcaa------------atccatggagctgtttgctgttttctttgcctttttgatagctttagttt----tgatactat------t--ttctgaagtac-----------gta-atccttagcatatgaatg----------atcggaaacaatcaactgtcatgg--------------ccataggtagaactaac---------------------------atatat------------------------------------------------------------------------------------------------------
>I23393_M189_Malvaceae_Kearnemalvastrum_lacteum_seq1
-----------------------------------------------------------------------------------------------------------------------------------------------------------------------------------------------------------------------------------------------------------------------------------------------------------------------------------------------------------aaatactattttgttgttgcgaatgcaaagttcatgctggatgargaggagcacttccaagagcagttgtttgagaggcgtcgtctctatgaagaacgcaatatagaaaatgacttctggcttgtaatcgagcccaagttcttggaaaactttcctgacattacaaagaggttgcgcaggcccgctgttgctctggtttcaactaatgggacttggattacgtaagacttgaacccgaaa-aat----------ttc-atttgtt--tagggtc---------------tttcatttt----atctccttc----------------ttcctg--------------cttcctatg-agcctacwgcataaagtct----gaatatcaa-----------------------------------aagactagtatttacgc-----------------tactatcatttgctaggcttcat-----------------------------------------------------------------------------------------------------------------------------------------------------------------
>I23394_M229_Malvaceae_Malvastrum_americanum_seq1
----------------------------------------------------------------------------------------------------------------------------------------------------------------------------------------------------------------------------------------------------------------------------------------------------------------------------------------------------------------ctattttgttgttgcgaatgcaaagttcatgctggatgaagaggagcacttccaagagcagttgtttgagagrmgtcgtctctatgaagaacgcaatatagaraatgacttctggcttgtaatcgagcccaagttcttggaaaaatttcctgacgttacaaagaggttgcgcaggcccgctgttgctctggtttcaactaatggracttggattacgtaagacttkwascykrww-wwt----------wwc-wyyttyt--ttmtrst----------------yyytmwkw---kmyywcykym----------------ywmmws--------------ctkmmtatt-asymkamtkyayrmwrtmw----kaatwtsmw-----------------------------------argmytmrtwwyywssc-----------------wmctmtcatttgctaggcttc-------------------------------------------------------------------------------------------------------------------------------------------------------------------
>I23396_M019_Malvaceae_Allosidastrum_pyramidatum_seq1
------------------------------------------------------------------------------------------------------------------------------------------------------------------------------------------------------------------------------------------------------------------------------------------------------------------------------------------------------------aatactattttgtcgttgcaaatgcaaagttcatgctggatgaagaggagcatttccaggagcagatgtttgagaggcttcggctctataaggaacgcaatatggaacaggacttctggcttgtaattgagccaaagttcttggaaaaatttcctgacattacaaagaggttgcggagacccgctgttgcactggtttcaactaatggcccttggattacgtaagacttgaacccaaa--aaa----------ctc-ttttggt--tttagca----------------gcttcgtt----ttttatct--------------------------------------------------------------------------------------------------------------------------------------------------------------------------------------------------------------------------------------------------------------------------------------------------------------------------------------------
>I23398_M021_Malvaceae_Sidastrum_micranthum_seq1
-----------------------------------------------------------------------------------------------------------------------------------------------------------------------------------------------------------------------------------------------------------------------------------------------------------------------------------------------------------aaatactattttgtcgttgcgaatgcaaagttcatgctggatgaagaggagcacttccaggagcagatgtttgagaggcttcggctctataaagaacgcgatatagaacaggacttctggcttgtaattgagcccaagttcttggacaaatttcctgacattacaaagaggttgcgcaggcctgctgttgctctggtttcaactaatggcccttggattacgtaagacttgaacccaaaa-aaa----------ttc-ttttggt--tttagca----------------acttcttt----ttcttcttt------tttttgtaatcttctg--------------cttcctatg-gtcctactgcataaaacct----gaatattaa-----------------------------------aatactagtatttacgc-----------------tactatcctttgctaggctccattgcctcccaccttggttaggacttcctct----------------------------aggagactgtaaa--tcgagaatggagcaagtactg--agataccctgaattca--------------------------------------------------
>I23399_M022_Malvaceae_Gaya_dominguensis_seq1
-----------------------------------------------------------------------------------------------------------------------------------------------------------------------------------------------------------------------------------------------------------------------------------------------------------------------------------------------------------------tattttgttgttgcgaatgcaaagttcatgctggatgaagaggagcacttccaggagcagatgtttgagaggcttcggctctataaagaacgcaatatggaacaggacttctggcttgtaatcgagcccaagttcttggaaaagtttcctgacattacaaagaggttgcgcaggcctgctgttgctgtggtttcaactaatggtccttggattacgtaagacacgaacccaaaacaaa----------ttc-ttttggt--tttagca----------------gcttcttt----ttttttttt-------ttwtcyycytycyks--------------yttyywwkr-wycywmctgcataaamcct----gaatgttaa-----------------------------------aatactagtgtttacgc-----------------tactatcattcgctaggcttcattacctctcaccttgattaggacttcctct----------------------------aggagac-------------------------------------------------------------------------------------------------
>I28591_M023_Malvaceae_Neobuchia_paulinae_seq1
--------------------------------------------------------------------------------------tatcttttaatagtttcatag-------------tgctgtaaga---------------tagtgcgagtgccaa-gaggccatgctgatt------ttctg----------------------------------------------------ttcagagttgttctgtaaac--gaggt-ttttcttgtggtatgactt------acttgttggctc-----tgaaattcttcttatattc---cagcaacaagccaa-aaaatactattttgttgttgcgaatgcaaagttcatgctggatgaagaggagcacttcaaggagctcttgtttgagaggcttcggaactttggagaacgcaataaagaacaggacttttggcttgtgatcgagcccaagttcttggaaaagttccctgacattacaaaaaggttgcgcaggcccgctgttgctctggtttcaactaatggtccttggattacgtaagacttggaccccaaa-aaa----------atg-ttttggc--tttatct----------------tctttttc----atcatcttg----------------ttcctg--------------cttccttcg-tgcttaatgcataaaatct----gaatattaa-----------------------------------aagactagtttttgcac-----------------tagtatcatttgctag------------------------------------------------------------------------------------------------------------------------------------------------------------------------
>I28593_M024_Malvaceae_Carpodiptera_cubensis_seq1
---------------------------------------------------------------------atttatgagcatgc-tctatttattaatcatttcaaag-------------tgctgtaaga---------------tagtatgaatgccaa-gaggctatgctgatt------ttatg----------------------------------------------------ttcagagtagtattgtaatc---aggt-ttttctggt--tatcactt------actttctggggc-----tgaaaattttcttatattc---cagcaacaagccaa-aaaatactattttgttattgcaaatgcaaagttcatgctggatgaagaggagcactttaaggagctcttgtttgagaggcttcggaactatggagaacgcaataaggagcaggacttctggcttgtggtcgagccaaagttcttggaaaagtttcctgacattacaaagaggttgcgcaggcccgctgttgctttggtttccactaatggttcttggatcacgtaagagttggacccaaaa-tttta--------t---ttttggt--tttagct----------------tcttctct----aacatgttc-------------------cta--------------attcttgtg-ttcctaatgcataagatca----taatatcaa-------------aaggt---aaaattaat-acc-aa------------------------------------------------------------------------------------------------------------------------------------------------------------------------------------------------------------------------
>I28594_M025_Malvaceae_Herrania_nitida_seq1
--------------------------------------ctttttctttcattatgatggtgtagatcttctcaaagatcatgc-tccatttataaatagtttcaaag-------------tgctgtgaga---------------tattatgagtgccaa-gaggccgtgctgtaa------ctatt--------------------------------------------------------------------------------ttttttggttgtatggctttac---acattctcattc-----tgaaattcttcttatgttt---cagcaacaagccaa-aaaatactattttgttgttgcaaatgcgaagttcatgttggatgaagaggagcacttccaagagctcttgtttgagaggctgcggaactatggagaacgcaataaagaacaggacttctggcttgtcatcgagcccaagttcttggaaaagttccatgacattacaaagaggttgcgcaggcccgctgtcgctctggtttcaactaatggtccctggattacgtaagactcagacccaaaa-aatatat------atg-ttttggt--tttagat----------------tcttttac----gtcatcttg----------------ttcata--------------cttccttta-tgcctgatgcataaaatcc----taatatcaa-------------aagat---ggaattaat-gcc-aagactagtatttacac-----------------tagtat----------------------------------------------------------------------------------------------------------------------------------------------------------------------------------
>I28595_M184_Malvaceae_Guazuma_ulmifolia_seq1
-----------------------------------------------------------tgatatagatcttggagatcgtgt-tctatttgtaaacagtttctaag-------------tgctgtaaga---------------tatcatgagtgccaa-gagactgtactgatt------ttcta----------------------------------------------------ttcagaatggtattatcaac--tag---tcttttatttttatggctt------acattctggttc-----tgaaattcttcttattttt---cagcaacaagccaa-aaaatactattttgttgttgcaaatgcgaagttcatgctggatgaagaggaacacttccaagagcttttgttcgagaggctgcggaactatgaagaacgtaataaagaacaggacttttggcttgtgattgagcccaagttcttggaaaagttccctgacattacaaagaggttgcgcaggcctgctgttgctctggtttcaaccaatggtccctggattacgtaagactcagactcaaaa-aatat--------ata-tattkrt--tttagct----------------tcttttccaccaaccatcttg----------------ttcata--------------cttccttta-tgtttgatgcataaaaccc------ctttcaa-------------aaatt---gga---aat-gcc-gagactaatgtttacac-----------------cagtatcatttgctagat------------caccttggtaaggacttcc-------------------------------aggaaaca------------------------------------------------------------------------------------------------
>I28597_M027_Malvaceae_Melhania_velutina_seq1
------------------------------------------------------tatgatgtgcatcttcttgaagatcawtc-tctattaattaatagtttcaaag-------------tgctgtaaaa---------------tagtatgagttgcaa-gaggccgtactartt------ttmtg----------------------------------------------------tttagagttgtattagtaac--taagt-tyttcttgtgctattattt------acrttctgattc-----tgaaattcttcttatattc---cagcaagaaaccaagaaaatactattttgtygttgcaaatgcwaagttcatgctggaygargaggagcacttcaaggagcagttgtatgagaggcttcggtattatggagaacgtgatttggascaggacttctggcttgtyattgagcccaanttcttggaaaagttccctgacdttacaaagaggttgcgcaggccygctgttgcyttggtctcaavcaabggtccttggattacgtaagacttggayytgaaa-wtt----------th--ttttgct--tttagvt----------------tbttttt-----atbaycttg----------------------------------------------ttcctaattcataaaatacc---gaatatcag------aagacaaaaggt---gaaattagt-gcc-aagactrgtatttacac-----------------tagtagcaattgctaggc------------gacc------------------------------------------------------------------------------------------------------------------------------------------------------
>I28598_M028_Malvaceae_Glyphaea_brevis_seq1
---------------------------------------------------------------------------------------------------------------------------------------------------gtacgagtgccca-atagcattgtggatt------ttccg----------------------------------------------------ttcagaattgtattgttaac--tagtttgttttaggtggtatgcctt------actttttggttc-----tgaaattcttcttatattc---cagcaacaagccaa-aaaatattattttgttgttgcaaatgcaaagttcatgctggatgaagaggagcacttcaaggagctcttgtttgagaggcttcggaaytatggagaacgcaataaagaacaggacttctggcttsttatcgagcccaagttcttggaaaagttccctgacattacaaagaggttgcgcaggcctgctgttgctctggtttcaacaaatggtccctggataacgtaagactcataccaaaag-aat----------atc-ttttcat--ttttgct----------------tcctttta----atcattatt----------------ttcata--------------cttgttttg-tccctaatgcatgaaatct----gaatttgta-------------caagtttggaagttaaa-gcc-aagac---tatctactt-----------------tagcatccacttgtaggg------------caccttgg--------------------------------------------------------------------------------------------------------------------------------------------------
>I28599_M029_Malvaceae_Desplatsia_dewevrei_seq1
-----------------------------------------------------------------------------gcaagc-tct-tttttaagtagtttcaaaa-------------tgctgtaa-----------------tagaagag-cgctct-gtggctttgtggact------ttctg----------------------------------------------------tttagaatggtattgttaac--tata--ttttctggt------------------------tctc-----tgaaattcttcttatattc---cagcaacaaaacaa-gaaatactattttgttgtcgcaaatgcaaagttcatgctggatgaagaggagcactttaaggagctcttgtttgagaagcttcggaattatggagaacgcaataaagaacaggatttctggcttgtgattgagcccaagttcttggaaaatttccctgacattacaaagaggttgcgcaggcctgctgttgctctggtttcaacaaatggtccctggattacgtaagacttcgaccaaaga-ata----------tg--ttttcatatttctgct----------------ttcttttc----atcatcttg----------------ttcat---------------cttcttttg-tccctaatgcataaaatcc----aaatatcta------aaatctgaaaga---ggaattaaa-gcc-aagagtagtat---------------------------------------------------------------------------------------------------------------------------------------------------------------------------------------------------------------
>I28600_M146_Malvaceae_Mortoniodendron_guatemalense_seq1
-------------------------------------------------------------------ttcttgaaaatcatgc-tctatttattaattgtttcaaag-------------tgctctaata---------------tagtatgagtgccaa-gaagtcatgctgatt------ttctg----------------------------------------------------ttcagagtggtattggtaac--tcggt-ttttctggtggtatgattt------actttctggttc-----tgaaattcttcttatattc---cagcaacaagccaa-aaaatactattttgttgttgcgaatgcaaagttcatgctggatgaagaggagcacttcaaagagctcttgtttgagaggcttcagaactatggggaacgcaataaggagcaggacttctggcttgtgatcgagcccaagttcttcgaaaagttccctgaccttactaagaggttgcgcaggcctgctgttgctttggtttcaactaatggtccttggattacgtaagac-cggacccaaaa-taa----------ttg-ttttggt--tttagct----------------ttgttttc----atcatcttg----------------ttccta--------------cgtcctttg-tttctaatgcataatatct----gactatcaa-------------aaggt---gaaattaat-gcc-aagactagtatttacac-----------------tagtaccatctgttaggc------------taccttggttaggacttct-------------------------------aggaga--gtaaa--cct--------------------------------------------------------------------------------------
>I28601_M030_Malvaceae_Sparmannia_africana_seq1
-------------------------------------------------------------------ttcttggtgagcaagc-tctattttaaagtagtttcaaaa-------------tgctctaa-----------------tagaatgagtagcca--gggctttgaggatt------ttctg----------------------------------------------------ttcagaatagtattgttaac--taggt-ttttctggtggtattgctt------actttttggttctsaaatgaaattcttcttatgtct---cagcaacaagccaa-aacatatcattttgttgttgcaaatgcaaagttcatgctggatgaagaggagcacttccaggagctcttgtttgagaggcttcggtastatggagaacgcaataaagaacaggatttctggcttgtgattgagcccaagytcttggaaaagttccctgacattacaaagaggttgcgcaggcctgctgttgctctggtttcaacaaatggtccctggattacrtaagactcagaccaaacr-aat----------atg-ctttgat--ttctgct----------------tccttttc----atmatcttg----------------ttcatagta-----------cttcttttg-ttcctaatgcatagaatcgatcggaatatcta-------------aaagtttgagaattaaa-gcc-aacactagtatctacact----------ggtcactagtatcattt-----------------------------------------------------------------------------------------------------------------------------------------------------------------------------
>I28602_M031_Malvaceae_Mollia_sp_seq1
-----------------------------------------tttctttcatcataatsatgcagatattctsaaagarcaagc-ttt-attttyaawwrkttcaaaa-------------tgctgtaa-----------------taraatgrgcgccct-gtggctttgtggact------ttctg----------------------------------------------------tttamaattgtvttgttaat--tagaw-ttttctgstggtatggctc------acsttttggtty-----tgaaattcattttrtattc---cagcaacaarccaa-aaaatattattttgttgttgcaaatgcraagttcatgctggatgaagaggagcacttcaaggagctcttgtttgagaggcttcggaactatggagaaygcaayaaagaacargatttctggcttgtgattgagccbaagttcttggaaaagttccctgacattacaaagaggttgcgcaggcctgctgttgctytggtttcaacaaatggtccctggattacgtaagrctygaabcaaaga-dtr----------tg--ttttmatatttctgcr----------------tccttttc----atcatcytg----------------ttcat-----------------------------caatgcataaaatcc----aaatatctaaaatctaaatctaaaagt---ggaattaaa-gcc-aagactagtatcdacact---------------ataatatcatttgtagg--------------caccttaataaa----------------------------------------------------------------------------------------------------------------------------------------------
>I28603_M223_Malvaceae_Gossypium_hirsutum_seq1
-----------------------------------------------------------------------------------------tatttaaaggtttcatgg-------------tgctgtaaaattwaaataataataatagaaacagtgccaa-gaggccatgctgatt------ttctg----------------------------------------------------ttcagagtgatattattaaa--taggc-ttttctkgtggtatgaatt------actttgtggttc-----tgaaattattcttattttc---cagcaacaatccad-aaaatactattttgttgttgcgaatgcaaagttcatgcttgatgaagaggagcacttcaaagaacttttgtttgagaggcttcgttactacggagaacgcaataaagagcaggacttctggcttgtaatygaacccaagttcttggaaaatttccctgacatcacaaagaggttgcgcaggcctgctgttgctctggtttcaactaacggcccttggatcacgtaaggcttgaaaccaaaa-art----------ttc-ttttagt--ttkagca----------------tmcttttc----atctctttc----------------ttccta--------------cttcctatg-tgcmtactg-ataaaatct----gaatwttaa-----------------------------------aagamtagtatttaagm-----------------tagtatcattttctggtctca-------------------------------------------------------------------------------------------------------------------------------------------------------------------
>I28605_M235_Malvaceae_Abutilon_sp_seq1
c-----------------------------------------------------------------------------------tctatttattaaaagtttcattt-------------taccataaaa-------------------------------------------------------------------------------------------------------------------ataaaattgttcaa--gaggctttttgtggtggtatgaatt------actttctggttc-----tgaaatttttcttatattc---tagcaacaagccaa-aaaatactattttgtcgttgcgaatgcaaagtttatgttggatgaagaggagcacttccaggagcagatgtttgagaggcttcggctctataaagaacgcaatatggaacaggacttctggcttgtaattgaacccaagttcttggataagtttcctgacattacaaaaaggttgcgcaggcctgctgttgctctggtttcaactaatggcccttggattacgtaagacaccaacccaaaa-aaa----------ttc-ttttggt--tttagca----------------gcttcatt----ttttttttt---------aatctccttcctg--------------cttcccatg-atcctactgaataaaacct----gaatgttaw-----------------------------------aattctagtatttatgc-----------------tactatcatttgcta-------------------------------------------------------------------------------------------------------------------------------------------------------------------------
>I28606_M033_Malvaceae_Reevesia_formosana_seq1
-------------------------------------------------------------tagaccttctcgaagatcatgc-tctatttgttaatagttacaaag-------------tgctataaga---------------tagtatgagtgcaaa-gagaccttgctgatt------ttctg----------------------------------------------------tttagactggtattttaaac--ttagt-ttttctggtggcatgactt------actttctgattc-----tgaaattcttcttatcttc---cagcaacaagccaa-aaaatactattttgttgttgcaaatgcaaagttcatgctggatgaagaggagcacttcaaggagctcttgtttgagaggcttcggaactatggagaacggaataaagagcaggacttctggcttgtgatcgagccyaagttcttggaaaagttccctgacattacaaagaggttgcgcaggcccgcagttgctctggtttcaactaatggtccttggattacgtaagacttggacccaaaa-aat----------ttg-ttttggt--ttgagct----------------ttttttca------tgtcttg----------------ttcctg--------------cttcctttgatgcccaatgcagaaaatcc----aaatatcaa-------------aaggt----gaattaat-gcc-aagactagtattt-------------------------------------------------------------------------------------------------------------------------------------------------------------------------------------------------------------
>I28607_M034_Malvaceae_Mansonia_altissima_seq1
-----------------------------------------------------------------------------tttagc-ctgatggaaagagtctctcaaaaccgaga-------tactccaatt---------------gtgtatg---gttaa-gtgtgtatgcagcactcccttttctg----------------------------------------------------ttcagggtggtattattaag--tagat-tttctcggagctatgactt------actttctggttc-----tgaaattcttcttatactc---cagcaacaagccaa-aaaatactattttgttgttgcgaatgcaaagttcatgctggatgaagaggagcacttcaaggagctcttgtttgagaggcttcggaactacggagaatgcaataaagaacaggacttctggctggtgatcgagccaaagttcttggaaaagttccccaacattacaaagaggttgtgcaggcccgctgttgccctggtttctactaatggtccttggataacgtaagactcagacctaaaa-cattt--------ttg-ttttggt--tttagct----------------tcttattt----atcatcttc----------------tttgtac-------------tttcctttg-tgcccaatatataaaatcc----gaatgtcaa-------------aatgt----gaaataat-gcc-aagaccggtattaacac-----------------tagtatcatttgccagtc------------cactgttgtaaggactt--------------------------------taaaagacaactgaa------------------------------------------------------------------------------------------
>I28608_M035_Malvaceae_Hosfordia_alata_seq1
-------------------------rwtstsswrtwwgctttttcyttcactamtgtgacgaaaa----atcraaaatcatgc-tctatttattamaagtttcattg-------------taccgt-aaa-------------------------------------------------------------------------------------------------------------------attaaattgttaam--gaggc-ttttgtrgtggtatgaatt------actttctggttc-----traaaattttmttatattc---cagcaacaagccaa-aaaatactattttgtygttgcgaatgcaaagttyatgttggatgaagaggagcacttccaggagcagatgtttgagaggcttcggctctataaagaacgcaatatggaacaggacttctggcttgtaatcgagcccaagttcttggaaaagtttcctgayattacaaaaaggttgcgcaggcctgctgttgctctggtttcaactaatggcccttggattacgtaagacamgaacccraaa-aaa----------tyy-tttkgkt--tttagca----------------gcttcytt----ttytttttttttttttttaatctccttccyg--------------sytcytwwr-atystrcwrawtawaaaga----aatttttta-----------------------------------attagat-------------------------------------------------------------------------------------------------------------------------------------------------------------------------------------------------------------------
>I28609_M036_Malvaceae_Pentaplaris_davidsmithii_seq1
-----------------------------------------------------------------------------tcatgc-tctatttattaatagtttcatag-------------tgctgtaaaaattaaa-aaaacaataaaaaagagtgccga-gaggccatgctgatt------ttctg----------------------------------------------------ctcagagtggtattgttaga--gaggc-ttttctggtggtatgactt------gctttctggttc-----tgaaattcttctcacattc---cagcaacaagccaa-aaaatactattttgttgttgcgaatgcaaagttcatgctggatgaagaggagcacttcaaggagctcttgtttgagaggcttcggaactatggtgaacgcaataaagaacaggacttctggcttgtaattgagcccaagttcttggaaaaattccctgacattacaaagaggttgcgcaggccagctgttgctctggtttcaactaatggcccttggataaggtaagacttgaacccaaaa-tat----------ttg-ttttgat--tttagct----------------tctttttg----atcatcttg----------------ttccta--------------cttactatg-tgcctactgcctaaactct----gaatattaa-----------------------------------aaggctagtatttacac-----------------tagtatcatttgctaggcttccttacctgccaccttggttaggacttctt--------------------------------------------------------------------------------------------------------------------------------------
>I28610_M037_Malvaceae_Heritiera_littoralis_seq1
------------------------------------------------------------rtagatcttcttgaagatcatgc-tctatttattaatagtttcaaac-------------tgctgtaaga---------------tagtacgagtgc------------------------------------------------------------------------------------cagagtggtattgttaag--tagg--ttttatggtggtgtgactt------actttctgatta-----taaaaattcttctatattc---cagcaacaagccaa-aaaatactattttgctgttgcaaatgcaaagttcatgctggatgaagaggaacacttcaaggagctcttgtttgagaggcttcggaactatggagaacgcaataaggaacaggacttctggcttgtgatcgagcccaagttcttggaaaagttccctgaccttacaaagaggttgcgtaggcctgctgttgctctggtttcaactaatggtccttggattacgtaagaattggaccc-agt-cat----------tcg-ttttggt--tttagct-----------------tcttttc----attatcttg----------------tttatg--------------cttcctttg-ttcttaatgcatgaaatcc----acatatcaa-------------caggt---gaaattaat-gccaaagactagtatctacac-----------------tat-------------------------------------------------------------------------------------------------------------------------------------------------------------------------------------
>I28611_M062A_Malvaceae_Durio_zibethinus_seq1
a-----------------------------------------------------gatgatgtagaacttctctaagaccacgc-tctatttgttaatagtttctaag-------------tgctataaga---------------tagtacgagtgcaaa--aggccatgctgatt------ttctg----------------------------------------------------ttcagamtggtatttttaag--taggt-ttttctggtggtatgactt------actttatggttc-----tgaaattcttcttatactc---cagcaacaagccaa-aaaatactattttgttgttgcaaatgccaagttcatgctggatgaagargagcacttcaaggagctcttgtttgagaggcttcggaactatggagaacggaataaagagcaggacttctggcttgtgatcgagcccaagttcttggaaaagttccctgacattactaagaggttgcgcaggcctgcagttgctctggtttcaactaatggtccttggattacgtaagacttggacccaaaa-aat----------ttg--tttggt--tttagct----------------tctttttc----atcatcttg----------------ttccta--------------cttcctttg-tgcctaatgcagaaaatct----gaatatcaa-------------aaggt----gaattaat-gcc-aagactagtatttacgc-----------------taggatcattttggaggc------------catcttggt-------------------------------------------------------------------------------------------------------------------------------------------------
>I28612_M038_Malvaceae_Brachichyton_bidwillii_seq1
---------------------------------------------------------------------------------------------------tttaaacc-------------tgctgtaaga---------------tagtatgagtgccaa-gaggccgtgctaatt------ttctg----------------------------------------------------ttcagagtggtattggtaac--tagg--ttttctggtggtatgactt------actttctgattg-----tgaaaattcttctatattc---cagcaacaagccaa-aaattactattttgttgttgcaaatgcaaagttcatgctggatgaagaggaacacttcaaggagcttttatttgagaggcttcggaactatggagaacgcaataaggaacaggacttctggcttgtgatcgagcccaaghtcttggagaagttccctgacattacaaagaggttgcgcaggcccgctgttgctctggtttcaactaatggcccttggattacgtaagacttggacccaaga-aat----------tcg-attcggt--tttaact-----------------tcttttc----attatcttg----------------ttcata--------------cttcctttg-ttcttaatgcataaaatcc----aaatatmaa-------------caggt---gaaattaat-gcc-aagactagtatttacgc-----------------tactatcaatt-----------------------------------------------------------------------------------------------------------------------------------------------------------------------------
>I28613_M039_Malvaceae_Eriotheca_macrophylla_seq1
----------------------------------------------------------------------------------------------aatagtttcatag-------------tgctgtaaga---------------cagtacgagtgccaa-caggccatgctgatt------ttctg----------------------------------------------------ttcagatttgtgttataaac--gacgt-ttttctagtggtatgactt------actttttggctc-----tgaaattcttctwatattc---cagcaacaagccaa-aaaatactattttgttgttgcaaatgcaaagttcatgctggatgaagaggagcacttcaaggagctcttgtttgagaggcttcgraactttggagagcgcaataaagaacaggacttttggcttgtgatcgagcccaagttcttggaaaygttccctgamattacaaagaggttgcgcaggcccgctgttgctctggtttcaaccaatggtccttggattacgtaagacttggacccaaaa-aaat---------ttg-ttttggc--tttagct----------------tctttttc----atcatctcg----------------ttcctg--------------cttcctttg-tgcctaatgcataaaatmt----gaatattaa-----------------------------------aagcctagttttggcac-----------------tartatcatttgctaggcgtc-------------------------------------------------------------------------------------------------------------------------------------------------------------------
>I28615_M041_Malvaceae_Pterygota_brasiliensis_seq1
---------------------------------------------------tataataatgtagatgttcttgaggatcatgc-tctatttattaattgtttcaaac-------------tgccgtaaga---------------tagtatgagtgccaa-gaggccgtgctgatt------ttctg----------------------------------------------------ttcagagtgctattggttac--tagg--ttttctggtggtatgactt------tctttctgattc-----tgaaaattcttctatattc---cagcaacaagccaa-aaaatactattttgttgttgcaaatgcaaagttcatgctggatgaagaggaacacttcaaggagctcttgtttgagaggcttcggaactacggagaacgcaataaggaacaggacttctggcttgtggttgagcctaagttcttggaaaagttccctgacattacaaagaggttgcgtaggcctgctgttgctctggtttctactaatggtccttggattacgtaagacttggactgaaaa-aat----------ttg-atttggt--tttagct-----------------tcttttc----attatcttg----------------ttcata--------------cttcctctg-ttcttaatgcataaaatcc----aaatatcaa-------------caggt---gaaattaat-gc----------------------------------------------------------------------------------------------------------------------------------------------------------------------------------------------------------------------------
>I28616_M042_Malvaceae_Leptonichya_maranta_seq1
-------------------------------------------------------atgatgtag-gtttcttgaagatcatgc-tctatttataaattgtttctaaa-------------tgctgtaaga---------------tagtacgagtgccaa-gaggctatgatgatt------ttctg----------------------------------------------------tttggaatggttttgttatc--caggt-ttttctggtggtatggctt------actttttggttc-----tgaaattcttgttatattt---cagcaacaagccaa-aaaatactattttgttgttgcaaatgcaaaattcatgctggatgaagaggagcacttcaaggagcttttattcgagaggcttcggaactatggagaatgcagtaaagaacaggatttctggcttgtgatcgagcccaagttcttggaaaagttccctgacattaccaagaggttgcgtaggcccgctgttgccctggtttctactaatggtccctggattacgtaagactcagacccatga-aat--------------atgttgt--tttagct---------------tcttttttt----gtcaccttg----------------ttcata--------------cttcttttg-tgcctaatgcataacatcc----gaatatcaa-------------aggga---ggaagtaag-gcc-aagactagtgtttacat-----------------tagtatcatttgctaggg------------ctcattgg--------------------------------------------------------------------------------------------------------------------------------------------------
>I28618_M044_Malvaceae_Pentace_laxiflora_seq1
t---------------------------------------------------------gtgatttataattttatgataatgc-tatatttattaatcatttcaaat-------------tgctgtaaga---------------tagtatgtttgccaa-gagactgtgctgatt------ttctg----------------------------------------------------atcagagtggtattgtaatc---aggt-ttttctggt--tatgactt------actttctggggc-----taaaattcttcttatattc---cagcaacaagccaa-agagtactattttgttgttgcaaatgcaaagttcatgctggatgaagaggagcacttcaaggagctcttgtttgagaggcttcggaactatggagaacgcaataaggagcaggacttctggcttgtgatcgagccaaagttcttggagaagttccctgatattacaaagaggttgcggaggccagctgttgcattggtttctactaatggttcttggatcacgtaagagttggacccaaaa-atttg--------tt--ttttggt--tttagt-----------------tcttttcc----atcattgtg-----------------------------------------------ttccaatgcaaaaaatca----taatatcaa-------------aaggt---aaaattaat-acc-atgactagtatttagac-----------------tagtatcat-------------------------------------------------------------------------------------------------------------------------------------------------------------------------------
>I28619_M045_Malvaceae_Phragmotheca_mammosa_seq1
-----------------------------------------------------------cgtagaacttctcaaaaatcatgc-catatttattaatagtttcatag-------------tgytgtaaga---------------tagtatgagtgccaa-gaggccatgctgatt------ttctg----------------------------------------------------ttcagagtggcattgttatc--gaggt-ttttctggtggtatgactt------actttctggttc-----tgaaattcttcttatattc---cagcaacaagccaa-aaaatactattttgttgttgcgaatgcaaagttcatgctggatgaagaggagcacttcaaggagctcttgtttgagaagcttcggaactatggagaacgcaataaagaacaggacttctggcttgtaatcgagccnaagttcttggaaaaattccctaacattacaaagaggttgcgcaggccggctgttgctctggtttcaactaatggcccttggattacgtaagacttgagyccaaaa-wat----------ttg-tttgggt--tttatca----------------tctttttc----gtcatcttg----------------ttcctg--------------cttcctttg-tgcctaatgcataaaatcc----gaatgatta-----------------------------------a----tagtatttatgt-----------------tagtatcatttg----------------------------------------------------------------------------------------------------------------------------------------------------------------------------
>I28620_M046_Malvaceae_Camptostemon_shultzii_seq1
---------------------------------------------------------------------------------------------------------------------------tataagcc----------------------------------ctaaaccgatt------tgcar----------------------------------------------------wyckg---------kttgaa--garry-ttttmtggtggtatgaatt------actttctggttc-----tgaaattcttcttatattc---cagcaacaagccaa-aaaatactcttttgttgttgcgaatgcaaagttcatgctggatgaagaggagcatttcaaggagctcttgtttgagaggcttcggaactatggagaacacaataaagaacaggacttttggcttgtaattgaacccaagttcttggaaaattttcctgacattacaaagaggttgcgcaggcccgctgttgctctggtttcaactaatggcccttggattacgtaaga-------------------------------------------------------------------------------------------------------------------------------------------------------------------------------------------------------------------------------------------------------------------------------------------------------------------------------------------------------------------------------------------------------------------------------
>I28621_M153_Malvaceae_Trichospermum_sp_seq1
----------------------------------------ttttctttcatcataattatgcaraaattctcaaagagcaagc-tctagtttgaaatggtttcaaaa-------------tgttgtaa-----------------tagaatkagcgccct-gtggctttgtsgatt------ttctg----------------------------------------------------tttagcatggtattgttaac--taga--ttttctggtggtgtggctc------accttttggttc-----tggacttcttcttatdttc---cagcaacaagccaa-aaaatattattttgttgttgcaaatgcaaagttcatgctggatgaagaggagcacttcaaggagctcttgtttgagaggcttcggaactatggagaacgcaataaagaacaggatttctggcttgtgattgagccgaagttcttvgaaaagttccctgacattacaaagaggttgcgcaggcctgctgttgctctggtktcaacaaatggtccctggattacgtaagacttggaccaaaga-ata----------tgt-ttttcayatttctgct----------------tccttttc----atcatcttg----------------ttcat---------------tttcttttg-tcccyawbrhatmwratmt----gaatatcta------aaatctaagaat---ggaatcaat-gsc-aasactagtatctgcac-----------------tagtattatttgtaggg-------------caccttaataaa----------------------------------------------------------------------------------------------------------------------------------------------
>I28623_M048_Malvaceae_Abroma_augusta_seq1
gt---ag----------------------------------------------------------atctctcgaagatgatgc-tctatttataaatagtttcagag-------------tgctgtaaga---------------tagtatgagtgccaa-gaggctatgatgatt------ttctg----------------------------------------------------ttcagaatggttttgttaac--taggt-ttttatggtggtatggctt------actttttggttc-----tgaatttcttctcatattc---cagctagaagcaaa-aaaatactattttgttgttgcaaatgcaaagttcatgctggatgaagaggagcacttccaggagcaattgttcgagaagcttcggaactataaagaacgcaataaagaacaggacttctggcttgtaatcgagcccaagttcttggagaagttccctgacattacaaagaggttgcgtaggcccgctgttgctctggtttcaactaatggtccctggattacgtaagacttggacccaaaa-aat--------------atattgt--tttagct----------------tccttttt----atcatcttg----------------ttcata--------------catct----------------------------taatatcaa-------------acagt---ggaagtaaa-gcc-aagactagtgtttacac-----------------tagtatcatttgctaggg------------cacctt----------------------------------------------------------------------------------------------------------------------------------------------------
>I28625_M193_Malvaceae_Apeiba_tibourbou_seq1
--------------------------------------------------------------agatattctccaagggcaagc-tctatcttaaagtagtttcaaaa-------------tgctctaa-----------------tagaatgagtkccca-gtggckwtgaggatt------ttctg----------------------------------------------------ttcagaatggtattgttgac--tagg--tttttaggtggcatggctt------ackttttggttctgaaatgaaattcttcttatgttc---cagcaacaagccaa-aacatattattttgttgttgcaaatgcaaagttcatgctggatgaagaggagcacttcaaggagctcttgtttgagaggcttsggaactatggagaacdcaayaaagaacaggacttctggcttstgattgaacccaagtthttggataagttccctgacattacaaagaggttgcgcaggcchgctgttgctctggtttcaacaaatggtccctggattacgtaagactcagaccaaatg-aat----------ata-ctttcct--ctctgmt----------------tccwtttc----atcatcttg----------------ttcatm--------------cttatt----ttcctaatgcatagaatcy----gaaaataaa-------------agttt--gggaattaaa-gcc-aagactagtacctwggtc--------------actagtatcatt------------------------------------------------------------------------------------------------------------------------------------------------------------------------------
>I28626_M226_Malvaceae_Helicteres_guazumifolia_seq1
--------------------------------------------------------------------------------------------------------------------------ctgtaaga---------------tagtaagagtgccaa---ggccctgcggatt------ttctgttcataattgatttatacacaaaattttatgcactgccttttctgttcagacttcagattggtactattaac--taggt-tttcctggtgccatgactt-----acttttctggttc-----tgaaattcttcttatgctc---cagcaacaagccaa-aaaatactattttgttgttgcaaatgcaaagttcatgctggatgaagaggagcatttcaaggagctcttgtttgagaggcttcgatactatggagaacgcaataaagaacaggacttctggctggtgatcgagcccaagttcttggaaaagttttctgacattacaaagaggttgcgcaggcccgctgttgcgctggtttcaactaatggtccttggrttacgtaagactcggactcaaga-cat----------ttc-ttttggt--tttagct----------------tctcttta------tttcttg----------------ttccaa--------------cttcctttg-agcctaatgtataaaatcc----gaattgcaa-------------atttt---gaaattaat-gcc-aagactagtatatacat-----------------tagtatcatttgctcacca---------------------------------------------------------------------------------------------------------------------------------------------------------------------
>I28629_M052_Malvaceae_Spirotheca_rosea_seq1
-----------------------------------------------------------------tcttcttgagaatcatgc-tctatctwttaatagtttcktag-------------tgctgtaaaa---------------tggtacgagtgccaa-gaggccatgcggatt------ttctg----------------------------------------------------ttcagagttgtactgtaaacgagaggt-ttctctagttgtatgactt------act-------------------ttcttcttatattc---cagcaacaagccaa-aaaatattcttttgttgttgcgaatgcaaagttcatgctggatgaagaggagcacttcaaggagctcttgtttgagaggcttcagaacttcagagaacgaaataaagaacaggacttttggcttgtgatcgagcccaagttcttggaaaagttccctaacattacaaagaggttgcgcaggcccgctgttgctctggtttcaactaatggtccttggattacgtaagactcagacccaaaa-aaat---------tta-ttttggc--tttagct----------------tctttttt----atcatcttg----------------ttcctg--------------cttctttcg-tgcctaatgcataacatct----gaatattaa-----------------------------------aagactagyttttgcac-----------------taatatcattcgctaggtgtccctacccgccacctttgtaaggact------------------------------------------------------------------------------------------------------------------------------------------
>I28630_M053_Malvaceae_Huberodendron_swietenioides_seq1
------------------------------------------------------------gtagatcttcttgaaaatcatgc-tctattttttaatagtttcatggt------------tgctgtaaga---------------tagtatgrgtgccaa-gaggccatgctgatt------ttctg----------------------------------------------------ttcagagtggtattgtttac--gagtt-ttttctagtggtatgactt------gctttctggttc-----tgaaattcttcttatattc---cagcaacaagccaa-aaaatactattttgttgttgcgaatgcaaagttcatgctggatgaagaggagcacttcaaggagctcttgtttgagaggcttcggaactttggagaacgcagtaaagaacaggacttctggcttgtgatcgagcccaagttcttggaaaagttccctaacattacaaagaggttgcgcaggcccgctgttgctctgatttcaactaatggtccttggattacgtaagagtcggacccaaaa-ttt-----------tg-ttctggt--tttagct----------------tctttttc----atcatcttk----------------ttccta--------------cttcctttg-tgcctaatgcataaaatct----gaatattaa-----------------------------------aaggctagtatttacgc-----------------tagtatvatttgctaggtgtccttacctgccacckyrs--------------------------------------------------------------------------------------------------------------------------------------------------
>I28631_M054_Malvaceae_Trochetiopsis_benjaminae_seq1
g------------------------------------------------atgaatatgatgtgcatcttcttgaagatcattc-tctattaattaatagtttcgaag-------------tgctgtaaaa---------------tagtatg-gttgcaa-gaggccgtactaatt------ttctg----------------------------------------------------tttagagttg-----------------------------tattattt------acattctgattc-----tgaaattcttcttatattc---cagcaagaaaccaa-aaaatactattttgttgttgcaaatgcaaagttcatgctggatgaggaggagcacttcaaggagcagttgtatgagaggcttccgtattatggagaacgtgatttggagcaggacttctggcttgttattgagccgaaattcttggaaaagttccctgacattacaaagaggttgcgcaggcccgctgttgctttggtctcaagcaatggtccttggattacgtaagacttggacctgaaa-att----------ttatttttgct--tttagct----------------tcttttt-----atcatcttg----------------------------------------------ttcgtaattcatataatacc---gaatatcaa------aagacaaaaggt---gaaattagtaacc-tagatatttgttcagca-----------------tcacaggacttagt------------------------tatgcctttgt-------------------------------ctgtgtcagt-----------ttgtggt----------------------------------------------------------------------------
>I28633_M056_Malvaceae_Adansonia_digitata_seq1
-------------------------------------------------------------------------aaaatcgtgc-tctatgttttaatagtttcatat-------------tgatgtaaga---------------tagtatgagtgccag-gaggccatgctgatt------ttctg----------------------------------------------------ttcagagttgtgttgtaaac--aaggt-ttttctactggtatgactt------actttttggctt-----tggaattcttcttatattc---cagcaacaagccaa-aaaatactattttgttgttgcgaatgcaaaattcatgctggatgaagaggagcacttcaaggagctcttgtttgagaggcttcggaactttggagagcgcaatagagaacaggacttttggcttgtgatcgagcccaagttcctggaaaatttccctgacattacaaagaggttgcgcaggcccgctgttgctctggtttcaactaatggtccttggattacgtaagacttgaacccmaaa-aaaaaaaaaaaaactg-ttttgcc--tttagct----------------tctttttc----atcatcatg----------------ttcctg--------------cttcattta-tgcctaatgcataaaatct----gaacattaa-----------------------------------aagactagttttcgcac-----------------tggtatcatttgctagacatccctacctaccaccttggtaaggacttgttct----------------------------ag------------------------------------------------------------------------------------------------------
>I28635_M058_Malvaceae_Byttneria_aculeata_seq1
aaatcaaccaaatgaatcttgtaggagttgggagagtgcttttgctttcaatgtgatgatttag-atctccaaaaggtcacgc-tctatctatagatattctcaaaa-------------tgctgtaaga-----------------------------------------------------------------------------------------------------------------------------------atgat-ttttgtggtggtatggctc--------------gttc-----tgaaattcttcttatattt---cagcaacaagcaaa-aaagtactattttgttgtcgcgaatgcaaagttcatgctggatgaagaggagcacttcaaggagctcttgttcgagaggcttcggaactatggagagcgtaataaagaacaggacttctggcttgtgatcgagcctaagttcttggaaaagttccctaacattacaaagaggttgcgtaggcctgctgttgctttggtttcaactaacggtccttggattacgtaagtgttggacataaaa-gatat------------atattgt--tttagca----------------tctcttt-----gccatcatg----------------ttcatacactc------------------------------------------aaatatcta-------------aaaaacaataggtgaag-aga-aagacctatacttaatc-----------------ttgtctagttctttgcttttttt-------tttcatggctatgtttt----------------------------------------------------------------------------------------------------------------------------------------t
>I28636_M059_Malvaceae_Pterospermum_pierrei_seq1
--------------------------------------------------------------------------------------------------------------------------stgtaaaa---------------tagtatgagcgacaa-gaggccatgctagtt------ttccg----------------------------------------------------tttkgagttgtattagtaac--cgag--ttttcttgtgctatgattt------acattctgattc-----ttaaattcttcttatattc---cagcaacaagccaa-aaaatactattttgttgttgcgaacgcaaagttcatgctggatgaagaggagcacttcaaggagctcttgtttgaaaggcttcggaactatggagaacgcaatagggagcaggacttctggcttgttattgagcccaagttcttggaaaagttccctgatattacaaagaggttgcgcaggcccgctgttgctttggtctcaagcaatggtccttggattacgtaagacctcgacccaaaa-aat----------ttg-tttttct--tttagct----------------tattttt-----atcatcttg----------------------------------------------tttctaatcmayrraatacc---gaatatgta------aagacaaaaggt---gaam------------------------------------------------------------------------------------------------------------------------------------------------------------------------------------------------------------------------------------
>I28637_M060_Malvaceae_Duboscia_vifidiflora_seq1
---------------------------------------------------cataatgatgcggatattcccaaagagcaagc-tctatttttaaatagtttcaaaa-------------tgctgtaa-----------------tagaatg---agcgt-gtgcctttgtggatt------ttctg----------------------------------------------------tttagaatagtattgttaac--taga--ttttctgatggtatggctc------actttttgattc-----tgaaattcttctcatattc---cagcaacaagccaa-aaaatattattttgttgttgcaaatgcaaagttcatgctggatgaagaggagcacttcaaggagctcttgtttgagaggcttcggaactatggagaacgcaataaagaacaggacttctggcttgtgattgagcccaaattcttggaaaagttccctgacattacaaagaggttgcgcaggcctgctgttgctctggtttcaacaaatggcccctggattacgtaagacttggaccaaaga-ata----------tg--ttttcatatttctgct----------------tccttttt----gtcatcttg----------------ttcata--------------cttcttttg-cccctaaagcataaaatcc----aaatatcta------aaatctaaaagt---ggaattaaa-gcc-tagactagtatc-----------------------------atttctaagt-------------caccttggtatagacatcc-------------------------------agg-----------------------------------------------------------------------------------------------------
>I28638_M061_Malvaceae_Basiloxylon_brasiliensis_seq1
-----------------------------------------------------------------agatcttgaagatcatgc-tctatttattaataatttcaaac-------------tgctgtaaga---------------tagtacgagtgccaaggaggccgtgctgatt------ttctg----------------------------------------------------ttcaaagtggtatttgtaat--tagg--atttatggtggtatgactt------actttctgattc-----taaaaattcttatatattc---cagcaacaagccaa-aaaatactattttgttgttgcaaatgcaaagttcatgctggatgaagaggaacacttcaaggagctcttgtttgagagacttcggaactatggagaacacaataaggaacaggacttctggcttgtgattgagcccaagttcttggaaaagttccctgacattacaaagaggttgcgcaggcctgctgttgctctggtttcaactaatggtccttggattacgtaagacttggacccaaaa-aat----------tcg-ttttggt--tttagcttta----------g-cttcttttc----attatcttg----------------ttcatc--------------cttcctttg-ttcttaatgcataaaatcc----aaatatcaa-------------ctgct---gaaattaat-gcc-aagactagtattgacat-----------------tactatcatttgctaggcc---------------------------------------------------------------------------------------------------------------------------------------------------------------------
>I28639_M249_Malvaceae_Gyranthera_amphibiolepis_seq1
-------------------------------------------------------------tagatcttcttgaaaatcatgc-tctattttttaatagtttcgtag-------------tgctgtaata---------------tagtatgagtgccaa-gaggccatgcttatt------ttctg----------------------------------------------------ttcagagtggtattgtttac--gaggt-ttttctagtggtatgactt------actttctggttc-----tgaaattcttcttatattc---cagcaacaagccaa-aaaatactattttgttgtggcgaatgcaaagttcatgctggatgaagaggagcacttcaaggagctcttgtttgagaggcttcggaactttggagaacgcggtaaagaacaggacttctggcttgtgatcgagcccaagttcttggaaaagttccctgacattacaaagaggttgcgcaggcccgctgttgctctggtttcaactaatggtccttggattacgtaagacttggacccaaaa-ata-----------tg-ttctggt--tttagct----------------tctttttc----atcatcttg----------------ttacta--------------cttcctttg-tgcctaatgcgtagaatct----gaatattaa-----------------------------------aagactactatttatgc-----------------tagtatcatttgctaggcgtccttacctgccagcttggtaag----------------------------------------------------------------------------------------------------------------------------------------------
>I28640_M062B_Malvaceae_Diplodiscus_paniculatus_seq1
---------------------------------------------------------------------------------------tyttrttrmtyaykkymrrt-------------tgytktwagm---------------yrgtatgtttgccaa-gwgactgcactgatt------ttctg----------------------------------------------------ttcagagtggtattgtadcc---agat-ttttctggt--tatggctt------acgttctggggc-----taaatttcatcttatattc---cagcaacaagccca-aaaatactattttgttgttgcaaatgcaaagttcatgctggatgaagaggagcacttcaaggagctcttgtttgagaggcgtcggaactatggagaacgcaataaggagcaggacttctggcttgtgatcgagccaaagttcttggagaagttccctgacattacaaagaggttgcgcaggccagcagttgctttggtttccactaatggttcttggatcacgtaagagttggactcaaaa-ttttt--------ttc-ttttggt--tttagct----------------tctttttc----atcacmr---------------------------------------------------------------------------------------------------------------------------------------------------------------------------------------------------------------------------------------------------------------------------------------------------------------------------------------------
>I28641_M063_Malvaceae_Brownlowia_peltata_seq1
-----------------------------------------------------------------atgattttatgatcatgc-tctatttattaatcttttcgagt-------------tgctgtaaga---------------ttgtatgtttgccaa-gagactctgctgatt------ttctg----------------------------------------------------ttcagagtggtattctaacc---tggt-ttttctggt--tatgaatt------actttct-gggc-----taaaattcttcttatattc---cagcaacaagacaa-aaaatactattttgttgttgccaatgcaaagttcatgctggatgaagaggagcacttcaaggagctcttgtttgagaggcttcggaactatggagaacgcaataaggagcaggacttctggcttgtgatcgagccaaagttcttggagaacttccctgacattacaaagaggttgcgcaggccagctgttgctttggtttccactaatggttcttggatcacgtaagagttggacccaaaa-atttg--------ttt-ttttggt--tttagct----------------tctttttc----atcatbgtg-----------------------------------------------ttctaatgcataaaatca----taacatcaa-------------agggt---aaaattaat-gcc-atcacaagtatttagac-----------------tagtatcatttgctaagt------------cacctag--------------------------------------------------------------------------------------------------------------------------------------------------t
>I28642_M064_Malvaceae_Burretiodendron_esquirolii_seq1
-----------------------------------------------------------------------------------------------rtagtttcgaag-------------tgctttaaga----------------------------------------------------tcatg--------------------------------------------------------------------------ctag--ttttcttgtgctatgattt------acattctgatty-----tgaawttcttcttatatyc---cagmwacaagycaa-aaaatactattttgttgttgcraacgcraagttcatgctggatgaagaggagcacttcaaggagctcttgtttgagaggcttcggaactatggagaacgcaatawgragcaggacttctggcttgttattgagcccaagttcttggaaaagttccctgatattacaaagaggttgcgbmggcccgctgttgctttggtctcaagcaacggtycttggattacgtaagacttggwcccaaaa-aat----------tt--atttgbt--ytyagtt----------------tcttttt-----atcatcttg----------------------------------------------cttctaatccgtaaayyrc----------------------------------kram------------------------------------------------------------------------------------------------------------------------------------------------------------------------------------------------------------------------------------
>I28643_M065_Malvaceae_Hermannia_flammea_seq1
-------------------------------------------------------------------ctattcaag----tat-tctcccttttaattgcctcagggtatcaacctttagctccctgaagctca---------------------------caatctttcatagtt------catca----------------------------------------------------ttaataccagtagcaataaa--caaac--------------------tgtatgtatatcttgtcc-----taaaattcttcttacattc---cagcaacaagccca-aaaatactactttgttgttgccaatgcaaagttcatgttggatgaagaggagcacttccaggagctcttgtttgagaggcttcggaattatggagaacgcaataaagaacaggacttctggctcgtaatcgagcccaagttcttggaaaagttccctgaccttacaaagaggttgcgcaggcctgctgttgctctggtttcaactaatggtccttggatcacgtaagactcaaacccaaaa-att----------atg-ttttggt--tttagct----------------twtttttt----gtcatatttc---------------tccata--------------ctcctgttg-tgtctatcttaatgcatcc----aaatatcaa-------------aaggt---ggaatcaaa-gcg-aagcctagtatttgcac-----------------taggaggat------------------------------agggacttct-------------------------------aggagactataaataccta-attggagcaagtac----------------------------------------------------------------------
>I28644_M066_Malvaceae_Thomasia_solanaceae_seq1
------------------------------------------------------------------ttgttcaaaggaggagc--cagtctgatgattgcgatcaagcaaaacg-agtcttggtatgaaatccata-------aggagtatgcttttta--gtcattatgatgatgtag---atctt----------------------------------------------------ctcaaaatggtactgttaac--taggt-ttttcttctggcatggctt------actttctagttc-----tgaaattcttcttacattc---cagcaacaagccaa-aaaatactatttcgtagttgccaatgcaaagttcatgctggatgaagaggagcacttccaggagctgttgttcgagagacttcggaactatggagaacgcaataaagaacaggacttctggcttgtgatcgagcccaagttcttggaaaagttccctgacattacaaagaggttgcgcaggcctgctgttgctctggtttcaactaatggtccctggattacgtaagactcgagcccgaag-aat----------atg-ttttgat--tttagct----------------tatttttt-----tcatcttg----------------ttcata--------------cttcctttg-tgcctaatgcataacatcc----gaatatcaa-------------aagtc---tgaattaaa-gct-aagactagaatttatac-----------------tagtatcatttgataggg------------caact-----------------------------------------------------------------------------------------------------------------------------------------------------
>I28645_M067_Malvaceae_Guichenotia_ledifolia_seq1
-------------------------------------------------------------------------aagaaggagc--cagtctgatgattgcgatcaagcaaaacg-agtcttgttatgaaatccata-------aggagtatgtttttta--gtcattatgatgatgta----atctt----------------------------------------------------ctc-aaatggtactgttaac--taggt-ttttcttctggcatggctt------actttctggttc-----tgaaattcttcttacattc---cagcaacaagccaa-aaaatactattttgtagttgccaatgcaaagttcatgctggatgaagaggagcacttcaatgagctgttgttcgagagacttcggaactatggagaacgcactaaagaacaggacttctggcttgtgatcgagcccaagttcttggaaaagttccctgacattacaaagaggttgcgcaggcctgctgttgctctggtttcaactaatggtccctggattacgtaagactcgaacccgaag-aat----------atg-ttttgat--tttagct----------------tatttttt-----tcatcttg----------------ttcaga--------------cttcctttg-tgcctaatgcataacatct----gaatatcag-------------aaggc---tgaattaaa-gct-aagactaggatttatac-----------------tagtatcatttgataggg------------caacttg-taaggacttct-------------------------------aggagacta-----------------------------------------------------------------------------------------------
>I28646_M068_Malvaceae_Helmiopsis_sp_seq1
----------------------------------------------------------atgtgcatcttcttgaagatcattc-tctatttattaatagtttcaaag-------------tgctgtaaaa---------------twgtatgagttgcaa-gaggccgtactagtt------ttctg----------------------------------------------------wttagagttgtattagtaam--taagt-ttttcttgtgctattattk------acattctgatty-----tgaadttcttcttatattc---cagcaagaaaccaa-aaaatactattttgtygttgcaaatgcaaagttcatgctdgatgaagaggagcacttcaaggagcagttgtatgagaggcttcggtahtatggagaacgtgatttggagcaggacttctggcttgttdttgagcccaagttcttrgaaaagttccctgahattacaaagaggttgvgcaggccngctgttgctttggtctcaagcaayggyccttggattacgtaagacttggachtgaaa-wtt----------tyb-tttbgyt--tttavct----------------tbttttt-----atcatcttk----------------------------------------------twcctaattcataaaryacc---gaatatcaa------aaracaaaargk---kraattagt-gcc-awgaytagtatttacac-----------------tagtagcaattgctaggc------------caccttggtaagacttc-t-------------------------------aggagacaga-----------ttgaagcaattacctg-------------------------------------------------------------------
>I28649_M071_Malvaceae_Goethalsia_meiantha_seq1
---------------------------------gtgtgcactttccttcatcataacgatgcagatattcccaaagagcaagc-tct-----------------aaa-------------tgctgtaa-----------------tagaatg---accgc-gtggctttgtggatt------ttctg----------------------------------------------------ttcagaatggtgttgttaag--taga--tattctgatggtgtgactc------accttttgattc-----tgaaattcttcttatattc---cagcaacaagccaa-aaaatattattttgttgttgcaaatgcaaagttcatgctggatgaagaggagcacttcaaggagctcttgtttgagaggcttcggaactatggagaacgcaataaagaacaggacttctggcttgtgattgagcctaagttcttggaaaagttccctgtcattacaaagaggttgcgcaggcctgctgttgctctggtttcaacaaatggcccctggattacgtaagactcagaccaaaga-ata----------tg--ttttcatatttctgct----------------tcc-tttt----atcatcttg----------------ttcata--------------cttcttttg-tccctaatgcataaaatcc----aaatatctt------aaatccaaaagt---ggaattaaa-c-----------------------------------------------------------------------------------------------------------------------------------------------------------------------------------------------------------------------------
>I28652_M074_Malvaceae_Hildegardia_barteri_seq1
-----------------------------------------------------------------tcttcttgaagatcatgc-tccatttattaatagtttcaaat-------------tgctgtaaga---------------tagcatgagtgctaa-gaggccatgctgatt------ttctg----------------------------------------------------tatagagtggtattggtaac--tagg--ttttctggtggtatgactt------gctttctgattc-----tgaaaattcttctctattc---cagcaacaagccaa-aaaatactattttgttgttgcaaatgcaaagttcatgctggatgaagaggaacacttcaaggagctcttgtttgagaggcttcggaactatggagaacrcaataaggaacaggacttctggcttgtgatcgagcctaagtttttggaaaagttccctgagattacaaggaggttgcgcaggcctgctgttgctctggtttctactaatggtccttggattacgtaagacttagaccgaaaa-aat----------tcg-ttttggt--tttagct-----------------tcttttc----attatcttg----------------ttcata--------------cttcctttg-ttcttaatgcataaaatcc----acatatcaa-------------aa----------------------------------------------------------------------------------------------------------------------------------------------------------------------------------------------------------------------------------------------
>I28653_M168_Malvaceae_Theobroma_cacao_seq1
------------------------------tgagtatgctttttctttcattatgatgatatagatcttctcaaagatcatgc-tctatttataaatagtttcaaag-------------tgctgtgaga---------------tattatgagtgccaa-gaggccgtgccgtaa------ctatg--------------------------------------------------------------------------------ttttttggttgtatggctttat---acattctcattc-----tgaaattcttcttatgttt---cagcaacaagccaa-aaaatactattttgttgttgcaaatgcgaagttcatgttggatgaagaggagcacttccaagagctcttgttcgagagactgcggaactatggagaacacaataaagaacaggatttctggcttgtgatcgagcccaagttcttggaaaagttccctgacattacaaagaggttgcgcaggcctgctgttgctctggtttcaactaatggtccctggattacgtaagactcagacccaacaaaatatat------atg-ttttggt--tttagct----------------tcttttac----gtcatct---------------------------------------ttccttta-tgcctgatgcataaattcc----caatatcaa-------------aaggt---ggaattaat-gcc-aagactagtatttacac-----------------tagtatcatttgcttgac------------aaccttggtaaggacttcc-------------------------------aggaaacagtaaatgcctacagt---------------------------------------------------------------------------------
>I28654_M105_Malvaceae_Pachira_aquatica_seq1
t---------------------------------------ttttctttcattatgatgacgtagatcttcttgaaaatcatgc-tctatcttttaatagtttcatag-------------tgctgtaaga---------------cagtaggagtgccaa-caggccatgctgatt------tt-tg----------------------------------------------------ttcagagttgtgttataaac--gaggt-ttctctagtggtatgactt------actttttggctc-----tgaaattcttcttatattc---cagcaacaagccaa-aaaatactattttgttgttgcaaatgcaaagttcatgctggatgaagaggagcacttcaaggagctcttgtttgagaggcttcggaactttggagagcgcaataaagaacaggacttttggcttgtgatcgagcccaagttcttggaaaagttccctgacattacaaagaggttgcgcaggcccgctgttgccctggtttcaaccaatggtccttggattacgtaagacttggacccaaaa-aaat---------ttg-ttttggc--tttagct----------------tctttttc----atcatctcg----------------ttcctg--------------cttcctttg-tgcataatgcataaaatct----gaatattaa-----------------------------------aagcctagttttggcac-----------------tagtatcatttcctaggcgtccctccctaccaccttggtaaggacttgttct----------------------------agga----------------------------------------------------------------------------------------------------
>I28655_M148_Malvaceae_Robinsonella_mirandae_seq1
gt---tt------gacttct---gagatctcgaatatgttttttctttcacttctgtg------------acggaaatcatgc-tctatttattaaaagtttcgttg-------------taccataaaa-------------------------------------------------------------------------------------------------------------------atgaaattattaaa--gaggc-ttttgtggtggtatgaatt------actttctgtatc-----tgagaattttcttatattc---cagcaacaagccaa-aaaatactattttgtcgttgcgaatgcaaagttcatgctggatgaagaggaacacttccaggagcagatgtttgagaggcttcggctctataaagaacgcaatatagaacaggacttttggcttgtaatagagcccaagttcttggaaaagtttcatgacattacaaagaggttgcgcaggcctgctgttgctctggtttcaactaatggcccttggattacgtaagacatgaatccaaaa-aaa----------ttc-ttttggt--tttagct----------------gcttcttt----tcttttatc-------------cccttcctg--------------cttcctatg-gtcctactgcataaaacct----gaatattaa-----------------------------------aatactagtatttatgc-----------------tactatca--------------------------------------------------------------------------------------------------------------------------------------------------------------------------------
>I28657_M180_Malvaceae_Triumfetta_lappula_seq1
-------ccaamcaattct----------------------------------------------tgttataamaaagtatgcatttcttttatcataatgatgcagataagagc---aragctttattt---------------caaaatgagtgccca-ttggctttgaggctt------ttctg----------------------------------------------------cttagartggtgt----------------------------taacta------gatttttggttt-----tgcatttctttttatattccagcagcaacagcccma-aaaatattattttgttgttgcaaatgcaaaattyatgctggatgaagaggagcacttcaaggagctcttgttcgagaggctgcgscactatggagaacgcaataaagaacaggacttctggcttgtgattgagcccaagttcttggaaaasttccctgatattascaagaggttgcgcaggcctgctgttgctctggtttcaacaaatggtccctggattacgtaagact-------------------------atv-ttttcat--ttcwkcd----------------tcytkttc----atmmtyytk----------------twmayacta-----------cttktttaa-atcmttatgcwtaaamtgc----aaatawcta-------------raarctcrggaattaaa-gcc-aagactagtatctgcac-----------------tagtatc---------------------------------------------------------------------------------------------------------------------------------------------------------------------------------
