# Supplementary material for: Localized Phylogenetic Discordance Among Nuclear Loci Due to Incomplete Lineage Sorting and Introgression in the Family of Cotton and Cacao (Malvaceae)
Source: Front Plant Sci. 2022 Apr 13;13:850521. doi: 10.3389/fpls.2022.850521 (PMC9043901; doi:10.3389/fpls.2022.850521)
Supplement: Supplementary file 1 [file Data_Sheet_1.ZIP › Alignments_v4/L114.fasta]

>I23352_M001_Malvaceae_Bombax_ceiba_seq1
-----------------------------------------------------------------------------------------------------------------------------------------------------------------------------------------------------------------------------------------------------------------------------------------------------------------------------------------------------------------------------------------------------------------------------------------------------------------------------------------------------------------------------------------------------------------------------------------gaaa---------gcwggcagaatcaaacgcctggtgcttaccaatgaaa---gcagaaccaaactcaacaggtttcctgacagggaattctatggttatccgaggttcgtgactcatgtcgatgatggyttcattkccaaattgacagatttgtttagggaaaggttaaggcctggttctgagattcttgacctcatgagttcatggattagtcatttacccaaggaagttgtttacaaaakagtggtygggcatggacttaatgctcaggagcttgccaggaattccaggttggattacttctttgtsaaggatctaaaccaggatcaaaaacttgagrtgraagatgraagtttcgacgckg------tgttatgcactgtcagtgtacartatcttcag----caacctgagaaggt-aagc-----------------------yk-atagt-------------tatttt------gttcat-------------------cagaat------------atg-aagtt------------------ctacaggagttaatggga--------------------------------------------------gggcatg----------------------------------------------------------tccaacac-attcagacatgggtc-ttcaaagaccctt---------catatac-----acaaaaaaacttaaaaaaattaaacagacccatttcggacatata-cctatatccgacactcccatt-------------cgagtctgagt---------------------------------------------------------------------------------------------------------------------------------------------------------------------------------------------------------------------------------------------------------------------------------------------------------------
>I23353_M002_Malvaceae_Tilia_americana_seq1
-------------------------------------------------------------------------------------------------------------------------------------------------------------------------------------------------------------------------------------------------------------------------------------------------------------------------------------------------------------------------------------------------------------------------------------------------------------------------------------------------------------------------------------------------------------------------------------------------------------------------trgtgcttaccaatgaag---gcagaaccaaacttaacccagttcctgacagggaattctatgcttatccacggtttgtgactcatgttgatgatggcttcatttccacattaacaaatttgtatagtgagcggttaaggcctggttcagagattcttgacctcatgagctcatggattagccatctaccaaaggaaattgtttacaaaagagtggtggggcatggacttaatgctcaggaacttgccaagaatcctaggctggattacttctttgtcaaggatctaaaccaggatcaaaaacttgagatggaagatggaagtttcgacgcgg------tgttatgcgctgttagtgtacagtaccttcag----caacctgagaaggt-aagc-----------------------tg-atatt--------------atttt------gttcat-------------------cagaat------------atg-aaatt------------------atacaggaatcaaagaaa--------------------------------------------------gggtctgaa-------------actgact-------------aag-----------------atcatgattac-ttgtt-ataggtatt-tgcagaagttttt---------cgggtgc----------ttaggccaggaggggtattcattgtaagctttagcaatagacttttctatgagaaagccatc-------------agtgcctkgrgagatggaactgcata------------------------------------------------------------------------------------------------------------------------------------------------------------------------------------------------------------------------------------------------------------------------------------------------
>I23354_M003_Malvaceae_Herissantia_crispa_seq1
-----------------------------------------------------------------------------------------------------------------------------------------------------------------------------------------------------------------------------------------------------------------------------------------------------------------------------------------------------------------------------------------------------------------------------------------------------------------------------------------------------------------------------------------------------------------------------------------aaaa---------gcaggcagaatcaaacgcctggtgcttaccaatgaag---gcagaaccaaactcgatacgtttcccgacagggatttctatgcttatccgaggttcgtaactcatgtcgatgatggattcattgccacgttaacagatttgtatcgagagaggttaaggcctggttcggagattctcgacctcatgagttcatggattagccatctacccaatgaagttgtttacaaaagagtggtagggcatggacttaatgctcaggagcttgccagaaactctaggctggattacttcttcgtcaaggatctaaaccaggatcagaaactcgagattgaagacgcgagtttcgatgccg------tgttatgtactgtcagtgtacagtatcttcag----caacctgagaaggt-aatc-----------------------cgtatgata--------------cttt------gtgcat-------------------cagaag------------atg-aagtt------------------atgtagaaatgaa----------------------------------------------------------------------------------------------------ttgatgaa---------tctatgattgc-ttgtt-ataggtttt-tgctgaagttttt---------cgggttc----------taaggccgggaggtgtgttcattgtgagcttcagcaataggcttttctatgagaaagcwatc-------------agtgcctggagagatggaactgcatatagtagagtacagcttgt-tgtgcagtatttccag-------------------------------------------------------------------------------------------------------------------------------------------------------------------------------------------------------------------------------------------------------------
>I23355_M004_Malvaceae_Malva_arborea_seq1
--------------------------------------------------------------------------------------------------------------------------------------------------------------------------------------------------------------------------------------------------------------------------------------------------------------------------------------------------------------------------------------------------------------------------------------------------------------------------------------------------------------------------------------------------------------------------------------------a---------gcaggcagaatcaaacgcctagtgcttacaaacgaag---gcagaaccaaactcaacacagttcccgacagggaattctatgcttatccaaggtttgtaactcatgtcgatgatggattcattgccacattaacagatttatacagggaaaagttaaggcctggctcagagattcttgacctcatgagctcgtggataagccacctaccgaatgaagttgtttayaaaagagtggtggggcatggacttaaygctcaggagcttgctargaaccctaggatggattacttcttygtcaaggatctaaaccaggatcaaaaactcgagatcgatgaygcaagtttcgatgctg------tgatatgtacggtcagtgtacagtatcttcag----caacctgagaaggtaaacc-----------------------tgtgtgat--------------atttt------ggtaat-------------------cagaat------------atg-aagtttat---------------atatagagattaatgaa-----------------------------------------------------------------------------------------------------------------tctatgattgc-ttgtt-atagatttt-tgctgaagtttty---------cgggttc----------ttaggccgggaggtatgttcattgtgagcttcagcaataggctattctatgagaaagcaatc-------------agtgcatggagagatggaactgcttatagcagagtacaacttgt-tatgcagtatt------------------------------------------------------------------------------------------------------------------------------------------------------------------------------------------------------------------------------------------------------------------
>I23356_M005_Malvaceae_Lavatera_assurgentiflora_seq1
------------------------------------------------------------------------------------------------------------------------------------------------------------------------------------------------------------------------------------------------------------------------------------------------------------------------------------------------------------------------------------------------------------------------------------------------------------------------------------------------------------------------------------------------------------------------------------------------------------------------------cttacaaacgaag---gcagaaccaaactcaacacagttcccgacagggaattctatgcttatccaaggtttgtaactcatgtcgaygatggattcattgccacattaacagatttatacagggaaaagttaaggcctggctcagagattcttgacctcatgagctcgtggataagccacctaccgaatgaagttgtttayaaaagagtggtggggcatggacttaaygctcaggagcttgctargaaccctaggatggattacttcttygtcaaggatctaaaccaggatcaaaaactcgagatcgatgaygcaagtttcgatgctg------tgatatgtackgtcagtgtacagtatcttcag----caacctgagaaggtaaacc-----------------------tgtgtgat--------------atttt------ggtaat-------------------cagaat------------atg-aagtttat---------------atatagagattaatgaa-----------------------------------------------------------------------------------------------------------------tctatgattgc-ttgtt-atagatttt-tgctgaagtttty---------cgggttc----------ttaggcc----------------------------------------------------------------------------------------------------------------------------------------------------------------------------------------------------------------------------------------------------------------------------------------------------------------------------------------------------------------------------------------------
>I23357_M006_Sphaerosepalaceae_Rhopalocarpus_longipetiolatus_seq1
-----------------------------------------------------------------------------------------------------------------------------------------------------------------------------------------------------------------------------------------------------------------------------------------------------------------------------------------------------------------------------------------------------------------------------------------------------------------------------------------------------------------------------------------------------------------------------------------------------------------------------gcttaccaatgaag---gaagaacaaagctcaacgcatacccggatagggaattctatgcttatccgcgttttgtgactcacvtcgatgatggcttcatctccacattaaccaatctctacagggagaggctgagacctggttcggagattctagacctcatgagctcatgggttagtcatctgcctaaagaggytgtgtacaagagagtgvtggggcacgggcttaatgcacaagagcttgccaagaaccctaggctggattatttctttgtcaaggatcttaaccaggatcaaaagcttgagcttgcagacagcagctttgatgcas------tgttgtgtactgtcagcgtgcagtacctgcaa----cagcctgagaaggt-aaca-----------------------tg-ctacta-------------aattt------atttatcaaatgtt-----------taggatactattcttttcatggaaacta-ttgc-----tatagargcatwgctgctaatggag--------------------------------------------------aggcccttgatgca------gaactgtacatgtctgagcttcggtttaacaga---------acaacaactca-acgacagtacatgtc----taagctactaatat-----caaatg-----------ttccacctgctaatcttatcatcgcaactt-----------------------------------------------------------------------------------------------------------------------------------------------------------------------------------------------------------------------------------------------------------------------------------------------------------------------------------------------------------------------
>I23358_M007_Cistaceae_Cistus_albidus_seq1
---------------------------------------------------------------------------------------------------------------------------------------------------------------------------------------------------------------------------------------------------------------------------------------------------------------------------------------------------------------------------------------------------------------------------------------------------------------------------------------------------------------------------------------------------------------------------------------------------------------------------------------------------------------gcttaccctgaccgggaattctacgcttatccgcggttagtgactcatgttgatgatggattcatctctacattgactaacctttaccgggagcggttaagacctggctcggagattcttgaccttatgagctcatgggttagccatttgcctaaagaggttgagtacaagagagtagtgggacatgggctcaatgcacaggagttgctcaagaaccctaggttggattacttctttgtcaaggatctgaacaaggagcagaaactcgaggcggatgattgcagctttgatacgg------ttatatgcactgttagtgtgcagtaccttcaa----aagcctgaaaaggtaag----------------------------------------------------------------------------------------------------------------------------------------------------------------------------------------------------------------------------------------------------------------------------------------------------------------------------------------agaagagtgatagttttattcatgactatagtagc---------------------------------------------------------------------------------------------------------------------------------------------------------------------------------------------------------------------------------------------------------------------------------------------------------------------------------------------------------------
>I23359_M008_Malvaceae_Althaea_officinalis_seq1
---------------------------------------------------------------------------------------------------------------------------------------------------------------------------------------------------------------------------------------------------------------------------------------------------------------------------------------------------------------------------------------------------------------------------------------------------------------------------------------------------------------------------------------------------------------------------------------------------------------atcaaacgcctggtgcttacgaacgaag---gcagaaccaaactcaacacggtccccgacagggaattctatgcttatccgaggtttgtaactcatgttgatgatggattcattgccacattaacaaatttatatagggaaaagttaaggcctggctcagagattcttgacctcatgagttcatggataagccacctaccgaatgaagttgtttacaaaagagtggtggggcatggacttaacgctcaggagcttgctaggaaccctaggatggattacttctttgtcaaggatctaaaccaggatcaaaaactcgagatcgatgacgcgagtttcgatgctg------tgttatgtactgtcagtgtacagtatcttcag----caacctgagaaggtaaacc-----------------------tg-------------------------------gttcat-------------------cagaat------------atg-atagtt-t---------------atatatgaattaatgaa-----------------------------------------------------------------------------------------------------------------tctatgattgc-ttgtt-ataggtttt-tgcagaagttttt---------cgggtcc----------ttaggccgggaggtatgttcattgtgagcttcagcaataggcttttctatgaga-----------------------------------------------------------------------------------------------------------------------------------------------------------------------------------------------------------------------------------------------------------------------------------------------------------------------------------------------
>I23360_M009_Malvaceae_Lagunaria_patersonia_seq1
---------------------------------------------------------------------------------------------------------------------------------------------------------------------------------------------------------------------------------------------------------------------------------------------------------------------------------------------------------------------------------------------------------------------------------------------------------------------------------------------------------------------------------------------------------------------------------------------------------ggcagaatcaaacgcctggtgcttaccagtgaag---gcagaaccaagttcaacaaatctcccgacagggaattctattcttatccaaggtttgtaactcatgttgatgatgggttcattgccacattaactgatttgtatggggagaagttaaggcctggctcagagattcttgacctcatgagttcatggattagccatctaccagataatgttgtttacaaaagagtggtagggcatggacttaatgctcaggagcttgccaggaattctaggatggattacttctttgtcaaggatctaaatcaggataaaaaacttgagatagaagacgcaagtttcgacgccg------tgctatgcaccgtcagtgtacagtatcttcag----caacctgagaaggt-aacc-----------------------tgtatgat--------------atttt------gtttat-------------------cagagt------------acg-aaatg------------------tattaag-------------------------------------------------------------gggtctgaa-------------accgacc-------------aa-attatgaa---------tcgattattactttgtt-acaggtttt-tgcagaagttttt---------cgggtc----------------------------------------------------------------------------------------------------------------------------------------------------------------------------------------------------------------------------------------------------------------------------------------------------------------------------------------------------------------------------------------------------------------
>I23362_M011_Thymelaeaceae_Daphne_odora_seq1
---------------------------------------------------------------------------------------------------------------------------------------------------------------------------------------------------------------------------------------------------------------------------------------------------------------------------------------------------------------------------------------------------------------------------------------------------------------------------------------------------------------------------------------------------------------------------------------------------------------------------------------------------------------------------------------------------------------------------------------------------------------------------------atactcgacctcatgagctcatgggtcagccacctaccacctgaaggcgagtacaaaagagtggtaggtcatgggcttaacgcgcaggagctggccaaaaaccctaggcttgattgcttcttcgtcaaggatctgaatcaggatcagagacttgagatgcaagattgcagtctggatgcag------ttctgtgcacagttagtgt----------------------------------------------------------------------------------------------------------------------------------------------------------------------------------------------------------------------------------------------------------------------------------------------------------------------------------------------------------------------------------------------------------------------------------------------------------------------------------------------------------------------------------------------------------------------------------------------------------------------------------------------------------------------------------------------------------------------------------------------------------------------------
>I23364_M013_Malvaceae_Grewia_sp_seq1
-----------------------------------------------------------------------------------------------------------------------------------------------------------------------------------------------------------------------------------------------------------------------------------------------------------------------------------------------------------------------------------------------------------------------------------------------------------------------------------------------------------------------------------------------------------------------------------------caga---------gcaggcagaatcaaacgcctggtgctcagcaatgaag---gcagaaccaaacttaacatgtttccagacagggaattctattcttatccacgctttgtgactcatgtcgatgatgggttcattgccacattaacaaacttgtacggggagcggttaaggcctggctcagagattctcgacctcatgagctcatggattagccatctaccaaagtcagttgtgttcaaaagagtggtgggacatggactcaatgctcaggaacttgccaggaaccctaggctggattacttcttcgtcaaggatcttaaccaggatcaaaaactagagatggaagatggaagcttcgatgctg------ttttatgcactgttagtgtccagtatcttcag----caacctgagaaggt-aaac-----------------------tg-atgtt--------------ctttt------gttcat-------------------cagaat------------atg-aaattt-----------------ttacagaaaccaacaaaa--------------------------------------------------gggtttcaatg------tttgaactgata-------------gag-----------------atcagttttac-tggttaataggtatt-tgctgaagttttt---------cgggtgc----------ttaggcctggaggggtattcattgtaagcttcagcaacagacttttctatgagaaagccatc-------------agtgcctggagagatggaactgcatacagtcgtgtgcaacttgt-tctgcagtatttccagtgc----------------------------------------------------------------------------------------------------------------------------------------------------------------------------------------------------------------------------------------------------------
>I23365_M014_Malvaceae_Callirhoe_bushii_seq1
------------------------------------------------------------------------------------------------------------------------------------------------------------------------------------------------------------------------------------------------------------------------------------------------------------------------------------------------------------------------------------------------------------------------------------------------------------------------------------------------------------------------------------------------------------------------------------------------------------------------ctggtgttaaccaatgaag---gcagaaccaaactcaacacctttcctgacagggaattctatgcttatccgaggtttgtaacacatgttgatgatggattcatagccgcgttaacaaatttatacagggaaaagttaaggcctggctcagagattcttgacctcatgagttcatggattagccacctaccgaatgaagttgcttacaaaagagtggttgggcatggacttaatgctcaggagctttctaagaaccctaggatggattacttctttgtcaaggatctaaaccaggaccaaaaacttgagatcgatgacgcgagtttcgatgctg------tgttatgtacagtcagtgtacagtatcttcag----caacctgagaaggtaaacc-----------------------tgtatgatat----------ttttttt------gttcat-------------------tagaat------------atg-atagt-------------------t-tatataggaa----------------------------------------------------------------------------------------------------ttaatgaa---------ta----------------------------------------------------------------------------------------------------------------------------------------------------------------------------------------------------------------------------------------------------------------------------------------------------------------------------------------------------------------------------------------------------------------------------------------------------------------------
>I23367_M016_Malvaceae_Kitaibelia_vitifolia_seq1
---------------------------------------------------------------------------------------------------------------------------------------------------------------------------------------------------------------------------------------------------------------------------------------------------------------------------------------------------------------------------------------------------------------------------------------------------------------------------------------------------------------------------------------------------------------------------------------------------------ggcagaatmaaacgcctggtgcttacaaacgaag---gcagaaccaaactcaacacggtccccgacagggaattctatgcttatccgaggtttgtaactcatgttgatgatggattcattgccacattaacaaatttatacagggaaaagttaaggcctggctcagagattcttgacctcatgagttcatggataagccacctaccgaatgaaattgtttacaaaagagtggtggggcatggacttaacgctcaggagcttgctaggaaccctaggatggattacttctttgtcaaggatctaaaccaggatcaaaaactcgagatcgatgatgcgagtttcgatgctg------tgttatgtactgtcagtgtacagtatcttcag----caacctgagaaggtaaacc-----------------------tg-------------------------------gttaat-------------------cataat------------atg-atagtt-t---------------atataggaattaatgaa-----------------------------------------------------------------------------------------------------------------tctatga-----------------------------------------------------------------------------------------------------------------------------------------------------------------------------------------------------------------------------------------------------------------------------------------------------------------------------------------------------------------------------------------------------------------------------------------------------------------
>I23368_M017_Malvaceae_Sterculia_apetala_seq1
-----------------------------------------------------------------------------------------------------------------------------------------------------------------------------------------------------------------------------------------------------------------------------------------------------------------------------------------------------------------------------------------------------------------------------------------------------------------------------------------------------------------------------------------------------------------------------------------caaa---------gcaggcagaatcaaacacctggtgcttagcaatgaag---gcagaaccaaacttaacacgtttcctgacagggaattctatgcttatccacggttcgtgacccatgttgatgatggcttcattgccaccttgacaggtttgtatagggagcggttaaggcctggctcggagattcttgacctcatgagctcatggattagccacttaccgaaggaagttgtttacagaagagtggttggacatggactcaatgcacaggaacttgctaggaatcctaggctggattacttctttgtcaaggatctaaatcaggatcagaaacttgagatggaagatggaagtttcgacgccg------tgttatgcactgttagtgtacaataccttcag----caacccgagaaggt-aggc-----------------------tg-ctgct--------------agttt------cctcat-------------------cagaat------------atg-aagtt------------------agaaaggaatcaataaaa--------------------------------------------------gggtctgaa-------------actgact---------------------------------atgatcaccat-tttac-cttcgtaat-tacatgatt-------------tgaaaatg----ataaattgagtttaattatttaaattcgattcatttaaatattttatc---------gaatcaaatt-------------caa-----------------------------------------------------------------------------------------------------------------------------------------------------------------------------------------------------------------------------------------------------------------------------------------------------------------------
>I23369_M018_Malvaceae_Abelmoschus_esculentus_seq1
-----------------------------------------------------------------------------------------------------------------------------------------------------------------------------------------------------------------------------------------------------------------------------------------------------------------------------------------------------------------------------------------------------------------------------------------------------------------------------------------------------------------------------------------------------------------------------------------aaaa---------gcaggcagaatcaaacgcatggtgctaaccagtgaag---gcagaaccaagctcaacccatctctcgacagggaattctatgcttttccaaggtttgtcactcatgttgacgatggattcatcgccacattaacggatttgtatcgagagaggttaaggcctggctcagagattcttgacctcatgagttcatggattagccatctaccaaatgaagttgtttatgaaagagtggtagggcatggacttaatgctcaggagcttgccaggaattctaggatggattacttctttgtcaaggatctaaaccaggatcagaaactcgagattgaagatgcaagtttcgatgctg------tgttatgcactgtcagcgtgcagtatcttcag----caaccagagaaggt-aacc-----------------------tatatgat---------------ttct------gttcat-------------------cagatt------------atg-tagct------------------ctgtaggaagcaattaga--------------------------------------------------gggtctgaa-------------actgacc-------------aagattatgaa---------tccatgattgc-ttgtt-ataggtttt-tgcagaaattttt---------cgagttc----------ttaggccaggaggtgtgttcatagtgagcttcagcaatagactcttctatgagaaagcaatc-------------agtgcctggaga--------------------------------------------------------------------------------------------------------------------------------------------------------------------------------------------------------------------------------------------------------------------------------------------------------------
>I23370_M105_Malvaceae_Pachira_aquatica_seq1
-------------------------------------------------------------------------------------------------------------------------------------------------------------------------------------------------------------------------------------------------------------------------------------------------------------------------------------------------------------------------------------------------------------------------------------------------------------------------------------------------------------------------------------------------------------------------------------------------------------gaatcaaacgcctggtgcttaccaatgaag---gcagaaccaaactcaacaggtttcctgacagggagttctatgcttatccgaggttcgtgactcatgtcgatgatggcttcattgccaaattgacagatttgtataaggaaaggttaaggcctggttcagagattcttgacctgatgagttcatggattagtcatttaccaaatgaagttgtttacaaaagagtggtcgggcacggtcttaatgctcaggagcttgtcaggaattccaggttggattacttmtttgtcaaggatctaaaccaggatcaaaaacttgagatggaagatggaagtttcgacgctg------tgttatgcactgtcagtgtacagtatcttcag----caacctgagaaggt-aagc--------------------------------------------tatttt------cttaat-------------------cagaac------------gcg-tagtt------------------ttataggaatcaatgaga--------------------------------------------------gggtctgaa-------------accgatc-------------aagataatgaaattatttatatccaacacat-mtttggaccaaggtc-tctaaagacccac---------caaataca--tgaacaatccgtgttggacatatatgc------------------------------------------------------ctgcatct-------------------------------------------------------------------------------------------------------------------------------------------------------------------------------------------------------------------------------------------------------------------------------------------------------------------
>I23371_M137_Malvaceae_Dombeya_wallichii_seq1
-----------------------------------------------------------------------------------------------------------------------------------------------------------------------------------------------------------------------------------------------------------------------------------------------------------------------------------------------------------------------------------------------------------------------------------------------------------------------------------------------------------------------------------------------------------------------------------------------------agaaggaagaatcaaacgccttgtamttaccaatgaag---gcagaaccaaactcaacacagtccccgacagggaattctatgcttatcygaggtttgtgactcatgtcgacgatggcttcattgctacattaactaatttgtatagggaaaagttaaaccctgggtyagagattcttgacctcatgagctcatgggttagccatctaccaaawgakgttgcttacaaaagagtggtgggtcatggacttaatgctcaggaacttgcccggaatcctcggctggattatttctttgtcaaggatctgaatcaggaccagaaayttgagatggaagatggaagttttgrtgcag------tgttatgcactgttagtgtayrkyammtymak----ywwccnddmaagvw-aatd-----------------------hakbtdawyvdddh----tnhnddthhbk----dhwydy--------------------------------------------------------------------------------------------------------------------------------------------------------------------------------------------------dyswwdwkwhhvrwwdtwdydrdddyw-wkyhrddkkytth---------bdbswkv----------wkvrkbmwdvwddgktwdhywytrhwwgadtttdtdhwwddwyttkytrtkawargkmtktt---------------------skgaattgaatgtgttt---------------------------taattcccg------------------------------------------------------------------------------------------------------------------------------------------------------------------------------------------------------------------------------------------------------------a
>I23372_M140_Malvaceae_Chiranthodendron_pentadactylon_seq1
-----------------------------------------------------------------------------------------------------------------------------------------------------------------------------------------------------------------------------------------------------------------------------------------------------------------------------------------------------------------------------------------------------------------------------------------------------------------------------------------------------------------------------------------------------------------------------------------------------------cagaatcaaacgcctggtgcttaccaatgaag---gcagaaccaaacttaacaaatttcctgacagggaattctatgcttatccaaggtttgtgactcatgttgatgatgggtttattgccacattaacagatttgtataaggaaaggttaaggcctggctcagagattcttgacctcatgagttcatggattagccatctaccaaaggaagttgtttacaaaagagtggtagggcatggacttaatgctcaggaacttgccaggaaccctaggatggattacttctttgtcaaggatctaaaccaggatcaaaaacttgagatggaagatggaagtttcgatgtgg------tgttatgcactgttagtgtgcagtaccttcag----caacctgaaaaggt-aagc-----------------------tg-a-------------------------------------------------------------------------------------------------------------------------------------------------------------------------gtatgta-------------tctgat----------------------------------------------------------------------------------------------------------------------------------------------------------------------------------------------------------------------------------------------------------------------------------------------------------------------------------------------------------------------------------------------------------------------------------------------------------------------------------------------------------
>I23373_M141_Malvaceae_Quararibea_funebris_seq1
------------------------------------------------------------------------------------------------------------------------------------------------------------------------------------------------------------------------------------------------------------------------------------------------------------------------------------------------------------------------------------------------------------------------------------------------------------------------------------------------------------------------------------------------------------------------------------------------------ccaggcagaatcaaacgcctggtgcttacmaatgaag---gyagaaccaaactcaacacatttcctgacagggaattctatgcttatccaaggtttgtgactcatgttgatgatagcttcattgccacattaacagatttgtatagggagaggttaaggcctggctbagagattcttgacctaatgagttcatggattagccatctaccaaaagaagttgtttacaaaagagtggtagggcatggacttaatgctcaggagcttgccwggaactgtaggctcgattacttctttgtcaaggatctaaaccaggatcaaaaacttgagatggaagatggaagtttcgacgcag------tgttatgcactgtcagtgtacagtaccttcag----caacccgagaaggt-atgc-----------------------tg-atgtt-------------aatttt------gttcat-------------------cagaat------------atg-aagtt------------------atacaggaatyaaatgaa--------------------------------------------------gggtctgaa-------------actgacc-------------aagttcatgaa--------attcatgattac-ttgtt-ataggtatt-tgcagaagcttkt---------cgggtgc----------taaggccaggaggcgtgttcattgtaagcttcagcaatagacttttctatgagaaaggaatc-------------agtgcatggagagatggaa-------------------------------------------------------------------------------------------------------------------------------------------------------------------------------------------------------------------------------------------------------------------------------------------------------
>I23374_M142_Malvaceae_Hampea_nutricia_seq1
----------------------------------------------------------------------------------------------------------------------------------------------------------------------------------------------------------------------------------------------------------------------------------------------------------------------------------------------------------------------------------------------------------------------------------------------------------------------------------------------------------------------------------------------------------------------------------------------------------gcaggatcaaacgcctggtgctttccaatgaag---gcagaaccaagctcawcacctttcccgwcasggwattctatgcttaccccaggtttgtaactcatgttgatgatggattcattgccacactaacagatttgtacagggagaggctaaagcctggctcagagattctcgacctcatgagttcatggattagccatctacccaatgaagttgtttacaaaagagtggtagggcatggacttaatgctcaggagcttgccaggaactctaggatggattacttctttgtcaaggatctaaaccaggatcaaaagctcgaaattgaagactcaagtttcgacgccg------tgttatgcacggtcagtgtacagtatcttcag----caacctgagaaggt-aacc-----------------------tgtatga-------------------------------------------------------at------------atg-aagtt------------------gtataggaatc-----------------------------------------------------------------------------------att-------------gagatcatgaa---------tcaacgattgc-ttgtt-ataggtttt-tgcagaagtttgt---------cgggtac----------ttargccgggaggcatgttcattgtgagcttcagcaataggcttttctatgagaaatcaatc-------------agtgcc--------------------------------------------------------------------------------------------------------------------------------------------------------------------------------------------------------------------------------------------------------------------------------------------------------------------
>I23375_M143_Thymelaeaceae_Daphnopsis_megacarpa_seq1
---------------------------------------------------------------------------------------------------------------------------------------------------------------------------------------------------------------------------------------------------------------------------------------------------------------------------------------------------------------------------------------------------------------------------------------------------------------------------------------------------------------------------------------------------------------------------------------------------------------------------------------------------------------------------------------------------------------------------------gccaccttaactgatgtgtacagggagaggctgaggcctggctccgagattcttgacctcatgagctcatgggtcagccacctaccacctgaagttgtgtacaaaagagtggtaggtcacggacttaacgcgcaagagcttgccaaaaaccccaggcttgattacttcttcgtcaaggatctgaatcaggaccagagacttgagatgcaagattgcagtgtggatgcag------ttttgtgcacagttagtgtacaataccttgtg----cagccagagaaggt-aata-----------------------ta-atgaact--------------------gaattatgt-------------------cccaact----t---ttaatg-attttc-----------------taaagtaagggaacgaga--------------------------------------------------gtgcttaaaat------tgggtggtaccct--------------------------------------------gtgttgcaaggtatt-cgcgraggtgtac---------cgcgtgc----------tccggcctggaggagtgttcattgtgagcttcagcaatcgaatgttctacgagaaagctatc-------------agcgcttggagagatgggtct-----------------------------------------------------------------------------------------------------------------------------------------------------------------------------------------------------------------------------------------------------------------------------------------------------
>I23376_M145_Malvaceae_Heliocarpus_appendiculatus_seq1
-----------------------------------------------------------------------------------------------------------------------------------------------------------------------------------------------------------------------------------------------------------------------------------------------------------------------------------------------------------------------------------------------------------------------------------------------------------------------------------------------------------------------------------------------------------------------------------------------------agcaggcagaatcaaacgccaggtgcttggcaacgaag---gaagaaccaaactcaacacatttcccgacagggaattctatgtttwtccacgsttcgtgactcatgtcgacgatggctttatcgccaagttaacagatttgtacagggagcggttaaggcctggctctgagattctcgacctcatgagctcatgggttagccatctaccaaargaagttaagtacaaaagggtggtgggacatggacttaatgctcargaacttgycaagaaccctaggctggattacttcwtcgtcaaggatctaaaccaggatcaaaaacttgagatggaagatggaagtttcgacgcgg------trwtatgcactgttagtgtccagtatcttcag----cagcctgaaaaggtaaagy-----------------------kwwawrswwa-----------wrat-t------tttygt-------------------cagrat------------wtg-aarttt-----------------tacgaagaatcaagaaaa--------------------------------------------------gggtctctgat-----------tctcata---------------------------------gtaatgactct-gttttaataggtatt-tgcagaagttttt---------cgrgttc----------ttaggcckggaggagttttcattgtaagcttcagcaataggcttttctatgagaaagccgta-------------agtgcgtggagagatggaagtgcatatagtcga-----------------------------------------------------------------------------------------------------------------------------------------------------------------------------------------------------------------------------------------------------------------------------------------
>I23377_M148_Malvaceae_Robinsonella_mirandae_seq1
-------------------------------------------------------------------------------------------------------------------------------------------------------------------------------------------------------------------------------------------------------------------------------------------------------------------------------------------------------------------------------------------------------------------------------------------------------------------------------------------------------------------------------------------------------------------------------------------------------caggcagaatcgaacgcctggtgcttaccaatgaag---gcagaaccaaactcgacatgttycccgacagggaattctatgcttatccraggttcgtaactcatgtygatgatggtttcattgccacgttaacagatttgtatcgasagaggttaaggcctggttcsgagattctcgacctcatgagttcatggatyagccatctaccrratsaagttgtttacaaaagagtggtagggcatggacttaatsctcaggagcttgccagaaactctaggctmgattacttctttgtcaaggatctaaaccaggatcagaaaytsgagatcgaagaygcgagtttcgatgccg------tgttatgtactgtcagygtacagtatcttcwg----caacctgaraaggt-aatc-----------------------tgtwtgat--------------atttt------ktgcat-------------------cagaar------------wwk------------------------akrwwwkarwkaatkra-----------------------------------------------------------------------------------------------------------------wytawkrwwkc-twkkw-wtrsktktt-wkmrgwwkttkyt---------srrgtty----------ttmggsykskwrgksygkkmrkygtgwkcwtyrksarywksmkywwytatgagaaagcaata-------------agtgcmwksagwgmykgraswgmwkatggtagagtac-------------------------------------------------------------------------------------------------------------------------------------------------------------------------------------------------------------------------------------------------------------------------------------
>I23378_M150_Malvaceae_Ceiba_pentandra_seq1
-----------------------------------------------------------------------------------------------------------------------------------------------------------------------------------------------------------------------------------------------------------------------------------------------------------------------------------------------------------------------------------------------------------------------------------------------------------------------------------------------------------------------------------------------------------------------------------------gaaa---------gctggcagaatcaaacgcttggtgcttaccaatgaag---gcagaaccaaactcaacatgtttcctgacagggaattctatggttatccgaggttcgtgactcatgtcgatgatggcttcattgccaaattgacagatttgtttagggaaaggttaaggcctggttctgagattcttgacctcatgagttcatggattagtcatttacccaaggaagttgtttacaaaagagtggtcgggcatggacttaatgctcaggagcttgccaggaattccaggttggattacttctttgtcaaggatcttaaccaggatcaaaaacttgagatggaagatggaagtttcgacgcgg------tgttatgtactgtcagtgtacagtatcttcag----caacctgagaaggt-aatc-----------------------tg-atagt-------------tatttt------gttcat-------------------cagaat------------atg-aagtt------------------ctaca----------------------------------------------------------------ggcatg----------------------------------------------------------ttcaacac-attcagacatgggtc-ttcaaagaccctt---------cgtatac-----acgaaaaaactttaaaaaattaaacaagcccgtttcaaacatata-catgcgtctgacactctcgtt-------------tgagtctaagtag-catagctaaatgtgattacatgttataggtatttgcagaagttt----------------------------------------------------------------------------------------------------------------------------------------------------------------------------------------------------------------------------------------------------------------
>I23379_M160_Muntingiaceae_Muntingia_calabura_seq1
-------------------------------------------------------------------------------------------------------------------------------------------------------------------------------------------------------------------------------------------------------------------------------------------------------------------------------------------------------------------------------------------------------------------------------------------------------------------------------------------------------------------------------------------------------------------------------------------------------------ggatccaacgcttagtgctcacaaatgaag---gcagaaccaaactcaatgccttgccagatagagaattctatgcttatccacgcttcgtgacccatgtcgatgatggcttcattgcaacactaaccaatatgtatcgagagcggctgagacctggttcagaggttctagacctcatgagttcatgggttagccatttgccccaagaaggtgagtacaaaagagtggtgggtcatggacttaacgcccaagagcttgctagaaaccctagactagattacttcttcatcaaggatcttaatcaagatcagaagtttgagcttgaagattgcagttttgatgctg------tgttgtgcaccgtcagtgtgcagtatctccag----cagcctgagaaggt-aata-----------------------cg-ataat--------------tttatgcat-agttagt-------------------gattat----------------gagttc-----------aaa---atctgctgtttaatgattat------------------------------------------------gagttcaaaatct---------gctgtacatggt----------------------------aatatgatcgccatgtt---aggtgtt-ttcggaagttttc---------cgggtgt----------taaggccgggcggggtgttcatcgtcagcttcagcaatcgr------------------------------------------swskkmtrkractgcgtacggccgagtccaactggt-agtgcagtacttc----------------------------------------------------------------------------------------------------------------------------------------------------------------------------------------------------------------------------------------------------------------
>I23381_M162_Bixaceae_Bixa_orellana_seq1
-----------------------------------------------------------------------------------------------------------------------------------------------------------------------------------------------------------------------------------------------------------------------------------------------------------------------------------------------------------------------------------------------------------------------------------------------------------------------------------------------------------------------------------------------------------------------------------------gaaa---------gttggcaaaatcaaacgcctggtgctttccagtgaag---ggagaaccaaacttaacgcttacccagaccgggaattctatgcttatccacgctttgtgactcacgtagacgaccgcttcatttccacattaaccgacctctacagagagcggctgaggcctggctcggagatccttgaccttatgagctcatggattagccatttacccgaagaagttaggtacaaaagagtggttggccatgggctcaacgcgcaagagcttgccaagaaccccaggctggattacttctttgtcaaggatctgaaccaggaccaaaagctggagcttcaagattgcagctttgatgcgg------tgctgtgcactgttagcgtgcagtatcttcaa----cagactgagaaggt-aagt-----------------------ca-------------------------------tcaaat-------------------taaaact-----------ttg-agatt-------------------------------------------------------------------------------acaactgaagtctaat-------------aataaca-------------aaaatggtgctttt------tttttaattct-------tcaggtgtt-tgcagaagtgttt---------cgggtgc----------tcaggccgggaggagttttcattgtgagtttcagcaatcgactgttctatgagaaagctatc-------------agtgcgtggagagatgagagtgcatatagtcgattccaacttgt-tgtgcagtacttccaatgcg-----------------------------------------------------------------------------------------------------------------------------------------------------------------------------------------------------------------------------------------------------tt--
>I23382_M163_Bixaceae_Cochlospermum_vitifolium_seq1
-----------------------------------------------------------------------------------------------------------------------------------------------------------------------------------------------------------------------------------------------------------------------------------------------------------------------------------------------------------------------------------------------------------------------------------------------------------------------------------------------------------------------------------------------------------------------------------------caaa---------gccggcaaaatcaaacgcctagtactaaccggcgaag---gcagaaccaaactcaacrcrtacccggacagggaattctatgcttacccacgctttktgactcatgtagacgatggctttatttctacactaaccagcctttacagagagcggttgagacctgdctcggagattcttgaccttatgagctcatgggttagccatctgcccaaagaagttaggtacaaaagggtagttgggcahgggcttaatgcacaagagctcgccaagaaccccaggctggattacttctttgtgaaggatctaaaccaggaccagaagctggagctcgaagattgcagttttgacgctg------ttttatgcactgtcagwgtgcagtatcttcaa----caacctgaaaaggtaaagt-----------------------tg-gtkct--------------attttgttc--tttcat-------------------ctgattg----tt-cw------gagttc-tg------------acttctgtcaataaagccaatt------------------------------------------------aatcctgawtsstk--------amwrgkyam-----------arbsyramsm----------yykmsmrtcwy-----------------ymytsawcymwsw---------------------mmwrmywmaasyaagtaatatgattatccttwmwsst---------------------------------------------------------------------------------------------------------------------------------------------------------------------------------------------------------------------------------------------------------------------------------------------------------------------------------------------------------------------
>I23383_M166_Malvaceae_Pseudobombax_ellipticum_seq1
-------------------------------------------------------------------------------------------------------------------------------------------------------------------------------------------------------------------------------------------------------------------------------------------------------------------------------------------------------------------------------------------------------------------------------------------------------------------------------------------------------------------------------------------------------------------------------------------aa---------gctggcagaatcaaacgcatggtgcttwccaatgaag---gcagaaccaaactcaacaggtttcctgacagggaattctatgcttatccgaggttcgtgactcatgtcgatgatggcttcattgcaaagttgacagatttgtatagggaaaggttaaggcctggttcagagattcttgacctgatgagttcatggattagtcatttgccgawggaagttgtttacaaaagagtggtcgggcatggacttaatgctcaggagcttgccaggaattccaggttggattacttctttgtcaaggatctaaaccaggatcaaaaacttcagacggaagacggaagttttgacgcgg------tattatgcacggtcagtgtacagtatcttcag----cagcctgagaaggt-aagc-----------------------tg-ataga-------------tatttt------gttcat-------------------tagaat------------atg-aagtt------------------gtacaggaaacaacaaga--------------------------------------------------ggccgtg--------------------------------------------------------tctaaaacat-attcggatgtaggtt-ttgaaagtccctc---------caaatay-----ataaacaaaactaaaaaaatagaa----------ttaaacag----------------------------------------------------------------------------------------------------------------------------------------------------------------------------------------------------------------------------------------------------------------------------------------------------------------------------------------------------------------
>I23384_M168_Malvaceae_Theobroma_cacao_seq1
-----------------------------------------------------------------------------------------------------------------------------------------------------------------------------------------------------------------------------------------------------------------------------------------------------------------------------------------------------------------------------------------------------------------------------------------------------------------------------------------------------------------------------------------------------------------------------------------caaa---------gcaggtagaatcaaacgcctggtgcttaccaatgaag---gcagaaccaaactcaacacgtttcctgacagggaattctatgcttttccgcgcttcgtgactcatgttgatgatggcttcattgccacattgacagatttgtatagggagcgattaaggcctggctcggagattcttgatatcatgagctcatggattagtcatctgccaaaggaagttgtgtacaaaagagtggttggacatggacttaatgctcaggagcttgccaagaaccctaggctggattacttctttgtcaaggatctaaaccaggatcaaaaacttgagatggcagatggaagtttcgacgccg------tgctatgcactgttagtgtacagtaccttcag----caacctgagaaggt-gagc-----------------------tg-atgtt--------------atttt------gtttat-------------------cagaac------------atg-aagttt-----------------atataggaatcaatgaaa-------------------------------------------------ggggtctgaag-------tctgaactgacc-------------aag-----------------ttcatgattac-tcgtt-ctaggtatt-tgcagaagttttt---------cgggtgc----------ttaggccaggaggggtattcattgtaagctttagcaatagactattttatgagaaagccatc-------------agtgcctggagagatggaactgcatatggtcgtgtacaactgat-tctgca-----------------------------------------------------------------------------------------------------------------------------------------------------------------------------------------------------------------------------------------------------------------------
>I23385_M169_Malvaceae_Ochroma_pyramidale_seq1
-------------------------------------------------------------------------------------------------------------------------------------------------------------------------------------------------------------------------------------------------------------------------------------------------------------------------------------------------------------------------------------------------------------------------------------------------------------------------------------------------------------------------------------------------------------------------------------------------------------------------tggttcttaccaaggaag---gcagaaccaaactcaacacatttcctgacagggaattctatgcttatccaaggtttgtgactcatgttgatgatggcttcattgccacattaacagatttgtatagggagaggttaaggcctggctcagagattcttgacctcatgagttcatggattagccatctaccaaaggaagttgtttataaaagagtggtagggcatggacttaatgctcaggaactttccaggaatcctaggatggattacttctttgtcagggatctaaaccaggatcaaaaacttgagatggaagatggaagtttcgacgcgg------tgttatgcactgttagtgtacagtaccttcag----caacctgagaaggt-aagc-----------------------tg-atgtt--------------atttt------tttcat-------------------cagaat------------atg-aagct------------------atayaggaatcaatgaga--------------------------------------------------gggtctgaa-------------actgacc-------------aag-----------------wtsatgattac-ttgtt-ataggtatt-tgcagaagttttt---------cgggtgc----------ttaggccaggaggcgtattcattgtaagcttcagcaatagacttttctatgagaaagcaatc-------------agtgcctggagagatggaactgcgtatggtcg------------------------------------------------------------------------------------------------------------------------------------------------------------------------------------------------------------------------------------------------------------------------------------------
>I23387_M178_Malvaceae_Malvaviscus_arboreus_seq1
---------------------------------------------------------------------------------------------------------------------------------------------------------------------------------------------------------------------------------------------------------------------------------------------------------------------------------------------------------------------------------------------------------------------------------------------------------------------------------------------------------------------------------------------------------------------------------------------------------ggcagaatcaaacgcctggtgctatccaatgaag---gcagaaccaagctcaacccgtctcccgacagggaattctatgcttttccaaggtttgtcactcatgttgacgatggattcatcgccacattaacggatttgtatcgggtgaggctaaggcctggctcagagattcttgacatcatgagttcatggattagccatctaccaaatgaagttgtttacaaaagagtggtagggcatggacttaatgctcaggagcttgccaggaattctgggatggattacttctttgtcaaggatctaaaccaggatcagaaactcgagatcgaagacgcaagtttcgatgctg------tgttatgcactgtcagcgtacagtatcttcag----caaccagagaaggt-amac-----------------------tgtatgat--------------tttct------gttcat-------------------cagatt------------atg-aagct------------------atgtaggaatcaacgaga--------------------------------------------------gggtctgaa-------------actgacc-------------aagattatgaa---------cccatgattgc-ttgtt-ataggtttt-tgcagaagttttc---------cgggttc----------ttaggcctggaggtgtgtttatagtgagcttcagcaatagacttttctatgagaaagcaatc-------------agtgcc--------------------------------------------------------------------------------------------------------------------------------------------------------------------------------------------------------------------------------------------------------------------------------------------------------------------
>I23388_M180_Malvaceae_Triumfetta_lappula_seq1
---------------------------------------------------------------------------------------------------------------------------------------------------------------------------------------------------------------------------------------------------------------------------------------------------------------------------------------------------------------------------------------------------------------------------------------------------------------------------------------------------------------------------------------------------------------------------------------------------gcagcaggcagaatcaaacgccaggtgcttggmaacgaag---gcagaaccaaactcaacacatytcccgacagggaattctatgtttwtccacgsttcgtgactcatgtcgacgatggyttcatmgccaagttaacagatttgtayagggaacggttaaggcctggctctgagattctcgacctcatgagctcatgggttagccatctaccaaargaagttaagtacaaaagggtggtgggacatggacttaatgctcargaacttgccaaraaccctargctggattayttcttcgtcaaggatctaaaccaggatcaaaaacttgagatggaagatggaagtttcgacgcgg------trwtatgcactgttagtgtccagtatcttcag----cagcctgaaaaggtaaagm-----------------------tttwtmswya-----------kaat-t------tkwmgt-------------------ywkr-------------------------------------------mkawgaakywwkamra--------------------------------------------------rgrwyymwgaw-----------wmksrym---------------------------------kbddwdwctcw-ddbtwaddabdhwkt-tkbarwagktwtt---------ygsrkwm----------ktdkbyckggdkvdktkkycrkkrtaagcttcagcdataggcttttctacgagrmwkyystawgwgmwwgsmrwraktgcgtggagagatggaagtgc---------------------------------------------------------------------------------------------------------------------------------------------------------------------------------------------------------------------------------------------------------------------------------------------------
>I23389_M181_Malvaceae_Pavonia_scheadiana_seq1
-------------------------------------------------------------------------------------------------------------------------------------------------------------------------------------------------------------------------------------------------------------------------------------------------------------------------------------------------------------------------------------------------------------------------------------------------------------------------------------------------------------------------------------------------------------------------------------------------------------------------------------acgaag---gcagaaccaaactcaacagggtccccgacagggaattctatgcttatccgaggtttgtaactcatgttgatgatggattcattgccacattaacaaatttatacagggaaaagttaaggcctggctcagagattcttgacctcatgagttcatggataagccacctaccgaacgaagttgtttacaaaaaagtggtggggcatggacttaatgctcaggagcttgctaggaatcctaggatggattacttctttgtcaaggatctaaaccaggatcaaaaactcgagatcgatgacgcgagtttcgatgctg------tgttatgtactgtcagtgtacagtatcttcag----caacctgagaaggtaaacc-----------------------tg-------------------------------gttcat-------------------cagaat------------atg-atagtt-t---------------atataggaattaatgaa-----------------------------------------------------------------------------------------------------------------tct---------------------------------------------------------------------------------------------------------------------------------------------------------------------------------------------------------------------------------------------------------------------------------------------------------------------------------------------------------------------------------------------------------------------------------------------------------------------
>I23390_M182_Malvaceae_Anoda_cristata_seq1
----------------------------------------------------------------------------------------------------------------------------------------------------------------------------------------------------------------------------------------------------------------------------------------------------------------------------------------------------------------------------------------------------------------------------------------------------------------------------------------------------------------------------------------------------------------------------------------------------------------------------tccttacaaacgaag---gcagaaccaaactcaacagggtccccgacagggaattctatgcttatccgaggtttgtaactcatgttgatgatggattcattgccacattaacaaatttatacagggaaaagttaaggcctggctcagagattcttgacctcatgagttcttggataagccacctaccgaacgaagttgtttacaaaaaagtggtggggcatggacttaatgctcaggagcttgctaggaatcctaggatggattacttctttgtcaaggatctaaaccaggatcaaaaactcgagatcgatgacgcgagtttcgatgctg------tgttatgtactgtcagtgtacagtatcttcag----caacctgagaaggtaaacc-----------------------tg-------------------------------gttcat-------------------cagaat------------atg-atagtt-t---------------atataggaattaat--------------------------------------------------------------------------------------------------------------------------------------------------------------------------------------------------------------------------------------------------------------------------------------------------------------------------------------------------------------------------------------------------------------------------------------------------------------------------------------------------------------------------------------------------------------------------------------------
>I23392_M187_Malvaceae_Ayenia_berlandieri_seq1
----------------------------------------------------------------------------------------------------------------------------------------------------------------------------------------------------------------------------------------------------------------------------------------------------------------------------------------------------------------------------------------------------------------------------------------------------------------------------------------------------------------------------------------------------------------------------------------------------------gaagaatcaagcgcctggtrcttaacaatgaag---gccgagccaaactcaacaaattccctgacagggaattctatgcttctccacgctttgtaactcatgttgatgatggcttcatttccacattgacaaacttgtatcgagagaggttaaggccagggtcagagattcttgacctcatgagctcatggatcagccatttaccaaaggaagttgagtacaaaagagtggtcggacatgggctcaatgctcaggaacttgccaagaacccaaggctggattactttttcgtcaaggatttaaaccaggatcagaagcttgagatggaagatgcttgtttcgatgccg------tgacatgcactgttagtgtgcaataccttgag----caacctgagaaggt-aacc-----------------------tg-gtg---------------caattt------gttcat-------------------catctta----------attacaaactc-t-----------------------------------------------------------------------------------aggcttgctagatgg-gtcttaattagccac-------------------------------tttgtgtatgatttgtttacaggtatt-tgctgaagttttt---------cgggtgc----------ttaagccaggaggggtattcatcgtaagctttagcaacagactgttctatgagaaagccatc-------------agtgcctggagagatggaactgcatacagtcgtgtacaacttgt-ggtgcagtatttcc---------------------------------------------------------------------------------------------------------------------------------------------------------------------------------------------------------------------------------------------------------------
>I23393_M189_Malvaceae_Kearnemalvastrum_lacteum_seq1
-------------------------------------------------------------------------------------------------------------------------------------------------------------------------------------------------------------------------------------------------------------------------------------------------------------------------------------------------------------------------------------------------------------------------------------------------------------------------------------------------------------------------------------------------------------------------------------------------------caagcagaatcaaacgyctggtgcttacaaaygaag---gcagaaccaaactcaacacagttcccgacagggaattctmtgcttatccraggtttgtaactcatgtygatgatggattcattgccacattaacarwtttatayagggaaaagttaaggcctggctcagagattcttgacctcatgagttcatggatwagccacctaccgaatgaagttgyttacaaaagagtggtggggcatggacttaatgctcaggagcttgctaggaaccctaggwtggattacttctttgtcaaggatctaaaccaggatcaaaaaytcgagatggaagacgcgagtttygaygckg------tgttatgtactgtcagtgtacagtatcttcag----caacctgagaaggtaaacc-----------------------tgkwtvat--------------mwkww------kwtsat-------------------mrgaat------------atg-atagtt-t---------------atataggaattaatgaa-----------------------------------------------------------------------------------------------------------------tykwkrwwkgy-ttktk-ataggtttt-tgctgaagttttc---------cgggttc----------ttaggccgggaggtatgttcattgtgagcttcagcaataggcttttctatgagaaagcaatc-------------agtgcctggagagatggaactgcttatag---------------------------------------------------------------------------------------------------------------------------------------------------------------------------------------------------------------------------------------------------------------------------------------------
>I23394_M229_Malvaceae_Malvastrum_americanum_seq1
--------------------------------------------------------------------------------------------------------------------------------------------------------------------------------------------------------------------------------------------------------------------------------------------------------------------------------------------------------------------------------------------------------------------------------------------------------------------------------------------------------------------------------------------------------------------------------------------------------aggcagaatcaaacgcttggtgcttacaaacgaag---gcaggacgaarctcaacatggtscctgacagggaattctatgcttatccaaggtttgtaactcatgtcgatgatggattcattgccacattaacaaatttatayagggaaaagttaaggcctggctcagagattcttgacctcatgagttcatggataagccamctacygaatgaagttgcttacaaaagagtggtggggcatggacttaatgctcaggagcttgctaggaaccctaggttggattacttctttgtcaaggatctaaaccaggaccaaaaactcgagatcgatgacgccagtttcgatgctg------tgttatgtactgtcagtgtacagtatcttcag----caacctgagaaggtaaacc-----------------------tk-------------------------------gttcat-------------------cagaat------------atg-atagtt-t---------------atataggaattaatgaa-----------------------------------------------------------------------------------------------------------------tctatgattgc-ttgtt-at----------------------------------------------------------------------------------------------------------------------------------------------------------------------------------------------------------------------------------------------------------------------------------------------------------------------------------------------------------------------------------------------------------------------------------------------------
>I23395_M236_Malvaceae_Fuertesimalva_jacens_seq1
-----------------------------------------------------------------------------------------------------------------------------------------------------------------------------------------------------------------------------------------------------------------------------------------------------------------------------------------------------------------------------------------------------------------------------------------------------------------------------------------------------------------------------------------------------------------------------------------------------------------------cctagtgcttacaaacgaag---gcagaaccaaactcaacacagttcccgacagagaattctacgcttatccaaggtttgtaactcatgtagatgatggattcattgccacattaacagatttatacagggaaaagttaagccctagctcagagattcttgacctcatgagttcatggataagccacctaccgaatgaagttgtttacaaaagagtggtggggcatggacttaatgctcaggagcttgctaagaaccctaggatggattacttcttcgtcaaggatctaaaccaggatcaaaaactcgagatcgatgacgcaagtttcgatgctg------tgatatgtactgtcagtgtacaatatcttcag----caacctgagaaggtaaacc-----------------------tgtgtgat--------------atttt------ggtaat-------------------cagaat------------atg-aagttt-----------------atacagagattaatgaa-----------------------------------------------------------------------------------------------------------------tctatgattgc-ttgtt-atagatttt-tgctgaagttttt---------cgggttc----------ttaggccgggaggtatgttcattgtgagcttcagcaataggcttttctatgagaaagcaatc-------------agtgcatggagagatggaactgcttatagcagagtacaacttgt-tatgcagtatttcc---------------------------------------------------------------------------------------------------------------------------------------------------------------------------------------------------------------------------------------------------------------
>I23396_M019_Malvaceae_Allosidastrum_pyramidatum_seq1
-------------------------------------------------------------------------------------------------------------------------------------------------------------------------------------------------------------------------------------------------------------------------------------------------------------------------------------------------------------------------------------------------------------------------------------------------------------------------------------------------------------------------------------------------------------------------------------------aa---------gcaggcagaatcaaacgtctggtgcttaccaatgaag---gcagaaccaaactcgacatgtttcccgacggggaattctatgcttatccaaggttcgtaactcatgtcgatgatggattcatttccacgttaacagatttgtatcgagagaggttaaggcctggttcggagattctggacctcatgagttcttggatcagccatctaccgaatgaagttgtttacaaaagagtggttgggcatggacttaatgctcaggaacttgccagaaactctaggctggattacttcttcgtcaaggatctaaaccaggatcagaaactcgagatcgaagacgcgagtttcgatgccg------tgttatgtactgtcagtgtgcagtatcttcag----caacctgagaaggt-agtc-----------------------tgtttaata--------------tttt------gtgcat-------------------cggaag------------atg-atgtc------------------ata-agaaatgaa----------------------------------------------------------------------------------------------------ttaatgaa---------tctgtgattac-ttgct-ctaggtttt-tgctgaacttttt---------cggattc----------ttaggccgggaggtgtgtttattttgagcttcagcaatagacttttttatgagaaagcaatc-------------agtgcctggagagatggaactgcata------------------------------------------------------------------------------------------------------------------------------------------------------------------------------------------------------------------------------------------------------------------------------------------------
>I23397_M020_Malvaceae_Melochia_betonicifolia_seq1
------------------------------------------------------------------------------------------------------------------------------------------------------------------------------------------------------------------------------------------------------------------------------------------------------------------------------------------------------------------------------------------------------------------------------------------------------------------------------------------------------------------------------------------------------------------------------------------aaa---------gcaggccgagtcaaacgcctggtgctttccaatgaag---gcagagtcaaactcaacccattgcctgacagagaattctatgcttatccacgctttgtgactcatgttgatgatggcttcattgccaccctcacaaacttgtatcgacagcggttgagacctggctcggagattcttgacctcatgagctcatgggttagccacctgcctaaggaagttgagtacaaaagagtggtcgggcatggacttaatgctcaggaactcgctaggaaccctaggctggattacttctttgtcaaggatctaaaccaggatcaaacacttgagatggaagatggaagttttgatgcag------tgttatgcactgttagtgttcaataccttcag----caacctgagaaggt-aagg-----------------------tg-atgaatg----------atgttattt----gttcat-------------------gggaat------------atg-aagtta-ttctaaacgcacccacttatattactctatgaatatgcattttcatgaacattctttggagatacatttttgagaaggtgaagagattatgaatgtcag-tttagaattgctcatgct-------gaaaacactga----------atcaaggtcac-ttatttgcaggtatt-tgcagaagttttt---------cgggtac----------ttaggccgggaggggtgtttatt------------------------------------------------------------------------------------------------------------------------------------------------------------------------------------------------------------------------------------------------------------------------------------------------------------------------------------------------------------------------------
>I23398_M021_Malvaceae_Sidastrum_micranthum_seq1
------------------------------------------------------------------------------------------------------------------------------------------------------------------------------------------------------------------------------------------------------------------------------------------------------------------------------------------------------------------------------------------------------------------------------------------------------------------------------------------------------------------------------------------------------------------------------------------------------------------aaacgcctggtgcttaccaatgaag---gcagaaccaaactcgacatgttcccagacagggaattctatgcttatccaaggttcgtaactcatgtcggtgatggtttcattgccacgttaacagatttgtatcgagagaggataaggcccggttccgagattctcgacctcatgagttcatggatcagccatctaccagatgaggttgtttacaaaagagtggtagggcatggacttaatgctcaggagcttgccagaaactctaggctcgattacttctttgtcaaggatctaaaccaggatcagaaactcgagatggaggacgcgagtttcgatgccg------trttatgtactgtcagcgtacagtatcttcag----caacccgagaaggt-aatc-----------------------tgtatgata-------------ctttt------gtgcat-------------------cagaa----------------------------------------atatagaaatgaa----------------------------------------------------------------------------------------------------ttaatgaa---------tctatcattgc-gtgtt-ataggtttt-tgcagaagtttct---------cgrgttc----------ttaggccgggaggtgtgttcattgtgagcttcagcaataggcttttctatgagaaag--------------------------------------------------------------------------------------------------------------------------------------------------------------------------------------------------------------------------------------------------------------------------------------------------------------------------------------------
>I23399_M022_Malvaceae_Gaya_dominguensis_seq1
-----------------------------------------------------------------------------------------------------------------------------------------------------------------------------------------------------------------------------------------------------------------------------------------------------------------------------------------------------------------------------------------------------------------------------------------------------------------------------------------------------------------------------------------------------------------------------------------------------------------------------------------------------------------------------------------------------------------------------------------------------------------------------------------------------------------------------------------------ggtagggcatggacttaatgctcaggagcttgccagaaactctaggctggattacttctttgtcaaggatctaaaccaggatcagaaacttgagattgaagacgcgagtttcgatgccg------tggtatgtactgtcagtgtacaatatcttcag----caacctgagaaggt-aatc-----------------------cgtatgatat------------acttt------gtgcat-------------------cagaag------------atg-a--------------------------------------------------------------------------------------------------------------------------------------------------------------------------------------------------------------------------------------------------------------------------------------------------------------------------------------------------------------------------------------------------------------------------------------------------------------------------------------------------------------------------------------------------------------------------------------------------------------------------------
>I23366_M015_Malvaceae_Firmiana_simplex_seq1
-----------------------------------------------------------------------------------------------------------------------------------------------------------------------------------------------------------------------------------------------------------------------------------------------------------------------------------------------------------------------------------------------------------------------------------------------------------------------------------------------------------------------------------------------------------------------------------------------------------------------------------------------------caaacttgacacatttcctgacagggaattctacgcttatccgcggttcgtgacacatgtcgatgatggcttcattgccaccttaacgggtttgtatagagagcggttaaggcctggctcggagatccttgacctcatgagctcatggattagccacctaccggaggaagttgtttacagaagagtggttggacatggactcaatgctcaggaacttgccaggaatcctaggttggattacttctttctcaaggatctaaaccaagaccagaaatttgagatcgaagatggaagtttcgacgccg------tgttatgcactgtcagtgtacaatatcttcag----caac-------------------------------------------------------------------------------------------------------------------------------------------------------------------------------------------------------------------------------------------------------------------------------------------------------------------------------------------------------------------------------------------------------------------------------------------------------------------------------------------------------------------------------------------------------------------------------------------------------------------------------------------------------------------------------------------------------------------------------------------------------
>I28591_M023_Malvaceae_Neobuchia_paulinae_seq1
-------------------------------------------------------------------------------------------------------------------------------------------------------------------------------------------------------------------------------------------------------------------------------------------------------------------------------------------------------------------------------------------------cattgcagca-----------aatcatcaaa-----------------------------cttcatcttctcttctgttaaaaaacaaggttcttccact-----aaaaatctca-----agcactt-----------------------tgaatgaaaacatggaagcaaat------caatcgaaa---------gctggcagaatcaaacgcttggtgcttaccaatgaag---gcagaaccaaactcaacaggtttcctgacagggaattctatggttatccgaggttcgtgactcatgttgatgatggcttcattgccaaattgacagatttgtttagggaaaggttaaggcctggttctgagattcttgacctcatgagttcatggattagtcatttacccgaggaagttgtttacaaaagagtggtcgggcatggacttaatgctcaggagcttgccaggaattccaggttggattacttctttgtcaaggatctaaaccaggatcaaaaacttgagatggaagatggaagtttcgatgcgg------tgttatgtactgtcagtgtacagtatcttcag----caacctgaaaaggt-aagc-----------------------tg-atagt-------------tatttt------gttcat-------------------cagaat------------atg-aagtt------------------ctacaggaactgatggga--------------------------------------------------gggcatg----------------------------------------------------------tccaacac-attcagacatgggtc-ttcaaagaccctt---------catatac-----acgaaaaagcttcaaaaaattaaacagacgcatttcaaa-------------------------------------------------------------------------------------------------------------------------------------------------------------------------------------------------------------------------------------------------------------------------------------------------------------------------------------------------------------------
>I28593_M024_Malvaceae_Carpodiptera_cubensis_seq1
----------------------------------------------------------------------------------------------------------------------------------------------------------------------------------------------------------------------------------------------------------------------------------------------------------------tgaaa----------------------acatatgcttcctattcactcaa---aatccaagcaatggcac------ccatccattgctgca-----------aatccacaaa-----------------------------cttcctcttctgttctgttcaaaaacaatgttctttcgcg-----aaaaatttgc-----aactctt-----------------------tggatgaaagcaaggcagcaaac------caatccaaa---------gctggcagaatcaaacgcctggtgcttacaaatgaag---gcagaaccaaactcaacacatttcctgacagggaattctattcttatccaaggtttgtgactcatgttgatgatggcttcattgccacattaacaagtttgtatagggagcggttaaggcctggctcagagattcttgacctcatgagctcatggattagccatctaccagaggaagttgtttacaaaagagtggttgggcatggacttaatgctcaggaactagccaggaaccctaggctggattacttctttgtcaaggatctaaatcaggaccaaaaacttgagaccgaagatggaagttttgatgcag------tgttatgcactgtcagtgttcagtaccttgag----caacctgagaaggt-aagc-----------------------tg-atgtt--------------atttt------gttcat-------------------cagaat------------atg-aaatt------------------atgcaggaatcaaagaaa--------------------------------------------------gggtctgaa-------------actgacc-------------atg-----------------atcatgataac-tggg--------------------------------------------------------------------------------------------------------------------------------------------------------------------------------------------------------------------------------------------------------------------------------------------------------------------------------------------------------------------------------------------------------------------------------------------------------
>I28594_M025_Malvaceae_Herrania_nitida_seq1
-------------------------------------------------------------------------------------------------------------------------------------------------------------------------------------------------------------------------------------------------------------------aggaaa--aatt----ggaacaatttca-----------gattcctgaaa----------------------acatatgctccctattcacgcaa---aacccaagccatggcac------ccttccattgcagca-----------aatccacaaa-----------------------------cttcctctactcttctgttcaaaaccaggcttcttccact-----taaaatttct-----agcactt-----------------------tgaatgaaaacgaggaagcaaac------caatacaaa---------gcaggcagaatcaaacgactggtgcttaccaatgaag---gcagaaccaaactcavcacgtttcctgacagggaattctatgcttttccgcgcttcgtgactcatgttgatgatggcttcattgccatattaacagatttgtatagggagcgattaagacctggctcgdagatccttgacattatgagctcatgggttagtcatctgccaaaggaagttgtgtacaaaagagtggttggacatggccttaatgctcaggagcttgccaagaaccctaggctggattacttctttgtcaaggatctaaaccaggatcaaaaacttgagatggaagatggaagcttcgatgccg------tgctatgtactgttagtgtacagtaccttcag----caacctgagaaggt-aaac-----------------------tg-gtgtt--------------atttt------gtttgt-------------------cagagt------------atg-aagttt-----------------atataggaatcaatgaaa--------------------------------------------------gggtctgaag-------tctgaactgacc-------------aag-----------------atcatgattac-tcgtt-ataggtatt-tgcagaagttttt---------cgggtgc----------ttaggccaggaggggtattcattgtaagctttagcaa----------------------------------------------------------------------------------------------------------------------------------------------------------------------------------------------------------------------------------------------------------------------------------------------------------------------------------------------------------------
>I28595_M184_Malvaceae_Guazuma_ulmifolia_seq1
------------------------------------------------------------------------------------------------------------------------------------------------------------------------------------------------------------------------------------------------------------------------------------------tttca-----------gatgcckgaga----------------------acatatgctcactattcaagcaa---agcccaagccatggcac------ccctccatttcagca-----------aacccacaaa-----------------------------cttcctctcctcttctgttcraaaamaagcttcttccact-----tmaaatatcc-----agcactt-----------------------tgaatgaaaacaaggaagcaaac------caatccaaa---------dcaggcaggatcaawcgcctggtgcttaccaatsaag---gcmgaaccaaactcaacmcandtcccgacagggaattctatgcttttcctcgctttgtaactcatgtcgatgacggcttcattgccacattaacagatttgtacagggaacgattaaggccbggctcggagattcttgacctyatgaghtcatggattagtcatctgccgaaggaagttgagtacaaaagagtggtbgggcatggacttaatgctcaggaactkgccaggaacccaaggctggattacttctttgtcaaggatctgaaccaggatcagaaactggagatggaagatggaagtttcgacgcgg------tgctatgcactgttagtgtgcagtaccttcag----caacctgagaaggt-aaac-----------------------tg-aagtt--------------atttt------gatcat-------------------nagaat------------atg-aagtt------------------atataggnatcaatcaaa--------------------------------------------------gggtctgaag-------tctgaactgacc------------aaaga----------------tcaatggttactctgtt-ttaggtatt-tgcagaagttttt---------cgggtgc----------ttaggccggg-------------------------------------------------------------------------------------------------------------------------------------------------------------------------------------------------------------------------------------------------------------------------------------------------------------------------------------------------------------------------------------------
>I28596_M026_Malvaceae_Ruizia_cordata_seq1
-------------------------------------------------------------------------------------------------------------------------------------------------------------------------------------------------------------------------------------------------------------------------------------------------------------------aaa------------gagatattcatatawsttcyycwtyywctyaa---------atccatggaac------ccatccattgcagcaa----------atcccataa---------------------------cttcctcttcttcaattctgttcaaaaacaagwttyttccrct-----aaaaatctca-----agctctt-----------------------tggatgaaaagaaggwagcwaac------caatccaaagc------wgcaggaagaatcaaacgccttrtacttaccaatgaag---gcagaaccaaactcaacacagtccccgacmgggaattctatgcttatccsaggtttgtgactcatgtygacgatggcttcattrchacattaactaatwtgtatagggaaaagttaaaccctgggtcagagattcttgacctcatkagctcatgggttagccatctaccraawgakgttgcttacaaaagagtggtgggycatggacttaatgctcaggaacttgcccggaatcctcsgctrgattatttcttygtcaaggatctgaatcaggaccakaaacttgagatrgaagatggaagttttgatgcag------tgttatgyactgttagtgtacagtaycttcagcaaccaacccgaaaaggt-aatt-----------------------tagctratt------------------------gtgtat--------------------tgtgth----ttgtctcgtg------------------------tcataagtacaaaaaaat--------------------------------------------------tggtgtcaa-----------------------------------------------------atcaat-ttttttytatcataagcatg-aaaataagttta--------------------------------------------------------------------------------------------------------------------------------------------------------------------------------------------------------------------------------------------------------------------------------------------------------------------------------------------------------------------------------------------------------------------------------
>I28597_M027_Malvaceae_Melhania_velutina_seq1
---------------------------------------------------------------------------------------------------------------------------------------------------------------------------------------------------------------------------------------------------------------------------------------------------------caaatatagaaaa------------aaaaaacccggaacagtt------------------------wcsatrrwam------cmatccattgcagcaa----------gcccsatwr---------------------------sttwkyytkcttcwkwyywdhtcaaaaacaagttttttchact-----aaaaatatca-----agctctt-----------------------tggatgaaaagaagsaagcaaac------caatccaawgc------agcaggaagaatcmaacgccttgtrcttaccaatgaag---gcagaaccaaactcaacacagtccccgacagggaattctatgcttatccraggtttgtgactcatgtygacgayggcttcattgctacawtaactaatttgtatagggaaaagttaaaccctgggtcrgagattcttgacctcatgagctcwtgggttagccatctamcaaahgakgttgcttacaaaagagtggtggrtcatggactyratgctcaggaacttgcccggaatcctmggctkgattatttctttgtcaaggatctgaatcaggaccagaaacttgagatggaagatggaagttttgatgcag------tgtyatgcactvttagtktayagtaccttcag----caacccgraaaggt-aakt-----------------------tagctratc------------------------gtgtat-------------------ctgtgtc----ttgtctsgtg------------------------tcataagtacaaa---------------------------------------------------------------------------------------------------------------------------------------------------------------------------------------------------------------------------------------------------------------------------------------------------------------------------------------------------------------------------------------------------------------------------------------------------------------------------------------------------------------------------------------------------------------------------------------------
>I28598_M028_Malvaceae_Glyphaea_brevis_seq1
-----------------------------------------------------------------------------------------------------------------------------------------------------------------------------------------------------------------------------------------------------------------------------------------gtttca-----------aagtcctgaaa----------------------acatatgctccctattcactcaa---aacccaagccatggcat------ccttctattacaaca-----------aatccacagg-----------------------------cttcctcttcttttttgctcaaaaacaagatcctttcatc-----taaaatttct-----agcactt-----------------------taaatgaaaacgaggaagcaaac------caatccaaa---------gcaggcagaatcaaacgcctggtgctcagcaatgaag---gcagaaccaaacttaacacatttcctgacagggaattctatgcttatccacgctttgtgactcacgttgatgatggcttcattgccacattaacaaatttgtacagggagcggttgaggcctggctctgagattcttgacctcatgagctcatggattagccatctaccagaggaagttttgtacaaaagagtagtgggacatggactcaatgctcaggaacttgccaggaatcccagactggattacttctttgtcaaggatctaaaccaggatcaaaaacttgagatggaagatggaagtttcgacgcgg------tgttatgcactgttagtgtccagtaccttcag----caacctgagaaggt-aagc-----------------------tg-atgtt--------------acttt------gttcat-------------------cagaata----------tatg-aagttt-----------------ttacagaaaccaacaaaa--------------------------------------------------gggtctgaat-------tctgtactgacc-------------cagat---------------cataaaattac-tcgttaataggtttt-tggagaagttttt---------cgggtgc----------ttaggccaggaggggta------------------------------------------------------------------------------------------------------------------------------------------------------------------------------------------------------------------------------------------------------------------------------------------------------------------------------------------------------------------------------------
>I28599_M029_Malvaceae_Desplatsia_dewevrei_seq1
--------------------------------------------------------------------------------------------------------------------------------------------------------------------------------------------------------------------------------------------------------------------------------------ccagtttcattgtc--tgagaagtcctgaaa----------------------acatatgctccctattcactcaa---aacccaagccatggcac------ccctccattacagca-----------aatccacaaa--------------------------------cttcttttcttctgttaaaaaacaagatccttccgct-----taaaatttct-----agcactt-----------------------taaacgaaaacaaggaagcgaac------caatccaga---------gcaggcagaatcaaacgcctggtgcttagcaatgaag---gcagaaccaaacttaacacgtttcctgacagagaattttatgcttatccacgctttgtgactcatgttgatgatggcttcattgccacattaacaaacttgtatagggagcgtttaaggccaggctcagtgattcttgacctcatgagctcatggattagccatctaccaaaggaagttgaatataaaagagtggtgggacatggactcaatgctcaggaacttgccaggaatcctaggctggattacttcttcgtcaaggatctaaaccaggatcacaaacttgagatggaagatgcaagttttgacgcag------tgtcatgcactgttagtgtccagtaccttcag----caacctgagaaggt-aagg-----------------------tg-atgtt--------------gtttt------gttcat-------------------cggagt------------atg-aaatt------------------ttacagaaacaaacaaaa--------------------------------------------------gggtctcaaaa------tttgaactgatt-------------gag-----------------atcatgattac--gattaataggtatt-tgcagaagttttt---------cgggtgc----------ttaggccagkakgggtgttcattgtaagcttcagcaatagacttttctat---------------------------------------------------------------------------------------------------------------------------------------------------------------------------------------------------------------------------------------------------------------------------------------------------------------------------------------------------
>I28600_M146_Malvaceae_Mortoniodendron_guatemalense_seq1
------------------------------------------------------------------------------------------------------------------------------------------------------------------------------------------------------------------------------------------------------attcatgtgaatcaggaaa--atct--ggaaacaagtttc------------aaggcctgata----------------------acatatggttcttattcactcaa---aatccaagccatggcac------ccatccattgcagca-----------aatccacgaa-----------------------------atttctcttctattctgttcaaaaacaagattcttccact-----aaaaatttca-----aattctt-----------------------tgaatgaaaacagggaagcaaac------caatccaaa---------gctggcagaatcaaacgcctggtgcttaccaatgaag---gcaaaaccaaacttaacccatttcctgacagggaattctatgcttatccacggtttgtcactcatgttgatgatggcttcatttccacgttaacaaatttgtatagggagcgattaaggcctggttcagagattcttgacctcatgagctcatggatcagccatctaccaaaggaagttgtttacaagagagtggttgggcatggacttaatgctcaggaacttgccaggaatcctaggctggattacttctttgtcaaggatctaaaccaggatcaaaaacttgagatggaagatggatgtttcgatgcgg------tgttatgcactgttagtgtacaatacctacag----caacctgagaaggt-aagc-----------------------tt-atatt--------------atttt------gttcat-------------------cagaat------------atg-aagtt------------------atacatgaatcaacggaa--------------------------------------------------gggtctgaa-------------actggct-------------aac-----------------atcatgattaa-ctttt-ataggtatt-tgctgaagttttt---------cgggtgc----------ttaggccaggagggctattcattgtaagctttagcaataga------------------------------------------------------------------------------------------------------------------------------------------------------------------------------------------------------------------------------------------------------------------------------------------------------------------------------------------------------------
>I28601_M030_Malvaceae_Sparmannia_africana_seq1
--------------------------------------------------------------------------------------------------------------------------------------------------------------------------------------------------------------------------------------------------------------------------------------------------------------------------------------------------------------------------------------------cctttaattactaca-----------aatccacaaa--------------------------cttctacctcttctattctttcaaaaaacaagatccttccact-----caaaatttca-----agcacat-----------------------taaatgaaaacagagaatcaaac------caatccaaa---------gcaggcaraatcaaacgcctagtgcttagcaatgaag---gcagaaccaaactyaacatatttcccgacagggaattctatdcttatccacgatttgtgactcatgttgacgatggrtthattkccacrttaacaaatttgtacarrgagaagktaaggcmtggctctgagattcttgacctcatgagctcatggattagccatctacchaaanaakttrtgtacaaaagagtggtgggtcatggacttaatgctcaagaacttgctaagaaccctaggctggattacttctttgtcaaggatctaaatcaggatcaaaaacttgagatggaagatggaagtttcraygcgg------tgbtatgtactgttagtgtacaataycttcag----carcctgagaaggt-aagc-----------------------tg-atgyt--------------atttt------gttcat-------------------yayaat------------atr-aagkkw-t---------------rwakghwmmtggttaaatgcccwyttt----------------------------------------krdccyyvaahytkk---macaaaatgtac-------------aayttgccga----------------------------------------------------------------------------------------------------------------------------------------------------------------------------------------------------------------------------------------------------------------------------------------------------------------------------------------------------------------------------------------------------------------------------------------------------------------------------------
>I28603_M223_Malvaceae_Gossypium_hirsutum_seq1
----------------------------------------------------------------------------------------------------------------------------------------------------------------------------------------------------------------------------------------------------------------------------------------------------------------------------------------------------acctattcactcaa---aaccsaagcyatggaac------ccatccawtgcacca-----------aatccaccaa-----------------------------cattt------------------aaaaagattcttccact-----aaaaatttca-----aacactt-----------------------ggaatgaaaacaaggaagcaaat------gaatcaaaa---------gcaggcagaatcaaacgcctggtgcttwccaatgaag---gcagaaccaagctcaacacctttcccgacagggaattctatgcttaccccaggtttgtaactcatgttgatgatgrattcattgccacactaacagatttgtacagggagaggctaaagcctggctcagagattcttgacctcatgagttcatggattagccatctaccaaatgaagtygtttacaaaagagtggtagggcatggacttaatgctcaggagcttgccaggaattctaggatggattacttctttgtcaaggatctaaatcaggaccagaagctcgagattgaagactcaagtttcgatgctg------trmtatgcacggtcagtgtacagtatcttcag----caacctgagaaggt-aacc-----------------------tgtatgaat-------------------------------------------------------------------atg-aagtt------------------gkataggaatcaatgaga------------------------------------------------------------------------------------------------tcatgaa---------tcaacgattgc-ttgtt-ataggcttt-tgcagaagttttt-------------------------------------------------------------------------------------------------------------------------------------------------------------------------------------------------------------------------------------------------------------------------------------------------------------------------------------------------------------------------------------------------------------------------------
>I28604_M032_Malvaceae_Entelea_arborescens_seq1
----------------------------------------------------------------------------------------------------------------------------------------------------------------------------------------------------------------------------------------------------------------------------aatccwraaayyratwtyatgctckgtttywaakcytgaaa----------------------acatatgcyycsaaytcrmkcaa---aatccaagccatggcac------cctttccttacykcw-----------amtcsamwaa-----------------------------cttcttcttctattctrtysaaaamyaagatccttchact-----taaaatttca-----agcactt-----------------------taaatgaaaacagagaagyaaac------caatccaaa---------kcaggcakaatcaaacgcctagtgcttagcaatgaag---gcaraaccaaacttaacatatttcccgacagggaattctatrcttatccacgatttgtgactcatgttgacgatggcttcattgccacattaacaaatttgtacagagagcggttaaggcctggctytgagattcttgacctcatgagctcatggattagccatctaccaaaggaagttatgtacaaaagagtkgtgggtcatggacttaatgctcargadcttgccaggaaycctaggctggattacttctttgtcaaggatctaaaccaggatmaaaaacttgagatggaagatggaagtttcgacgcgg------tgttatgtactkttagtgtacaataccttcag----caacctgagaaggt-aagy-----------------------tg-atgyt--------------attty------gttcat-------------------yryaat------------atg-aagggc-t---------------aaatgtyaa---------------ktw----------------------------------------kgrvtmwmdmaytwv---wakaaaaygswc-------------awttkgrcsbawkwasktycattyyggataaattgvcsawttrrytt-ratgcaattttttacct----------------------tcgaactataaggaat-----------------------------------------------------------------------------------------------------------------------------------------------------------------------------------------------------------------------------------------------------------------------------------cma-----------------------------------------------------------------------------------------------
>I28605_M235_Malvaceae_Abutilon_sp_seq1
--------------------------------------------------------------------------------------------------------------------------------------------------------------------------------------------------------------------------------------------------------------------------------------------------------------------------------------------------------------------------------------------------------------------------------------------------------------------------ccagttcaaaaacaagcttcttccatt-----aaaaatctca-----agcactt-----------------------tgaatgaaaacaaagaagcaaat------caatcaaaa---------gcaggcagaatcaaacgcctggtgcttaccaatgaag---gcagaaccaaactcgacatgtttcccgacagggaattctatgcttatccgaggttcgtaactcatgtcgatgatggtttcattgccacgttagcagatttgtatcgagagaggttaaggcctggttcggagattctcgacttcatgagttcatggattagccatctaccgaatgaagttgtttacaaacgagtggtaggccatggactgaatgctcaggagcttgccagaaactctaggctggattacttctttgtcaaggatctaaaccaggatcagaaattcgagaccgaagacgctagtttcgatgccg------tgttatgtactgtcagtgtacaatatcttcag----caacctgagaaggt-aatc-----------------------cgtatggta--------------gttt------gtgcat-------------------cagaag------------ataaaagtt------------------atgtagaaatgaa----------------------------------------------------------------------------------------------------ttaatgga---------tctatgattac-ttgtt-ataggtttt-tgctgaagttttt---------cgggttc----------ttaggccgggaggagtgttgattgtgagcttcagcaat---------------------------------------------------------------------------------------------------------------------------------------------------------------------------------------------------------------------------------------------------------------------------------------------------------------------------------------------------------------
>I28606_M033_Malvaceae_Reevesia_formosana_seq1
--------------------------------------------------------------------------------------------------------------------------------------------------------------------------------------------------------------------------------------------------------------------------------------------------------------------------------------------------ctccctagtcacgcca---aacccaagccatggaac------ccatccattgcatca-----------aatccacaaa-----------------------------cttcttcttgtcttctgttcaaaaacaagattcttccact-----aaaaatttca-----aacactt-----------------------tgaatgaaaataaggaagcaaac------caatcaaaa---------gctgggagaatcaagcgcttggtgcttaccaatgaag---gcagaaccaaacttaactcatttcctgacagggaattctatgcttatccaaggtttgtgactcatgttgatgatggcttcattgctacattaacagatttgtatagggagaggttaaggcccgactcagagattcttgaccttatgagctcatggattagccatctacctaaggaagttgtttacaaaagagtggtgggacatggacttaatgctcaggaacttgccaggaatcctagcctggattacttctttgtcaaggatctaaaccaggatcaaaaacttgagatggaagatggaagtttcgacgctg------ttttatgcactgttagtgtgcagtaccttcag----caacctgagaaggt-aagc-----------------------tg-atgtt--------------atttt------gttcat-------------------cagaat------------gtg-aagtt------------------atgcaggatataatgaaa--------------------------------------------------gggtctgaa-------------gctgacc-------------aag-----------------atcatcat----------------------------------------------------------------------------------------------------------------------------------------------------------------------------------------------------------------------------------------------------------------------------------------------------------------------------------------------------------------------------------------------------------------------------------------------------------------
>I28607_M034_Malvaceae_Mansonia_altissima_seq1
-----------------------------------------------------------------------------------------------------------------------------------------------------------------------------------------------------------------------------------------------------------------------------------------------------------------------------------------------------------cacgcta--------aagccatggcac------catcmcattgcagca-----------aatccacaaa-----------------------------cttccactcatcttctgttcaaaagcaagattccttcact-----aaaaatttca-----aactctt-----------------------tgaatgaaaataaggaggcaaac------caaccaaaa---------gcagggagaatcaagcgcttggtgcttaccaatgaag---gcagaaccaaacttaacacatttcctgacagggaattctatgcttatccacggtttgtgactcatgttgatgatggtttcatttctacattaacagatttgtatagggagaggttaaggcctggctcagagattcttgacctcatgagctcatggattagccatctacctaaggaagttgtttacaaaagagtggtgggacatggacttaacgctcaggaacttgccaagaaccctaggctggattacttcctcgtcaaggatctaaaccaggataaaaaactggagatcgaagatggaagtttcgatgcgg------tgttatgcactgttagtgtgcaataccttcag----caacctgagaaggt-aagc-----------------------tg-atgtta------------tttttt------tttcat-------------------cagaat------------gtgtagttt------------------atacagcaatcgataaaa--------------------------------------------------g-gtctgaa-------------actgacc-------------aag-----------------ttcataatgac-ttgtt-atatag------------------------------------------------------------------------------------------------------------------------------------------------------------------------------------------------------------------------------------------------------------------------------------------------------------------------------------------------------------------------------------------------------------------------------------------------
>I28608_M035_Malvaceae_Hosfordia_alata_seq1
----------------------------------------------------------------------------------------------------------------------------------------------------------------------------------------------------------------------------------------------------------------------------------------------------------------------------------------------------------------------------tccatggaac------ccatccattatatca-----------aattcattaa-----------------------------ttttctcttcatttcagttcaaaaacaagctacttccatt-----aaaaatctca-----agcactt-----------------------cgaatgaaaacaaagaagcaaat------caatcaaaa---------gcaggcagaatcaaacgcctggtgcttaccaatgaag---gcagaaccaaactcgacatgttccctgacagggaattctatgcttatccgaggttcgtaactcatgtcgatgatggattcattgccacgttaacagatttgtatcgagagaggttaaggcctggttcggagattctcgacctcatgagttcatggattagccatctaccgaatgaagttgtttacaaaagattggtaggccatggacttaacgctcaggagcttgccagaaactctaggctggattacttctttgtcagggatttaaacaaggatcagaaactcgagattgaagacgtgagtttcgatgccg------tgttatgtactgtcagtgtacagtatcttcag----caacctgagaaggt-aatc-----------------------tgtttgat--------------atttt------gtgcac-------------------cggaa---------------g-atgtc------------------atgtagaaatga----------------------------------------------------------------------------------------------------------------------------------------------------------------------------------------------------------------------------------------------------------------------------------------------------------------------------------------------------------------------------------------------------------------------------------------------------------------------------------------------------------------------------------------------------------------------------------------------
>I28609_M036_Malvaceae_Pentaplaris_davidsmithii_seq1
-------------------------------------------------------------------------------------------------------------------------------------------------------------------------------------------------------------------------------------------------------------taaatcaacaag--cttttctgctatcatattc------------aagtcctgaaaa------------aa------cacatatgcttccgattcactcaa---aacccaagccatggaac------ccatccattggagca-----------aatccacaaa-----------------------------cttcatcttctcttctgttcaaaaacaagcttcttccact-----aaacatttca-----aacactt-----------------------tgaatgaaaacaaggaagcaaat------caatctaaa---------gcaggcagaatcaaacgcctggtgctaaccaatgaag---gcagaaccaagctcaacacgtttcctgacagggaattctatgcttatccaaggtttgtgactcatgttgatgatggcttcattgccacattaacagatttgtatagggagagsttaaggcctggttcagagattcttgacctcatgagttcatggattagccatctaccaaacgaagttgtctacaaaagagtggtagggcatggacttaatgctcaggagcttgccaggaatcctaggatggattacttctttgtcaaggatctaaaccaggatcaaaaacttgagatggaagatggcagtttcgacgccg------tgttatgcactgtcagtgtacagtatcttcag----caacctgagaaggt-aagc-----------------------tgtatgtt--------------atttt------gt-cat-------------------cagaat------------atgaaagtt------------------atacaggaatcaatgaga--------------------------------------------------gggtctgaa-------------acagacc-------------aagatcatgaa---------ttcatgattac-ttgtt-ataggtatt-tgcagaagttttt---------cgggtg----------------------------------------------------------------------------------------------------------------------------------------------------------------------------------------------------------------------------------------------------------------------------------------------------------------------------------------------------------------------------------------------------------------
>I28610_M037_Malvaceae_Heritiera_littoralis_seq1
---------------------------------------------------------------------------------------------------------------------------------------------------------------------------------------------------------------------------------------------------------------------------------------------------------------------------------------------------------tccactcaa---aacccaagccatggtac------ccatccattgcagca-----------aatcctcaag-----------------------------cttcctcttctcttctgttcaaaaacaagattcttcgact-----raacatttttt--caaacactt-----------------------tgaatgaaaacaaggaagcaaac------caatccaaa---------gcaggcagaatcaaacgcctggtgcttagcaatgaag---gcagaaccaaactaaacaaatttcctgacagggagttctatgcttacccgcggttcgtgacccatgttgatgatggcttcattgccaccttaacagctttgtacagggagcggttaaggcctggcttggagattcttgacctcatgagctcatggattagccacctaccggaggaagttgtttacggaaaagtggttggacacggactcaatgctcaggaacttgccaggaatcctaggctgggttacttctttgtcaaggatctaaaccaggatcagaaacttgagatggaagatggaagtttcgacgccg------tgttatgcactgtcagtgtacaataccttcag----caacccgagaaggt-aagc-----------------------tg-ctgct--------------agttt------cttcat-------------------cacaat------------atg-aagtt------------------agacaggaatccatgaaa--------------------------------------------------gggtttgaa-------------gctgacc---------------------------------atgatcacgga---------------------------------------tagagat----------gtgaattagtctagctatttatgaattatttgagtatgatttgtttatctttgaaccaagct-------------tgaagttgag---------------------------------------------------------------------------------------------------------------------------------------------------------------------------------------------------------------------------------------------------------------------------------------------------------------c
>I28611_M062A_Malvaceae_Durio_zibethinus_seq1
--------------------------------------------------------------------------------------------------------------------------------------------------------------------------------------------------------------------------------------------------------------------------------------------tc------------aagtcctgaaa----------------------acaaatgcttcctattcacgtac---aacccaagccatggcag------ccatcaattgcagca-----------aatccacaaa-----------------------------gttcctcttctcttctgttaaaaaacaagattcttccagt-----aaaaatttca-----aacactt-----------------------cgaatgaaaacaaggaagcaaac------caatcgaaa---------gcaggcagaatcaaacgcctggttcttaccaatgaag---gcagaaccaaacgaaacacatttcctgacagggavttctatgcttatccacggtttgtgactcatgttgatgatggcttcattgccacattaacagatttgtatagggacagattaaggcctgggtcagagattcttgacctcatgagctcatggattagccatctaccaaaggaagttgtttacaaaagagtggttggtcatggacttaatgctcgggaacttgccaggaaccctaggctggattacttctttgtcaaggatctaaaccaggatcaaaaacttgagattgaaaatggcagtttcgacgcgg------tgttatgcactgtcagtctacaataccttcag----caacctgaaaaggt-aagc-----------------------tg-atgct--------------atttt------gttcat-------------------cagaat------------atg-aagtt------------------atacaggaatcaatgaaa--------------------------------------------------gggtctgaaa------------gtttttcgg-------------------------------------------ttttt-gcaggtatt-tgcagaagttttt---------cgggtgc----------ttaggcgagg-------------------------------------------------------------------------------------------------------------------------------------------------------------------------------------------------------------------------------------------------------------------------------------------------------------------------------------------------------------------------------------------
>I28612_M038_Malvaceae_Brachichyton_bidwillii_seq1
----------------------------------------------------------------------------------------------------------------------------------------------------------------------------------------------------------------------------------------------------------------------------------------------------------------------------------------------------------ccactcaa---aacccaagccatggcac------ccatccattgcagca-----------aatcctcaaa-----------------------------cttcctcttctcttctgttcaaaaacaagattcttccact-----aaacatttttt--caaacacct-----------------------tgaatgaaaacaaggaagcaaac------camtccaaa---------gcaggcagaatcaaacgcctggtgcttascaatgaag---gcagaaccaaacttaatacgtttcctgatagggaattctatgcttatccacgctttgtgacgcatgttgatgatggcttcattgccgcattaacaggtttgtacagggagcggttaaggcccggctcggagattcttgacctcatgagctcatgggttagccacttgccgaaggaagtagtttacagaagagtggttggacatgggctcaatgctcaggaacttgccaggaatcctaggctggattacttctttgtcaaggatctgaaccaggatcagaaacttgagmtggaagacggaagtttcgacgcgg------tgttatgcactgttagygtacaataccttcag----caacccgagaaggt-aagc-----------------------tg-ctgct--------------agttt------cttgtt-------------------cagaat------------atg-aagtt------------------agacaggaatcaatgaaa--------------------------------------------------ggttytgaa-------------gctgatc---------------------------------atgataaccat-tttac-actagtaa--tacakgack-------------agaaaatg----acaaatttagcttattgaatcaagattgaaccattcaagt------------------------------------------------------------------------------------------------------------------------------------------------------------------------------------------------------------------------------------------------------------------------------------------------------------------------------------------------------------------
>I28613_M039_Malvaceae_Eriotheca_macrophylla_seq1
-------------------------------------------------------------------------------------------------------------------------------------------------------------------------------------------------------------------------------------------------------------------------------------------------------------------------------------------------------aattcacttaa---aacccaagccatggaat------ccatccattgcagca-----------aatcatcaaa-----------------------------cttcatcttctmttctgttcaaaaacaaggttcttcmact-----aaaaatctca-----aacactw-----------------------wgaawgaaaacatggaagcaaat------caatccaaa---------gctggcagaatcaaacgcctggtgcttaccaatgaag---gcagaaccaaactcaacaggtttcctgacagggaattctatgcttatccgaggttcgtgactcatgtcgatgatggcttcattaccaaattgacagatttgtatagggaaaggttaaggcctggttcagagattcttgacctgatgagttcatggattagtcatttaccaaatgaagttgtttacaaaagagtggtcgggcatggacttaatgctcaggagcttgccaggaattcmaggttggattacttctttgtcaaggatctaaaccaggatcaaaaacttgagatggaagatggaagtttcgacgcag------tgttatgcactgtcagtgtacagtatcttcaa----caacctgaaaaggt-aagc-----------------------cg-atagt-------------tatatt------gttcat-------------------cagaat------------atg-aagtt------------------ttataggaatcaatgaga--------------------------------------------------gg------------------------------------------------------accgtgtt-caacacat-attcagacacagatc-ttcaaaaaccctt---------caaatac-----acgaaat---------------------------------------------------------------------------------------------------------------------------------------------------------------------------------------------------------------------------------------------------------------------------------------------------------------------------------------------------------------------------------------------------
>I28614_M040_Malvaceae_Hydrogaster_trinervis_seq1
--------------------------------------------------------------------------------------------------------------------------------------------------------------------------------------------------------------------------------------------------------------------------------------------------------------------------------------------------------------------------------tggtac------cccttcattgcagca-----------aatccacgga-----------------------------cttcttcttctgtactgttgaaaaataagatcctccgact-----taaaatttcc-----agcactt-----------------------taaatggaaacaaagaagcgaac------caatccaga---------gcaggcagaatcaaacgcttggtgcttagcaacgaag---gcagaaccaaacttaacacgactcctgacagggagttctatgcttatccacgctttgtgactcatgttgacgatggcttcatcgccacgttaacgaacttgtatagggagcggttaaggcctggctcagagattcttgacctaatgagctcatggattagccatctaccaaaggaagttgagtacaaaagggtgatgggacatggactcaatgctcaggaacttgccaggaatcctaggctggattacttcgttgtcaaggatctaaaccaggatcaaacacttgagatggaagatggaagtttcgacgcgg------tgttatgcactgttagtgtccagtatcttcaa----caacctgagaaggt-aagc-----------------------tg-atgtt--------------attt-------gtttat-------------------cagagc------------atg-aaatt------------------atacagaaaccaacagaa--------------------------------------------------gggtctcaaaa------tttgacctgaac-------------gag-----------------atcatgattac-tcgttaacaggtact-cgcagaagttttc---------cgggtgc----------ttaggccaggaggggtgttcattgtaagcttcagcaataga------------------------------------------------------------------------------------------------------------------------------------------------------------------------------------------------------------------------------------------------------------------------------------------------------------------------------------------------------------
>I28615_M041_Malvaceae_Pterygota_brasiliensis_seq1
-----------------------------------------------------------------------------------------------------------------------------------------------------------------------------------------------------------------------------------------------------------------------------------------------------------------------------------------------------------------------------------------------------gccgca-----------aatcctcaaa-----------------------------cttcctcttctcttctgttcaaacaaaacattagtccact-----aaacatttgtt--caaacactt-----------------------tgagtgacaacagggaagcaaat------caacccaaa---------gcaggcagtatcaaacgcctggtgcttcccaatgaag---gcagaacaaaacttaacaaacttcctgacagggaattctatgcctatccacgttttgtgactcatgttgatgatggcttcattgccaccttaacaggattgtatagggagcggttaaggcctggctcggagattcttgacctcatgagctcatggattagccacctgccggaggaagttgtttacagaagggtggttggacatggactcaatgctcaggaacttgccaggaatcctaggctggattacttcttcgtcaaggacctaaaccaggatcagaaacttgagatggaagatggaagtttcgacgccg------tgttatgcactgttagtgtacaataccttcag----caacccgagaaggt-aagt-----------------------tg-ttgct--------------agttt------ctccat-------------------cagagt------------aca-tagtt------------------agacaggaatt----------------------------------------------------------------aa-------------actgacc---------------------------------atgatcaccat----------------------gatt-------------ggaaaatg----acaaattaagtatattgaattaagctcaaattgcttgagtatcttattgataa----aaactaaact-------------taa--tcgaa----------------------------------------------------------------------------------------------------------------------------------------------------------------------------------------------------------------------------------------------------------------------------------------------------------------
>I28616_M042_Malvaceae_Leptonichya_maranta_seq1
------------------------------------------------------------------------------------------------------------------------------------------------------------------------------------------------------------------------------------------------------------------------------------------------------------------------------------------------------------------------ccaagccatggcac------ccctcaattccaaaa-----------a--------------------------------------cttcctcttctctcatgttcagaaacaagattctcccact-----aaaaatttgt-----agcactt-----------------------tgaatgagagcaagggagcaaac------caatccaaa---------gcaggcagaatcaaacgcctggtgcttacaaatgaag---gcagaaccaaacttaacacatttcctgacagrgaattctatgcttctccacgctttgtgactcatgttgatgatggcttcattgccacattaacaactttgtacagggagcggttaaggcctgggtcagagatccttgacgtcatgagctcatggattagccatctacctaasgaagttgtgtacaaaagagttgtcgggcatggactcaacgctcaggaactttccaggaaccctagactggattacttcttcgtcaaggatctaaaccaggatcaaaaacttgagatggaagatggaagtttcgamgcgg------tgttatgcactgttagtgtacaataccttcag----caacctgagaaggt-aacc-----------------------tg-atgt---------------aattt------gtcyat-------------------cagaatc----------aatgaaaagc-----------------------------------g--------------------------------------------------tagtctgaaatctgcattctgaactaaccaa----------cawg-----------------atcatgattac-ttgtt-ataggtatt-tgctgaagttttt---------cgggtac----------ttaggccaggaggggtact----------------------------------------------------------------------------------------------------------------------------------------------------------------------------------------------------------------------------------------------------------------------------------------------------------------------------------------------------------------------------------
>I28617_M043_Neuradaceae_Neurada_procumbens_seq1
-----------------------------------------------------------------------------------------------------------------tataatttataggcattcc----------------------------------------------------------------------------------------------------------------------------------------agtcccataaaaatatccattcaat-tcaaaaaaccaaaaag------------attca---aagatatgctcctcactccccaaa---atcccaaaccatggcctcctccatataccattccaccaag------ccaaattcacaac-----------------------------ctttc-----------------------------ttcact-----aaaaatatcc-----agcacct-----------------------taaatgaaaacaacgaaaccact------gaacccaaa---------gcaggcaaaatcaaacgcctagtactacaaaacgaag---gaagaaccaagctcaactcattctccgatagagaattctacgcttatccacgtttcattactcatgttgataataacttcatttacacgttaactaatctctacaaagaaaggttaaaccctggttgggaaattctagacctcatgagctcatgggttagccatctacctaaagaagttgtctacaaaaaagtggtggggcatggactcaatgcacaggagcttgccaagaaccctaggcttgattacttctttgtcaaagatcttaatcaagaccagaagctcgagcttaaagacaacagttttgatgcag------ttttgtgtacagtgagcgtgcagtatctacaa----caacctgagaaagt--------------------------------------------------------------------------------------------------------att--------------------------------------------------------------------------------------------------------------------------------------------------------------------------------------ctcagaagtattt---------cgggtgc----------ttaggccaggaggtgtgtttatagtgagctttagcaatcgactgttctatkakaaagccatt-------------agagcatggagagatgggagtgcttaca----------------------------------------------------------------------------------------------------------------------------------------------------------------------------------------------------------------------------------------------------------------------------------------------
>I28618_M044_Malvaceae_Pentace_laxiflora_seq1
-----------------------------------------------------------------------------------------------------------------------------------------------------------------------------------------------------------------------------------------------------------------------------------aaacagttttc------------aagttctgaaa----------------------acatatgctccctattcgctcaa---aacccaacccatggcac------ccatccattgctgca-----------aatccaggaa-----------------------------attcctcttttattctgttcaaaaacaatgttctgccact-----aaaaatttcc-----agttctt-----------------------tggatgaaaacaatgcagcaaac------caatccaaa---------gctggcagaatcaaacgcctggtgcttacaaatgaag---gcagaaccaaattcaacacatttcctgacagggaattctatgcatatccaaggtttgtgactcatgttgatgatggcttcattgccacattaacaaacttgtatagggagcggttgaggcttggctcggagattcttgacctcatgagctcatggattagccatctaccagaggaagttgtttacaaaagagtggttgggcatggactcaatgctcaggaacttgccaggaaccctaggctggattacttctttgtcaaggatctaaatcaggaccaaaaactagagatcgaagatggaagtttcgatgcag------tgttatgcactgtcagtgttcagtacctacag----caacctgagaaggt-aagc-----------------------tg-atgtt--------------gttct------gttcat-------------------cagaat------------atg-aagtt------------------atgcaggaaataaagaaa--------------------------------------------------gtgtctgaa-------------actgacc-------------atg-----------------g--atgattac-ttgtt-ataggtatt-tgcggaagttttt---------cgggtgc----------ttaggccaggaggggtgtttattgtca--------------------------------------------------------------------------------------------------------------------------------------------------------------------------------------------------------------------------------------------------------------------------------------------------------------------------------------------------------------------------
>I28619_M045_Malvaceae_Phragmotheca_mammosa_seq1
------------------------------------------------------------------------------------------------------------------------------------------------------------------------------------------------------------------------------------------------------------------------------------------tttya-----------grtccttgacra------------araary--aaymkatscttccttttcactcaa---aacccaagccatggaac------ccctccattgcagca-----------aatccacaaa-----------------------------cttsctcatctcttytgttcaaaaacaagattyttycact-----aaaaatttca-----aacactt-----------------------tgaatgaaaacaaggaakcaaat------caatctaaa---------ccaggcagaatcaaacgcctgghgcttaccaatgaag---gcagaavcaaactcaacacatttccygacarggaattctatgcttatcmaagkkttgtgactcatgttgatgatgdcttcattgccacattaacagatctgtatagggagaggthaaggcctggctcagagattnttgacctyatgagttcatggattagccatcwaccaaaagaagttgtttacaaaagagtggtagggcatggacttaatgctcaggagcttgccaggaactctaggatcgattacttctttgtcaaggatctaaaccaggatcaaaarcttgagatrgaagdtdkarkcttmgaygcag------tgywwtgmwctktcaktktammgtwycttmwg----vwrcchbwrmmkgt-aagc-----------------------tg-atgtt-------------aatttt------gttcrw-------------------casaat------------atg-aagtt------------------atacaggaatcaaatgag-------------------------------------------------aggrtctgaa-------------actgacc------------aaagatcatgaaa--------ttcatdattrc-ttgtt-ataggtatt-tgcagaagctttt---------cgggtgc----------tcaggccaggaggcgtgttcattgtaagcttcagcaatagaattttctatgagaaagcaatc-------------agtgcct-------------------------------------------------------------------------------------------------------------------------------------------------------------------------------------------------------------------------------------------------------------------------------------------------------------------
>I28621_M153_Malvaceae_Trichospermum_sp_seq1
----------------------------------------------------------------------------------------------------------------------------------------------------------------------------------------------------------------------------------------------------------------------------------------------attgtc--tcaarmgtcctgaaa----------------------acawatgctccctattcactcaa---atcccaagccatggcaccc---ctcctccattacatca-----------aawccacaaac-----------------ttcttyttcttcttcttcttctcttctgttgaaaaccaagatccttccact-----taaaatttcc-----rgcactd-----------------------taratgaaaacaaggaagccaac------caatccagagc------aghaggcagaatcaaacgmctggtgcttagcaatgang---gcagaaccaagcttaacmcatttcctgacagggaattntatgcttatccacdctttgtgactcatgtggatgatggcttcattgccacattaacaaacttgtatagggagaagttaaggcctgnnwvkkakattcttgacctcatgagctcatggattagccatctgccaaaggaadttgtgttcaaaagngtggtgggacatggactcaatgchcaagaacttgchagaaatccaaggctggattdcttcbtcgtcaaggatctaaaccaggatcaaaaacttgagahggaagatggaagtttcgatgcag------ttttatgcacagttagcgtccagtaccttcag----caacctgagaagkt-aagc-----------------------ta-agatga------------tgttctgttgttcatcat-------------------cagagt------------atg-aaatt------------------ctgchgaaaccaagdaaa--------------------------------------------------gggtattgaaa------tttgagctgata-------------gaa-----------------atsatgattac-tccttarcaggtatt-tgctgargttttt---------cgggtgc----------ttaggccaggaggggtattcattgtaagctt----------------------------------------------------------------------------------------------------------------------------------------------------------------------------------------------------------------------------------------------------------------------------------------------------------------------------------------------------------------------
>I28623_M048_Malvaceae_Abroma_augusta_seq1
-------------------------------------------------------------------------------------------------------------------------------------------------------------------------------------------------------------------------------------------------------------------------------------------------------------------------------------------------------------------------------------------------------------------------------a-----------------------------cttcctcttctcttctgttcagaaacaggattcttccact-----aaaaatatct-----agcactt-----------------------tgaatgagaacaaggaagcaaac------caatccaaa---------gcaggcagaatcaaacgcctggtgcttaccaatgaag---gcagaaccaaacttaacacattccctgacagggaattctatgcttatccacgctttgtgactcatgttgatgatggcttcattgccacattaacaaatttgtacagggaacggttaaggcctggctcagagattcttgacctcatgagctcatggattagccatctaccaaaggaagttgtgtacaaaagagtggtcggacatggactcaatgctcaggaacttgccaggaatcctgggctggattacttctttgtcaaggatctaaaccaggatcaaaaacttgagatgcaagatggaagtttcgacgcgg------tgatatgcactgttagtgtacaataccttcag----caacctgagaaggt-aagc-----------------------tg-atgc---------------aattt------gtttat-------------------cggaat------------atg-aagtt------------------ttacaggaatcaaggaaaagg----------------------------------------------gtagtctgaa-------ttctgaactaat----------------------------------------------------------------------------------------------------------------------------------------------------------------------------------------------------------------------------------------------------------------------------------------------------------------------------------------------------------------------------------------------------------------------------------------------------------------------------------------------------------
>I28624_M049_Malvaceae_Corchoropsis_tomentosa_seq1
--------------------------------------------------------------------------------------------------------------------------------------------------------------------------------------------------------------------------------------------------------------------------------------------------------------------------------------------------------------------gaatcaaaacaatatttttc---tctcctttttccatcaacatttttcccaatttttcagcggccgaagtgtcaatttgtcccctaatgtttactatttaatcctgttcaaaaccagcaattttccact-----aaaaatctca-----agctctt-----------------------tagatgaaaacaaggaagcaaac------caacccaaagc------tgcgggcagaatcaaacgccttgtactaaccaacgaag---gcagaaccaagctcaacactatccccgacagagaattctacgcttatccgaggttcgtgactcatgtcgatgatgggttcattgccacattaactaatttgtatagggaaaagttaagccctggctcagagattctcgacctcatgagctcatggattagccatcttccaaaagaggttgcttacaaaagagtggtgggtcatggacttaatgctcaggaacttgccagaaactctcggcttgattatttctttctcaaggatctgaatcaggatcagaaacttgagatggaagatgggagttttgatgctg------tgttatgcactgttagtgtacagtaccttcag----caacctgagaaggt-aattaga------------------cccg------------------gcaattt------gtgtat-------------------ctgtgtc----tagtttcgtg------------------------tcataaacatggaaaataagt-------------------------------------------------------------------------------------------------------------------------------------------------------------------------------------------------------------------------------------------------------------------------------------------------------------------------------------------------------------------------------------------------------------------------------------------------------------------------------------------------------------------------------------------------------------------------------------
>I28625_M193_Malvaceae_Apeiba_tibourbou_seq1
--------------------------------------------------------------------------------------------------------------------------------------------------------------------------------------------------------------------------------------------------------------------aatta--atctgctatgacatgaaacatccactgttccaaatcctgaaw----------------------acatatgctcyctattcactcaa---aacccaagccatggcac------ccttccrttwctgca-----------aatccacaaa-----------------------------cttcttcttctgttctgttcawaarcamkwtscttmmacwtaattkacaatcwwahytctwrcassh-----------------------hadwygamaayraskwrkcaaab------yratmywhw---------rbagrcaraawcrarcgcmbggyrsbtarmaakgarr---vmwgrachaaahyyarmaamkdtmmtkasvdrgaattmtatgcttrtccacgctttgtgactcatgttgacdatggcttcathgccacatyaacaaatttgtacagrkagcrgctvaggcbtggcthtgagattcttgacctcatgagctcgtggvthagccatctaccaaaggaagthatgtacaaaakagtggtgggtcatggacttaatgctcaggaayttgccaggaaccctaggctggattacttctttgtaaaggatctaaaccagkatcaaaaacttgagatggaadhtggaagtttcgatgcag------tghtatgyactgttadtgtacaktaccttcad----caahctdagaaggt-aaactgabgttatttggtaaaactgtctawatagtctctctaccvtakratttt------gttcgttttarbtyt---trcactwyarktt------tktttaatttadtttc-td-----------tacycttaaaagataataaatta--------------------------------------------------------------------------------------------------------------akgayaatyrb-kwryt-amatatgat-ats-----------------------------------------------------------------------------------------------------------------------------------------------------------------------------------------------------------------------------------------------------------------------------------------------------------------------------------------------------------------------------------------------------------------------------------------
>I28626_M226_Malvaceae_Helicteres_guazumifolia_seq1
-----------------------------------------------------------------------------------------------------------------------------------------------------------------------------------------------------------------------------------------------------------catgaatcaaaag-----------------------------------------gata----------------------acaaatgctccctatccactctaagcagctcaagccatggcac------ccatccattgcagca-----------aatccacaaa-----------------------------cttcctcttctcttcagttcaaaacyaagattcttccact-----araaatttca-----aacacwc-----------------------tgaatgaaaataaagaagcaaac------caatcaaaa---------gcgggaagaatmaakcgcttggtgcttagcaatgaag---gcagaaccaaactcaacacatttcctgacagggaattctatgcttacccaaggtttgtaactcatgttgatgatgcctttattgctacagtaacagatttgtrtagagagaggttaaggcctggctcagagattcttgaccttatgagctcatggattagccatctacctaaggaagttgattayaaaagagtggtgggacatggacttaatgctcaggaacttgccaggaaccataggctggattacttctttgtcaaggatctaaaccaggatcagaaacttgagatggaagatggaagtttcgacgcgg------tgttatgcactgttggtgtgcaataccttcag----caacctgaaaaggt-aagc-----------------------tg-atgtt--------------atttt------gttaat-------------------cagaat------------gtg-aagtt------------------atgtaggaattcatgaaa--------------------------------------------------gggtctgaa-------------actgacc-------------rag-----------------atcatcatgac-ttgtt-ataggtatt-tgcagaagttttt---------cgggtgc----------ttaggccaggaggtgtatwcattgtaagcttt---------------------------------------------------------------------------------------------------------------------------------------------------------------------------------------------------------------------------------------------------------------------------------------------------------------------------------------------------------------------
>I28628_M051_Malvaceae_Werklea_horrida_seq1
-------------------------------------------------------------------------------------------------------------------------------------------------------------------------------------------------------------------------------------------------------------------------------------------------------agtaagccttcaaaa------------at------cacatatgctrcctattmactcaa---aacccaagccatggaac------ccgtccattgcwccaa--------cwaatccacaaa-----------------------------ctttt------------------aaaaagattcttccact-----aaragtktca-----aacactt-----------------------tgaatgaaaacaargragcaaat------caatcaaaa---------gcaggcagaatcaarcgcctggtgctaaccaatgaag---gcagaaccaagctcaacccgtctcccgacagggaattmtatgcytytccaaggtttgtcrctcatgttgacgatrgattmatmgccacattaayggatttgtatcgggagavgttaaggcctggytcwgagattcttgacctcatgagttcatggatwagccatctaccaaatgaagttgtttacaaaagagtggtagggcatggacttaatgctcaggarcttgccaggaattmtaggatggattacttctttrtcaaggatctaaaccaggatcagaaactcgagatcraagatgmargtttcratgctg------tgttatgcactgtcagygtgcagyatcttcag----caaccagagaaggt-aacc-----------------------tgtwtrat--------------ttyct------gttcat-------------------cagatt------------atg-atgct------------------atgtaggaatcaatggga--------------------------------------------------gggtctgaa-------------actgacc-------------aagattaygaa---------tccatgattg--------------------------------------------------------------------------------------------------------------------------------------------------------------------------------------------------------------------------------------------------------------------------------------------------------------------------------------------------------------------------------------------------------------------------------------------------------------
>I28629_M052_Malvaceae_Spirotheca_rosea_seq1
-----------------------------------------------------------------------------------------------------------------------------------------------------------------------------------------------------------------------------------------------------------------------------------------------------------------------------------------------------------------------------ccatggaatcc---tccatccattgcagca-----------aatcatcaaa-----------------------------cttcatctactcttctgtgcaaaaacgaggttcttccact-----aaaaatctca-----aacactt-----------------------tgaatgaaaacatggaagcgaat------caatccaaa---------gctggcagaatcaaacgcctggtacttaccaatgaag---gcagaagcaaactcgacaggtttactgacagggaattctattcttatccgaggttcgtgactcatgtcgatgatggcttcgttgccaaattgacagatttgtttagggaaaggttaaggcatggttcagagatccttgacctgatgagttcatggattagtcatttaccgaaggaagttgtttacaaaagagtggtcgggcatggacttaatgctcaggagcttgccaggaattccaggttggattacttctttgtcaaagatctaaaccaggatcaaaaacttgaaatggaagatgaaagtttcgatgcag------tgttatgcactgtcagtgtacaatatcttcaa----caacctgagaaggt-aagc-----------------------tg-ataat-------------tctcta------------------------------------------------------------------------------------------------------------------------------------------------------------------------------------------------------------------------------------------------------------------aaaac-----agaaaaaaaaaattaaaaattaaatatattcatatcgaacatgtac------------------------------------------------------------------------------------------------------------------------------------------------------------------------------------------------------------------------------------------------------------------------------------------------------------------------------------------------------------
>I28630_M053_Malvaceae_Huberodendron_swietenioides_seq1
---------------------------------------------------------------------------------------------------------------------------------------------------------------------------------------------------------------------------------------------------------------aagaaaaaaa----------------------------------------aaaa----------------------acatatgcttccaatggactcaa---aacccaagccatggaac------ccatccattgcagca-----------aatccacgaa-----------------------------cttcatcttcttttctgttcaaaaacaagattcttccact-----gaaaatctca-----aacactt-----------------------tgaatgaaaacaagggagcaaat------caatcggaa---------gctggcagaatcaaacgcctggtgcttgctaacgaag---gcagaaccaaactcaacmgatttcctgacagggaattctaygcttatccaaggttcgtgactcatgttgatgatggattcattgccacattaacagatttgtatagdgaaaggttaaggcccggctcagaggttcttgacctcatgagttcdtgggttagccatctgccaaatgaagttgtttacaaaagggtggtcgggcatggacttaaygctcaggagcttgccaggaattctaggatggattacttctttgtcaaggatctaaaccaggatcaaaaacttgagctggaagatggaagtttcgatgcag------tgttatgcactgtcagtgtacagtatcttcag----caacccgagaaggt-aagc-----------------------tg-atagt-------------tgcytt------gttcat-------------------cagaat------------atg-aagtt------------------wtacaggaatcaatgaga--------------------------------------------------gggtctgaa-------------actgacc-------------aag-----------------atcatgaataa-tctat-gttg----c-tccrccacatatt---------cgaatata----a-atttgaagatatgat-----------------------------------------------------------------------------------------------------------------------------------------------------------------------------------------------------------------------------------------------------------------------------------------------------------------------------------------------------------------------------------------
>I28631_M054_Malvaceae_Trochetiopsis_benjaminae_seq1
-----------------------------------------------------------------------------------------------------------------------------------------------------------------------------------------------------------------------------------------------------------------gcaagtgtttacgaccatgaat---------------cagraarttctgraaaactgaagtcctgraratattcatatatgttccccattcastcaa---------atccatggaac------ccatccattgcagcaa----------gccccataa---------------------------cttattcttcttcagttytgttcaaaaacaagwtttttccact-----aaaaatmtca-----agctctt-----------------------tggatgaaaagaagsaagcaaac------caatccaaagc------agcaggaagaatcaaacgccttgtrcttaccaatgaag---gcagaaccaaactcaacvcagtccccgacagkgwattctatgcttatccgaggtttgtgactcatgtcgacgatggcttcattgchacattaactaatttgtatagggaaaagttaaaccctgggtcagagatkcttgacctcatgakctckdgggttagccatctamcaaamgabgttgcttacaaaagagtggtgggtcatggacttaatgctcaggaacttgcccggaatcctcggctkgattatttctttgtcaaggatctgaatcaggaccagaaacttgakwtggragatggaagttttgatgcagtgttwctgttatgcactdttagtktahagtaccttcag----caacccgaaaaggt-aakt-----------------------tagctdatc------------------------gtgtat-------------------ctgtgtc----ttgtctsgtg------------------------tcataagtacaaaaaaat--------------------------------------------------tggtgtcaa-----------------------------------------------------acaatt-tttttcttatcataagaatg-aaaataagcttaattct--aactgawtttaygt------------------atatacttgttataggtat----------------------------------------------------------------------------------------------------------------------------------------------------------------------------------------------------------------------------------------------------------------------------------------------------------------------------------------------------------------------
>I28632_M055_Malvaceae_Eriolaena_candollei_seq1
---------------------------------------------------------------------------------------------------------------------------------------------------------------------------------------------------------------------------------------------------------------------------------------------------------------------------------------------------------------------------------------------------------------------------atca---------------------------cctttattgatgattttmkrydcaaaavcwrgktytwtyysytagctgaaaaatywma-----wgctcttactgtttttaagcaatttaagaatsgakkaraaraagrragyarac------caatccaaagc------agcaggaagaatcaaacgysttgtacttaccaatgaag---gcagaaccaaactcaacacagtccccgacagggaattctwtgcttatccgagktttgtgactcatgtcgacgatggcttcattgctacattaactaatttgtatagggaaaagttaaaccctgggtcagagattcttgacctcatgagctcatgggttagccatctaccaaatgatgttgcttacaaaagagtrgtgggtcatggacttaatgctcaggaacttgcccggaatcctcggctggattatttctttgtcaaggatctgaatcaggaccagaaacttgagatggaagatgraagttttgatgcag------tgttatgcacygttagtgtacagtaccttcag----caacccgaaaaggt-aatt-----------------------tagctaatc------------------------gtgtrt-------------------ctatgtc----tcgtctcgtg------------------------tcataagtacaaaaaaat--------------------------------------------------tggtggcaa-----------------------------------------------------tcawttttttttttttt-------------------------------------------------------------------------------------------------------------------------------------------------------------------------------------------------------------------------------------------------------------------------------------------------------------------------------------------------------------------------------------------------------------------------------------------------------
>I28633_M056_Malvaceae_Adansonia_digitata_seq1
----------------------------------------------------------------------------------------------------------------------------------------------------------------------------------------------------------------------------------------------------------------------------------------aatcgta----c--gaaggaaacaaaaaaa------------aaaaatccaacatatgcttccaattcmgtcaa---aacccaagccatggaat------ccatccattgcagca-----------aatcatcaaa-----------------------------cttcatchtctmttctgttcaaaaacaagattcttccaaa-----aaaaatcaca-----agtactt-----------------------tgaatgaaaacatggaagcaaat------caatcgaaa---------gctggcagaatcaaacgcctggtgcttaccaacgaag---gcagaaccaaactcaacaagtttcctgacagggaattctatgcttatccgaggtttgtaactcatgtcgatgatggtttcattgccaaattgacagatttgtatagggaaaggttaaggcctggttcagagattcthgacctgatgagttcatggattagtcatttaccgaatgaagttgtttacaaaagagtggtcgggcatggacttaatgctcaggaacttgctaagaattccagggtggattacttctttgtcaaggatctaaaccaggatcaaaaacttgagatggaagacggaagtttcgacgcgg------tgttatgcaccgtcagtgtgcagtatcttcag----caacctgagaaggt-aagc-----------------------tg-atagt-------------tatttt----tggtctht-------------------cagaat------------atg-aagtt------------------ttaaggtaatcaataaga--------------------------------------------------gggtctgaa-------------acccacc-------------aacatcttgaaagtaccca-tgtctgtacat-attcggatacgaacctttcaaaggctctt---------taaatac-----acaaaaaaaacttata------------------------------------------------------------------------------------------------------------------------------------------------------------------------------------------------------------------------------------------------------------------------------------------------------------------------------------------------------------------------------------------
>I28635_M058_Malvaceae_Byttneria_aculeata_seq1
---------------------------------------------------------------------------------------------------------------------------------------------------------------------------------------------------------------------------------------------------------------------------------aaaaaacatatcca--------ggaaaaccccaacgg------------aag----gttcctatgctcccttgtcactcaa---aacccaatccatggaac------ccttccatcagaaca-----------aaaccacaacaat--------------------------cccccccttatttgtggttcatgaacaagatcaatctaccact--caaaatctcc-----agcacct-----------------------tgaacgagaacaaggagtcaaac------caacccaaacca---tcggcaggaagaggcaagcgtctagtgcttaccaatcaag---gcagaaccaaactcaacaacttccctgacagggaattctatgcctttccacgatttgtaacccatgttgatgatggattcatccacactttgacaaatttgtacagagagaggttaaggcctgggtcagaaattcttgacctcatgagctcatgggtcagccatttaccaaaggaaggtgtatacaaaagagtggtcggacatgggctcaatgctcaggaacttgccaggaaccctaggctggattactttttcctcaaggatttaaaccaagatcagaaacttgagatggaagatgcttgcttcgacgcag------tggcatgcactgttagtgtacaataccttcag----caacctgagaaggt-aaca-----------------------tg----------------acgtaattt------gttcac-------------------catggc-----tttctaaatg--------------------------------------------g---------------------------------------------acaggtttctagcata-------aatcagtcattttc-----------tgacaaggt-------actgtgattgc-ttgattataggtatt-tgctgaagt-----------------------------------------------------------------------------------------------------------------------------------------------------------------------------------------------------------------------------------------------------------------------------------------------------------------------------------------------------------------------------------------------------------------------------------
>I28636_M059_Malvaceae_Pterospermum_pierrei_seq1
---------------------------------------------------------------------------------------------------------------------------------------------------------------------------------------------------------------------------------------------------------------------------------------------------------------------------------------------------------------------------------------------------------------------------atawrs----------------------------------------------------------------------------------------aawtakm-----------------------maamsraaacyaatttatcaaaccaaaaccaaccmaaagc------tgcaggcagaatcaaacgmctggtgcttaccaatgaag---gcaaaaccaaactcaacacatttcccgacagggaattctatgcttatccgaggttcgtgactcatgttgatgatggtttcattgccacattaactgatctgtatagggagaggttaaggcttggctcagagattcttgacctaatgagctcatgggttagccatctaccaaaggaagttgtttataaaagagtggtggggcatgggcttaatgctcaggaacttgctaggaatcctaggctggattacttctttgtcaaggatctgaatcaggatcagaagcttgagatggaagatggaagttttgacgctg------tgttatgcactgttagtgtacagtaccttcag----caacctgagaaggt-aagc-----------------------tg-gtggt--------------atttt-----gtttagg-------------------cataaa------------gtttaaatt--------------------------------------------------------------------------------------------------t---------actgatg-------------atgatgatg-----------tttgtcatttt-ttgtc-atattggtt---cataattttt--------------------------------------------------------------------------------------------------------------------------------------------------------------------------------------------------------------------------------------------------------------------------------------------------------------------------------------------------------------------------------------------------------------------------------
>I28637_M060_Malvaceae_Duboscia_vifidiflora_seq1
---------------------------------------------------------------------------------------------------------------------------------------------------------------------------------------------------------------------------------------------------------------------------------------------------------------ctgaaa----------------------acatatgctccctattcactcaa---aacccaagccatggcac------ccctccattacggca-----------aatacacaaa-----------------------------cttcttcttctcttctgttgaaaaacaagatccttccact-----taaaatttct-----agcactt-----------------------taaatgaaaacaaggaagcaaac------caatccaga---------gcaggcagaatcaaacgcctggtgcttagcaatgaag---gcagaaccaaacttaacagatttcctgacagggaattctatgcttatccacgctttgtgactcatgttgatgatggcttcattgccacattaacaaatctgtatagcgagcagttaaggcctggctctgagattcttgacctcatgagctcatggattagccatctaccaaaggaggttgtgtacaaaagagtggtgggacatggactcaatgctcaggaacttgccatgaatcctaggttggattacttctttgtcaaggatctaaaccaggatcaaaaacttgagatggaagatggaagtttcgacgcag------tgttatgcactgttagtgtccagtaccttcag----caacctgagaaggt-aagc-----------------------tg-attttt------------tatttt------gttcat-------------------catagt------------atg-aagtt------------------atacagaaag-aaaaaaa--------------------------------------------------gggtctgaaat------tctgaactgata-------------gaa-----------------atcatgattac-tcgttaataggtatt-tgcagaagttttt---------cgggtgc----------ttaggccaggtggggtattcattgtaagcttcagcaatagactt---------------------------------------------------------------------------------------------------------------------------------------------------------------------------------------------------------------------------------------------------------------------------------------------------------------------------------------------------------
>I28638_M061_Malvaceae_Basiloxylon_brasiliensis_seq1
-------------------------------------------------------------------------------------------------------------------------------------------------------------------------------------------------------------------------------------------------------------------------------cctggaaccagtttc------------agttcctgcaaa-----------------------acatgctccctatccactcaa---aacccaagccatggcac------ccatccattgcagca-----------aatcctcaag-----------------------------catcctcctctcttctgttcaaaaacaagattcttccgct-----gaatatttttc--caaacactt-----------------------tgaatgaaaacaaggaagcaaac------caacccaaa---------gcaggcagaatccaacacctggtgcttagcaatgaag---gcagaaccaaacttaacacatttcctgacagggaattctatgcttatccacggttcgtgacccatgttgatgatggcttcattgccaccttgacaggtttgtatagggagcggttaatgcctggctcggagattcttgacctcatgagctcatggattagccacttaccgaaggaagttgtttatagaagagtggttggacatggactcaatgcacaagaacttgctaggaatcctaggctggattacttctttgtcaaggatctaaaccaggatcaaaaacttgagatggaagatggaagtttcgacgccg------tgctatgcgctgttagtgtacaataccttcag----caacccgagaaggt-aagc-----------------------tg-ctgct--------------agttt------cttcat-------------------cagaat------------atg-aagtt------------------agacaggaatcaatgaca--------------------------------------------------gggtctgaa-------------actaacc---------------------------------atgatcaccat-tttac-cttggtaat-tatataattcaaaaatgataaatgaaaatg----ataaattgagctcaccgatttaaattcgattcatttaagtattttat-----------------------------------------------------------------------------------------------------------------------------------------------------------------------------------------------------------------------------------------------------------------------------------------------------------------------------------------------------------
>I28639_M249_Malvaceae_Gyranthera_amphibiolepis_seq1
-------------------------------------------------------------------------------------------------------------------------------------------------------------------------------------------------------------------------------------------------------------------------------------------------------------------------------------------------------------------------------atggaaa------ccatccattgcagca-----------aatccacgaa-----------------------------cttcatcttcttttctgttcaaaaataagattcttccact-----gaaaatctca-----aacactt-----------------------tgaatgaaaacaagggagcaaat------caatcgaaa---------gctggcagaatcaaacgcctggtgcttgccaatgaag---gcagaaccaaactcaacagatttcctgacagggaattctatgcttatccaaggttcgtgactcatgttgatgatggattcattgccacattaacagatttgtatagggagaggttaaggcctggctcagaggttcttgacctcatgagttcatgggttagccatctgccaaaggaagttgtttacaaaagggtggtcgggcatggacttaatgctcaggagcttgccaggaattctaggttggattttttctttgtcaaggatctaaaccaggatcaaaaacttgaaatgcaagatggaagtttcgacgcgg------tgttatgcactgtcagtgtacagtatcttcag----caacccgagaaggt-aagc-----------------------tg-atagt-------------tatttt------gttcat-------------------cagaat------------atg-aagtt------------------ttacaggaatcaatgaga--------------------------------------------------gggtctgaa-------------actaacc-------------aagt----------------atcatgaataa-tctat-gttg----c-accgacacacatt---------caaatat---------------------------------------------------------------------------------------------------------------------------------------------------------------------------------------------------------------------------------------------------------------------------------------------------------------------------------------------------------------------------------------------------------------
>I28640_M062B_Malvaceae_Diplodiscus_paniculatus_seq1
--------------------------------------------------------------------------------------------------------------------------------------------------------------------------------------------------------------------------------------------------------------------------------------------------------------------------------------------------------------------------------trgcay------mmakcsattgcygmw-----------ratycrgrrm-----------------------------rytcctcwtywactctgttt---------gttcttccact-----aaaaatttcc-----agctcta-----------------------tggatgaaaacaatgcagcaaac------caatccaaa---------gctagcagaatcaaacacctggtgcttacaaatgaag---gcagaaccaaactcaacacatttcctgacagggaattctatgcatatccaagatttgtgactcatgttgatgatggcttcattgccacattaacaaacttgtatagggagcggttgaggcttggctcggagattcttgacctcatgagctcatggattagccatctaccagaggaagttgtttacaaaagagtggttgggcatggactcaatgctcaggaacttgccaggaaccctaggctggattacttctttgtcaaggatctaaatcaggatcaaaaactagagattgaagatggaagtttcgatgcag------tgttatgcactgtcagtgttcagtaccttcag----caacctgagaaggt-aagc-----------------------tg-atgta--------------gttct------gtacat-------------------cagaat------------atg-aagtt------------------atgcaggaaataaagaaa--------------------------------------------------gggtctgaa-------------actgacc-------------gtg-----------------a--atgattac-ttgtt-atag--------------------------------------------------------------------------------------------------------------------------------------------------------------------------------------------------------------------------------------------------------------------------------------------------------------------------------------------------------------------------------------------------------------------------------------------------
>I28641_M063_Malvaceae_Brownlowia_peltata_seq1
-------------------------------------------------------------------------------------------------------------------------------------------------------------------------------------------------------------------------------------------------------------------------------------------------------------------------------------------acatatgctccctattckctcaa---aacccaacccatggcam------ccatccattgctgca-----------aatccaggaa-----------------------------attcctcttttattctsttcaaaaacaatgttctgccacy-----aaaaatttcc-----agctctt-----------------------tggatgaaaacaatgcagcaaac------caatccaaa---------gctggcagaatcaaacgcctggtgcttacaaatgaag---gcagaaccaaactcaacacattttctgacagggaattctatgcttdtccaaggtttgtgactcatgttgataatggcttcattgccacattaacaaacttgtatdgggagcggttgacgcctggctcggagattcttgacctcatgagctcatggattagccatctaccagaggaagttgtttacaaaagagtggttgggcatggactcaatgctcaggaacttgccaggaaccctaggctggattacttctttgtcaaggatctaaatcaggatcaaaaactagagatcgaagatggaagttttgatgcag------tgttatgcactgtcagtgttcagtaccttcag----caacctgagaaggt-aagc-----------------------tg-atgtt--------------gttct------gttcat-------------------cagaat------------atg-ragtt------------------atgcaggaaataaagaaa--------------------------------------------------gggtctgaa-------------actgacc-------------gtg-----------------a--atgattac-ttgtc-ataggtatt-tgcggaagttttt---------cgggtgc----------ttagggcaggaggggtgtttattgtcagct-----------------------------------------------------------------------------------------------------------------------------------------------------------------------------------------------------------------------------------------------------------------------------------------------------------------------------------------------------------------------
>I28642_M064_Malvaceae_Burretiodendron_esquirolii_seq1
-----------------------------------------------------------------------------------------------------------------------------------------------------------------------------------------------------------------------------------------------------------------------------------------------------------------------------------------------------------------w---srttykwwtcgtatgac-------------------------------------------------------------------------------------------------------ttamyays-----wrgawtktym-----agykytw-----------------------ygrwtsaywrsrmgcaatcaaatt---atcagtccaaagc------tgcaggcacaatcaaacgcctggtgcttaccaatgaag---gcagaaccaaactcaacaaattccctgacagggaattctatgcttatccgaggtttgtgacacatgttgatgatggctttattgccacattgacagatttgtatagggagcagttaaggcctggtacagagattcttgacctcatgagctcatgggttagccatctgccaaaagaagttgtttacaaaagagtagtggggcatggacttaatgctcaggaacttgccaggaatcctaggctggattacttctttgtcaaggatttaaaccaggatcaaaagcttgagatggaagatgcaagctttgatgctg------tgttatgcactkt----------------------------------------------------------------------------------------------------------------------------------------------------------------------------------------------------------------------------------------------------------------------------------------------------------------------------------------------------------------------------------------------------------------------------------------------------------------------------------------------------------------------------------------------------------------------------------------------------------------------------------------------------------------------------------------------------------------------------------------------------------------------------------
>I28643_M065_Malvaceae_Hermannia_flammea_seq1
---------------------------------------------------------------------------------------------------------------------------------------------------------------------------------------------------------------------------------------------------------------------------------------------------------------------------------------------------------------------------aatcatggcat------ccacccatcacacca-----------aatccacagc-----------------------------ctctctcccctcttcgttccaaaaacaagactctcccgtt-----taaaawttcc-----tgcactt-----------------------tgaatgaaaacaaggaagcaaac------caatccaaa---------gcagggagaatcaaacgcctggtgctttccaatgaaggcagcagaaccaaactcaacccattatctgacagggaattytatgcttacccacgctttgtgactcatgttgatgatgccttcattgctactttgacaaatttgtatagggagcggttaaggcctggctcagaggttcttgacctcatgagctcatgggttagccatctgcctaaagaagttgtgtacaagagagtggtaggccatggacttaatgctcaggaacttgccaggaaccctaggctggattacttcttcgtcaaggatctaaaccaagatcaaacacttgagatggaagatgggagttttgatgcgg------tgttatgcactgttagtgtacaatatcttcaa----caacctgagaaggt-aatc-----------------------kc-------------------cgtttaaactgcatctac-------------------taaaaa-----------------------------------------------------------------------------------------------------------gggtctgaagtaacc---------------------------taaatcataa----------ctcatgactac-tcatt-ttaggtatt-tgcagaagttttc---------cgggtac----------ttaggcc----------------------------------------------------------------------------------------------------------------------------------------------------------------------------------------------------------------------------------------------------------------------------------------------------------------------------------------------------------------------------------------------
>I28644_M066_Malvaceae_Thomasia_solanaceae_seq1
--------------------------------------------------------------------------------------------------------------------------------------------------------------------------------------------------------------------------------------------------------------------------------------------------------------------------------------------catatgctccatattcacacaa---aacccgaaccatggcac------ccgtccattgcagca-----------aatccaaaaa--------------------------aatcttcctctccttttctgttcagaaacaagattcttccact-----aaaaatttcc-----agcactt-----------------------taaatgaaaacaaggaagcaaac------ccatccaaa---------gcaggcagaatcaaacgcctggtgcttaccaatgaag---gcagagccaaactcaaccctcttcctgaccgggaattttatgcttatccacgctttgtgactcatgttgatgatggcttcatcgccaccctgacaaatttgtatagggagcggttaaggcctggctcagagattcttgacctcatgagctcatggattagccatctgccaaaggaagttgcgtacaaaagagtggtcgggtgtggacttaatgctcaggaacttgccaggaaccctaggctggattacttctttgtcaaggatctaaaccaggatcaaacacttgagatggaagatggaagtttcgacgcgg------tgttatgcactgttagtgtacagtaccttcag----caacctgagaaggt-aagc-----------------------tg-atgta--------------atttt------gttcat-------------------cagaat------------atg-aagtt------------------atgcaggaaccaatgaaa--------------------------------------------------gggtctgaa--------------ctgattaa-----------aag-----------------atcgtgattac-tcgtt-gtaggtatt-tgcagaagttttt---------cgggtac----------ttaggccaggaggggtattcattgtaagctttagcaatagacttttctatgagaaagcaatc-------------agt-----------------------------------------------------------------------------------------------------------------------------------------------------------------------------------------------------------------------------------------------------------------------------------------------------------------------
>I28645_M067_Malvaceae_Guichenotia_ledifolia_seq1
---------------------------------------------------------------------------------------------------------------------------------------------------------------------------------------------------------------------------------------------------------------------------------------------------------------ctgaaa----------------------acatatgctccctattcacacaa---aacccgaaccatggcac------ccgtccattgcagca-----------aacccccaaa-----------------------------cttcctctccttttctgttcaaaaacaagattctcccact-----aaagatttcc-----agcactt-----------------------taaatgaaaacaaggaagcaaac------caatccaaa---------gcgggcagaatcaaacgcctggtgcttaccaatgaag---gcagagccaagctcaacacttctcctgaccgggaattttatgcttatccacgctatgtgactcatgttgatgatggcttcatcgccaccctgacaaatttgtatagggagcggttaaggcctggctcagagattctcgacctcatgagctcatggattagccatctgccaaaggaagttgtgtacaaaagagtggtcgggtgtggacttaatgcccaggaacttgccaggaactttaggctggattacttcctcgtcaaggatctaaaccaggatcaaacacttgagatggaagatggaagcttcgacgccg------tgctatgcgctgttagtgtacagtaccttcag----caacctgagaaggtaaagc-----------------------tg-atgta--------------atttt------gttcat-------------------cagaat------------atg-aagtt------------------atgcaggaatcaatgaaa--------------------------------------------------gggtctgaa--------------ctgatt-------------aag-----------------atcgtgattac-tcgtt-tcaggtatt-cgcagaagttttt---------cgggtac----------ttaggccaggaggggtattcattgtaagcttcag-------------------------------------------------------------------------------------------------------------------------------------------------------------------------------------------------------------------------------------------------------------------------------------------------------------------------------------------------------------------
>I28646_M068_Malvaceae_Helmiopsis_sp_seq1
-----------------------------------------------------------------------------------------------------------------------------------------------------------------------------------------------------------------------------------------------------------------------------atctggaaaact----------------gaagtcctgaaaa------------gagatattcatatatgttycccattcamtcaa---------atccatggaac------ccrtmcatwgcagcaa----------atccyatwa---------------------------------cttcttcaattctgttcaaaaacaagwtttttccrct-----aaaaatctca-----agctctt-----------------------tggatgaaaagaaggaagcwaac------caatccaaagm------agcaggaagaatcaaacgccttgtacttaccaatgaag---rmagarmcaaactcaacacagtccccgacagggaattctatgcttatccgaggtttgtgactcatgtcgacgatggcttcattgcydcattaactaawttgtatarggaaaagttaaaccctgggtcagagattcttgacctcatgagctcatgggttagccatctaccaaawgakgttgcttacaaaaragtggtgggtyayggacttaatgctcaggavcttgcccggaatcctcggctggattatttctttgtcaaggatctgaatcaggaccagaaacttgagatggaagatgraagttttgatgcag------tgttatgcacygttagtgtacwgtaccttcag----caacccgwaaaggt-aatt-----------------------tagctraty------------------------gtgtatckrttagctaatcgtgtatctatgky----yygyctcgtg------------------------tcataagtrcaaaaaawt--------------------------------------------------kgkdkymaa-----------------------------------------------------tcaat--ttttttytatcayaagcatg-aaaatawgtttaaytat--aactgaattt---------------------------------------------------------------------------------------------------------------------------------------------------------------------------------------------------------------------------------------------------------------------------------------------------------------------------------------------------------------------------------------------------------------
>I28647_M069_Malvaceae_Cheirolaena_linearis_seq1
-----------------------------------------------------------------------------------------------------------------------------------------------------------------------------------------------------------------------------------------------------------------------------------------------------------agtcctgaaaa------------tagatattcatatatgttccccattcactcaa---------atccatggaac------ccatccattgcagcaa----------atcccataa---------------------------cttattcttcttcagttctgatcaaaaacaagttttttccact-----aaaaatctca-----tgctctt-----------------------tggacgaaaggaaggaagcaaac------caatccaaagc------agcaggaagaatcaaacgccttgtacttaccaatgaag---gcagaaccaaactcaacacagtccccgacagggaattctatgcttatccgaggtttgtgactcatgtcgacgatggcttcattgctacattaactaatttgtatagggaaaagttaaaccctgggtcagagattcttgacctcatgagctcatgggttagccatctaccaaatgatgttgcttacaagagagtggtgggtcatggacttaatgctcaggaactcgcccggaatcctcagctggattatttctttgtcaaagatctgaatcaggaccagaaacttgagatggaagatggaagttttgatgcag------tgttatgcactgttagtgtacagtaccttcag----caacctgaaaaggt-aatt-----------------------tagctgatc------------------------gtgtat-------------------ctgtgtc----ttgtctcgtg------------------------tcataagaacaaaacaat--------------------------------------------------t-gtgtcaa-----------------------------------------------------tcaattatttttcttatcacaagaatg-gatataagcttaattct--aactgaattt---------------------------------------------------------------------------------------------------------------------------------------------------------------------------------------------------------------------------------------------------------------------------------------------------------------------------------------------------------------------------------------------------------------
>I28648_M070_Malvaceae_Helmiopsiella_madagascariensis_seq1
-------------------------------------------------------------------------------------------------------------------------------------------------------------------------------------------------------------------------------------------------------------------aggaa----aatctggaaaa---------------ctgaaagtcctgaaaa------------gagatattcatayatgttcccyattcastcaa---------atccatggaac------ccatccattgcagcaa----------atcccataacttmt------------tcttcttcttcttcctcttcttcmattctgttcaaaaacaagwtttttccrct-----aaaaatctca-----agctctt-----------------------tggaygaaaagaaggaagyaaac------caatycaaagc------agcaggaagaatcaaacgcyttgtacttaccaatgaag---gcagaaccaaactcaacacagtccccgacagggaattctatgmttatccgaggtttgtgactcatgtygacgrtggcttcattgcyacattaactaatttgtatagggaaaagttaaaccctgggwcagagattcttgacctcatgagctcatgggytagccatctaccaaawgakgttgcttacaaaagagtggtgggtcatggacttaatgctcaggaacttgcccrgaatcctcggctgdattatttctttgtcraggatctgaatcaggaccagaaacttgrgatggaagatggaarttttgatgcag------tgytatgcactgttagtgtacagtaccttcag----caacccgaaaaggt-aatt-----------------------magctratc------------------------gtgtat-------------------ctrtgtc----tsgtctcgtg------------------------tcataagtacaaaaaaat--------------------------------------------------tggtgtcaa-----------------------------------------------------wyaawt-ttttttytatcataagcatg-aaaataagtttaactct--aactgaatttatgt------------------atatacttgttgt----------------------------------------------------------------------------------------------------------------------------------------------------------------------------------------------------------------------------------------------------------------------------------------------------------------------------------------------------------------------------
>I28649_M071_Malvaceae_Goethalsia_meiantha_seq1
--------------------------------------------------------------------------------------------------------------------------------------------------------------------------------------------------------------------------------------------------------------------------------tttgaatcagtttcattgtc--tca-aagtcctgaaa----------------------acatatgctcctttttcactcga---aacccaagccatggcac------ctctccattacagaa-----------aatccacaaa--------------------------------cttcttctcttttgttgaaaaacaagatccttccact-----taaaatttct-----agcactt-----------------------taaatgaaaacaaggaagcgaaa------caatccaga---------acaggcagaaccaaacgcctggtgcttagcaatgaag---gcagaaccaaacttaacacatttcctgacagggaattctatgcttatccacgctttgtgactcatgttgatgatggcttcattgccacattaacaaatttgtatagagagcggttaaggcctggctctgagattcttgacctcatgagctcatggattagccatctaccaaaggaagttgtgtacaaaagagtggtgggacatggactcaacgctcaggagcttaccaagaatcctaggctggattacttctttgtcaaggatctaaaccaggatcaaaaacttgagatggaagatggaagtttcgacgcgg------tgttatgcactgttagtgttcagtaccttcag----caacctgagaaggt-aagc-----------------------tg-atttt--------------ctttc------gttcac-------------------cagaat------------att-aagtt------------------atacagaaaacaataaaa--------------------------------------------------gggtctgaaat------tttgaactgatc-------------gag-----------------atcatgattac-tcgttaataggtatt-tgcagaagttttt---------cgggtgc----------ttaggccaggaggggtattcattgtaagctttagcaataga------------------------------------------------------------------------------------------------------------------------------------------------------------------------------------------------------------------------------------------------------------------------------------------------------------------------------------------------------------
>I28650_M072_Malvaceae_Clappertonia_ficifolia_seq1
-------------------------------------------------------------------------------------------------------------------------------------------------------------------------------------------------------------------------------------------------------------------------------------------------------------------------------------------------------------ctcaa---aacccaaaccatggcagcctt-gccttccattacagca-----------aaaccacaag-----------------------------cttcctcttctcttctgttcaaaaacaagatcctcccact-----taaaatttcc-----agcacct-----------------------taaatgaaaacagggaagcgaac------caatccaaa---------gcaggcagaatcaaacgcctggtgcttggcaatgaag---gcagaaccaagcttaacatatttcccgacaaggaattctatgcatatccacgctttgtgactcatgttgatgatggcttcattgccacgttaacagatttgtatagggagcggctaaggcccggctctgagattcttgacctcatgagctcatgggttagccatctacccaaggaagttgggtacaaaagggtggtcggacatggactcaatgctcaggaacttgccaggaaccctagcctggattacttctttgtcaaggatctaaaccaggaccgaaaacttgagatggaagatggaagtttcgatgccg------tgttatgcactgttagtgtccaataccttcag----caacctgaaaaggt-aagctta------------------tacacataatga-----------------------tttcgt-------------------cagaat------------acg-aagtta-----------------tagaaagaatcaagaaaa--------------------------------------------------gggtct-------------------------t------------------------------accctaactgctctgttgataggtatt-tgcagaagttttt---------cgggttc----------ttagaccgggaggagtattcatcgtaagcttcagcaacagacttttcta----------------------------------------------------------------------------------------------------------------------------------------------------------------------------------------------------------------------------------------------------------------------------------------------------------------------------------------------------
>I28652_M074_Malvaceae_Hildegardia_barteri_seq1
-------------------------------------------------------------------------------------------------------------------------------------------------------------------------------------------------------------------------------------------------------------------------------------------------------------------------------------------------------------------------------------c------ccatccattgcagca-----------aatcctcgaa-----------------------------cttcctcttctcttctgttccaaaacaagattcttcatcc-----aaacatttttt--ggaacactt-----------------------tgaatgaaaataaggaagcaaac------caatccaaa---------gcaggcagaatcagacgcctggtgcttaccaaagaag---gcagaaccaagcttaactcatttcctgacagggaattctacgcttatccgcggttcgtgacgcatgtcgatgatggcttcattgccaccttaacgggtttgtatagagagcggttaaggcctggctcggagattcttgacctcatgagctcatggcttagccacctaccggaggaagttgtttacagaagagtggttggacatggacttaatgctcaggaacttgccaggaatcctaggttggattacttctttctcaaggatctaaaccaagatcagaaacttgagatggaagatggaagtttcgacgccg------tgctatgcactgtcagtgtacaataccttcag----caacccgagaaggt-aagc-----------------------tg-ctgct--------------agttt------cttcat-------------------cagaata-----------atg-aagtta-----------------agacaggaatcaatggaa--------------------------------------------------gtacctgaa-------------accgacc---------------------------------aagatcattat-tttac-tc-----------------------------------------------------------------------tttatatatatatata-------------------------------------------------------------------------------------------------------------------------------------------------------------------------------------------------------------------------------------------------------------------------------------------------------------------------------------------------------------
>I28653_M168_Malvaceae_Theobroma_cacao_seq1
---------------------------------------------------------------------------------------------------------------------------------------------------------------------------------------------------------------------------------atatgaatctgtttctcacg-gaaagtccccctcaggaaa--aatt----ggaacagtt-----------------------aa----------------------acatatgctccctattcacgcaa---aacccaagccatggcac------ccctccattgcagca-----------aatccacaaa-----------------------------cttcctctcctcttcggttcaaaaccaggcttcttccact-----taaaatttct-----agcactt-----------------------tgaatgaaaacgaggaagcaaac------cattacaaa---------gcaggtagaatcaaacgcctggtgcttaccaatgaag---gcagaaccaaactcaacacgtttcctgacagggaattctatgcttttccgcgcttcgtgactcatgttgatgatggcttcattgccacattgacagatttgtatagggagcgattaaggcctggctcggagattcttgatatcatgagctcatggattagtcatctgccaaaggaagttgtgtacaaaagagtggttggacatggacttaatgctcaggagcttgccaagaaccctaggctggattacttctttgtcaaggatctaaaccaggatcaaaaacttgagatggcagatggaagtttcgacgccg------tgctatgcactgttagtgtacagtaccttcag----caacctgagaaggt-gagc-----------------------tg-atgtt--------------atttt------gtttat-------------------cagaac------------atg-aagttt-----------------atataggaatcaatgaaa-------------------------------------------------ggggtctgaag-------tctgaactgacc-------------aag-----------------ttcatgattac-tcgtt-ctaggtatt-tgcagaagttttt---------cgggtgc----------ttaggccaggaggggtattcattgtaagctttagcaata--------------------------------------------------------------------------------------------------------------------------------------------------------------------------------------------------------------------------------------------------------------------------------------------------------------------------------------------------------------
>I28654_M105_Malvaceae_Pachira_aquatica_seq1
--------------------------------------------------------------------------------------------------------------------------------------------------------------------------------------------------------------------------------------------------------------------------------------------------------------------------------------------------------attcacttaa---aacccaagccatggaat------ccatccattgcagca-----------aatcatcaaa-----------------------------cttcatcttctcttctgttyaaaagcaaggttcttccact-----aaaaatctca-----aacactt-----------------------tgaatgaaaacatggaagcaaat------caatccaaa---------gctggcagaatcaaacgcctggtgcttaccaatgaag---gcagaaccaaactcaacaggtttcctgacagggagttctatgcttatccgaggttcgtgactcatgtcgatgatggcttcattgccaaattgacagatttgtataaggaaaggttaaggcctggttcagagattcttgacctgatgagttcatggattagtcatttaccaaatgaagttgtttacaaaagagtggtcgggcacggtcttaatgctcaggadcttgtcaggaattccaggttggattacttctttgtcaaggatctaaaccaggatcaaaaacttgagatggaagatggaagtttcgacgctg------tgttatgcactgtcagtgtacagtatcttcag----caacctgagaaggt-aagc--------------------------------------------tatttt------cttaat-------------------cagaac------------gcg-tagtt------------------ttataggaatcaatgaga--------------------------------------------------gggtctgaa-------------accgatc-------------aagataatgaaattatttatatccaacacat-atttggaccaaggtc-tctaaa--------------------------------------------------------------------------------------------------------------------------------------------------------------------------------------------------------------------------------------------------------------------------------------------------------------------------------------------------------------------------------------------------------------------------------------
>I28655_M148_Malvaceae_Robinsonella_mirandae_seq1
-------------------------------------------------------------------------------------------------------------------------------------------------------------------------------------------------------------------------------------------------------------------------------------------------------------tcacacaca------------ca------cacacatgctacatattcactcra---aacccaatccatggaac------cmwtccattgtatca-----------aattcattra-----------------------------ctttctcttcacttsagttcaaaaacaagcwtcttycatt-----aaaaatctca-----agcactt-----------------------tgaatgaaaayaaagargcaaat------caatcaaaa---------gcaggcagaatcraacgcctggtgcttaccaatgaag---gcagaaccaaactcgacatgttycccgacagggaattctatgcttatccraggttcgtaactcatgtygatgatggtttcattgccacgttaacagatttgtatcgasagaggttaaggcctggttcsgagattctcgacctcatgagttcatggatyagccatctaccrratvaagttgtttacaaaagagtggtagggcatggacttaatsctcaggagcttgccagaaactctaggctmgattacttctttgtcaaggatctaaaccaggatcagaaaytsgagatcgaagaygcgagtttcgatgccg------tgttatgtactgtcagygtacagtatcttcwg----caacctgaraaggt-aatc-----------------------tgtwtgat--------------atttt------ktgcat-------------------cagaar------------wtg-atgtt------------------atakagaawtgaa----------------------------------------------------------------------------------------------------ttaatgaa---------tctatgattgc-ttgtt-ataggtttt-tgctgaagttttt---------cgggttc----------ttaggccgggaggcgtgttcattgtgagcttcag-------------------------------------------------------------------------------------------------------------------------------------------------------------------------------------------------------------------------------------------------------------------------------------------------------------------------------------------------------------------
>I28656_M002_Malvaceae_Tilia_americana_seq1
-----------------------------------------------------------------------------------------------------------------------------------------------------------------------------------------------------------------------------------------------------------------------------------------------------------------------------------------------------------------------------------------------tctattgcagca-----------aatccacgaa-----------------------------cttcctcttctattctgttcaaaaacaagattcctccaat-----aaaaatttca-----aactctt-----------------------tgaatgaaaacaaggaagcaaac------caatccaaa---------gctggcagaatcaaacgcctggtgcttaccaatgaag---gcagaaccaaacttaacccagttcctgacagggaattctatgcttatccacggtttgtgactcatgttgatgatggcttcatttccacattaacaaatttgtatagtgagcggttaaggcctggttcagagattcttgacctcatgagctcatggattagccatctaccaaaggaaattgtttacaaaagagtggtggggcatggacttaatgctcaggaacttgccaagaatcctaggctggattacttctttgtcaaggatctaaaccaggatcaaaaacttgagatggaagatggaagtttcgacgcgg------tgttatgcgctgttagtgtacagtaccttcag----caacctgagaaggt-aagc-----------------------tg-atatt--------------atttt------gttcat-------------------cagaat------------atg-aaatt------------------atacaggaatcaaagaaa--------------------------------------------------gggtctgaa-------------actgact-------------aag-----------------atcatgattac-ttgtt-ataggtatt-tgcagaagttttt---------cgggtgc----------ttaggccaggaggggtattcattgtaagctttagcaatagacttttctatga-------------------------------------------------------------------------------------------------------------------------------------------------------------------------------------------------------------------------------------------------------------------------------------------------------------------------------------------------
>I28657_M180_Malvaceae_Triumfetta_lappula_seq1
---------------------------------------------------------------------------------------------------------------------------------------------------------------------------------------------------------------------------------------------------------------------------------------------------------------cagaaaaa-----------aaaaaaagcatatatgctcccrattcactcaa---aacccaagccatggaac------ccttcaatcatatca-----------aatccscaac-----------------------------cttcytctyctcttctgttcaaaaacaasaycctsccact-----taaaatttcc-----agcacyt-----------------------traatgaaaacaaagaarcaaac------caatccaaatccaaagcagcaggcagaatcaaacgccaggtgcttggmaacgaag---gmagaaccaaactcaacacatytcccgacagggaattctatgtttwtccacgsttcgtgactcatgtcgacgatggyttcatmgccaagttaacagatttgtabagggaacggttaaggcctggctctgagattctcgacctcatgagctcatgggttagccatctaccaaadgaagttaagtacaaaagggtggtgggacatggacttaatgctcargaacttgccaavaaccctadgctggattayttcttcgtcaaggatctaaaccaggatcaaaaacttgagatggaagatggaagtttcgacgcgg------trwtatgcactgttagtgtccagtatcttcag----cagcctgaaaaggtaaagc-----------------------tttatacata-----------taat-t------tttcgt-------------------cagrat------------wtg-aagttt-----------------tacgaagaatcaagaaaa--------------------------------------------------gggyctctgat-----------tctcatr---------------------------------gtaatgactct-gttttaataggtatt-tgcagaagttttt---------cgggttc----------ttaggcctggaggagttttcattg-----------------------------------------------------------------------------------------------------------------------------------------------------------------------------------------------------------------------------------------------------------------------------------------------------------------------------------------------------------------------------
>I28658_M160_Muntingiaceae_Muntingia_calabura_seq1
------------------------------------------------------------------------------------------------------------------------------------------------------------------------------------------------------------------------------------------------------------------------------------------------------------------aaa---------------------ctctgatgcttctcgttcagacaa---aacccaacccatggt---------------ttacagga-----------aatctacagc-----------------------------ttccttctcctcttgtgttaaggacccaaatttccccagt-----aaaggtagca-----aacagtt-----------------------tgaacgaaaccaatgaaacagaa------caatccaaa---------gctggccggatccaacgcttagtgctcacaaatgaag---gcagaaccaaactcaatgccttgccagatagagaattctatgcttatccacgcttcgtgacccatgtcgatgatggcttcattgcaacactaaccaatatgtatcgagagcggctgagacctggttcagaggttctagacctcatgagttcatgggttagccatttgccccaagaaggtgagtacaaaagagtggtgggtcatggacttaacgcccaagagcttgctagaaaccctagactagattacttcttcatcaaggatcttaatcaagatcagaagtttgagcttgaagattgcagttttgatgctg------tgttgtgcaccgtcagtgtgcagtatctccag----cagcctgagaaggt-aata-----------------------cg-ataat--------------tttatgcat-agttagt-------------------gattat----------------gagttc-----------aaa---atctgctgtttaatgattat------------------------------------------------gagttcaaaatct---------gctgtacatggt----------------------------aatatgatcgccatgtt---a---------------------------------------------------------------------------------------------------------------------------------------------------------------------------------------------------------------------------------------------------------------------------------------------------------------------------------------------------------------------------------------------------------------------------------------------------
>I9832_V002_Malvaceae_Luehea_speciosa_seq1
aaaaacttgtaagagagaatgaaattgggcacttcaagtgaaaaaaagttttgaatttttgttctctcaaattaattaattatcaaaytatgggcctcaattgagcccattggtaggactgataaacaatcayaygagcccaaaatgggcccatttggacccaagttttgtgggccctgatgkatatgtgcaagtttttacaaccacagaagcttttcagcaatcgaatgaatytgtttgacgtgggaacatccacstcaggaaa--watccctggaaccagtttcatyvty--tcr-aartcctgaad----------------------acatatgctccctattcactyaa---aacccaagccatggcac------ccctcvhybahhrha-----------vnwmbwcmam-----------------------------mwwcttcttcthttctgttgaaaaryaagatccttccact-----taaaatttct-----rgcactt-----------------------taaatdaaaacaaggaagcaaat------caatccaga---------gcaggmagaatcaaacghcngvtgcttagcaatgaag---gcagaaccaaanttaacacgtttcctgacagggaattctatgcttatccacgatttgtractcatgttgatratggcttcattgccvcattaacaaatttgtahagggagcggntaagncvrgnhnhtgagattcttgacctcatgagctcatggattagccatctaccaaaggaagttgtgtacaaaagagtggtgggavatggnctcaatgctcaggaacttgccaggaaccctaggctggattacttyttcgtcaaggatctaaaccaggatvaaaavcttgagatggaagatggaagtttcgacgcgg------tgttatgcactgttagtgtccagtaccttcag----caacctgagaaggt-aarc-----------------------tg-atgtt--------------cctct------gttcat-------------------cagagt------------atg-tagtt------------------atacagaaaccagcagta--------------------------------------------------gggtctcaaaa-----ttttgaactgatc-------------gag-----------------atcataattac-ttattactaggtatt-tgcagaagttttt---------cgggtgc----------ttaggccaggaggggtattcattntaagcttcagcaatagactyttctatgagaaagccatc-------------mgtgcctggagagacggaactgcatacagtcgtgtacaacttgt-tstgcagtawttccagtgcatcgarggatttacacagccagaagtgatccgsaaattgscaactkctggtaatgctgaaratgrcraatcaccattcagtkkgttcacbaartggctyggkttgttttctggttcagacyctttttatgctgtaattgctyacaagaacttcaaacctgtatatgaatgaaagaaattaacaggttgtcccttctacatttgagcttaactgttggttttaaattagaaatagtttcggattagttcca
