# Supplementary material for: Localized Phylogenetic Discordance Among Nuclear Loci Due to Incomplete Lineage Sorting and Introgression in the Family of Cotton and Cacao (Malvaceae)
Source: Front Plant Sci. 2022 Apr 13;13:850521. doi: 10.3389/fpls.2022.850521 (PMC9043901; doi:10.3389/fpls.2022.850521)
Supplement: Supplementary file 1 [file Data_Sheet_1.ZIP › Alignments_v4/L151.fasta]

>I23352_M001_Malvaceae_Bombax_ceiba_seq1
-----------------------------------------------------------------------------------------------------------------------------------------------------------------------------------------------------------------------------------------------------------------------------------------------------------------------------------------------------------------------------------------------------------tgggaagatgtgaagattgatgttatgtatagggcactgaaatgcaagttctcgatttatcctcacttgaattcgatgctgctc-tcgactgctgggtcggttttagttgaagcttcacctcatgatcttttctggggtggtggccgggaaggtsaaggcctgaatcatctaggcaggctgctgatgcagttaaggtcagagtttcttggtgaatcatctgctg-caagtgaaaacacctgcttagctttataatgtaca-------------caaaaagaaatgaa---attaatgcag---caaaatttatgat---------------tttata-ccattt---------------------------------------------------atgtcg--------------------taaaat---tattgtagtat----------------------tagcaatyttcaata----------------------agataattacttttttatgt----------------------------------------------------------------------attaaaaaatttgttttga-----------ctaaaatagaaaataa-ggctctatatttaattaattctgtcatatgaat-----------------------
>I23354_M003_Malvaceae_Herissantia_crispa_seq1
---------------------------------------------------------------------------------------------------------------------------------------------------------------------------------------------------------------------------------------------------------------------------------------------------------------------------------------------------------------------------------------------------------------------tcaagattgatgtcatgtataatgcactgaaatgcaagttctcaatatatcctcacttgaattcgatgctgctc-tcgactgctgggtctgtcttagtcgaagcttcacctcatgatcttttctggggtggtggccgggaaggtgaagggctgaaccatctaggcaggttgctgatgcagttaaggtcagagttccttggtgaatcaaatgctg-cgagtgaaaacacctgcttagctttatgaattatgatg--------------------------------tccac--gaaaaacacctgct------------------------------------------------------------------------gatttctgtgttgtataaactt----------gtaatat---tactgtagctt----------------------tagtaatttgcaat-----------------------atattattacttcatc--------------------------------------------------------------------------tttagaagaattattttga-----------ctaaaatagaaaataaaggcttaatatttaaataattctgccataattct---------------ttaatttt
>I23360_M009_Malvaceae_Lagunaria_patersonia_seq1
----------------------------------------------------------------------------------------------------------------------------------------------------------------------------------------------------------------------------------------------------------------------------------------------------------------------------------------------------------------------------------------------------------------------------------------------------atgcaagttctcgatatatcctcacttgaattcgatgctgctc-tcgactgctgggtcggttttggtcgaagcatcacctcatgatcttttctggggtggtggccgggaaggtgaaggcctgaatcatctaggcaggctgctgatgcagttaaggtcagagttccttggtgaatcaaatgctg-caagtgaagacacatgcttagcattatgaattatgatg--------------------------------tccag---aaaaacacctgct------------------------------------------------------------------------gatttctatgttg--------------------taatat---tactgtagtat----------------------taataatttgaaat-----------------------atattattactgcttt--------------------------------------------------------------------------tttagaagaataattttga-----------ctaaaatagaaaattaaggctcaatatttaattgattttgtagga----------------------------
>I23364_M013_Malvaceae_Grewia_sp_seq1
----------------------------------------------------------------------------------------------------------------------------------------------------------------------------------------------------------------------------------------------------------------------------------------------------------------------------------------------------------------------------------------------ggtaagaccagattgggaaagcattaagatcgatgttatgtatagggcactgaaatgcaagttttcgatataccctcacttgaattcgatgctgctc-tcaacygctgggtcagttttagtcgaagcatcaccacacgatcttttctggggaggyggccgggaaggtgaaggcctgaattatctaggtaggttgctaatgcagttaaggtcagagtttcttggtgaatcacctgctg-caagcgaaagcccctgcttagccttgtgatgcacactgtaca------gcaaaagaattgaa---aataatgcaaa-gccagatttatacctacagtc--------tacaaaccctctgatttt--------------------wwwwwdkktkdwamhwthhhddktddwttttkdwdkkkktkdwamhdbvmaataatatcctccttgtagctttgc----ttcaattttaaaacatattgggtcataatt----------------------ttatcgttatttcactg-------------------------------------------------------------------------------------------------------------------------------------------------------------------------------a
>I23368_M017_Malvaceae_Sterculia_apetala_seq1
-----------------------------------------------------------------------------------------------------------------------------------------------------------------------------------------------------------------------------------------------------------------------------------------------------------------------------------------------------------------------------------------------gtaagatctgattgggaaagtgtcaagattgatgttatgtatagggcactsaaatgcaagttctcgatatatcctcacttgaactccttgctgctc-tcgactgctggatctattttagttgaagcttcacctcatgatcttttctggggtggtggcagggaaggtgagggcctgaattatctaggcaggctgctgatgcagttgaggtcagagtttcttggtgaatcatctgctg-caagtgagaacagctgcttaactttatgat-----------------------------------attaatgcag---caaaatttacagcagtagat--------tatagaccaacct--------------------------------------acatttgatttcagtgttg--------------------taacat---ttctgttgcat----------------------tagcaaaatgcaata----------------------attt--------------------------------------------------------------------------------------tttagaaaagtagtttttg-----------ctaaaatacagaatca-ggctctatatttaatcaattctattatat--------------------------g
>I23370_M105_Malvaceae_Pachira_aquatica_seq1
---------------------------------------------------------------------------------------------------------------------------------------------------------------------------------------------------------------------------------------------------------------------------------------------------------------------------------------------------------------------------------------------------gatctgattgggaaaatgtcaagattgatgttatgtatagggcactgaaatgcaagttctctatatatcctcacttgaattcaatgctgctc-tcgactgctggttcagtattagtcgaagcttcaccccatgatcttttctggggtggtggccgggaaggtgaaggcctgaatcatctaggcaggctgctgatgcagttaaggtcagagtttcttggtgaatcatctgctg-caagtgaaaacacttgcttagctttataacgcaca-------------caaaaggaaatgaa---attaatgcag---caaaatttatgat---------------tataga-ccatgt---------------------------------------------------atgttg--------------------taaaat---tat--------------------------------------------------------------------------------------------------------------------------------------------------------------------------------------------------------------------------------------------------------------------
>I23371_M137_Malvaceae_Dombeya_wallichii_seq1
------------------------------------------------------------------------------------------------------------------------------------------------------------------------------------------------------------------------------------------------------------------------------------------------------------------------------------------------------------------------------------------------taagacctgattgggagagtgtkaagattgatgttatgyatagggcactnaaatgcaagttctcgatatatcctcatctgaattccatgctactc-tcdactgctgggtcggttttagttgaagcatcacctcatgacctattttggggtggtggccgggaaggcgaaggcctgaattatctaggcagrctgctgatgcagttaaggtcagagtttcttggtgaatcawctgctg-caagtgaaaacacatgcttarctttatgatattta-----------------------------------tgcrc---caaagtttacacmaacagaaatagattawatagatccatctatcy----------------------------------acttcygatttctcttytg--------------------taacat---tattgtaatatt--------------------wtaarcwtttgtataagg-------------------cagattattagttctgtttatt--------------------------------------------------------------------tttgarrraraaaawkdkrwkrbbdww--rmmwgmcwkacakamwwarkmwksmtwwtw-------wttwawwaaawymwwwkr--------------aatcca
>I23373_M141_Malvaceae_Quararibea_funebris_seq1
--------------------------------------------------------------------------------------------------------------------------------------------------------------------------------------------------------------------------------------------------------------------------------------------------------------------------------------------------------------------------------------------------agatctgattgggagagtgtgaagattgatgttatgtatagggcactgaaatgcaagttctctatatatcctcacttgagttccatgttgcta-tcaaccgctgggtcagttctagttgaagcttcacctcatgatcttttctggggtggtggccgggaaggtgaaggcctgaattatctaggcaggatgctgatgcagttaaggtcagagtttcttggtgaatcatctgctt-caagtgaaaacacctgcatagctttataatataca-------------gaaaaaaaaawkraaaadttkkhmcma---wwrrwtwdwmmmykrmmdyy-----------------------------------------------------------------krwttyywwkktk--------------------kwammw---twmmwwrktmgkg--------------aggaaatcgcvgtttgggatagaagggttataatggtagattcaaatcttaaacttattggttgtcag-------------------------------------------------------------ttcttatggggg-----------------------------------------------------------------------------------------------
>I23376_M145_Malvaceae_Heliocarpus_appendiculatus_seq1
-----------------------------------------------------------------------------------------------------------------------------------------------------------------------------------------------------------------------------------------------------------------------------------------------------------------------------------------------------------------------------------------------gtaagattggattgggaaagtgtcaagattgatgttatgtatagggcactgaaatgcaagttttctatataccctcacttgaactcaatgctgctc-tcaaccgctggctccgtattrgttgaagcttcaccacatgatcttttctggggaggcggsykgvwrrkksaakkmmkgwmakakytwsktrgkkwryyrwyksmwkyaagskmagrmwyyykykkwgmrwcrtswkswr-cadkwkawakmwmywkmtwmsykrcrksmwrmwttrtatayak-----------------------------------wkaymywtatwtrmtwkarw-----------------------------------------------------------------ayysymyrygytk--------------------yrsyry---krststwsaat----------------------tagcaaattataaaattataka--------------tkcaykswwwttktrrwagkgrwwtr-----------------------------------------arwgrwrytmtktattcttagaattttagacattttattt--------------------------------------------------------------------------------------c
>I23378_M150_Malvaceae_Ceiba_pentandra_seq1
-----------------------------------------------------------------------------------------------------------------------------------------------------------------------------------------------------------------------------------------------------------------------------------------------------------------------------------------------------------------------------------------------------------------------aagattgatgttatgtatagggcactgaactgcaagttctcgatttatcctcacttgaattcgatgctgctc-tggactgctggatcggttttagttgaagcttcacctcatgatcttttctggggtggtggccgggaaggtgaaggcctgaatcatctaggcaggctgctgatgcagttaaggtcagagtttcttggtgaatcatctgctg-caagtgaaaacacc---------ttatgatgtaca-------------caaaaagaaatgaa---attaatgcag---caaaatttatgat---------------tttata-ccattt---------------------------------------------------atgttg--------------------taaaat---tattgtagtat----------------------tagcaattttcaatg----------------------agataattacttttttatat----------------------------------------------------------------------attaaaaaatttgtttcga-----------ctaatatagaaaacaa-ggctctatatttaa------------------------------------------
>I23383_M166_Malvaceae_Pseudobombax_ellipticum_seq1
-----------------------------------------------------------------------------------------------------------------------------------------------------------------------------------------------------------------------------------------------------------------------------------------------------------------------------------------------------------------------------------------------gtaagatctgattgggaagatgtgaagattgatgttatgtacagggcactgaaatgcaagttctcgatatatcctcacttgaattcgatgctgctc-tcaactgtggggtcggttttagtcgaagcttcacctcatgatcttttctggggtggtggccgggaaggtgaaggcctgaattatctmggcaggctgctgatgcagttaaggtcagattttctkggtgaatcatcygctg-caagtgaaaacacctgcttagctttatgatgtaca-------------caaaaagaaaccaa---attaatgcag---caaaatttatgat---------------tttata-ccattt---------------------------------------------------atgttg--------------------taaaat---tattgtagtat----------------------tagcaattttcaata----------------------agataattattttgttatat----------------------------------------------------------------------attaaaaattttgttttgg-----------ctaaaatagaaaataa-ggctctatatttaattaattckgtcatatgaatccatattcttttattttaytgca
>I23385_M169_Malvaceae_Ochroma_pyramidale_seq1
------------------------------------------------------------------------------------------------------------------------------------------------------------------------------------------------------------------------------------------------------------------------------------------------------------------------------------------------------------------------------------------------------ctgattgggaaagtgtcaagattgatgttatgtatagggcactgaaatgcaagttctctatatatcctcacttgaattccatgttgctc-tccactgctgggtcggttctagttgaagcttcacctcatgatcttttctggggtggtggccgggaaggtgaaggcctgaattatctaggcaggctgctgatgcagttaaggtcagagtttcttggtgaatcatctgctg-caagtgaaaacacctgcttagctttatgatgtaca-------------gaaaaagaaatgaa---attgatgcag---caaaatttataccaatagat--------tatagacccacgt------------------------------------------ttgatatctatgttg--------------------taacat---tactgtagtat----------------------atatgttttttggta----------------------caaaggaggccatactatgtg--------------------------------------------------------------------gatagaaaaaagggttgtag-----------atg----------------------------------------------------------------------
>I23388_M180_Malvaceae_Triumfetta_lappula_seq1
----------------------------------------------------------------------------------------------------------------------------------------------------------------------------------------------------------------------------------------------------------------------------------------------------------------------------------------------------------------------------------------------ggtaagattggattgggaaagtgtcaagattgatgttatgtatagggcactgaaatgcaagttttctatataccctcacttgaactcaatgctgctc-tcaaccgctggctccgtattrgttgaagcttcaccacatgatcttttctggggaggmggccgggaaggtgarggcctgaattatctaggtaggttgctgatgcaattaaggtcagartttcttggtgaatcatctgctg-caagtgaaagcacctgcttagcgacgtgatgcattgtatac-------------------------------------atatatataaacc---------------ttgtgatccttattt------------------------------------gatttaatacmatatgttg--------------------tagcat---tactgtagact----------------------tatcaaatcataaattataga---------------tgcatgatttttgtgcaagtggaatg------------------------------------------------------aatggagctcttttaaatcatatgttgtagcattaca-----------------------------------------------------------------------tgtcgt
>I23389_M181_Malvaceae_Pavonia_scheadiana_seq1
-----------------------------------------------------------------------------------------------------------------------------------------------------------------------------------------------------------------------------------------------------------------------------------------------------------------------------------------------------------------------------------------------gtaagatctgactgggaaagtgtgaagattgatgttatgtatagggcactgaaatgcaagttctcgatatatcctcacttgaattccacgttgcta-tcgaccgctgggtcggttctagttgaagcttcgcctcacgatcttttctggggtggcggccgggaaggtgaaggcctgaattatctaggcaggctgctgatgcagttaaggtcagagtttcttggtgaatcatctgctg-caagtgaaagcacctgcatagctttctgatgtacat------------aaaaaggaaattaa---attgatccag---caaaatatatacaaagaaat--------tgcmgtctsggatgtcatctcttaraaayctcttaaamgtgtttgtataaactaactaggttragtttkr------------------rktwaaaw---twwtmwwrsmw----------------------twammawwwrcaata----------------------wkmwmtamkwtmtacg---------------------------------------------------------------------------------------------------------------------------------------------------------------------------------
>I23390_M182_Malvaceae_Anoda_cristata_seq1
-----------------------------------------------------------------------------------------------------------------------------------------------------------------------------------------------------------------------------------------------------------------------------------------------------------------------------------------------------------------------------------------------------------tgggaaagtgtgaagattgatgttatgtatagggcactgaaatgcaagttctcgatatatcctcacttgaattccacgttgcta-tcgaccgctgggtcggttctagttgaagcttcgcctcacgatcttttctggggtggcggccgggaaggtgaaggcctgaattatctaggcaggctgctgatgcagttaaggtcagagtttcttggtgaatcatctgctg-caagtgaaagcacctgcatagctttctgatgtacat------------aaaaaggaaattaa---attgatccag---caaaatatatacaaagaaat--------tgcagtctcggatgtcatctcttagaaacctcttaaacgtgtttgtataaactaactaggttgagtttga------------------gttaaaat---tattatagcat----------------------taacaatatgcaata----------------------atatctacgttatagtaggca---------------------------------------------------------------------------------------------------------------------------------------------------------------------------g
>I23391_M183_Malvaceae_Phymosia_umbellata_seq1
------------------------------------------------------------------------------------------------------------------------------------------------------------------------------------------------------------------------------------------------------------------------------------------------------------------------------------------------------------------------------------------------------------------------------atgtcatgtataaggctctgaaatgcaagttctcgatatatcctcacttgaattcratgytgctc-tcgactgctgggtcggtcttagtcgaagcttcacctcatgatcttttctggggtggtggccgggaaggtgaaggcctgaatcatctaggcaggctgctgatgcagttaaggtcagagttccttggtgaatcaaatgctg-caagtgaaaacacctgcttagctctatgaattatgagctbtgk---------------------------tgtaaacttgtaatatrtwrctktagyww-------twkkmawwwdrwkrkta---------------------mwsyatsktkakmasmmwamkrytwwwttytawwkkwwtwm--------wkmmawraw---wmttytrttttwwwwgttywkmsmyctaatcattaaaggcctatattt---------------------tacatgataaattt-----------------------------------------------------------------------------------------------------------------------------------------------------------------------------------t
>I23393_M189_Malvaceae_Kearnemalvastrum_lacteum_seq1
------------------------------------------------------------------------------------------------------------------------------------------------------------------------------------------------------------------------------------------------------------------------------------------------------------------------------------------------------------------------------------------------------------ggggaagtgtgaagattgatgttatgtatagggcactgaaatgcaagttctccatatatcctcacttgaattccaygttgcta-tcgaccgccgggtcggttctagtagaagcttcgcctcacgatcttttctggggtggcggccgggaaggtgaaggcctgaattatctaggcaggctgctgatgcagttaaggtcagagtttcttggcgaaacatctgctg-cgagtgaaaacaccttcacagctttatgatgtaca-------------taaaakrraawtwa---awykrwycwr---smaaawwtwwrmmaarraaw--------tkmsgkyyyggrwkkymwyyyytwaaaamyyyytwaamrwgtktktrtawamwmwmwmkrkkkkrwkttk-----------------wgttaaaat---tattatagcat----------------------taacaatatgca--------------------------------------------------------------------------------------------------------------------------------------------------------------------------------------------------------------------------
>I23397_M020_Malvaceae_Melochia_betonicifolia_seq1
----------------------------------------------------------------------------------------------------------------------------------------------------------------------------------------------------------------------------------------------------------------------------------------------------------------------------------------------------------------------------------------------ggtaaggtctgactgggaaagtgtgaagattgatgttatgtacagggcactgaaatgtaagttctcgatatatcctcacttgaattccatgctgctt-tcaactgctgggtcggttttggttgaagcttcaccacatgatctcttctggggtggtggccgggaaggtgaaggcctgaattatctaggaaggctgctgatgcagttaaggtccgagtttcttggcgaatcwtctgctg-caagcgaaagcacctgcatagctttatgatgtaca-------------aatacagaaatgaa---aataatgctg---ccaaatttctaccaagaggc----------------------------------------------------------ccttgtttgatctgttgttg--------------------taacat----tttgtattat----------------------tagcattctccaatc----------------------ataccacc-ctgtagcaggcagatg------------------------------------------------------------cttatttttgacaaatagttttgg-----------ccadattrcaaaaataaaccccattcttaggctgctttttgtatacttccaat--------------------
>I23398_M021_Malvaceae_Sidastrum_micranthum_seq1
------------------------------------------------------------------------------------------------------------------------------------------------------------------------------------------------------------------------------------------------------------------------------------------------------------------------------------------------------------------------------------------------------------------------agattgatgtcatgtataatgcactgaaatgcaagttctcaatatatcctcacttgaattcgatgctgctc-tcgactgctgggtctgtcttagttgaagcttcacctcatgaccttttctggggtggtggccgggaaggtgaaggcctgaatcatctaggcaggttgctgatgcaattaaggtcagagttccttggwgaatcaaattctg-cgagtgaaarcacctgcttagctttatgaaatacgatg--------------------------------tccac--aaaaggcccctgct------------------------------------------------------------------------gagttctgtgttg--taaactt----------gtaatat---tattgtagctt----------------------tagtaatttgcaat-----------------------atagcgttactgcatc--------------------------------------------------------------------------tttagaagaaatttattga-----------ctaaaatagaaaattaaggctta--------------------------------------------------
>I23399_M022_Malvaceae_Gaya_dominguensis_seq1
---------------------------------------------------------------------------------------------------------------------------------------------------------------------------------------------------------------------------------------------------------------------------------------------------------------------------------------------------------------------------------------------------------------------------------------------cactgaaatgcaagttctcgatatatcctcacttgaattcgatgctgytc-tcgactgctgggtcggtcttagtcgaagcttcacctcatgatcttttctggggtggtggccgggaaggtgaagggctgaaccatctaggcaggttgctgatgcagttgaggtcagagttcctgggtgaatcaaatgctg-caagtgaaaacacctgcttagctttatgaattatgatg-------------------------------ttccac--aaaaaacacctgct------------------------------------------------------------------------gatttctgtgttg--taaactt----------gtaatat---tactgtagctt----------------------tagtaatttgcaac-----------------------atattattactgmaac--------------------------------------------------------------------------tttagaagaattg------------------------------------------------------------------------------------------
>I23366_M015_Malvaceae_Firmiana_simplex_seq1
---------------------------------------------------------------------------------------------------------------------------------------------------------------------------------------------------------------------------------------------------------------------------------------------------------------------------------------------------------------------------------------------------gatctgattgggaaagtgtcaagattgatgttatgtatagggcactgaaatgcaagttctcgatatatcctcacttgaactccatgctgctc-tcgactgccggatcggttttagttgaagcttcacctcatgatctattctggggtggtggcagggaaggtgaaggcctgaattatct------------------------------------------------------------------------------------------------------------------------------------------------------------------------------------------------------------------------------------------------------------------------------------------------------------------------------------------------------------------------------------------------------------------------------------------------------------------------------------------------------------------------------------------
>I28591_M023_Malvaceae_Neobuchia_paulinae_seq1
-----------------------------------------------------------------------------------------------------taattccacaatacaagagg--cttgtgctct-----------------------------------aggttgcttctttacat---------------------------tttaggagccttggagatt-aagt------tttcatggattaaat-tctatta---------------------------------------gttaacgttgc-ttttccacttcagca-taggggtgaaa-cctgattgagctagtgtctgc-----aatgcaat-gcaggtaagatctgattgggaagatgtgaagattgatgttatgtatagggcactgaaatgcaagttctcgatttatcctcacttgaattcgatgctgctc-ttgactgctgggtcagttttagttgaagcttcacctcatgatcttttctggggtggtggccgggaaggtgaaggcctgaatcatctaggcaggctgctgatgcagttaaggtcagagtttcttggtgaatcatctgctg-caagtgaaaacacctgcttaactttatgatgtaca-------------caaaaagaaatgaa---attaatgaag---caaaagttatgat---------------tttata-ccattt---------------------------------------------------atgttg--------------------taaaat---tattgtagtat----------------------tagcaattttcaata----------------------agataattacttttttatat----------------------------------------------------------------------ataaaaaaatttgttttga-----------ctaaaa-------------------------------------------------------------------
>I28596_M026_Malvaceae_Ruizia_cordata_seq1
--------acagttga-----gtgtcaaaggtcttgagtcatggaaacaaacctctctgcatagsgcagggttaagctgygtatgt-ttctgayctcstctgaactacgcyatacaarasg--tttctgcact-----------------------------------aggttgc--------------------------------------------------------------------ttgytgratacgaa-tttctgtttt------------------------------------atakatgttgc-ttttttayttcaaca-tt---------------------------------------------kcaggtaaracctgattgggagagtktkaagattgatgttatgtatagggcactsaaatgcaagttctcgatatatyctcatctgaattccatgctactcttcwactgctgggtcggttttagttgaagcatcacctcatgacctattttggggtggtggccgggaaggcgaaggcctgaattatctaggcaggctgctgatgcagttaaggtcagagtttcttggtgaatcawctgctg-caagtgaaaacacatgcttarctttatgatattta-----------------------------------tgcrc---caaagtttacacmaamagaaatagattawatagatccatctatcy----------------------------------acttccgatttmtcttytg--------------------taacat---tattgtaatatt--------------------ataaacttttgtat-------------------------------------------------------------------------------------------------------------------------------------------------------------------------------------------------------------------------
>I28597_M027_Malvaceae_Melhania_velutina_seq1
-------------------------------------------------------------------------------catttgt-ttctgatctcctctgaactacgccatacaagagg--cttctgcact-----------------------------------actttgc--------------------------------------------------------------------ttgttgaataagaa-ttt-gtttat------------------------------------atatatgttgc-ttttttacttcaaca-tt---------------------------------------------gcaggtaagacctgattgggagagtgttaagattgatgttatgtatagggcactcaaatgcaagttctcgatatatcctcatctgaattccatgctactc-tctactgctgggtcggttttagttgaagcatcacctcatgacctattttggggtggtggccgggaaggtgaaggcctgaattatctaggcaggctgctgatgcagttaaggtcagagtttcttggtgaatcaactgctg-caagtgaaaactcatgcttaactttatgatattta-----------------------------------tgcac---caaagtttacaccaaaagaaatagattatatagatccatctatct----------------------------------acttgtgatttcgcttttg--------------------taacat---tattgta-------------------------ataaacttttgtataagg-------------------cagattattagtttttttttt----------------------------------------------------------------------ttgagagagaaatatgtgat----------------------------------------------------------------------------------a
>I28598_M028_Malvaceae_Glyphaea_brevis_seq1
------------------------------------------------------------------------------------------------------aacttcccaatatagggaggctttgtgcact--------------------------------------ctgcctctttacaagt-------------------atagaaatctgcagccttggacatcacagt----ttcttattggttttaat-tccatat---------------------------------------tttcatattac-tc-------------------atgaaa-cctgatcaatctagtgtctgt-----aaatcaat-gcaggtaagaccagattgggaaagtgtcaagattgatgttatgtatagggcactgaaatgcaagttttctatatatcctcacttgaattccatgctgctc-tcaaccactggctcggttttagttgaagcttcaccgcatgatcttttctggggaggcggccgggaaggtgaaggcctgaattatctaggtaggttgctgatgcagttaaggtcagagtttcttggtgaatcacctgctg-cgagtgaaagcccctgcttagccttgtgatccacactgttca-----gtaaaaagaaatgaa---aataatgcag---ccaaatttatatttagagac--------ccc-------------------------------------------------cttttgatttatatgttg--------------------taacat---tattgtagt--------------------------------------------------------------------------------------------------------------------------------------------------------------------------------------------------------------------------------------------------------------
>I28599_M029_Malvaceae_Desplatsia_dewevrei_seq1
-------------------------------------------------------------------------------------------gaccacctctgaactccccaatacgatagg--cttatgcact-----------------------------------ag---gcctctttacatgt-------------------atgaaaatcagcagcattggagattacagt----ttcttattggattgaaa-tccatat---------------------------------------ttgtatgatgt-ttcttcactttaaag-tatggttgaaa-cctaatcgagctagtgtctgt-----aatgcaat-gcaggtaagaccagattgggaaagtgttaagattgatgttatgtatagggcactgaaatgcaagttttctatataccctcatttgaattccatgctgctc-tcaactgctgggtcggttttagttgaagcatcaccgcatgatcttttctggggaggtggccgggaaggtgaaggcctgaattatcttggtaggttgctgatgcagttaaggtcagagttccttggtgaatcacctgctg-caagcgaaagcccctgcttagccttgtgatgcacaccgtacag-----aagaa-gatgtaagaa-aataatgcaa---ccaaacttgtacctacagtt--------tacagacactgatttta----------------------------------tgtgt-----tgtaacatg--------------------taacat---cactgtagcat----------------------tagcaatatgcaata----------------------atatacc------------------------------------------------------------------------------------------------------------------------------------------------------------------------------------------
>I28600_M146_Malvaceae_Mortoniodendron_guatemalense_seq1
-----------------------------------------------------------------------------------------------------------tata---------------------------------------------------------------------------------------------------------------------------------------------------tatatat---------------------------------------atrtatgttgc-yttttcacttaggc--------------cctaattgagctattgtatgc-----tatgaaat-gcaggtaagatctgattgggaaagtgtcaagattgatgttatgtatagggcactgaaatgcaagttttccatatatcctcacttgaattccatgctgctc-tcgactgctgggtcggttttagttgaagcttcacctcatgatcttttctggggtggtggccgggagggtgaaggcctgaattatctaggcaggctgctgatgcaattaaggtcagagtttcttggtgaatcatctgctg-caagtgaaaacacctgcttagctttatgat-----------------------------------attaatacag---caaaatctaggccaatagat--------tatagacccaact---------------------------------------------------ctattg--------------------taacat---tattgtagtat----------------------tagcaataagcaataat-----------------ttataataattacattcttatag-----------------------------------------------------------------------------------------------------------------------------------------------------------------------------
>I28601_M030_Malvaceae_Sparmannia_africana_seq1
--------------------------------------------------------------------------------------------------------ctccccaatacaagagg--cttgagcact-----------------------------------aggctgcttctttacatgt-------------------ataaatctgcagccccttggagataacagtttctttcttattagtytgaat-tccatat---------------------------------------ttttatgttrt-ttcttcactttaaaagtatgggtgaaacctgatccgagctagtgtttgt-----aatgmgaatgcaggtaagatcggactgggaaagtgtgaagattgatgttatgtatagggcactgaaatgcaagttttctatatatcctcacttgaattcaatgctgctc-tcaactgctgggtcagttttagttgaagcttcaccdcatgatcttttctggggaggtggccgngaaggcgaaggcytgaattatytaggtaggttgctgatgcagttaaggtcmgagtttcttggtgaatcatccgctr-caadtgaaagcacctkcttagcmttgtgatgcammytgtacag-traact-taartaayaaa---agtaatgtag---tcaaatttatccctacagag--------tccagaccctagt---------------------------------------------ttgtytatgttg--------------------taacat---tactgtagtgta--------------------gtatta---------------------------------------------------------------------------------------------------------------------------------------------------------------------------------------------------------------------------------
>I28604_M032_Malvaceae_Entelea_arborescens_seq1
-------------------------------------------------------------------------------------------------------------------aagagc--cttgagcact-----------------------------------atgctgcttctttacatgt-------------------ataaaatctgcagccttggagattaacagtttctttcttattagtttgaat-tccataa---------------------------------------ttttatgttgt-ttcttcactttaaaagtatgggtgaaaccttatccgagctagtgtttgt-----aatgcgaatgcaggtaagatcagactgggaaagtgtgaagattgatgttatgtatagggcactgaaatgcaagttttctatatatcctcacttgaattccatgctgctc-tcaactgctgggtcagttttagttgaagcttcaccgcatgatctcttctggggaggtggccgggaaggcgaaggcctgaattatctaggtaggttgctgatgcagttaaggtcagagtttcttggtgaatcatccgctg-caagtgaaagcacctgcatagccttgtgatgcacactgtacag-taaactataaataataaa---agtgatatag---ccaaatttatccctacagag--------tcc--gtttgatt---------------------------------------------aatactatgttg--------------------tgacat---tactg------------------------------------------------------------------------------------------------------------------------------------------------------------------------------------------------------------------------------------------------------------------
>I28607_M034_Malvaceae_Mansonia_altissima_seq1
----------------------------------------------------------------------------------------------------------------------ggg--cctgtgcact-----------------------------------aggttgcttccttacatgt---------------------acaaatctgcagcttcggatgctgcagt------gttcttggatagaat-tctacatatttatgtttccttttcttttccttcttctttgctgaaaacttttattgc-cttttgacttcaaca-tatgagtgaaa-cctgattgagctagtcaatac---acaatgcaat-gcaggtaagatctgattgggaaagtgtcaagattgatgtcatgtatagggcactgaaatgcaagttctcaatatatccgcacttgaattccatgctgctc-tcaactgctgggtcggttttagttgaagcttctcctcatgatcttttctggggtggtggtcgggaaggtgaaggcctgaattatctaggcaggctactgatgcagttaaggtcagagtttcttggtgactcatctgctg-caaktgaaaacacctgcatagctttatgatgtaca-------------tataaagaaat-------------------taaacttcattttcattggtagg--gattttaagcagggat--------------------------------------------gagttgcctgcttctcat---------------gaggatg--aactgtagtac------------------------acaattgatggtt----------------------agagt--------------------------------------------------------------------------------------------------------------------------------------------------------------------------------------------
>I28608_M035_Malvaceae_Hosfordia_alata_seq1
-------------------------------------------------------------------------------------------------------------caaytcawrrgg--cttgtgcacc-----------------------------------aggttgtttttctgtatgt-------------------gttcaagttaggaggctctgagattaaagt------tttctcggaatgaat--------------------------------------------gagttatgttttcc-ttttycacytcagca-tatgggtgaaa-cctgattgagcaagtgtctgc----------aat-gcaggtaagatctgattgggaagatgtcaagattgaygtcatgtataaggctctgaaatgcaagttctcgatatatcctcacttgaattcratgctgctc-tcgactgctgggtcggtcttagtcgaagcytcacctcatgatcttttctggggkggtggccgggaaggtgaaggcctgaatcatctaggcaggttgctgatgcagttaaggtcagagttccttggtgaatcaaatgctg-caagtgaaaacacctgcttagctctatgartwmtk-----------------------------------------------------------------------------------------------------------------------------------wdctktgttg--taaaytt----------gtaatat---tactgtagctt----------------------tagtaatttgcaat-----------------------atattrttactgcatc--------------------------------------------------------------------------bttagaagaattgttttga-----------ctaaaataga--------------------------------------------------------------t
>I28609_M036_Malvaceae_Pentaplaris_davidsmithii_seq1
-------------------------------------------------------------------------------------------------ctctaaamtyaaraatwyragagg---ctgtgcawt-----------------------------------argwtrmwwcrttwywwgwr------------------rwamaaawymgkwkycttggagattacagt------ttaattggattgaat-tgtatag---------------------------------------atttatgttgc-tttttcatttcaasa-tatgggtgaaaccctgattgagctagtgtctgc-----aatgaarc-gcaggtaagatctgattgggaaagcgtgaagattgatgttatgtatagggcactgaaatgcaagttctccatatatcctcacttgaattccatgttgctc-tccactgctgggtcggttctggttgaagcttcacctcatgatcttttctggggcggtggtcgggaaggtgaaggcctgaattatctaggcaggctgctgatgcagttaaggtccgagtttcttggtgaatcatctgctg-caagtgaaaattcttgcatagctttatgatgtaca-------------gaaaaagaaatgaa---attgatcctg---caaaatttataccaatagat--------tatagacccatgt------------------------------------------ttgacttctatgttg--------------------taacat---tacattagaat----------------------tatttttacgw---------------------------------------------------------------------------------------------------------------------------------------------------------------------------------------------------------------------------
>I28610_M037_Malvaceae_Heritiera_littoralis_seq1
--------------------------------------------------------------------------------------------------------------------agcgg--cttgtgcgtt-----------------------------------agattgctttttaacatgt-------------------agacaaatctggagccttggaggttacagt------ttttttggattgaat-tctattt---------------------------------------atatatgttgc-tttttgacttcaaca-taggggtgaaa-cctaattgag-tagcgtct----------gcaat-gcaggtgagatctaattgggaaagtgtcaagattgatgttatgtatagggcacttaaatgcaagttctcaatatatcctcacttgaaytccatgctgctc-tygactgctggatcggttttagttgaagcttcacctcatgatcttttctggggtggtggcagggaaggtgaaggcctgaattatctaggcaggctgctgatgcagttgaggtcagagtttcttggtgaatcatctgcta-caagtgagaacagctgcttagatttatgat-----------------------------------attaatgcag---caatatttacagcaatagat--------tatagaccaacct--------------------------------------acatttgatttcagtgttg--------------------taacat---ttctgttgtat----------------------tagcaaaatgccata----------------------attttatt-----------------------------------------------------------------------------------tagaaaaattagttttgg-----------ctaaa--------------------------------------------------------------------
>I28612_M038_Malvaceae_Brachichyton_bidwillii_seq1
------------------------------------------------------------------------------------------------------------------caagagg--cttgtccact-----------------------------------agattgcttttttacatgt-------------------agacagatctggagccttggagtttacagt------ttttttggattgaat-tctattt---------------------------------------atatatgttgc-tttttcacttcaata-taggggtgaaa-cctaattaaggtagtgtctgcaatgtgatgcaat-gcaggtaagatctgattgggaaaatgtcaagattgatgttatgtatagggcactgaaatgcaagttctcratatatcctcacktgaactccatgctgctg-gcaactrctggatcggttttagttgaagcttcacctcatgatcttttctggggtggtggcagggaaggtgaaggcctkaattatctaggcaggctgctgatgcagttgaggtcagagyttcttggtgaatcatttgctg-caagtgagaacagctgcttagstttatgat-----------------------------------attaatgscg---caaaatttacagcaacagat--------tatagaccaacct--------------------------------------atgtttgatttcagtgttg--------------------taactt---ttctgttgtat----------------------tagtgaattgcaatg----------------------aatttttt-----------------------------------------------------------------------------------tagataaagtagttttgg-----------ctaaaatacagaa------------------------------------------------------------
>I28613_M039_Malvaceae_Eriotheca_macrophylla_seq1
----------------------------------------------------------------------------------------------------------ctacaatacaagagg--cttgtgcact-----------------------------------aggttgcctcgtcatatgt-------------------gtacaacttaggagccttggagatttaagt------tttcatggatagaat-tctatta---------------------------------------gttaatgttgc-tttttctcttcagca-tatgggtgaaa-cctgattgagctggtgtatgcaatgtaatgcaat-gcaggtaagatctgattgggaaaatgtcaagattgatgttatgtatagggcactgaaatgcaagttctctatatatcctcacttgaattcracgctgctc-tcgactgctggttcggtattagtcgaagcttcacctcatgatcttttctggggtggtggccgggaaggtgaaggcctgaatcatctaggcaggctgctgatgcagttaaggtcagagtttcttggtgaatcatctgctg-caagtgaaaacacctgctttgctttataatgcaca-------------caaaaggaaatgaa---attaacgcag---caaaatttatgat---------------tataga-ccatct---------------------------------------------------acgttg--------------------taaaat---tattgtagtat----------------------tagcaatttgcgata----------------------agattattactttttttta-------------------------------------------------------------------------aaaagtatt--------------------------------------------------------------------------------------------
>I28614_M040_Malvaceae_Hydrogaster_trinervis_seq1
--------------------------------------------------------------------------------------------------------ctcgcgaatacaagaga--ctcgtgcact-----------------------------------aagctgcctctttatatgt-------------------ataaaatct-----ccttggagattacagt----ttcttgttggattgaaa-tccttat---------------------------------------ctttatgatgt-ttcttcactttaaag-tatgggcgaaa-cctgatcgagctagtgactgt-----gatgcaat-gcaggtgagaccggattgggaaagtgttaagattgatgttatgtatagggcactgaaatgcaagttttctatatatcctcacttgaattccatgttgctc-tcaactgctggatcggttttagttgaagcatcaccacatgatcttttctggggaggcggccgggaaggtgaaggcctgaattatctaggtaggttgctgatgcagttaaggtcagagtttcttggtgaatcgcctgctg-caagtgaaagcccctgcttagccttgtgatgcacactgtacag-----taaaa-gaaatgga---aacaatgccg---ccaaatctatacctacagtc--------tgcaggcactgattt----------------------------------------------------ata--------------------tacatt---gtttgtagcat----------------------tag-agtatgtttta----------------------atatccc-cttgtagcagatg---------------------------------------------------------------tatttgtataagaggtgatttttgg-----------------------------------------------------------------------------------c
>I28615_M041_Malvaceae_Pterygota_brasiliensis_seq1
-------------------------------------------------------------------------------------------------------------------tagagt--cttgttcact-----------------------------------ggattgcattttttcattc-------------------agacaaatctggagccttggaagttacagt------tttcttgtattgaag-tctattt---------------------------------------atatgtgttgg-tttttcacttcaacc-tagggttgaaa-cctaattgaggcagtgtctgc-----aatgcaat-gcaggtaagatctgattgggatagtgtcaagattgacgtcatgtatagggcactgaaatgcaagttctcgatatatcctcacttgaactccatgctgctc-tcgactgctggatcggttttagttgaagcctcaccttatgatcttttctggggtggtggcagggaaggtgaaggcctgaattatctaggcaggctgctgatgcagttgaggtcagagtttcttggtgaatcatctgcag-caagtgggaacagctgctttgctttatgat-----------------------------------aggaatgcag---caaaa-ttacagcaatagat--------tataaaccagcct--------------------------------------agttttgatttcagtgttg--------------------taacgt---ttctgttgyat----------------------tagtaaaatgcaata----------------------attttctt-----------------------------------------------------------------------------------tagaaaaat-agttttgg-----------ctaaaatacagaawr----------------------------------------------------------
>I28616_M042_Malvaceae_Leptonichya_maranta_seq1
------------------------------------------------------------------------------------------tgaccacctctgaactccacaatactagagg--gtcgtccact-----------------------------------aggttgcctctttacatgt-------------------attcatatctgaartta-------agagtt------ttttttggattgaaa-ttcatat---------------------------------------atttatgttgc-ttcttcaattcaatg-tctgggtgaaa-cctgattgagctagtgtctgc-----a-----at-gcaggtaagatctgattgggaaagtgtcaagattgatgttatgtatagggcactgaaatgcaagttctccatatatcctcacttgaattccatgctgctc-tcaactgctgggtcggttttagttgaagcttcaccamatgatcttttctggggtggtggccgggaaggtgaaggcctgaattatcttggtaggctgctgatgcagttaaggtcagagtttcttggtgaatcatctgctg-caagtgatagcacctgcttagctttatgahgtaca-------------caaaaaaaaaaaaa---aaaaamamwm---ymaaatctatacc---------------agtagaccctcat------------------------------------------t------------------------------------------------------------------------------------------------------------------------------------------------------------------------------------------------------------------------------------------------------------------------------------------------------------------
>I28618_M044_Malvaceae_Pentace_laxiflora_seq1
--------------------------------------------------------------------------ttctaaaaccttaataaatttacgttaagatctcgtaattcatagat--tttggccaac---------------------------------------tacttactttactgag------------------agatgagtcagag------------------------ttttctgaaaaaag-tttgttt---------------------------------------atgtttgttgc-tttttcg-ttcaaca-tatgggtgaaa-cctaagcaaggttgtgtgtgc-----aatgcaat-tcaggtcagatctgattgggaaagtgtgaagattgatgttatgtacagggcactgaaatgtaagttctcgatatatcctcacttgaattctatgctgcta-tcaactgctgggtcbgttttagttgaagcttcacctcatgatctdttttggggtggcggccgggaaggtgaagggctgaattatctaggcaggctgctgatgcggttaaggtcagagttccttggtgaatcatctgctg-caagtgaaaacagttgcttagctttatgatgtyga-----------------------------------tgcca---aaaaatttacrccaatagat--------catagaagcagct-----------------------------------------kcctagatttctgttg--------------------taacat---ccttgtaccat----------------------tcgcaataagcaata----------------------atatcc-------------------------------------------------------------------------------------------------------------------------------------------------------------------------------------------
>I28619_M045_Malvaceae_Phragmotheca_mammosa_seq1
-------------------------------------------------------------------------------------------------------------------------------kgcact-----------------------------------agtttgcttytttawakgt-------------------gtacaagttaggagccttggagattaaagt------tttcttggattgaat-tgaattgtatt-----------------------------------agttatgttgc-tttttcacttcagca-twtgggtgaaa-cccgattgagctagtgtctgc-----aatgcaat-gcaggtaagatctgattgggaaaatgtcaagattgatgttatgtatagggcactgaaatgcaagttctcgatctatccthacttgaattcgatgctgctc-tcvactgctgggtcggttttagttgaagcttcgcctcatgatcttttctggggtggtggccgggaaggtgaaggcctgaatcatctaggcaggctgctgatgcagttaaggtcagagttccttggtgaatcatctgctg-caagtgaaaacacctgcttagcttaatgatgtcca-------------gaaaawtaaatgaa---attaatgcag---aaaaatttatgat---------------tatagacccatct---------------------------------------------------atgttg--------------------taatat---tactgtagtat----------------------tagcaatttccaat-----------------------agattattactatttt---------------------------------------------------------------------------------------------------------------------------------------------------------------------------------
>I28620_M046_Malvaceae_Camptostemon_shultzii_seq1
--------------------------------------------------------------------------------------------------------------------------------------------------------------------------------------------------------------attcaag---------------------------------------------------------------------------------------------------------tamcataactgcg-tatgtctggccacctgattgagctrgtgtctgc-----aatgcaat-gcaggtaagatctgattgggaagatgtcaagattgatgttatgtatagggcattgaaatgcaagttctcgatatatcctcacttgaattcgatgctgctc-tcaactgctgggtcggttttagtcgaagcttcacctcatgatcttttctggggtggtggccgggaaggtgaaggcctgaatcatctaggcaggctgctgatgcagttaaggtcagagttccttggtgaatcaaatgctg-caggtgaaaatacctgcttaactttatgaattatr-------------aag-------------------tcca---graaaactcctgct------------------------------------------------------------------------gatttctatgttg--------------------taatat---tactgtagttt----------------------tagtaatttgcaat-----------------------agattattacttattt--------------------------------------------------------------------------tttagaagaattattt-------------------------------------------aattaattt-----------------------------------
>I28621_M153_Malvaceae_Trichospermum_sp_seq1
--------------------------------------------------------------------ggatgcccgcatatgtgtctgaccaccacttctgaactccccaatataagagg--cttgtgcact-----------------------------------gggctgccactttacatgc-------------------ataaaaatctacagc-----------cagt----tttttattggattgaaa-tccatat---------------------------------------ttttacgatgt-ttattcactttaaag-tatgggtgaaa-cctgatcgattcggtgtctgt-----actgcaat-gcaggtaagacctgattgggaaagtgtcaagatcgatgttatgtatagggcactgaaatgcaagttttctatatatcctcacttgaattccatgctgctc-tcgactgccgggtcggttttagttgaagcatcgccgcatgatcttttctggggaggcggccgggaaggtgagggcctgaatcatctaggtaggttgctgatgcaattaaggtcagagtttcttggggaatcacctgctg-caagtgaaagcccctgcatagccttgtgatgaacactgtatg------gtaaaagaaatgaaaataataatgcag---ccaaatctatacctacagtc--------tacactctacagtcatt----------------------------------ctgatttatatgtatgttc--------------------taagat---tactgtagtat----------------------tagcagtatgctata----------------------ataaccttcttgta-----------------------------------------------------------------------------------------------------------------------------------------------------------------------------------
>I28623_M048_Malvaceae_Abroma_augusta_seq1
-------------------------------------------------------------------------------------------gaccacctctgaacttcagaacacaagagg--ctcgtgcact-----------------------------------aggctgcctctttacatgt-------------------attcatatctaaagtt--------acagtt------tttcttggattgaat-ttcatat---------------------------------------atttttgttgc-ttcttcacttctacg-catgggtgaaa-cctgattgagctggtgactgc-----aatgcgat-gcaggtaagatctgattgggaaagtgtcaagattgatgttatgtacagggcactgaaatgcaagttctcgatatatcctcacttaaattccatgctgctc-tcaactgctgggtcggttttagttgaagcttcaccacatgatcttttctggggtggtggccgggaaggtgaaggcctgaattatctaggtaggctgctgatgcagttaaggtcagagtttcttggtgaatcatctgctg-caagtgaaagcacctgcttagctttatgatatagg-------------aaaagaaaagaaaa---aataatgcag---caatatttatacc---------------aattgaccctcat------------------------------------------ttgatctctttgttg--------------------taacata--tcctgtgctat----------------------tagcattttgtttt------------------------------------------------------------------------------------------------------------------ttgagaa---agttttgg-----------ctaaaa-------------------------------------------------------------------
>I28624_M049_Malvaceae_Corchoropsis_tomentosa_seq1
aatattgaacagtttaatgttaaataaaaggtcttgagtcatggaaac-aacccctttgcatagcacagggttaagctgcatatgt-ttctga---cctctgaactacacattgcaagagg--cttgtgcatt-----------------------------------aggttgc--------------------------------------------------------------------ttgtcggattcgaa-tttctgtttt------------------------------------atatatgttgctttttttacttcaaca-tt---------------------------------------------gcaggtaagacctgattgggaaagtgtgaagattgatgttatgtatagggcactgaaatgcaagttttcgatatatcctcacttaaattccatgctactc-tctacggctgggtcggttttggttgaagcatcacctcatgacctattctggggtggtggccgggaaggcgaaggcctgaattatctaggcaggctgctgatgcagttaaggtctgagtttctcggtgaatcatctgctg-caagtgaaaacactttcttagctttatgatattta-----------------------------------tgtgc---caaagtttacaccaatagaaatagattatatagatccatcctcct----------------------------------acttwwrayytcwmtytaa--------------------aagaaa-----------------------------------atgaaatattgaatatg----------------------------------------------------------------------------------------------------------------------------------------------------------------------------------------------------------------------
>I28626_M226_Malvaceae_Helicteres_guazumifolia_seq1
-------------------------------------------------------------------------------------------------------------cagggttaaagc--tgcatgtgtct------------------------------------------------------------------------gaccacctttgaattccagctgtttattat------tattattattattat-tatggtg---------------------------------------aaaactcttat-tgccttgcttcaata-tatgagtgaaa-cctgattgagctagtgtctgc-----aatgcaat-gcaggtacgatctgattgggaaagtatcaagattgatgttatgtatagggcactgaaatgcaagttctcaatatatcctcacttgaattctatgctgctc-tcaactgctgggtcggttttagttgaagcttcacctcatgatcttttctggggtggtggtcgggaaggtgaaggcctaaattatctaggcaggttgctgatgcagttaagatcagagtttcttggtgactcatctgctg-caagtgaaaacacctgcttggctttatgatgtacat------------gaaaaagaaattaa---actaatgtga--ccaaaagttataggaacttatt-----attgaagaccaa-----------------------------------------------------------g--------------------taaaat---------------------------------------------------------------------------------------------------------------------------------------------------------------------ggggatttgccacttgggcc----tagttcaagtkaca---------------------------------------------------------------
>I28630_M053_Malvaceae_Huberodendron_swietenioides_seq1
----------------------------------------------------------------------------------------tctggccacttctgaattccatgatacaagagg--cttgtgcact-----------------------------------agattgcttctttacatgt-------------------gtamaagttagragccctggagattaaagt------tttcttggattgaat-tctatta---------------------------------------gttaatgttgc-tttttcacttcagca-tatgggtaaaa-cctgattgagctagtgtctgc-----aatgcaat-gcaggtaagatctgattgggaaaatgtcaagattgatgttatgtatagggcactgaaatgcaagttctcgatctatcctcacttgaattcratgctgctc-tcaactgctgggtcggttttagttgaggcttcacctcatgatcttttctggggtggtggccgggaaggtgaaggcctgaatcatctaggcaggctgctgatgcagttaaggtcagagtytcttgktgaatcatctgctg-caagtgaaaacacctgcttagctttatgatgtacc-------------caaaaagaaatgaa---attaatgyag---caaaatttatgat---------------tataga-ccatct---------------------------------------------------atgttg--------------------taaaat---tattttagtat----------------------tagcaat------------------------------agattattacccattt---------------------------------------------------------------------------------------------------------------------------------------------------------------------------------
>I28631_M054_Malvaceae_Trochetiopsis_benjaminae_seq1
---------------------raataaaaggtattgagtcatggaaacaaacctctctgcatagggcagggttaagctgcatttgt-ttctgatctcctctgaactacgccatacaagagg--cttctgcact-----------------------------------actttgc--------------------------------------------------------------------ttgttgaataataa-ttttttt---------------------------------------atatatgttgc-ttttttacttcaaca-tt---------------------------------------------gcaggtaagacctgattgggagagtgttaagattgatgttatgtatagggcactcaaatgcaagttctcgatatatcctcatctgaattccatgctactc-tctactgctgggtcagttttagttgaagcatcacctcatgacctattttggggtggtggccgggaaggcgaaggcctgaattatctaggcaggctgctgatgcagttaaggtcagagtttcttggtgaatcaactgctg-caagtgaaaacacatgcttaactttatgatattta-----------------------------------tgcac---caaagtttacaccaaaagaaatagattatatggatccatctatct----------------------------------acttgtgatttctcttttg--------------------taacat---tattgta-------------------------ataaacttttgtataagg-------------------cagattattagttttttty-------------------------------------------------------------------------------------------------------------------------------------------------------------------------------
>I28632_M055_Malvaceae_Eriolaena_candollei_seq1
------------------------------------------------------------------------------------------------------------------------g--cttctgcact-----------------------------------agcttgc--------------------------------------------------------------------ttgttgaatacgaa-tttctttttt------------------------------------atatatattgc-ttttttacttcawca-tt---------------------------------------------gyaggtaagacctgattgggagagtgttaagattgatgttatgtatagggcmctcaartgcaagttctcgatatatcctcatctgaattccatgctactc-tctacygctgggtcggttttagttgaagcatcacctcatgacctattttggggtggtggccgggaaggcgaaggcctgaattatctaggcaggctgctgatgcagttaaggtcagmgtttcttggtgaatcaactgctg-caagtgaaaacacatgcttaactttatgatattta-----------------------------------tgcac---cmaagtttmcaccaacagaaatagattatatakwysca----------------------------------------------------------------------------------------------------------------------------------------------------------------------------------------------------------------------------------------------------------------------------------------------------------------------------------------------------------------
>I28633_M056_Malvaceae_Adansonia_digitata_seq1
--------------------------------------------------------------------------ggctgcatat---gtccggccacctcggaattccaya-------------ttgtgcrtt-----------------------------------aggttgc----ttacatgt-------------------gtacaagttagtagccttggagattaaagt------tttcatggattgaat-tgtatta---------------------------------------gttaacgttgc-tttttcacttgagca-tatgggtgaaa-cctggttgagctagagtctgcaatgcaatgcaatcgcaggtaagatctgactgggaaaatgtcaagattgatgttatgtatagggcactgaaatdcaagttctcgatatatcctcacttgaattcgatgctgctc-tcgactgctgggtcggttttagttgaagcttcacctcatgatcttttctggggtggtggccgggatggtgaaggcctgaatcatctgggcaggctgctgatgcagttaaggtcagagtttcttggtgaatcatctactg-caagtgaaaacacctgcttagctttatgacctaca-------------camaaagaaatgaa---actaatgcag---caaaacttataat---------------tatata-ccatcc---------------------------------------------------wtgttg--------------------taaaat---tattgtagtat----------------------tagcaatttgcaat----------------------------attacctttt-----------------------------------------------------------------------------atagaatttttttttgg-----------ctaaaatagaa--------------------------------------------------------------
>I28636_M059_Malvaceae_Pterospermum_pierrei_seq1
------------------------------------------------------------------------------------------------------------------------------------------------------------------------------twkkttwstkttaa------------------ataaaaggtawgagtcatggaaacaaccgc------attgcataacagagg-ttkyktytwggr------------------------------ttwsaattctttttt-tctttttttttgac--------------tttcaacatgctggcatctgc-----aatgcgtt-gcaggtgagacctgattgggaaagtgtgaagattgatgttatgtatagggcactgaaatgcaagttctcgatataccctcacctgaattccatgctgctc-tcaaccgctgggtcggttttagttgaagcatcacctcatgacctattctggggtggtggcagggaaggtgaaggcctgaattatctaggcaggttgctgatgcagttaaggtcagagtttcttggtgaatcatctgctg-caagtgaaaacacctgcttagctttatgatggtaa----------------------------------------------------------------------atatagatt------------------------------------------------------------------------------------------------------------------------------------------------------------------------------------------------------------------------------------------------------------------------------------------------------------------------------------------------------------------
>I28638_M061_Malvaceae_Basiloxylon_brasiliensis_seq1
---------------------------------------------------------------------------------------------------------------atgcaagagg--cttgtgcact-----------------------------------agattgcttttttacatgt-------------------agacaaatctggagccttggaggttacagt------ttttttggattgaat-tctatt----------------------------------------atgtatgttgc-tttttcacttcaaca-taggggtgaaa-cctaattgaggtagtctgtaa--tgcattgcaat-gcaggtaagatctgattgggaaagtgtcaagattgatgtcatgtatagggcactgaaatgcaagttctcgatatatcctcacttgaactccttgctgctt-tcgactgctggatctattttagttgaagcttcacctcatgatcttttctggggtggtggcagggaaggtgagggcctgaattatctaggcaggctgctgatgcagttgaggtcagagtttcttggtgaatcatctgctg-caagtgagaacagctgcttaactttatgat-----------------------------------agtaatgcag---caaaatttacagcaatagatt------atatagaccaacct--------------------------------------acatttgatttcagtgttg--------------------taacat---ttctgttgtat----------------------tagcaaaatgcaata----------------------atttatttgaarcttcacctcatgatcttttctggggtggtggcagggaaggtgagggcctgaattatctaggcaggctgctgatgcagttgaggtcagagtttcttggtgaatcatctgctgcaagtgagaacagctgcttaactt----------------tat--------------------------g
>I28640_M062B_Malvaceae_Diplodiscus_paniculatus_seq1
-----------------------------------------------------------------------------------------------------------------------------------------------------------------------------------------------------------------mwaatctggagccttggagactacagt------tctcttggrtttaac-tctattt---------------------------------------atgtttgttgc-tttttca-ttcaaca-tacgggtgaaa-cctaagtgcggttgtgcatgc-----aatgcaat-tcaggtcagatctgattgggmaagtgtgaagattgatgttatgtacagggcactgaaatgcaagttctcgatatatcctcacttgaattccatgctgcta-tcaactgccgggtcggttttagttgaagcttcacctcatgatcttttttggggtggcggccgggaaggtgaagggctgaattatctaggcaggctgctgatgcggttaaggtcagagttccttggtgaatcatctgctgssaarwsarwwbwdkygcttag----------------------------------------a---rwwtatrcad---thd---------------------------------------------------------------------------------------------------------------------------------------------------------------------------------------------------------------------------------------------------------------------------------------------------------------------------------------------------------------------------------------------------
>I28644_M066_Malvaceae_Thomasia_solanaceae_seq1
----------------------------------------------ac-cgtctctctgcataaca-gagttaaggctgtatatctgtctcgaccacctctgaactccacaacacaagatg--cttgtgcact-----------------------------------aggctgcctctttacatgt----------------------------------------------att------tatgttggattgagt-atcatat---------------------------------------attcatgttgc-tgcttcacttcaaca-tatgcgtgaaa-cctgattgagctgttgtttgc-----aattcaat-gcagttaagacctgattgggaaagtgtcaagattgatgtcatgtacaaggcactgaaatgcaagttctccatatatcctcacttgaattccatgctgctc-tcaactgctgggtcagttttagtcgaagcttcaccgcatgatcttttctggggtggcggacgggaaggtgaaggcctgaattatctagggaggctgctgatgcagttaaggtcagagtttcttggtgaatcatctgctg-caagtgaaagcaactgcttggctttatgatgtaca-------------gcaaaaggaatgaa---attaatgcag---caaaaattatatc---------------aaaacacacttgt------------------------------------------ttgatttctatgttg--------------------taacat---tattgtgtagta--------------------ttagcaatatccaaca----------------------atatccacattgtagcaagc---------------------------------------------------------------------------atatt---------------------------------------------------------------------------------------------
>I28645_M067_Malvaceae_Guichenotia_ledifolia_seq1
---------------------------------------------------------------------gttaaggctgtatatctgtctcgaccacctctgaactccacaacacaagatg--cttgtgcact-----------------------------------aggctgcctctatgcatgt----------------------------------------------att------catgttggattgagtaatcatat---------------------------------------attcatgttgc-tgcttcacttcaaca-tatgggtgaaa-cctgattgagctgttgtttgc-----aattcaat-gcagttgagacctgattgggaaagtgtcaagattgatgtcatgtacaaggcactgaaatgcaagttctcgatatatcctcacttgaattccatgctgctc-tcaactgctgggtcagttttagtcgaagcttcaccgcatgatcttttctggggtggcggccgggaaggtgaaggcctgaattatctaggaaggctgctgatgcagttaaggtcagagtttcttggtgaatcatctgttg-caagtgaaagcaactgcttggctttatgatgtgca-------------gagaaaggaatgaa---aataatgcag---cataaattatacc---------------agaacaccctcgt------------------------------------------ttgatttctatgttg--------------------taacat---tattgtaatat--------------------------------tagca----------------------atatccacattgtagcaagc---------------------------------------------------------------------------agattattttttct----------tttagaa-------------------------------------------------------------------
>I28646_M068_Malvaceae_Helmiopsis_sp_seq1
------------------------------------agtcatggaaacaaacctctctgcatagggcagggttaagctgcgtatgt-ttctgatctcctctgaactacgccatacaagagg--cttctgcgct-----------------------------------aggttgc--------------------------------------------------------------------ttgttgaatacgaa-tttctttttt------------------------------------ataaatgttgc-ttttttacttcaaca-tt---------------------------------------------gcaggtaagacctgattgggagtgtgttaagattgatgttatgtatagggcactcaaatgcaagttctcgatatatcctcatctgaattccatgctactc-tctactgctgggtcggttttagttgaagcatcacctcatgacctattttggggtggtggccgggaaggcgaaggcctgaattatctaggcaggctgctgatgcagttaaggtcagagtttcttggtgaatcaactgctg-caagtgaaaacacatgcttaacgttatgatattta-----------------------------------agcac---caaagtttacaccaacagaaatagattatatagatccatatattt----------------------------------acttctgatttctcttttg--------------------taacat---tattgtaatatt--------------------ataaacttttgtataagg-------------------cagattatt-----------------------------------------------------------------------------------------------------------------------------------------------------------------------------------------
>I28647_M069_Malvaceae_Cheirolaena_linearis_seq1
-----------------------------ggtattttgtcatggaaacaaacctctctgcatagagcagggttaagctgcgtttgt-ttctgatctcctctgaaccacgccatac---agg--cttctgcact-----------------------------------agtttgc--------------------------------------------------------------------ttgttgaatacgaa-tttctttttt------------------------------------atatattttgc-ttttttacttcaaca-tt---------------------------------------------gcaggtaagacctgattgggagagtgttaagattgatgttatgtatagggcactcaaatgcaagttctcaatatatcctcatctgaattccatgctactc-tctactgctgggtcggttttagttgaagcatcacctcatgacctattttggggtggtggccgggaaggcgaaggcctgaattatctaggcaggcttctgatgcagttaaggtcagagtttcttggtgaatcaactgctt-caagtgaaagcacatgcttaactttatgatattta-----------------------------------tgcac---caaagtttacaccaaatgaaatagattatatggatccatctatct----------------------------------acttgtgatttctcttttg--------------------taac----------------------------------------------------------------------------------------------------------------------------------------------------------------------------------------------------------------------------------------------------------------------------
>I28648_M070_Malvaceae_Helmiopsiella_madagascariensis_seq1
-------------------------------------------------------------------------------------t-ttctgatctcctctgaactacgccatacaagagg--cttctgcact-----------------------------------agattgc--------------------------------------------------------------------ttgttgaatacgaa-tttctttttt------------------------------------atatatattgc-ttttttacttcaaca-tt---------------------------------------------gcaggtaagacctgattgggggagtgttaagattgatgttatgtataggggactcaaatgcaagttctcgatatatcctcatctgaattccatgctactc-tctactgctgggtcggttttagttgaagcatcacctcatgacctattttggggcggtggccgggaaggcgaaggcctgaattatctaggcaggctrctgatgcagttaaggtcagagtttcttggtgaatcaactgctg-caagtgaaaacacgtgcttaactttatgatattta-----------------------------------tgcac---caaagtttacaccaacagaaatagattatatagatccatctatct----------------------------------acttctgatttctctcttg--------------------taacat---tattgtaatatt--------------------ataaacttttgtataagg-------------------cagattattagctctcttttw-----------------------------------------------------------------------------------------------------------------------------------------------------------------------------
>I28652_M074_Malvaceae_Hildegardia_barteri_seq1
-----------------------------------------------------------------------------------------------------------------------------tatgtgtctggccacatctgaacttcacaatacacgagctttgagattgctttttgacgtgt-------------------agataaatctggagcctgggaagttactgt------tttcttggattgaaa-tc---------------------------------------------tatatgttgt-tttttcacttcaaca-taggagttaaa-cctaattgaggtagtgtctgc-----aatgcaat-gcaggtaagatctgattgggaaagtgtcaagattgatgttatgtatagggcactgaaatgcaagttctcgatatatcctcacttgaactccatgctgctc-tcgactgctggctcagttttagttgaagcttcacctcatgatctattctggggtggtggcagggaaggtgaaggcctgaattatctaggcaggctgctgatgctgttgaggtcagagtttcttggaaaatcgtctgctg-caagtgagaacagctgcttagctttgtgat-----------------------------------atttatgcaa---caaaatttacggcaagagat--------tataaaccaatgt--------------------------------------gcgtgtggtttcagtgttg--------------------taacat---ttctgttgtat----------------------tagcaaaatgcaa--------------------------------------------------------------------------------------------------------------------atatatatattttttgg-----------ctaaaatacagaat-----------------------------------------------------------
>I28654_M105_Malvaceae_Pachira_aquatica_seq1
-----------------------------------------------------------------------------------------------accttggaattccacaatacaagagg--cttgtgcact-----------------------------------aggttgcctcgtcatatgt-------------------gtacaacttaggagccttggagattaaagt------tttcatggatagaat-tctatta---------------------------------------gttaatgttgc-tttttctcttcagca-tatgggtgaaa-mctgattgagctggtgtttgcaatgtaatgcaat-gcaggtaagatctgattgggaaaatgtcaagattgatgttatgtatagggcactgaaatgcaagttctctatatatcctcacttgaattcaatgctgctc-tcgactgctggttcagtattagtcgaagcttcacchcatgatcttttctggggtggtggccgggaaggtgaaggcctgaatcatctaggcaggctgctgatgcagttaaggtcagagtttcttggtgaatcatctgctg-caagtgaaaacacttgcttagctttataacgcaca-------------caaaaggaaatgaa---attaatgcag---caaaatttatgat---------------tataga-ccatgt---------------------------------------------------atgttg--------------------taaaat---tattgtagtat----------------------tagcaatttgcgata----------------------agattattactttt------------------------------------------------------------------------------aaaarmaaatkttttag-----------ctaaaatagaaaataa-ggctct--------------------------------------------------
>I28657_M180_Malvaceae_Triumfetta_lappula_seq1
------------------------------------------------------------------------------------------------------------agtctatagaagg-------------g------------------------------tyaaggctgcytgcatgcgtgtgtgaccacgtgtgtgaactgcccattataagggrcttggagtttacagtt---tcttaattggattgaat-tycacat---------------------------------------tttaatgttgc-ttcttctcatgaaag-tatgggtgaaa-cctaatcaagctacttbgggt-----actgtaat-gcaggtaagattggattgggaaagtgtcaagattgatgttatgtatagggcactgaaatgcaagttttctatataccctcacttgaactchatgbtgctc-tcaaccgctggctccgtattdgttgaagcttcaccabatgatcttttctggggaggmggccgggaaggtgavggcctgaattatctaggtaggttgctgatgcaattaaggtcagavtttcttggtgaatcatctgctg-caagtgaaagcacmtgcttagcgacktgatgmaywgtrtwtatata-------------------tayhtwrhwb---cyaaatttatacc---------------ttgtgayccttattt------------------------------------gatttaataccmyatrttg--------------------tagcat---tactgtagact----------------------tatcaaatcataaattataaa---------------tgcatgatttttgtg-----------------------------------------------------------------------------------------------------------------------------------------------------------------------------------
