# Supplementary material for: Localized Phylogenetic Discordance Among Nuclear Loci Due to Incomplete Lineage Sorting and Introgression in the Family of Cotton and Cacao (Malvaceae)
Source: Front Plant Sci. 2022 Apr 13;13:850521. doi: 10.3389/fpls.2022.850521 (PMC9043901; doi:10.3389/fpls.2022.850521)
Supplement: Supplementary file 1 [file Data_Sheet_1.ZIP › Alignments_v4/L129.fasta]

>I23352_M001_Malvaceae_Bombax_ceiba_seq1
------------------------------------------------------------------------------------------------------------------------------------------------------------------------------------------------------------------------------------------------------------------caagacagcttccgtcattgtcattggtgccggcctcgctggccttgccgccgctactcgtctcaactccgaaaacatcccyttcctactcctagaggcttccgatgctgttggtggtcgcgttcggactgatgttgtcgatggttttctyctggaccgtggcttccaaatcttcattactgccbaccctgaagctcggaagctgttgaattacaatgaattgaatctccaaaagttttactctggtgccaggatttactacsatggdggattccrcactgtygctgatcctttgcgccatttctcggactcccttttgtcacttacgaahcccattgggtctgtcgttgataagctgcttattgctttgacgagggctcgagttttgagtaaatctgacgakgaaattctaacygccgatgaagtttcgactattcaactgttgaagaataytgggttttcsgattcaaygattggaaggtttttcagrcccttttttggtgggatttttttcgacagagagcttgaaactacttcaagactwttcgattttgtcttcaaatgtcttgctctcggcgaaaahactctkccggctaaaggaatcggtgagattccaaaccaattggcagcaaaattgccatccgattcaatcttgttgaacaccaaagtggtttccgttratttcgatga---ctcaaattcwccrtccgtraaattakagagcggcgaaactctcaagagtgagcwtggggtgataatggcggttgaagaacccgcastcgataagattttagc---gggaaggaaacaaccg---------gctcagagaaaa---ccagcccgaagcacgdtttgtttgtatttttcagtggatcaagatcaaattcctgttcgagaccctatcctgtttctcaatggttcaggtgaaggaatcatcaataacatgtttttygctacaaacgtcgctccatcttatggcc---cttcaaacaaagctttggcayccgt-atcgytgattgggttgcacgagaacgcctcggacgatgatctaacagctgagataattcgggagctttcaggctggttcggag---cttcaaaggttgggtcatggaagcacttgagaacatatcgaatcggtttcgctcaacccaaccaa-------tccccaccaacagatttgatgaagaaccccaacattggaccgggtttg------------tatctgtgtggtgattatataacttctgctacctttgatggagctctdgtctcgggtcgaagagcggt------------ggaagctttgttaaaagac-----agggcattggctcgagtttaaaaaaa---------mccytttwrgrwtt------------------------tkgrwtk---kww----------byyyttwwymawyytwmmwttka----------atgtctaaagattagaatttataaataatatcagtatctt----tccvdbtchaattbvhttcyykg-----------------------------------------------------------------------------------------------------------------
>I23353_M002_Malvaceae_Tilia_americana_seq1
-------------------------------------------------------------------------------------------------------------------------------------------------------------------------------------------------------------------------------------------------------------------------------------------------ggcctctctggcctagccgccgctacccgtctcaactccgaaaacatccccttcctcctcctagaggcttctgatggcgttggtggccgcgttcggaccgatgttgtcgatggctttctcttggaccgtggcttccaaatcttcattactgcttaccctgaagctcagacgctgttaaactacaatgagttaaatctccaaaagttttactctggtgccagaatttactacgatggtcaattccacaccgttgctgatcctttgcgccatttctcggactcccttttgtctattacaaatcccattgggtcagttcttgataagctgcttattgctttgacgagggctcgagttttgagcaaatctaatgaagaaattctaactggcattgaggtttcaactattgaattattgaagaatattgggttttcggattcaatgatcggaaggtttttcagacccttctttggtgggatttttttcgacagagagcttgaaactacttcaagacttttcgatttcgtcttcaaatgtcttgctctcggcaataacactcttcccgctaaaggaatcggtgagattccaaaccaattggcagcaaaactgccatccgattcagtactgttaaacaccaaagtggtttccgttgattttgagga---ctcaaattcaccgtccgtgagattggagagtggccaaattctcaagagtgagcttggagtaataatggcggttgaagaaccagcagtcgaaaagattttggc---gggaaagaaaccaccg---------gctcaaagaaaa---ccagcccgaagtacggtttgtttgtacttttcagcggatcaggaccaaattcctgttcgagaccctgtcctgtttctcaacggttcaggtaaagggatcatcaataacatgttttttgctacaaatgtggctccatcgtatggcc---cttctaacaaagctttggtgtctgt-atcattgattgggttgtttgaggatacatcggataatgatctaacggctgaggtgatcatggagctttcaggttggtttggag---cttcaatggttgagtcatggaggcacttgagaacatatcggattggttttgcccaaccgaaccaa-------tccccaccaacagatttgatgaaaaatcctaacgttggaccgggttta------------tatttgtgtggtgattatataacttctgctactttcgatggagctctggtttcgggtagaagagcagt------------ggaagctttgttaaaagat-----agagcattggctcgagtttaaaagt--------------ccttagattt------------------------tggcttat--tat----------ctctttattcaatctaacagt-----------gttgtttagttgcaaaagtttg--------ttgtagaaaaa----cccaaattttttcatgaacattgctggtcaa--tgtcattcatttctaatggttacttttgagaacatccccatta--------------------------------ttcacattaaaagcttcgtttttcgcat
>I23360_M009_Malvaceae_Lagunaria_patersonia_seq1
-----------------------------------------------------------------------------------------------------------------------------------------------------------------------------------------------------------------------------------------------------------------------------------------------ccgkcctcgccggactcgccgccgctacccgtctcaactccgataacatccctttcctcctcttagaagtctctgatggtgtaggtggtcgcgttcgaactgatgttagcgatggctttctcttggaccgtggcttccaaatcttcatcactgcctaycctgaagctcaaaagctgttaaattacaatgagttgaatctccaaaagttttaytctggtgscagggtttactacgakggtygatttcacactgttgctgatcctttgcgtcatttctcggactcccttytrtccctcrgaaatcccattgggtccgttcttgataagctgcttattgctttgacgagggctcgagttttgagtaaatccgatgaggaaattttaagtgccratgaagtttygacrattcaactkttgaagagtattgggttttyggattcaatgrtckgrargtttttyagacccttttttggtggratttttttygacarakagcttgaractacwtcgagacttttcgatttcgtcttcaaatgtcttgctctcggcracaatacccttcccgctaagggaatcggcgagattccaaaccaattggcagcaaaactgccgtccgattcactcctgttgaacaccaaagtggtctccgttgattccgatga---ctcgacttcaccgtcggtgacattagagagcggcgaaattctcaagagtgagctcggggtgataatagcggttgaagaaccagcacttgataagattttagc---gggaaggaaacctgcggcggtggctggtcagaggaaaaacccaacccggagtacggtttgtttgtatttttcagtggatcaggatcgaattccagttcgagaccctgtcctgtttctcaacggttcaggtgaaggaatcatcaataacatgtttttcgctacaaatgtggctccatcgtacggcc---cttctaacaaagctttagcatccgt-atcgttgattgggttgtacgagaacgactcggatgatgatctaagagccgaggttatcagggagctttcgtgttggttcggag---cttcaaaagttgagtcatggcggcacttgakaacatatcgaatcggttttgccmaaccgaaccaa-------tccccacctacgaatttgatgaagaatcccaa---------------------------------------------------------------------------------------------------------------------------------------------------------------------------------------------------------------------------------------------------------------------------------------------------------------------------------------------------------------------------------------------------------------------------------------------------------
>I23364_M013_Malvaceae_Grewia_sp_seq1
--------------------------------------------------------------------------------------------------------------------------------------------------------------------------------------------------------------------------------------------------------------------agacagctccggtcattgttgtcggcggtggactcgccggtctagcggctgccactcgtctcaactccgacaacatcccctttctcctcctagaggcttctgatggcgttggtggccgtgttcggaccgatgtcgtcggtggcttcctcttggaccgtggcttccaaatcttcattactgcttatcccgaagcccaaaggctattgaactacaatgagctaaatctccaaaagttttactctggcgccagaatttactacaatggtgaattccacactgttgccgatcctttgcgccatttctcgcactcccttttgtcccttacaaatcccattgggtcagttcttgataagctgcttattgctttgactcgtgctcgagttttgaccaaatccgatgacgaaattctaaccgccaacgaggtttcaactattgaattgttgaagagtattgggttttcgaattccatgattggaaggtttttcagacccttcttcggcgggattttcttcgacagggagctcgaaacaacttccagacttttcgattttgttttcaaatgtcttgctcttggcgataacactcttcccgccaaaggaataggtgagattccaaaccaattggcagcaaaattgccaccagattcaatcttgttgaatgccaaagtggtttcagttgattttgagga---ctcaaattcaccgtccgttagattagaaagcggcaaggttctgaagagtgaacttggagtaataatggcggttgaagaaccagcagttgataggattttggc---gggaatgaaacgaccg---------gctcaggcaaaaaaaccagcccgaagtacggtttgtttgtatttttcagcggataaggatcaaatcccggttcgcgaccctatcctgttcctgaacggttcaggcgaagggatcatcaacaacatgttcttcgccacaaacgtggcgccatcttatggcc---cttcagacaaagctttgatatccgt-atcattgatcgggttatttgaggatgtctcggatgatgatctaacggctaaagtgatcacagagctttcatgttggttcaacg---cttccatggtcgggtcatggaaacatttgagaacataccggattggttttgcccaaccaaaccaa-------tgcccgccaacggatttgatgggaaacccaaaccttgggcagggcttg------------tatttgtgtggtgattacataacgtctgccactttcgatggagctctggtttcgggcagaagagcagt------------ggaagctttgttaaaggat-----agagctttggctcgggtttaaatgaa---------aaacctc------------------------------------------------------tcttttgttcaatcttgacactg----------ttgtgtagttgcaattttt-------------------------------tttttctctgtataatgc------------catttatttctggtaattagt------------------------------------------------------------------------------t
>I23368_M017_Malvaceae_Sterculia_apetala_seq1
------------------------------------------------------------------------------------------------------------------------------------------------------------------------------------------------------------------------------------------------------------------cgagacagctccagtcatcgtcattggcgccggcctctctggcctagccgccgccacgcgtctcaactccgaaaacatccccttcctcctcctagaggcttctgatggcgtcggtggccgcgttcggaccgatgttgtcaatggctttctcttggaccgtggcttccaaatcttcattactgcataccctgaggctcagaagctgttaaattacaacgagttaaatctccaaaagttttactctggtgccaggatttactacgatggtcagttccacaccgttgctgatcctttgcgccatttctcggactcccttttgtccctgacaaatcccattggttcagttcttgataagctgcttattggtttgacgagggcccgagttttgagtaaatctaatgaagaaattctaactgccaatgaggtttcaactattgagttattgaagaatattgggttctcggattcaatgattggaaggtttttcatacccttttttggtgggatttttttcgacagagagcttgaaactacttcaagacttttcgatttcgtcttcaaatgtcttgctctcggagataacactcttcccgttaaaggaatcggtgagattccaaaccaattggcagcaaaattgccatccgattcaatcctgttgaacaccaaagtggtctccgttgattttgagga---ctcaaattcaccgtccgtgagattggagagtggccaagttctcaaaagcgagcttggagtaataatggcggttgaagaacctgcagttgataagattttggc---gggaaggaaaccagcg---------gctcaaagaaaa---tcagcccgaagtgcggtttgtttatacttctcagcggatcaggaccaaattcctgtgcgagaccctgtcctgtttctcaacggttcaggtgaagggatcatcaacaacatgttttttgccacaaatgtagctccatcctatggcc---ctccaaacaaagccttggtatcagt-atcattgattgggttgtttgagaatacctcggatgatgatctaacggcagaggtgatcatggagctttcaggttggtttggag---cttcaatggtagggtcatggaggcacttgagaacatatcgaattggttttgcgcaaccgaaccaa-------tccccaccaacagatttgatgaaaaatccctgcgttggaccgggttta------------tatttgtgcggagattatacaacttctgctacttttgacggagctctggtttcgggtagaagagcggt------------ggaagctttgctaaaagat-----agagcgttggctcgggtttaaaagc--------------ccctagattt------------------------tggcttat--tat----------ctctttattcaatccgacggtgt----------tttttttcttgtaaacgtgtg--------ctctggaga---------------------------------------------------------------------------------------------------------------------------------------------a
>I23370_M105_Malvaceae_Pachira_aquatica_seq1
-------------------------------------------------------------------------------------------------------------------------------------------------------------------------------------------------------------------------------------------------------------------gagacagctcccgtcattgtcattggcgccggccttgctggccttgccgccgctactagtctcaactccgaaaacatccctttcctcctcctagaggcttccgatgctgttggtggtcgcgttcggaccgatattgtcgacggctttctcttggaccgtggcttccaaatcttcattactgcctaccctgaagctcggaggctgttgaattacaatgagttgaatctccaaaagttttattctggtgccaggatttactacgatggtggattccacactgttgctgatcctttgcgccatttctcggactcctttttgtcacttacgaatcccattgggtccgttgttgataagctgcttattgccttgacgagggctcgagttttgagtatatctgatgaggaaattctaactgcggatgaagtttcgactattcaactgttgaagaatattgggttttcggattcaatgattggaaggtttttcagacccttttttggtgggattttttttgacagagagcttgaaactacttcaagacttttcgattttgtcttcaaatgtcttgctcttggcgataacactcttcccgctaaaggaatcggcgagattccaaaccaaatggcagcgaaactgccatccgattcaatcctgttgaacagcaaagtgatttccgttgatttcgatga---ctcaaattcaccgtccgtgaaattagagagcggcgaaactctcaagagtgagcttggggtgataatggcggttgaagaacccgcagtcggtaagattttagc---gggaaggaaacaaccg---------actcagagaaaa---ccttcccgaagcacggtttgtttgtatttttcagtggatcaagatcaaattccttttcgagaccctgtcctgtttctcaatggatcaggtgaaggaatcatcaataacatgtttttcgctacaaacgtggctccatcttatggcc---cttcaaacaaagctttggcatccgt-atcattgatcgggttgcacgagaacgcctcggacgatgatctaacagctgagatcattagggagctttcaggctggtttggag---cttcaaaggttgggtcatggaagcacttgagaacatatcgaatcggttttgcgcaacccaaccaa-------tccccaccaacagatttgatgaagaaccccaacattggtcggggtttg------------tatttgtgtggtgattatataacttctgctacctttgatggagctctggtttcgggtcgaagagcggt------------ggaagctttgttaaaagac-----agggcattggctcgggtttaaaaaaa--a--ac--acgtttttggattt------------------------tggcttg---tat----------ctctttatcaattttacatttga----------atgtctaaagtttagaatttataaataatatcagtatctt----tccagtctcaatcgcattcattgttgtttcaaa-------------------------------------------------------------------gatcaaactgaaagttaaaacccccagcctt----a
>I23371_M137_Malvaceae_Dombeya_wallichii_seq1
-------------------------------------------------------------------------------------------------------------------------------------------------------------------------------------------------------------------------------------------------------------------------gctccagtcattgtcattggcgccggcctcgctggccttgccgccgctactcgtctcaactccgaaaacatccccttcctccttttagaggcgtcygatggcgttggtggccgcgtccgaachgacgtygtcgatggttttctcytggaccgtggcttccaaatcttcatwactgcctaccctgaagcccagaagctgttgaactayaatgagttgaatctccaraasttttactykggtgcamrgatttactacgatggtcaattccwcacggttgctgatcctttgcgccatttctysgactcccttttgtccyttacgaatcccattggktctgtcgtygataagctkcttattgcyttgacgagggttcgrgttttgagtaaatctgatgagcaaattctgactrcagatgaagtttcgactatccagctgttgaagaacattgggttttckgattcaatgrttgcgaggtttttcagaccctttttcggtgggatttttttcgacacggagcttgaaactacttcaagacttttcgattttgtcttcaaatgtcttgctctsgggaacaacaccctccccgctaaaggaatcggcgagatwccaaaycaattggcttccaaattgccacccgattcaatcctgttgaacaccaaagtggtttccgttgatttcgacga---cttgaattcgccgtctgtgactttacagagtggagaaactctcaagagtgagcttggggttatactggcggttgaagaaccagcacttgataagattttggv---tggaaggaaaaaaccg---------ggtccgagaaaa---ccagcccgaagtacggtytgcttgtacttttcagcggatcrggatcaaatccctgttcsagacccggtcctgtttctcaacggttcaggtaaaggaatcatcaacaacatgtttttcgctacaaatgtggctccttcttatggcc---ctccaaayaaagctytggtatccgt-atcattgattgggytgtacgakaacayyycggatgatgatttaacrgctgaggttatyagggagctttctggttggtttggag---cttcgatggtygagtcatggaagcactygasaacatatcgagttggttttgcccaaccgaaccaa-------tccccaccaacagatttgatgaaaaaccccaatrtagaaccgggtttg------------tatytgtgtggtgattatataacttcagcaacttttgatggagctctggtytcgggtagaagagcggt------------ggaagctttgttaaaagac-----agggcattgtctcgggtttagggtta--tagtt---------------------------------------------------------------tctctttatcaatctgatttttat------------tttagttg------------------------------------------------------------------------------------------------------------------------------------------------------------------------c
>I23372_M140_Malvaceae_Chiranthodendron_pentadactylon_seq1
------------------------------------------------------------------------------------------------------------------------------------------------------------------------------------------------------------------------------------------------------------------caagacagctccagtcattgtcactggcgccggcctcgctagactcgccgcggctacccgtctcaactccgawaacatcccyttcctcctcctagaggcttctgatggcgttggtggccgcgttcgmaccgatgttkthgatggctttytmttggaccgtgkcttccaaatcttyattactgcytaccctgaagctcagargctgttraattacaatgagttaaatctccaaaagttttactctggtgccagaatttactaygatggtcrattccayacvgtygctgatcctttgcgccatttctcggactcccttttgtcccttrcaaatcccattggrtcygttcttgataagctgcttattgctttgacgagggctcgagttttgagtaaatctaaygaggaaattctaactgccaatgargtttcaactattgaactgttgaagaatattgggttttcggattcaatgattggaaggtttttcagacccttctttggtgggatttttttcgacagagagcttgaaactasttcaagacttttcgattttgtcytcaaatgtcttgctctcggcrataacactcttcccgctaaaggaatcggtgagattccaaabcaattggcagcaaaattgccatccgattcartcctgttgaayaccaaagtggtttccgttgattttgabra---ctcaaattcaccgtcbgtgarattagaragyggcgaawttctnaagagtgagcttggagtrataatggcggttgaagaaccagcabttgataagatyttgbc---ggraaggaaacarccg---------gctcarasaaaa---ccagcccgaagtacggtttgtttgtayttttcagcggatcaggatcaaattcctgttcgagaccctgtcctgtttctcaacggttcaggtgaaggaatcatcaataacatgttttttgctacaaatgtggctccatcttatggcc---cttcaaabaaagytttggyatccvt-atcattgatygggttgtwygagracrccyckgatgatgatctaacggctgagrttattagkgagctttcaggttggtttggag---cttcaawrgttgrgtcatggaggcayttgagaacrtatcgrrttggttttgcccaacckaaccaa-------tccccaccaacagatttgatgaaaaayccwaacatyggaccgggtttr------------tatttgtgtggcgattatataacttctgctacctttgatggagctctggtttcgggaagaacagcggc------------ggaagctttgttaaaagac-----agggcgttg------------------------------------------------------------------------------------------------------------------------------------------------------------------------------------------------------------------------------------------------------------------------------------------------------------
>I23373_M141_Malvaceae_Quararibea_funebris_seq1
--------------------------------------------------------------------------------------------------------------------------------------------------------------------------------------------------------------------------------------------------------------------agacagctccagtcmttgtcattggcgccggcctcgctggccttgccgctgctacccgtctccactccgaaaacatccctttcctcctgctagaagcttctgatggttttggtggycgcgttcgaaccgatgttgtcgatggctttctcttggatcggggcttccaaatcttcattactgcctaccctgaagctcagaagttgttaaattataatgagttaaatcttcaaaagttttactctggtgccaggatttactatgatggtcaattccacactgttgctgatcccttacgccatttctcggactcccttttgtcccttacaaatcccrttgggtctgttcttgataagctgcttattgctttgacaagggctcgagttttgagtaaatctaatgaggaaattctaactgccaatgaagtttcaactattcaactgctgaagaatattgggttttcggattcgatgattggaaggtttttcagacccttctttggtgggatttttttcgacagagagcttgaaactacttcaagacttttcgattttgtcttcaaatgtcttgctctcggcgataacactcttcccgctaaaggaatyggtgagattccaaaacaattggcagcaaaactgccatcggattcagtcttgttgaacaccaaagtggtttccgttgattttgatga---ctcaaattcaccgtctgtgaaattagagagcggtgaaattctcaagagcgagcttggggtgataatggcggttgaagaaccagcacttgataagattttkgs---gggaaggaaacaaccggcg------gctcagagaaaa---ccagcccgaagtacggtttgtttgtatttttcagtggatcagtatcaaattcctgttcgagaccctgtcctgtttctcaatggttcaggtgaaggaatcatcaataacatgttttttgctacaaatgtggctccatcatatggcc---cttcaaataaagctttggcatccgt-atcattgattgggttgtacgagaacgcctcggatgatgatctaacagctgagattattagggagctttcaggttggtttggag---cttcagaggttgggtcatggaggcacttgagaacatatcgaattggttttgcccaaccgaaccaa-------tccccaccaacagatttgatgaagaaccccaacattggaccgggtttg------------tatttgtgtggtgattttataacttctgcaacctttgatggagctctggtttcaggtaaaagagcrgt------------ggaagctttgttaaaagac-----agggcgttggctcgggtttaaaa------------acctttcagtattt------------------------tcgcttg---tat----------ctctttatcaatcttaca------------gtgctgtttagtagcaaaagtttg--------ttctgtagaaa----tccaawtyytt-----------------------------------------------------------------------------------------ktkrarrammwtwrsmarramyttc-----------
>I23376_M145_Malvaceae_Heliocarpus_appendiculatus_seq1
------------------------------------------------------------------------------------------------------------------------------------------------------------------------------------------------------------------------------------------------------------------------------tgtaattgtcattggcggcggcctcgccggtctggccgctgctactcgtctcaattccgacaacatccctttcctcmtcctkgaggcttctgatggcgtcggtggccgcgttcggaccgatgttgtcgayggttttgtcttggaccgtggcttccaaatyttcattactgcttaccctgaakcccraaagctactaaattacaatgagttgaatctccaaaagttttactctggtgccaggatttactaygatggggaattccacaccgttgctgatcccttgcgccatttctcggaytctctsttgtcccttacgaatcccattgggtcggttcttgataagctgcttattgctttgactcgggctcgagttttaaccaaatccaatgaggaaattctaactgccggcraggtttcaactattgaattgttgaagaatatygggttttcggattcwatkatmggaaggtttttcagacccttctttggtgggatttttttcgacagggagctygaaactacttcaagactttttsrwtttkkyttyagatgycttgctcttggcgaraacactcttcccgctaaaggaatcggtgaaattcccaaycaattggcagcaaaattgccatcggattcaatcttgttgaataccaaagtggcttccgttgattttgagga---cccaaattcaccgtcggtgaggctagagagcggcgaggttctgaaaactgagcttggagtcataatggcggttgacgaaccggcagttgataaaattttggc---gggaaggaaacgaccg---------gctcagacaagaaaaccagcccgaagtasggtttgtttgtatttctcagcggakmaggatmaaatcccggttsgagaccctgttctgtttctgaatggttcaggcaaagggatcgtcaacaamatgtttttcgcyacraacgtggcgccatcgtatggcc---ctccagacaaagctctsgtmtccat-atctctgatcgggttgttcgargatgtctcggatgatgatctaacgsccrargtkatcagggagctttccggttggtttggag---cttcaatggttggttcatggaagcatttgagaacatatcgaattggttttgcccagccgaaccaa-------accccaccaacagagttgatgaaaaacccaaactttggacc------------------------------------------------------------------------------------------------------------------------------------------------------------------------------------------------------------------------------------------------------------------------------------------------------------------------------------------------------------------------------------------------------------------------------------------------
>I23378_M150_Malvaceae_Ceiba_pentandra_seq1
------------------------------------------------------------------------------------------------------------------------------------------------------------------------------------------------------------------------------------------------------------------caagacagctcccgtcattgttattggckccggcctcgctggccttgccgctgctactcgtctcaactccgaaaacatccctttcctcctcctagaggcttccgatgctgttggtggtcgcgttcggactgatgttgtcaatggttttctcctggaccgtggcttccaaatcttcattactgcctaccctgaagctcggaagctgttgaattacaatgagttgaatctccaaaagttttactctggtgccaggatttactacgatgggggattccacactgttgctgatcctttgcgccatttctcggactcccttttgtcacttacgaatcccattgggtctgttgttgataagctgcttattgctttgacgagggctcgagttttgagtaaatctgacgaggaaattgtaactgccgatgaagtttcgactattcaactgttgaagaatattgggttttcggattcaatgattggaaggtttttcagacccttttttggtgggatttttttcgacagagagcttgaaactacttcaagacttttcgattttgtattcaagtgtcttgctctcggcgataacactcttccggctaaaggaatcggtgagattccaaaccaattggcagcaaaattgccatccgattcaatcttgttgaacaccaaagtggtttccgttgatttcgatga---ctcaaattcaccgtcggtgaaattagagagcggcgaaactctcaagagtgagcttggggtgataatggcggttgaagaacccgcacthgataagattttagc---gggaaggaaacaaccg---------gctcagagaaaa---ccagcccgaagcacggtttgtttatatttttcagtggatcaagatcaaattcctgttcgagaccctatcctgtttctcaatggttcaggtgaaggaatcatcaataacatgtttttcgctacaaacgtcgctccatcttatggcy---cttcaaacaaagctttggcatccgt-atcattgattgggttgcacgagaacgcctcggacgatgatctaacagctgagatcattcgggagctttcaggctggtttggag---cttcaaaggttgsgtcatggaagcacttgagaacatatcgaatcggtttcgctcaacccaaccaa-------tccccaccaacagatttgatgaagaaccccaa---------------------------------------------------------------------------------------------------------------------------------------------------------------------------------------------------------------------------------------------------------------------------------------------------------------------------------------------------------------------------------------------------------------------------------------------------------
>I23383_M166_Malvaceae_Pseudobombax_ellipticum_seq1
----------------------------------------------------------------------------------------------------------------------------------------------------------------------------------------------------------------------------------------------------------------------acagctcctgtcattgtcataggagccggcctcgctggccttgctgccgctactcgtctcaactccgaaaacatccctttcctcctcctagaggcttccgatgcwgttggtggtcgcgttcggaccgatgttgtcgatggctttctcttggaccgtggcttccaaatcttcattactgcctaccctgaagctcggaagctgttgaattacaatgagttgaatctccaaaagttttactctggtgccaggatttactacgatggcggattccacwctgttgctgatcctttgcgccatttatcggactchcttttgtcacttacsaatcccattgggtctgttgttgataagctgcttattgctttgacgagggctcgagttttgagtaaatcggatgaggaaattctaactgccgatgaagtttcgactattcaactgttgaagaatattgggttttccgattcaatgattggamggtttttcagacccttttttggtgggatttttttcgacagagagcttgaaactacttcaagacttttcgattttgtcttcaaatgtcttgctctcggcgataacactcttccggctaaaggaatcggtgagattccaaaccaattggcagcaaaactgccatccgattcaatcttgtttaacaccaaagtggtttccgttgatttcaatga---ctcaaattcaccgtccgtgaaattagagrgcggcgaaactctcaagagtgagcttggggtgataatggcggttgaagaacccgcactcgataagattttwgc---gggaaggaaactacyg---------gctcggagaaaa---ccagcccgaagcacagtttgtttgtatttttcagtggatcragatcaaattcctgttcgagaccctgtcctgtttctcaatggttcaggtgaaggaatyatcaataacatgtttttcgctacaaacgttgctccatcttatggcc---cttcaaacaaagctttggcmtccgt-rtcactgattgggttgcacgagaacgyctcggacgatgatctaamagctgagatcattcgggagctttcaggctggtttggag---cttcaaaggttrggtcatggaagcacytragaacatrtcgaatcggtttckcccaacccaaccar-------tccccaccaacagatttgatgaagaaccccaacattggaccgggtttg------------tatctgtgtggtgattata----------------------------------------------------------------------------------------------------------------------------------------------------------------------------------------------------------------------------------------------------------------------------------------------------------------------------------------------------------------------------------------------------------
>I23384_M168_Malvaceae_Theobroma_cacao_seq1
------------------------------------------------------------------------------------------------------------------------------------------------------------------------------------------------------------------------------------------------------------------caagacagcaccagtcattgtcattggcgccggcctcgctggccttgccgccgctatccgtctcaactccgaaaacatccccttcctcctccttgaggcttctgatggcgttggtggccgcgttcggactgatgttgtcgatggctttctcttggaccgtggcttccaaatcttcattactgcctaccctgaagcccaaaagctactaaattacaatgagttaaatctccaaaagttttactctggtgccagaatttactacgatggtcaattccacacagttgctgatcctttgcgccatttctcggactcccttttgtcccttgcaaatcccattgggtcagttatcgataagctgcttattgctttgactcgggctcgagttttaagtaaatcatatgaggaaattctaactgccaccgaggtttcaactattgaattattgaagaatattgggttttcggattcaatgattgaaaggttttttagacccttctttggcgggatttttttcgacagggagctggaaactacttcaagacttttcgattttgtcttcaaatgtcttgctcttggcgataacactcttcccgctaaaggaatcggtgagattccaaaccaattagcagcaaaattgccacctgattcagtcctgttgaccgccaaagtggtttccgttgatttggaagg---ttcaaattcaccgtccgtgagattagagagtggcgaaattctgaagagtgagcttggagtaataatggcggttgaagaaccagcactcgataagattttggc---gggaaggaaacaaccg---------gcgaagagaaaa---ccagcccgaagtacggtttgtttgtatttttcagcggaccaggatcaaatcccggttggtgaccctgtgctgtttctcaatggctcaggggaaggaatcatcaataacatgtttttcgctacaaatgtggctccctcttatagcc---ctccaaacaaagctttggtatccgt-atcgttgatcgggttgtttgaggatgtctgtgatgatgatctaacggctgaggtgactggggagctttcaggttggtttgggg---cctcaatggttgggtcatggaggcacttgagaacatatcggattggttttgcccaacccaaccaa-------tccccaccaacagatttgatgaaaggccctagcattgcaccgggtttg------------tatttgtgtggtgattatataacttctgctacttttgatggagctctggtttcgggtagaagagcagt------------ggaagctttgttgaaggat-----agggcgttggctcgggtttaaaagc--------------ctttacattt------------------------tggtttacaccat----------ctccgtgttcaatcttggcactg----------ttgtttagttgcaaaagttgg--------ttctatataat----cccaagtttytccatgaacattgctggtcaaaatgccattcatttccactggtttcttttgtgtgcaaacgggataatgcaaatgtagccaaagtagtgggagaatgtatttcctcaggagtataagtaggttcaa
>I23385_M169_Malvaceae_Ochroma_pyramidale_seq1
----------------------------------------------------------------------------------------------------------------------------------------------------------------------------------------------------------------------------------------------------------------------acagctccggtcattgtcattggcgccggcctcgctggccttgccgcggctacccgtctcaactccgaaaacatccctttcctcctcctagaggcttctgatggtgttggtggtcgcgttcgaaccgatgttgtcgatggctttctcttggaccgtggcttccaaatcttcattactgcctatcctgaagctcagaagctgttaaattacaatgagttaaatctccaaaagttttactctggtgccagaatttactacgatggtcaatttcacacggttgctgatcctttgcgccatttcttggactcccttttgtcccttacaaatcccattgggtctattcttgataagctgcttattgctttgacgagggctcgagttttgagtaaatctaatgaggaaattctaactgccaatgaagtttcaactattgaactgttgaagaaaattgggttttcggattcaatgattggaaggtttttcagacccttctttggcgggatttttttcgacagagagcttgaaactacttcaagacttttcgattttgtcttcagatgtcttgctctcggcgataacactcttcccgctaaaggaatcggtgagattccaaatcaattggcagcaaaactgacatccgattcagtcctgttaaacaccaaagtggtttccgttgattttgatga---ctcaaattcaccgttcgtgaaattagagagcggcgaaattctcaagagtgagcttggggtgataatggcggttgaagaaccagcacttgataagattttggt---gggaaggaaacaaccg---------gctcagacaaaa---ccagcccgaagtacggtttgtttgtatttttcagtggatcaggatcaaattcctgttcgagaccctgtcctgtttctcaatggttcaggtgaaggaatcatcaataacatgttttttgctacaaatgtggctccatcatatggcc---cttcaaataaagctttggcatccgt-atcattgattgggttacacgagaacgcctcggatgatgacctaacagctgagattgttagggagctttcaggttggtttggag---cttcaaaggttgggtcatggaggcacttaagaacatatcgaattggttttgcccaaccgaaccaa-------tccccaccaacagatttgatgaagaaccccaacattagaccgggtttg------------tatttgtgtggcgattatataacttctgctacctttgatggagctctggtttcgggtagaagagcggt------------ggaa-----------------------------------------------------------------------------------------------------------------------------------------------------------------------------------------------------------------------------------------------------------------------------------------------------------------------------------------
>I23388_M180_Malvaceae_Triumfetta_lappula_seq1
----------------------------------------------------------------------------------------------------------------------------------------------------------------------------------------------------------------------------------------------------------------------------cctgtaattgtcattggcggcggcctcgccggtctggccgctgctactcgtctcaattccgacaacatccctttcctcctcctkgaggcttctgatggcgtcggtggccgcgttcggaccgatgttgtcgayggttttgtcttggaccgtggcttccaaatyttcattactgcttaccctgaakcccraaagctactaaattacaatgagttgaatctccaaaagttttactctggtgccaggatttactacgatggggaattccacaccgttgctgatcccttgcgccatttctcggahtctctsttgtcccttacgaatcccattggrtcggttcttgataagctgcttattgctttgactcgggctcgagttttaaccaaatccaatgaggaaattctaactgccggcgaggtttcaactattgaattgttgaagaatatygggttttcggattcwatkatmggaaggtttttcagacccttctttggtgggrtttttttcgacagggagctygaaactacttcaagacttttysrwtttkkyttyagatgycttgctcttggcgaraacactcttcccgctaaaggaatcggtgaaattcccaaycaattggcagcaaaattgccatcggattcaatcttgttgaataccaaagtggtttccgttgattttgagga---cccaaattcrccgtcggtgaggctagagagcggcgaggttctraaractgagcttggagtcataatggc--------------cagttgataagattttggc---gggaaggaaacgaccg---------gctcagacaagaaaaccagcccgaagtacggtttgtttgtatttctcagcggagcaggatcaaatcctggttcgagatcctgttctgtttctgaatggttcaggcaaagggatcgtcaacaacatgtttttcgccacgaacgtggcgccatcgtatggcc---ctccagacaaagctctcgtmtccat-atctctgatcgggttgttcgaggatgtctcggatgatgatctaacggccgaggtkatcagggagctttccggttggtttggag---cttcaatggttggttcatggaagcatttgagaacatabcgaattgdttttsyccarccgaaccaa-------accccaccaacagatttgatgaaaaacccaaacgttggaccgggtttg------------tatttgtgcggtgattatatgacttctgctacttttgatggagctttggtttctggtagaagagtagt------------tgaagctttgttaaaagat-----agagcgttggctcgggtttaaaata----ctga--aaacctctgcaaattttt-----------gggtcactgttgttta----gttgcataaaagttttgtttctatgtaatgcaattcattcatttctagggttattttgaaagtttgaaact---tttaatgaaaagcaatgtttattttctactgcaatgtttaaygaag------------------------------------------------------------------------------------------------------ctt
>I23366_M015_Malvaceae_Firmiana_simplex_seq1
-------------------------------------------------------------------------------------------------------------------------------------------------------------------------------------------------------------------------------------------------------------------------gctccagtcatcgtcattggcgctggcctctctggcctagccgccgctmcccatctcaactccgaaaacatccccttcctcctcctagaggcttctgatggcgttggtggccgcgttcggaccgatgttgtcgatggctttctcttggaccgtggcttccaaatcttcattactgcctaccctgaagctcagaagctgttaaattacaacgagttaaatctccaaaagttttactctggtgccaggatttactacgatggccaattccacaccgttgctgatcctttgcgccatttctcggactcccttttgtccattacaaatcccattgggtcagttcttgataagctgcttattgctttgacgagggctcgagttttgagtaaatctaatgaagaaattctaactgccaatgaggtttcaactattgagctattgaagaatattgggttttcggattcaatgattggaaggtttttcagacccttcttcggtgggatttttttcgacagagagcttgaaactacttcaagactyttcgatttcgtcttcaaatgtcttgctctcggcgataacactcttcccgctaaaggaatcggtgagattccaaaccaattggcagcaaaattgccacccgattcaatcctgttgaacaccaaagtggtctccgttgattttgagga---ctcaaattcaccttctgtgagattggagagtggccaaattctcaagagtgagctcggagtaataatggcggttgaagaacccgcagttgacaagatttkrgs---ggraaggaamccmccg---------gcwmaaagaaaa---ccmgcccgaagcacwktttgtttktacttttcagcggatcrggaccaaattcctgttcgarmccctgtcytktttctcaacggttctggkgaagggatcatcaacaacwtgtttttkgctacaaatgtggctcaatcttatggcc---cttcaaacaaagctttggtttctgt-atcattgattggtttg---------------------------------------------------------------------------------------------------------------------------------------------------------------------------------------------------------------------------------------------------------------------------------------------------------------------------------------------------------------------------------------------------------------------------------------------------------------------------------------------------------------------------------------------------------------------------------------------------------------------------------------
>I28591_M023_Malvaceae_Neobuchia_paulinae_seq1
-----------------------------------------------------------------------------------------------------------------------------------------------------------------------------------tccttcactat------tcctccccatgcctc------caccacccagctcgcccccaaa-----cctctacccgtcgtcaagacagctcccgtcattgtcattggcgccggcctcgctggccttgccgccgctactcgtctcaactccgaaaatatccctttcctgctcctagaggcttccgacgctgttggtggtcgcgttcggactgatgttgtcgatggctttctcttggaccgtggcttccaaatcttcattactgcctaccctgaagctcggaagctgttgaattacaacgagttgaatctccaaaagttttactctggtgccaggatttactacgatgggggattccacactgttgctgatcctttgcgccatttctcggactcccttttgtcacttacgaatcccattgggtctgtcgttgataagctgcttattgctttgacgagggctcgagttttgagtaaatctaacgaggaaattctaactgccgatgacgtttcgacttttcaactgttgaagaatattgggttttcggattcaatgattggaaggtttttcagacccttttatggtgggatttttttcgacagagagcttgaaactacttcaagacttttcgattttgtcttcaaatgtcttgctctgggcaaaaacactcttccggctaaaggaatcggtgagattccaaaccaattggcagcaaaattgccatccgatacaatattgttgaacaccaaagtggtttccgttgatttcgatga---ctcaaattctccgtccgtgaaattagagagcggcgaaactctcaagactgagcttggggtgataatggcggttgaagaacccgcactcgataagattttagc---aggaaggaaacaaccg---------gctcagagaaaa---ccagcccgaagcacggtttgtttgtatttttcagtggatcaagatcaaattcctgttcgagaccctatcctgtttctcaatggttcaggtgaaggaatcatcaataacatgtttttcgctacaaacgtcgctccatcttatggcc---cttcaaacaaagctttggcatccgt-atcgttgattgggttgcacgagaacgcctcggacgatgatctaacagctgagatcattcgggagctttcatgctggtttggag---cttcgaaggttgggtcatggaagcacttgagaacatatcgaatcagcttcgcccaacccaaccaa-------tccccaccaacagatttgatgaagaaccccaacattggaccgggtttg------------tatctgtgtggtgattatataacttctgctaccttcgatgga-----------------------------------------------------------------------------------------------------------------------------------------------------------------------------------------------------------------------------------------------------------------------------------------------------------------------------------------------------------------------------------
>I28593_M024_Malvaceae_Carpodiptera_cubensis_seq1
------------------------------------------------------------------------------------------------------------------------------------tcctccctcctacccc------caata------gaacc---catcgtttcttcaagttcag---tattccccatgcct---------ctacccaagtcgcccccaaa-----cctccacctgtcctcaagacagctccggtcattgtcattggcgccggccttgctggccttgccgccgctactcgtctcaacgccgaaaacattcccttcatcctcctagaggcttctgatgccgttggtggccgcgtccgaacagatgttgtcgatggctttctcttggaccgaggcttccaaatcttcattacagcctaccctgaagctcagaagctattaaactacaatgagttaaatctccaaaagttttactctggtgccagaatttactacgatggtcaattccacacagttgctgatcctttgcgccatatctcggactcccttttgtcccttacaaatcccatcgggtctgttcttgataagctgcttattgctttgactagggctcgagttttgagtaaatctaatgaggaaattgtaactgccaatgaagtttcaactcttgaactgttgaggaatattgggttttccgattcaatgattgcaaggtttttcagacccttctttggtgggattttcttcgacagagagcttgaaactacttcaagacttttcgattttgtcttcaaatgtcttgctctcggcgataacactcttcccgctaaaggaataggtgagattccaaaccaattggcagctaaattgccatccgattcagttctgttgaacaccaaagtggtttccgttgattttgatga---ctcaaattcactgtccgtgaaattagagagtggcgaaatcctcaagagtgagcttggagtgataatggcggttgaagaaccagcactggataagattttggc---gggaaggaaacaaccg---------gctcagagaaaa---ccagcccaaagtacggtttgtttgtatttttcagcggatcagaatcaaattccaattggagaccctgttctgtttctcaatggatcaggtgaaggaatcatcaacaacatgttttttacaacaaatgtggctccatcttatggcc---ctccaaataaagctttggtatccgt-ctcattgattgggttgtatgagaccacctcggatgatgaactaacggctgaggttattagggagctgtcaggttggttcggag---ctccaaaggttgagtcatggaggcacttgagaacatatcgaattggttttgcccaaccgaaccaa-------tccccaccaacagatttgatgaaaaaccctaaaattggacagggtttg------------tatttgtgtggagattatataacttctgctacattcgatggagctctggtttcgggtagaagagcggt------------ggaagctttgttaagagac-----agggcgttggctcgggtttagaaac--------------tttggcatttt----------------------atagctta-------------------------------------------------------------------------------------------------------------------------------------------------------------------------------------------------------------------------------------
>I28594_M025_Malvaceae_Herrania_nitida_seq1
-----------------------------------ggacaaatgc---acagcaacctcatcc----------aaacaaactaatgcctctc------actctttctcca------tcctcgaacttctctctcctctctcccacccc------cgaca------gaacc---catcgcttcttcaagttcag---tattccccatgcct---------ctacccaactcgcccctaaa-----cctccgcctgttctcaagacagctccggtcattgtcattggcgccggcctcgctggccttgccgctgctacccgtctcaactctgaaaacatccccttcctcctcctagaggcttctgatggcgttggtggccgcgttcggactgatgttgtcgatggctttctcttggaccgtggcttccaaatcttcattactgcctaccctgaagcccaaaagctactaaattacaatgagttaaatctccaaaagttttactctggtgccagaatttactacgatggtcaattccacatggcggctgatcctttgcgccatttctcggactcccttttgtcccttacaaatcccattgggtcagttatcgataagctgcttattgctttgacgcgggctcgagttttgagtaaatcatacgaggaaattctaactgccaccgaggtttcaactattgaattattgaagaatattgggttttcggattcaatgattggaaggttttttagacccttctttggcgggatttttttcgacagggagctggaaactacttcaagacttttcgattttgtcttcaaatgtcttgctcttggcgataacactcttcccgctaaaggaatcggtgagattccaaaccaattagcagcaaaattgccacctgattcagtcctgttgaacgccaaagtggtttccgttgatttggaagg---ttcaaattcaccgtccgtgagattagagagtggcgaaattctgaagagtgagcttggagtaataatggcggttgaagaaccagcgctcgataagattttggc---gggaaggaaacaaccg---------gcgaagagaaaa---ccagcccgaagtacggtttgtttgtatttttcagcggaccaggatcaaatcccggttggtgaccctgttctgtttctcaatggttcaggggaaggaaccatcaataacatgtttttcgccacaaatgtggctccctcttatagcc---ctccgaacaaagctttggtatccgt-atcgttgatcgggttgtttgaggatgtctgtgatgatgatctaacggctgaggtgattggggagctttcaggttggtttgggg---cctcaatggttgggtcatggaggcacttgagaacatatcggattggttttgcccaacccaaccaa-------tccccaccaacagatttgatgaaaagccctcgcattgcaccgggtttg------------tatttgtgtggcgattatataacttctgctacttttgatggagctctggtttcgggtagaagagcagt------------ggaagctttgttgaaggat-----agggcgttggctctggtttaaaagc--------------ctttacattt------------------------tggtttacgcca--------------------------------------------------------------------------------------------------------------------------------------------------------------------------------------------------------------------------------
>I28595_M184_Malvaceae_Guazuma_ulmifolia_seq1
-------------------------------------------------caacagcctcatcc----------aaacaaaggaatgcctctc------actctttctccg------tcccccaacttctctctccactctgccattcc------cgaca------gaacc---catcgcttcttcaagttcmg---tgttccccatgcct---------cgacccaactcgcccctaaa-----cctccgccggttctcaagatagctccagtcatcgtcattggcgccggcctcgcgggactcgccgctgctacccgtctcagctccgaaaacatcccmttccthctcctagagdcttccgatggcgtcggtggccgcgttcggactgatgtygtcgacggctttctcttggaccgwggcttccaaatcttcatcactgcctatcctgaagcccaaaakgtactaaattacaatgagttgaatctccaaaagttttactccggtgccagaatttactacgacggtcaattccacaccgttgccgatcctttgcgccatttctcggactcccttttgtctctcacgaatcccattgggtcagtcgtcgataagctgcttattgctttgagtcgggctcgmgttttaagtaaatctaatgaggaaattctaactgccgctgaagtttccacnattgaattgttgaagaatattgggttttcggattcgatgattggaargttttttagacccttttttggcgggattttcttcgacaaggagctcgagactacttcgagacttttcgattttgtcttcaaatgtcttgctctcggcgataacactctccccgctaaaggaatcggtgagattccaaaccaattagcagcaaaattaccgcctgattcagtcctcttgaagaccaaagtggtttccgttgatttggagga---ttcaaattctccgtccgtgacattagagagtggcgaaactctcaagagtgagctcggagtaataatggcggttgacgaaccagcgctcgataagattttggc---gggaaggaaacaaccg---------gcgaagagaaaa---ccagcccggagtacggtttgtttgtatttttcagcggaccaggatcaaatcccggttcgagaccctgtcctgtttctgaatggttcagggcaagggatcatcaataacatgttttttgchacaaatgtggctccaagctatagcc---agtcagacaaagctctrgtatccgt-atcgttgattgggttgttcgaggatgttcgtgatraygatctagcggctgaggtgaytggggagctttcgggttggtttgggg---catcaatggttgggtcgtggaggcacttgagaacatatcggattggttttgcccaaccgaaccaa-------tccccaccgacggatttgatgaagaaccctaggattgyaccgggtttg------------tatttgtgtggtgattatataacttctgctacttttgatggagctctcgtttcgggtagaagagcagt------------tgaagctttgttgaaggac-----agggctttggctcgggtttaataac----------ccytttatacaatt------------------------tkgtttacgccat----------ctctttgttcaatcttgaca------------------------------------------------------------------------------------------------------------------------------------------------------------------------------------------------c
>I28596_M026_Malvaceae_Ruizia_cordata_seq1
-----------------------atgtgt------gggcaaatg---aacaaccacatcatcy-------aracaaaaaacaaatgcctctc------gctctttctccatcctccwcttccaacktctctctcyttcctytcacccc------aaaca------gaacycgacgtcgtttcttcaagwtcar---tathccccatgcctcc---tccactwcccaactygcctctaaacctccccaccmcctgttctcaaaacagctccagtcattgtcattggcgcmggcctcgctggccttgccgccgctactcgtctcaactchgaaaacatycccttcctccttttagagghgtctgatggcgttggtggccgcgtccgaacngaygtygtcgatggttttctcytggaccgtggcttccaaatcttcatnactgcctaccctgaagcccagaagctgttgaactacaatgagttgaatctccaraagttttactcdggtgcamrgatytactahgatggtcaattccacacggttgctgatcctttgcgccatttctcsgactcccttttgtcccttacgaatcccattggktctgtcgttgataarctkcttattgcbttgacgagggttcgdgttttgagtaaatctgatgagcaaattctgactgcagatgaagtttcgactatccagctgttgaagaacattgggttttckgattcaatgrttgcgaggtttttcagaccctttttcggtgggatttttttcgacrcggagcttgaaactacttcaagacttttcgattttgtcttcaaatgtcttgctctvgggaacaacaccctccccgctaaaggaatcggcgagatwccaaahcaattggcttccaaattgccacccgattcaatcctgttgaacacmaaagtggtthccgttgatttcgacga---ctcgaattcrcygtctgtgactttacarartggagaaactctcaagagtgagcttggggttatactggcggttgaagaaccaghactwgataagattttggv---tggaargaaaaaaccg---------ggtccgagaaaa---ccagcccgaaghmcggtytgcttgtacttttcagcggatcrgratcaaatccctgttcsagacccggtcctgtttctcaacggttcaggtaaaggaatcatcaacaacatgtttttygctacaaatgtggctccttcttatggcc---ctccaaayaaagctytgrtatccrt-atcattgattgggytgtacgakaacaccycggatgatgatttaacrgctgaggttatyagggagctttctggttggtttggag---cttcgatggttgagtcatggaagcmctygasaacatatcgagttggttttgcccaaccgaaccaa-------tcyccaccaacagatttgatgaaaaaccccaatrtagaaccgggtttg------------tatytgtgtggtgattatataacttcagcaacttttgatggagctctggtttcgggtagaagagcggt------------ggaagctttgttaaaagac-----agggcattggctcgggtttaggctta--tagta---------------------------------------------------------------tctctttatcaatctg-----------------------------------------------------------------------------------------------------------------------------------------------------------------------------------------------------
>I28597_M027_Malvaceae_Melhania_velutina_seq1
---------------------------------------------------------------------------aaaagcaaatgcctctc------gctctttctccatcctcctcttccaacatctctctccttcctctcacccc------aaata------gaacccgacgttgtttattcaagttcag---tatcccccatgcctcc---tccactacccaactcgcctctaaa-----cctccacatgttctcaaaacagctccagtcattgtcattggcgccggcctcgctggccttgccgccgctactcgtctcagctccgaaaacatccctttcctccttttagaggcttctgatggcgttggtggccgcgtccggaccgacgttgccgatggttttctcctggaccgtggcttccaaatcttcattactgcctaccctgaagcccagaagttgttgaactacaatgagttgaatctccagaagttttactctggtgcgaagatttactacgatggtcaattccacacggttgctgatcctctgcgccatttctcggactcccttttgtcccttacgaatcccattggctctgtcgttgacaagcttcttattgccttgacgagggttcgggttttgagtaaatccgatgagcaaattctgactgcagatgaagtttcgactatccagctgttgaagaacattgggttttctgattcaatggttgcgaggtttttcagaccctttttcggtgggatttttttcgacacggagctggaaactacatcgagacttttcgattttgtcttcaaatgtcttgctctggggaacaacaccctccccactaaaggaatcggcgagattccaaaccaattggcttccaaattgccacccgattcaatcctgttgaacaccaaagtggtttccgttgatttcgacga---ctccaattcaccgtctgtgactttacaaagtggagaaactctcaagagtgagcttggggttatactggcggtcgaagaaccagcactagataagattttggc---tggaaggaaaaaaccg---------ggtccgagaaaa---ccagcacgaagtacggtttgcttgtacttttcagcggatcgggatcaaatccctgttccagacccggtcctgtttctcaacggttcaggtaaaggaatcatcaacaacatgtttttcgctacaaatgtggctccttcttatggcc---ctccaaataaagctctggtatccgt-atcattgattgggctgtacgagaacacctcggacgatgatttaacagctgaggttattagggagctttctggttggtttggag---cttcgatggttgagtcatggaagcacttgagaacatatcgagttggattcgcccaaccgaaccaa-------tccccgccaacagatttgatgaaaaacccgaatgtagaaccgggtttg------------tatctgtgtggtgattatataacttcagcaacttttgatggagctctggtttcgggcagaagagcagt------------ggaagctttgttaaaagac-----agggcattggctcgggtttagggtta--tagaa---------------------------------------------------------------tctctttatcaacctgata--------------------------------------------------------------------------------------------------------------------------------------------------------------------------------------------------
>I28598_M028_Malvaceae_Glyphaea_brevis_seq1
----------------------------------------------------------------------------------------------------------------------------------------------cacccc------caata------gaacc---catcgcttctccaggatcac---tattccccatgctt---------ctacccaactcgcccctaaa-----cctccgcctgttctcaagacagctccggtcattgtcattggcggtgggctcgccggactagccgccgctactcgtctcaactccgacaacatccctttcctcctcctagaggcttctgatggtgttggtggccgcgttcggaccgatgttgtggatggctttctcttggaccgtggcttccaaatcttcattaccgcttaccctgaagcccaaaagctactaaattacaatgagttgaatctccaaaagttttactccggtgccagaatttactatggtggtcaattccacaccgttgctgatcctttgcgccatttctcggactctcttttgtccctcacaaatcccattgggtcagttcttgataagctgcttattgctttgactcgggctcgagttttaaaaaaatccaatgaggaaattctaactgccactgaggtttcaactattgaattgttgaagaatattgggttttcggattcaatgataggaaggtttttcagacccttctttgctgggatttttttcgacagggagctcgaaactacttcaagacttttcgattttattttcaaatgtcttgctcttggggataacactcttcccgctaaaggaatcggtgagattccaaaccagttggcagcaaaattgccaccggattcaatcttgttgaatactaaagtggtttccgtcgattttgagga---ctcaaattcgccgtcggtaagattagagagtggcgaggttctgaagagtgagcttggagtgataatggcggttgaagaaccggcagttgataagattttggc---gggaaggaaacgaccg---------gctcagataagaaaaccagcccgaagtacggtttgtttgtatttttcagccgatcaggatcaaatcccagttcgagaccccgtcctctttctcaacggttcaggcgaagggatcgtcaacaacatgtttttcgctacgaacgtggtgccatcgtatggcc---cttcagacaaagctttggtatccgt-atctttgatcgggttgtttgaggatgtctcggattatgatctaacggcagaggtgatcagggagctttcgggttggtttggag---ctgcaatggctgggtcatggaggcatttgagaacatatcggattggttttgcccaaccgaaccaa-------accccaccaacagatttratgaaaaacccaagcgttggacagggtttg------------tatttgtgtggggattacataacttctgctactttcgatggagctttggtttcgggtagaagagcagt------------ggaagcgttgttaaaggat-----agagcgt--------------------------------------------------------------------------------------------------------------------------------------------------------------------------------------------------------------------------------------------------------------------------------------------------------------
>I28599_M029_Malvaceae_Desplatsia_dewevrei_seq1
----a----------------------------aattggcaatgcacaacaacaacctcatcc----------aaacaagcgaatgcctctc------actctttctccc------tcctccaacttctctatcctctctaccactcc------ccatc------gaacc---catcgcttctctaagttcac---tattcctcatgcct---------ctacccaactcgcccctaaa-----cctccgcctgttctcaagacagctccggtcattgtcgttggcggtggactcgcaggtctagccgctgctactcgtctcaactccgacaacatccccttccttctcctagaggcttctgatggcgttggtggccgcgttcggaccgatgttgtcgatggctttctcttggaccgtggcttccaaatattcattactgcctacccggaagcccadaggttattaaactacaacgagctaaatctccaaaagttttactctggtgctagaatttactacgrtggtcaattccacacagttgctgatcctttgcgccacttctcggactcccttttgacccttacaaatcccattgggtcagttcttgataagctgctaattgctttgactcgggctcgagttctgaccaaatccaatgaggaaattctaactgycaacgaggtttcaactattgaattgttgaagagtattgggttttcggattccatgattggaaggtttttcagacccttcttcggcgggatttttttcgacagggagctggaaaccacttcaagacttttcgattttgtcttcaaatgtcttgctcttggcgataacactcttcctgctaaaggaatcggtgagattccgaaccagttggcagaaaaattgccatcagattcgatcttgttgaataccaaagtggtttctgttgattttgggga---ctcaaattcaccgtccgtgagactagagagcggcgaggttctaaagagtgagcttggagtaataatggcggctgaagaaccagcggttgataagattttggc---gggaaaaaagcgaccg---------ggtcagataagaaaaccagcccgaagtacggtttgtttgtatttttcagcggatcaggatcaaatcccggttcgcgaccctatcctgtttctgaatggttcaggcgaaggaatcatcaataatatgttcttccctacaaacgtggcgccatcttatggcc---cttcaaacaaagctttggtatccgt-atctttgatcgggttatttgaggacgtctcggattatgatctaacggccaaggtgagcagggagctttcaagttggtttggag---cttccatggtccggtcatggaggcatttgagaacatatcggattggttttgcccaaccaagccaa-------tgcccaccaacagatttgatgaagaacccaaacgttggacagggcttg------------tatctgtgtggtgattacataacgtctgctactttcgatggagctctggtttcgggcagaagagcagt------------ggaagctttgttaaaggat-----agagcattggctcgggtttaaataaa--------aggctctct-----------------------------------------------------ctctttgttcaatcttgac-------------------------------------------------------------------------------------------------------------------------------------------------------------------------------------------------a
>I28600_M146_Malvaceae_Mortoniodendron_guatemalense_seq1
--------------------------------------------------------------------------------------------------------------------------------------ctccctccaatcct------caatag------aacc---catcgtttcttcaagttcag---tattccccatgcct---------ccgcccaactcgcccccaaa-----cctccaccagtcttcaagacagctccagtcatcgttattggagccggactctctggcctagccgccgctacctgtctcaactccgaaaacattcccttcctcctcctagaggcttctgatggagttggtggccgcgttcggaccgatgttgtcgatggctttctcttggaccgtggcttccaaatcttcattactgcgtaccctgaagctcagaagctgttaaattactatgagttaaatctccaaaagttttattctggtgccagaatttactacgatggtcaattccacaccgttgctgatcctttgcgccatttctcggactcccttttgtccgttacaaatcccattgggtcagcttttgacaagctgcttattgctttgacgagggctagagttttgagtaagtctaatgaagaaattctaactgccattgaggtttcaactattgaattattgaagaatattgggttttcggattcaatgatcggaaggtttttcagacccttctttggcgggatttttttcgacagagagcttgaaactacttcaagacttttcgatttcgtgttcaaatgtcttgctctcggcgataacactcttcccgcgaaaggaatcggtgagattccaaaccaattggcggcaaaattgccatctgattcagtactgttaaacaccaaagtggtttccgttgattttgagga---ctcaaattcaccgtccgtgagattggagagtggccagattctcaagagtgagcttggagtaataatggcggtcgaagaaccagctgttgataagattttggc---gggaaggaaaccaccg---------gctcaaagaaaa---ccagcccgaagtacggtttgtttgtacttttcagcggatcaggaccaaattcctgttcgagaccctgttctgtttctcaacggttcaggaaaagggatcatcaataacatgttttttgctacaaatgtagctccatcttatggcc---cttcaaacaaaggtttggtatctgt-atcattgattggattgtttgaggatacatcggatgatgatctaacggctgaggtgatcatggagctttcaggttggtttggag---cttcaatggttgagtcatggaagcacttgagaacatatcggattggttttgcccaaccgaaccaa-------tccccaccaacagatttgatgaaaaatcataaagttggaccgggttta------------tatttgtgtggtgattatctaacttctgctactttcgatggagctctggtttccggtagaagagcagt------------ggaagctttgttaaaagat-----agagcgttgactcgtgtttaaaaat--------------cctcagattt------------------------tg------------------------------------------------------------------------------------------------------------------------------------------------------------------------------------------------------------------------------------------
>I28601_M030_Malvaceae_Sparmannia_africana_seq1
------------------------------------------------------acctcatcca------aacaaacaaacaaatgcctctc------actctttctccc------tcctccaacttctctctcctctttccctc------tctcaata------gaacc---catcgtttctgcaagatcac---tattccccatgcct---------ctacccaactcgccccaaaacct--cctccacctgttctcaagacagctcctgtcattgtcatcggyggyggyctcgccggtctagccgctgctactcgtctcgcctccgacaatatccccttcctcctccttgaggcttctgatggcgttggtggccgcgttcggaccgatcttgtcgatgggtttctcttggaccgtggcttccaaatcttcattaccgcctatcctgaagcccaaaagctactgaattacaaygagttaaatctccaaaagttttactcyggtgccagaatttactacgahggtcaattccacaccgttgctgatcctttgcgccatttctccgactcccttttctcccttacraatcccattgggtcggttcttgataagctgcttattgctttgactcgggctcgagttttaaccaaatctaatgaggaaattctaactgccgatgaggtttcaactattgaattgttgaagagtattgggttttccgattcaatgattgsaaggtttttcagacccttctttggtgggatttttttcgacagggagctcgaaactacttcaagacttttcgattttgtcttcaaatgtcttgctcttggcaataacactcttccngctaaaggaatyggtgagattccaaaacaattggcagcaaaattgccatcagattcaatcttgttgaacaccaaagtkgtttccattgattttgagga---ctcaaattcaccgtccgtgagattagagagcggcgaggytcttaagrgtgagctcggagtaataatggcggtagaagaaccggcdgttgataagattttggc---gggaaggaaacgaccg---------gctcagataaggaaaccagcycgaagtacggtttgtttgtatttttcagcggataaggatcaaatcccggttcgagacccggttctgtttctgaayggttcaggcaaaggratggtgaataayatgttttttgctacaaacgtggcgccatcatatggcc---cttcagasaaagctttggtatccat-atctttgatygggttatttgakgatgtmtcagatgatgatctaacggctgaggtgattraggaggtttcgggttggtttggag---gttcaatggttgagtcatggagacatttgagaacatatcgaattggttttgcccagccgaaccaa-------tccccaccaacagatttgatgaaaaacccaaatgttggaccgggttta------------tatttgtgtggtgattatataacttctgctactttcgatggagctttggtttcgggtagaagagctgt------------agaagctttgttaaaggat-----agagcgttggctckggtttaaataa----------aagcc-----------------------------------------------------------------------------------------------------------------------------------------------------------------------------------------------------------------------------------------------------------------------------
>I28604_M032_Malvaceae_Entelea_arborescens_seq1
------------------------------------------------------------tcca------aacaaacaaacgaatgcctctc------actctttctccc------tcctccaacttctctctcctctctccctcct---tcctcaata------gaacc---catcgcttctgcaagatcac---tattccccatgcct---------cyacccaactckcccctaaacct--cctccayctgttctcaagacagctcctgtcattgtcattggcggtggcctcgccggtctagccgctgctactcgtctckcctccgayaatatccccttcctcctyctagaggcttctgrtggcgttggtggccgcgttcggaccgatcttgtcgatggktttctcttggaccgtggcttccaaatcttcattaccgchtatcctgaagcccaaaagctactgaattacaatgagttaaatctccaaaagttttactctggtgccagaatttactaygatggwcaattccacaccgttgctgatcctttgcgccatttctccgactcccttttcyccyttacaaatcccattgggtcggttcttgataagctgcttattgctttgacycgggcwcgagttttraccaaatccaatgaggaaattctaactgccastgargtttcaactaytgaattgttgaagaatattgggttttccgattcaatgattggaagktttttcagacccttctttggtgggatytttttcgacagggagctcgaractacttcaagrcttttcgattttgtcttcaaatgtcttgctcttggcaataacactcttcccgctaaaggaatcggtgagattccaaaacaattggcagcaaarttgccatcagattcaatmttgttgaacaccaaagtggtttccgttgattttgagga---ctcaaattcacygtccvtgagattagagagcggcgadgttstyaagagtgagcttggagtaataatggcgdtygaagaaccagcagttgataagattttggb---gggaarkaaacgacmg---------gctcagataaggaaaccagcccgaagtacggtttgtttgtatttttcagcggatcaggatcaaatcccggttcgmgaccctgttctrtttctgaatggttcaggcaaagggatggtsaataacatgttttttgctacaaacgtggcgccatcatatggcc---cttcadacaaagctttggtatccat-atctttgatcgggttatttgaggatgtmtcagatgatgatctamcggcygaggtkattagggaggtttcgggttggtttggag---cttcaatggttgggtcatggaggyatttgagaacatatcgaattggttttgcccagccgaaccaatccccattccccaccaacagatttgatgaaaaacccaaatgttggaccgggtttg------------tatttgtgtggtgattatataacttctgctactttcgatggagctttggtttcgggtagaagagcwgt------------agaagctttgttaaaggat-----agarygttsgctcgggtttaaatg---------------------------------------------------------------------------------------------------------------------------------------------------------------------------------------------------------------------------------------------------------------------------------------------
>I28606_M033_Malvaceae_Reevesia_formosana_seq1
-----------------------------------------------------------------------------------------------------------------------------------------------------------------------acc---catcgtttcttcaagttcag---tattccccatgcct---------ccacccamctcgcccccaaa-----cctccacctgtcctcaagacagttcccgtcattgtcattggggccggcctcgctggcctagccgccgctaccagtctcaactccgaaaacattccctttatcctcctagaggcttctgatggcgttggtggccgcgttcggaccgatgttgtcgatggctttctcttggaccgtggcttccaaatcttcattactgcctatcctgaagctcagaagctgttaaactacaaagagttaaatctccaaaagttttactctggtgccagaatttactacgatggtcaattccacaccgttgctgatcctttgcgccatttctcggactcgcttttgtcccttacaaatcccattgggtccgttcttgataagctgcttattgctttgacgaggattcgagttttgagtaaatctaatcaggaaattctaactgccgatgaggtttcaactcttgaactgttaaagagtattgggttttcggattcaatgattggaaggtttttcagacccttctttggtgggattttcttcgacagacaacttggaactacttcaagacttttcgattttgtcttcaaatgtcttgctctcggcaataacacccttcccgctaaaggaatcggtgagatcccgaaccaattggcagcaaaattaccctccgattcagtcatgttgaacaccaaagtggttgccgttgattttgagga---ctcaaattcaccatccgtgagattagagagtggcgaaattctcaagagtgagcttggagtaataatggcggttgaagaaccagcacttgataagattttggc---ggggaggaaaccaccg---------gctcaaagaaaa---ccagcccgaagtacgatttgtctgtacttttcagcggatcaggatcaaatccctggtcgagaccctgtcctgtttctcaacggttcaggtgaaggaatcatcaataacatgttttttgctacaaatgtggctccatcttatggcc---gttcaaacaaagctttggtatccgt-atcattgattgggttgtacgagaacacctcggatgatgatctaacggctgaggttattagggagctttcaggttggttcggag---cttcaatggttggatcatggaggcacttgagaacatatcgaattggttttgcccaacccaaccaa-------tccccaccaacagatttgatgaaaaatcccaacgttggaccgggtttg------------tatttgtgcggtgattatataacttctgctacttttgatggagctctagtttcgggtagaagagcggt------------agaagctttattaaagggt-----agggcgttggctcgggtttaaaaaa----------aaacctttagattt------------------------tggttta---tac-------------------------------------------------------------------------------------------------------------------------------------------------------------------------------------------------------------------------------
>I28607_M034_Malvaceae_Mansonia_altissima_seq1
---------------------------------------------------acaacctcatccta--aacaagacgaaaacgaatgcctatc------tctctttctcca------tcctccaacttctctcttctccctccttccccca---tcaata------gaacc---catcgtttcttcaagttcag---tattccccatgcctc------cgccactcaactcgcccccaaa-----cctccacctgtcctcaagacagctcccgtcattgtcataggcgcaggcctcgccggcctcgccgccgccacccgtctcaactccgaaaacatccccttcctcctcctagaggcttctgataccgtcggtggccgcgttcggaccgatgtggtcgatggctttctattggaccgtggcttccaaatcttcattactgcctatcctgaagctcagaagctgttgaactacgatgagttaaatctccaaaagttttactctggtgctaagatttactacggtggtcaattccacaccgttgctgatcctttgcgtcatttctcggactcccttttgtcccttgcaaatcccattgggtccgttcttgataagttgcttattgctttgacaaggtctcgagttttgagtaaatccaaccaggaaattttaactgctgatgaggtttcaactcttgaactcttaaagagtattgggttttcggattcaatgattagaagctttttccgacccttctttggtgggattttcttcgacagagagctagaaactacttcaagacttttcgattttgtcttcaaatgtcttgctctcggcgacaacactcttcccgctaaaggaattggtgagatcccgaaccaattggcatcgaaattaccctctgattcaatcatgttgaataccaaagtcgcttccgttgattttgagga---ctcaaattcaccgtccgkgagattagagagtggcgaagctctcaagagtgagctcggagtaataatggcggttgaacaaccagcacttgataagattttggc---gggaagaaaaccacag---------ggtcaaatgaaa---ccagcacgaagtacgatttgtatgtacttttcagcagatcaggatcaaatccctggtcgagaccctgtcctgcttctcaacggctcaggtcaaggaatcatcaataacatgttcttcgctacaaatgtggctccatcttatggcc---cttcaaacaaagctttggtatccgt-atcattgattgggttgtacgaggacacctcggatgatgacctaagggccgaggttattagggagctttcaggttggtttggag---cttcaatggttgagtcatggagaaacttgagaacatatcgaattggttttgcacaacccaaccaa-------accccaccgacagatttgatgaaaaatcctaactttggaccgggtttg------------tatttgtgtggtgattatataacttctgctacttttgatggagctctggtttctggtagaagggcagc------------ggaagctttactaaaggat-----agggcattggctcgggtttaaaata----------aacctttaagattt------------------------tgatttt---tgt-------------------------------------------------------------------------------------------------------------------------------------------------------------------------------------------------------------------------------
>I28609_M036_Malvaceae_Pentaplaris_davidsmithii_seq1
---------------------------------------------------------------------------caaaacgaatgcctctc------actcttccgcca------tgctccagcttctcttwycyywctmccamcccrargrssarcr------gaacc---catcgtttcttcacta---------ttccccatgcct---------ccacccaactcgccaccaag-----cctcgacctgtcgtcaasacagccccagtcattgtcattggcgccggcctcgctgggcttgccgctgctacccgtctcaactccgaaaacatccctttcctcctcttagaggcttctgatggtgttggtggtcgtgttcgaaccgatgttgttgatggctttctcttggaccgtggcttccaaatcttcattactgcctaccctgaagctcagaagmtattaaattacaatgagttaaatctccaaaagttttactctggtgccagagtttactatgatggtcagttccacaccgttgckgatcctttrcgtcatttmtcggactcccttttgtcccttacaaatcccattgggtctgttcttgataagctgcttattgctttgacgagggctcgagttttgagtaaatctagtgaggaaattctaactgccaatgaagtttcaactattcaactgttgaagaatattgggttttcggattcgatgattggaagattttttagacccttctttggtgggatttttttcgacagagagcttgaaactacttcaagacttttcgattttgtcttcaaatgtcttgctctcggcgataacacycttcccgctaaaggaatcggtgcgattccaaaccaattggcagcaaaactgccatccgattcagtcytgttgaacaccaaagtggtttccgttgattttgatga---ctcaaattcaccgtcggtgaaattagagagcggcgaaattctcaagagtgagcttggggtgataatggcggttgaagaaccagcacttgataacattttggc---cggaagaaaacagccggtg---gcggctcagagaaaa---ccagcccgaagtactgtttgtttgtatttttcagtggatcaggatcaaattcctgttcgagaccctgtcctgtttctcaatggttcaggcgaaggaatcatcaataacatgttttttgctacaaatgtggctycatcgtayggcc---gttcaaacaaagctttggcatccgt-rtcattgattggattgtacgagaamgcctcggatgatgatctaacagccgaggttattagrgagctttcaggttggtttggag---cttcaaaggttgagtcatggaggcacttgagaacatatcgaattggttttgcccaaccgaaccaa-------tccccaccaacagatttgatgaagaaccccaacatyggmccaggtttg------------tatttgtgtggtgattatataacttctgctacctttgatggagctctggttkcaggtagaagagcggt------------ggaagctttgttaaaagac-----agggcgttgsytctggtttaaaa------------acctttcagaa-----------------------------------------------------------------------------------------------------------------------------------------------------------------------------------------------------------------------------------------------------------------------
>I28610_M037_Malvaceae_Heritiera_littoralis_seq1
-----------------------------------------------------------------------------------------------------------------------------------------cctaccacgcc------cgatagaagtagaacc---catcgtttcttcaagttcag---tgttccccatgcct---------ccacccaactcgcccccaaa-----cctcccccggtcctcaaaacagctccagtcatcgtcgtcggcgccggcctctctggcctagccgctgctacctgtctcaactccsaaaatatccccttcctcctcctagaggcttctgatggcgtcggtggccgcgttcggaccgatgttgtcgatggctttctcttggaccgtggcttccaaatcttcatcactgcctacccggaagctcagaagctgttaaattacaacgagttaaatctccaaaagtttttctctggtgccaggatttactacgatggtcaattccacaccgttgctgatcctctgcgccatttctcggaatcccttttgtcccttacaaatcccattggttcagttcttgataagctgcttattgctttgacgagggctcgtgttttgagtaaatctaatgaacaaattctaactgccaatgaggtttcaactattgagttattgaagaacattgggttttcggattcaatgattggaaggtttttcagacccttctttggtgggatttttttcgacagacagcttgaaactacttcaagacttttcgatttcgtcttcaaatgtcttgctctcggcgataacactcttcccgccaaaggartcggggagattccaaaccaattggcagcaaaactgccagccgattcaatcctgttgaacaccaaagtggtctccgttgattttgaaga---ctcaaattcaccgtccgtgagattggagagtggccaaattctcaagagtgagcttggagtaataatggcggttgaagaacccgcagttgacaagattttggc---gcgaaggaaaccacyg---------gttcaaagaaaa---ccagcccgaagtacggtttgcttgtactttacagcggatcaggaccaaattcctgttcgagaccctgtcctgtttctcaacggttcaggtaaagggatcatcaataacatgttttttgctacaaatgtggctccatcttatggcc---ctgcaaacaaagccttggtatctgt-atcattgattgggttgtttgaggagacctcggaggatgayctaacggcagaggtgatcatggagctttcaggttggtttggag---cttcaatggtcgagtcatggaggcacttgagaacgtatcggattggttttgcccaaccgaaccaa-------tcccccccaacagatttgatgaaaaaccctagcgttggaccgggttta------------tatttgtgtggggattatataacttctgctactttcgacggagctcttgtttcgggtagacgagcagt------------ggaagctttgttaaaagat-----agagcgttggctcgggtttaaaaac--------------ccttggattt------------------------tggcttag--tat----------tt-------------------------------------------------------------------------------------------------------------------------------------------------------------------------------------------------------------------
>I28611_M062A_Malvaceae_Durio_zibethinus_seq1
-----------------------------------------------------------------------------aaacgaatgcctctc------actctttctcca------tcctccaacttctctctcctcccwcccacccc------caatagaac---cacc---catcgtttcttcaagttcag---tattgcccatgcct---------ccacccaactggcccccaaa-----cctccaccagtcctcaagacagctcctgtcatcgtcattggcgccggcctctctggcctagccgccgctacccgtcttaactccgaaaacatccccttcctcctcctagagggttctgatggcgttggtggccgcgtccggaccgatgttgtcgatggctttctcttggaccgtggcttccaaatcttcattactgcctaccctgaagctcagaagctgttaaattacaatgagttaaatctccaaaagttttactctggtgccagaatttactacgatggtcaattccacacagttgctgatcctttgcgccatttctcggactcccttttgtccgttacaaatcccattgggtcagttcttgataagctgcttattgctttgacgagggctcgagttttgagtaaatctaatgaagaaattctgactgccaaagaggtttcaactattgaattattgaagaatattggcttttcagattcaatgattggaaggtttttcagacccttctttggtgggatttttttcgacagagagcttgaaactacttcaagacttttcgatttcgtcttcagatgtctagctctcggcgataacactcttcccgctaaagggattggtgaagttccaaaccaattggcagcaaaattgccatccgattcaatcctgttagacaccaaagtggtttccgttgattttgagga---ctcaaattcaccgtccgtgagattggagagtggccaaattctcaagagtgagctcggagtaataatggcgattgaagaaccagctgttgataagattttggc---gggaaggaaaccaacg---------gccctaagaaga---ccaccccgaagtacggtttgtttgtacttttcagcagatcagtaccaaattcctgttcgagaccctgtcctgtttctgaacggttcaggtgaagggatcatcaataacatgttttttgctacaaacgtggctccatcttatggcc---cttcaaacaaagctttggtatctgt-atcattgatcgggttgtttgaggatacctcggatgatgatctgagggctgaggtgatcatggagctttcaggttggtttggag---ctgcaatggttgagtcatggaggcacttgagaacatatcggattggttttgcccaaccgaaccaa-------tccccaccaacagatttgatgaaaaaccctaacgttggaccgggtcta------------tatttgtgtggagattatataacgtctgctacttttgatggagctctggtttcgggtggaagagcagt------------ggaagctttgttaaaagac-----agagcgttggctcgggtttgaaaac--------------c-----------------------------------------------------------------------------------------------------------------------------------------------------------------------------------------------------------------------------------------------------------------------------
>I28612_M038_Malvaceae_Brachichyton_bidwillii_seq1
------------------------------------------------aacaaagcctcatct---------aaacaaaacgaatgctgctg------actctttccccg------tcgtcgaacttctctctsckccckcccacccc------caatagaagtagaacc---catcgtttcttcaagttcag---tgttccccatgcct---------ccacccaactcgcctccgaa-----cctycaccagtcctcaagacagctccagtcatcgtcattggcgccggcctctctggcctagccgccgctaagcgtctcaactccgaaaacatccccttcctcctcctagaggcttctgatgggttcggtggccgcgttcggaccgatgttgtcgatggctttctcttggaccgtggtttccaaatcttcattactgcctaccctgaagctcagaagctgttaaattacaatgagttagatctccaaaagttttactctggtgccaggatttactacgatggtcaattccacaccgttgctgatcctttgcgccatttctcggactcccttttgtccattacaaatcccattgggtcagttcttgataagctgcttattgctttgacgagggctcgtgttttgagtaaatctaatgaagaaattctaactgccaatgaggtttcaactattgagttattgaagaatattggtttctcggattcaatgattggaaggtttttcagacccttctttggtgggatttttttcgacagagagcttgaaactacttcaagactcttcgatttcgtcttcaaatgtcttgctctcggcgataacactcttcccgctaaagggatcggtgagattccaaaccaattggcagcaaaattgccatccgactcaatcctgttgaacacgaaagtggtctccgttgattttgagga---ctcaaattcaccgtgcgtgagattggagagtggccaaattctcaagagtgagcttggagtaataatggcggttgaagaacccgcagttgataagattttggc---gggaaggaaactattg---------gctcaaaggaaa---ccagcccgaagtacggtttgtttgtacttctcggcggatcaggaccaaattcctgttcgagaccctgtcctgtttctcaacggttcaggtgaagggatcatcaataacatgttttttgctacaaatgtggctccatattatgccc---cttcaaacaaagccttggtatctgt-atcattgattgggttgtttgaggatacctcggacgatgatctaacagcagaggtgatcatggagctttcaggttggtttggag---cttcaatggttgagtcatggaggcacttgagaacgtatcggattgggtttgcccaacccaatcaa-------tgcccaccaacggatttgatgaaaaatcctagcgttggaccgggatta------------tatttgtgtggagattatacaacttctgctacttttgacggagctctggtttcgggtagaagagcagt------------ggaagctttgttaaaagat-----agagcgttggc----------------------------------------------------------------------------------------------------------------------------------------------------------------------------------------------------------------------------------------------------------------------------------------------------------
>I28613_M039_Malvaceae_Eriotheca_macrophylla_seq1
------------------------------------------------------------------------------------------------------------ca------ccctccaacctctctttcatccctcccaccgc------caatw------caacc---catcgttccttcacta---------ctccccatgcctc------caycacccagctcgcccccaaa-----cmwccayccgtcgtcaagacagctcccgtcattgtcattggcgccggccttgctggccttgccgccgctactcgtctcaactccgaaaacatccctttcstcctcctagaggcttccgatgctgttggtggtcgcgttcggaccgatgttgtygatggctttctcttggaccgtggcttccaaatcttcattactgcctaccctgaagctcggaagctgttgaattacaatgagttgaatctccaaaagttttattctggtgccaggatttactacgatggtggattccacactgttgctgatcccttgcgccatttctcgsactcccttttgtcatttacgaatcccattgggtctgttgttgataagctgcttattgctttgacgaggkctcgagttttgagwaaatctratgaggaaattctaactgccgatgaagtttcgactattcaacwgttgaagaatattgggttttcggattcaatgattggaagttttttcagacccttttttggtgggattttcttcgacagagagcttgaaactacttcdagacttttcgattttgtcttcaaatgtcttgctcttggcgataacactcttcccgctaaaggaatcggcgagattccaaatcaattggcagcgaaactgccatccgattcaatcctgttgaacagcaaagtgatttccgttgatttcgatga---ctcaaattcaccgtccgtgmaattagagagcggcgaaactctcaagagtgagcttggggtgataatggcggttgaagaacccgcagtcggtaagattttagc---gggaaggaaacaaccg---------actcagagaaaa---ccagcccgmagcacggtttgtttgtatttttcagtggatcmagatcaaattcctgttcsagaccctgtcctgyttctcaatggatcaggtgaaggaatcatcaataacatgttttthgctacaaacgtggctccatcttatggcc---cttcaaacaaagctytggcatccgt-atcattgatcgggttgcacgagaacgcctcggacgatgatctaacagckgagatcattagggagctttcaggctggtttggag---cttcaaaggttgggtcatggaagcacttgagaacatatcgaatcggttttgcccaacccaaccaa-------tccccaccaacagatttgatgaagaamcccaacgttggtccgggtttg------------tatttgtgtggtgattatataacttctgctacctttgatggagctctggtttcgggtcgaagagcggt------------ggaagctttgttaaaagac-----agggcattggctcgcgtttaaaaca----------acctcttaggattt------------------------tggctt--------------------------------------------------------------------------------------------------------------------------------------------------------------------------------------------------------------------------------------
>I28615_M041_Malvaceae_Pterygota_brasiliensis_seq1
-----------------------------------------------------------------------------------atgcctctc------actctttccccg------tcctcgaacttctctctcatccctcccacccc------cagtagaagtagaacc---catcgtttcttcaagttcag---tattccccatgcct---------ccacccaactcgcccctaaa-----cctccaccagtcctcaagacagctccagttatcgtcattggcgccggcctctctggccttgccgccgccacccgtctcaactccgaaaatatccccttcctcctcctagaggcttctgatggcgtcggtggccgtgttcggactgatgtttttgatggctttctcttggaccgtggtttccaaatcttcatcactgcctaccctgaggctcagaagctgttaaattataccaatttaaatctccaaaagttttactctggtgccaggatttactacgatggtcaattccataccgttgctgatcctttgcgccatttctcggactctcttttgtccattacaaatcctattgggtcagttcttgataagctgcttattgcattgacgagggctcgagttttgagtaaatctaatgaagaaattctaactgccaatgaggtttcaactattgagttattaaggaatattgggttttcggattcgatgattggaaggtttttcagacccttctttggtgggatttttttcgacacagagcttgaaactacttcaagacttttcgatttcgtcttcaaatgtcttgctctcggcgataacagtcttcccgctaaaggaatcggtgaaatttcaaaccaattggcaggaaaattgccatccggttcaatcctgttgaacaccaaagttgtctccgttgattttgagga---ctccaattccccgtccgtgatattggagagtgatcaaattctcaaaagcgagcttggagtaatactggcggttgaagaaccagccgttgaaaagattctggc---gggaaggaaaccactg---------ggtcaaagaaaa---ccagcccgacgtacggtttgtttgtacttttcggcggatcatgaccaaattcctgttcgagaccctgtcctgtttctcaacggttcaggtaaagggatcgtcaataacatgttttttgctacgaatgtggctccatcttatggcc---ctycaagcaaagcattggtttctgt-atcattgattggtttgtttgaggacacctcggatgatgatctaacggcagaggtgatcaaggagctttcaggttggtttggag---cttcaatggttgagtcatggaggcacttgagaacatatcggattggttttgcccaaccgaaccaa-------tccccaccgacagatttgatgaaaaatcctagcgttggaccgggctta------------tatttgtgcggagattatacaacttccgctacttttgatggagctttggtttcgggtagaagagcggt------------ggaagctttattaaaag----------------------------------------------------------------------------------------------------------------------------------------------------------------------------------------------------------------------------------------------------------------------------------------------------------------------------
>I28616_M042_Malvaceae_Leptonichya_maranta_seq1
--------------------------------------------------------------------------------------cctcty------accctttctccg------tcctccaacttctytctcctctcycccaccct------cgacagaaacagaacc---caccgcttcttcaagttcag---cattccccatgcct---------ctacacaactcgcccccaaa-----cctccgccwgccctcaagataggyccggtcattgtcattggcgccggcctcgctggcctagccgccgcdasccgtctcaactccgagaacatccccttcctcctcctggaggyttctgatggcgttggcggccgcgttcggaccgatgttgtcgatggttttctcttggaccgtggcttccaaatcttcattactgcttaccctgaagctcaaaagctactaaattacgatgagttgaatctccaaaagttttactccggtgccagaatttaccacgacggtcgattccacaccgttgctgatcctttgcgacatttctccgactcccttttgtcccttacaaatcccattgggtcagttctagataaactgctcattgctttgactcgggctcgagttttgaghaaatcgaatgaggaaatcatgactgccagtgaggtttcaactattgaattgttgaagamcattgggttttcggattcaatgattggaaggtttttcagacccttttttggtgggatttttttcgacaggcagctggaaactacttcaagrctcttcgattttgtcttcaaatgtcttgctctcggcgataacactcttcccgccaaaggaattggtgagattccaaaccaattggcagcaaaactgccgcccgattcaatcttgttgaacaccaaagtggtttccgttgattttgagga---ctcaaattcaccgtctgtgacaatagagagcggcgagattctgaagagtgagcttggagtgataatggcggttgaagagccagctcttgataaaattttggc---aggaaggaaacaaccg---------gttcagagtagaaaaccagcccgaagcacggtttgtttgtatttttcagtggaacaggatcaacttcctgttccagaccctgtcctgtttctcaacggttcaggtgagggaatcatcaataacatgttcttcgctacaaatgtggctccatcttatggcc---cttcaaacaaagctttggtttctgt-gtcgttgatcgggttgtttgaggatgtctctgatgatgatctaacgggkgacgtgattgcggagctttcaggttggtttggag---cttccatggttgggtcatggagacatttgagaacttatcgtatcggttttgctcaaccgaaccag-------tycccaccaacagatttgatgaagaatcctacmattggaccgggtttg------------tatttgtgtggtgattatataacttctgctacttttgatggagctctggtttcgggtagaagggcagt------------ggaagctttgttaaaggat-----agggcattggctcgggtttagaaacc--tttattcaatctttgaca-----------------------------------------------------------------------------------------------------------------------------------------------------------------------------------------------------------------------------------------------------------------------
>I28618_M044_Malvaceae_Pentace_laxiflora_seq1
------------------------------------------------------------------------------------------------------------ya------tcgtccaacttctctctcctccctcccaaccc------caaaa------taaac---caacaattggtcaagttcag---caatcccccagccg---------acacccaaaaaccccccaaa-----ccwccacctgtcctcaagacaactccagtcatcgtcattggcgccggcctctccggccttgcggccgccacgcgtctcaaatccgagaacatccccttcctcctcctagaggcttctgacggcgtcggtggccgcgttagaacagatgttgtcgacgggtttctcttggaccgtggcttccaaatcttcattactgcctaccctgaagctcagaagttgttaaattacaatgagttaaatctccaaaagttttactccggtgccagaatttactacgatggtcaattccacaacgttgctgatcctttgcgccatttctcggactcccttttgtcccttacaaatcccattgggtctgttcttgataagctgcttattgctttgacgagggctcgagttttgagtaaatctgacgaggaaattctgaccgccaatgaagtttcaacgattgaattgttgaggaatattgggttttcggatacaatgattgcaaggttttttagacccttttttggtgggatttttttcgacagagagctggaaaccacttcaagacttttcgattttgtcttcaaatgtcttgctctgggcgacaacactcttccagctaaaggaatcggtgagattccaaatcaattggcagcaaaattgccatctgattcagttatgttgaaaaccaaagtggtttccgttgattttgatga---cacaaattcactgtccgtgaaactagagagtggcgaaattctcaagagtgagcttggagtgataatggcagttgaagaaccagcactggataagatattggc---gggaaggaaacaaccg---------gcgcagagaaaa---ccagcccgaagtacggtttgtttgtatttttcagcggatcagaaccaaattcctgtcggagaccctgttctgtttctcaatggatcaggtgaagggatcatcaataacatgttttttgctacaaatgtggctcgatgttatggcc---cttcgaataaagctttgatatccgt-ctcgttaattgggttgtacgagaccacctcggatgatgaactaacggctgaggttattagggagctttcaggttggtttggag---cttcaaaggttgagacatggaggcacttgagaacatatcgaattggttttgcccaaccgaaccaa-------tccccaccaacggatttgatgaaaaaccctaaawttggwssgkktttk------------twtttgtktggwkwttwtataaytt----------------------------------------------------------------------------------gctgtggtgtgggttaharcr---------------------------------------------------------------------------------------------------------------------------------------------------------------------------------------------------------------------------------------------------------------------------------------------
>I28619_M045_Malvaceae_Phragmotheca_mammosa_seq1
c--------------------------------------------------taaatctaatct---------aaacaaaacgaatgcctctc------actcttccgcca------tcctccaacttctctctcctccctctcacccc------ctata------gagcc---catcgtttctccagta---------ttccccatgcct---------ccacccaactcgcccccaaa-----cctccacctgtcgtcaagacagctccagtcattgtcattggcgccggcctcgctggccttgccgctgctacccgtctcaactccgaaaacatccctttcctcctgctagaggcttctgatggtgttggtggtcgcgttagaaccgatgttgtcgatggctttctcttggatcgtggcttccaaatcttcattactgcctaccctgaagctcagaagctgttaaattataatgagttaaatctccaaaagttttactctggtgccaggatttactatgatggtcaattccacactgttgctgatcctttgcgccatttctcggactcccttttgtcccttacaaatcccattgggtctgttcttgataagctgcttattgctttgacgagggctcgagttttgagtaaatctaatgaggaaattctaactgccaatgaagtttcaactattcaactgttgaagaatattgggttttcggattcgatgattggaaggtttttcagacccttctttggtgggatttttttcgacagagaccttgaaactacttcaagacttttcgattttgtcttcaaatgtcttgctctcggcgataacactcttcctgctaaaggaatcggtgagattccaagacaattggcagcaaaactgccatctgattcactcctgttgaacaccaaagtggtttccgttgattttgctga---ctcaaattcaccrtccgtgaaattagagagcggcgaaattctcaggagtgagcttggggtgataatggcggttgaagaaccagcacttgataagattttggc---gggaaggaaacaaccggca------gctccgagaaaa---ccagcccgaagtacggtttgtttgtatttttcagtgaatcaggatcaaattcctgttcgagaccctgtcctgtttctcaatggttcaggtgaaggaatcatcaataacatgttttttgctacaaatgtggctccatcttatggcc---cttcaaataaagctttggcatccdt-atcattgattgggttgtacgagaacgcctcggatgatgatctaacaactgagattattggggagctttccggctggtttggag---cttcaaatgttgggtcatggaggcacttgagaacatatcgaattggttttgcccaaccgaaccaa-------tccccaccaacagatttgatgaagaaccccaatattggaccgggtttg------------tatttgtgtggtgattatataacttctgcaacctttgatggagctctggtttcaggtcgaagagcggt------------ggaagctttgttaaaagac-----agggcgtttgctcgggtttaaaa------------ccctttcaggattt------------------------tcgcttg---tat----------ctcttta--------------------------------------------------------------------------------------------------------------------------------------------------------------------------------------------------------------
>I28620_M046_Malvaceae_Camptostemon_shultzii_seq1
----------------------------------------------------------------------------------------------------------------------------------------------------------------------------------------------------------------------------------------cccmaag-----cctccgcccgtcgtcaagacatctccggtcattgtcatcggcgccggtctcgccggcctcgccgccgctacccgtcttaactccgataacatccctttcctcctcttagaagcctctgatggtgttggtggtcgcgttcgaactgatgttatcgatggctttctcttggaccgtggcttccaaatcttcatcactgcctaccctgaagctcaaaagctgttaaattacaatgagttgaatctccaaaagttttactctggtgccagggtttactacgatggtcgatttcacactgttgctgatcctttgcgtcatttctcggactcctttttgtccgttggaaatcccattgggtccgttcttgataagctgcttattgctttgacgagggctcgagttttgagtaaatcagataaggaaattttaagtgccaatgaagtttcgacgattcaactgttgaagagtattkggttttcggattcaatgatsggaaggttttttagmcccttttttggtgggatttttttcgacagagagcttgaaactacttcgagacttttcgatttcgtcttcaaatgtcttgctctcggcgacaatacccttccagcgaaaggaatcggcgagattccaaatcaattggcagcaaaactgccgtccgattcgctcctgttgaacaccaaagtggtttcysy-----------------------------------------------------------------------------------------------------------------------------------------------------------------------------------------------------------------------------------------------------------------------------------------------------------------------------------------------------------------------------------------------------------------------------------------------------------------------------------------------------------------------------------------------------------------------------------------------------------------------------------------------------------------------------------------------------------------------------------------------------------------------------------------------------------------------------------------------------------------------------------------------------------------------------------------------------------------------------------------------------
>I28621_M153_Malvaceae_Trichospermum_sp_seq1
-----------------------atgtgtggacacatggcaattcacaacaacaacctcatcc----------aaacaaacgaatgcctcty------actctttstccc------tyctccaacttctctctcctctcrrcyacycc------cracr------gaacc---cgtcgcttctctaagdtcac---tattcccmatgcct---------ctacccagctcgcccctaaa-----cctccgcctgttctcaagacagctccggtcattgtcgtcggcggtggrctcgcaggtctagccgccnctactcgtctcaactccgacaacatccccttcctcctcctagaggcttchgatggcgtbggtggccgcgttcggactgatgttgtcgatggctttctcttggaccgtggcttccaaatcttcattactgcctaccccgaagcccaaaggctatkaaactacgatgagctaaatctccaaaagttttactccggtdccagaatttactacgatggtcaattccacacvgtcgctgancctttgcgccatttctcggactcccttttgtcccttacaaatcccattgggtcagttgttgataagctgcttattgctttgactcgggctcgagttctgaccaaatccgatgaggaaattctaactgccaacgaggtttcaactattganttgttgaagaatattgggttttccbattccatgattggaaggtttttcagaccvttcttcggcggggtttttttcgacagdgagctcgagaccacttcaagacttttcrattttrtcttcaaatgtcttgctcttggcgataacactcttcccgctaaaggaatcggtaacattccaaaccaattggcagcaaaattgccatcagactcaatcttgctgaataccaaagtggtntccgttbattttgagaa---ctcaaattcaccgtcggtgcdattagagaackgcgaggthctgaagagtgaacttggantaatattggcggtcgaagaacmagcggtagataagattttggc---gggaaggaaacgaycg---------gcccagataagaaaancagcccgaagtacgdtttgtttgtatttttcggcggatcaggaccaaawcccggttcgcgaccctatcctgtttctgaatgrttcaggcgaaggvatcgtcaacaacatgtttttcgctacaaacgtggcgccatcgtatggcc---cttcagacaaagctttggtatccgt-atctttgatcggkttatttgaggangtctcggatgatgatctaacggctcaagtgatcagagaactttcgagttggttcggag---cttccatggtcggttcatggagtcathtgcgaacatatcggattggttttgcccaaccaaaccaa-------tgcccaccgacggatttgatgaagaacccaaacgttggacagggcttg------------tatttgtgtggcgattatataacgtctgctactttcgatggagctstggtctccggcagaagagcagt------------ggaagctttgttaaaggat-----agagctttggctygggttyaagttta--aatat-aaaaccctcactttgttcaatctttgagacagtgttgtgtagttgaaatttt----------ttttttttttaatggtg---------------------------------------------------------------------------------------------------------------------------------------------------------------------------------------------------a
>I28623_M048_Malvaceae_Abroma_augusta_seq1
----a-------------aaaagatgtgt------ggacaaatgc---acaccaacctcatcc----------aaacaaaagaatgcctctc------accctttctccg------tcctccaacttctctctcctctctccctcccc------cgaca------gaacc---caccgcttcttcaagttcag---ttttccccatgcct---------ctacccaactcgcccccaaa-----cctccgcccgtcctcaagacagctcccgtcattgtcattggcgccggcctggccggtctagccgccgctacccgtctcaactccgagaacatccccttcctcctcctggaggcttctgacggcgttggtggccgcgttcggacggatgttgtcgatggttttctattggaccgtggcttccaaatcttcattactgcttaccctgaagcccaaaagctactaaattacaatgagttaaatctccaaaagttttactccggtgccagaatttactacgacggtcaattccacaccgttgctgatcctctgcgacatttctccgactcccttttgtcccttacaaatcccattggatcagttctcgataagctgcttattgctttgactcgggttcgagttttgagtaaatcgaatgaggaaattttaactgccagtgagatttcaactattgaattgttgaagaacattgggttttcagattcaatgataggaaggtttttcagacccttctttggtgggatttttttcgacagggagctcgaaactacttctagacttttcgattttgtcttcaaatgtcttgctctcggcgacaacactcttcctgctagaggaatcggtgagattccaaaccaattggcagcaaaactgccaccggattcaatcttgttgaacaccaaagtggtttccgttggttttgagga---ttcaaattcaccgtcggtaacattagagagtggcgagattctgaagagtgagcttggagtaataatggcggttgaagaaccaacacttgataagattttggc---gggaaggaaacaaccc---------cttaagaataagaaaccagcccgaagcacggtttgtttgtatttttcagcggaaaaggatcaaattcctgttccagactctgtcctgtttctcaatggttcgggccagggaatcatcaataacatgttttttgccacaaatgtggctccgtcttacggcc---cttcaaacaaagctttggtatccgt-ctcgttgatcgggttgtttgaggatgtctccgacgatgatctaacggttgaggtgattggggagctttcgggttggtttggag---cttcaatggttgggtcatggaggcatttgagaacgtatcggatcggttttgcacagccgaaccaa-------tccccaccaacaggtttgatgaagaatcctaacatcggaccgggtttg------------tatctatgtggtgattacataacttctgctacttttgatggagctctggtttcgggtagaagggcagt------------ggaagctttgttaaaggac-----agggcgttggctcgggtttagtttag---------aaacctttagattttgccattt----------------tggtttata-tat----------ctcttta-------------------------------------------------------------------------------------------------------------------------------------------------------------------------------------------------------------t
>I28624_M049_Malvaceae_Corchoropsis_tomentosa_seq1
----------------------------------gtggcaaatg---aacgaccacctcattc-------aaaacaaaaacaaatgcctctc------cctctttctcca---tcctcatccaacttctctctcctccctcccaaccc------aaaca------gaagccgacgtcgtttcttcaagttcagtactatcccccatgcttc------caccacccaactcgcctctaaacct--ccaccacctcttctcaaaacagctccggtcatcgtcattggcgccggcctcgctggcctcgccgccgctacccgtctcaactccgagaacatccccttcctccttctagaggcgtccgacggcgttggtggccgcgtccggaccgatgttgtcgatggctttctcttggaccgcggcttccaaattttcattactgcctaccctgaagctcagaagcttttgaactacaatgagttgaatctccaaaagttttactccggtgcaaaaatttactacgacggccaattccacacggttgccgatcctttgcgccatttctccgactccctcttgtccctcacgaaccccattggttccgtcgttgataagctgcttattgcctcgacgagggttcgagttttgagtaaatccgatgagcaaattctgaccgctgatgaggtttcgactatcgaactgttgaagaacattgggttttcggattcgatgatcgggaggtttttcagaccctttttcggtgggatttttttcgacacggagcttgaaacaacttcgagacttttcgatttcgtcttcaaatgtcttgctctcggcaacaacaccctccccgctaaaggaatcggcgagattccgaaccaattggctttgaaattgccgtctgattcactccgattgaacacaaaggtggtttccgttgatttcgacga---ctcgaattcgccgtccgtaaatttacagagcggagaaactctcaagagcgagctcggagttatactggcggttgaagaaccggcactcgataagattttggg---tggaaggaaacaaccg---------ggtctgagaaaaaagccggtccgaagtacggtttgtttgtacttttcagcggatcaagaccaaatccctgttcgagacccggtcctgtttctcaacggttcgggtcaaggaatcatcaacaacatgtttttcgctacaaatgtggctccctcttatggcc---ctcaaaacaaagctttggtatccgt-ttcattgattgggttgtacgagaacacttcggatgatgatctaacggctgaggttattaaggagctttccggttggttcggagcttcttccatggttgagtcatggaagcatttgagaacatatcgggtcggttttgcccaaccaaaccag-------tccccaccgacaaatttgatgaaaaatcccaatgttgggccgggtttg------------tatttgtgtggtgattatataacttcggcaacttttgatggagctctggtttcgggtagaagggcggt------------ggaagctttgttgaaagac-----agggcattggctcgggtttagaaaaa------------------------------------------------------------------------------------------------------------------------------------------------------------------------------------------------------------------------------------------------------------------------------------------c
>I28625_M193_Malvaceae_Apeiba_tibourbou_seq1
----a------------------------------------------------aacctcatcca------aacaaactaacgaatgcctctc------acactttctccc------tcctccaacttctctctcctctctccctcccccaaatccaata------gaaag---catcgcttctccmagatcac---tattccccatgcct---------ctacccaactcgcccctaaa-----cctccgcctgttctcaagaccgctcctgtcattgtcattggcgctggcctcgccggtctagccgctgctactcgtctcgcctccgacaacatccccttcctcctyctagaggcttctgatggcgttggtggccgtgttcggaccgatcttgtcgatggttttctcttggaccgtggcttccaaatcttcattaccgcctaccctgaagcccaaaagctactgaattacaatgagttaaatctccaaaagtttttctctggtgccagavtttattacgatggtcgattccacaccgttgckgatcctttgcaccatttctccgactcccttttgtcccttacaaatcccattgggtcagttcttgataagctgcttattgctttgactcgggctcgagttttaaccaaatccaatgaggaaattctaactgccaatgaggtttcaactattgaattgttgaagaatattgggttttccgattcaatgatcggaaggtttttcagacccttctttggtgggatatttttcgacagggagctcgaaactacttcaagacttttcgactttgtcttcaaatgccttgctctgggcgataacactcttcccgctaaaggaatcggtgagattccaaaacaattggcagcgaaattgccatcggattcaatcttgttgaacaccaaagtggtttccgttgattttgagga---ctcaaattcaccgtccgtgagattagaaagcggcgagattcttaagagtgagcttggagtaataatggcggttgaagaaccagcagttgataagattttggc---gggaaggggacgaccg---------gctctgataaggaaaccagctcgaagtacggtttgtttgtatttttcagcggatcaggatcaaatcccggttcgagaccctattctgtttctgaatggttcaggcgaagggatcgtcaataacatgtttttcgctactaacgtggcaccttcctatggcc---cttcagacaaagctttggtatccat-ctctttgatcgggttattctcggatgtctcggatgatgatctaacggctgaggtgattaaggaggcttcgggttggtttggag---cttcaatggttgggtcatggaggcatttgagaacgtatcgaattggttttgcccaacccaaccaa-------tccccaccaacagatttgatgaaaaacccaaacgttggagggggtttg------------tatctgtgcggtgattatataacttctgctactttcgatggggctttggcgtcgggtagaagagcagt------------agaagctttgttaaaggat-----agagcgttggctcgggtttaaataa----------aagcctctggatttt-----------------------tggttcata--------------------------------------------------------------------------a-------------------------------------------------------------------------------------------------------------------------------------------------------a
>I28626_M226_Malvaceae_Helicteres_guazumifolia_seq1
-------------------------------------------------------------------------------------gcctctc------actctttmtcca------tcctccaacttctctctcttctctcctacccc------caaca------gaacc---catcgcttcttcaagttcag---aatcccccatgcttcctcctcctccacccaactcgcccctaaa-----cccccacttgtcctcaagacagctcccgtcattgtcattggcgcmggccttgctggcctcgccgccgctacccgtctcaactctgaaaacatcccattcctcctcctagaggcttctgatgccgtcggtggccgcgttcggactgatctggtcgatggttttctcttggaccgtggcttccaaatcttcatcactgcctatcctgaagctcagaagctgttgaattacgatgagttgaatctccaaaagttttactcgggtgctaaaatttactacgatggtcaatttcacaccgttgctgatcctttgcgtcatttctcggactcccttttgtcccttacaaatcccattgggtccgttcttgataagctgcttattgctcttacaagggctcgagttttgagtaaatccaatcaggaaattctaactgctgatgaggtttcaacttttgaactgttaaagagtatcgggttttcrgattcaatgattggaaaatttttcagacccttctttggtgggattttcttcgacaaagagcttgaaacaacttcaagacttttcgattttgtcttcaaatgtcttgctcttggcgataacactctaccggctaaaggaatcggcgagattccaaaccaattggcagcaaaattgccctctgattcagtcatgttgaacaccaaagtggtttccgttgattatgatgaggactcaaattcaccgtcagtgagattagagagtggcgaaactttcaagactgagcttggagtaataatggcggttgaacaaccagcacttgataagattttggc---gggaagaawaaaaccacca------ggccaaacaaaa---ccagcccgaagtacgatttgtctgtacttttcagtggatcaggatsaaatcccaagtcgagaacctgttctgtttctcaatggttcaggtcaagggatcatcaataacatgttctttgccacaaatgtggctcaatcttatggtccttcttcaaacaaagctttggtatccgt-atcattgattgggttgtacgagaatacctcggatgatgatctaagrgccgaggttattaaggagctttcaggttggtttggag---cttcaatggttgggtcatggagacatttgagaacatatcgaattggttttgcycaacccaaccaa-------accccaccgacggatttgatgaaaaatccaaacattggaccgggtttg------------tatttgtgtggtgattatataacttctgctacttttgatggagctctggtttcgggtagaagagcagt------------ggaagctttattaaaggat-----agagcattggctcgggtttaaaaaaa---------------------------------------------------------------------------------------------------------------------------------------------------------------------------------------------------------------------------------------------------------------------------------------ccat
>I28629_M052_Malvaceae_Spirotheca_rosea_seq1
---------------------------------------------------acatcctcatc-----------atctcaacgaatgcctctc------actcttccgcca------tcctccaactttcctttcgtccctttcacagc------caatcca---acaacc---catcgttccttcacta---------ttcccaatgcctc------caccacccagctcgcccccaaa-----cctccacccgtagtcaagacagctcccgtcgttgtcattggcgccggcctcgctggccttgccgccgctacgcgtctcaactccgaaaacatccctttcctcctcctagaggcttccgatgctgttggcggtcgcgttcggaccgatgttgtcgatggctttctcttggaccgcggattccaaatcttcattactgcctaccctgaagctcggaagctgttgaattacaatgcgttgaatctccagaagttttactctggtgccaggatttactacgatggtggattccacaacgttgctgatcctttgcgccatttctcggactcccttttgtcacttaacaatcccattgggtctgttgttgataagctgcttattgctttgacgagggctcgagttttgactaaatctgatgaggaaattctaactgccgatgaagtttcgactattcaactgttgaagaatattgggttttcggattctatgattgaaaggtttttcaggcccttttttggtgggattttttttgacagagagctcgaaactacttctagacttttcgattttatcttcaaatgtcttggtctcggcgataacacccttcccgctaaaggaatcggtgagattccaaaccaattggcagcaaaactaccatccgattcaatcctgttgaacaccaaagtggtttccgttgatttcgacga---tccaaattcaccgtccgtgaaattagagagcggcgaaattctcaagagtgagcttggggtgataatggcggttgaagaacccgcagtcgataagattttagc---ggaaaggaaacaaccg---------gctcagagaaaa---ccagcccgaagcaccgtttgtttgtatttttcagtggatcaagatcaaattcctgttcgagaccctgtcctgtttctcaatggttcgggtgaaggaatcatcaataacatgtttttcgctacaaacgttgttccatcttatggcc---cttcaaacaaagctctggcatccgt-gtcattgattgggttgcacgagaactcctcggacgatgatctgacagctgagatcaagcgggagctttcaggctggtttggag---cttcaaaggttgggtcatggaagcacttgagaacatatcgaatcggttttgcccaacccaaccaa-------tccccacccacagatttgatgaagaaccccaacattggacctggtttg------------tatttatgtggtgattatataacttctgctacctttgatggagctctggtttctggtcgaagagcggt------------ggaa-----------------------------------------------------------------------------------------------------------------------------------------------------------------------------------------------------------------------------------------------------------------------------------------------------------------------------------------
>I28630_M053_Malvaceae_Huberodendron_swietenioides_seq1
--------tcgaaaaattaaaagatgtgtgggcgaaagcaaatgctgcgcarcagcctcawct--------------aaacgaatgcctctc------actcttctgcca------tcctccagtctctctttcatccctcccacccc------cgtta------ggacc---catcgtttcttcacta---------ttccccatgcctc------ctccacccaactcgcccccaaa-----cctccaccygtcgtcaagacagctcccgtcattgtcgttggcgccggcctcgctggccttgccgccgctacccgtctcaactccgaaaacatccctttcctcctcctagaggcttctgacgctgttggtggtcgcgttcgaaccgatgttgtcgabggctttctcttggaccgtggcttccaaatcttcatcactgcctaccctgaagctcagamgctgttgaattacaatgagttgaatctccaaaagttttactctggtgccagaatttactacgatggtcaattccacaccgttgctgaccctttgcgccatttctcggactcccttgtgtccctcacaaatcccattgggtctgttgttgataagctgcttattgctttgacaagggctcgagttttgagtaaatctaatgaggaaattctaactgchgatgaagtttcaactattcaactgttgaagaatattgggttttcggattcgatgattggaaggtttttcagacctttctttggtgggatttttttcgacagagagcttgaaactacttcaagacttttcgattttgtcttcaaatgtcttgctctcggcgataacactcttcccgctaaagggatcggcgagattccaaaccaattggcagcgaaactgccatccgattcagtcctgttgaacaccaaagtggtttccgttgatttcgacga---ctcaaattcaccgtatgtgacgttagagagcggcgagattctcaagrgkgagctcggggtgataatggcggttgaagaacccgcactcgataagattttggc---gggaaggaaacaacct---------gcycagaaaaaa---ccagcccgaagcacggtttgtttgtatttttcrgcggatcaggatcaaattcctgttcgagaccctgtcctgtttctcaatggttcaggtgaaggaatcatcaataacatgtttttygctacaaacgtggctccatcttatggcc---cttctaacaaagctctggcatccgt-atcattgattgggttgtacragaacgcctcgaatgatgatctaacagctgdggttatgagggagctttcaggctggtttggag---cttcaaaggtagggtcatggaagcacttgagaacatatcgaatcggttttgcccaacccaaccaa-------tccccaccaacagatttgatgaagaacyccaacattggaccgggtttg------------tatttgtgtggtgattatataacgtctgctacctttgatggagctctggtttcgggtaaaaaggccgt------------agaagctttgttaaaagac-----agggcgttggckcgggtttaagaaa----------accttttagcattt------------------------tggttta---tat----------ctmt-----------------------------------------------------------------------------------------------------------------------------------------------------------------------------------------------------------------
>I28631_M054_Malvaceae_Trochetiopsis_benjaminae_seq1
---------------------------------------------------------------------tagacgaaaagcaaatgcmtctc------gctctttctccatcctccacttccaacatctctctccttcctctcacccc------aaaca------gaacccgacgtcgtttattcaagttcag---tatcccccatgcctcc---tccactacccaactcgcctctaaa-----cctccacttgttctcaaaacagctccagtcattgtcattggcgccggcctcgctggccttgccgccgctactcgtctcagctccgaaaacatccctttcctccttttagaggcgtctgatggcgttggtggccgmgtccggaccgacgttgccgatggttttctcctggaccgtggcttccaaatcttcattactgcctaccctgaagcccagaagttgttgaactacaatgagttgaatctccagaagttttactctggtgcgaagatttactacgatggtcaattccacacggttgctgatcctctgcgccatttctcggactcccttttgtcccttacgaatcccattggctctgtcgttgacaagcttcttattgccttgacgagggttcgggttttgagtaaatccgatgagcaaattctgactgcagatgaagtttcgactatccagctgttgaagaacattgggttttctgattcaatggttgcgaggtttttcagaccctttttcggtgggatttttttcgacgcggagctcgaaactacttcgagacttttcgattttgtcttcaaatgtcttgctctggggaacaacaccctccccactaaaggaatcggcgagattccaaaccagttggcttccaaattgccacccgattcaatcctgttraacaccaaagtggtttccgttgatttcgacga---ctccaattcaccgtctgtgactttacaaagtggagaaactctsaagagtgagcttggggttatactggcggtcgaagaaccagcactagataagattttggc---tggaaggaaaaaaccg---------ggtchgagaaaa---ccagcacgaagtacggtttgcttgtacttttcagcggatygggatcaaatccctgttccagacccggthctgtttctcaacggytcaggtaaaggaatcatcaacaacatgtttttcgctacaaatgtggctccttcttatggcc---ctccaaataaagctctggtatccgt-atcattgattgggctgtacgagaacacctcggacgrtgatttaacagctgaggttattagggagctttctggttggtttggag---cttcgatggttgagtcatggaagcacwtgagaacatatcgagttggattcgcccaaccgaaccaa-------tccccgccaacagatttgatgaagaacccgaatgtagaaccgggtttg------------tatctgtgtggtgattatataacttcagcaacttttgatggagctctggtttcgggcagaagagcagt------------ggaagctttgttaaaagac-----agggcattggctcgggtttagggtta--tagaa---------------------------------------------------------------tctctttatcaacctgat---------------------------------------------------------------------------------------------------------------------------------------------------------------------------------------------------
>I28632_M055_Malvaceae_Eriolaena_candollei_seq1
----------------------------------------aatg---aacagccacatcatct-------agacaaaaaacaaatgcctctc------gctcyttcyccawtctcctcttccatcatatctctccttcttctcacccc------aaata------gaacccgacgtcgtttcttyaagttcag---tatcccccatgcctsc---tccrctacccaactcgcctctaaacct--ccaccacchsttctcaaaacagctccagtcattgtcgttggcgccggcctcgctggccttgccgccgctactcgtctnaactccgaaaayatccccttcctccttttagaggcgtctgatggcgttggtggccgcgtccgraccgacgttgtcgatggttttctcctggaccgtggcttccaaatcttcataactgcctaccctgaagcccagaagctgttgaactacaatgagttgratctccagaagttttactctggtgcaaagatttactacgatggtcaattccacacggttgctgatcctttgcgccatttctcggactcccttttgtcccttacgaatcccattggttcygtcgttgataagmttcttattgccttgacgagggttcgggttttgagtaaayctgatgagcaamttctgactacagatgaagtttcgactatycagctgttgaaggacattgggttttctgattcaatggttgcgaggtttttcagaccctttttcggtgggatttttttcgacacggagcttgaaactacttcaagacttttcgattttgtcttcaaatgtcttgctctggggaaaaacaccctccccgctaaaggaatcggcgagattccaaaccaattggcttccaaattgccacccrattcaatc-------------------------------------------------------------------------------------------------------------------------------------------------------------------------------------------------------------------------------------------------------------------------------------------------------------------------------------------------------------------------------------------------------------------------------------------------------------------------------------------------------------------------------------------------------------------------------------------------------------------------------------------------------------------------------------------------------------------------------------------------------------------------------------------------------------------------------------------------------------------------------------------------------------------------------------------------------------------------------------------------------------------------------
>I28633_M056_Malvaceae_Adansonia_digitata_seq1
---------------------------------------aaatgctgcacgacgacctcatc-----------atctacacgaatgcctctc------actcttccgcca------tcctccagcctctctttcatccytcccaccgc------caattca---gcaacc---tatcgttccttcacta---------ttccccatgcctc------caccacccggctyccccccaaa-----cctccaccygtcgtcaagacggctccggccattgtcattggagccggactcgctggccttgccgccgcaactcgtctcaattccgaaaacatccctttcctcctcctagaggcttccgatgctgtcggtggtcgcgttcggactgatgttgtcgatggctttctcttggaccgtggcttccaaatcttcattactgcctaccctgaagctcgaaagctgttgaahtatgatgagttgaatctccaaaarttttactctggtgccaggatttactacgatggwggattccacactgttgctgatcctttgcgccatttctcggactcccttttgtcccttgcgaatcccattgggtctgctgttgataagctgcttattgctttgacragggctcgagttttgagtaaatctgatgaggaaattctaactgccgatgaagtttcgactattcaactgttgaagaatattgggttctcggattcaatgattggaaggtttttcagaccattttttggtgggatttttttcgacagagagcttgaaactacttcamgactbttcgattttgtcttcaaatgtcttgctcttggtgataacactcttccggctaaaggaatcggcgagattccgaaccaattggcatcgaaactgccatccgattctatcctghtgaacaccaaagttgtttccgttgatttcgatga---ctcaaattcaccgtccgtraaattagagagcggggaaattctcaagagtgagcttggggtgataatggcggttgaagaaccagcacttgataagattktggcggtggaaaggaaacaacca---------gcacagagaaaa---ccagcccgaagcacggtttgtttgtatttttcagtcgatcaggatcaaattcctgttggagaccctatcctgtttctcaatggatcaggtgarggaatcatcaacaacatgtttttcgctacaaacgtcgctccatcttacggtc---cctcaaacaaagctttggcrtccgt-atcattaattgggctgcacgagagcgcctcggaccaygatctaacagctgaggttattygggagctttcaggctggtttggag---cttcaaaggttgggtcatggaaacacttgagaacatatcgaatcggtttcgcscaacccaaccaa-------accccaccaacvgatttgatgaagaaccccaacattggaccgggtttg------------tatttgtgtggtgattatataacttctgctacctttgacggrgcgctggtttcaggtcgaagagcggt------------ggaagctttgttaaaagac-----agggcattggctcgggtttaaaaaaa--gtaac--tctttraggatttt------------------------tgscttg---tat----------ctctttatcaaacat----ctga----------atgtctaaagt-------------------------------------------------------------------------------------------------------------------------------------------------------------------------
>I28636_M059_Malvaceae_Pterospermum_pierrei_seq1
------------------------------------------------------------------------------------------------------------------------------------------------------------------------ct---cgtcgattcttcaagttcag---ttttccccatgcct---------ccacccaactcgcccctaaa-----cctccgcctgtgctcaagacagctccagtcattgtcattggcgccggcmtcgccggccttgccgccgctacccttctcaacaccgaaaacatccccttcctcctcctggaggcttctgatggcgttggtggccgcgttcgaaccgacgttgtcgatggctttctcttggaccgtggcttccaaatcttcatcactgcctaccctgaagctcagaagctgttaaactacaatgacttaaatctccgaaggttttattctggtgccagaatttattacgatggtcaattccacacagttkctgatcctttgcgccatttctcggactccattttgtcccttacaaatcccattrggtctgttgttgataagctgcttattgctttgactagggctcgagttttgagtaaatctgatgagcaaattctgaccgccaatgaagtttcaaccattgaactgttgaagaatattgggttttcggattcaatgattgggaggtttttcagacccttctttggtgggatttttttcgacacagagcttgaaactacttcgagacttttcgattttgtcttcaaatgtcttgctctcggcgataacactctcccagctaaaggaatcggtgagattccaaaccaattggcttcaaaattgtcatccgactcaatcctgttgaacaccaaagtggtttccgttgatttcgacga---ctccaattcaccgtccgtgaaattagagagtggcgaaactctcaagagtgagattggtgtgatactggcggttgaagaaccagcgctcgacaagattttggc---gggaaggaaacaaccg---------gctcagagaaaa---ccagcccgaagtacggtttgtttgtacttttcagcggatcaggatcaaattcctgttggagaccctgtcctgtttctcaacggttcaggtcaaggaatcatcaacaacatgtttttcgctacaaatgtggctccctcttatggcc---cttcaaaaaaagctttggtatctgtgawcattgattgggttgtacgagaacaccttagatgatgatttaacagctgaggttgttagggagctttcaggttggtttggag---cttcaaaagttgggtcatggaagcacttgagaacatatcgaattggttttgcccaaccgaaccaa-------tccccaccaacagacttgatgaaaaaccctaatattggaccgggtttg------------tatttgtgtggtgattatacaacttcagyraytttyratkkmsta--------------------------------------------------------------------------------------------------------------------------------------------------------------------------------------------------------------------------------------------------------------------------------------------------------------------------------------------------------------------------------
>I28637_M060_Malvaceae_Duboscia_vifidiflora_seq1
at--------------------------------------gatgcacaacaacagcctcaccc----------aaacaaacgaatgcctcta------actctttctccc------tccttcaacttctctctcctctctaccgctct------cgata------gaaac---cctcgcttctctaagttcac---tattccccatgcct---------ctacccaactcgcccctaaa-----cctccgcctgttctcaagacagctcctgtcattgtcgttggcggtggactcgcaggtctagccgctgctactcgtctcagctccgacaacatcccctttctcctgctcgaggcttctgatggcgttggtggccgcgttcggaccgatgttgtcgatggctttctcttggaccgtggcttccaaatcttcattactgcctaccctgaagcccaaaggctgttaaattacaatgagttgaatctccaaaagttttactctggtgccagaatttacttcgatggtcaattctacacggttgccgatcctttgcgccatttctcggactcccttttgtccctcacagatcccattgggtcagttcttgataagctgcttattgctttgactcgggctcgagttttgaccaaatccaataaggaaattctaactgctagcgaggtttcaactattgaacttttgaagaatattgggttttcggaatccatgattggaaggtttttcagacccttctttggcgggattttttttgacagggagctcgaaactacttcaagacttttcgattttgtcttcaaatgtcttgctcttggcgataacactctccccgctcaaggaattggtgagattccaaaccaattggcagcaaaattgccatcagattcaatcatgctgagtaccaaagtggtttccgttgattttgagga---ctcagattcaccgtccgtgagattagagggcggcgaggttctgaagagtgagcttggcgtaatactggcggttgaagaaccagcagttgataggattttggc---gggaaggaaacgaccg---------gctcagataagaaaaccagcccgaagtactgtttgtttgtatttttcagcgaatcaggatcaaatcccggttcgagaccctgtcctgtttctgaatggttcaggggaagggatcgtcaataacatgtttttcgctacaaacgtggcgccatcttacggcc---cttcagacaaagctttggtgtccgt-ttctttgatcgggttatttgaggatgtctcggatgacgatctaacggctcaagtaatcagggagctttcaagttggtttggag---catccatggttgggtcatggaggcatttgagaacatatcggattggttttgcccaaccgaaccaa-------accccaccaacagatttgatgaaaaacccaaacgttggacagggcttg------------tatttgtgtggcgattacataacttctgctactttcgatggagctctggtttcgggcagaagagcagt------------ggaagctttgttgaaggat-----agagcgttggctcgggtttaaaaga----------aaacctctctt--------------------------------------------------tgttttgttcaatcttgacattat------------tgtagttccaaa--------------ttc------------------tttttctctatataatg----------------------------------------------------------------------------------------------------------------y
>I28638_M061_Malvaceae_Basiloxylon_brasiliensis_seq1
------------------------------------gacaactgca-tgacaaaacctcatct---------aaacaaaacgaatgccgctc------actctttccccg------tcctcaaacttctctctcctccctcccaccac------cgatggaagtagaacc---catcgtttcttcaagttcag---tattccccatgcct---------ccacccaactcgcccccaaa-----cctccgccagtcctcgagacagctccagtcatcgtcattggcgccggcctctctggcctagccgctgccacccgtctcaactccgaaaacatccccttcctcctcctagaggcttctgatggcgtcggtggccgcgttcggaccgatgttgtcgatggctttctcttggaccgtggcttccaaatcttcattactgcctaccctgaagctcagaagctgttaaattacaacgagttaaatctccaaaagttttactccggtgccaggatttactacgatggtcagttccacaccgttgctgatcctttgcgccatttctcagactcccttttttcccttacaaatcccattgggtcagttcttgataagctgcttattgctttgacgagggctcgagttttgagtaaatctaatgaagaaattctaactgccaatgaggtttcaactattgagttattgaagaatattgggttctcggattcaatgattggaaggtttttcagacccttctttggtgggatattttttgacggagagcttgaaactacttcgagacttttcgatttcgtcttcaaatgtcttgctctcggcgataacacccttcccgttaaaggaatcggtgagattccaaaccaattggcagcaaaattgccatccgattcaatcctgttgaacaccaaagtggtctccgttgattttgaggt---ctcaaattcaccgtccgtgagattggagagtgggcaaattctcaaaagcgagctcggagtaataatggcggttgaagaacctgcagttgataagattttggc---gggaaggaaaccagcg---------gctcaaagaaaa---tcagcccgaagtacggtttgtttgtacttctcagcggatcaggaccaaattcctgtgcgagaccctgtcctgtttctcaacggttcaggtgaagggatcatcaataacatgttttttgccacaaatgtggctccatcttatggcc---ctccaaacgaagccttgatatcagt-atcattgattgggttgtttgagaatacctcggatgatgatctaacggcagaggtgatcatggagctttcaggttggtttggag---cttcaatggttgagtcatggaggcacttgagaacatatcgaattggttttgcgcaaccgaaccaa-------tccccaccaacagatttgatgaaaaatcccagcgctggaccgggtttt------------tatttgtgtggagattatacaacttctgctacttttgacggagctctggtttcgggtagaagagcggt------------ggaagctttgttaaaagat-----agagcgttggctcgggtttaaaaac--------------ccctagattt------------------------tggctt--------------------------------------------------------------------------------------------------------------------------------------------------------------------------------------------------------------------------------------
>I28639_M249_Malvaceae_Gyranthera_amphibiolepis_seq1
------------------------------------------tgctgcacaacaacctcatct--------------aaacgaatgcctctc------actcttccacaa------tactcccgcctctctttcatccctcccacccc------catta------aaacc---catcgtttcttcacta---------ttccccatgcctc------gtccacccaactcgcccccaaa-----cctccacccgtcgtcaagacagctcccgtcattgtcattggcgccggcctcgctggccttgcagctgctacccatctcaactccgcaaacatccctttcctcctcctagaggcttctgacgctgttggtggtcgcgttcgaaccgatgttgtcgatggctttctcttggaccgtggcttccaaatcttcatcactgcctaccctgaagctcagaagctgttgaattacaatgagttgaatctccaaaagttctactctggtgccagaatttactacgatggtcaattccacactgttgctgatcctttgcgccatttctcggactcccttttgtccctcacaaatcccattgggtctgttgttgataagctgcttattgcttttacgagggttcgagttttgagtaaatctaatgaggaaattcaaactgcggatgaagtttcaactattcaactgttgaagaatattgggttttcggattcgatgattggaaggtttttcagacctttctttggtgggatttttttcgacagagagcttgaaactacttcaagacttttcgattttgtcttcaaatgtcttgctctcggcgataacactcttcccgctaaaggaatcggcgagattccaaaccaattggtagcgaaactgccatccgattcagtcctgttgaacaccaaagtggtttccgttgatttcgatga---ctcaaattcaccgtccgtgaagttagagagcggcgagattctcaagagtgagcttggggctataatggccgttgaagaacccgcactcgataagatttttgc---gggaaggaaacaaccg---------gctcagaaaaaa---ccagcccgaagcacgatttgtttgtatttttcagcggatcaggatcaaattcctgttcgagaccctgtcctgtttctcaatggttcaggtgaaggaatcatcaataacatgtttttcgctacaaacgtggctccatcttatggcc---cttctaacaaagctctggcatccgt-ttcattgattgggttgtacgagaacgcctcggatgatgatctaacagctgaggttatcagggagctttcaggctggtttggag---cttcgaaggttggatcatggaagcacttgagaacatatcgaatcggttttgcccaacccaaccaa-------tccccaccaacagatttgatgaagaaccccaacattggaccgggtttg------------tatttgtgtggtgattatataacttctgctacctttgatggagctctggcttcgggtaaaagagccgt------------agaagctttgttaaaagac-----agggcgttggctcgggtttaagaaa----------cccttttagcattt------------------------tggctta---tat----------ctctttatcaatctt------------------------------------------------------------------------------------------------------------------------------------------------------------------------------------------------------
>I28640_M062B_Malvaceae_Diplodiscus_paniculatus_seq1
-------------------------------------------------------------------------------------------------------------------------------------------------------------------------------tcgtwtcktgaarttcag---cattccccatgcct---------ctacccaactcgcccccaaa-----cctccacctgtcctcaagacaactccagtcatcgtcattggcgctggcctcgctggccttgccgccgccactcgtctcaactccgagaacatccccttcstcctcctagaggcttctgatggcgtcggtggccgcgttcgaacagatgttgtcgacggctttctcttggaccgtggcttccaaatcttcattactgcctaccctgaagctcagaagctgttaaactacaacgagttgaatctccagaagttttactccggtgccagaatttactacgatggtcaattccacaacgttgctgatcctttgcgccatttctcggactcccttktgtcccttacraatcccattgggtctsttcttgataagctgcttattgctttgacragggctcgggttttgagtaaatctgatgaggaaattctgactgccaatgaagtttcaacgattgamttgttgaggaatattgggttttcggattcaatgattgcaaggttttttagacccttttttggtgggatttttttcgacagagagcttgaaactacttcaagacttttcgattttgtcttcaaatgtcttgctctkkgkgacaacactcttccygctaaaggaatgggtgagattccaaaccaattggcaghaaaattgccatccgattcagttctgttgaacaccaaagtggtttccgttgattttgatga---ctcaaattcaccgtccttgaaactagagaatggcgaaattctcaagagcgagcttggggtggtaatggcggttgaagaaccagcactggacaagattttggc---gggaaggaracaaccg---------gctcagagaaaa---ccagcccgaartacggtttgtttgtatttttcagcagatcataaccaaattcctgtcggagaccctgttctgtttctcaatggatcagatgaagggatcatcaataacatgttttttgctacaaacgtggctccatcttatggcc---catcaaagwaagctttggtgtccg---------------------------------------------------------------------------------------------------------------------------------------------------------------------------------------------------------------------------------------------------------------------------------------------------------------------------------------------------------------------------------------------------------------------------------------------------------------------------------------------------------------------------------------------------------------------------------------------------------------------------------------------------------
>I28641_M063_Malvaceae_Brownlowia_peltata_seq1
-----------------------------------aggcaaatgcacc---acaacctcatccaaacaaaacgaaattaacgaatgcctctc------actctttctcca------tcctccaacttctctctcctccctcctacccc------caata------gaact---catcatttcttcaagttcag---cattccccatgcct---------ctacccaactcgcccccaaa-----cctccacctgtcctcaagacaactccagtcatcgtcattggcgccggcctcgccggccttgccgctgccactcgtctcaactccgagaacatccccttcctcctcctagaggcttctgatggcgtcggtggccgcgttcgaacagatgtcgtcgacgggtttctcttggaccgtggcttccaaatcttcattactgcctaccctgaagctcagaagttgwtaaattacaatgagttaaatctccaaaagttttactccggtgccagaattcactacgatggtcaattccacaacgttgctgatcctttgcgccatttctcggactcccttttgtcccttacgaatcccattgggtctgttcttgataagctgcttattgctttgacgagggctcgggttttgagtaaatctgatgaggaaattctgactgccaatgaagtttcaacgattgaactgttgaggaatattgggttttcggattcggtgattgcaaggtttttcagacccttttttggcgggatttttttcgacagaggcctggaaaccacttcaagacttttcgattttgtcttcaaatgtcttgctctgggcgacaacactcttccagctaaaggaatcggtgagattccataccaattggcggcaaaattgccatccgattcagttctgttgaacaccaaagtggtttccgttgattttgatgactccaaagattcaccgtccgtgaaactagagagtggcgaaattatcaagagtgagcttggagtgataatggcggttgaacaaccagcactggataagattttggc---gggaaggaaacaaccg---------gctcagagaaaa---ccagcccgaagtacggtttgtttgtatttttcagcggatcagaaccaaattcctgtcggagaccctgttctgtttctcaatggatccggtgaagggatcatcaataacatgttttttgccacaaatgtggctccatcttatggcc---cctcgaataaatctttggtgtcggt-ctcattgattgggctgtatgagaccacctcggatgatgaactaacggctcaggttattagggagctttcaggttggtttggag---cttcaaaggttgagacatggaggcacttgagaacatatcgaattggttttgcccaaccgaaccaa-------tccccaccaacggatttgatgaaaaaccctaaaattggactgggtttg------------tatttgtgtggagattatataacttctgctactttcgatggagctctggtctcgggtaraagagcggt------------ggaagctttgttaagagac-----agagctttggctcgggtttaaaaac--------------tttagcgttt------------------------tggctgaa--tat----------caat-----------------------------------------------------------------------------------------------------------------------------------------------------------------------------------------------------------------
>I28642_M064_Malvaceae_Burretiodendron_esquirolii_seq1
-----------------------------------------------------------------------------------------------------------------------------------------------------------------------------------ttcttcaagttcag---cattccccatgcct---------ccacccaactcgcccccaaa-----cctccacctgtcctcaagacaactccagtcatcgtcattggcgccggcctctccggccttgcggccgccacgcgtctcaaatccgagaacatccccttcctcctcctagaggcttctgacggcgtcggtggccgcgttagaacagatgttgtcgacgggtttctcttggaccgtggcttccaaatcttcattactgcctaccctgaagctcagaagttgttaaattacaatgagttaaatctccaaaagttttactccggtgccagaatttactacgatggtcaattccacaacgttgctgatcctttgcgccatttctcggactmccttttgtcccttacaaatcccattgggtctgttcttgataagctgcttattg------------------------------------------------------------------------------------------------------------------------------------------------------------------------------------------------------------------------------------------------------------------------------------------------------------------------------------------------------------------------------------------------------------------------------------------------------------------------------------------------------------------------------------------------------------------------------------------------------------------------------------------------------------------------------------------------------------------------------------------------------------------------------------------------------------------------------------------------------------------------------------------------------------------------------------------------------------------------------------------------------------------------------------------------------------------------------------------------------------------------------------------------------------------------------------------------------------------------------------------------------------------------------------------------------------------------------
>I28644_M066_Malvaceae_Thomasia_solanaceae_seq1
----ac--------------------------taaaatcacctttgcgtcgacaacctcatcca---agtaccaaaaaaacgaatgcctctc------actctttctccg------tcctcgaacatctctcccctctctcctacccc------cgaca------gaacc---agtcgcttcttcaagttcac---cgttccccatgcct---------ctacacaaatcgccactaga-----cctccggctgttctcaagacagctccggtcattgtcattggtgccggcctcgccggcctagctgccgctacctgtctcaactccgaaaaaatccccttcctccttctggaggcttctgatggcgttggtggccgcgttcggaccgatgttgtcgatggctttctcttggaccgtggcttccaaatcttcattactggctatcctgaagcccaaaagctactaaattacgataagttaaatctccaaaagttttactctggtgccagaatttactacgatggtcaattccacaccgttgctgatccgttgcgccatttctcggactccctgttgtcccttacaaatcccattggatctgttcttgataagctgcttattgctttgactcgggctcgagttttgagtaaatctaatgaggaaattcttaatgccagtgaggtttcaactattgaactgttgaagaacattgggttttcagattcaatgattggaaggttttttagacccttctttggcgggatttttttcgacagggaactcgaaactacttcaagacttttcgatttcgtcttcaaatgtctcgctctcggaaataacactcttcccgctaaaggaatcggagagattccaaaccaattggcagcaaaattgccacccgattcggtcctgttgaacaccaaagtggtttccgtagattttgagga---ttcggattcaccgtccgtgggattagagagtggcgaaactctgaagagtgagcttggagtaataatggcggttgaagagccagcacttgataagattttggc---gggaaggaaacaaccg---------gctcagaggaaa---ccagcccgaagcacggtttgtttgtatttttcagcggatcaggctcaaatcccggttcgcgaccctgtcctttttctcaatggttcaggtcaagggatcattaacaacatgttttttgctacaaacgttgctccatcctatggcc---cttcagacaaagctttggtttccgt-atcgttgatcgggttgtttgaagatgtctctgatgatgatctaacggccgaggtgattagggagctttcgggttggtttggag---cttcaatggtcgggacatggaagcacttgagaacgtatagggttggttttgcccaaccgaaccaa-------tccccaccaacagatttgatgaagaatcctaacatcgcaccgggtttg------------tatttgtgcggtgattacataagttccgctacttttgatggagctctggtttcgggtagaagagcagt------------ggaagctttgttaaaggat-----agggctttggctcggttttaaaaat--------------ctttggatttt-----------------------ggtcttatggcatct--------ctctttattcaatcatgacactgt---------ttgtttagttgcaaaagtttg--------ctctatattgtataatccaaattttttcatgaaca-------------------------------------------------------------------------------------------------------------------t
>I28645_M067_Malvaceae_Guichenotia_ledifolia_seq1
---------------------------------------------gcgtcgacaacctcatcca---agtaacgaaaaaacgaatgcctctc------actctttctccg------tcctcgaacatctctcccctctctcctaaccc------cgaca------gaagc---cgtcgcttcttcaagttcat---cgttccccatgcct---------ctacacaactcgccactaga-----cctccggctgttctcaagacagctccggtcattgtcattggtgccggcctcgccggcctagctgccgccacctgtctcaactccgaaaacatccccttcctcctcctggaggcttctgatggcgttggtggccgcgttcggaccgatgttgtcgatggctttctcttggaccgtggcttccaaatcttcattactggctatcctgaagcccaaaagctactaaattacgatgagttaaatctccaaaagttttactctggtgccagaatttactacgatggtcaattccacaccgttgctgatccgttgcgccatttctcggactccctcttgtcccttacaaatcccattggatctgttcttgataagctgcttattgctttgactcgggctcgagttttgagtaaatctaacgaggaaattcttaatgccagtgaggtttcaactgttgagctgttgaagaacattgggttttcggattcaatgattggaaggttttttagacccttctttggcgggatttttttcgatagggaactcgaaactacttcaagactcttcgattttgtcttcaaatgtctcgctctcggcgataacactcttcccgccaaaggaatcggtgacattccaagccaactggcagcaaaattaccacccgattcagtcatgttgaacaccagagtggtttccgtagattttgggga---ttcagattcaccgtccgtgcgattagagagtggcgaaactctgaagagtgagcttggagtaataatggcggttgaagagccagcactcgataagattttggc---gggaaggaaacgaccg---------gctcagagaaag---ccaccccgaagcactgtttgtttgtatttttcagccgatcagggtcaaaccccggttcgagaccctgtcctttttctcaacggttcgggtcaagggatcattaacaacatgttttttgctacaaacgttgctccatcctatggcc---cttcaaacaaagctttggtatccgt-atcgttgatcgggttgtttgaagatgtctccgatgatgatctaacggccgaggtgatgagggagctttcaggttggtttgggg---cttcgatggtcgggtcatggaagcacttaagaacgtatagggttggttttgcccaaccgaaccaa-------tccccacctacagatttgatgaagaatcctaacatcgcaccgggcttg------------tatttgtgcggtgattacataacttccgctacttttgatggagctctgctttcgggtagaagagcagt------------ggaagctttgttaaaggat-----agggctttggctcggttttaaaagt--------------ctttggatgtt-----------------------ggtcttatagcac-------------------------------------------------------------------------------------------------------------------------------------------------------------------------------------------------------------------------------
>I28646_M068_Malvaceae_Helmiopsis_sp_seq1
--------------------------------------------------------------------------------caaatgcctctc------gctcttwytscawcytcctctttcarcatctctctccttcctctcacccc------aaaca------gaacccgacgtcgtttcttcaagttcag---watcccccatgcctmy---tccactacccaactcgcctctaaacct--ccaccmcctgttctcaaaacagctccagtcattgtcrttggcgcmggcctcgctrgccttgcmgccgctactcvtctcaactccgaaaacatycccttcctccttttagaggcgtctgabggygttggtggccgcgwccgaaccgangtygtcgatggttttctcytggwccgtggcttccaaatctthattactgcmtaccctgaagcccagaagctgttgaactacaatgagttgaatctccadamgttttantckggtgcamagatttactacgatggtcaattccacacggttgctgatcctttgmgccatttctcbgactcccttttgtcccttacgaatcccattggktctgtcgttgataagctdcttattgcyttgacgagggttsgrgttttgagtaaatctgatgagcaaattctgactrcagatgaagtttcgactatccagctgttgaagdacattgggttttckgattcaatrrtygmgaggtttttcagacccyttttcggygggatttttttcgacacggagcttgaaactacttcaagacttttcgattttgtcttcaaatgtcttgctctsgggaacaacaccctccccgctaaaggaatmggcgagatwccaaaycaattggcttccaaaytgccacccgattcaatcctrttraacaccaaagtggtttccgttgatttcgacgv---ctcgaatycgccgtctgtkactttacamartggagaaactctrragagtgagcttggggttatactggcsgtygaagaacyagcactwgataagattttgrs---wggaaggaaaaaaccg---------ggtccgakaaaa---ccagccmgaagtacggtytgcttgtacttttcagcggatcrggatcaaatccctgttcsagacccggtcctgtttctcaacggttcagstmaaggaatcatcaacaacatgtttttcgctacaaatgtggctccttsttatggcm---ytccaaahaaagctytggtatccgt-atcattgattgggttgtacgagaacacctcdgatgatgatttaacagctgaggttattagggagctttctggttggttyggag---cttygatggttgagtcatggawgcamtygasaacatatcgagttggytttgcccaaccgaaccaa-------tccccaccaamagatttgatgaaaaaccccaatgtagaaccgrgtttg------------tatctgtgtggtgattatataacttcagcaacttttgatggagctctggtttcaggtacaatrkckkt------------gkmagtcattataaataccattttaaggcattactcca---ttagcatta--gctat---------------------------------------------------------------gttttctggtggtgtgaac--------------------------------------------------------------------------------------------------------------------------------------------------------------------------------------------------
>I28647_M069_Malvaceae_Cheirolaena_linearis_seq1
------------------------------------------------------------tct-------atacgaaaaacaaatgcctctc------gctctttctccgtcctcctcttccaacatctctctccttcctctcacccc------aaaca------gaacccgacgtcgtttcttcaagttcag---tatcccgcatgcctcc---tccactacccaactcacctctaaacct--ccaccaactgttctcaaaacagctccagtcattgtcattggcgccggcctcgctggccttgccgcagctactcgtctcaactcagagaacattcccttcctccttttagaggcgtctgatggcgttggtggccgcgtccggaccgacgttgtcgatggttttctcctggaccgtggcttccaaatcttcataactgcctaccctgaagcccagaagctgttgaactacaatgagttgaatctccagaagttttactcgggtgcgaagatttactacgatggtcaattccacacggttgctgatcctctgcgccatttctcggactcccttttgtccctcacgaatcccattggttctgtcgttgataaacttcttatcgccttgacgagggttcgggttttgagtaaatccaatgagcaaattctgactacagatgaagttccgactatccagctgttgaagagcactgggttttctgattcaattgttgcgaggtttttcagaccctttttcggtgggatttttttcgacacggagctcgaaactacttcaagacttttcgattttgtcttcaaatgtcttgctctggggaacaacaccctccccgctaaagggatcggcgagattccaaaccaattggcttccaaattgccacccgattcactcctgttgaacaccaaagtggtttccgttgatttcgacga---ctcggattcaccgtatgtgactttacaaaatggagaaactctcaagagtgagcttggggttatactggcggttgaagaaccagcactagataagattttggc---tgggaggaagaaaccg---------ggtccgagaaaa---ccagcccgaagtacggtttgcttgtacttctcagcggatcgggatcaaatccctgttccagacccggtcctgtttctcaacggttcaggtaaaggaatcatcaacaacatgtttttcgctacaaatgtggctccttcttacggcc---ctccaaataaagctctggtgtccgt-atcattgattgggttgtacgagaacacctcggatgatgatttaacagctgaggctattagggagctttctggttggtttggag---cttccatggtggagtcatggaagcacttgagaacatatcgagttggctttgcccaaccgaaccaa-------tccccaccaacagatttgatgaaaaaccccaatgtagaaccgggtttg------------tatctgtgtggtgattatataacttcagcaacatttgatggagctctggtttcgggcagaagagcggt------------ggaagctttgctaaaagac-----agggcattggctcgagtttagggcta--taaaag-------------------------------------------------------------gctcttttaccaatctgatatttat-------------caatttg-------------------------------------------------------------------------------------------------------------------------------------------------------------------------
>I28648_M070_Malvaceae_Helmiopsiella_madagascariensis_seq1
----------------------------------------------------------------------------------------------------------------------------------------tcctctcacccc------aaaca------gaacccgacgtcgtttcttcaagttcag---tattccccatgcctcc---tccactacccagctcgcctctaaacct--ccaccacctgttctcaaaacagctccagtcattgtcgttggcgccggcctcgctggccttgccgccgctactcgtctcaactccgaaaacatccccttcctcctttttgaggcgtctgatggcgttggtggccgcgtccggaccgactttgtcgatggttttctcttggaccgtggcttccaaatcttcataactgcctaccctgaagcccagaagctgttgaactacaatgagttgaatctccagaagttttactctggtgcaaagatttactacgatggtcagttccacacggttgctgatcctttgcgccatttctcggactcccttttgtcccttacgaatcccattggttctgtcgttgataagcttcttattgccttgacgagggttcgggttttgagtaaatctgatgagcaaattctgactacagatgaagtttcgactatccagctgttgaaggacattgggttttctgattcaatggttgcgaggtttttcagaccctttttcggtgggatttttttcgacacggagcttgaaactacttcaagacttttcgattttgtcttcaaatgtcttgctctggggaacaacaccctccccgctaaaggaatcggcgagattccaaaccaattggcttccaaattgccacccgattcaatcctgttgaacaccaaagtggtttccgttgatttcgacga---ctcgaattcaccgtctgtgrctttagaaaatggagaarctctccagagtgagcttggggttatactggctgtygaagaaccagcactagataagattttggc---aggaaggaaaaaaccg---------ggtccgagaaaa---ccagcccgaagtacggtttgcttgtacttttcagcggatcgggatcaaatccctgttccagacccggtcctgtttctcaacggttcaggtaaaggaatcatcaacaacatgtttttcgctacraatgtggctccttcttatggcc---ctccaaataaagctctggtatccgt-atcattgattgggttgtacgagaacaccacggatsatgatttaacagctgaggttataagggagctttctggttggtttggag---cttcgatggtcgagtcatggaagcacttgagaacatatcgagttggctttgcccaaccgaaccaa-------tccccaccaacagatttgatgaaaaaccctaatgtagaactgggtttg------------tatttgtgtggtgattatataacttcagcaacttttgatggagctctggtttcgggtagaagagcggt------------ggaagctttgttaaaagac-----agggcattggctcgggtttagggtta--taatc---------------------------------------------------------------tctcttcatcaatc-------------------------------------------------------------------------------------------------------------------------------------------------------------------------------------------------------
>I28649_M071_Malvaceae_Goethalsia_meiantha_seq1
------------------------------------------------------ccctcatcc----------aaacaaacgaatgcctctc------attctccctccc------tactccaatttctctctcctttctaccactcc------caata------gaacc---catcgctcctctaagttcac---tattccccatgcct---------ctacccaactcgcccctaca-----cctccgcctcttctcaagacagatccggtcattgtcgttggcggtggactcgctggtctagcggctgctactcgtctcaactccgacaacatcccctttctcctgctggaggcttctgatggcgttggtggccgcgttcggaccgatgttgtcgatggctttctcttggaccgtggcttccaaatcttcattactgcctatcctgaagcccaaaggctattaaactacaatgagctaaatctccaaaagttttactctggtgccagaatttactacggtggtcaattccacacggttgccgatcctttgcgccatttctcggactgccttttgtccctgacaaatcccattgggtcagttcttgataagctgcttattgctttgactcgggctcgagttttaactaaatccaatgaggaaattctaactgctagcgaggtttcaaccattgaacttttgaagaatattgggttctcggaatccatgattggaaggtttttcagacccttctttggcgggattttttttgatagggagctcgaaactacttcaagacttttcgattttgtcttcaaatgtcttgctcttggcgataacactcttcccgctaaaggaattggtgagattccaaaccaattggcagcaaaattgccatcagattcaatcttgttgaataccaaagtcgtttccgttgattttgagga---ctcggattcaccgtccgtgagattagagagcggcgaggttctgaatagtgagcttggagtaataatggcggttgaagaaccagcagttgataagattttggc---gggaaggaaacgaccg---------gctcagataaaaaaaccagcccggagtacggtttgtttgtatttttcagcgaatcaggatcaactcccggttcgagatcctgtcctgtttctgaatggttcaggcgaagggatcgtcaataacatgtttttcgctacaaacgtggcgccttcatatggac---cttcaggcaaatcattggtgtccgt-atctttgattgggttatttgaggatgtctcggattatgatctaacggctcaagtgatcagggaactttcaagttggtttggag---cttccatggttgggtcatggaggcatttgagaacatataggattggttttgcccaaccgaaccaa-------accccaccaacagatttgatgaaaaacccaaacgttggaccggcgttg------------tatttgtgtggcgattacataacttctgctaccttcgatggagctctggtttcgggcagaagagcagt------------ggaagctttgttaaaggat-----agagcactggctcgggtttaaatga----------aaacctctc-------------------------------------------------------tttgttcaatcttgacaccat------------tgtagttgcaat--------------ttt------------------ttctt-----------------------------------------------------------------------------------------------------------------------------
>I28650_M072_Malvaceae_Clappertonia_ficifolia_seq1
------------------------------------------------acaacaacctcatcc----------aaacaaacgaatgcctctctctctcactctttctccc------tccttcaacgtctctctcctctctcccaa---------tagaa------gaacc---catcgcttctccagcatcac---tattccccatgcct---------ctacccagctcgcccctaaa-----cctccccctgttctcaagacagctcccgtcattgtcgttggcggcggcctcgccggtctagccgctgctactcgtctcaactccgacaacatccccttcctcctcctggaggcttctgatggcgttggtggccgtgttcggaccgatgttgtggacggttttctgttggaccgtggcttccaaatcttcattactgcttaccctgaagcccagaagctactaaattacaatgagttgaatctccaaaagttctactctggtgccagaatttactacgatggccaattccacaccgttgctgatcctttgctccatttctcggactctctcctgtccctaacgaatcccattgggtcagttcttgataagctgcttattgctttgactcgtgctcgtgttttaaccaaatccaacgaggaaattctaactaccagcgaggtttcaactattgaattgttgaagaatattgggttttcggattctatgattggaaggtttttcagacccttctttggtgggatttttttcgacagggagctcgaaactacttcaaggcttttcgattttgtcttcaaatgtcttgctctcggcgataacactcttcccgctaaaggaatcggtgagattcccaatcaattggcagcaaaattgccaccagattcaatctcgttgaacaccaaagtggtttccgttgattttgagga---ctcaaattcaccgtccgtgagactagagagcggcgaggttctgaagagtgagcttggagtaataatggcggttgacgagccggcagttgataagattttggc---gggaaggaaacgaccg---------gctcagacaagaaaaccagcccgaagtacggtttgtttgtatttctcagtgaatcaggatcaaatcccggttcgagaccctgttctgtttctgaatggttcaggcaaagggatcatcaacaacatgtttttcgctacaaacgtggcgccatcgtatggcc---ctcgagacaaagctctggtctccat-atctttgatcgggttatttgaggatgtctccgatgacgatctaacagccgaagtgatcagggagatttccggttggtttggag---cttcaaaggttgggtcatggaagcatttgagaacatatcgaattcgttttgcccaaccgaaccaa-------accccaccaacagatttgatgaaaaacccaaacgttggaccgggtttg------------tatttgtgtggagattatatgacttctgctactttcgatggagctttggtttctggtagaagagcagt------------ggaagctttgttaaaggac-----agagtgttggctcgtgtttagtttagatactaa-aaaatctctgcattt--------------------------------------------------------------------------------------------------------------------------------------------------------------------------------------------------------------------------------------------------------------------
>I28652_M074_Malvaceae_Hildegardia_barteri_seq1
----------------------gacgtgtgattgtgaacaactgca-caacaaaacctcatct---------aaacaaaacgaatgcctctc------actctttccccg------tccttcaacttctccctcctccctcccaaccc------caatagaagtaaaatc---catcgtttcttcaagttcgg---tattccccatgccg---------gcacccaactcgcccccaaa-----cctccgccagtcctcaagacagctcctgtcatcgtcattggcgctggcctctctggcctagccgccgctacccatctcaattccgaaaacatccccttcctcctcctggaggcttctgatggcgttggtggccgcgttcggaccgatgttgtcgatggctttctcttggaccgtggcttccaaatcttcattactgcctaccctgaagctcagaagctgttaaattacaacgagttaaatctccaaaagttttactctggtgccaggatttactacgatggtcaattccacatcgttgctgatcctttgcgccattcctcggactccattttgtccattacaaatcccattgggtcagttcttgataagctgcttattgctttgacgagggctcgagttttgagtaaatccaatgaagaaattctaactgccaatgaggtttcaactattgagctactgaagaatattgggttttcggattcaatgattggaagttttttcagacccttcttcggtgggatttttttcgacagagagcttgaaactacttcaagacttttcgatttcgtcttcaaatgtcttgctctcggcgataacactcttcccgccaaaggaatcggtgagattccaaaccaattggcagcaaaattgccatccgattcaatcctgttgaacaccaaagtggtctccgttgattttgagga---ctctaattcaccgtccgtgagattggagagtggccaaattctcaagagtgagctcggagtaataatggcggttgaagaacctgcagttgacaggattttagc---gggaaggaaaccaccg---------gctcaaagaaaa---ccagcccgaagcacggtttgtttgtacttttcagcggatcaggaccaaattcctgttcctgagcctgtcctgtttctcaacggttctggtgaaggaatcatcaacaacatgttttttgctacaaatgtggctcaatcttatggcc---cttcaaacaaagctttggtttctgt-gtcattgattggtctgtttgaggatacgtcggatgatgatctaacagcagaggtgattatggagctttcaggttggtttggag---cctcagtggttgagtcgtggaggcacttgagaacatatcggattggttttgcgcaaccgaaccaa-------tccccaccgacagatttgatgaaaaatcctagcgttggaccgggttta------------tatttgtgtggagattatacgacttctgctacttttgatggggctctggtttcgggtagaagagcagt------------ggaagctctgttaaaagat-----agagcgttcgctcgggtttagaaac--------------ccttatattt------------------------tggtttag--tat-------------------------------------------------------------------------------------------------------------------------------------------------------------------------------------------------------------------------------
>I28653_M168_Malvaceae_Theobroma_cacao_seq1
atc--------gaaactaaaaagatgtgt------ggacaaatgc---acagcaacctcatcc----------aaacaaacaaatgcctctc------actctttctcca------tcctcgagcttctctctcctctctcccacccc------tgaca------gaacc---aatcgcttcttcaagttcag---tattccccatgcct---------ctacccaactcgcccctaaa-----cctccgcctgttctcaagacagcaccagtcattgtcattggcgccggcctcgctggccttgccgccgctatccgtctcaactccgaaaacatccccttcctcctccttgaggcttctgatggcgttggtggccgcgttcggactgatgttgtcgatggctttctcttggaccgtggcttccaaatcttcattactgcctaccctgaagcccaaaagctactaaattacaatgagttaaatctccaaaagttttactctggtgccagaatttactacgatggtcaattccacacagttgctgatcctttgcgccatttctcggactcccttttgtcccttgcaaatcccattgggtcagttatcgataagctgcttattgctttgactcgggctcgagttttaagtaaatcatatgaggaaattctaactgccaccgaggtttcaactattgaattattgaagaatattgggttttcggattcaatgattgaaaggttttttagacccttctttggcgggatttttttcgacagggagctggaaactacttcaagacttttcgattttgtcttcaaatgtcttgctcttggcgataacactcttcccgctaaaggaatcggtgagattccaaaccaattagcagcaaaattgccacctgattcagtcctgttgaccgccaaagtggtttccgttgatttggaagg---ttcaaattcaccgtccgtgagattagagagtggcgaaattctgaagagtgagcttggagtaataatggcggttgaagaaccagcactcgataagattttggc---gggaaggaaacaaccg---------gcgaagagaaaa---ccagcccgaagtacggtttgtttgtatttttcagcggaccaggatcaaatcccggttggtgaccctgtgctgtttctcaatggctcaggggaaggaatcatcaataacatgtttttcgctacaaatgtggctccctcttatagcc---ctccaaacaaagctttggtatccgt-atcgttgatcgggttgtttgaggatgtctgtgatgatgatctaacggctgaggtgactggggagctttcaggttggtttgggg---cctcaatggttgggtcatggaggcacttgagaacatatcggattggttttgcccaacccaaccaa-------tccccaccaacagatttgatgaaaggccctagcattgcaccgggtttg------------tatttgtgtggtgattatataacttctgctacttttgatggagctctggtttcgggtagaagagcagt------------ggaagctttgttgaaggat-----agggcgttggctcgggtttaaaagc--------------ctttacattt------------------------tggtttacaccat----------ctccgtgttcaatcttggcactg----------ttgtttagttgcaaaagttgg--------ttctatataat----cccaagtttttccatgaacattgctg-------------------------------------------------------------------------------------------------------------g
>I28654_M105_Malvaceae_Pachira_aquatica_seq1
aatggactttgaaaaattaaaagatgcgtgggcaaaagcaaatgctgcataacagcctcatc-----------gtctaaacgaatgcctctc------actcttccaccg------tccttaaacctctctttcatccctcccaccgc------caatt------caacc---catcgttccttcacta---------ctccccatgcctc------caccacccagctcgcccccaaa-----cttccacccgtcgtcgagacagctcccgtcattgtcattggcgccggccttgctggccttgccgccgctactagtctcaactccgaaaacatccctttcctcctcctagaggcttccgatgctgttggtggtcgcgttcggaccgatattgtcgacggctttctcttggaccgtggcttccaaatcttcattactgcctaccctgaagctcggaggctgttgaattacaatgagttgaatctccaaaagttttattctggtgccaggatttactacgatggtggattccacactgttgctgatcctttgcgccatttctcggactcctttttgtcacttacgaatcccattgggtccgttgttgataagctgcttattgccttgacgagggctcgagttttgagtatatctgatgaggaaattctaactgcggatgaagtttcgactattcaactgttgaagaatattgggttttcggattcaatgattggaaggtttttcagacccttttttggtgggattttttttgacagagagcttgaaactacttcaagacttttcgattttgtcttcaaatgtcttgctcttggcgataacactcttcccgctaaaggaatcggcgagattccaaaccaaatggcagcgaaactgccatccgattcaatcctgttgaacagcaaagtgatttccgttgatttcgatga---ctcaaattcaccgtccgtgaaattagagagcggcgaaactctcaagagtgagcttggggtgataatggcggttgaagaacccgcagtcggtaagattttagc---gggaaggaaacaaccg---------actcagagaaaa---ccttcccgaagcacggtttgtttgtatttttcagtggatcaagatcaaattccttttcgagaccctgtcctgtttctcaatggatcaggtgaaggaatcatcaataacatgtttttcgctacaaacgtggctccatcttatggcc---cttcaaacaaagctttggcatccgt-atcattgatcgggttgcacgagaacgcctcggacgatgatctaacagctgagatcattagggagctttcaggctggtttggag---cttcaaaggttgggtcatggaagcacttgagaacatatcgaatcggttttgcgcaacccaaccaa-------tccccaccaacagatttgatgaagaaccccaacattggtcggggtttg------------tatttgtgtggtgattatataacttctgctacctttgatggagctctggtttcgggtcgaagagcggt------------ggaagctttgttaaaagac-----agggcattggctcgggtttaaaaaaa--a--ac--acgtttttggattt------------------------tggcttg-------------------------------------------------------------------------------------------------------------------------------------------------------------------------------------------------------------------------------------
>I28656_M002_Malvaceae_Tilia_americana_seq1
-----------------------------------------------------------atct---------aaacaaaactaatgcctctc------actctttctcca------tcctcgaacttctctctcctcccdcccacccc------caata------gaacc---cawcgtttcttcaagttcag---tattvcccatgcct---------ccgcccaactcgcccccaaa-----cctccaccagtcttcaagacagctccagtcatcgttattggcgccggcctctctggcctagccgccgctacccgtctcaactccgaaaacatccccttcctcctcctagaggcttctgatggcgttggtggccgcgttcggaccgatgttgtcgatggctttctcttggaccgtggcttccaaatcttcattactgcttaccctgaagctcagacgctgttaaactacaatgagttaaatctccaaaagttttactctggtgccagaatttactacgatggtcaattccacaccgttgctgatcctttgcgccatttctcggactcccttttgtctattacaaatcccattgggtcagttcttgataagctgcttattgctttgacgagggctcgagttttgagcaaatctaatgaagaaattctaactggcattgaggtttcaactattgaattattgaagaatattgggttttcggattcaatgatcggaaggtttttcagacccttctttggtgggatttttttcgacagagagcttgaaactacttcaagacttttcgatttcgtcttcaaatgtcttgctctcggcaataacactcttcccgctaaaggaatcggtgagattccaaaccaattggcagcaaaactgccatccgattcagtactgttaaacaccaaagtggtttccgttgattttgagga---ctcaaattcaccgtccgtgagattggagagtggccaaattctcaagagtgagcttggagtaataatggcggttgaagaaccagcagtcgaaaagattttggc---gggaaagaaaccaccg---------gctcaaagaaaa---ccagcccgaagtacggtttgtttgtacttttcagcggatcaggaccaaattcctgttcgagaccctgtcctgtttctcaacggttcaggtaaagggatcatcaataacatgttttttgctacaaatgtggctccatcgtatggcc---cttctaacaaagctttggtgtctgt-atcattgattgggttgtttgaggatacatcggataatgatctaacggctgaggtgatcatggagctttcaggttggtttggag---cttcaatggttgagtcatggaggcacttgagaacatatcggattggttttgcccaaccgaaccaa-------tccccaccaacagatttgatgaaaaatcctaacgttggaccggsttta------------tatttgtgtggtgattatataacttctgctactttcgatggagctctggtttcgggtagaagagcagt------------ggaagctttgttaaaagat-----agagcattggctcgagtttaaaagt--------------ccttagattt------------------------tggcttat--tat----------ctctttattcaatctaacagtgt----------------------------------------------------------------------------------------------------------------------------------------------------------------------------------------------
>I28657_M180_Malvaceae_Triumfetta_lappula_seq1
---------------------------------------------------------tcatcc----------aaacaaacgaatgcctctctctctaactctttctcct------tcctctaacttctctctccyctctccc------------------------acc---catcgcttctscaacattrc---tattccccatgcct---------ctactcagytcgcccctmaa-----ccttcccctgttctcaagacagctcctgtaattgtcattggcggcggcctcgccggtctggcmgcygctactcgtctcaabtccgacaacatccctttcctcctcctkgaggcttctgatggcgtcggtggccgcgttcggaccgatgttgtcgayggttttgtcttggaccgtggcttccaaatyttcattactgcttaccctgaakcccraaagctactaaattacaatgagttgaatctccaaaagttttactctggtgccaggatttactacgatggggaattccacaccgttgctgatcccttgcgccatttctcggabtctctsttgtcccttacgaatcccattggvtcggttcttgataagctgcttattgctttgactcgggctcgagttttaaccaaatccaatgaggaaattctaactgccggcgaggtttcaactattgaattgttgaagaatatygggttttcggattchatkatmggaaggtttttcagacccttctttggtgggrtttttttcgacagggagctygaaactacttcaagacttttygattttgtyttyagatgycttgctcttggcgaraacactcttcccgctaaaggaatcggtgaaattcccaaycaattggcagcaaaattgccatcggattcaatcttgttgaataccaaagtggtttccgttgattttgagga---cccaaattcrccgtcggtgaggctagagagcggcgaggttctraadactgagcttggagtcataatggcggttkacgamcmggcagttgataarattttggc---gggaaggaaacgacyg---------gctcasacaagaamaccagcccgmagtacggktkgtttgtakttctcagckgakmaggatcaaatccyggtwsgakaycctgttctgtttctgartggttcaggcaaagggatcktcaacaacatgtttktcgcyacvamcrtggcgccatcgwatggcc---ctchagrcraagmtckbgtmtccmt-atctckgatckggttgttmgaggatgtcyckgatgatgatmtaacggcmgaggtkatmakggagctttccggttggktkkgag---cttcwatgkttkgttcwtkkaagcrtttgmgaamryrycgrawtrrwkhtvyymarcmgaaccaa-------accccamyaamagadtwgawgaaaaacmcmrrmdwtkracsrggttyggyaaattttgcctaybtsykcggwsaytaymwramtwctkcwmywtthgawrgarsthtkrcaaaagagagaagaaaaatactaccaatctaccaatttdtgctataaaag-----gaatagctaatt--ggtttttggtt----ttgg--gatgcthwacaambraha-----------rgaaggctttcttttatagccttgtgtagccactcccttcccatac---------------------------------------------------------------------ttttccaatgtgggatatgggaawdwkrrwr---------------------------------------------------------------------------------------------------
