# Supplementary material for: Localized Phylogenetic Discordance Among Nuclear Loci Due to Incomplete Lineage Sorting and Introgression in the Family of Cotton and Cacao (Malvaceae)
Source: Front Plant Sci. 2022 Apr 13;13:850521. doi: 10.3389/fpls.2022.850521 (PMC9043901; doi:10.3389/fpls.2022.850521)
Supplement: Supplementary file 1 [file Data_Sheet_1.ZIP › Alignments_v4/L191.fasta]

>I23353_M002_Malvaceae_Tilia_americana_seq1
----------------------------------------------------------------------------------------------------------------------------------------------------------------------------------------------------------------------------------------------------------------------------------------------------------------------------------------------------------------------------------------------------------caagccgaggacatcaaacaggattrtgatactggcaaagatgggatcaccatgrtttccttcaragttgatttcgatcggcttgagaaattagaagaggctatcaaagccaaatgtagcagagagcttgtgttttat-aagcattg-------aa----act-------gact--t--tgc-tc-------ttt-----accataaagat-aa-agtttgc---ctac--aattt--------------tctcagc-----tttgg-ag-a----aacagat-gtag-------ga-ttggtats-tgctgtaaatctccttt---------tccc-------tgcttagga----gc-----------agatccgaattacattt----------------------------------------------ggtttttctaattcttt--------ccttcctagaag----------------------------------------------------------------------------------------------------------------------------------------------------------------------------------------------------------
>I23354_M003_Malvaceae_Herissantia_crispa_seq1
----------------------------------------------------------------------------------------------------------------------------------------------------------------------------------------------------------------------------------------------------------------------------------------------------------------------------------------------------------------------------------------------ttgcaatcttttraagtggaggacatcaaacaggattatgatacaggcaaagatgggatcaccatggtttccttcaaagtcgatttcgatcgggtcgagaaactagaagaggctattaaagccaattgtagtagagaactggtgttttat-aagcgctg-------aa----act-------gact--c--cac-ac-------ttc-----accacaaagat-ag-attccgt---ctgc--aaatt--------------ttacagc-----ttcgc-cg-c----aacagat-ttca-------ga-tcggtatg-ttctgtaaacctccatt---------tccc--------agttagga----gct---------gagatccgaactgcat-------------------------------------------------atttgttcattt-----------------cggaaaa-tacattgcg---------------gaacta--------------------------------------ttct------------------ttccagcctagaagtataa------atttggtatcggcttt--ggtgccttgattaacatatcgtacatagtttttacttta-tgacactgacaatagcgtc---------
>I23355_M004_Malvaceae_Malva_arborea_seq1
----------------------------------------------------------------------------------------------------------------------------------------------------------------------------------------------------------------------------------------------------------------------------------------------------------------------------------------------------------------------------------------------------tctttcgaagttgaggacatcaaacaggattatgaaacaggcaaagatgggawcaccatggtttccttcagagttgattttgatcgggtcgagaaactagaagagggtattaaagccaattgtagtagagaacttgtgttctat-aaacactg-------aa----agt-------gact--t--cac-ac-------ttc-----accataaagat-ag-attccat---ctgc--aaatt--------------tcccacc-----ttcgg-tg-c----aacagat-ttaa-------ga-ttggtatg-tgctgcaaatctcc-tt---------tccc--------gattagga----gca---------aagattcgaatcatat-------------------------------------------------atttgttcgttt-----------------cgtaaaa-tacgttgtg---------------aaatta--------------------------------------ttc----------------------------------------------------------------------------------------------------------------------------------
>I23356_M005_Malvaceae_Lavatera_assurgentiflora_seq1
--------------------------------------------------------------------------------------------------------------------------------------------------------------------------------------------------------------------------------------------------------------------------------------------------------------------------------------------------------------------------------------------agttgcaatctttcgaagttgaggacatcaaacaggattatgaaacaggcaaagatgggatcaccatggtttccttcaragtygattttgatcgggtcgagaaactagaagagggtattaaagccaattgtagtagagaactygtgttytat-aarcactg-------aa----agk-------gact--t--cac-ac-------ttc-----accataaagat-ag-attccat---ctgc--aaatt--------------tcccmcc-----ttcgg-tg-m----aacagat-ttaa-------ga-ttggtatg-tgctgcaaatctcc-tt---------tccc--------gattagga----gca---------aagattcgaatcatat-------------------------------------------------atttgttcgttt-----------------cgtaaaa-tacgttgtg---------------aaatta--------------------------------------ttct---------------------------------------------------------------------------------------------------------------------------------
>I23359_M008_Malvaceae_Althaea_officinalis_seq1
----------------------------------------------------------------------------------------------------------------------------------------------------------------------------------------------------------------------------------------------------------------------------------------------------------------------------------------------------------------------------------------------------------gaagttgaggacattaaacaggattatgaaacaggcaaagatggaatcaccatggtttccttcaaagtcgattttgatcgggtcgaaaaactagaagaggctatcaaagccaattgtagtagagaacttgtgttttat-aagcactg-------aa----att-------gact--t--cac-ac-------ttc-----accataaagat-ag-atcccgt---ctgc--aaatt--------------tcccaac-----ttcgg-tg-c----aacagat-tcaa-------ga-tcggtatg-tgctgcaaatctcc-tt---------tccc--------gattagga----gca---------aagatctgaa--------------------------------------------------------------------------------------------------------------------agttta--------------------------------------ttct------------------ttccaacctagaagtgaaagtttaagtttgttattggct-----gttccttgattaacatatcgtgcatagtttttagtttatttactgtaacaatagcatt---------
>I23360_M009_Malvaceae_Lagunaria_patersonia_seq1
---------------------------------------------------------------------------------------------------------------------------------------------------------------------------------------------------------------------------------------------------------------------------------------------------------------------------------------------------------------------------------------------------------------------------acaggattatgatacaggcaaagatgggatcaccatggtttccttcaaagtcgatttcgaccgggtcgtgaaactagargaggctatcaaagccaattgtagcagagaactcgcgttttat-aagcattg-------aa----act-------gacttct--cac-ac-------ttc-----accataaagat-tg-gttctgt---cttc--aaatt--------------ttctggc-----tctgg-tg-c----aacagatattaa-------ta-taggtatg-tgctgcaaatctccttt---------tccc--------acttagga----gca--------gaagacctgaatcacat-------------------------------------------------acctttttgttt-----------------cggaaaa-tacattgtg---------------atattagtc--------------------------------trattct------------------ttccagattataagtagaa------gtttgctagtag--------------------------------------------------------------------------
>I23361_M010_Malvaceae_Allyogyne_huegelli_seq1
-------------------------------------------------------------------------------------------------------------------------------------------------------------------------------------------------------------------------------------------------------------------------------------------------------------------------------------------------------------------------------------------------------------------------------------gatacaggcaaagatgggattatcatggtttcattcaaagttgattttgatcgagttgagaaattagaagaggccatcaaagccaattgtagcagagaacttgtgttttat-aagcattg-------aa----acc-------gact--t--cag-ac-------ttc-----accatcgagat-ag-at-ctgt---ctac--aaaat--------------tcccagc-----tttgg-tg-c----aacagat-tcaa-------gttttgttatg-tgctgcaaatctcattt---------tcgt--------tcgtagga----gca---------gagatccgaatcacat-------------------------------------------------gctc---------------------------------------gtg---------------aaa------------------------------------------------------------------------------------------------------------------------------------------------------------------------------
>I23364_M013_Malvaceae_Grewia_sp_seq1
---------------------------------------------------------------------------------------------------------------------------------------------------------------------------------------------------------------------------------------------------------------------------------------------------------------------------------------------------------------------------------------------gtwgcaatcatttcaagctgaggacatcaagcaggattatgacactggcaaagatgggataaccatggtttccttcaaagttgattttgatcgagtcgagaaattagaagaggctatcaaagacaattgtagcagagaccttgtgttttat-aagcgttg-------aa----act-------gact--t--tgc-ta-------taa-----cccataaatac-ag-aaaatgt---ctcat-cattt--------------ttctagc-----tttat-ag-c----aacaagt-ttag-------ga-ttgtaatg-tgctgtaaatggatcttgttactg--tcgt-----ttttctttggac--ttcc---------ggggttgaaatcgtttctt---acagagttrcag--------------------tccttcctctaattgatcatgcccatgg--------gccggaatggcctaccctggcttat-----------aaatcagcccag------------------------------------------------------ctacaactcttaataagagtt------------------------------------------------------------------------------------------
>I23365_M014_Malvaceae_Callirhoe_bushii_seq1
-------------------------------------------------------------------------------------------------------------------------------------------------------------------------------------------------------------------------------------------------------------------------------------------------------------------------------------------------------------------------------------------------------tttgaagttgaggacatcaaacaggattatgaaacaggcaaagatgggatcaccatggtttccttcaaagtcgattttgatcgggtcgaraaactagaagagggtatcaaagccaattgtwgtagagarcttgtgttttat-aagcactg-------aa----act-------gact--t--cac-ac-------ttc-----accataaagat-ag-attccay---ctgc--aaatt--------------tcccacc-----ttcgg-tg-c----aatggat-ttaa-------ga-ctggtatg-tgctgcatatctcc-tt---------cccc--------gattagga----gca---------aagatccaaaacctat-------------------------------------------------acgtgctcgttt-----------------cggaaaa-tacattgtg---------------aaacta--------------------------------------ttct------------------ttcctccctataagtaaaa------ctttgtaattggtt-----gtgccttgatt--------------------------------------------------------
>I23367_M016_Malvaceae_Kitaibelia_vitifolia_seq1
------------------------------------------------------------------------------------------------------------------------------------------------------------------------------------------------------------------------------------------------------------------------------------------------------------------------------------------------------------------------------------------------------ttttgaagttcaggacatcaaacaagattatgatacaggcaaagatggaatcaccatggtttccttcaaagtcgattttgatcgggtcgaaaaactagaagaggctatcaargccaattgtagtagagaacttgtgttttat-aagcactg-------aa----att-------gact--t--cac-ac-------tty-----accataaagat-ag-atyhcgt---ctgc--aaatt--------------tcccacc-----ttygs-tg-c----aacagat-thaa-------ka-ttggtatg-tgctrcaawtctca-tt---------tccc--------gattagga----gca---------aagatccgaatcgtat-------------------------------------------------atttgttcgttt-----------------cggaaaa-tacattgtg---------------aaatta--------------------------------------ttct------------------ttccagcctagaagtraaa------gtttgttaytggyy-----gtgccttgattaacatatcgtacatagattttagtttatttactgtaacaata--------------
>I23368_M017_Malvaceae_Sterculia_apetala_seq1
--------------------------------------------------------------------------------------------------------------------------------------------------------------------------------------------------------------------------------------------------------------------------------------------------------------------------------------------------------------------------------------------agttgcaatctttccaagctgatgacatcaaacargatkatgatactggcaaagatggsatcaccwtggtttccttcaaagttgattttgatcggcttgagwaattagaagaggctatcaaagccaattgtagcagagaacttctgttttac-aagcattg-------aa----act-------gact--t--tgc-tc-------ttt-----accataaagat-ag-wgtttgt---ctac--aattt--------------tctcagc-----tttgc-ag-a----aacagat-gtag-------ga-ttggtatg-aactgtaagtctccttt---------tccc-------tgcttagga----gc-----------agatctgaattacat-------------------------------------------------aactatgaaatt---------------------gag-tacacgaagcacttatc------accattattattattctttaactatatactcttaaaactacccttttcca---------------tgtccctac--------------------------------------------------------------------------------------------------------
>I23369_M018_Malvaceae_Abelmoschus_esculentus_seq1
--------------------------------------------------------------------------------------------------------------------------------------------------------------------------------------------------------------------------------------------------------------------------------------------------------------------------------------------------------------------------------------------------aatcttttgaagttgagaacatcaaacaggattatgatacaggcaaagatgggatcaccatggttaccttcaaagttgattttgatcgggtcgataaattagaagatgccatcaaagccaattgtagcagagaacttgttttttat-aagcattg-------aa----tct-------gact--t--cac-ac-------aca-----ccatttaagat-tt-ggtatgta--ctgc--aaatc--------------tcctctt-----ttccc-ag-ttatgagcagag-atcg-------aa-atcacgta-ccgtataaaatttcttg---------tttttgatagtatcttagga----acaattgttttataaatagtgactattttgtgtcatagaaatgcaacgatttgtttaccacgattcttctttaagtaacctttttctttacttgattattttgtttgggacaa-aacagtatatgta-----------acat-----------------------------------------------------------------------------------------------------------------------------------------------------------------------------
>I23370_M105_Malvaceae_Pachira_aquatica_seq1
------------------------------------------------------------------------------------------------------------------------------------------------------------------------------------------------------------------------------------------------------------------------------------------------------------------------------------------------------------------------------------------------gcagacttttcaagttgaggacctcaaacaggattatgatacaggcaaagayggkatcaccatggtttccttcaaagttgattttsatcgggttgagaaattagaagacactatcaaagccaattgtagcagagaactcgtgttttat-aagcattgaa-----am----acc-------gact--t--tgc-ac-------tct-----accgtaaagat-ag-attttgt---ctac--agatt--------------tcccagc-----tttgg-ag-c----tacaggt-ttag-------ga-ctggtatg-tgctctaaatctccttt---------cccc--------acttagga----gca---------gagatccgaattacat-------------------------------------------------atttgttcgttt-----------------gggaaaa-tacattgtg---------------aaa------------------------------------------------------------------------------------------------------------------------------------------------------------------------------
>I23371_M137_Malvaceae_Dombeya_wallichii_seq1
--------------------------------------------------------------------------------------------------------------------------------------------------------------------------------------------------------------------------------------------------------------------------------------------------------------------------------------------------------------------------------------------agttgcaatcttttcaagttgaggacatcaaacaggattatgatactggcaaagatggratcaccatggtttctttcaaagtcgattttgatcggcttgagaaaytagaagaggctctcaaagccaattgtagcagacaacttgtgttttat-aaacattg-------aa----acck-ramyykrct--y--tky-ths------ywy-----rmmrwkaasaw-ra-----------swwk--rktyw--------------shwhwsr-----akwrg-mr-r----awywkdk-dddd-------gag-------a-tgctkcwmmtytyy-----ywwtt-yycys-------ykyywstgy----rs-----------akwttkwkawmammwww-----------------------------------------------wtwwammmwyyw-----------------wgwaaaaacttcttgtt----------------------------------------------------------------------------------------------------------------------------tatttcttaattaatttactgtac--------------------------------------------
>I23372_M140_Malvaceae_Chiranthodendron_pentadactylon_seq1
-----------------------------------------------------------------------------------------------------------------------------------------------------------------------------------------------------------------------------------------------------------------------------------------------------------------------------------------------------------------------------------------------------------aagccgaggacatcaaacaggattatgatacaggcaaagatgggatcaccatggtttccttcaaagttgattttgatcgggttgagaaattagaagaggctatcaaagccaattgtagcagagagcttgtgttttat-aagcattg-------aa----act-------gact--t--tgc-tc-------ttt-----accataaagat-ag-attttgt---cgac--aaatt--------------tcccagc-----tttgg-ag-c----aaca--------------------ggtatg-tgccgtaaatctccttt---------tccc--------gcttagga----tca---------gatatcagaattacat-------------------------------------------------atttgttcgttt-----------------gggaaaa-tacattgtg---------------aaattagtcagag-------gacta---------------ccaattct------------------ttccagcctagaagtaaaa------gtttgttcttggtt-----atccctagattaatttattgtacatggt---------------------------------------
>I23373_M141_Malvaceae_Quararibea_funebris_seq1
-------------------------------------------------------------------------------------------------------------------------------------------------------------------------------------------------------------------------------------------------------------------------------------------------------------------------------------------------------------------------------------------------caatcttttcaagttgaggacatcaaacaggattatgatacaggcaaagatgggatcaccatggtttccttcaaagttgattttgatcgggttgagaaattagaagaggctatcaaagccaattgtagcagagaacttgtgttttat-aagcattg-------aa----act-------gact--t--tgc-ac-------ttt-----atcat-tggat-ag-attttgt---ctac--aattt--------------tcccagc-----tttgg-ag-c----aacatat-ttac-------ga-ttggtatg-tgctgtaaatctccttt---------tcct--------gctaagga----gga---------gagatccgaaccacaa-------------------------------------------------atttgttcgttt-----------------gggaaaa-tacattgtg---------------agatagtcc---------------------------------aattct------------------ttgcagtctagaagtaaaa------gtttgttcttggct-----atgccttgattaatatattgtacatagttctca----------------------------------
>I23374_M142_Malvaceae_Hampea_nutricia_seq1
---------------------------------------------------------------------------------------------------------------------------------------------------------------------------------------------------------------------------------------------------------------------------------------------------------------------------------------------------------------------------------------------gttacaatctttcgaagttgaggacatcaaacaggattatgatacaggcaaggatgggaccaccatggtttccttcaaggttgaattcgatcaagctgagaaactagaagaggctatcaaagccaactgtagtagagaactcgtactttat-aagcattg-------aa----act-------gact--t--cgc-ac-------ttc-----accgtaaagat-ag-atcctgt---ctaca-aaatt--------------tcccggc-----tttcg-tt-c----aacagat-ttaa-------ga-ttcgtatg-tgctgcaaatctccttt---------c------------------------------------------ggaaaatac-------------------------------------------------atttgttcgttg-----------------cctcacg-tatcttacatagttttc-------aarktattgacagkga-caataatatcatg----------ggaaccctt--------------gttttatagacttgattacaaa------gtttaagtt-----------------------------------------------------------------------------
>I23376_M145_Malvaceae_Heliocarpus_appendiculatus_seq1
----------------------------------------------------------------------------------------------------------------------------------------------------------------------------------------------------------------------------------------------------------------------------------------------------------------------------------------------------------------------------------------------------------caagcygaggacatcaaacaggattacgatactggcaaagatgggacaaccatggtttcattcaaagttgattttgatcgagtagagaaattagaagaagctatcaaagacaattgtagtagagaccttgtgttttat-aagcgttg-------aa----act-------gact--c--tga-ta-------ttt-----tgcatatatgt-gg-agaatgg---cttag-gaatt--------------tcccatc-----tttgg-ag-c----aacaaat-gtga-------aa-atgtaaaa--ggtatacttttctata---------gccctag----tgttctata----ac-----------tattagaaattatta-------------------------------------------------ctatgtgatattaatg---------aataacactaattactttggg---------------aaatgagac---------------------------------------------------------tttccatttttrwtttwrg------kyywatctacagcca-------tcttcaaagstctcttaagcatccctat--c---------------------------------
>I23377_M148_Malvaceae_Robinsonella_mirandae_seq1
------------------------------------------------------------------------------------------------------------------------------------------------------------------------------------------------------------------------------------------------------------------------------------------------------------------------------------------------------------------------------------------------gcaatcttttgaagtggaggacatcaaacaggattatgatacaggcaaagatgggatcaccatggtttccttcaaagtcgatttcgattgggtcgagaaactagaagaggctattaaagccaattgtagtagagaacttgtgttttat-aagcgctg--------a----act-------gact--c--cac-ac-------ttc-----accacaaagat-ag-atttcgt---ctac--aaatt--------------ttacagc-----ttcgc-tg-c----aacagat-ttaa-------ga-ttggaatg-ttctgtaaacctccttt---------tccc--------aattagga----gct---------gagatatgaactacat-------------------------------------------------atttgttcattt-----------------cggaaaa-tacattgtg---------------aaacta--------------------------------------ttct------------------ttccagcctagaagtataa------gtttggtatcggct-----gtgccttgatta---------acatagtttttacttta-taacagtgacaatagcatca--------
>I23378_M150_Malvaceae_Ceiba_pentandra_seq1
--------------------------------------------------------------------------------------------------------------------------------------------------------------------------------------------------------------------------------------------------------------------------------------------------------------------------------------------------------------------------------------------agttgcaatcttttcaagttgaggacatcaaacaggattatgatacgggcaaagatgggatcaccatggtttccttcaaagttgattttgatcaggttgagaaattagaagatgctatcaaagccaattgtagcagagaacttgtattttat-aagcattgaa-----aa----act-------cact--t--tgc-ac-------tct-----accgtaaagat-ag-attttgt---ctac--aaatt--------------tcccagc-----tttgg-gg-c----tgcagat-ttag-------ga-ctggtacg-tgcttttaatctccttt---------tccc--------gcttagga----gca---------gagatccaaattactt-------------------------------------------------gtttgattgttt-----------------gggaatc-ttactagtg---------------aaattagtcaaag------ggatta---------------ccaattct------------------ttgcggtctaag------------------------gctct--taagccttgattaacatattgtacatagttttttcag-------------------------------
>I23379_M160_Muntingiaceae_Muntingia_calabura_seq1
---------------------------------------------------------------------------------------------------------------------------------------------------------------------------------------------------------------------------------------------------------------------------------------------------------------------------------------------------------------------------------------------------------------cgaggatatcaaacaggactatgataccggtaaagatggcatcaccatggtttctttcaaagtcaactttgatcaggttgagaaactggaggaggctatcagagcacattgtagtcgggaaattttattttat-aagcgatg-------ag----ata-------t--------ggc-ca-------ttcaccagaacttgaacat-aa-aattcaa---caat------tttga----------tcccacc-----atgaa-gg-c----aatagat-gcaa-------ca-tgtgtttg-tat-----acctcactg---------catc-------a---------------------------------------------------------------------------------------------------------------------------------------------------------------------------------------------------------------------------------------------------------------------------------------------------------------------------------------
>I23380_M161_Malvaceae_Hibiscus_tiliaceus_seq1
-----------------------------------------------------------------------------------------------------------------------------------------------------------------------------------------------------------------------------------------------------------------------------------------------------------------------------------------------------------------------------------------------------------aagttgaggacatcaaacaggattrtgatacaggcaaagatgggatcaccatggtttcattcaaagttgattttgatcgggtcgagaaattagaagaggccatcaaagccaattgtagcagagaacttgtgttttat-aaacactg-------aa----act-------gact--t--cac-ac-------ttc-----acaatcgagat-ag-atcccgt---ctac--aaatt--------------tcccagc-----tttgg-gg-c----aacagat-ttca-------gatttggtatg-tgttgcaaatctgctct---------tccc--------tcttaggagcaggca---------gagatcaaaatcacat-------------------------------------------------gctctgatgctt-----------g-----tgggaaa-tacattgtg---------------aagttggtctaatt----------------------------------------------------cttctgtctagaagtaaag------gtttgttattg---------------------------------------------------------------------------
>I23381_M162_Bixaceae_Bixa_orellana_seq1
--------------------------------------------------------------------------------------------------------------------------------------------------------------------------------------------------------------------------------------------------------------------------------------------------------------------------------------------------------------------------------------------agctacaatcttttcaggttgaggacatcaagcaggattatgatactggtaaagatggcatcaccatggttaccttcaaggttgattttgatcgggttgggaaattggaggaggctctcaaagccaattgtagccgagaaattgtgttttat-aagcattg-------ag----tct-------gact--tagagc-ta-------ttta-tactacttggatat-gg-attttgt---cagc--aatttggta----------tcccatc-----atgga-tg-g----aacagat-ggag-------ga-ttgacatt-tac-----attccattt---------cgcc-------tgctttgga----gc-----------aaatctgtaggaccaaat---ttacagtt-------------------------------cacaactattcaactctttgt---tttgggttttggtcaacttcctagga---------------aaattagtcaaggcga--cag-atc----------------------------------attttgttatcagtttgataatgata-----tcatggtagtc----------------------------------------------------------------------------
>I23382_M163_Bixaceae_Cochlospermum_vitifolium_seq1
--------------------------------------------------------------------------------------------------------------------------------------------------------------------------------------------------------------------------------------------------------------------------------------------------------------------------------------------------------------------------------------------agctacaatcttttcaggttgaggacattaaacaggattatgatactgggaacgatggcaccaccatggttcacttcaaggttgattttgatcaggttgagaaattggaggaggccatcaaagctaattgtagccgggaaattgtattttat-aagcgctg-------ag----tct-------gatt--t--aat-ca-------ttta-ttatacttgaatat-ag-agattgt---cagca-aatttttga----------tcccatc-----atggg-tg-t----aatagtt-gcag-------aa-ttggtctg-tat-----attccttct---------accc-------tgctttcga----gc-----------acttgtgctacacataga---atcaaata-------------------------------tacagttactcagatc--------------ttttgaccaacttcacagta---------------gaattagtcgaggtga--ctgtgct----------------------------------agataaccaccaatttatgcctaaaa-----tttttgt--------------------------------------------------------------------------------
>I23383_M166_Malvaceae_Pseudobombax_ellipticum_seq1
----------------------------------------------------------------------------------------------------------------------------------------------------------------------------------------------------------------------------------------------------------------------------------------------------------------------------------------------------------------------------------------------ttgcaatcttttcaagttgaggacatcaaacaggattatgatacaggcaaagatgggatcaccatggtttccttcaaagttgattttgatcgggttgagaaattagaggacgctatcaaagctaattgtagccgagaactcgtattttat-aagcattg-a-----aa----act-------cact--t--tgc-ac-------tct-----accgtaaagat-ag-attttgt---ctac--aaatt--------------tcccagc-----tttgg-ag-c----tacagat-ttag-------ga-ctggtatg-tgcccttaatctccatt---------tccc--------gctaagga----gca---------gagatccaaattacat-------------------------------------------------gtt-------------------------------------------------------------------------------------------------------------------------------------------------------------------------------------------------------------------------------------------
>I23384_M168_Malvaceae_Theobroma_cacao_seq1
---------------------------------------------------------------------------------------------------------------------------------------------------------------------------------------------------------------------------------------------------------------------------------------------------------------------------------------------------------------------------------------------gttacaatcttttcaagctgaggacatcaaacaggattatgatactggcaaagatgggatcaccatggtttccttcaaagttgattttgatcgggtcgagaaattagaagaaactattaaagccaattgtagcagagaacttgtgttttat-aagcactg-------ac----act-------gact--t--tgc-ta-------ttt-----accatacacag----agattgt---ctac--aatta--------------ttcaagc-----tttgg-ac-c----aacagat-gtag-------ga-ttggtatg-tgctgtatatctctttt---------ccct--------gctgagga----gc-----------caatcctatttacat-------------------------------------------------cttcttagcatcttg-----------tttggggaaa-tgccttgtg---------------aaattagtcaaaagct---agcaca------agaaactactaaattct------------------ttcctgcctagaagtaaaa------gtttgttcttgggct----atgccttgattaatttgttgtaca-------------------------------------------
>I23385_M169_Malvaceae_Ochroma_pyramidale_seq1
---------------------------------------------------------------------------------------------------------------------------------------------------------------------------------------------------------------------------------------------------------------------------------------------------------------------------------------------------------------------------------------------gttgcaatcttttcaagttgaggacatcaaacaggattatgatacaggcaaagatgggatcaccatggtttccttcaaagttgattttgatcgggttgagaaattagaagaggctatcaaagccaattgtagcagagaacttgtgttttat-aagcattg-------aa----act-------gact--t--tgc-ac-------ctc-----accataaagat-ag-attttgt---ctac--aaatt--------------tcccagc-----tttgg-ag-c----aacagat-ttag-------ga-tcggtatg-tgctctaaatctccttt---------tccc--------gcttagga----gca---------gagatctgaatttcat-------------------------------------------------atttgtttgtat-----------------gagaaaa-tacattgtg---------------aaattagtcgacatt----cgaata---------------tgaattct------------------ttccagcctag----------------------------------------------------------------------------------------------------
>I23387_M178_Malvaceae_Malvaviscus_arboreus_seq1
-------------------------------------------------------------------------------------------------------------------------------------------------------------------------------------------------------------------------------------------------------------------------------------------------------------------------------------------------------------------------------------------------caatcttttgaagtwgaggaaatcaaacaggattatgatacaggcaaagatgggatcaccatggttaccttcaaagttgattttgatcgggtcgataaagtagaagaggctatcaaagccaattgtagcagagaacttgttttttac-aagcattg-------aa----acg-------aact--t--cac-ac-------ttc-----accatcaagat-ag-gttccat---ctac--aaatt--------------tctcagc-----ttttg-tg-c----aacagat-ttaa-------gatttggtatg-tactgcaaatctcctta---------ttcc--------tagttagg----aga---------gagatccgaatcacat-------------------------------------------------------------------------------------------tgtg---------------aaattggtc--------------------------------taattct------------------ttycagcctagaagtaaaa------gtttgttattggct-----gtgcctagattaacataccgtactaagtttttagtttt-tgacagt---------------------
>I23388_M180_Malvaceae_Triumfetta_lappula_seq1
---------------------------------------------------------------------------------------------------------------------------------------------------------------------------------------------------------------------------------------------------------------------------------------------------------------------------------------------------------------------------------------------------------------------catcaaacaggattatgatactggcaaagatgggacaaccatggtttcattcaargttgattttgatcgagtagasaaattagaagaagctatcaaagacaattgtagtagagaccttgtgttttat-aagcgttg-------aa----act-------gact--k--wka-tw-------twk-----mryatatrtgk-rg-ardrksk---ywk---grrww--------------tyhcmym-----tytkk-rg-m----rmmaaat-gtaa-------aa-adgtaaaa--ggtatacttttctata---------gccctag----tgttctata----ac-----------taatagaaattatta-------------------------------------------------ctatttgatattaatg---------aataacactaattactttggg---------------aaatgagac---------------------------------------------------------tttccaywtttkwkwttwk------rkstmtmtmyasmsm-------ymtyywmarmkctctywwrmrymyccctatc---------------------------------
>I23390_M182_Malvaceae_Anoda_cristata_seq1
------------------------------------------------------------------------------------------------------------------------------------------------------------------------------------------------------------------------------------------------------------------------------------------------------------------------------------------------------------------------------------------------gcaatcttttgaggttgaggacatcaaacaggattatgatacaggcaaagatggratcaccatggtttccttcaaagtcgatttygatcgggtcgaraaactagaagaggctatcaaagccaattgtagtagagaacttgtgttttat-aagcactg-------aa----att-------gact--t--cac-ac-------ttc-----accwwaaagrt-ag-attccgt---ctgc--aaatt--------------tcccacc-----wtcrs-tg-c----aacagat-ttaa-------ga-ttggtatg-tgctgcaagtctcc-tt---------tccc--------gattagga----gca---------aagacccgaatcatat-------------------------------------------------atttgttcgttt-----------------cg-gaaa-tacattgtg---------------aaatta--------------------------------------ttct------------------ttacagc--------------------------------------------------------------------------------------------------------
>I23392_M187_Malvaceae_Ayenia_berlandieri_seq1
--------------------------------------------------------------------------------------------------------------------------------------------------------------------------------------------------------------------------------------------------------------------------------------------------------------------------------------------------------------------------------------------agttacaatcatttcaagccgaggacatcaaacaggattatgatactggcaaagatgggatcaccatggtttccttcaaagttgattttgatcaagttgagaaattagaagaggcaatcaaagacaactgtagcagagaacttgtgttttac-aagcgttg-------aa----act-------gatg--t--agg---------gtttg-----------------------------ctat--gatgt--------------tcctggc-----tttgg-ag-c----aacttatgtaag-------gg-ttgccatg-agcttcaaatctacttt---------tctt--------gccaagaa----ga-----------accaccagaggtagt------------------------------------------------------------------------------ataaaga-aactttcta-------------------------------------------------------gtaattct------------------ttcctgcctagaa------------gtttgttcttgggctataatctttatgattga-ttatcgtamaatgttcaytt-----ctagagyaa-------------------
>I23393_M189_Malvaceae_Kearnemalvastrum_lacteum_seq1
-------------------------------------------------------------------------------------------------------------------------------------------------------------------------------------------------------------------------------------------------------------------------------------------------------------------------------------------------------------------------------------------------caatcttttgaagttgaggacatcaaacaggattatgatacaggcaaagatggaatyaccatggtttccttcaaagtcgattttgatcgggtcgagaaactagaagaggctatcaaagccaattgtagtagagaacttgtgttttat-aagcactg-------aa----ayt-------gact--t--cac-ac-------ttc-----accataaagat-ag-attccgt---ctgc--aaatt--------------tyccacc-----ttcgg-tg-c----aacagat-ttaa-------ga-tyggtatg-tkctgcaaatctcc-tt---------tccc--------gattagga----gca---------aagatccraatcatat-------------------------------------------------atttgttcgttt-----------------yggaaaa-tacattgtg---------------aaatta--------------------------------------ttct------------------ttccagcctagaagtaaaa-----tgtttgttattggct-----gtgccttgattaacatatcgtacatagtyttyagtttatttacagtaacaat---------------
>I23394_M229_Malvaceae_Malvastrum_americanum_seq1
--------------------------------------------------------------------------------------------------------------------------------------------------------------------------------------------------------------------------------------------------------------------------------------------------------------------------------------------------------------------------------------------------aatcttttgaagtcgaggacatcaaacaggactatgatacaggcaaagatggaatcaccatggtttccttcaaagtcgattttgatcgggtcgagaaactagaagaggctctgaaagccaattgtagtagagaactygtgttttat-aagcactg-------aa----act-------gatt--t--cac-ac-------ttc-----accataaagct-ag-attcctt---ctgc--aagtt--------------tcccacc-----ttcag-tg-c----aacagat-ttaa-------ga-ttggtatg-tgctgcaaatctcc-tt---------tcct--------gatcagga----gca---------cagatccaaatcatat-------------------------------------------------atatgttcgttt-----------------tggaaaa-tacgttgtg---------------aaatta--------------------------------------ttct------------------ttccagcctagaagtaaaa------gtttgttattggc-------------------------------------------------------------------------
>I23395_M236_Malvaceae_Fuertesimalva_jacens_seq1
--------------------------------------------------------------------------------------------------------------------------------------------------------------------------------------------------------------------------------------------------------------------------------------------------------------------------------------------------------------------------------------------agttgcaatctttcgaagttgaggacatcaaacaggattatgaaacaggcaaagatgggatcaccatggtttccttcaaagtcgattttgatcgggtcgagaaattagaagagggtattaaagccaattgtagtagagaacttgtgttttat-aagcactg-------aa----agg-------gact--t--cac-ac-------ttc-----accataaagat-ag-attccat---ctgc--aaatt--------------tcccacc-----ttcgg-tg-c----aacagat-ttaa-------ga-ttggtatg-tgctgcaaatctcc-tt---------tccc--------gactagga----gca---------aagattcaaatcatat-------------------------------------------------atttgttcgttt-----------------cgtaaaa-tactttgtg---------------aaatt----------------------------------------------------------------------------------------------------------------------------------------------------------------------------
>I23396_M019_Malvaceae_Allosidastrum_pyramidatum_seq1
--------------------------------------------------------------------------------------------------------------------------------------------------------------------------------------------------------------------------------------------------------------------------------------------------------------------------------------------------------------------------------------------agttgcaatcttttgaagtagaggacatcaaacaggattatgatacaggcaaagatggtatcactatggtttccttcaaagtcgatttcgaccgggtcgataaactagaagaggctattaaagccaattgtagtagagaacttgtgttttat-aagcgctg-------aaactgact-------gact--c--cac-ac-------ttc-----accacaaagat-ag-attctgt---ctac--aaatta------------cttacagc-----ttcgc-tg-c----aacagat-ttaa-------ga-ttggtatgtttctgtaaacctccttt---------tccc--------aattagga----gct---------gagatccgaacaacgt-------------------------------------------------atttgttcgttt-----------------gggaaaa-tgcattgtg---------------aaacta--------------------------------------ttct------------------ttccagcctagaagtaaa-------gtttggtatcggct-----gtgccttgattaacatatcgtacat------------------------------------------
>I23397_M020_Malvaceae_Melochia_betonicifolia_seq1
---------------------------------------------------------------------------------------------------------------------------------------------------------------------------------------------------------------------------------------------------------------------------------------------------------------------------------------------------------------------------------------------gttgcaatcttttcaagctgaggaaatcaaacaggattatgataccggaaaagatgggattaccatggtttccttcaaagttgattttgataaggccgagaaattagaagaggctrtyaaagycaattgtagcagagaacttgtgttttat-aagcrttg-------aa----act-------gact--t--yrc-ca-------ttt-----accmt-actrc-ag-agkttat---ctay--agtgc--------------tcccagc-----aatgg-ag-c----aacagrt-ttag-------ga-ttkggatg-tgcygttwatctccttt---------tgttccaw-cttgtttggga------------------------------------------------------------------------------------------------------------------aaatacctttctg---------------atttcagtyaaakat----agtata------agaatcaa-ctaattct------------------ttcctgcctaaatgtaaaa----aagtttgttcctagggc----atgccttcatttttctgttgtacat------------------------------------------
>I23398_M021_Malvaceae_Sidastrum_micranthum_seq1
--------------------------------------------------------------------------------------------------------------------------------------------------------------------------------------------------------------------------------------------------------------------------------------------------------------------------------------------------------------------------------------------agttgcaatcttttgaagtggaggacatcaaacaggattatgatacgggcaaagatgggatcaccatggtttctttcaaagtcgattttgatcgggccggaaaacttgaagaggctattaaagccaattgtagtagagaacttgtgttttat-aagcgctg-------aa----act-------gact--c--cac-ag-------ttc-----accacaaagat-ag-attccgt---ttac--aaatt--------------tgacagc-----tttgc-tg-c----aacaggt-tcaa-------ga-tcagtatg-ttctgtacacctccttt---------tccc--------aattagga----gct---------gagatccaamccacat-------------------------------------------------akctrttkktty----------------------------------------------------------------------------------------------------------------------cmrmcywrrarkwwwa-----rkttkgkwwysrsyk-----kkscytkrwtwammwwwyvkwmmwwrkttywmy------tkrmmgtgacaatagcatcatg------
>I23399_M022_Malvaceae_Gaya_dominguensis_seq1
--------------------------------------------------------------------------------------------------------------------------------------------------------------------------------------------------------------------------------------------------------------------------------------------------------------------------------------------------------------------------------------------agttgcagtgttttgaagtggaagacatcaaacaagattatgatacaggcaaaaatgggatcaccatggtttcgttcaaagtcgatttcgatcgggtcgagaaactagaagaggctattaaaggcaattgtagtagagaactggtgttttat-aagcgctg-------aa----act-------gacc--c--cac-ac-------ttc-----accacaaagat-ag-attccgt---ctaa--aaatt--------------ttacagc-----ttcgc-cg-c----aacagat-ttaa-------ga-ttggtatg-ttctgtatacaacc-tt---------tccc--------aattagga----gct---------gagattcaaaccacac-------------------------------------------------atctgctcattt-----------------cggaaaa-tacattgtg---------------agacta--------------------------------------ttct------------------ttccagcctagaagtataa------gtttggtatcggctgt--ggtgccttgattaacatatcgtacatagtttttacttta-tgacagtaacaatagcatcatgggaacc
>I28591_M023_Malvaceae_Neobuchia_paulinae_seq1
---------------------------------------------------------------------------------------------------------------------------------------gaataattgaaattctgtgaa-----------------------------cattttgtc-gctctc--------------------------------------tttgccccag--------aattg-ggacc-------ttcaagatgt----------gcatcaaatg---gtga---attc-aatg-tttga----ctgtatgg----tcatcttgctctt-----------cttggcttgcagttgcaatcttttcaagttgaggacatcaaacaggattatgatacgggcaaagatgggatcaccatggtttccttcaaagttgattttgatcaggttgagaaattagaagacgctatcaaagccaattgtagcagagaacttgtcttttat-aagcattgaa-----aa----act-------cact--t--tgc-ac-------tct-----acvgtaaagat-ag-attttct---ctac--aaatt--------------tcccagc-----tttgg-ag-c----tacagat-ttgg-------ga-ctggtacg-tgcttttagtctcctct---------tccc--------gcttagga----gca---------gag------------------------------------------------------------------------------------------------------------------------------------------------------------------------------------------------------------------------------------------------------------------------------------------------------------
>I28592_M188_Cytinaceae_Bdallophytum_americanum_seq1
-------------------------------------------------------------------------------------aagaagtagacgactgctgcta---a----------------acaagtc--------------------------------a------ttgctgcccggaggttttgttgaacct----gaat------------------------tgtctctctcattttaa--------aaatg----------------------------------------------gcga---gttt-gata-ttgag---cttgt-----gcctcatactgtgtttggt--------ggcggt-tgcagttgcaaacttttcaggctaaggatatcaaacaggactatgatactggtaaagatggcatcactatggtttctttcagtgtcaactttgatcaggttgagaaattggaggaggatatcagagcacattgtagccggsagattctatttcgt-aagtgctg-------ag----acg-------t--------ggc-tg-------ctcattgcaacwttktcat-ag-aaatcaa---caaa------tctga----------tctcacc-----ataga-gg-c----agtagct-acaagatgaggta-tgtatgcc-tct-----atgtcactg---------cact-------a---------------------------------------------------------------------------------------------------------------------------------------------------------------------------------------------------------------------------------------------------------------------------------------------------------------------------------------
>I28593_M024_Malvaceae_Carpodiptera_cubensis_seq1
----------------------------------------------tttactctaggttttac-atata--------------tcatgggattactaatt----------------------------taaatt-gcattattgaaattctttatat----------------------------catttt-tt-gttcccattcgct---------tattaatttgc-c---gcttttccttgcgcaa--------aaatg-agact-------cttaaa-------------------acatg---gtga---attg-aatg-tttaa----ctgtatgg----tcatcttggtctt-----------cttgac-tgcagttgcaatcttttcaagctgaggacatcaaacaggattatgataccggcaaagatgggatcaccatggtttccttcaaagttgattttgatcggcttgagaaattagaagaggctctcaaagcccattgtagcagagaacttgtgttttat-aagcattg-------aa----act-------gact--t--tgc-tg-------ttt-----aacttagcaat-ag-agtttgt---ctaca-aattt--------------tatcagt-----tttgg-ag-a----aacagat-gtag-------ga-ttggtatg-tgccgtaaatctccttt---------tccc-------tgcttagga----gc-----------agacacatattacac-------------------------------------------------tttttttttttttc--------------------------------------------------------------------------------------------------------------------------------------------------------------------------------------------------------------------------------
>I28594_M025_Malvaceae_Herrania_nitida_seq1
-----------------------------------------------------------------------------------tgatgaaataactgattaca---------attggcgtgt-----gtaagtt-gcactattgaaattttctgaat---------------------------ccatcctgtt-gcttccatttgct---------tattaattttctt---ggtctt-----------------aaaatg-gaacc-------ttcgat--gc------------atcacatg---ctga---gctg-aatg-tttga----ctgtatgg----tcattttgttctt-----------ctttgt-tgcaggtacaatcttttcaagctgaggacatcgaacaggattatgatactggcaaagatgggatcaccatggtttccttcaaagttgattttgatcaggttgagaaattagaagaggctattaaagccaattgtagcagagaacttgtgttttat-aagcactg-------ac----act-------gact--t--tgc-ta-------ttt-----accgtacacag----aggttgt---ctac--aatta--------------ttcaagc-----tttgg-ac-c----aacagat-gtag-------ga-ttggtatg-tgctgtatatctctttt---------tcct--------gtttagga----gc-----------cgatcctaactacat-------------------------------------------------attcttaaaatcttg-----------tttgggg-------------------------------------------------------------------------------------------------------------------------------------------------------------------------------------------------------------
>I28595_M184_Malvaceae_Guazuma_ulmifolia_seq1
-----------------------------------------------------------------------------------------aataactaattaca---------gttggcttat-----gtaagtt-gcatttttt--tttttttgaat---------------------------ccatcctgtt-gctcccgttcact---------ttttaattttctt---ggtgttgattgcgcaa--------aaatg-ggacc-------ttcaat--gt------------tttacatg---ctga---actg-aatg-cttga----ctgtttga----ttgttttgttct------------ctttgt-tgcagttacaatcttatcaagccgaggatattaaacaggactatgatactgggaaagatggtatcaccatggtttccttcaaagttgattttgatcgggttgagaaattagaagaggctattaaagccaattgtagcagggatcttgtgttttat-aagcattg-------aa----act-------gagt--t--tgc-ta-------ttt-----accatacatat-ag-agattgt---ctac--aatta--------------ttcaagc-----tttgg-ac-a----aacagat-atag-------ga-ttggtatg-tgctctaaatctctttt---------cccg--------gcttaaga----gc-----------agattctagttacat-------------------------------------------------aatctcattcttgtttg-----------------------------------------------------------------------------------------------------------------------------------------------------------------------------------------------------------------------------
>I28596_M026_Malvaceae_Ruizia_cordata_seq1
-------------------------------------------------------------------------------------tattagtcatcgtttaagttta--tcggatattatgtcatt---------gatattgtgaattttctcaaat----------------------------taaccggtt-act-ttgattgctgtgatgagtgagtgatcgttgt---ggtc----tagtatgacgmtgttaaartg-ggagc-------tttcraatgt----------------------------------------tttga----gtgtrtggta-atcatcatgttctttctttgggtg-tttggc-tgcagttgcartcttttcaagttgaggacmtcaaacaggattatgatacwggcaaagatgggatcaccatggtttctttcaaagtcgattytgatcggcttgagaaahtagaagaggctctcaaagccaattgtagcagacaacttgtgttttat-aaacattg-------aa----acck-aaacygact--t--tgc-tck------tty-----accatgaagat-aa-----------caag--agttt--------------kmtcaca-----rttgg-ag-a----aacagat-tttg-------kag-------a-tgmtgtaaatctcctctttcaatt-ttccc-------tgyywcwgt----gc-----------agattttgataacaa-----------------------------------------------------------------------------------------------------------------------------------------------------------------------------------------------------------------------------------------------------------------------------------------------
>I28597_M027_Malvaceae_Melhania_velutina_seq1
----------------------------------------------------------------------------------------------tcmtataagttwa--tyggatattrtstcatt---------gatmytgtgawytttcttgaat----------------------------taatcggtt-actcttggttgctgtga----ttagtgatcattgt---ggtc----tagtat-acgatgctaaaatg-ggagc-------tttmgaatgt----------------------------------------ttcgw----gtgtatggta-atcatcatgttstttctttsggtg-yttggc-tgcagttgcaatcttttcaagttgaggacatcarahaggrttatgatacyggcaaagatgggatcaccatggtttctttcaaagtcgattttgatcggctkgagaaactagaagaggctctcaragccaattgtagcagacaacttgtgttttatraaacattg-------am----ahtgaaacctgrct--b--tgc-tck------tty-----accatgaagat-aa-----------caag--agttt--------------gwtcaca-----atggg-ag-a----aacagat-ttcg-------gag-------a-tgctgtaaacctcctt----------tccc-------tgcttcagt----tc-----------aswttttgac----------------------------------------------------------------------------------------------------------------------------------------------------------------------------------------------------------------------------------------------------------------------------------------------------
>I28598_M028_Malvaceae_Glyphaea_brevis_seq1
--------------------------------------------------------------------------------------aatagtaactaattata---------gttggcatat-----gtaagtg-aaaacctttaaattct--------------------------tatcttgtatttctgtt-gatcccatctgtt---------tattaattttcat---ggtcctctttccccaa--------aaatg-ggacc-------ttcaaaatgt------------atcacatg---ggga---attg-attg-tttga----ctgtatgg----tcatcttgtt--------------cctggc-tgcagttgcaatcttttcaagctgaggacatcaaacaggattatgatactggcaaaaatgggacaaccatggtttccttcaaagttgattttgatcgagttgagaaactagaagaggctatcaaggacaattgtagcagagaccttgtgttttat-aagcgctg-------aa----act-------gact--t--tgc-ta-------ttt-----atcatatatat-gg-agcatgg---cttag-gattt--------------tacaggc-----tctgg-ag-c----aacaaat-ttag-------ga-ttgg----------aaatcccctttt---------ccgt--------gctcaaga----gc-----------tgatccaagttgcag-------------------------------------------------attgttcacatattg-----------tttgarataa-caccatgtg---------------aaattagt-------------------------------------------------------------------------------------------------------------------------------------------------------------------------
>I28599_M029_Malvaceae_Desplatsia_dewevrei_seq1
---------------------------------------------------------------------------------------------------tata---------gttggcatat-----ataagtt-gcaatcttgacattatctggat--------------------catcttggatttttatt-gaatctggc-gat---------tgtaaatctatgtaggggtcttctttgcctgt--------aaatg-ggatc-------ttcgaactgt------------atmacatk---gtga---attg-aatg-tttga----ctgtatgg----tcatcttgttctt-----------cttggc-tgcagttgcaatcatttcaggctgaggacatcaaacaggattatgatactggcaaagatgggataaccatggtttccttcaaagttgattttgatcgagtcgagaaattagaagaggctatcaaagacaattgtagcagagaccttgtgttttat-aagcgttg-------aa----act-------gact--t--tgc-ta-------ttt-----accataaatat-ag-aaagtgc---cttgc-gattt--------------ttctagc-----tttgg---------aaccaat-ttag-------ga-ttgttatg-tgctgtaaatttcttgt---------gtat--------gcttagga----gc-----------ctatacgacttgcaa-------------------------------------------------atcgtttacatcttg-----------attgggataa-t--------------------------------------------------------------------------------------------------------------------------------------------------------------------------------------------------------
>I28600_M146_Malvaceae_Mortoniodendron_guatemalense_seq1
-------------------------------------------------------------------kryag-------gaactgatggaattactaatt----------------------------taattt-gcattattgaaattctttaaat----------------------------catcttgtt-tttcccattcgct---------tattaatttacat---ggtcttttttgcccaa--------aaatc-ggacc-------ttc-aa-------------------acatg---gtga---attg-aatg-cttga----ctgtatgg----tcatcttgttctt-----------cttggc-tgcagttgcaatcttttcaagctgaggacatcaaacaggactatgatactggaaaagatgggatcaccatggtttctttcaaagttgattttgatcagcttgagaaattagaagaggctatcaaagccaaatgtagcagagagcttgtgttttat-aagcattg-------aa----act-------aact--t--tgc-tc-------ttt-----accataaagat-aa-agtttgc---ctac--aattt--------------tctcagc-----tttgg-ag-a----aacagat-gtag-------aa-ttggtatg-tgccttaaatatccttt---------tccc-------tgcttagga----gc-----------agatccgaagtacgttt----------------------------------------------cgtttgggaaaat----------------------------------------------------------------------------------------------------------------------------------------------------------------------------------------------------------------------------------
>I28601_M030_Malvaceae_Sparmannia_africana_seq1
-------------------------------------------------------------------------------------------------------------------------------gtaagtt-ggaatctttaaattcttcatat--------------------tttcttgtattcctgtt-gaatccagccgat---------tattagwttacgg---ggtcttctttccyyga--------aaatg-ggatg-------tawcakgwatkatgtatcacaattbacatg---gtga---attg-aatg-tttga----ctstatgg----tcatcttgttctt-----------cttggc-tgcagttgcaatcttttcaagctgaggacatcaagcargaytatgatacbggcaaagayggratmaccatggtttccttcaaagttgattttgatmgagttgagaaattagaagaggctatcaaagacaattgtagcagagaccttgtgttttat-aagcdttg-------aa----act-------gaat--t--agc-ta-------ttt-----astabaktatt---taccctgt---atwt--datatagwgaatattactctcataawcatgattttc---------aacaaat-ctaa-------gc-ccactagg-cagtgca---------------------------------------c--kacc---------yaaagccaaattgggt-------------------------------------------------ttttatta-----------------------------ttcatagtgttgt-----------aaattatccaactccc---------a-----agaaaagagaggattccatgtgacatccctcttmaaysytgcttagggacaaw---------------------------------------------------------------------------------------------
>I28602_M031_Malvaceae_Mollia_sp_seq1
----------------------------------------------------------------------------------------------------atg---------gttggcatat-----gtaagtt-gcaatcttgacattcttcgaat--------------------catcttgtattgctgtt-gaatccagctgat---------tgttaatctatgt---ggtcttctttgcccaa--------aaatg-ggatc-------ttccaaatgt------------atcttatg---gtga---tttg-aatg-cttga----ttgtgtgg----ttatcttgtcctt-----------cttggc-tgcagttgcaatcatttcaagctgaggacatcaaacaggactatgatactggaaaagatgggacaaccatggtttccttcaaagttgattttgatcgagttgagaaactagaagaggctatcaaaagcaattgtagcagagaccttgtgttttat-aagcgttg-------aa----att-------gact--t--ccc-ta-------ttt-----accataaatat-ag-aaaatgt---cttac-tattt--------------ttccagc-----tctag-ag-ca--gaacagat-ttag-------ga-tggtttta-tgctgtaaatctcctct---------ctat--------gcttagga----gc-----------cgatccgacttgcat-------------------------------------------------attgtttacatcttg-------------------------------------------------------------------------------------------------------------------------------------------------------------------------------------------------------------------------------
>I28603_M223_Malvaceae_Gossypium_hirsutum_seq1
----------------------------yttttatttgctctcgactttatatttatatttggtttttagga-------atgtagaggtgataacwaattaat----------ttggtgtat-----gtaagtt-gcattattgaaattcttctaa-----------------------------cattttgtt-actctc--------------------------------gttgtctttgccctag--------aaagg-ggacc-------ttcaaaatgt------------atca------------------------------------catgg----taaycttgttctt-----------ctttgc-tgcagttacaatctttcraagytgaggacatcaaacaggattatgatacaggcaaagatgggaccaccatggtttccttcaaggttgaattcgatcgakctgagaaactaraagaggctatcaaagccaactgtagtagagaactcgwattttat-aagcattg-------aa----act-------gact--t--cac-ac-------ttc-----accgwaaagat-ag-atcctgt---ctaca-aaatt--------------tcccagc-----tttgg-tt-c----aacmgat-ttaa-------ga-ttggtatg-tgctgcaaatctccttt---------c----------------------------------------------------------------------------------------------------------------------------------ggaaaa-trcat----------------------------------------------------------------------------------------------------------------------------------------------------------------------------------------------------
>I28604_M032_Malvaceae_Entelea_arborescens_seq1
---------------------------------------------------------------------------------------------------------------------------------aagtt-ggmatctttaaattcttcwtat--------------------tatcttgtatttctktt-gaatccagccaatt------aytattartttacgg---ggtyttctttccccga--------aaatg-ggays-------twycaaayrd------------wtcacatg---gtga---attg-aatg-tttga----mtgtatgg----tcatcttgttctt-----------cttggc-tgcagttgcaatcttttcaagctgaggacatcaagcaggaytatgatactggcaaagatgggataaccatggtttccttcaaagttgaytttgatcgagttgagaaattagargaggctatcaaagacaattgtagcagagaccttgtgttttat-aagcrttg-------aa----act-------gaat--y--agc-ta-------ttt-----accctgaatat-ag-araatatayctttgg-gattt--------------tcccagy-----tttgg-ag-a----aacaaat-ttag-------ga-ttgt----------aaatccccttky---------tsrt--------scwwaaga----gc-----------tgatccaagttgcat-------------------------------------------------attsttcatatcttgt--------tatttgggatwa-taccttkyg---------------aaattagtcagagtt----agtrta------agaawcaactttattgt------------------aca------------------------------------------------------------------------------------------------------------
>I28605_M235_Malvaceae_Abutilon_sp_seq1
--------------------------------------------------------------------agtt-------atgttgatgccataactaattaaa----------tttgtacgt-----gtaagtt-acattattgaaattcttcaaa-----------------------------cattctgtt-gctctc--------------------------------------tttgcccaaa--------aaagg-ggacc-------t-------------------------------------------------------------tatga----taattttcttctt-----------ctttgc-tgcagttgcaatcttttgaagtagatgacatcaaacaggattatgatacaggcaaagatgggatcaccatggtttccttcaaagtcgatttcgatcgggtcgagaaactagaagaggctcttaaagccaattgtagtagagaacttgtgttttat-aagcgctg-------aa----acc-------gact--c--cac-ac-------ttc-----accacgaagat-gg-attctgc---ctac--aaatt--------------ttacagc-----ttcgc-ca-c----tacagat-ttaa-------ga-ttggtatg-ttctgtamatctccttt---------tccc--------aattagga----gct---------gagatccgaaccacat-------------------------------------------------atttgtttgttt-----------------cggagaa-tacattgtg---------------aaact----------------------------------------------------------------------------------------------------------------------------------------------------------------------------
>I28606_M033_Malvaceae_Reevesia_formosana_seq1
------------------------------------tccctatacttctgctttaggttttac-ayatayyr-------tggttgatggaataactaatt----------------------------ta--tt-gcattattgaaattctttgaat----------------------------catcctgtt-attcccatttgct---------tattaatttactt---ggtcttctttacccag--------aa-tg-tgacc-------ttcaaa-------------------ahrt----kkkr---awtk-ratg-tttga----ctvaakgg----tcatmttgttmtt-----------cttgkk-tghagttgcaatcyttwcaagctgaggacatcaaacaggattatgatactggcaaagatgggatcaccatggtttccttcaaagttgattttgatcggghtgagaaattagaagaggytatyaaagccaattgtagcagagahcttgtgttttat-aagcattg-------aa----rct-------gact--t--ygc-tc-------twt-----accatraakat-ag-akwttgt---ctat--cattt--------------tcccagc-----tttgg-ag-c----wayagat-gtag-------ga-ttggtatg-trytstawatcwccttg---------cccc-------tgcttagga----gt-----------agatccaaattacat-------------------------------------------------atttrttckttt-----------------kggggaa-taccttgtg------------------------------------------------------------------------------------------------------------------------------------------------------------------------------------------------
>I28607_M034_Malvaceae_Mansonia_altissima_seq1
---t--------------------------------------------------------------------------------------gtagcaaatcaagtctttttcatttttcattt-----gcaagtg-gttatatcaagtcttttgtagcaaatcaagtccattttcattttcattttcatcctgtt-gttctggttcgtt---------tataaatttgtgt---tgtcttt-------------------------------------------------------ggtgaatatg---ttga---attg-tatgttttga----ctgtattg----tcatcttgttctt-----------cttggc-tgcagttgcaatcttttcaagctgacgacatcaaacaggattatgatactggcaaagatggaatcaccatggtttccttcaaagttgattttgatcaggttgagaaattagaagaggctatcaaagccaattgtagcagagaacttgtgtgttat-aagcattg-------aa----act-------gaat--t--tgc-tg-------ttt-----accatgaatat-ag-agattgt---ctaca-aatct--------------tcccagc-----tatgg-ag-c----aatagct-ttac-------ga-ttggtatg-tgctatatatttctgtt---------tccc-------tgcttagta----gc-----------agatacaaattacat-------------------------------------------------acatttatttattca-----------attgggaaaattaagttttg---------------aaa------------------------------------------------------------------------------------------------------------------------------------------------------------------------------
>I28608_M035_Malvaceae_Hosfordia_alata_seq1
------------------------ttgtgattmatttgmtcyarwywwwasmtrtwwrtwcsr-ktyywggt-------atgttgacgtgataactaattaac----------tttgtacat-----gtaagtt-gcattattgaaaatcttcaaa-----------------------------cattttgtt-gctctct---------------------------a---actcgatctgcccaaa--------aaagg-ggacc-------t-------------------------------------------------------------tayga----taatcttgttcat-----------ctttgc-tgcagttgcaatcttttgaagtggaggacatcaaacaggaytatgayayagvcaaagatgggatcaccatggtttccttcaaagtcgatttcgatcgggtcgagaaactagaagaggmtattaaagccwattgtagtagagaacttgtgttytrt-aagcgctg-------aa----act-------gact--c--cac-ac-------ttc-----wccacgwagat-ag-attccgt---ctam--aratt--------------ttacagc-----ttcgc-gc-c----accagat-ttaa-------agattggtatg-wtctgtaaacytccttt---------tctc--------aattmgta----mwt---------rwsrtmyrwasttttt-------------------------------------------------actta-----------------------------------------------------------------------------------------------------------------------------------------------------------------------------------------------------------------------------------------
>I28609_M036_Malvaceae_Pentaplaris_davidsmithii_seq1
-------------------------------tcttttgctctggattttacrmatatcytmkk-ywtyarrt--------yswtratgtgatrmykmakrarm---------attrgtsway-----syaarwk-gcattattgaaattctttgaa-----------------------------cgttctrtt-gctcty--------------------------------------tttgcccaaa--------aawtg-ggacc-------tttaataygc------------atcacatg---gtga---attg-aatg-tttga----gtgtatgg----tcatcttgtwctt-----------ctttgc-tgcagttgcaatcttttcaagttgaggacatcaaacaggattatgatacaggcaaagatgggatcaccatggtttccttcaaagtcgattttgatcgggttgadaaattagaagagacgatyaaagccaattgtagcagagaacttgtgttttat-aagcattg-------aa----act-------gact--t--cac-ac-------ttc-----accdtavagat-ag-atttcat---ctac--aaatt--------------tcccatc-----tctgg-tg-c----aacagat-ttaa-------ga-ttggtatg-tgctataaatctccttt---------tccc--------gcttacaa----gca---------gagatccgaatcgcat-------------------------------------------------atttgtttgttt-----------------gggaaaaatacattg--------------------------------------------------------------------------------------------------------------------------------------------------------------------------------------------------
>I28610_M037_Malvaceae_Heritiera_littoralis_seq1
---------------------------------------------------atgtatcatgtg-atatagct-------acattgatggaattactaatt----------------------------taacct-gcattattgaaattcttttaat----------------------------catctt----gtacccatttgct---------tattaatgtacgt---tgtcttcttggcccaa--------aattg-ggacc-------ttcaaa-------------------acatg---gtga---atcg-aatg-tctga----ctgtatgg----tcatcttgttttt-----------cttggc-tgcagttgcaatccttccaagctgaggacattaaacaggattatgatactggcaaagatgggatcaccatggtttccttcaaagttgattttgatcagcttgagaaattagaagaggctatcaaagccaattgtagcagagaacttgtgttttat-aagcattg-------aa----act-------gact--t--tgc-tc-------ttt-----accataaagat-ag-agcttgt---ctac--aattt--------------tctcagc-----tttgc-ag-a----aacagat--tag-------ga-ttggtatg-aactgtaagtctccttt---------tccc-------tgcttagga----gc-----------agatctgaattacat-------------------------------------------------agctatgaaatt---------------------gag-tacac----------------------------------------------------------------------------------------------------------------------------------------------------------------------------------------------------
>I28611_M062A_Malvaceae_Durio_zibethinus_seq1
---------------------------------------------------atatatcatcgk-atatagtt-------acattgatggaattattaatt----------------------------caagttggcattatagaaattctttgaat----------------------------catcctgtt-gttcccatttgct---------tataaatttta-t---tgtcttctttgcccaa--------aa-tg-ggacc-------ttcaaa-------------------acatg---gtga---attg-aatg-tttga----ctgtgtgg----tcatcttgctctt-----------ctctgc-tgcagttgaaatcttatcaagccgaggacatcaaacaggattatgatacaggcaaagatgggatcaccatggtttccttcaaagttgattttgatcgggctgagaaattagaagaggccatcaaagccaattgtagcagagaactcgtgttttat-aagcattg-------aa----act-------gact--t--tgc-tc-------ttt-----accataaagat-ak-agtttgt---ctac--aattt--------------tccctgcta--atttgg-ag-c----aacagat-gtag-------ca-ttggtatg-tgccataaatctccttt---------tcct-------ctc-------------------------------------------------------------------------------------------------------------------------------------------------------------------------------------------------------------------------------------------------------------------------------------------------------------------------------------
>I28612_M038_Malvaceae_Brachichyton_bidwillii_seq1
------------------------------------------------------tatcatcgg-atatagct-------agtttgatggaattactaatt----------------------------taactt-gcattattaaaattcttttaat----------------------------catcttgtt-gttcctatttgct---------tattaatttacgt---ggtcttctttggccaa--------agatg-ggacc-------ttcaaa-------------------acatg---gtga---attg-aatg-cttga----ctgtatgg----taatcttgttatt-----------cttggc-tgcagttgcaatcttttcaagctgaagacatcaaacaggattatgatactggcaaagatgggatcaccatggtttccttcaaagttgattttgatcggattgagaaattagaagaggctatcaaagccaattgtagcagagaacttgtgttttat-aagcattg-------aa----att-------gact--t--tgc-tc-------ttt-----accataaagat-ag-agtttgt---ctac--aattt--------------tctcagc-----ttagc-cg-a----aacggat-gtag-------ga-tcagtatg-aactgtaagtctccttt---------tccc-------tgcttagga----gc-----------agatatgaattacaa-------------------------------------------------aactatgaaa------------------------------------------------------------------------------------------------------------------------------------------------------------------------------------------------------------------------------------
>I28613_M039_Malvaceae_Eriotheca_macrophylla_seq1
------------------------------------------------------------------ttagat-------atgttgatgcaataactaattaaaa--------atcgg----t-----gtaattt-gcattactgaaattctttgaa-----------------------------cattttgtt-gctctc--------------------------------------tttgcccraa--------aaatg-ggacc-------ttcaagatgt------------atcaaatg---gtga---actg-aatg-tttga----ctgtatgg----tcatcttgttctt-----------cttggcwykcagttgcaatcttttcaagttgaggacatcaaacaggattatgatactggcaaagatgggatcaccatggtttccttcaaagttgattttgatcgggttgagaaattagaagacactatcaaagccaattgtagcagagaactcgtgttttat-aagcattgaa-----aa----acc-------gact--t--tgc-ac-------tct-----accgtaaagat-ag-attttgt---ctac--agatt--------------tcccaac-----tttgg-ag-c----tacagat-ttag-------ga-ctggtatg-tgctctaaatctccttt---------cccc--------gcttagga----gca---------gagatccgaattacat-------------------------------------------------atttgatcgttt-----------------gg---------------------------------------------------------------------------------------------------------------------------------------------------------------------------------------------------------------
>I28614_M040_Malvaceae_Hydrogaster_trinervis_seq1
----------------------------------------------------------------atataggt-------acattcaggtaatgactgattata---------rttggcacat-----ataagtt-gcaatcttgacattctcyggaw--------------------catcttgtattkctgtt-gaatccagyctat---------tgttwatctttgt---ggtyttctttacctga--------aaatg-ggatb-------ttccmaakgt------------atsacamg---gtra---attg-aatg-ttsga----ctaayagg----tcatcttgttctt-----------yttggc-tgyagbhgcartcatttmamgcwgakgacatcaaacaggattatgatactggcaaagatgggacaaccatggtttccttcaaagttgattttgatcgagttgagaaattagaagaggcwatmaraaayaattgtagcagakaccttgtgttttat-aagcgttg-------aa----act-------gact--t--tdc-tm-------tyt-----accayaaatat-ag-aaaatgt---cttac-gattw--------------ttctagc-----yttgk-ag-c----arcaaat-ttag-------ga-ttrttatg-tgytgyaaatytcctyw---------ctat--------gcttagga----gc-----------cratccswmctgyrt-------------------------------------------------aycrtttacatcttg-----------atcggrattg-taccttgtg---------------aaactagtcaaagtt----tgtata------gaaactact-----------------------------------------------------------------------------------------------------------------------------------------
>I28615_M041_Malvaceae_Pterygota_brasiliensis_seq1
-----------------------------------------------------------------------t-------acgttgatggaattactaatt----------------------------taactt-gcattatggaaattctttagat----------------------------catcttgtt-gttcccattcgct---------tattaacttaggt---ggtcttctttgcccaa--------aa-tg-tgacc-------ttc-aa-------------------acatg---gtga---gttg-aatg-tttga----ctgtctgg----tcatcttgttaat-----------tttggc-tgcagttgcaatcttttcaagcagaggacatcaaacaagattatgatactggcaaagatgggatcaccatggtttccttcaaagttgattttgatcggcttgagaaattagaagaggctatcaaagcccattgcagcagagaacttgtgttttat-aagcattg-------aa----act-------gact--t--tgc-tc-------ttt-----accataaagat-ag-agtttgt---ctac--aatat--------------tctcagc-----tttgc-ag-a----aac-gat-gtag-------ga-ttggtatg-agctgtaagtctccttt---------tccc-------tgcttagga----gc-----------agatctgaatt---------------------------------------------------------------------------------------------------------------------------------------------------------------------------------------------------------------------------------------------------------------------------------------------------
>I28616_M042_Malvaceae_Leptonichya_maranta_seq1
---------------------------------------------------------------------ggt-------acattgatggaataactaattata---------gctggtgtat-----gtaagtt-gcattactgaaattgttcgaat----------------------------catccagtt-grccccatccgct---------tattaatttacat---ggtcttcttggcctga-------aaattg-tgacc-------twtaaaatgt------------atgacatg---gcsa---actg-aatg--ttga----ctrtagtg----tcatcttrttctt-----------cttgcc-tgcagttgcagtcttttcaagctgaggatatcaaacaggattatgatactggcaaagatgggatcaccatggtttccttcaaactcgattttgatcgggttgagaaattagaagaggctatcaaagccaattgcagcagaaatcttgtgttttat-aadcattg-------aa----act-------gatg--t--agg---------gttg------------------------------ctamg-awtct--------------tcctrgt-----tttgg-ag-c----aacagat-gtag-------gg-ttcctaag-ractgtgaatctcygtt---------ctct--------gccaagga----gc-----------agawccaarttrcat-------------------------------------------------cwdcttsabgwytyy-----------sytwgggamr---------------tkcgagagtcgaaccag--------------------------------------------------------------------------------------------------------------------------------------------------------------------------
>I28618_M044_Malvaceae_Pentace_laxiflora_seq1
--------------------------------------------ttattcaaacagaasrkat-athrmtrm-------atwrtrhkrraattactaaw---------------------------------------------------------------------------------------wtattttt-gttcccattwgck---------tattartttgc-c---rytcttctttgcdcaa--------aahtg-aract-------tttaaa-------------------acatg---gtga---attgaaatg-tttga----ytgtatgg----tyatsttgttmtt-----------cttggc-tgcagttgcaatcttttcaagytgaggacatcaaacaggattatgataccggcaaagatgggatcaccatrgtttccktcaaagttgactttgatcgrcttgaraaattagaagaggctctcaaagccaattgtagcagagaacttgtrttttat-aagcattg-------aa----act-------gact--t--tgc-tc-------ttt-----accataacaat-ag-agttygt---ctaca-aattt--------------ycwkkgt-----tttgg-ag-a----aacvgat-gtag-------ga-ttrgtatg-tgctgtaaatctccttt---------tccc-------tgctcagga----gc-----------agwtacaaattrcat-------------------------------------------------attttttcggtt---------------------tgg-gataatttttttttag-----------------------------------------------------------------------------------------------------------------------------------------------------------------------------------------
>I28619_M045_Malvaceae_Phragmotheca_mammosa_seq1
-----------------------------------------------------atatctttrg-ttttaggt-------atgtcgatgtaatwactaaytaaa---------attggtgtat-----gtaagtt-gcattawtgarattctttraa-----------------------------catyhtgtt-ghtcccattggct---------tattaatyhatgy--------------srkaa--------aaats-gaacc-------ttyaaaatkt------------awcacatg---rtga---attg-ratg-tttga----rtgtatgg----tcakcttgttctt-----------cttggy-tgcagttgcaatcttttcaagytgaggacatcaaacaggattatgatacwggcaaagatgggatcaccatggtttcyttcaaagttgattttgatcdgvttgagaaattrgaadaggctatcaaagccaattgtagcagagaacttgtgttttat-aagcattg-------aa----act-------gact--t--trc-wc-------twy-----ammwtwawgwt-wk-wttttgt---stac--aawtt--------------tcvcagc-----tttsg-as-m----aacagrt-ktag-------ra-ttggtatg-tgctstaaatctccttt---------tcct-------tgcktarsm----rc-----------aaatttgaattgcat-------------------------------------------------atttttcgtttg------------ggaaaatttaaa-tacmttgtg---------------aaatwrkycaawkck---------------------------------------------------ttccartmtarraractac----taattc----------------------------------------------------------------------------------
>I28620_M046_Malvaceae_Camptostemon_shultzii_seq1
------------------------------------------------------tatatttgg-ttttaggt-------atgttgatgtgataactaattaaa---------attggtatat-----gtaagtt-gcattattgaaattcttcgaa-----------------------------cattttgtc-gctctc--------------------------------------tttgcccaaa--------aaaggrgggcc-------ttcaaaatgt------------atcacatg---gtaa----------------------------------------tcttgtt-----------ctttgc-tgcagttgcaatcctttgaagttgaggacatcaaacaggattatgatacaggcaaagatgggatcactatggtttccttcaaagtcgatttcgatcrggtcgagaaactagaagaggctatcaaagccaattgtagtagagaacttgtgttttat-aagcattg-------aa----act-------gact--t--cac-ac-------ttc-----atcgtaaagat-ag-attccgt---ctac--aaatt--------------ttccagc-----tttgg-tg-c----aacagat-ttaa-------ga-ttggtaaa-gtatacgtgttgatttt---------g--------------------------------------------------------------------------------------------------------------------------------------------------------------------------------------------------------------------------------------------------------------------------------------------------------------------------------------------------
>I28621_M153_Malvaceae_Trichospermum_sp_seq1
-------------------------------------------------------------------------------------aagtgataactaattatg---------gttggcat------------------gacttgacattcttcgatt--------------------catcttgtatttctgtt-gaatcmagcsgat---------ttttaatmtaygt---ggtcttcttttcccgt--------aaatg-gaawc-------ttccaaatgw------------atcacaaa---ttgg---attg-aatg-tttga----ctgtatgg----tcatcttgytctt-----------yttggc-tgcagttgcaatcatttaaagctgaggacatcaaacaggattatgatvhyggtaacgatgggrcaaccatggtttcchtcaaagttgattttgatcaagtcgagaaattagaagaggctatcaaaagcaattgtagcagagaccttgtgwtttat-aagcgttg-------aa----ayt-------gact--t--tgc-taattgctdttt-----accatadatvt-agmaaaatgt---cttac-gaatt--------------tttcggc-----cctgacag-ca--caacacat-ttag-------ga-ttgttata-tgctgtcaatctcctct---------ctat--------gcttagga----gg-----------cgatcccacttgcat-------------------------------------------------atcgattacatcttg-----------attgggataa-taccttgtg---------------aaact----------------------------------------------------------------------------------------------------------------------------------------------------------------------------
>I28623_M048_Malvaceae_Abroma_augusta_seq1
----------------------------------------------------------------atataggt-------acattgacgcagtaactaattata---------gctggt---------gtaagtt-gcattatttaaattcttcaaat----------------------------catcctgtt-gaccccatccgct---------tattaatttacat---ggtcttcttggcccaa--------aactg-caaccttcaaccttcaaaatgt------------gtcacatg---gtga---actg-aatg-tttga----ctgtatgg-------tcatgttgtt-----------cttgac-tgcagttgcaatcttttcaagccgaggacatcaaacaggattatgatactggcaaagatgggatcaccatggtttccttcaaagttgattttgatcaagttgagaaattagaagaggctatcaaagccaattgcagcagagaacttgtgttttat-aagcattg-------aa----act-------gatg--t--agg---------attg------------------------------ctat--gattt--------------tcctagc-----tttgg-ag-t---------at-gtag-------gg-ttgctatgagcttgtaaatctccttt---------tcct--------gccaagga----gc-----------agatccaagttgcat-------------------------------------------------attctttacttcctt-----------tttggggaaa-taccttgtg---------------aaatcaatagaaggt----agtwca------agaaa------------------------------------cttacaagtaatt--------------------------------------------------------------------------------------------
>I28624_M049_Malvaceae_Corchoropsis_tomentosa_seq1
-----------------------------------------------------------------------------------tttagtagtcgttgtataagttta--tcggctataatgtgatt---------aatattgtgaa-cttctcaaat----------------------------tattcggtt-----------gctgtga----tgagcgattgttgt----gttcatatagtaggacaatgttaaaatg-gggcc--------ttcgaatgt----------------------------------------tttga----gtgtaatg---gtaatcatgttttt--cttgggta-tttggc-tgcagttgcaatcttttcaggctgaggacatcaaacaggattatgatactggcaaagatgggatcaccatggtttccttcaaagttgattttgatcggcttgagaaattagaagaggctatcaaagccaattgtagcagacaacttgtgtttttt-aaacattg-------aa----act-------gact--t--tac-tc-------ttt-----accattgaagataa-----------gaag--agctt--------------gtcaaca-----atcgg-ag-a----aacagat-ctgga------ga-ttggcaca-tgccgcaaatctcctttttttttttcttcc-------tgcttcagt----gc-----------agattcggataacaacaa--------------------------------------------------------------------------------------------------------------------------------------------------------------------------------------------------------------------------------------------------------------------------------------------
>I28625_M193_Malvaceae_Apeiba_tibourbou_seq1
-------------------------------------------------acatatagtgtgag-atataggt-------acatagaartaataactarttaca---------gtygrcatat-----ttaagtt-ggaatvtttaaattcttcatat--------------------tatcttgtatttctgtt-g------------------------------------tggycttctttccccga--------aatgg-gaccttcca--rttccawatgt------------atcacatg---rtga---attg-amtg-tttaa----ctghatgc----ttatcktcttctt-----------vttgtc-yrcagttgcaatcttthcaagctgaggacatcaaacaggattatgatactggcaaagatgggataaccatggtttccttcaaagttgattttgatcgagttgagaaattagaagaggctatcaaagccaattgtagchgagaccttgtgthttat-aagcgtkg-------aa----act-------gact--t--tgc-ta-------ttva----accctaaatat-gg-agaatgy---cttga-gactt--------------tcccagc-----ktwgg-ag-a----aacamat-ytas-------da-yagt----------aaatccccwttt---------csgt--------ghttaaga----gc-----------tgrtccaagktgcat-------------------------------------------------attgttcacatcttg-----------tttgggatar-tacytrgtg---------------taattagtcaaagtt----agtgta------ggaaacaactcattctt------------------ttct-----------------------------------------------------------------------------------------------------------
>I28626_M226_Malvaceae_Helicteres_guazumifolia_seq1
---------------------------------------------------gtataacatgaa-gtatagytacagactacastggtggaattactaatctaat-------------------------------gcattattgatcttct--------------------------atttttatcatcctgttgggtctygtttgct---------tattaacttacct---ggtcttctttgktgar------ttraatk-gramc-----------------------------ttgacgtg---ttra---attg-aawk-htaga----ctgtattg----taatcttgttctt-----------cthkgk-tgcagttgcaatcttttcaagctgaggacatcaadbaggattatgatactggcaaagatggaatcaccatggtttbbkyyrwagttrnttttgatcaggttgagaaattagaagaggctgtcaaagccaattgtagcagagaacttktgttttat-aagcattg-------aa----act-------gaat--t--tdc-tg-------ttt-----accatraatat-aa-agattgt---ctaca-aatct------------------------------------------------ttat-------ga-ttggtwtg-tgstgtwtatytctgtt---------tccc-------tgcttarca----gc-----------arayayaaattacat-------------------------------------------------atttatttattc-------------aattggraaaa-taagtttkg---------------wawsysytmtwtwytw---------------------------------------------carttkyyytgcttgarwky-----y------------------------------------------------------------------------------------------
>I28628_M051_Malvaceae_Werklea_horrida_seq1
agatcaaatatattattttctcacattcttttcatttgctctggattttaaatatatctttg--gtttaggt-------atgttgaggtgatagctaattaaa---------attggtatat-----ttaagaa---------------------------------------------------cattttgtt----------------------------------------gctttctttgcccaa--------gaacg-ggact-------ttggaaatgta------------------------------------------------tcacatgg----aaatcttgttctt-----------ctttgc-tgcagttacaatcttttgaagtggaggacatcaaacaggattatgatacaggcaaagatgggatcaccatggttaccttcaaagttgattttgatcgggtcaataaattagaagaggctataaaagccaattgtagcagagaacttgttttttac-aagcattg-------aa----acc-------tgac--t--tac-ac--ttcagttc-----accatcgagat-ag-gttccat---ctac--aaatt----------------------------------------------------------------------------------------------------------------------------------------------------------------------------------------------------------------------------------------------------------------------------------------------------------------------------------------------------------------------------------------------------------------------------------------------------
>I28629_M052_Malvaceae_Spirotheca_rosea_seq1
------------------------------------------------------------------ttaggt-------atgttgctgcaataactaattaaaa--------tttggtgtat-----gtaagtc-gaattattgaaattcgtcgaa-----------------------------cattttgtt-gctctc--------------------------------------tttgcccaaa--------tattg-ggata-------ttcaagatgt------------gttacatgtgtatca---aatg-gtga-attga----atgtatgg----tcatcttgttctt-----------cttggcttgcagttgcaatcttttcwagttgaggacatcaaacaggattatgatacgggcaaggatgggatcaccatggtttccttcaaagttgattttgatcgggttgagaaattagaagatgctctcaaagacaattktagcagagaactcgtattttat-aagcattgaa-----aa----act-------gact--t--tgc-am-------tct-----actgtaaagat-ag-attttgt---ctac--aaatt--------------tcctagc-----cttgg-cg-c----tacagat-ttag-------ga-ctggtatg-tgcttttaatctacttt---------tccc--------gcktagga----gca---------gagatccaaattaaat-------------------------------------------------gtttgattgttt-----------------gggaaac----------------------------------------------------------------------------------------------------------------------------------------------------------------------------------------------------------
>I28630_M053_Malvaceae_Huberodendron_swietenioides_seq1
---------------------------------------------ttttacatatatctttgg-atttaggt-------atgttgttgaaataactaattaaaa--------atcggtgtat-----gtaagtt-gcattgttgaaattctttgaa-----------------------------cattctgtt-gctctc--------------------------------------tttgcccaaa--------aaatg-ggacc-------ttcaaaatgt------------gtcacatg---gtgg---attg-aatg-tttga----ctgtatgg----tcatctttttctt-----------cttggcttgcagttgcagtctttccaagttgaggacatcaaacaggattatgatacaggcaaagatgggatcaccatggtttccttcaaagttgattttgatcgggttgagaaattagaagacgctatcaaagccaattgtagcagacaactcgtgttttat-aagcattg-------aa----act-------gact--t--tgc-ac-------tct-----accataaagat-agcttttttt---ctac--taatt--------------tcccagc-----tttgg-ag-c----tacagat-ttag-------gg-ctggtayg-tgctataaatct-cttt---------tccc--------gattacga----gca---------rarw---------------------------------------------------------------------------------------------gaga-ta-------------------------------------------------------------------------------------------------------------------------------------------------------------------------------------------------------
>I28631_M054_Malvaceae_Trochetiopsis_benjaminae_seq1
ac-----------------------------------------------------------------------------cgagttcatcagtcatcctataagttta--tcggatattatgtcatt---------gatattgtgatctttctcaaat----------------------------taatcggtt-tmt-gtgattgctgtgatgagtgagtgatcgttgt---ggtc----tagtatgaygctgttaaaatg-ggagc-------ttcagaatgt----------------------------------------ttcgt----gtgtatggta-atcatcatgttgtttctttcggtg-tttggc-tgcagttgcaatcttttcaagttgaggacatcaaacaggattatgatactggcaaagatgggatcaccatggtttctttcaaagtcgattttgatcggctggagaaactagaagaggctctcagagccaattgtagcagacaacttgtgttttat-aaacattg-------aa----ac------ctggct--t--tgc-tct------ttt-----accatgaagat-aa-----------caag--agttt--------------gttcaca-----attgg-agaa----aacagat-tttg-------gag-------a-tgctgtaaatctcctttttcaatt-ttccc-------tgcttcttt----gc-----------acattttgataacaaca-----------------------------------------------atttaaacaccttg-----------------------------------------------aaat-----------------------------------------------------------------------------------------------------------------------------------------------------------------------------
>I28632_M055_Malvaceae_Eriolaena_candollei_seq1
-----------------------------------------------------------------------------------------------------agttta--tcagatattatgtc---------------attgtgaattttctcgaat----------------------------taatcggtt-act-ctgattgctgtga----tgagtgatcrttgt---ggtc----tagtatgacgmtdtyaaaatg-gragc-------tttcvaatgt----------------------------------------ttyga----rtgtatggta-atcatcwtgttctttctttgggtgttttggc-tgcagtwgcaaycttttcaagttgaggamatcaaacargattatgatactggcaaagatgggrtmaccatggtttctttcaaagtcgattttgatcggcttgagaaaytagaagaggctctcaaagccaattgyagcagmcaamttgtgttttat-aaacattg-------aa----amcb-aahcygact--y--tgy-tct------ttt-----accatgaagat-aa-----------caag--agttt--------------gttcaca-----aktgg-ag-a----aamagat-tttg-------gag-------a-tgatgtaaatctcctttttcaatt-ttccc-------tgcttctgt----gc-----------agattttgataacatta-----------------------------------------------atttaaacac------------------------------------------------------------------------------------------------------------------------------------------------------------------------------------------------------------------------------------
>I28635_M058_Malvaceae_Byttneria_aculeata_seq1
------------------------------------------------------------------------------------------atcattattttgaa-------attatgcatgt-----actagga-gcagtgtttacttgtgtttacataga---------------------tgttcttgggtc-agttcaaaaccat---------tttcggttaatat---aacacttt----------------aaacgttggcc-------ttcaaaatga------------atcactca---gtga---actg-aatg-cttga----ttgtatgt----tcatgttgttaat-----------ttcggt-tgcagttgcaatcatttcaagctgaggacatcaaacaggattatgatactggcaaagatgggatcaccatggtttccttcaaagttgattttgatcgggttgataagttagaagaggctatcaaagacaattgcagcagagaacttgcgttttat-aagcattg-------aa----act-------gatg--t--aat---------gtt------------------------------------------------------------------------------------------------------------------gctatgagattccttt---------tcct--------gccaagaa----gc-----------agaaccaaatgtagt------------------------------------------------------------------------------agaaaaa-aacttacta-------------------------------------------------------gttactct------------------ttcctgc--------------------ttgttcttggg-----atttttttaattgatttattgtacaatgctcactt-----ttacagtaataa------------ata-
>I28636_M059_Malvaceae_Pterospermum_pierrei_seq1
-------------------------------------------------------------------------------------------------------------------------------------------------------------------------------------------------------------------------------------------tatctttaaatcaa--------catgg-taccc-------ttcaaa-------------------ccatg---gtga---acctgaatgttttga----gtgtatgg----tcatcttgttctt-----------cttggc-tgcagttgcaatcatttcaagttgaggacatcaaacaggattatgatactggcaaagatgggatcaccatggtttccttcacggttgattttgatcgggttgagaaattagaagaggccatcaaagccaattgtagcagagagcttgtgttttac-aaacattk-------aa----act-------agct--t--tgcttt-------ttt-----acaatagagataag-agtttgt---ctac--aattt--------------tctcaga-----tttgg-ag-a----a-----------------------------------------------------------------------------------------------------------------------------------------------------------------------------------------------------------------------------------------------------------------------------------------------------------------------------------------------------------------------------------------------------------
>I28637_M060_Malvaceae_Duboscia_vifidiflora_seq1
---------------------------------------------------------------------------------attgaggtgataactaatgata---------astggcatat-----ataagtt-gcagtcttgacattctttgaat--------------------catcttgtatttctgtt-gaatctagctgac---------tttaatttgatgc---ggtcttctttgcccga--------aaatg-ggatc-------ttccaaatgt------------gtcacgtg---gtga---attg-aata-tttga----ctgtatgg----taatcttgttctt-----------cgtggc-tacagttgcaatcttttcaagccgaggacatcaaacaggattatgatactggcaaagatgggataactatggtttcattcaaagttgattttgatcgagtggagaagttagaagaggctatcaaagaccattgtagcagagaccttgtgttttat-aagcgtta-------aa----gcc-------atct--t--tgc-ta-------ttt-----accataaatat-ag-aagatgt---cttat-gattt--------------tcccagc-----tttgt-ag-c----aacaaat-tttg-------gg-ttgttatg-tgctataaatctct--------------------------tctgta----gc-----------caatctgacttgcat-------------------------------------------------atggttcacatcttg-----------tttgggataa-taccttgtg---------------aaactagtcaaagtt----agctg---------------------------------------------------------------------------------------------------------------------------------------------------------
>I28638_M061_Malvaceae_Basiloxylon_brasiliensis_seq1
---------------------------------------------ttttacatatatcaaggg-atatagct-------atattgatggaattactaatt----------------------------taa----gcattatcacaattctttaaat----------------------------catcttgtt-attcccattggct---------gattactttacgt---ggt---ctttgcccaa--------aaatg-ggacc-------ttcaaa-------------------acatg---gtga---attg-aatg-tttga----ctgtatgg----tcatcttgttatt-----------cttggc-tgcagttgcaatctttccaagctgaggacatcaaacaggattatgatactggcaaagatgggatcaccatggtttccttcaaagttgattttgatcggcttgagaaattagaagaggctatcaaagccaattgtagcagagaacttccgttttac-aagcattg-------aa----act-------gact--t--tgc-tc-------ttt-----accattaaaat-ag-agtttgt---ctac--aattt--------------tctcagc-----tttgc-ag-a----aacagat-gtag-------ga-ttggtatg-aactgtaagtctccttt---------tccc-------tgcttagga----gc-----------agatctgaattacat-------------------------------------------------aactatgaaatt---------------------gag-tacactaagcacttatc------accattat--------------------------------------------------------------------------------------------------------------------------------------------------------------------------
>I28639_M249_Malvaceae_Gyranthera_amphibiolepis_seq1
------------------------------------------------tacatatatctttgg-attttggt-------atgttggtgcaataactaattaaaa--------atcggtgtat-----gtaagtt-gcattattgaaattctttgaa-----------------------------cattctgtt-gctttc--------------------------------------tttgcccgaa--------aaatg-gaacc-------ttcaaaatgt------------atcacatg---gtgg---attg-aatg-tttga----ctgtatgg----tcatctttttctt-----------cttggcttgcagttgcagtctttccaagttgaggacatcaaacaggattatgatacaggcaaagatgggatcaccatggtttccttcaaagttgattttgatcgggttgagaaattagaagaggccatcaaagccaattgtagcagacaactcgtgttttat-aagcattg-------aa----act-------gact--t--tgc-ac-------tct-----accataaagat-ag-attttgt---ctac--aaatt--------------tcccagc-----tttgg-ag-c----tacagat-ttag-------gg-ctggtatg-tgctgtaaatctccttt---------tctc--------gatgacga----gca---------gagatccgaattacat-------------------------------------------------atttgttcgttt-----------------gggaaaa-taaatt---------------------------------------------------------------------------------------------------------------------------------------------------------------------------------------------------
>I28640_M062B_Malvaceae_Diplodiscus_paniculatus_seq1
----------------------------------------------------------------accctaac-------rttgtkytkgaattacta-------------------------------------------------------------------------------------------attttt-gttcccattcgct---------tattaatttgc-c---wwwyytyttcahdcaa--------aaats-vdasy-------tytaaa-------------------acatg---gtga---attg-watg-tttga----ctgtatgg----tca---tgttctt-----------cttggc-tgcagttgcaatcttttcaagctgaggacatcaaacaggattatgatactggcaaagatgggatcaccatgrtttccttcaaagttgactttgatcagcttgagaaattagaagaggctctcaaagccaattgtagcagagaacttgtrwkwtmd-aarvadhr-------aa----aht-------gact--t--tkc-tc-------ttt-----accataacagt-ag-agttttt---ytryh-mawtt--------------kca--sy-----wtygr-as-w----wacagat-gtag-------ga-ttggtatg-tgctgtaaatctccttt---------gccc-------tgctcagga----gc-----------agatacaaattgcat-------------------------------------------------atttttttggtt---------------------tgg-tgtagttc-------------------------------------------------------------------------------------------------------------------------------------------------------------------------------------------------
>I28641_M063_Malvaceae_Brownlowia_peltata_seq1
--------------------------------------------------------------------------------------------gtcgaagttta---------gtccctgtac-----tcaaatttgttaaattaaagtccccttacttca-----------------cgaaatgtaaaattttt-gttcctattcgct---------tattaatttgc-c---gttcttctttgcacaa--------aaatg-agact-------tttaaa-------------------acatg---gtga---attg-aatg-tttga----ttgtatgg----gcatgttcttctt-----------cttggc-tgcagttgtcatcttttcaagctgaggacatcaaacaggattacgatactggcaaggatgggatcaccatggtttccttcaaagttgactttgatcggcttgagaaattagaagaggctctcaaagccaattgtagcagagaacttgtgttttat-aagcattgaa--ttgaa----aat-------gacc--t--tgc-tc-------ttt-----accgtaacaat-ag-agtttgt---ctac--aaatt---------------ttcagt-----tttgg-ag-a----aacacat-gtag-------ga-ttggtgcg-tgctgta--------tt---------tccc-------cgctcagga----gc-----------agatacaaattgcac-------------------------------------------------a---------------------------------------------------------------------------------------------------------------------------------------------------------------------------------------------------------------------------------------------
>I28642_M064_Malvaceae_Burretiodendron_esquirolii_seq1
a---------------------------------------------------------------------------------------------------------------------atat-----------------------------------------------------------------------------------------------aataattgtgact---tgtatwstwykyryaa--------aaakg-gatct-------ttcaaa-------------------gcatg---ctga---actg-aatg-tttgagtgtatgtatgg----tcatcttgttcgt-----------tttggc-tgcagttgcaatcttttcaagttgaggacatcaaacaggattatgataccggcaaagatgggatcaccatggtttccttcaacgttgattttgataggcttgagaaattagaggaggctatcaaagccaactgtagcagagaacttgtgttttac-aaacattg-------aa----actt-aa---ract--t--tgcaty-------ttt-----accatagayrm-wa-gagtttg---yywm--yrwwt--------------tytcagy-----tttgg-ag-a----aacggat-gtag-------ga-ttagtatg-tgctgtaaatctccttt---------tccc-------tgctcagga----gc-----------agatacaaat----------------------------------------------------------------------------------------------------------------------------------------------------------------------------------------------------------------------------------------------------------------------------------------------------
>I28643_M065_Malvaceae_Hermannia_flammea_seq1
--------------------------------------actgtgttttcacatacatcatggg-atagacct-------acattgatgtagttaat----------------attggtgtct-----gtaagaa---------------------------------------------------catcatttt-gctcccggttgct---------tatcagtttattt---ggtcttctttgcccaa--------aattg-ggacc-------tcc------------------------------------------tatg-tttgt----ctgtacagtc-actgtcttgttctt-----------cttggc-tgcagttgcaatcttttcaagctgaggaaatcaaacaggattahgatactggaaaagatgggatcacyatggtttccttcaaaaktgattttgataaagtggagaaattagaagaggctatcaaagacaattgtagcagagaccttgtgttttat-aagcattg-------aa----tct-------gact--t--tgc-cg-------ttca--ataccataaatat-ag-agattgc---ctac--aattt--------------ccccagc-----tttcg-at-c----aacagat-ctac-------ga-ttggtatg-tgctttaaatctccttt---------tacac------cgcttaaga----gc-----------agattg--------------------------------------------------------------------------------------------------------------------------------------------------------------------------------------------------------------------------------------------------------------------------------------------------------
>I28644_M066_Malvaceae_Thomasia_solanaceae_seq1
-------------------------------------------------------------------------------ttgatgaagtaataactagttaat---------actggtgtat-----gtaagtt-gctttattgaaattctctgca-----------------------------cgccctttt-gctttcttttgct---------tatcaatttatct---ggtggtctttgcgcaa--------aaatg-agacc-------tttaatatgt--------------cacatg---gcga---gttg-aacg-tttga----ctttatggtc-atcatcctgttctt-----------cctggc-tgcagttccaatcttttcaagtcgaggaaatcaatcaggattatgatactggcaaagatgggatcaccatggtttccttcaaagttgattttgataaggtcgagaaattagaagaggctatcaaagccaattgtagcagagaacttgtgttttat-aagcattg-------aa----act-------------g--cgc-ca-------ttt-----accatgaatgt-ag-agattgt---ctac--gattt--------------tcccagc-----tttgg-ag-c----aacatat-ttag-------ga-gaggtatg-ttctataaatctccttt---------tccc-------tgcgtagga----gc-----------agat-tgagttacatct----------------------------------------------tgttt-------------------------gggaaaatgcctttgtg---------------aaattagtcgaacgt---------------------------------------------------aatatgcctacgagtaaaa------gtttattc------------------------------------------------------------------------------
>I28645_M067_Malvaceae_Guichenotia_ledifolia_seq1
----------------------------------------------------------------atataggta----kattgatgaagtaataactagttaat---------actggtgtat-----gtaagtt-gctttattgaaattctctgca-----------------------------caac-----------cttttgct---------tatcaaactat------gtggtctttgcaaaa--------aaatg-agagc-------tttaatatgt--------------tgcatg---gcga---attg-aatg-tttga----ctttatggtc-atcatcctgtcctt-----------cttggc-tgcagttgcaatcttttcaagtcgaggaaatcaatcaggattatgatactggcaaagatgggatcaccatggtttccttcaaagttgattttgataaggttgagaaattagaagacgctatcaaagccaattgtagcagagaacttgtgttttat-aagcattg-------aa----act-------------g--cac-ca-------ttt-----accatgaatgt-ag-agattgt---ctac--gattt--------------tcccagc-----tttgg-ag-c----aacagat-ttag-------ga-gaggtacg-ttttgtaaatctccttt---------tccc-------tgcgtagga----gc-----------agat-tgagttacatct----------------------------------------------tg---------------------------------------tttgtg---------------aaattagtcgaatgt---------------------------------------------------aatatggctatgagtaaaa------gtttattcttgttta-----------------------------------------------------------------------
>I28646_M068_Malvaceae_Helmiopsis_sp_seq1
----------------------------------------------------------------------------------------------------------a--tctgatattatttcatt---------gatattgtgaattttctcaaat----------------------------taatcggtt-tct-gtgattgctgtgatgrgtgagtgatcgttgt---ggtc----tagtatgacgctkttaaaatg-ggagc-------ttcgaatgtt----------------------------------------ttaga----atgtatggta-atcatcatgttctttctttgggtg-tttggc-tgcagttgcaatcttttcaagttgaggacatcaaacaggattatgatacaggcaaagatgggatcaccatggtttctttcaaagtcgattttgatcggcttgagaaattagaagaggctctcaaagccaattgtagcagacaacttgtgttttat-aaacactg-------aa----acc------tgact--t--tgc-kct------ttt-----accatgaagat-aa-----------caag--agttt--------------gttcgca-----attgg-ag-a----aacagat-tttg-------gag-------a-tgatgtaaatctcmtttttcaatt-ttccc-------tgcttctgt----gc-----------agattttgataacattg-----------------------------------------------atttaaacaccttg-----------------------------------------------aacttagtcaactc-------------------------------------------------------------------------------------------------------------------------------------------------------------------
>I28647_M069_Malvaceae_Cheirolaena_linearis_seq1
-------------------------------------------------------------------------------------------tcatggtataagttta--tcagatattatgccatt---------gatattgtgaattttctcaaat----------------------------taatcggta-tct-gttattgctgtgatgagtgagtgatcgttgt---ggtc----tagtgcgacgctgttaaaacg-ggagc--------ttcaaatgt----------------------------------------tttga----gtgtatggca-atcatcatgttctttctttggatg-tttggc-tgcagttgcaatcttttcaagttgaggacatcaaacaggattatgatactggcaaagatgggatcaccatggtttctttcaaagtcgattttgatcggcttgagaaactagaagaggctctcaaagccaattgtagcagacaacttgtgttttat-aaacaatg-------aa----acc------tggcg--t--tgc-tct------ttt-----acaatgaagat-aa-----------cagg--agttt--------------gttcaca-----attgg-ag-a----aacagat-tttg-------gag-------a-tgctgtaaatctcctttttcaatt-ttccc-------tgcttctgt----gc-----------acattttgataaca--------------------------------------------------atttaaacacattg-----------------------------------------------aaattggt-------------------------------------------------------------------------------------------------------------------------------------------------------------------------
>I28648_M070_Malvaceae_Helmiopsiella_madagascariensis_seq1
-----------------------------------------------------------------------------------tttattagtyatcgtrtmagttta--tcggatattatgtcatt---------gatatdgtgaattttctcraat----------------------------taatykgtt-wct-ktgattgctgtgatgagtgrgtgathrttgt---ggtc----taktatgaygmtgttaaaatg-ggagc-------tttcgaaygd----------------------------------------ttyga----gtgtatggta-awmatcatdttctttctttgggtk-tthggc-tgcagttgcaatcttttcaagttgaggacatcaaacaggattatgatdctggcaaagatgggatcaccatggtttctttcaargtcgattttgatmggcttgagaaahtagaagaggctctcaaagccaattgtagcagacaacttgtgttttat-aaacattg-------aa----accb-dmhchgact--y--tgc-tck------tty-----hccatgragat-ra-----------yaag--agttt--------------gytcacr-----ayygg-ag-a----aacrgat-ttyg-------grg-------m-ygmtgtaaatctcctttttcaatt-ttccy-------tgcttctgt----gc-----------agattttgataacatta-----------------------------------------------atttaaacaccty---------------------------------------------------------------------------------------------------------------------------------------------------------------------------------------------------------------------------------
>I28649_M071_Malvaceae_Goethalsia_meiantha_seq1
--------------------------------------------------------------------------------------------------ytgta---------gttggcatgt-----ggaagtt-gcaatcttgacattcttcaaag--------------------catcttgtatttctgtt-gaatccagctgat---------tttaattt-ttgt---ggtcttctttgcctga--------aaatg-ggatc-------ttccagatgt------------atcacatg---gtga---attg-aata-tttga----ctatatga----tcatcttgttctt-----------cwtggc-cacagttgcaatcttttcaagctgaggacatcaaacaggattatgatactggcaaagacgggataactatggtttccttcaaagttgattttgatagagtcgagaaattagaagaggctatcaaagaccattgtagcagagaccttgtgttctat-aagcgttg-------aa----cct-------ggct--t--tgc-ca-------ttt-----accataaatat-ag-aaaatgt---cttac-aattc--------------tcccagc-----tttgt-ag-c----aacaaat-tttg-------ga-ttgttgta-tgctgtaaatctctg--------------t--------gcttagga----gc-----------caatgcgacttgcat-------------------------------------------------atgattcacatcttg-----------tttggaataa-taccttgtg---------------aaa------------------------------------------------------------------------------------------------------------------------------------------------------------------------------
>I28650_M072_Malvaceae_Clappertonia_ficifolia_seq1
----------------------------------------------------------gtgag-atataggt-------atactagggtgataactrattatg---------rttgacatatg--tartgagtt-gcaatcttg----------------------------------------tgyttctgtt-gaatccggtcgat---------tattaatttnt-----ggtcttctttgcctga--------aaatg-ggaccd------tccgaaatgtat----------agtacatg---gtgaattattg-aatk-tttca----ctgcatga----tcatcttgttctt-----------ctthgc-tgcagttgcaatcttttcaagctgaggdcatcaaacaggattaygatactggaaaagatggracraccatggtttcatttaaagttgattttgatcragtagagaaattagaagaggctatcaaagacaattgtagtagagaccttgtgttttat-aagcgttgaaacttgaa----act-------gact--t--tga-ta-------ttt-----agcatttatat-gg-agaatgc---cttat-gaatt--------------tcccacc-----tttgg-ag------aacaaat-gtaa-------aa-----------ggtatccttttctata---------gccckag----tgttctawa----ac-----------tgytagaaattrcta-------------------------------------------------ccatttgacattaata---------aataacactaatcac------------------------------------------------------------------------------------------------------------------------------------------------------------------------------------------------------
>I28652_M074_Malvaceae_Hildegardia_barteri_seq1
------------------------------------------------tacatatatcatggg-atattgct-------acattgacggaattactaatt----------------------------taactt-gcattatcgaaattctttaaat----------------------------catcttgtg-gttcccattcgct---------tattaatttacat---ggtcttctctgcccaa--------aagtg-tgacc-------ttcaaa-------------------acatg---gtga---attg-aatg-tttga----ctgtgtgg----tcatcttgttatt-----------cttggc-tgcagttgcaatcttttcaagcggaggatatcaaacaggattatgatactggcaaagatgggatcaccatggtttccttcaaagttgattttgatcggcttgagaaattagaagaggctatcaaagtcaattgtagcagagaactcgtgttttat-aagtattg-------aa----act-------aact--t--tgc-tc-------tgt-----accgtattgat-ag-agtttgt---ctac--aattt--------------tcttagc-----tttgt-tg-a----tacagac-gtag-------ga-ttggtata-aactgtaagtctccttt---------tcct-------tgtttagga----gc-----------agatcttagttacat-------------------------------------------------aattatgaaatt---------------------gaa-tacccgaagcactaatc----------------------------------------------------------------------------------------------------------------------------------------------------------------------------------------
>I28653_M168_Malvaceae_Theobroma_cacao_seq1
atgtgtg---------------------------------------------------------atataggt-------acattgatgaaataactaattaca---------attggcgtgt-----gtaagtt-gcagtattgaaattttctgaat---------------------------ccattctgtt-gctcccatttgct---------tattaattttctt---ggtctt-----------------aaaatg-gaacc-------ttcgat--gc------------atcacagg---ctga---actg-aatg-tttga----ctgtatgg----tcattttgttctt-----------ctttgt-tgcagttacaatcttttcaagctgaggacatcaaacaggattatgatactggcaaagatgggatcaccatggtttccttcaaagttgattttgatcgggtcgagaaattagaagaaactattaaagccaattgtagcagagaacttgtgttttat-aagcactg-------ac----act-------gact--t--tgc-ta-------ttt-----accatacacag----agattgt---ctac--aatta--------------ttcaagc-----tttgg-ac-c----aacagat-gtag-------ga-ttggtatg-tgctgtatatctctttt---------ccct--------gctgagga----gc-----------caatcctatttacat-------------------------------------------------cttcttagcatcttg-----------tttggggaaa-tgccttgtg---------------aaattagtcaaaag-------------------------------------------------------------------------------------------------------------------------------------------------------------------
>I28654_M105_Malvaceae_Pachira_aquatica_seq1
------------------------------------------------------------------ttagat-------atgttgatgcaataactaattaaaa--------atcag----t-----gtaagtt-gtatctttgaaattctttgaa-----------------------------cattttgtt-actctc--------------------------------------tttgcccgaa--------aaatg-ggacc-------ttcaagatgt------------gtcaaatg---gtga---actg-aatg-ttcga----ctgtatgg----tcatcttgttctt-----------tttggcttgcagttgcagacttttcaagttgaggacctcaaacaggattatgatacaggcaaagatgggatcaccatggtttccttcaaagttgattttgatcgggttgagaaattagaagacactatcaaagccaattgtagcagagaactcgtgttttat-aagcattgaa-----aa----acc-------gact--t--tgc-ac-------tct-----accgtaaagat-ag-attttgt---ctac--agatt--------------tcccagc-----tttgg-ag-c----tacaggt-ttag-------ga-ctggtatg-tgctctaaatctccttt---------cccc--------acttagga----gca---------gagatccgaattacat-------------------------------------------------atttgttmgttt-----------------gggaaaa-tacattgtg---------------aaattaatcaaa---------------------------------------------------------------------------------------------------------------------------------------------------------------------
>I28655_M148_Malvaceae_Robinsonella_mirandae_seq1
----------------tcttatgccttcwtttcattagctcaggattttacctatatattagg-ttttaggt-------atgttgatgtgataactaattaaa----------tttgtacat-----gtacgtt-gcattattgaaattcttcgaa-----------------------------cattatgtt-gctctc--------------------------------------tttgcccaaa--------aaa-g-ggacc-------t-------------------------------------------------------------tatga----taa---tcttgtt-----------ctttgt-tgcagttgcaatcttttgaagtggaggacatcaaacaggattatgatacaggcaaagatgggatcaccatggtttccttcaaagtcgatttcgattgggtcgagaaactagaagaggctattaaagccaattgtagtagagaacttgtgttttat-aagcgctg--------a----act-------gact--c--cac-ac-------ttc-----accacaaagat-ag-atttcgt---ctac--aaatt--------------ttacagc-----ttcgc-tg-c----aacagat-ttaa-------ga-ttggaatg-ttctgtaaacctccttt---------tccc--------aattagga----gct---------gagatatgaactacat-------------------------------------------------atttgt----------------------------------------------------------------------------------------------------------------------------------------------------------------------------------------------------------------------------------------
>I28656_M002_Malvaceae_Tilia_americana_seq1
-----------------------------------------------------------------kgaaksw-------acawtkatdaahtbahdaatt----------------------------taattt-gcattrktgaaattctttdaat----------------------------crtydtkyt-kwtmccdtthkct---------tattvatttaykw---rrwyktmtttkhccaa--------aaatk-ggacc-------ttyaaaatgt------------rycrcwyd---dtkd---hytdwmwkt-yttkw----ytktvtkk----tcawcthdhtytt-----------yhykkc-wdmakktryaawcttttcaabchgaggacatcaaacaggattatgatactggcaaagatgggatcaccatgrtttccttcaaartwgattthgatcggvttgagaaattagaagakgctaycaaagccaawtgtagcagagavcttgtgttytat-aagcattg-------aa----act-------gact--y--krc-tm-------ttt-----acmwtaragat-am-rkdkkkb---bbvymhwattt--------------tchcagc-----tktgg-wk-m----aacagrt-gyag-------ra-ttggtatg-tgctgtaaatmtccttt---------tccc-------tgcttagga----rc-----------agrtycaaattwcat-------------------------------------------------atdtatatattttttt--------cgtttkggaaaa-ttccttgtg---------------aaatcagtcaaaggt----agtata------agaaa---------------------------------------------------------------------------------------------------------------------------------------------
>I28657_M180_Malvaceae_Triumfetta_lappula_seq1
-------------------------tcctgtt------------------agcatatagtgag-agataggtat-----------------------------------atggttgacatgtg--tagtaagtt-gcaatcttg-------------------------t--------------gttttctgtt-gaatccagccggt---------tattagtttat------gtkgtctttgcccsa--------aartg-ggacct------tcygaaatgt------------attacatg---gtgagttattg-aatg-tttca----ctggatga----ttmtcwtgttyrt-----------cttcac-tgcagttgcaatcttttcaagchgaggacatcaaacaggattaygatactggcaaagatgggacaaccatggtttcattcaargttgattttgatcgagtagasaaattagaagaagctatcaaagacaattgtagtagagaccttgtgttttat-aagcgttg-------aa----act-------gact--t--tga-ta-------ttt-----agcatatatgt-gg-agaatgg---cttrg-gaatt--------------tcccatc-----tttgg-ag-c----aammaaw-kkwa-------aa-atgtaaaa--ggtatmcttttctata---------gccctag----tgttctata----ac-----------tawtagaaattatta-------------------------------------------------cyatttgatattaatg---------aataacactaattacttaggg---------------aaatgagac---------------------------------------------------------tttccattt------------------------------------------------------------------------------------------------------
>I28658_M160_Muntingiaceae_Muntingia_calabura_seq1
------------------------------------atcaggtgagcttttccatggctgtgg-atttaacattctgcatgaagaaagaagtagactagtactatta---c----------------acaagtc--------------------------------a------ttgctgctgacattttcattggatgtttgtcaaat------------------------tctttctcttagatcaa--------taatg----------------------------------------------gtga---gtct-gatt-ttgaa---cttgt-----actccatcctgtgttgtgt--------ggtggt-tgcagttacaaacttgcaaggccgaggatatcaaacaggactatgataccggtaaagatggcatcaccatggtttctttcaaagtcaactttgatcaggttgagaaactggaggaggctatcagagcacattgtagtcgggaaattttattttat-aagcgatg-------ag----ata-------t--------ggc-ca-------ttcaccagaacttgaacat-aa-aattcaa---caat------tttga----------tcccacc-----atgaa-gg-c----aatagat-gcaa-------ca-tgtgtttg-tat-----acctcactg---------catc-------agaccagag----gttt-------cactagatgttgggccaaga---ctagaatt-------------------------------catg----------------------------------------------------------------------------------------------------------------------------------------------------------------------------------------------------------------------------------------------
