# Supplementary material for: Localized Phylogenetic Discordance Among Nuclear Loci Due to Incomplete Lineage Sorting and Introgression in the Family of Cotton and Cacao (Malvaceae)
Source: Front Plant Sci. 2022 Apr 13;13:850521. doi: 10.3389/fpls.2022.850521 (PMC9043901; doi:10.3389/fpls.2022.850521)
Supplement: Supplementary file 1 [file Data_Sheet_1.ZIP › Alignments_v4/L228.fasta]

>I23352_M001_Malvaceae_Bombax_ceiba_seq1
-------------------------------------------------------------------------------------------------------------------------------------------------------------------------------------------------------------------------------------------------------------------------------------------------------------------------------------------------------------------------------------------------------------------------------------------------------------------------------------------------------------------------------------------------------------------------------atcaatggaccagcaaacgatgaa------------ggtgctcttgatgccttcgtctcgattataacaggcccaccagggcctaaccctgtgcaattgatgccgaga---attaacttacctgtcctagttttatggggtgatcaagatcctttcacccctcttgacgggcctgtaggta--agtacttctcttccttgccttcacartcgccaaa-tgtaagccttcatgtrttggaaggagtagggcattgcccccatgatg----------ataaacctgaactagttcatgaaaagatgcttccttggttggctcaacttacttc------tttgtgagag-tcat-------tat------------tgctt-------tt-cctagaaactgatggggt------------------------------------attggatag-ta-----------------gatttt-----------------taagagccart---------------tgtatcccttgt-a-aaatgatc------------------caagraat---ata------tcaat-----gaatatctcatgtacccatgttgtatt--------gaatct---tgt------------------------------------------------------------------------------------------------------------------------------------------------------------------------------------------------------------------------------------------------------------------------------------------------------------------------------
>I23353_M002_Malvaceae_Tilia_americana_seq1
----------------------------------------------------------------------------------------------------------------------------------------------------------------------------------------------------------------------------------------------------------------------------------------------------------------------------------------------------------------------------------------------------------------------------------------------------------------------------------------------------------------------------------------------------------------------------------------------------gaa------------ggcgctcttgatgcctttgtctcaattataacrggyccaccagggccaaaccctgtgcaattgatgccgaga---attaacttacctgtcctagttttatggggtgatcaagatcctttcacccctcttgacgggcctrtwggta--agtacktctcttccctgccytcacamtygtcwaa-tktaagccttttsgtgttggaaggagtagggcattgcccccatgwtg----------ataaacctgacctrgttcawswkamkkykytwyswwrgtygkydcwwytymmwgm------wwhrkgwrrg-ybwt----------------------kgcht-------tt-byrwrwwabwdkhkkrt-------------------------------------wkhrtdyaw-------------------wwgmtwty----------------ymwtrkmawrytwr-------------cyawssmdtrt-amaawkrhym-----------------w------------------------------------rkrawkwwmdvahgttgtatt--------caatct---tgbatatgt----------tagtactttcattcaatcatttgagtc--------------gtttcaaaaagatgcaaaaggaaatgaagcaagccatgcactgtt------ctgtactaatgagtgtggcttttm-----------------------------------------------------------------------------------------------------------------------------------------------------------------------------------------c
>I23354_M003_Malvaceae_Herissantia_crispa_seq1
------------------------------------------------------------------------------------------------------------------------------------------------------------------------------------------------------------------------------------------------------------------------------------------------------------------------------------------------------------------------------------------------------------------------------------------------------------------------------------------------------------------------------------------------------------------------------catcaatggaccagcaaacgatgaa------------ggtgctctcgatgcctttgtctcgattataaccggaccaccagggcctaaccctgtacaactgatgccgaaa---attaacttacctgtcctggttttatggggtgatgaagatcctttcactcctatcgacgggcctgtaggta--agtacttctcttccttacctttgaaatcgacgaa-tgtaagcctccatatgttggaaggtgtagggcattgcccccatgatg----------atagacctgaccttgttcatcagaagttgcttccttggttgtctcaagttactgc------tttgtgagag----------------------agctaattaa-------at-gctagaaactggtggg----------------------------------------------g-tg----------------------------------------------------------------------------------------------------------------------------------------------------------------------------------------------------------------------------------------------------------------------------------------------------------------------------------------------------------------------------------------------------------------------------------------------------------------------------------------------------------------------
>I23355_M004_Malvaceae_Malva_arborea_seq1
-------------------------------------------------------------------------------------------------------------------------------------------------------------------------------------------------------------------------------------------------------------------------------------------------------------------------------------------------------------------------------------------------------------------------------------------------------------------------------------------------------------------------------------------------------------------------------atcaatggaccggcaaatgatgaa------------ggtgctctagatgccttcgtctcgattataaccggtccaccagggccgaaccccgttctattgatgccarga---attaacatacctgtcctwgttttatggggtgatcaagatcctttcacccctatcgacgggcctgtaggta--agtacttctcttccttaccttcaaaatcgtcgaa-cgtaagcctatatatgttggaaggtgtagggcattgcccccatgatg----------ataaaccggacctagttcatcagaagttgcttccttggttggctcaagttactgc------tttgtgagag-acat-------tat-------tgatgtgtaa-------tt-gctaggaactgctgggca------------------------------------tttgtatag-tt-----------------gattat-----------------taagagccaat----------------aaattacttgt-a-aaatgacgata---------------caaggaat-atata------gcaat------gacatgtcat-----------------t-----tgaatct---tgtat----------------------------------------------------------------------------------------------------------------------------------------------------------------------------------------------------------------------------------------------------------------------------------------------------------------------------
>I23356_M005_Malvaceae_Lavatera_assurgentiflora_seq1
----------------------------------------------------------------------------------------------------------------------------------------------------------------------------------------------------------------------------------------------------------------------------------------------------------------------------------------------------------------------------------------------------------------------------------------------------------------------------------------------------------------------------------------------------------------------------------------------------------------------------gatgccttcgtctcgattataaccggtccaccagggccgaaccccgttctattgatgccaaga---attaacatacctgtcctagttttatggggtgatcaagatcctttcacccctatcgacgggcctgtaggtaagagtacttctcttccttaccttcaaaatcatcgaactgtaagcctatatatgttggaaggtgtagggcattgcccccatgatg----------ataaaccggacctagttcatcagaagttgcttccttggttggctcaakttactgc------tttgtgagmg-acat-------tat-------tgatgtgtaa-------tt-gctaggaactgstgggca------------------------------------tctgtatag-ta-----------------gattat-----------------taagagccaat----------------aaattacttgt-a-aaatgacgata---------------caaggaat-at------------------------------------------------------------------------------------------------------------------------------------------------------------------------------------------------------------------------------------------------------------------------------------------------------------------------------------------------------------------------------------------------
>I23357_M006_Sphaerosepalaceae_Rhopalocarpus_longipetiolatus_seq1
------------------------------------------------------------------------------------------------------------------------------------------------------------------------------------------------------------------------------------------------------------------------------------------------------------------------------------------------------------------------------------------------------------------------------------------------------------------------------------------------------------------------------------------------------------------------------------------------------a------------ggagctcttgaagcatttgtctcaatcataacaggcccaccagggccaaaccctatacagttaatgccaaaa---attaaaatacctgtcctagttctatggggtgatcaagatccatttacccctcttgatggacctgttggta--aatacttctcttccctgccttcccaattatccaa-tgtaagcctttctgtattggaaggggtaggacactgccctcatgatg----------a--------------------------------------------------------------------------------------------------------------------------------------------------------------------------------------------------------------------------------------------------------------------------------------------------------------------------------------------------------------------------------------------------------------------------------------------------------------------------------------------------------------------------------------------------------------------------------------------------------------------------------------------------------------------------------------------------------
>I23359_M008_Malvaceae_Althaea_officinalis_seq1
------------------------------------------------------------------------------------------------------------------------------------------------------------------------------------------------------------------------------------------------------------------------------------------------------------------------------------------------------------------------------------------------------------------------------------------------------------------------------------------------------------------------------------------------------------------------------catcaatggaccagcaawcgatgaa------------ggtgctctcgatgccttcgtctcgattataaccggtccaccagggccgaacccyrttctattgatgccraga---attaacttaccygtcctrgttttatggggtgatcaagatcctttcacccctatcgacgggcctgtagrkw--asymcthsymtymcwyacmwkcrrawksrtmgaa-tstnhdcchhhanawvbdddadggdrtvndgcghhghvysyhbrhdd----------mbwarvvgbdvmkhkwkcahmdvrvdhdgykhycttrbbdskbkchdgddacwbd------dhhgtbagvr-mcdk----dhttgd------------tvtgt-----adbt-khwvggaavwggtgggcg------------------------------------tttgtvbrd----------------------------------------------------------------------------------wrrwdyvwkd-----------------------------------------------------------------------------------vddsyyw-------------------------------------------------------------------------------------------------------------------------------------------------------------------------------------------------------------------------------------------------------------------------------------------------------------------------------rwwg
>I23364_M013_Malvaceae_Grewia_sp_seq1
------------------------------------------------------------------------------------------------------------------------------------------------------------------------------------------------------------------------------------------------------------------------------------------------------------------------------------------------------------------------------------------------------------------------------------------------------------------------------------------------------------------------------------------------------------------------------aatcaatggaccagcaaatgatgaa------------ggtgctctggatgccttcgtctcaatcataacaggtccaccagggccaaaccctgtgcaattgatgcctaaa---atcaacatacctgtcctagttttgtggggtgatgaagatcccttcacccctcttgacggtcctgtcggta--aatacttctcttccttgccttcacaatgttcaaa-tgtaagcctctccgtgttgaaaggagtaggccattgcccccaagacg----------acagacctgaactagttcatgaaaaattgcttccttggttggctcaacttcctgc------tttatagctt--cat----------------------cactt-------ttcccaagaaacccgtatgtgtgtatttcatgttttacaagaatgcacaaatgagtgtttgtatta-ttcatt------gcttcatcaccttttagggggcgtttggttcgggtataggattattacc--------------------aagtttaacc-----------------caaggtaat----------------------------agaatataaccaatttgtata--------taacctggttatagggaggttattatgataaaattgtatttggttca----------------------------------------------------------------------------------------------------------------------------------------------------------------------------------------------------------------------------------------------------------------------------------------att
>I23367_M016_Malvaceae_Kitaibelia_vitifolia_seq1
-------------------------------------------------------------------------------------------------------------------------------------------------------------------------------------------------------------------------------------------------------------------------------------------------------------------------------------------------------------------------------------------------------------------------------------------------------------------------------------------------------------------------------------------------------------------------------------------gcaaacgatgaa------------ggtgctctcgatgcctttgtctcgattataaccggtccaccagggccgaaccccgttctattgatgccaaga---attaacttacctgtcctagttttatggggcgatcaagatcctttcacccccgtcgacgggcctgtaggta--agtacttctcttccttaccttcaaaatcgtcgaa-cgtaagcctata------------------------------------------------------------------------------------------------------------------------------------------------------------------------------------------------------------------------------------------------------------------------------------------------------------------------------------------------------------------------------------------------------------------------------------------------------------------------------------------------------------------------------------------------------------------------------------------------------------------------------------------------------------------------------------------------------------------------------------------------------
>I23368_M017_Malvaceae_Sterculia_apetala_seq1
--------------------------------------------------------------------------------------------------------------------------------------------------------------------------------------------------------------------------------------------------------------------------------------------------------------------------------------------------------------------------------------------------------------------------------------------------------------------------------------------------------------------------------------------------------------------------------tcaatggaccagcaaatgatgaa------------ggcgctcttgatgcmtttgtctcaattataacaggcccaccggggccaarccctgtgcaattgatrcctaga---gttagcttacctgttctagttttatggggtgatcaagatccttttacccctcttaacgggcctgtaggta--agtatttctcttccctgccttcgcaatcggcaaa-tgtaagccttttcgtgttggaaggagtagggcattgcccccatgatg----------ataaacctgacctggttcatgagaagttgcttccttggttggctcaactaactgc------tttgtgagag-tctt----------------------tgctk-------tt-ccaagaaacttttgagcttt----------------------------------gttgtatat-ta-----------------catt-tt----------------taatagcatgcgtg----catggcatacta------------------------------------------------------------------------------------------------------------------------------------------------------------------------------------------------------------------------------------------------------------------------------------------------------------------------------------------------------------------------------------------------------------------------------------------------
>I23369_M018_Malvaceae_Abelmoschus_esculentus_seq1
--------------------------------------------------------------------------------------------------------------------------------------------------------------------------------------------------------------------------------------------------------------------------------------------------------------------------------------------------------------------------------------------------------------------------------------------------------------------------------------------------------------------------------------------------------------------------------------------------atgaa------------ggcgctcttgatgcctttgtctcaatcataaccggtccaccaggtccgaatcccgtgcaattgatgccgggg---attaacatacctgttctagttttatggggcgatcaagatcctttcaccccaattgacgggcctgtaggta--agtacttctcttccttaccatcgaaatcatcgaa-tgtaaacctttatatgttggaaggtgtagggcattgcccccatgatg----------ataaacctgacctagttcatcatragttgcttccatggttggctcaagttactac------tttgtgagag-ccat-------------------agatgtaa------att-gctagaaactggttggca------------------------------------tttgtataa-ta-----------------tatttttc--------------tttagat------------------------------------------------------------------------------------------------------------------------------------------------------------------------------------------------------------------------------------------------------------------------------------------------------------------------------------------------------------------------------------------------------------------------------------------------------------------------
>I23370_M105_Malvaceae_Pachira_aquatica_seq1
--------------------------------------------------------------------------------------------------------------------------------------------------------------------------------------------------------------------------------------------------------------------------------------------------------------------------------------------------------------------------------------------------------------------------------------------------------------------------------------------------------------------------------------------------------------------------------------------------------------------------------------tctcgattataacaggcccaccagggccaaaccctgcgcaattgatgccgaga---attaacttacctatcctagttttatggggtgatcaagatcctttcacccctcttgacgggcctgtaggta--agtacttctcttctttaycttcacaatcgccaaa-tgtaagccttcatgtgttggaaggagtagggcattgcccccatgatg----------ataaacctgaactagttcatcagaagttgcttccttggttggctcaacttactgc------tttgtgagag-tcat-------tat------------tgctt-------tt-cctagaaactggtgggc-------------------------------------attggatgg-ta-----------------gattt------------------taagagccaatat--------------atatccctcgt-a-aaatgatc------------------caaggaat-awata------gcagt------gatacgtcatgtacccctgttttatt--------gaatct---tgtatatgt-----ttatttatcactttgattcaatcatt-----------------------------------------------------------------------------------------------------------------------------------------------------------------------------------------------------------------------------------------------------------------------------------------
>I23371_M137_Malvaceae_Dombeya_wallichii_seq1
------------------------------------------------------------------------------------------------------------------------------------------------------------------------------------------------------------------------------------------------------------------------------------------------------------------------------------------------------------------------------------------------------------------------------------------------------------------------------------------------------------------------------------------------------------------------------catcaatggaccrgcaaatgatgaa------------ggcgctctggatgcctttgtctcaatcataacaggcccaccagggccaaaccctgtgaaattaatgccgaga---attaacttacctgtcctagttttatggggtgatcaagatcctttcacccctatygacggacctgtaggta--agtacttctcttccctgccttcacaatctccaaa-tgtaagcctttttatgttggaaggagtagggcattgcccccatgatg----------atagacctgacctagttcatgagaagttgcttccttggttgggtcaactctctgccagtgcttgatgaaat-cagt-------cat--gtaagaagtttgcttccttggttcaccaaatagagtata------------------------------------------------------------------------ttttatca---------------------------------------------------aagaatgatc------------------c-----gt-ttttaagtgcgggaatc----------tgtacaattgcttatttttt----------------------tatat------------------------------------------------------------------------------------------------------------------------------------------------------------------------------------------------------------------------------------------------------------------------------------------------------------------------
>I23372_M140_Malvaceae_Chiranthodendron_pentadactylon_seq1
-------------------------------------------------------------------------------------------------------------------------------------------------------------------------------------------------------------------------------------------------------------------------------------------------------------------------------------------------------------------------------------------------------------------------------------------------------------------------------------------------------------------------------------------------------------------------------atcaatggaccagcaaatgatgaa------------ggtgctcttgaagccttcgtgtcaattataacaggcccaccagggccaaaccctgtgcaattgatgccgaga---attaacttacctgtcctagttttatggggtgatcaagatcctttcacccctcttgacgggcctgtaggta--agtacttctcttccctaccttcacaatggtcaaa-tgtaagccttttcgtgttggaaggagtagggcattgcccccatgatg----------ataaacctgacctagttcatgagaagttgcttccttggttggctcaacttactgc------tttgtgagag-tcat----------------------tgctt-------tt-ccaagaaactgatggggcttt------------------------------gtatttgtattg-ta-----------------gatttt-----------------taagagtcaatatat----------atatatgccttgt-a-aaatgatc------------------caaggaat---ata------gcaat------gatatgtcatgtacccatattgtatt--------caatct---tgtatatattt--attatttattactttggttcaatcatttgagta-------------tttttcataaagatgcagaaggaa----------------------------------------------------------------------------------------------------------------------------------------------------------------------------------------------------------------------------------------------
>I23373_M141_Malvaceae_Quararibea_funebris_seq1
--------------------------------------------------------------------------------------------------------------------------------------------------------------------------------------------------------------------------------------------------------------------------------------------------------------------------------------------------------------------------------------------------------------------------------------------------------------------------------------------------------------------------------------------------------------------------------tcaatggtccagcaaatgatgaa------------ggtgctcttgatgccttcgtctcaattataacaggcccgccagggccaagccctgtgcaattgatgccaaga---attaacttacctgtcctagttttatggggtgatcaagatcctttcacacctattgacgggcctgtaggta--agtatttctcttccctaccttcaaaatcctcaaa-tgtaagcctttatgtgttggaaggtgtagggcattgcccccatgatg----------ataaacctgacctagttcatcagaagttgcttccatggttggctcaacttactgc------tttgtgagag-tcat----------------------tgctt-------tt-cctagaatctagcaggc-------------------------------------attgtatag-ta-----------------gatttt-----------------taagagccaat----------------ttatcccttgt-a-aaatgatc------------------caaggaat---ata------gcaat------gawatgtcatgtgcctatgttgtatt--------gaatct---tgtctgctt-------atttattactttgattcaatcatttgagta--------------ttttcataaagatggaaaaggaaa---------------------------------------------------------------------------------------------------------------------------------------------------------------------------------------------------------------------------------------------
>I23376_M145_Malvaceae_Heliocarpus_appendiculatus_seq1
-----------------------------------------------------------------------------------------------------------------------------------------------------------------------------------------------------------------------------------------------------------------------------------------------------------------------------------------------------------------------------------------------------------------------------------------------------------------------------------------------------------------------------------------------------------------------------------------cggcaaatgatgaa------------ggtgctcttgatgcgttcgtctcaatcataaccggtccaccagggccaaaccctgtgcaattgatgccaaaa---attaacttacctgtcctagttttgtggggtgatcaggatccattcacccctcgcgacggtccagttggta--agtacttctcttccctgccttcacagtcttcaaa-tgtaagcctttccgtgttggaaggagtagggcattgcccccatgatg----------atagaccagacctagttcatcaacaattgcttccttggttggctcaacttcctgc-------tttgtagat-ttgt----------------------tgattg---atttt-ccaagaaaccaga---------------------------------------tgtctatatg--tata------------tttcattttt----------------cat-----agaatac------------------------acaaatga-------------------------------------------------------------gtattcatgttgtaac--------aaagct---tgtat----------------------------------------------------------------------------------------------------------------------------------------------------------------------------------------------------------------------------------------------------------------------------------------------------------------------------
>I23377_M148_Malvaceae_Robinsonella_mirandae_seq1
------------------------------------------------------------------------------------------------------------------------------------------------------------------------------------------------------------------------------------------------------------------------------------------------------------------------------------------------------------------------------------------------------------------------------------------------------------------------------------------------------------------------------------------------------------------------------catcaatggaccagcaaatgawgaa------------ggtgctctggatgcctttgtctcgattataaccggtccaccagggccgaaccctgtacaattgatgccgaca---ataaacttacctgtcctagttttatggggtgatcaagatcctttcacccctattgacgggcctgtaggca--agtacttctcttccttaccctcgaaatcgtcgaa-tgtaagcctttatatgttggaaggtgtagggcattgcccacatgatg----------atagacctgacctagttcatcagaagttgcttccttggttgtctcaagttactgc------tatgtaagag-ccaa------------------atgaggcaa-------tt-gctagaaactggtagaca------------------------------------tttgtatag-ta-----------------gatttct----------------taagagcaaat----------------acgtcacctgt-a-aaatgataatgtcatgtagcgagttttaaaatgg-attca------atcatt---tgagaatttcacaaa--gatgctgaatga----gatgaatcc---agaatagcc---------------------------------------------------------------------------------------------------------------------------------------------------------------------------------------------------------------------------------------------------------------------------------------------------------------------ccg
>I23378_M150_Malvaceae_Ceiba_pentandra_seq1
-----------------------------------------------------------------------------------------------------------------------------------------------------------------------------------------------------------------------------------------------------------------------------------------------------------------------------------------------------------------------------------------------------------------------------------------------------------------------------------------------------------------------------------------------------------------------------------atggaccagcaaacgatgaa------------ggtgctcttgatgcctttgtctcgattataacaggcccaccagggccgaaccctgtgcaattgatgccggga---attaacttacctgtcctagttttatggggtgatcaagatcctttcacccctcttgatgggcctgtaggta--agtacttctcttccttgccttcacaatcgccaaa-tgtaagccttcatgtgttggaaggagtagggcattgcccccatgatg----------ataaacctgaactagttcatgaaaagatgcttccttggttggctcaacttactgc------tctgtgagag-tcat-------tat------------tgctt-------tt-cctagaaactgatgggct------------------------------------attggatag-ca-----------------gattttt----------------taagagcctat---------------tgtatcccttct-a-aaatgatc------------------caag-aat---ata------tcaat-----gaatatgtcatgtacccatgttgtatt--------gaatct---tgtatat--------------------------------------------------------------------------------------------------------------------------------------------------------------------------------------------------------------------------------------------------------------------------------------------------------------------------
>I23379_M160_Muntingiaceae_Muntingia_calabura_seq1
------------------------------------------------------------------------------------------------------------------------------------------------------------------------------------------------------------------------------------------------------------------------------------------------------------------------------------------------------------------------------------------------------------------------------------------------------------------------------------------------------------------------------------------------------------------------------tatcamtggacctgcaaatgatgaa------------ggggctcttgaggcttttgtgtcaattataacagggcctccagggccgaaccctgtaaaattgatgcctaag---attaacattccagtattagttttgtggggtgatcaagatccattcacccctctcgatgggcctgttggta--aatacttctcttctctaccttctcagttatcaaa-tgttagcctttttgtgttggaaggagtggggcactgcccccatgatg----------acagacctggttcagtccatgaaaagttgctcccatggttggctcagattgctac------tttgtaaattgtaag----------------ggaatcaacttcc-----ccctcttgtaattactaatc-------------------------------------tttgtgtat----------------tcttgaccttttcg-------------tatgcatagacttaat-----------------------tccaatattc-----------------t------------------------------------tttactttttccagatatat---------------------------------------------------------------------------------------------------------------------------------------------------------------------------------------------------------------------------------------------------------------------------------------------------------------------------------------------------
>I23380_M161_Malvaceae_Hibiscus_tiliaceus_seq1
-----------------------------------------------------------------------------------------------------------------------------------------------------------------------------------------------------------------------------------------------------------------------------------------------------------------------------------------------------------------------------------------------------------------------------------------------------------------------------------------------------------------------------------------------------------------------------------------cagcaaatgatgaa------------ggcgctcttgatgcctttgtctcgatcataaccggtccaccaggaccaaatcccgtgcaattgatgccggga---attaacatacctgtcctagttttatggggtgatcaagatcctttcacccctatcgacgggcctgtaggta--agtacttctcttccttaccgtcaaaattatcgaa-tktaagcctttacatgttggaaggtgtagggcattgcccccatgatg----------ataaacctgacctagttcatcataagttgcttccttggttggctcaagttactgc------tttgtgagag-ccgt-------------------tgatgtaa------att-gctagaaaccagttggca------------------------------------ttcgtatag-tg-----------------tattttt----------------------------------------------------------------------------------------------------------------------------------------------------------------------------------------------------------------------------------------------------------------------------------------------------------------------------------------------------------------------------------------------------------------------------------------------------------------------------------------------
>I23381_M162_Bixaceae_Bixa_orellana_seq1
--------------------------------------------------------------------------------------------------------------------------------------------------------------------------------------------------------------------------------------------------------------------------------------------------------------------------------------------------------------------------------------------------------------------------------------------------------------------------------------------------------------------------------------------------------------------------------ttagtgaaccagcaaacgatgaa------------ggtgcccttgaagcctttgtctcaattataacagggccaccagggccaaaccctgtaaagttgatgccaaaa---atcaacctacctgtcctagttttatggggtgatcaagatccattcacccctctggacgggcctgttggca--aatacttctcttcccttccttctcaacaatcaaa-cataagccttttcgtgttacaaggggtagggcactgtccccatgacg----------acaaaccagagctggttcatgaaaagttgctgccttggttgtctcagctttctgc------ttcttaagggacagt----------------------tgcat------ttctcccgggaacttgtgttt-------------------------------------tctgtttacttgtc---------------rrwwwtwrsmar--------------------------------------ssgkyccytaa-taaattgatc------------------caggaaac---------------------------------------------------------------------------------------------------------------------------------------------------------------------------------------------------------------------------------------------------------------------------------------------------------------------------------------------------------------------------------------------------
>I23382_M163_Bixaceae_Cochlospermum_vitifolium_seq1
-------------------------------------------------------------------------------------------------------------------------------------------------------------------------------------------------------------------------------------------------------------------------------------------------------------------------------------------------------------------------------------------------------------------------------------------------------------------------------------------------------------------------------------------------------------------------------attagtgagccagcaaatgatgaa------------ggcgctcttgaagcttttgtgtcaataataacaggtccrccagggccaaaccctgtaaagttgatgccaaaa---atcaacgtacctgtgctagttttatggggtgatcgagatccattcacccctcttgacgggcctgttggaa--aatacttttcttccctgccttctcaattatcaaa-tgtaagcctttttgtgttggaaggggttggacactgtccccatgatg----------acaaacccgacttagttcacgagaagttgcttccttggttggctaatcttgctgc------tccatgagaa---------------------------ygcat-------tttccaagagactgatg-------------------------------------ctatctatttacttgtcaccagtagyagccctagccctgtcaatc----------taagaaattgctaagcagtaks----mwwwkscmmmamsraarkwrrwy-----------------yttkrmmwyyttksmwwrktkkkkwwtt--kkwaaawtkkwwtwmyycmaggtgaaagkk------graawkgkwwtttcaaat------------------------------------------------------------------------------------------------------------------------------------------------------------------------------------------------------------------------------------------------------------------------------------------------------------------------
>I23383_M166_Malvaceae_Pseudobombax_ellipticum_seq1
--------------------------------------------------------------------------------------------------------------------------------------------------------------------------------------------------------------------------------------------------------------------------------------------------------------------------------------------------------------------------------------------------------------------------------------------------------------------------------------------------------------------------------------------------------------------------------tcaatggaccagcaaacgatgaa------------ggtgctcttgatgccttcgtctcgattataacaggcccaccagggccaaaccctgtgcaattgatgccgaga---attagcttacctgtcctagttttatggggtgatcaagatccttttacccctcttgacgggcctgtaggta--agtwcttctcttccttgccttcacaattgccaaa-tgtaagcctccatgtgttggaaggagtagggcattgcccccatgatg----------ataaacctgaactagttcatcagaagttgcttccttggttggctgaacttactgc------tttgtgagag-tcat-------tat------------tgctt-------tt-cctagaaactgatggggc------------------------------------attggacag-ta-----------------gatttt-----------------taagagccaat---------------tgtatcccttgt-a-aaatgatc------------------caaggaat---ata------gcaat-----gaatatgtcatgtagtcatgttgtttt--------gaatct---tgtatatgt-----ttatttatcactttgattcaatcatttgag-------------------------------------------------------------------------------------------------------------------------------------------------------------------------------------------------------------------------------------------------------------------------------------
>I23384_M168_Malvaceae_Theobroma_cacao_seq1
------------------------------------------------------------------------------------------------------------------------------------------------------------------------------------------------------------------------------------------------------------------------------------------------------------------------------------------------------------------------------------------------------------------------------------------------------------------------------------------------------------------------------------------------------------------------------cawcaatggaccaacaaatgatgaa------------ggcgctcttgatgcctttgtctcaattataacagggccaccagggccaaaccctgcgcaattgatgccgaga---ataaacttacctgtcctggttttgtggggtgatcaagatccattcacccctcttgatgggcctgttggta--agtacttctcttccctgccttcacaatcatcaaa-tgtaagccttttcgtgttggaaggggtagggcattgcccccatgatg----------ataaacctgacctagttcatgaaaagttgcttccttggttggctcaacttgctgc------tttgtgagat-tcat----------------------tgctt-------tt-ccaagaaactggtggtc-------------------------------------tgtgtatat-ca-----------------gatttt-----------------cgatagcatgcatg-------------ctatcccagta---aaatgatc------------------cagggaat---------ctaccaat------ggtatgtcatgtactcgtgttgtatt--------ggagct---tgtatatat---------ttagtacttttattcaatcgtttgagtg--------------ttttcggaaagatgcagaaggaaatgaagcaagcagtgcaattttaatttgatttacaaatgagtgctgcttttcctttttcc------------------------------------------------------------------------------------------------------------------------------------------------------------------------------tgat
>I23385_M169_Malvaceae_Ochroma_pyramidale_seq1
------------------------------------------------------------------------------------------------------------------------------------------------------------------------------------------------------------------------------------------------------------------------------------------------------------------------------------------------------------------------------------------------------------------------------------------------------------------------------------------------------------------------------------------------------------------------------------tgaaccagcaaatgatgaa------------gatgctcttgatgccttcatctcaattataacaggcccaccagggccaaaccttgtgcaattgatgccgaga---attaacttacctgtcctagttttatggggtgatcaagatccttttacccctcttgacgggcctataggta--agtacttctcttccctaccttcacaattgtcaaa-tataagcctttatgtattggaaggagtacgacattgcccccatgatatgtagaaaatatggagccgaggttgcttata-------------------------------cgc-----------------ccat----------gt----------tacat-------tt------------------------------------------------------------------acg---------------tactttt-------------------------------------------------------a---------------------------cagagaat------------gaaaa----------------gtaccg------------------------------------------------------------------------------------------------------------------------------------------------------------------------------------------------------------------------------------------------------------------------------------------------------------------------------------------------------------
>I23387_M178_Malvaceae_Malvaviscus_arboreus_seq1
--------------------------------------------------------------------------------------------------------------------------------------------------------------------------------------------------------------------------------------------------------------------------------------------------------------------------------------------------------------------------------------------------------------------------------------------------------------------------------------------------------------------------------------------------------------------------------tcaatggaccagcaaatgatgaa------------ggcgctcttgatgcctttgtctcgatcataaysggtccaccggggccaaatcccgtgcaattgatgccvgga---attaacataccsgtyctagttttatggggtgatcaagaycctttmacccctatygatggacctgtaggta--agtacttctcctccttaccrtcgaaatcatcgar-tgtaagcctttatatgttggaaggtgtagggcattgcccccatgatg----------ataaacctgrcctagttcatcataagttgcttccttggttggctcaagttactgc------tttgtgagag-ccat-------------------tgatgtaa------att-gctagaaactggttggca------------------------------------tttgtatag-ta-----------------tatttttc--------------ttacgagcct---------------------------------------------------------------------------------------------------------------------------------------------------------------------------------------------------------------------------------------------------------------------------------------------------------------------------------------------------------------------------------------------------------------------------------------------------------------------
>I23388_M180_Malvaceae_Triumfetta_lappula_seq1
----------------------------------------------------------------------------------------------------------------------------------------------------------------------------------------------------------------------------------------------------------------------------------------------------------------------------------------------------------------------------------------------------------------------------------------------------------------------------------------------------------------------------------------------------------------------------------------------aatgatgaa------------ggtgctcttgatgcattcgtctcaattataaccggtccaccagggccaaaccctgtgcaattgatgccaaaa---attaacttacctgtcctagttttgtggggtgatcaagatccattmacccctcgcgacggtccagttggta--agtrcttctcttccctgccttcacartcttcaaa-tgtaagcctttyygtgytggaaggagtagggcattgcccccatgayg----------atagaccagacctagttcatcarcaattgcttccttggttggctcaacttcctgc-------tttgtagat-ttgt----------------------tgatt-------kw-yywwsmaasmrry---------------------------------------yrtctrymtr--tatr------------twtmwttywt----------------ywt-----wsawwgm------------------------ayamayra-------------------------------------------------------------gtattcatg---------------------------------------------------------------------------------------------------------------------------------------------------------------------------------------------------------------------------------------------------------------------------------------------------------------------------------------------------------
>I23389_M181_Malvaceae_Pavonia_scheadiana_seq1
------------------------------------------------------------------------------------------------------------------------------------------------------------------------------------------------------------------------------------------------------------------------------------------------------------------------------------------------------------------------------------------------------------------------------------------------------------------------------------------------------------------------------------------------------------------------------catcaatggaccagcaaatgatgag------------ggtgctcttgatgccttcgtctcgattataaccggtccaccagggccgaaccctgtacaattgatgccgaga---attaamttacctgtcctagttttatggggtgatcaagatcctttcacccctatygacgggcctgtaggta--agtacttctcttccttaccttcaaaatcgtcgaa-cgtaagcctttatatgttggaaggtgtagggcattgcccccatgatg----------ataaacctgacctagttcatcagaagttgcttccttggttggctcaagttactgc------tttgtgagag-tccttgtaccttgt-------tgatgtgtaa-------tt-gttagaaactggtgggca------------------------------------tttgtatag-ta-----------------gatttcg----------------taagagccaat----------------agcttacttgt-a-aaatgata------------------caagaaat-atata------gca------------------------------------------------------------------------------------------------------------------------------------------------------------------------------------------------------------------------------------------------------------------------------------------------------------------------------------------------------------------------------------
>I23392_M187_Malvaceae_Ayenia_berlandieri_seq1
---------------------------------------------------------------------------------------------------------------------------------------------------------------------------------------------------------------------------------------------------------------------------------------------------------------------------------------------------------------------------------------------------------------------------------------------------------------------------------------------------------------------------------------------------------------------------------caatggaccggcaaatgatgat------------ggagctcttgatgccttcgtatcaatcataacaggtccaccggggccaaatccggtgcaattgatgccaaga---atcaatgtacctgtcctgattttatggggtgatcaagatccattcacccccatagatggaccagttggta--agtacttctcttccctgcctacacaagcttcaaa-tgtgagccttttcatgctggaaggagtaggccactgcccacatgatg----------ataaacctcaccttgttcatgaaaaattgctcccttggttggctcaactttctgc------ctgatgggat-tcaa-------tag------------ttttt-------tt-tccacaaacacgtgg---------------------------------------tctgttca---tat------------tgtacctctt----------------cgatagcatgatattttaatga-attgccagagaatgt-gcaaatggtc---------------------------------------------------------acatacccgttttatatt--------gaatct---tgtatatgt---------ttagtattttattacaa----------------------------------------------------------------------------------------------------------------------------------------------------------------------------------------------------------------------------------------------------------------------------------------------
>I23393_M189_Malvaceae_Kearnemalvastrum_lacteum_seq1
--------------------------------------------------------------------------------------------------------------------------------------------------------------------------------------------------------------------------------------------------------------------------------------------------------------------------------------------------------------------------------------------------------------------------------------------------------------------------------------------------------------------------------------------------------------------------------------------caaatgatgag------------ggtgctcttgatgccttcgtctcgattataactggtccaccagggccgaaccctgtacaattgatgccgaga---attaacttacctgtcctagttttatggggtgatcaagatcctttcacccctatcgacgggcctgtaggta--agtacttctcttccttaccttcaaaatcatcgaa-cgtaagcctttatatgttggaagctgtagggcattgcccccatgatg----------ataaccctgacctagttcatcagaagttgcttccatggctggctcaagttactgc------tttgtgagag-tcct-------tgt-------tgatgtgtaa-------tt-gctagtaactggtgggca------------------------------------tttgtatag-ta-----------------gttttat----------------tacgtgccaat----------------acattacttgt-a-aaatgatgata---------------caagtaat-at------------------------------------------------------------------------------------------------------------------------------------------------------------------------------------------------------------------------------------------------------------------------------------------------------------------------------------------------------------------------------------------------
>I23394_M229_Malvaceae_Malvastrum_americanum_seq1
-------------------------------------------------------------------------------------------------------------------------------------------------------------------------------------------------------------------------------------------------------------------------------------------------------------------------------------------------------------------------------------------------------------------------------------------------------------------------------------------------------------------------------------------------------------------------------atcaatggaccagcaaatgatgag------------ggtgctctygatgccttcgtctcgattataaccggtccaccagggccgaaccctgtacaattgatgccgaga---attaacttacctgtcctarttttatggggtgatcaagatcctttcacccctatygacgggcctgtmggta--agtayttctcttccttaccttyaaaatcgtcgaa-cgtaagcctttatatgttggaaggtgtagggcattgtccacatgatg----------ataaacctgaactagttcatcagaagttgcttccttggttggctcaagttactgc------tttgtgagag-acct-------tgt-------tgatgtgtaa-------tt-gctgaaaactggcgagca------------------------------------tttgtatag-ta-----------------gatttct----------------taagagcyaat----------------agattacttgt-a-aaatgata------------------caagaagw-rtata------gcaaa----------------------------------------------------------------------------------------------------------------------------------------------------------------------------------------------------------------------------------------------------------------------------------------------------------------------------------------------------------------------------------
>I23395_M236_Malvaceae_Fuertesimalva_jacens_seq1
-------------------------------------------------------------------------------------------------------------------------------------------------------------------------------------------------------------------------------------------------------------------------------------------------------------------------------------------------------------------------------------------------------------------------------------------------------------------------------------------------------------------------------------------------------------------------------atcaatggaccggcgaacgatgaa------------ggtgctctagatgccttcgtctcgattataaccggtccaccagggccgaaccccattctattgatgccaaga---attaacatacctgtcctagttttatggggtgatcaagatcctttcacccctatcgatgggcctgtaggta--agtacttctcttccttaccttcaaaatcgtcgaa-cgtaagcctatatatgttggaaggtgtagggcattgcccccatgatg----------ataaaccggacctagttcatcagaagttgcttccttggttggctcaagttactgc------tttgtgagag-acat-------tat-------tgatgtgtaa-------tt-gctaggaactggtgggca------------------------------------tttgtatag-ta-----------------gattat-----------------taagagccaat----------------aaattacttgt-a--------------------------------------------------------------------------------------------------------------------------------------------------------------------------------------------------------------------------------------------------------------------------------------------------------------------------------------------------------------------------------------------------------------------------------------
>I23396_M019_Malvaceae_Allosidastrum_pyramidatum_seq1
-----------------------------------------------------------------------------------------------------------------------------------------------------------------------------------------------------------------------------------------------------------------------------------------------------------------------------------------------------------------------------------------------------------------------------------------------------------------------------------------------------------------------------------------------------------------------------------ttggaccagcaaatgatgaa------------ggcgctctcgatgcctttgtctcgattataaccggtccaccagggccgaaccctgtacaattgatgccgaca---attaacttacctgtcctagttttatggggtgatcaagatcctttcacccctatcgatgggcctgtaggta--agtacttctcttccttaccttggaaatcgtcaaa-tgtaagccttcatatgttggaaggtgtagggcattgcccccatgatg----------atagacccgacctagttcatcagaagttgcttccttgg-------------------------------------------------------------------------------------------------------------------------------------------------------------------------------------------------------------------------------------------------------------------------------------------------------------------------------------------------------------------------------------------------------------------------------------------------------------------------------------------------------------------------------------------------------------------------------------------------------------------------------------------------------------------
>I23397_M020_Malvaceae_Melochia_betonicifolia_seq1
------------------------------------------------------------------------------------------------------------------------------------------------------------------------------------------------------------------------------------------------------------------------------------------------------------------------------------------------------------------------------------------------------------------------------------------------------------------------------------------------------------------------------------------------------------------------------cattaatggaccagcaaatgatgaa------------ggtgctctcgatgcctttgtctcaattataacaggtccaccagggccaaaccctgtgcagttgatgccgaga---attaacttaccagttctagttttatggggtgatgaagatccattcacacctcttgatgggcctgttggya--agtacttctcttccttgccttcvaaatcctcaaa-tgtaagccttttcgtgttggaaggagtagggcattgcccccatgatg----------atagacctgaactagttcatgaaaagttgcttccttggttatctcaacttcctgc------tttgtgagtg-tcat----------------------tcgtt-------tt-ccatgaaattggcagcc-------------------------------------tctgtatat-ta-----------------catttt-----------------tgatagcatgcatgatg-cgtg-cttgctacccctagt-a-aaatgaac------------------aagggaac-atata------ctaatta--gtggtatgtcatgtactcatgttgtatt--------gaatct---tgtatatat---------ttag-acttcccttbwatmwwtkwrkr---------------ywsyymkwmarwyrywgarkgyamtk-------------------------------araaagatgcaga-----------------------------------------------------------------------------------------------------------------------------------------------------------------------------------------------
>I23398_M021_Malvaceae_Sidastrum_micranthum_seq1
-------------------------------------------------------------------------------------------------------------------------------------------------------------------------------------------------------------------------------------------------------------------------------------------------------------------------------------------------------------------------------------------------------------------------------------------------------------------------------------------------------------------------------------------------------------------------------atcaatggaccagcaaatgatgaa------------ggtgctctggatgcctttgtctcrattataacyggtccaccagggccgaaccctgtacaattgatgccgaaa---ataaacttacctgtcctagttttatggggtgatcaagatcctttcacccctattgacgggcctgtaggta--agtacttctcttccttaccctcgaaatcgtcgaa-tgtaagccttcatatgttggaaggtgtagggcattgcccacatgatg----------atagacctgacctagttcatcagaagttgcttccttggttgtctcaagttaccgc------tacataagag-ccaa------------------atgatgcaa-------tt-gttagaaactggtagaca-------------------------------------ttgtatag-ta-----------------gatttct----------------taagagccaat----------------acatcacttgt-ataaatgataatgtcatgtaccaagttttaatatgg-attca------atcat----------------------------------------------------------------------------------------------------------------------------------------------------------------------------------------------------------------------------------------------------------------------------------------------------------------------------------------------------------------------------------
>I23399_M022_Malvaceae_Gaya_dominguensis_seq1
-------------------------------------------------------------------------------------------------------------------------------------------------------------------------------------------------------------------------------------------------------------------------------------------------------------------------------------------------------------------------------------------------------------------------------------------------------------------------------------------------------------------------------------------------------------------------------------------------------------------------ctcgaagcctttgyctcgattataaccggaccaccagggcctaaccctgtacaactgatgccgaaa---attaacttacctgtcctagttttatggggtgatgaagatcctttcactcctatcgacgggcctgtaggta--agtacttctcttccttacctttgaaatcgtcgaa-tgtaagcctccatatgttggaaggtgtagggcattgcccccatgatg----------ataggcccgaccttgttcatcacaagttgc---------------------------------------------------------------------------------------------------------------------------------------------------------------------------------------------------------------------------------------------------------------------------------------------------------------------------------------------------------------------------------------------------------------------------------------------------------------------------------------------------------------------------------------------------------------------------------------------------------------------------------------------------------------------------
>I23366_M015_Malvaceae_Firmiana_simplex_seq1
----------------------------------------------------------------------------------------------------------------------------------------------------------------------------------------------------------------------------------------------------------------------------------------------------------------------------------------------------------------------------------------------------------------------------------------------------------------------------------------------------------------------------------------------------------------------------------------ccagcaaatgatgat------------ggcgctcttgatgccttcgtctcaattataacgggtccaccagggccaagccctgtgcaattgatgcctaga---atttgcttacctgtcctagttttatggggtgatcaagatcctttcacccctcttgacggccctgtaggta--gatacttctcttccctgccttcgcaatcgccaaa-tgtaagccttttcgtgttggaaggagtwgggcattgcccccatgatg----------ataaacctgaactggttcacgagaagttgcttccttggttggctcaactcactgc------tttgtgaaaa-tctt----------------------tgctt-------tt-ccaagaaactggtgggca----------------------------------ttgttgtatat-ta-----------------catttt-----------------taacagcaagcatgcatgcatg-----ctatcccttat-aaaaatgacc------------------caaggaattatatagg----gcaat------gataagtgatgtattcatgttgtatk--------cagtct---tgcatgtat---------ttactattttcattaaattcaatcatyatgcttttcctttttctttcagaaagatg-------------------------------------------------------------------------------------------------------------------------------------------------------------------------------------------------------------------------------------------------------
>I28591_M023_Malvaceae_Neobuchia_paulinae_seq1
----------------------------------------------------------------------------------------------------------------------------------------------------------------------------------------------------------------------------------------------------------------------------------------------------------gataa-----tctaaggaatattttgttatct-----gtttatggaaataaagagtctgtggatgatg----------------------aactggttgaggtt-tggccat--------------tctcctc-aagt--------tgcagt-----ctatg------------gttccttactaacatgaac-----------------ttgtt-attc--atatat-attttttt--a-aacct-aaaaa-tgcagatcatcaatggaccagcaaacgataaa------------ggtgctcttgatgccttcgtctcgattataacaggcccaccagggccaaaccctgtgcaattgatgccgaga---attaacttacctgtcctagttttatggggtgatcaagatcctttcacccctcttgacgggcctgtaggta--agtacttctcttccttgccttcacaatcgccaaa-tgtaagccttcatgtgttggaaggagtagggcattgcccccatgatg----------ataaacccgaactagttcatgaaaagatgcttccttggttggctcaacttactgc------tttgtgagag-tcat-------tat------------tgctt-------tt-cctagaaactgatggggt------------------------------------attggatat-ta-----------------gatttt-----------------taagagccaat-t--------------ttatcccttgt---g------------------------------------------------------------------------------------------------------------------------------------------------------------------------------------------------------------------------------------------------------------------------------------------------------------------------------------------------------------------------------------------------------------------------------------
>I28593_M024_Malvaceae_Carpodiptera_cubensis_seq1
-------------------------------------------------------------------------------------------------------------------------------------------------------------------------------------------------------------------------------------------------------------------------------------gg---------tcaatgcagagataa-----tctaaggaatattttgttatct-----gtttatggtaataaagaatctgtggatgacg----------------------aactggttgaggta-gaggtct--------------tcttctc-tagc--------tgtagt-----ctatg------------tctccttattagaatcaac-----------------ttatt-attg--atg-----tttttt-----acatg-caaaa-tgcagatcatcaatggaccagcaaatgatgaa------------ggcgctcttgatgcctttgtctcaattataacaggcccaccagggccaaatcctgtgcaattgatgccaaga---attaacttacctgtcctagttttatggggtgatcaagatcctttcacccctattgacgggcctgtaggta--agtacttttcgtctctgccttcacaatcaccaaa-tgtaagcctttttgtgttggaaggagtggggcattgcccccatgatg----------atagacctgacctagttcatgagaagttgcttccttggttggctcaacttactga------ttcatgaaag-tcat----------------------tgttt-------tt-ccgagaaacaggcggcct------------------------------------tttgtatat-ta-----------------aaatttta--------------atgacaacatgcatt-------------ctatcccttgt-a-aaatcmtc------------------krargary-ayaca--------aat------gatatgtgatctactcatgt--------------------------------------------------------------------------------------------------------------------------------------------------------------------------------------------------------------------------------------------------------------------------------------------------------------------------------------------------------
>I28594_M025_Malvaceae_Herrania_nitida_seq1
---------------------------------------------------------------------------------------------------------------------------------------------------------------------------------------------------------------------------------------------------------------gcttgcttacttatgttgttgtgt---------ttaatgcagagataa-----tctaaggaatattttgttatct-----gtatacggaaataaagaatccgtggatgatg----------------------acctggttgaggta-tggctat--------------tc-cctc-tagt--------tgtagt-----ctatg------------ataccttatcagcatcaac-----------------ctagt-agag--atg-----ttttcta--taacctgaaaaaa-tgcagatcatcaacggaccaacaaatgatgaa------------ggcgctcttgatgccttcgtctcaattataacagggccaccagggccaaaccctgtgcaattgatgccgaga---ataaacttacctgtcctggttttgtggggtgatcaagatccattcacccctcttgatgggcctgttggta--ggtacttctcttccctgccttcacagtcatcaaa-tgtaacccttttcgtgttggaaggagtagggcattgcccccatgatg----------ataaacctgacctagttcatgaaaagttgcttccttggttggctcaacttggtgc------tttgtgagat-tcat----------------------tgctt-------tt-ccaagaaactggtggtc-------------------------------------tgtgtatat-ca-----------------gatt-tt----------------caatagcatgcatg-------------ccatccctagt-a-aaatgatc------------------cggggaat-ataca--------aat------ggtatgtcatgtact-------------------------------------------------------------------------------------------------------------------------------------------------------------------------------------------------------------------------------------------------------------------------------------------------------------------------------------------------------------
>I28596_M026_Malvaceae_Ruizia_cordata_seq1
--------------------------------------------------------------------------------------------------------------------------------------------------------------------------------------------------------------------------------------------------------------------------------------------------------------a-----tctaaggaatattttgttatct-----gtttatggaaataaagaatcagtggatgatg----------------------aactggttgaggta-aatatgttgt-----------tcwcctc-tarc--------wgtagt----tctatatg----------gttccttataaacatcaac-----------------awattarcyg--atg----attttt------accc-gaaaat-cgcagatcatcaatggaccggcaaatgatgaa------------ggcgctcwggatgccttygtstcaatcataacaggcccaccagggccaaaccctgtgaaattaatsccgaga---attaacttacctgtcctagttttawggggtgatcaagatcctttcacccctmtygacggacctgtagkta--agtayttctcttccctgccttcacaatctccaaa-tgtaagcctttttatgttggaaggagtagggcattgcccccatgatg----------atagacctgayctagttcatgagaarttgcttccttggttgkstcaactctctgcyagtgcttgatgaaat-cagy-------cat--gta-rrarkttksytycytwgktyaccaaatagagtaga------------------------------------------------------------------------ttttatca---------------------------------------------------aagaatgatc------------------c-----gt-ttttaag-gcggga------------------------------------------------------------------------------------------------------------------------------------------------------------------------------------------------------------------------------------------------------------------------------------------------------------------------------------------------------------------------------------
>I28597_M027_Malvaceae_Melhania_velutina_seq1
-------------------------------------------------------------------------------------------------------------------------------------------------------------------------------------------------------------------------------------------------------------------------------------------------------------aa-----tctaaggaatattttgttatct-----gtttatggaaataaagaatcagtggatgatg----------------------aactggtygaggtr-aatatgttgt-----------tctcctc-tagc--------tgtagy----tctayatk----------gttccttataaacaycamc-----------------rwaytaachg--rtg----attttt------accy-gaaaat-tgcagatcatcaatggaccggcdaatgatgaa------------ggcgctctggatgccttcgtctcratcataacaggcccaccdgggccaaaccctgtgaaaytaatgccgaga---attaacttrcctgtcctagttttatggggtgatcaagatcctttcaccccyathgahggacctgtaggta--agtacttctcttccctgccttcacaatctccdaa-tgtaagcctttttatgttggaaggagtagggcattgcccmcatgatg----------atagacctgacctagttcatgagaagttgcttccttggttggctcaactctctgccagtgcttgatgaaat-cagt-------cat--gtatgcagtttgcttccttggttcaccaaatagagtaga------------------------------------------------------------------------ttttatca---------------------------------------------------aagaattatc------------------c-----gt-ttttaagtgcggaaatc----------tgtaccattgctttatata----------------------------------------------------------------------------------------------------------------------------------------------------------------------------------------------------------------------------------------------------------------------------------------------------------------------------------------------------
>I28598_M028_Malvaceae_Glyphaea_brevis_seq1
--------------------------------------------------------------------------------------------------------------------------------------------------------------------------------------------------------------------------------------------------------------------------------------------------------gagataa-----tttaaggaatattttgttgtct-----gtttatggaaacaaagaatctgtggatgatg----------------------aactggtcgaggta-tggctat--------------tcttttg-tagt--------tgtagt-----ctatg------------attccttacagacatgaac-----------------ttcta-attg---------atgttttt--t-acctggaaaat-tgcagattatcaatggaccagcaaatgatgaa------------ggtgcyctagatgcctttgtctcaatcataacaggtccaccggggccaagccctgtgcaattgatgccaaaa---attaagttacctgttctagttttgtggggtgatcaagatccattcacccctcttgacggtcctgttggta--agtacttctcttccctgccttcacaatcttcaaa-tgtaacccttttcgtgttggaaggagtagggcattgcccccacgacg----------ataaagctgacctagttcatgaacaactgcttccttggttggctcaacttcctgc-------tttgtcgat-tcat----------------------tgatt-------tt-ccaagaaacgagt-----------------------------------------cctctctg--tcta------------tttcattttc----------------tat-----a----gc------------------------atatgcaa-------------------------------------------------------------gtaccggtgttgtatt--------gatgct---tgtatatat---------ttagtactttcaat-------------------------------------------ggaagaaaat--------------------------------------------------------------------------------------------------------------------------------------------------------------------------------------------------------------------------------------------
>I28599_M029_Malvaceae_Desplatsia_dewevrei_seq1
---------------------------------------------------------------------------------------------------------------------------------------------------------------------------------------------------------------------------------------------------------------------------------------------------atgcagagataa-----tctaaggaatattttattatct-----gtttatggaaacaaagaatctgtggatgatg----------------------aactggttgaggta-tggctat--------------tctccgc-tgcc--------cgtagt-----ctatg------------attccttatagacatc--------------------ttctg-ctta---------acgttttt----ttcctgaaaaa-tgcagattatcaatggaccagctaatgatgaa------------ggtgctctggatgccttcgtctcaatcataacaggtccaccagggccaaatcctgtgcaattgatgccgaga---attaaattacctgtcctagttttgtggggtgatgaagatcccttcacccctcttgacggtcctgttggta--agtacttctcttccttgccttcacaatgttcaaa-tgtaagcctcttcgtattgaaaggagtaggccactgcccccatgacg----------acagacctgaactagttcatgaaaaattgcttccttggttggctcaacttcctgc-------tctgtagct-ccat----------------------tgctt-------tt-ccaagaaatagat---------------------------------------cgtctgtgt----att------------tttcattttt----------------tat-----agaatgc------------------------a--------------------------------------------------------------------------------------------------------------------------------------------------------------------------------------------------------------------atgcacaaattagtatgtatatattcattgt-----------------------------------------------------------------------------------------------------------------------------------------------------------------------------------
>I28600_M146_Malvaceae_Mortoniodendron_guatemalense_seq1
--------------------------------------------------------------------------------------------------------------------------------------------------------------------------------------------------------------------------------------------------------------------------------------t---------ttaatgcagagataa-----tctaaggaatattttgttatct-----gtttatggaaataaagattctgtggatgatg----------------------aactggttgaggca-tggctat--------------tctcctt-aagt--------tttagt-----ctaag------------attcattattagcatgaat-----------------ttatt-attg--atg-----tttttt-----acctg-aaaaa-tgcagatcatcaatggaccagcaaatgatgaa------------ggcgctcttgatgccttcgtctcaattataacaggtccaccagggccaaaccctgtgcaattgatgccaaga---attagcttacctgtyctasttttatggggtgatcaagatcctttcacccctcttgacgggcctgtaggtm--agtacttctcttccctgccttcacaatcvtcwaa-tktaagcmhtttcgtgttggaaggagtaggkcattgccyccatgatg----------ataaacctgabstrgttcatgagaagttgcttccttggttggctcaacttactgc------tttrtgarag-tcat----------------------tgcwt-------tt-ccaagaaacwrgtgksh-------------------------------------tttgtrtat-ta-----------------gatt-tt----------------taawagcatgcatg-------------ctatyccttgt-a-aaatgatc------------------caagkaat-akasr------acaat------gatawgtcatstactc------------------------------------------------------------------------------------------------------------------------------------------------------------------------------------------------------------------------------------------------------------------------------------------------------------------------------------------------------------
>I28601_M030_Malvaceae_Sparmannia_africana_seq1
--------------------------------------------------------------------------------------------------------------------------------------------------------------------------------------------------------------------------------------------------------------------------------gttgtgtt------catcaatgcagagataa-----tctaaggaatattttgctatct-----gtttatggaaataaagaatctgtggatgatg----------------------aactggtggaggta-tggctat------------gatctcatg-tagt--------tgtagt-----ctatgatg---------atyccttataaacctcaac-----------------ttgtt-gttg--atgtttaatgtttat--t-aactgaaaaatwtgcagatcatcartggaccggcaaatgatgaa------------ggagctctggaagccttcgtctcaattataacaggtccaccggggccaaaccctgtgcaattgatgccdaga---attaacttaccggtcctagttttgtggggtgatsaagatccattcacccctcttgayggtcctgttggta--actacttctcttccttgccttcacaatcttcaaa-tgtaagcctttttgtgttggaaggagtagggcattgcccccatgatg----------ataagcctgacctagttcatcaacaaytrcttccttggttggctcaacttcctgctta---atttgtagat-tcat----------------------agatt-------tt-ccaagaaaccggt---------------------------------------tatctgtgta--ta--------------tttctgtgtt----------------tat-----acaatgg------------------------agaaatga-------------------------------------------------------------gtactcatc------g--------aatggt---ttgagaaat---------at-------------------------------------------------------------------------------------------------------------------------------------------------------------------------------------------------------------------------------------------------------------------------------------------------------------
>I28602_M031_Malvaceae_Mollia_sp_seq1
-----------------------------------------------------------------------------------------------------------------------------------------------------------------------------------------------------------------------------------------------------------------------------------------------------------------------aaggaatattttgttatct-----gtttatggaaataaagaatctgtggatgatg----------------------aactggttgaggta-tggctat--------------tttcctc-tgct--------tgtagt-----ctatga-----------ttccttaatagacatatat-----------------ttctg-cttg---------atgtttt-----ctcctgaaaaa-tgcagattatcaatggaccagctaatgatgac------------ggtgctctggatgccttcgtctcaatcataacaggtccaccagggccaagtcctgtgcaattgatgccgaga---attaacttacctgtgctagttttgtggggtgatcaagatcccttcacccctcttgacggtcccgttggta--aatacttctcttccttgcgttcaaaatcttcaaa-tgtgagcctctttgtgttggaaggagtaggccattgcccccatgacg----------acagacctgaactagttcatgaaaaattgcttccttggttggctcaacttctagc-----------------------------------------------t-------ct-ctaaggaaccgat---------------------------------------cgtctgtgttg-tata------------tttcattttt----------------tata--taacaatgc------------------------ggaaatgg-------------------------------------------------------------gtactcgtttcgtact--------taactt---tgtatatat---------ttagtactttcattcaatcatttgactc--------------tttc-----------------------------------------------------------------------------------------------------------------------------------------------------------------------------------------------------------------------------------------------------------------
>I28603_M223_Malvaceae_Gossypium_hirsutum_seq1
----------------------------------------------------------------------------------------------------------------------------------------------------------------------------------------------------------------------------------------------------------------------------------------------------------------------------------------------------------------gtccgttgatgatg----------------------aactagttgaggta-cagcaatcaa-----------tctcctt-gagt--------taccgc-----cgacg------------gttccttattaacacgaaccattg--------aaacttgat-aata--atg-----ttctttt-----------acaa-tgcagatcatcaatggaccagcraacgatgaa------------ggtgctctcgatgcctttgtctcgattataaccggtccaccagggccaaaccctgtgcaattgatgccgaga---atcaacttacctgtcctagttttatggggtgatcaagatcctttcacccctatagatgggcctgtaggta--agtacttctcttccttaccttcgaaatcgtcgaa-tgtaagcctttatatgttggaaggtgtagggcattgcccccatgatg----------ataaacctgacctagttcatcaaaagttgcttccttggttggctcaagttactgc------ttygtgagca-gcca------------------ttgatgtaa-------tt-gctagaaattggtggcca------------------------------------tttgtatag-ta-----------------gattwky----------------g-----------------------------------------------------------------------------------------------------------------------------------------------------------------------------------------------------------------------------------------------------------------------------------------------------------------------------------------------------------------------------------------------------------------------------------------------------------------------------
>I28604_M032_Malvaceae_Entelea_arborescens_seq1
-------------------------------------------------------------------------------------------------------------------------------------------------------------------------------------------------------------------------------------------------------------------------------------------------caatgcagagataa-----tctaaggaatattttgctatct-----gtttatggaaayaaagaatctgtrgaygatg----------------------aactggtsgaggta-tggctat------------gatctcatg-tagt--------tgtagt-----ctatgatg---------attccttatwaacctcaac-----------------ttgtt-gttg--atgtttaatgtttat--y-rcctgaaaaat-tgcagatyatcaatggaccrgcaaatgatgaa------------ggtgctctggaagccttcgtctcaattataacaggtccaccggggccaaaccctgtgcaattgatgccgaka---attaacttaccggtcctagttttgtggggtgatcaagatccattcacccctcttgacggtcctgttggta--actacttctcttccttgccttcacaatcttcaaa-tgtaagcctttttgtgttggaaggagtagggcaytgcccccatgatg----------ataaacctgacctagttcatcaacaattgcttccttggttggctcaacttcctgctta---atttgtagat-tcat----------------------agatt-------tt-ccaagaaaccggt---------------------------------------tatctgtgta--tacata------tttctttatttata----------------tat-----agaatgg------------------------agaaatga-------------------------------------------------------------gtactcatw------t--------aatgtt---ttgagaaat---------atgc-----------------------------------------------------agaaggaaatgaagcaagttatgctattkt------------------------------------------------------------------------------------------------------------------------------------------------------------------------------------------------------------------------
>I28605_M235_Malvaceae_Abutilon_sp_seq1
--------------------------------------------------------------------------------------------------------------------------------------------------------------------------------------------------------------------------------------------------------------------------------------------------------------------tctgaggaacattttgttatct-----gtttatggaaataaagagtctgttgatgatg----------------------aactagttgaggta-tggcccct-------------cctcgcc-taaa--------tatggt------tcct------------gctgcttattaacatgaaccattgattgagctagcacggtg-attg--atg-----ttctttt--a--caaa-taata-tgcagatcatcaatggaccggcaaatgatgaa------------ggtgctcttgatgcctttgtctcgattataaccggtccgccagggcctaaccctgtacaactcatgccgacaattattaacttacctgtcctagttttatggggtgatcaagatcctttcacccctatcgacgggcctgtaggta--agtacttctcttccttaccttccaagtcgtcgaa-cgtaagccttcatatgttggaaggtgtagggcattgcccccatgatg----------atagacctgacctagttcatcagaagttgcttccttggttgtctcaagttactgctaa---tttgtgagag-ccaa------------------atgatgcaa-------tt-gctagaaattggtgggctgcc-------------------------------aatttgtatag-ta--------------------------------------------------------------------------------------------------------------------------------------------------------------------------------------------------------------------------------------------------------------------------------------------------------------------------------------------------------------------------------------------------------------------------------------------------------------------------------------------------------------------gc
>I28606_M033_Malvaceae_Reevesia_formosana_seq1
--------------------------------------------------------------------------------------------------------------------------------------------------------------------------------------------------------------------------------------------------------------------------------------t---------ttaatgcagagataa-----tctaaggaatattttgttatct-----atttatggaaataaagaatctgtagatgatg----------------------aactggttgaggta-tggttat--------------tatcctc--agt--------tgtatt-----aaatg------------attctttattaacatgaaa-----------------atcttaatta--atg-----tttttt-----acctg-aaaaa-tgcagatcatcaatggaccagccaatgatgaa------------ggcgctcttgatgcctttgtctcaattataacaggtccaccggggccaaaccctgtgcaattgatgccgaaa---attaacttacctgtcctaattttatggggtgatcaagatcctttcacccctcttgatgggcctgtaggta--agtacttctcttctctgccttcacaattgtcaaa-tgtaagccttttcgtgttggaaggagtagggcattgcccccatgatg----------ataaacctgacctagttcatgagaagctgcttccttggttggctcaacttactac------ttagtgagag-tcat----------------------t-ctt-------tt-ccaagaaaatggagggtt-------------------------------------ttttatat-ta-----------------gatt-tt----------------taatagcatgcatg-------------gtatcccttgt-a-aaat---------------------------------------------------------------------------------------------------------------------------------------------------------------------------------------------------------------------------------------------------------------------------------------------------------------------------------------------------------------------------------------------------------------------------------
>I28607_M034_Malvaceae_Mansonia_altissima_seq1
--------------------------------------------------------------------------------------------------------------------------------------------------------------------------------------------------------------------------------------------------------------------------tatgcaggtctat---------ttaatgcagagacaa-----tcttaagaatattttgttatct-----gtttatggaaataaagagtctgtggatgatg----------------------aactggttgaggta-tggcttt--------------tctcctc-aagt--------tgtagt-----cggtg------------attgattattaatatgaac-----------------ttatg-gttg--atc-----tgtttt-----acttc-ataat-tgcagatcatcaatggaccagcaaatgatgaa------------ggcgctcttgatgcctttgtctcaattgtaacaggtccaccagggccgaaccccgtgcaattgatgccgagg---attaacttacctgtcctggttttatggggtgaccaagatcctttcacccctcttgacgggcctgtaggca--agtacttctcttcccttccttcaaaatcgccaaa-tgtgagccttttcgtgttggaaggagtagggcattgcccccatgatg----------ataaacctgacctagttcatgagaagttgcttccatggttggctcaacttactgc------attgtaagag-ttgt----------------------tgctt-------tt-ccaakaaattggtgggat-------------------------------------ttgtgtat-ta-----------------gat--tt----------------tcatagcatgcatg-------------ctatctcttgt-a-aaatgatc------------------caagaaat-atacc--------aac------catc--tcatgtactcatgttgtact--------caattt---cgtacgata----------------------------------------------------------------------------------------------------------------------------------------------------------------------------------------------------------------------------------------------------------------------------------------------------------------------tt
>I28608_M035_Malvaceae_Hosfordia_alata_seq1
-----------------------------------------------------------------------------------------------------------------------------------------------------------------------------------------------------------------------------------------------------------------------------------------------------------------------------------------t-----gtttatggaaataaagagtctgttgatgatg----------------------aactagttgaggta-tggccct-----attgactgatcccstc-gggt--------tatygc-----ctatg------------gttccttattaacatgaactattg--------agcaccstg-attg--atg-----ttctytt-----------acaa-tgcagatcatcaatggaccggcaaacgatgaa------------ggtgctctckatgccttcgtctcgattataaccggtccgccagggcctaaccckgtacaactgatgccgaca---attaacttacctgtcctagttttatggggtgatcaagatcctttcaccccaatcgacgggcctgtgggta--agtacttctcttccttaccttggaaatcgtcgaa-sgtaagccttcatatgttggaaggtgtagggcattgcccccatgatg----------atagacctgacctagttcatcagaagttgcttccttggttgtctcaagttactgc------tttgtgagmg-ccaa-----------------aatgatgcaa-------tt-gcttgaaattggttggcaa-----------------------------------tttgtatag-tact--------------ggattt------------------------------------------------------------------------------------------------------------------------------------------------------------------------------------------------------------------------------------------------------------------------------------------------------------------------------------------------------------------------------------------------------------------------------------------------------------------------------------------------
>I28609_M036_Malvaceae_Pentaplaris_davidsmithii_seq1
-----------------------------------------------------------------------------------------------------------------------------------------------------------------------------------------------------------------------------------------------------------------ccggctgctgatgctgttgtgt---------ttaatgcagagataa-----tctaaggaatattttgttatct-----gtttatggaaataaagagtctgtggatgatg----------------------aactggttgaggta-tggctattaattctccattcctgctatc-aagt--------tgtagt-----ctatg------------gttccttatcaacataaac-----------------ttatt-attg--atg-----ttttgtt----tacct-aacaa-tgcagatcatcaatggaccagcaaatgatgaa------------ggtgctcttgatgcctttgtctcaattataacaggcccaccagggccaaaccctgtgcaattgatgccgaca---attaacttacctgtcctagttttatggggtgatcaagatcctttcacccctattgacgggcctgtaggta--agtacttctcttccctaccttcaaaattgtcaaa-tgtaagcctttatgtgttggaaggtgtagggcattgcccccatgatg----------ataaacctgacctagttcatcagaagttgcttccttggttggctcaacttactgc------tttctgagtg-tcaa----------------------------------------------tggtgggca------------------------------------tttgtatag-ta-----------------gattttt----------------taagagccaw--------------tatatatcccttgt-a-aaatg--------------------------------------------------------------------------------------------------------------------------------------------------------------------------------------------------------------------------------------------------------------------------------------------------------------------------------------------------------------------------------------------------------------------------------
>I28610_M037_Malvaceae_Heritiera_littoralis_seq1
------------------------------------------------------------------------------------------------------------------------------------------------------------------------------------------------------------------------------------------------------------------------------------------------------------------------------------ttgtct-----gtttatggaaataaagattctgtggatgatg----------------------aactggttgaggta-tggctat--------------tctcctc-aagt--------tgtagg-----ctgtg------------attcgtgattaacatgaac-----------------ttatt-attg--atg-----tttat------acctg-aaaaa-tgcagattatcaatggaccagcaaatgatgaa------------ggtgctcttgatgccttcgtctcaattataacaggcccaccagggccaaaccctgtgcaattgatgcctaaa---attagcttacctgtcctagttttatggggtgatcaagatcctttcacccctattgacgggcctgtaggta--agtacttctcttccctgccttcgcaattgccaaa-tgtaagccttttcatgttggaaggagtagggcattgcccccatgatg----------ataaacctgacctggttcatgagaagttgcttccttggttggctcaactttctgc------tttgtgagaa-tctt----------------------tgctt-------tt-ccaagaaactggt------------------------------------------ttgtatat-ta-----------------cact-tt----------------taatagcatgcatg----catg-----ctatcccttgtaa-aaatgacc------------------caaggaat---------------------------------------------------------------------------------------------------------------------------------------------------------------------------------------------------------------------------------------------------------------------------------------------------------------------------------------------------------------------------------------------------
>I28611_M062A_Malvaceae_Durio_zibethinus_seq1
--------------------------------------------------------------------------------------------------------------------------------------------------------------------------------------------------------------------------------------------------------------tttatgtgtacttttgttgttatgt---------ttaatgcagagataa-----tctaaggaatattttattatct-----atttatggaaataaagaatctgtggatgatg----------------------aactggttgaggta-caggtgt--------------actcctc-tagctg----tatgtagt-----ctatg------------gtctgctattaacatcaac-----------------ttgct-attg--atg-----tttttt-----acctg-aaaaa-tgcagatcatcaatggaccggcaaatgatgaa------------ggcgctcttgatgccttcgtctcaattataacaggcccaccagggccaaaccctgtgcaattgatgccgaga---attaagttacctgtcctagttttatggggtgatcaagatcctttcacccctcttgatgggccggtaggta--agtacttctcttccttgccttcacaatcgtcaaa-tgtgagccttttcgtgttggaaggagtagggcattgcccccatgatg----------ataaacctgacctagttcatgagaagttgcttccttggttggctcaactaactgc------ctcatgaaag-tcat----------------------tgctt-------tt-ccgagaaacaggtgggc-------------------------------------tttttgcat-ta-----------------gatt-tt----------------ttagagcatgcatg-------------ctatccctcgt-a-aaatgatc------------------caaggaat-ataca--------aat------katatgccatgtactcatgttgtatt--------caatct---tgtatatat----------tagtagtttcattcaat---------------------------------------------------------------------------------------------------------------------------------------------------------------------------------------------------------------------------------------------------------------------------------------------
>I28612_M038_Malvaceae_Brachichyton_bidwillii_seq1
--------------------------------------------------------------------------------------------------------------------------------------------------------------------------------------------------------------------------------------------------------------------------------------------------------------------------------------------------------------------gtggatgatg----------------------aactggtcgaggta-tgactat--------------tctcctc-aagt--------tgtagg-----ctatg------------attccttattaacatgactttatga----------attatc-attg--atg-----tttttc-----acccg-aaaaa-tgcagatcatcaaagggccagcaaatgatgaa------------ggcgctcttgatgccttcgtctcaattattacaggcccaccagggccaaaccctgtgcaattgatgcctaga---attagcttacctgtcctagttttatggggtgatcaagatcctttcacccctcttgacgggcctgtaggta--agtacttctcttccctgccttcacaatcgccaaa-tgtaagccttttcgtgttggaaggagttgggcattgcccccatgatg----------ataaacctgacctggttcatgagaagttgcttccttggttggctcaacttactgc------tttgtgagag-tctt----------------------tgctt-------tt-ccaagaaactggtgggcttt----------------------------------gctgtakac-ta-----------------catt-tt----------------taatggcatgcatgcgtgcatg--------------------------------------------------------------------------------------------------------------------------------------------------------------------------------------------------------------------------------------------------------------------------------------------------------------------------------------------------------------------------------------------------------------------------------------------------------
>I28613_M039_Malvaceae_Eriotheca_macrophylla_seq1
------------------------------------------------------------------------------------------------------------------------------------------------------------------------------------------------------------------------------------------------------------------------------------------------------------------------------------ttatct-----gtttatggaaataaagagtctgtggatgatg----------------------aactggttgaggtt-tggctat--------------tcccctc-atgt--------tgtagc-----ctatg------------gttcctyactaacatgaac-----------------ttggt-attg--atg-----tgttttt--t-cacct-aaaaa-tgyagatcatcaatggaccagcaaatgatgaa------------ggtgctcttgatgccttcgtctcgattataacaggcccaccagggccaaaccctgcgcdattgatgccgaga---attaacttdcctctcctagttttatggggtgatcaagatcctttcacccctcttgacgggcctgtaggta--agtacttctcttctttaccttcacaatcgccaaa-tgtaagccttcatgtgttggaaggagtagggcattgcccccatgatg----------atagacctgaactagttcatcagaagttgcttccttggttggctcaacttactgc------tttgtgagag-tcat-------tat------------tgctt-------tt-cctagaaactggtgggc-------------------------------------attggatgg-ta-----------------gattt------------------taagagccaataa--------------atatccc--------------------------------------------------------------------------------------------------------------------------------------------------------------------------------------------------------------------------------------------------------------------------------------------------------------------------------------------------------------------------------------------------------------------------------------------
>I28614_M040_Malvaceae_Hydrogaster_trinervis_seq1
---------------------------------------------------------------------------------------------------------------------------------------------------------------------------------------------------------------------------------------------------------------------------------------------------------agacaa-----tctaaagaatattttgttgtct-----gtttatggaaataaagaatctgtggatgatg----------------------aactggttgaggta-tggctat--------------tctcctc-tggt--------tgtagt-----ctgtga-----------ttccttcagaaacatgtac-----------------ttctg-cttg--at-----ttctttct--t-ttctcaaaaaa-tgcagattatcaatggaccagctaatgacgaa------------ggtgccctggatgccttcgtttcaatcataacaggtccacctgggccaaaccctgtgcaattgatgccgaga---attaacttacctgtcctagttttgtggggtgatcaagatcccttcacccctcttgacggtcctgttggta--agtatttctcttccttgcctacaaaatcttcaaa-tgtaaggcttttcgtgttggaaggagtaggccattgcccccatgacg----------acagagctgaactagttcatgaaaaagtgcttccttggttggctcgacttcctgc-----------------------------------------------t-------ct-gtaagaaacctat---------------------------------------cgtctgtgttg-cata------------tttcattggt----------------cat-----agaatgc------------------------acaaatga-------------------------------------------------------------gcactcaattta-att--------taactt---tgtatatat---------gtagtacttttattcaatcatg-----------------------------------------------------------------------------------------------------------------------------------------------------------------------------------------------------------------------------------------------------------------------------------------
>I28615_M041_Malvaceae_Pterygota_brasiliensis_seq1
---------------------------------------------------------------------------------------------------------------------------------------------------------------------------------------------------------------------------------------------------------------------------------------------------------------------------------------tct-----tctc----------agcttctgtgggtgttagattggcaaaatttttcccaacaactggttgaggta-tggctat--------------tctcctc-aagt--------tgtagg-----ctatg------------attccttaataactcgac------------------ttatt-attg--aag-----tttttt-----acctg--gaaa-tgcagatcatcaatggaccagcaaatgatgaa------------ggcgcccttgaagcctttgtctcaattataacaggcccaccagggccaaaccctgtgcaattgatgcctaga---attagcttacctgtcctagttttatggggtgatcaagatccttttacccctcttgacgggcctgtaggta--agtacttctcttccctgccttcgcaattgacaaa-tgtaacccttttcgtgttggaaggagtagggcattgcccccatgatg----------ataaaccagacctggttcatgagaagttgcttccttggttggttcaacttactgc------tttgtgagag-tctt----------------------tgctt-------tt-ccacgaaactggtgggcatt----------------------------------gttttatat-ta-----------------catt-tt----------------tagtagcatgcatg----catg-----ctatcccttgtaa-aaatgacc------------------cmakgaataatata---------------------------------------------------------------------------------------------------------------------------------------------------------------------------------------------------------------------------------------------------------------------------------------------------------------------------------------------------------------------------------------------
>I28616_M042_Malvaceae_Leptonichya_maranta_seq1
----------------------------------------------------------------------------------------------------------------------------------------------------------------------------------------------------------------------------------------------------------------------------------------------------------------------taaggaacattttgctatct-----gtttatggaaataaagaatctgtggatgatg----------------------aactggttgaggta-tgccta-----------------tcctc-tact--------tatagc-----cttta------------attccttatcaacatcaac-----------------ttagt-gtag--at-------rtttcg--t-acctggaaaat-tgcagatmatcaatggcccggcaaatgatgaa------------ggcgcacttgatgccttcgtctcaattataactggtccaccwggtccgaaccctgtgcaattgatgccgaga---attaacttacctgtcttagttttatggggtgatgaagatccattcacccctcttgacgggccagttggta--agtacttctcttccctgccttcacaattttcaaa-tgtaagccttttcgtgttggaaggggtagggcattgcccccatgatg----------ataaacctgaccttgttcatgaaaagttgctcccttggctggctcaactagctgc------ttcatgagat-tcat----------------------tgctt-------tt-ccaagaaaccagtgggtc----------------------------------tgtttatataa--------------------catttt-----------------tgatagcatgaatac---------atgctgtcccaggt-a-aaatgaac------------------cagagaaa---------gtaaaagtgt--tatgtcacttacgtattcatgttgtatt--------gaaact---tgtatatat---------ttagtacttccatt-------------------------------------------------------------------------------------------------------------------------------------------------------------------------------------------------------------------------------------------------------------------------------------------------
>I28617_M043_Neuradaceae_Neurada_procumbens_seq1
-------------------------------------------------------------------------------------------------------------------------------------------------------------------------------------------------------------------------------------------------------------------------------------------------------------------atttcacgaaaact-----------aatatttacaaattttaaca-tcacaacgtgatg----------------------ttttaactgatgta---------------------aactttttgtagccc------tttagc--atggtatttt----------------------------------------------------gttg---------attctttta-t-accctgtaaattttcagatcattagagaacctgcaaattatgaa------------ggggcccttgacgcttttgttaacatagtgacaggaccgccagggccaaaccctgtgcagttaatgccaaga---atctccatacctgtcctagttttatggggcaaccaagatccatttacccctctggatggacctgtcggta--aatacttttcttccctaccctcaaagctatcaaa-tataagcctcttcgtgttggatggcgtaggacactgtcctcacgacg----------atagacctgacctagtacatgaaaagttgctgccatggttggcacaactcggtccataaa-tttgtgaatg----------------------------------------------------------------------------------------------------------------------------------------------------tag---------------------------------------------------------------------------------------------------------------------------------------------------------------------------------------------------------------------------------------------------------------------------------------------------------------------------------------------------------------------------------------------------------------------------------------------------------------------------
>I28618_M044_Malvaceae_Pentace_laxiflora_seq1
---------------------------------------------------------------------------------------------------------------------------------------------------------------------------------------------------------------------------------------------------------------------------------ctgtgg---------ttaatgcagagataa-----tctaaggaatattttgctatct-----gtttatggtaataaagaatctgtggatgatg----------------------aactggttgaggta-caggtgt--------------tctgccc-tagc--------tgtagt-----ctatg------------tccccatgttaatatcaac-----------------ttatt-ttta--atg-----tttttt-----acatg-caaaa-tacagatcatcaatggaccagcaaatgatgaa------------ggcgctcttgatgcctttgtctcaattataacaggcccaccagggccaaatcccgtgcaattgatgccgaga---attaacttacctgtcctagttttatggggtgatcaagatccgttcacccctattgacgggcctgtaggta--agtacttttcgtctttgccttcacagttgcctaa-tgtaagccttttcatgttggaaggagtggggcattgcccccatgatg----------atagacctgacctagttcatgagaagttgcttccttggttggctcaacttactgc------ttcatgaaag-tcat----------------------tgttt-------tt-cggagaaacaggcgggc-------------------------------------tttctatat-ta-----------------aattttta--------------gtta---------------------------------------------------------------------------------------------------------------------------------------------------------------------------------------------------------------------------------------------------------------------------------------------------------------------------------------------------------------------------------------------------------------------------------------------------------------------------
>I28619_M045_Malvaceae_Phragmotheca_mammosa_seq1
----------------------------------------------------------------------------------------------------------------------------------------------------------------------------------------------------------------------------------------------------------------------------------------------------------gataa-----tctcaagaatattttgttttct-----gtttatggaaataaagagtctgtggatgatg----------------------aactggttgaggta-aggctattaa-----------tctcctc-aagt--------tgttgt-----ctatg------------gttccttattaacatgaactattg--------aactttgtt-atgg--ttg-----ttttttc-----acct-aaaaa-tgcagatcatcaatggtccagcaaatgatgaa------------ggtgctcttgatgccttcgtctcaattataactggcccaccagggccaaaccctgtgcaattgatgccgaga---attaacttacctgtcctagttttatggggtgatcaagatcctttcacccctattgacgggcctgtaggta--agtatttctcttccctaccttcaaaatcctcaaa-tgtaagcctttatgtgttggaaggtgtagggcattgcccccatgatg----------ataaacctgacctagttcatcagaagttgcttccatggttggctcaacttactgc------attgtgagag-tcat----------------------tgctt-------tt-cctagaaactggtggcc-------------------------------------gttgtatrg-ta-----------------gatttt-----------------taagagccaat----------------ttatcccttgt-a-aaatgatc------------------caaggaat------a---tagcaat------gataggtcatgtgcccatg---------------------------------------------------------------------------------------------------------------------------------------------------------------------------------------------------------------------------------------------------------------------------------------------------------------------------------------------------------
>I28620_M046_Malvaceae_Camptostemon_shultzii_seq1
--------------------------------------------------------------------------------------------------------------------------------------------------------------------------------------------------------------------------------------------------------------------------------------------------------------------------------------------------------------------------------------------------------------------------------------------------------------kckt-----rtgca------------gttcctt---aacatgaactattg---------aacttctt-gttk--atg-----ttctttt-----------acaa-tgcagatcatcmatggaccagcaaatgatgaa------------ggtgctcttgatgcttttgtctcrrttattactggtccaccagggccgaaccctgtgcaattgatgccgaga---attaacttacctgtcctagttttatggggygatcaagatcctttcacccctatcgatgggcctgtaggta--agtacttctcttccttaccttcaaaatcgtcgaa-tgtaagcctttatgtgttggarggtgtargsyattkyyyyywykawr----------awaawyytgwyytrrytywwma-------------------------------------------------------------------------------------------------------------------------------------------------tttgtatat-tt----------------------------------------------------------------------------------------------------------------------------------------------------------------------------------------------------------------------------------------------------------------------------------------------------------------------------------------------------------------------------------------------------------------------------------------------------------------------------------------------------------------------
>I28623_M048_Malvaceae_Abroma_augusta_seq1
--------------------------------------------------------------------------------------------------------------------------------------------------------------------------------------------------------------------------------------------------------------------tttacttatgatgatgtgtt---------taatgcagagataa-----tctaaggaatatcttgttatct-----gtttatggaaataaagaatctgtggatgatg----------------------atctggttgaggta-tggctaa-------------ttctactc-caca--------catagt-----ctata------------attccttaacaacatcaat-----------------ttagt-gtag--attt---acattttg--t-acctggaaaaa-tgcagatcatcaatggaccggcaaatgatgaa------------ggcgcccttgatgccttcgtctcaatcataaccggtccaccaggaccaagccctgtgcaactgatgccgaga---attaacttacctgtcctagttttatggggtgatcaagatccattcacccctcttgacggtcctgttggta--agtacttctcttccctgccttcacaatcttcaaa-tgtaagcctttttgtgttggaaggagtagggcattgcccccatgacg----------ataaacctgacctagttcatgaaaagttgctcccttggttggctcaacttgctgc------tttatgagat-tcat----------------------tgctt-------ttacctagaaacctgtggtc-----------------------------------tgtttatatca--------------------catttt-----------------tgatagcatgaacga---------atgctattgctatc---atatgaac-----------------c-----aatgtcata---------------------------atactcatgttgtatt--------gaatct---tgtatatat---------ttagta---------------------------------------------------------------------------------------------------------------------------------------------------------------------------------------------------------------------------------------------------------------------------------------------------------
>I28624_M049_Malvaceae_Corchoropsis_tomentosa_seq1
------------------------------------------------------------------------------------------------------------------------------------------------------------------------------------------------------------------------------------------------------------------------cttatgtctttgtgtt--------ttaatgcagagataa-----tctaaggaatattttgttatct-----gtttatggaaataaagaatcagtggatgatg----------------------aactggttgaggttaaatgttt--------------tctcctc-tagc--------tgtagt-----ctatatg----------gttccttattaacatcaac-----------------ctata-attg--atg----attttt------acccggaaaat-cgcagatcatcaatggaccggcaaatgatgaa------------ggcgcactggatgcgttcgtctcaattataacaggtccaccagggccaaaccctgtgaaattaatgccgaga---attaacttgcctgtcctagttttatggggtgatcaagatcctttcacccctattgacggacctgtaggca--agtacttctcttccctgccttcacaatctccgaa-tgtaagcctttttatgttggaaggagtagggcattgcccccatgacg----------atagacctgacctagttcatgagaagttgcttccttggttagctcaactcagtgc------ttgatgaaagtccat----------------------tgctt-------tt-cgaagaaacatgcaggc-------------------------------------tctatgcta-------------------tgtccttt-------------gc----------------------------------------aaaaatgatc------------------ctagaaat-gtacaattgttatattg----------tgatgttactcgtgttgtatt--------caatttcaatgt--------------------------------------------------------------------------------------------------------------------------------------------------------------------------------------------------------------------------------------------------------------------------------------------------------------------------tgtg
>I28626_M226_Malvaceae_Helicteres_guazumifolia_seq1
----------------------------------------------------------------------------------------------------------------------------------------------------------------------------------------------------------------------------------------------------------------------------tgctattctgt---------ttgatgcagagataa-----tctaaggaatattttgttatct-----gtttatggaaataaagagtctgtggatgatg----------------------aactggttgaggtattcgccat--------------tctcctc-aaat--------tgtaac-----caatg------------attgattgttaacatgaac-----------------ttatg-attg--atg-----tgttta-----acctg-aaaat-tgcagatcatcaatggaccagcaaatgatgaa------------ggtgctcttgatgcctttgtctcaattataacaggtccaccagggccaaaccctgtgaaattgatgccgaga---attaacttacctgtcctacttttatggggtgatcaagatcctttcacccctcttgacggacctgtaggta--agtacttctcttcccttccttcaaaatcaccaaa-tgtgagccttttcgtgttggaaggagtagggcattgcccccatgatg----------ataaacctgaactagttcatgagaagttgcttccatggttggctcaacttactgctta--atttgtgagtc-tcat----------------------tgctt-------tt-ccaagaaattggtggga-------------------------------------tttgtatat-ta-----------------gattatt----------------taatagcatgcatg-------------ctatctcttgt-a-aaatgatc------------------cgagaaat-atacc--------aat------gatatgtcatgta----------atg--------------------------------------------------------------------------------------------------------------------------------------------------------------------------------------------------------------------------------------------------------------------------------------------------------------------------------------------------
>I28628_M051_Malvaceae_Werklea_horrida_seq1
------------------------------------------------------------------------------------------------------------------------------------------------------------------------------------------------------------------------------------------------------------------------------------------------------------------------------------------------tatatggaaataaggagtctgttgataacg----------------------aactgattgaggta-tgaccattga-------------------------------------------tctt------------gttcctttttaacacaaagtattg--------aa--cttgt-atca--atg-----ttcyttt-----------acac-tgcagatcatcaatggaycagcaaacgatgaa------------ggygctcttgatgcctttgtmtcgatcataaccggtccaccggggcygaatccyrtgcaattgatgcckgga---attarcataccygtcctagttttatggggtgatcaagatcctttcacccctatcgayggrcctgtaggta--agtacttctcytccttaccatcgaaaacatcgaa-tgtaagcctttrtatgttggaaggtgtagggcattgcccccatgatg----------ataaacctgacctagttcatcataagttrcttccttggttggctcaagttactgc------tttgtgagag-ccat-------------------tgatgtaa------att-gctagaaactggttggca------------------------------------tttgtatag-ta-----------------tattttc---------------ttaagagcctatata---------g---atttccctttt-a-aaatgata------------------caaggaat-ata--------gcaat------gatatacc--------------------------------------------------------------------------------------------------------------------------------------------------------------------------------------------------------------------------------------------------------------------------------------------------------------------------------------------------------------------
>I28629_M052_Malvaceae_Spirotheca_rosea_seq1
--------------------------------------------------------------------------------------------------------------------------------------------------------------------------------------------------------------------------------------------------a------------------------acgctgttgtgttc----tgcttaatgcagagataa-----cctaaggaatatcttgttatct-----gtttatggaaataaagagtctgtggatgatg----------------------agctggttgaggtt-tgtctat--------------tctcctc-atgt--------tgtacc-----atatg------------gttccttaataacatgaac-----------------ttgtt-actg--att----ttttcttt----tacct-aaaat-ggcagatcataaatggaccagcaaatgatgaa------------ggcgcacttgatgccttcgtctcgattataacaggcccaccagggccaaaccctgtgcaattgatgccgaga---attaacttacctgtcctagttttatggggtgatcaagatcctttcacccctctcgacgggcctgtaggta--agtacttctcttccttaccttcacaattgccaaa-tgtaagccttcatgtgttggaaggagtagggcattgcccccatgatg----------ataaacctgaactagttcacgacaagttgcttccttggttggctcaactaactgc------tttgtgagag-tcat----------------------tgctt-------tttactagaaactgatggggc------------------------------------attggatgt-ta-----------------gatttt-----------------taagaaccaatat--------------atatccctgta---aaatgatc------------------caaggaat---------atagcaat----------------------------------------------------------------------------------------------------------------------------------------------------------------------------------------------------------------------------------------------------------------------------------------------------------------------------------------------------------------------------------
>I28630_M053_Malvaceae_Huberodendron_swietenioides_seq1
----------------------------------------------------------------------------------------------------------------------------------------------------------------------------------------------------------------------------------------------------------------------------------------------------------------------------------aaatatatgggaaacttataataacattgaatatatccatgtcc------------------------------aagaca-tactttt----atccgacacttayactc-aaatctaagtaayatagg----tctatg------------gtttcttattaatatgaac-----------------ttgtt-attg--atg-----tttttc-----accta-aaaat-tgcagatcatcaatggaccagcaaatgatgaa------------ggtgctcttgatgccttcgtctcaattataacaggcccaccagggccaaaccctatgcaattgatgccaaga---attagcttacctgtcctagttttatggggtgatcaagatcctttcacccctcttgacgggcctgtaggta--agtacttctcttccttdccatcacaatcgccaaa-tgtaagccttcacgtgttggaaggagtagggcattgcccccatgacg----------ataaacctgacctagttcatgacaagttgcttccatggttggctccactcactgc------tttgtgagag-tcat----------------------tgctt-------tt-cctagaaactggtgggcatttt--------------------------------attgtctgg-ta-----------------gatctt-----------------taagagccaatatat---------------ctctttgt-a-aaatgatc------------------cacggagt---aca------gcaat-----gaatatgtcac------------------------------------------------------------------------------------------------------------------------------------------------------------------------------------------------------------------------------------------------------------------------------------------------------------------------------------------------------------------
>I28631_M054_Malvaceae_Trochetiopsis_benjaminae_seq1
----------------------------------------------------------------------------------------------------------------------------------------------------------------------------------------------------------------------------------------------------------------------------------tgggtt--------ttaatgcagagataa-----tctaaggaatattttgttatct-----gtttatggaaataaagaatcagtggatgatg----------------------aactggtygaggtr-aatatgttgt-----------tctcmtc-tagc--------tgtagy----tctayatg----------kttccttataaacaycacc-----------------ayrmtaacyg--atg----attttt------accy-gaaaat-wgcagatcatcaatggaccvgcraatgatgaa------------ggcgctcwggatgccttcgtctcmatcataacaggcccaccagggccaaaccctgtgaaaytaatgcckaga---attaacttdcctgtcctagttttatggggtgatcaagatcctttcaccccsatngahggacctgtaggta--agtacttctcttccctgccttcacaatctccdaa-tgtaagcctttttatgttggaaggagtagggcattgcccccatgatg----------atagacctgacctagttcatgagaagttgcttccttggttggctcaactctctgcyagtgcttgatgawat-cagt-------cat--gtarrcagttygcttccttggttcaccaaatanagtaga------------------------------------------------------------------------ttttatca---------------------------------------------------aagaatkatc------------------c-----gt-ttttaagtgcgggaatc----------tgtacaattgctktatatatgtat-------------atatatatat------------------------------------------------------------------------------------------------------------------------------------------------------------------------------------------------------------------------------------------------------------------------------------------------------------------------
>I28632_M055_Malvaceae_Eriolaena_candollei_seq1
------------------------------------------------------------------------------------------------------------------------------------------------------------------------------------------------------------------------------------------------------------------------------------------------------------------------aggaatattttgttatat-----gtttatggaaataaaaaatctgtggataatg----------------------aactggttgaggta-aatatgttgt-----------tctcctc-tagc--------tktagt----tctatatg----------gttccttataaacatcaac-----------------aaattaachg--atg----attttt------aycy-saaaat-ygyagatcatcaatggaccggcaaatgatgaa------------ggcrctctggatgccttygtcwcaatcataacaggcccaccaggkccaaaccctgtgaaattaatgccdaga---attaacttacctgthctagttttatggggtgatcaagatccdttbacccctatygayrgacctgtaggta--agtacttctcttccctgccttcacaatctccaaa-tgtaagcbtttttatgttggaaggagtagggcattgyccccatgatg----------atagacctgacctagttcatgagaagttgcttchtbggttggytcaactmtctgccagtgcytgatgaaat-cagk-------cat--gtaagaagtttgcttccttggttcaccaaatagartaga------------------------------------------------------------------------ttttatca---------------------------------------------------aagaatgaty------------------c-----st-ttttaagtgcggka-tc----------tgtacaaaattgctt----------------------atatatata-------------------------------------------------------------------------------------------------------------------------------------------------------------------------------------------------------------------------------------------------------------------------------------------------------------------------
>I28633_M056_Malvaceae_Adansonia_digitata_seq1
---------------------------------------------------------------------------------------------------------------------------------------------------------------------------------------------------------------------------------------------------------------------------------------------------------------------ctaaggaatatcttgttatct-----gtttatggaaataaagagtctgtggatgatg----------------------agctggttgaggtt-tggctat--------------tctcctc-aagt--------tgtagc-----ctatg------------gttccttattaacatgaac-----------------ttgtt-attg--att-----tttyttatttttacct-aaaaa-tgcagatcatcaatggaccagcaaatgatgaa------------ggtgctctcgatgccttcgtctcgattgtaacaggcccaccagggccaagcccygtgcaattgttgccgaga---attaacatacccvtcctagttttatggggtgatcaagaycctttcacccctcttgayggkcctgtaggta--agtacttctcttccttdccttcacgatcgccaaa-tgtaagccttcatgtgttggaaggagtagggcattgcccccatgatg----------ataaacctgaactagttcatgwgaggttgcttccttggttagctcaacttactgc------ttygtgaagagtcat----------------------tgctt-------tt-actagaaactggtggggc------------------------------------attggatta-ta-----------------gatttt-----------------taagagccartat--------------gtatctttgta---aaatcatc------------------caagaata----------tagaaatgaac------------------------------------------------------------------------------------------------------------------------------------------------------------------------------------------------------------------------------------------------------------------------------------------------------------------------------------------------------------------------------
>I28635_M058_Malvaceae_Byttneria_aculeata_seq1
t-----------------------------------------------------------------------------------------------------------------------------------------------------------------------------------------------------------------------------------------------------------------------------------------------tcaatacagagataa-----tctaaggaacatcttgttatct-----gtttatggaaataaagaatctgtggatgatg----------------------aactggttgaggta-tcstcat--------------catccttttactta-----atggaatgtwttctgca------------gtcctgcaagtatttgactt-------------gagttcta-attggtatgg---atgttatg----tgcttggaaaa-tgtagatcatcaatggaccggcgaatgatgaa------------ggggctctggatgcctttgtctcgatcataacaggtccaccagggccaaaccctgtgcaattgatgcctaaa---atcaatttacctgtcctggttttgtggggtgatcaagatccattcacccctatagatggacctgttggta--agtacttctcttcactaccttcacaagctccaaa-tgtgagccttttcatgctggaaggagtaggacattgcccacatgatg----------atagacctcacctggttcatgaaaagctgcttccttggttggatcaactttctga------tttatgagat-ccaa-------t--------------tgctt-------tt-actacgaacctgtgg---------------------------------------tctgtttt---ata------------tttaactttt----------------tgatagcatg--------------------------------aatgaac---------------------------------------------------------acacatgctatccatatt--------aaa---------------------------------------------------------------------------------------------------------------------------------------------------------------------------------------------------------------------------------------------------------------------------------------------------------------------------------------
>I28636_M059_Malvaceae_Pterospermum_pierrei_seq1
-------------------------------------------------------------------------------------------------------------------------------------------------------------------------------------------------------------------------------------------------------------------------------------------------------------------------------------------------------------------------yratr-----------------------------------------------------------------------------------------------------------------------------------------------------------------rccttywt--y-amsyr-rwaak-tksagmymaycaakgrascwrckwmtsatgaattaggtcaggtckgtsmtcwygatgcctttgtctcaattataacagggccaccggggccaaaccctgtgcaactaatgccaaga---attaacttacctgtcctagttttatggggtgatcaggatcctttcacccctatcgacgggcctgtaggta--agtacttctcttccctgccttcacaattgccaaa-tgtaagcctttttaksttggaaggggtagggcattgmyymmatgatg----------asrraa------------------------------gattggcstratt--------------------------------------------------------------------------------------------------------------------------------------------------------------------------------------------------------------------------------------------------------------------------------------------------------------------------------------------------------------------------------------------------------------------------------------------------------------------------------------------------------------------------------------------------------------------------------------------------------------------------------------------------------
>I28637_M060_Malvaceae_Duboscia_vifidiflora_seq1
---------------------------------------------------------------------------------------------------------------------------------------------------------------------------------------------------------------------------------------------------------------gcctgcgtacttaagttgttgtgt---------ttaatgcagagataa-----tctaaggaatattttgttatct-----gtttatggaaacaaagaatctgtggacgatg----------------------aactggttgaggta-tggctct--------------tctcctc-tggt--------tgtagt-----ctctga-----------ttcccttgtaaacaccaac-----------------ttctg-cttg---------atgtttttt---gcctgaaaata-tgcagattatcaatggaccagcaaatgaggaa------------ggtgctctggacgccttcgtctcaattataacaggtccaccagggccaagccctgtgcaattgatgccgaga---attaacttaccagtcctagtcttgtggggtgatcaagatccattcacccctcttgacggtcctgttggta--agtacttctcttgcctgccttcacaatcttcaaa-tgtaagccttttcgtgttggaaggagtaggccattgcccccacgacg----------atagacctgaactagtgcatgaaaaattgcttccttggttggctcaacttcctac-------tctatagat-tcat----------------------tgc-t-------tt-ccaagaaaccggt---------------------------------------cgtctgtgt----ata------------tttcattttc----------------tat-----agaatgt------------------------acagatga-------------------------------------------------------------gtactcatgttctatttaa-cagttaacttg-tagtatgggt---------ttggtactttcattcaatcattggactg--------------tt-------------------------------------------------ttttagaaa---------------------------------------------------------------------------------------------------------------------------------------------------------------------------------------------------------
>I28638_M061_Malvaceae_Basiloxylon_brasiliensis_seq1
--------------------------------------------------------------------------------------------------------------------------------------------------------------------------------------------------------------------------------------------------------------------------agggtacttgtgt---------ttaatgcagagataa-----tctaaggaatattttgttatct-----gtttatggaaataaagattctgtggacgatg----------------------aactggtcgaggta-tggctgt--------------tctcctc-aagc--------tgta-------ctatg------------attccttattaacatgatc-----------------ttatt-attg--atg-----tttttt-----acctg-aaaaa-tgcagatcatcaatggaccagcaaatgatgaa------------ggcgctcttgatgcctttgtctcaattataacaggcccaccagggccaaaccctgcgcaattgatgcctaga---attagcttacctgttctagttttatggggtgatcaagatccttttacccctcttgacgggcctgtaggta--agtacttctcttccctgccttcgcaaacggcaaa-tgtaagccttttcgtgttggaaggagtagggcattgcccccatgatg----------ataaacctgacctggttcatgagaagttgcttccttggttggctcaacttactgc------tttgtgagag-tctt----------------------tgctt-------tt-ccaagaaacttttgagcttt----------------------------------gttgtatat-ta-----------------catt-tt----------------taatagcatgcatg----catggcatgctatcccttgtaa-aaatgacc------------------caaggaataatgtag----ggcaat------gataaatgatgtactcatgttg------------------------------------------------------------------------------------------------------------------------------------------------------------------------------------------------------------------------------------------------------------------------------------------------------------------------------------------------------
>I28639_M249_Malvaceae_Gyranthera_amphibiolepis_seq1
---------------------------------------------------------------------------------------------------------------------------------------------------------------------------------------------------------------------------------------------------------------------------------ttagata--------tggatgtcaagataagtccctccaaggattctccaaatatataagaagcttataacaacattgaatatattcatatta------------------------------gagaca-tactcgt----atccaacactctcactc-gaatatgagtaacgtagt----cctatg------------gttccttattaacatgaac-----------------ttgtt-attg--atg-----tttttc-----accta-aaaat-tgcagatcatcaatggaccaacaaatgatgaa------------ggtgctcttgatgcattcgtctcaattataacaggcccaccagggccaaaccccgtgcaattgatgccgaga---attagcttacctgtcctagttttatggggtgatcaagatcctttcacccctcttgacgggcctgtaggta--agtacttctcttcgttaccttcacaatcgccaaa-tgttagccttcatgtgttggaaggagtagggcattgcccccatgacg----------ataaaccggacctagttcatgacaagttgcttccatggttggctcaactcactgc------tttgtgagag-tcat----------------------tgctt-------tt-cctagaaactggtgggcatttt--------------------------------attgtatag-ta-----------------gatttt-----------------taagagccaatatat---------------ctctttgt-a-aaatgatc------------------aaaggaat---------actgcaat-----gaatatgtcatgtacccatgttgtatt--------gaatct---tgtgttagt-----ttatttag-----------------------------------------------------------------------------------------------------------------------------------------------------------------------------------------------------------------------------------------------------------------------------------------------------------
>I28640_M062B_Malvaceae_Diplodiscus_paniculatus_seq1
-------------------------------------------------------------------------------------------------------------------------------------------------------------------------------------------------------------------------------------------------------------------------------------------------------------------------------------------------------------------------tgatg----------------------aactggttgaggta-cgggtgg--------------tctgctc-tagc--------tgtagt-----ctatg------------tctcgttattaaaatcgac-----------------ttatt-gt----gtg-----tttttt-----acttg-caaaa-tgcagatcattaatggaccagcaaatgatgaa------------ggtgctcttgatgcctttgtctcaattataacaggcccaccagggccaaatcctgtgcaattgatgcccaaa---attaccttacctgtcctagttttatggggtgatcaagatcctttcacccctattgacgggcctgtgggta--agtacttttggtctctgcctttacgatcgccaaa-tgtaagccttttcatgttggaaggagcagggcattgcccccatgatg----------atagacctgaactagttcatgaaaagttgcttccttggttggctcaacttactgc------ttcatgaaag-tcat----------------------agatt-------tc-ccaagaaacaggcgggc---------------------------------------tgtgtat-------------------------------------------------------------------------------------------------------------------------------------------------------------------------------------------------------------------------------------------------------------------------------------------------------------------------------------------------------------------------------------------------------------------------------------------------------------------------------------------------------------------------
>I28641_M063_Malvaceae_Brownlowia_peltata_seq1
------------------------------------------------------------------------------------------------------------------------------------------------------------------------------------------------------------------------------------------------------------------------cttattttgttgtgg---------ttaatgcagagataa-----tctgaggaatattttgttatct-----gtttatggtaataaagaatctgtagatgatg----------------------aactggttgaggta-caggtgt--------------tctgctc-tagc--------tgtagt-----ctaca------------tctcgttattaaaatcgat-----------------ttatt-gttg--atg-----tttttt-----acatg-caaac-tgcagatcatcaatggaccagcaaatgatgaa------------ggcgctcttgatgcctttgtctcaattataacaggcccahcagggccaaatcctgtgcagttgatgccgaaa---attaacttacctgbcctagttttatggggtgatcaagatcctttcacccctattgacgggcctgtaggta--agtacttttcgtctctgccttcacaattgcctaa-tgtaagccttttcatgttggaaggagtggggcattgcccccatgatg----------atagacctgacctagttcatgagaagttgcttccttggttggctcaacttactgc------ttcatgaaaastcat----------------------tgttt-------tt-ccgagaaacaggccggc-------------------------------------tttgtatat-ta-----------------aattttta--------------ataacaacatgcttt-------------ttgtcccttgt-a-aaatgatc------------------caaggaat-atgca--------aat------gaca------------atgtc-------------------------------------------------------------------------------------------------------------------------------------------------------------------------------------------------------------------------------------------------------------------------------------------------------------------------------------------------------
>I28642_M064_Malvaceae_Burretiodendron_esquirolii_seq1
--------------------------------------------------------------------------------------------------------------------------------------------------------------------------------------------------------------------------------------------------------------------------------------------------------------------------------------------------------------------------------------------------------------------------------------sytatcctc-tagc--------tggagt-----caatt------------gttcctaagtaatagctac-----------------atatt-attg--atg----atttttt-----acctg-aaaat-tgcagatcatcaatggaccagcaaacgatgaa------------ggcgctctcgatgccttcatctcaattataacagggccaccggggccaaaccctgtgcaactaatgccgaga---attaacttacctgtcctagttttatggggtgatcaagatcctttcacccctattgacgggcctgtaggaa--agtacttctcttccctgccttcgcaatctccaaa-tgtaagcctttttatgttggaaggagtagggcattgcccccatgatg----------atcgacctgacctagttcatcagaagttgcttccttggttggctyaactkayykc------kkgatgaagg-tcat----------------------tcttt-------tt-caaagaaacaggtgggc-------------------------------------ttttggtat-------------------------------------------------------------------------------------------------------------------------------------------------------------------------------------------------------------------------------------------------------------------------------------------------------------------------------------------------------------------------------------------------------------------------------------------------------------------------------------------------------------------------
>I28643_M065_Malvaceae_Hermannia_flammea_seq1
-------------------------------------------------------------------------------------------------------------------------------------------------------------------------------------------------------------------------------------------------------------------aggtacttatgtttttgtgt---------ttaatgcagagaaaa-----tctaaagaatattttgttatct-----gtctatggaaataaagaatctgtagatgacg----------------------aactggttgaggta-tggctac--------------tctcccc-tagt--------tgttgt-----ctatg------------atttcttattaacctcaaa---------------acttagt-atag--atg-----ttttgta----tcttataaaaa-tgcagataatcaatggaccagcaaatgatgaa------------ggcgctcttgaagccttcgtctcaattataacaggcccgccagggccaaaccctgtgcagttgatgccgaaa---attaacctccctgtcctggttttgtggggtgatcaagatccattcacccctcttgatgggcctgttggta--agtacttttctgccctgccatcaaaatcgtcaaa-tgtgagcctttttgtgttggaaggagtagggcattgcccccatgatg----------ataaaccggacttagtgcatgaaaagctgcttccttggttggctcagcttcctgc------tttgtgagcc-tcat----------------------tactt-------tt-cccagaaaatggtggtc-------------------------------------tgtgtatat-ta-----------------catt-tt----------------tgatagcctgcata----catg-----ctatccctagt-t-ggatgatc------------------caggcaac-atacaa--------------------------------------------------------------------------------------------------------------------------------------------------------------------------------------------------------------------------------------------------------------------------------------------------------------------------------------------------------------------------------------------
>I28644_M066_Malvaceae_Thomasia_solanaceae_seq1
--------------------------------------------------------------------------------------------------------------------------------------------------------------------------------------------------------------------------------------------------------aatgcctgccaagatacttatgttgttgtgt---------ttaatacagagataa-----tctaaggaatattttgttatcg-----gtttatggaaataaagaatctgtggatgatg----------------------aactcgttgaggta-gggctat--------------tctcctg-tagt--------tgtagt-----ctatg------------attccttgtcaacatcacc-----------------taagt-acatacatg-----tttttt-----acctg--aaaa-tgcagatcatcaatggaccagcaaatgatgaa------------ggcgctcttgatgccttcgtctcaattataacaggcccaccagggccaaaccctgtgcaattgatgccgaga---attaacatacctgtcctagttctatggggtgatcaagatccattcacccctcttgacgggcctgttggta--agtacttctcttctctgccttcacaattgtcaaa-tgtaagccttttcgttttggaaggagtagggcattgcccccatgatg----------ataaacccgacctagttcatgaaaagttgcttccttggttggctcaacttgctgc------tctgtgagag-tcat----------------------tgctt-------tt-ccaagaaatttgtggtc-------------------------------------tctgtatat-ta-----------------catt-tt----------------tgatagcattcatg----catg-----ctatccctagt-a-aaacgatc------------------cagggaac-agaca--------aat------gg------------tcatgttgtatt--------gaatct----gtatatat---------ttaacacttccactcaaccgtttgag-------------------------------------------------------------------------------------------------------------------------------------------------------------------------------------------------------------------------------------------------------------------------------------
>I28645_M067_Malvaceae_Guichenotia_ledifolia_seq1
--------------------------------------------------------------------------------------------------------------------------------------------------------------------------------------------------------------------------------------------------------------------gatacttatgttgttgtgt---------ttaatacagagataa-----tctaaggaatattctggtatcg-----gtttatggaaataaagaagctgtggatgatg----------------------aactagttgaggta-gggctgt--------------tttcctg-tagt--------tgtagt-----ctttt------------attcctggtcagcatcaac-----------------taagt-acat--atg-----tttttc-----acctg--aaaa-tgcagatcatcaatggaccagcaaatgatgaa------------ggcgctcttgatgccttcgtctcaattataacaggcccaccagggccaaaccctgtgcaattgatgccgaga---attaacatacctgtcctagttctgtggggtgatcaagatccattcacccctcttgacgggcctgttggta--agtacttctcttctctgccttcacaactgtcaaa-tgtaagccttttcgtgttggaaggagtaggacattgcccccatgatg----------ataaacccgacctagttcatgaaaagttgcttccttggttggctcaacttgctgc------tctgtgagag-tcgt----------------------tgctc-------tt-ccaagaaatttgtggtc-------------------------------------tctgtatat-ta-----------------catt-tt----------------tgatagcattcatg----catg-----ctatccctagt-a-aaatgatc------------------cagggaac-agaca--------aat------ggtatgccatgtactcatgttgta----------------------------------------------------------------------------------------------------------------------------------------------------------------------------------------------------------------------------------------------------------------------------------------------------------------------------------------------------
>I28646_M068_Malvaceae_Helmiopsis_sp_seq1
-------------------------------------------------------------------------------------------------------------------------------------------------------------------------------------------------------------------------------------------------------------------------------------------------taatgcagagataa-----tctaaggaatattttgttatct-----gtttatggaaataaarartcagtggatratg----------------------aactggttgaggta-aatatgttgt-----------tctcctc-tagc--------tgtagt----tctatatg----------gttccttatamacatcaac-----------------adattaacyg--atg----atyttt------accc-gaaaat-ygcagatcatcaatggaccggcaaatgatgad------------ggcgcyctggatgccttygtctcaatcataacaggcccaccagggccaaaccctvtgawattaatgccgaga---attaacttacctgtcctagttttatggggtgatcaagatcctttcacccctathgacggacctgtaggta--agtacttbtcttccctgccttcacaatctccaaa-tgtaagcctttttatgttggaaggagtagggcattgcccccatgatg----------ataracctgacctagttcatgagaagttgcttccttggttggktcaactctctgcyagtgcttgatgaaat-cagt-------yat--gtadradkttksythcyttgkttcaccaaatagagtrka------------------------------------------------------------------------ttttatca---------------------------------------------------aagaatgatc------------------c-----gt-ttttaagtgcgggaatc----------tgtacaattgctwrttkyttwtatwtaw---------awatatatat------------------------------------------------------------------------------------------------------------------------------ttggggtg-------------------------------------------------------------------------------------------------------------------------------------------------aga------------------------------
>I28647_M069_Malvaceae_Cheirolaena_linearis_seq1
-------------------------------------------------------------------------------------------------------------------------------------------------------------------------------------------------------------------------------------------------------------------------------------gtt--------ttaatgcagagataa-----tctaaggaacattttgttatct-----gtttatggaaataaagaatcagtggatgatg----------------------aactggttgaggta-aatatgctgt-----------tttcctcttagc--------tgtagt-----ctatatg----------gttccttgtacacatcaac-----------------atattaacct--atg----atttct------accc-gaaaat-cgcagatcatcaatggaccggcaaatgatgaa------------ggcgctctggatgcctttgtctcgatcataacaggccctccagggccaaacccggtgaaactaatgccgaga---attaacttgcctgtcctagttttatggggtgatcgagatcctttcacccctatcgacggacctgtaggta--agtacttctcttccctgccttcgcaatctccgaa-tgtaagcctttttatgctggaaggggtagggcattgcccccatgatg----------acagaccagacctagttcatgagaagttgcttccttggttggctcaactctctgccagtgcttgatgaaac-cagt-------cat--gtaagcagtttgcttccttggttcaccaaatagagtaga-----------------------------------------------------------------------tttttatca---------------------------------------------------aagaacgatc------------------c-----gt-gtttaagtgcgggaatc----------tgta-------------------------------------------------------------------------------------------------------------------------------------------------------------------------------------------------------------------------------------------------------------------------------------------------------------------------------------------------------------------
>I28648_M070_Malvaceae_Helmiopsiella_madagascariensis_seq1
--------------------------------------------------------------------------------------------------------------------------------------------------------------------------------------------------------------------------------------------------------------------------------------tt--------ttaatgcagagataa-----tctaaggaatattttgttatct-----gtttatggaaataaaraatcagtggatratg----------------------aactggttgaggta-aatatgttgt-----------tctcbkc-tagc--------tgtagt----tctatatg----------gttccttataaacatcaac-----------------awattaacwr--atg----attttt------accc-gaaaat-cgcagatcatcaatggaccggcaaatgatgaa------------ggcgctctggaygccttygtckcaatcataacaggcccaccagggccaaaccctrtgaaattaatgccbaga---attaacttacctrtcctagttttatggggtgatcaagatvctttcacccctatygacggacctgtaggta--agtayttctcttccctgccttcacaatctccaaa-tgtaagcctttttatgttggaaggagtagggcattgcccccatgatg----------atagacctgacntagttcatgagaagytgcttccttggttggytcaactmtctgcyagtgcytgatgaaak-cagy-------cat--kwa-gaagtytgcttmcttggttcaccaaatagwrtaga------------------------------------------------------------------------ttttatca---------------------------------------------------aagaatgatc------------------c-----gt-ttttaagtgcgggaatc----------tgta-------------------------------------------------------------------------------------------------------------------------------------------------------------------------------------------------------------------------------------------------------------------------------------------------------------------------------------------------------------------
>I28649_M071_Malvaceae_Goethalsia_meiantha_seq1
------------------------------------------------------------------------------------------------------------------------------------------------------------------------------------------------------------------------------------------------------------ccaccctgcgtactcaagttgttttgt---------ttaatgcagagataa-----tctaaggaatattttgttatct-----gtttatggaaacaaagaatctgtggatgatg----------------------aactgattgaggta-tggctat--------------tctcctc-tggt--------tgtaag-----tctctg-----------gttccttatgaataccaac-----------------ttctg-cttg---------atgttcct---------gaaaaa-tgcagattatcaatggaccagcaaatgatgaa------------ggtgctctggatgccttcgtctcgattgtaacaggtccaccagggccaaaccctgtgcaattgatgccgaga---attaacgtaccagtcctagtcttgtggggtgatgaagatccattcacccctcttgacggtcctgttggta--agtacttctcttccctgccttcacaatcttcaaa-tgtaagccttttcgtgttggaaggagtaggccattgcccccatgacg----------acagacctgaactagttcatgaaaaattacttccttggttggctcaacttcctgc-------tctatagat-tcat----------------------tgc-t-------tt-tcaagaaaccagt---------------------------------------cgtctgtgt----ata------------tttcattttc----------------cat-----agaatgc------------------------gcagatga-------------------------------------------------------------gtactcgtgttgtatttaa-cagttaactt----gtatatat---------ttagaactttcattcaa----------------------------------------------------------------------------------------------------------------------------------------------------------------------------------------------------------------------------------------------------------------------------------------------
>I28650_M072_Malvaceae_Clappertonia_ficifolia_seq1
gt--------------------------------------------------------------------------------------------------------------------------------------------------------------------------------------------------------------------------------------------------------------------tacttgtgt-----------------tcaatgcagagataa-----tctaaggaatattttgctatct-----gtttatggaaacaaagactctgtggatgatg----------------------aactggtcgaggta-tggctat--------------tctcatg-aagt--------tgtaat-----caatgt-----------attcctcaataa-------------------ac---------attg--atg-----tattt------acctgaaaaat-tgcagattatcaatggaccggcaaatgatgaa------------ggtgctctcgatgcattcgtctcgattataaccggtccaccgggaccaaaccctgtgcaattgatgccaaaa---cttaacttgcctgtcctagttttgtggggtgacgaagatccattcacccctctcgacggtcccgtcggca--agtacttctcttccctgccttcccaatcttcaaa-tgtaaggcttttcgtgttggaaggagtagggcattgcccccatgacg----------ataaacctgacctagtccatcaacaattgcttccttggttggctcaacttcctgcttaat-ttcatagaat----------------------------gc------------acaaacgactgagtgttc-------------------------------atcatcttgtattc-aatcat------ttgactgtgttttt----------------cagaaatatgcacaagg----------------------aaaaatgatg-----------------------------------------------------------------------------------caagttt-atgtacaaat-----------------------------------------------------------------------------------------------------------------------------------------------------------------------------------------------------------------------------------------------------------------------------------------------------------------aaatca-
>I28652_M074_Malvaceae_Hildegardia_barteri_seq1
----------------------------------------------------------------------------------------------------------------------------------------------------------------------------------------------------------------------------------------------------------------------------------------------------------------------------atattttgttatct-----gtttatggaaataaagattctgtggatgatg----------------------aactggttgaggtg-tggctat--------------tctcttc-gagt--------tgtagg-----ctatg------------attccttattaacatgacc-----------------ttatt-actg--atg-----ttttttt----acctg-aaaaa-tgcagataatcaatggaccagcaaatgatgat------------ggcgctcttgatgccttcgtctcaattataacaggcccgccagggccaagccctgtgcaattgatgcctaga---attagcctacctgtcctaatcttatggggtgatcaagatcctttcacccctctcgacgggcctgtaggta--gatacttctcttccctgccttcgcaatcaccaaa-tgtaagccttttcgtgttggaaggagtagggcattgcccccacgatg----------ataaacctgaactggttcatgagaaattgcttccttggttggctcaactcactgc------tgtgtgagaa-tctt----------------------tgctt-------tt-cctagaaactggtgggcatt----------------------------------gttgtatat-ta-----------------catt-tt----------------caatagcatgcatg----cgtc-----ttatcccktgtaa-aaatgacc------------------caaggaataagatag----ggcaat------gatgagtgatgtattcatggtttatg--------cagtct-----------------------------------------------------------------------------------------------------------------------------------------------------------------------------------------------------------------------------------------------------------------------------------------------------------------------------------t
>I28653_M168_Malvaceae_Theobroma_cacao_seq1
----------------------------------------------------------------------------------------------------------------------------------------------------------------------------------------------------------------------------------------------------------------------------------tgtgt---------ttaatgcagagataa-----tctaaggaatattttgttatct-----gtatacggaaataaagaatccgtggatgatg----------------------aactggttgaggta-tggctat--------------tc-cctc-tagt--------tgtagt-----ctatg------------ataccttatcagcatcaac-----------------ttagt---ag--atg-----ttttcta--taacctgaaaaaa-tgcagatcatcaatggaccaacaaatgatgaa------------ggcgctcttgatgcctttgtctcaattataacagggccaccagggccaaaccctgcgcaattgatgccgaga---ataaacttacctgtcctggttttgtggggtgatcaagatccattcacccctcttgatgggcctgttggta--agtacttctcttccctgccttcacaatcatcaaa-tgtaagccttttcgtgttggaaggggtagggcattgcccccatgatg----------ataaacctgacctagttcatgaaaagttgcttccttggttggctcaacttgctgc------tttgtgagat-tcat----------------------tgctt-------tt-ccaagaaactggtggtc-------------------------------------tgtgtatat-ca-----------------gatt-tt----------------cgatagcatgcatg-------------ctatccc-agt-a-aaatgatc------------------cagggaat-ctacc--------aat------ggtatgtcatgtactcgtgttgtatt--------ggagct---tgtatatat---------ttagtactt------------------------------------------------------------------------------------------------------------------------------------------------------------------------------------------------------------------------------------------------------------------------------------------------------
>I28654_M105_Malvaceae_Pachira_aquatica_seq1
------------------------------------------------------------------------------------------------------------------------------------------------------------------------------------------------------------------------------------------------------------------------------------------------------------taa-----tctaaggaatatcttgttatct-----gtttatggaaataaagagtctgtggatgatg----------------------asctggttgaggtt-tggctat--------------tctcctc-atct--------tgtagc-----ctatg------------gttccttcctaacatgaay-----------------ttggt-attg--atg-----ttttttt--ttcacct-aaaam-tgcagatcatcaatggaccagcaaatgatgaa------------ggtgctcttgatgccttcgtctcgattataacaggcccaccagggccaaaccctgcgcaattgatgccgaga---attaacttacctatcctagttttatggggtgatcaagatccyttcacccctcttgacgggcctgtaggta--agtacttctcttctttaycttcacaatcgccaaa-tgtaagccttcatgtgttggaaggagtagggcattgcccccatgatg----------ataaacctgaactagttcatcagaagttgcttccttggttggctcaacttactgc------tttgtgagag-tcat-------tat------------tgctt-------tt-cctagaaactggtgggc-------------------------------------attggatgg-ta-----------------gattt------------------taagagccaatat--------------atatccctcgt----------------------------------------------------------------------------------------------------------------------------------------------------------------------------------------------------------------------------------------------------------------------------------------------------------------------------------------------------------------------------------------------------------------------------------------
>I28655_M148_Malvaceae_Robinsonella_mirandae_seq1
---------------------------------------------------------------------------------------------------------------------------------------------------------------------------------------------------------------------------------------------------------------------------------------------------atgcagagataa-----tgtaaggaacattctgttatct-----gtttatggaaataaagagtctgttgatgatg----------------------aactagtcgaggta-aggcttttga-------ttgataccctg-gagt--------tattgt-----ctatg------------gttccttatcaacatgaactattg---------aactcgtt-attg--atg-----ttttttt----------aacaa-tgcagatcatcaatggaccagcaaatgatgaa------------ggtgctctggatgcctttgtctcgattataaccggtccaccagggccgaaccctgtacaattgatgccgaca---ataaacttacctgtcctagttttatggggtgatcaagatcctttcacccctattgacgggcctgtaggca--agtacttctcttccttaccctcgaaatcgtcgaa-tgtaagcctttatatgttggaaggtgtagggcattgcccacatgatg----------atagacctgacctagttcatcagaagttgcttccttggttgtctcaagttactgc------tatgtaagag-ccaa------------------atgaggcaa-------tt-gctagaaactggtagaca------------------------------------tttgtatag-ta-----------------gatttct----------------taagagcaaat----------------acgtcacctgt-a-aaatgataatgtcat----------------------------------------------------------------------------------------------------------------------------------------------------------------------------------------------------------------------------------------------------------------------------------------------------------------------------------------------------------------------------------------------------------------------
>I28656_M002_Malvaceae_Tilia_americana_seq1
-----------------------------------------------------------------------------------------------------------------------------------------------------------------------------------------------------------------------------------------------------------gcaagccasrrtmckymystdgttgtgt---------ttaatdcagagataa-----tctaaggaatattttgttgtct-----rtttatggaaataaagawtctgtggwkrayr----------------------rwyhrgytkagrta-yrgstrt--------------tchchth-wary--------wdyakd-----mwawg------------whtscttattarmatsaay-----------------ttattrtttg--atg-----yttttt-----acmtg-aaaaa-tgcagatcatbratggaccagcaaatgatgaa------------ggykcycttgatgccttygtctcaattataacrrghccaccagrgscaaaccctgtgcaattgatgccgaga---attarcttacctgtcctagttttatggggtgatcaagatcctttcacccctctygacgggcctvtdggta--agtacktctcttccctgcchtcacamtygtcwaa-tktaagccttttsgtgttggaaggagtagggcattgcccccatgwtg----------ataaacctgacytrgttcawbagaagttgckkycytkgtyrkctcaacttactgc------tttvtgaaag-tcrt----------------------tgcwt-------tt-ycaagaaacwrgygggctttggcy------------------------------tttgtrtat-ta-----------------gatttt-----------------tamtagcatgcaawtg-----------ctatcccwtgt-a-aaatkahc------------------caaggaat-atama--------aat------gatatgtmatgtactcatgttgtatt--------caatct---tgtatatgt----------tagtactttcattcaatcat------------------------------------------------------------------------------------------------------------------------------------------------------------------------------------------------------------------------------------------------------------------------------------------
>I28657_M180_Malvaceae_Triumfetta_lappula_seq1
--------------------------------------------------------------------------------------------------------------------------------------------------------------------------------------------------------------------------------------------------------------------------------------------------------------------------gaatattttgttatct-----gtttatggaaacaaagaatchgtggatgatg----------------------aaytggtcgaggta-tggctat--------------tytcatg-cwgc--------tgtaat-----caatgtgttcawccwcaattcctcataaacatcrmc-----------------ttstt-cttg---------atgmtttt--t-acctgvaawtt-tgcagattatcartggaccgkcaaatgatgaa------------ggtgctcttgatgcattcgtctcaathataaccggtccaccagggccaaaccctgtgcaattgatgccaaaa---attaacttacctgtcctagttttgtggggtgatcargatccatthacccctcgcgacggtccagttggta--agtvcttctcttccctgccttcacartcttcaaa-tgtaagcctttyygtgytggaaggagtagggcattgcccccatgabg----------atagaccagacctagttcatcarcaattgcttccttggttggctcaacttcctgc-------tttgtagat-ttgt----------------------tgattg---atttt-ccaagaaaccrgw---------------------------------------tgyctatatg--tata------------tttcattttt----------------cat-----agaatgc------------------------acaaatga-------------------------------------------------------------gtattcatgttgtatt--------gaagct---tgtatatat---------atac-----------------------------------------------------------------------------------------------------------------------------------------------------------------------------------------------------------------------------------------------------------------------------------------------------------
>I28658_M160_Muntingiaceae_Muntingia_calabura_seq1
--------------------------------------------------------------------------------------------------------------------------------------------------------------------------------------------------------------------------------------------------------------------------------------------------aatgcagagataa-----tctaaggaatgtattgttatct-----gtttacggaaacaaggactctgtggatgatg----------------------aacttgtggaggta-tgccctt-------------atttccttttgctaca--ttttgggat---ttgtatatgt--------aatttcttaccgggacacag--------------gactcact-------aagt---gtgtttct----acctgggaaa--ttcagattatcaatggacctgcaaatgatgaa------------ggggctcttgaggcttttgtgtcaattataacagggcctccagggccgaaccctgtaaaattgatgcctaag---attaacattccagtattagttttgtggggtgatcaagatccattcacccctctcgatgggcctgttggta--aatacttctcttctctaccttctcagttatcaaa-tgttagcctttttgtgttggaaggagtggggcactgcccccatgatg----------acagacctggttcagtccatgaaaagttgctcccatggttggctcagattgctac------tttgtaaattgtaag----------------ggaatcaacttcc-----ccctcttgtaattactaatc-------------------------------------tttgtgtat----------------tcttgaccttttcg-------------tatgcatagacttaat-----------------------tccaatattc-----------------t------------------------------------tttactttttccagatatattat-----caaaactgcttgtttagat------------------------------------------------------------------------------------------------------------------------------------------------------------------------------------------------------------------------------------------------------------------------------------------caaa--------------------tccaga
>I9832_V002_Malvaceae_Luehea_speciosa_seq1
gattttagtactgcttggaaccagaatctagtcagaatgtggttcaaggacttgtgctgttaaattgtgctggtgggatgaacaacaaggcaattgttgatgattggaggatcaagctgttgttacctttgcttttgttgtttgatttcttattgaagcaaagaggaattgccacggcagtctttgagagggccaagcaaaggtgttctattcagttcaaacattctttatactgaaattcaatggtaaatgccgacctgcatgcttaagttgttgttgttgttgtctttgatgcagagataa-----tctaaggaacattttgttatct-----gtttatggaaacaaagaatctgtggatgatg----------------------aactggttgaggta-tggcaat--------------tctcctc-tggt--------tgtaat-----ctatg------------attccttataaacatttac-----------------ttctg-cttc--atg----ttcttttgt-ttcccgtgaaaaa-tgcagattatcaatggaccggcaaatgacgaa------------ggtgctctggatgcttttgtgtcaattataacaggtccaccagggccaagccctgtgaaattgatgccgaga---attaacttacctgtcctagttctgtggggggatcaagatccattcacccctcttgacggtcctgtcggta--agttcttctcttcactgccttcacaatcttcaaa-tgtgagcctcttcgtgttggaaggagtagggcattgcccccatgacg----------acagacctgaactggttcatgcaaaattgcttccttggttggctcaacttcctgc-------tctatagag-tcat----------------------tactt-------tt-ccaagaaacaggt---------------------------------------cgtctgtat----ata------------tttcattttttgca------------tat-----agaatgc------------------------acaaatga-------------------------------------------------------------g-actcatcttgtacc--a-tgtttaactt----gtatatgt---------tttgtactttccttcaatcatttgactg--------------ttttgagagagatgcagacggaaatgaagcaagca-------tgcatttttatgtacaaacgagtattgtgatatttataatttcattcaatcaaccttcatatgttagtttgatagccacttaagaagctaatgaaaatgcgtgatagttatgggagtcttaatcaagtcttcaattgaaaaaagtaggctttataagtgtaaaagaggcccttgaacttattttgtaatcaaataagcctctagactttgatttacatt
