# Supplementary material for: Localized Phylogenetic Discordance Among Nuclear Loci Due to Incomplete Lineage Sorting and Introgression in the Family of Cotton and Cacao (Malvaceae)
Source: Front Plant Sci. 2022 Apr 13;13:850521. doi: 10.3389/fpls.2022.850521 (PMC9043901; doi:10.3389/fpls.2022.850521)
Supplement: Supplementary file 1 [file Data_Sheet_1.ZIP › Alignments_v4/L36.fasta]

>I23352_M001_Malvaceae_Bombax_ceiba_seq1
--------------------------------------------------------------------------------------------------------------------------------------------------------------------------------------------------------------------------------------------------------------------------------------------------------------------------------------------------------------------------------------------------------------------------------------------------------------------------------------------------------------------------------------------------------------------------------------------------------------------cgaaaagtgta--gtgtccctattcctacaaca-----gatgattta----atacaggctttagaagacgtccgccttggctatatattgtctcgcttcaaaagtcttgattcagtgtatgagtggtccagtgttctttcccttggtgagcaacagcgtcttgcttttgcgcgtttattgctttctaaaccaaagttggtcctgttggatgaatccacgagcgctttggatgaggccaatgagg----------tatgt---------------------------caagattct-----aaaatttcta--------------ttct------------tt----------------------------------------------------------------ta---------ttctagac---------------------------------------------ttttcctttc--------------tt---------tgcttgt---------atctccttgttcttg------------tgaaggaggtttgtt-aattt-----------------------------------------------------------------------------ggatgtatcatattcaatgtgtccttgtccat------------------gtaaattatattcatatccatttattggtgggacatatggactttgagtctata---------------------------------------------------------------gttgcatgtgaattttacatcaacat---------------------------------------------------------------------------------
>I23353_M002_Malvaceae_Tilia_americana_seq1
-----------------------------------------------------------------------------------------------------------------------------------------------------------------------------------------------------------------------------------------------------------------------------------------------------------------------------------------------------------------------------------------------------------------------------------------------------------------------------------------------------------------------------------------------------------------------------------------------------------aaatgtgggtgaaaagcgta--gtgtgcctattcctacaata-----gatgattta----acacaggttttagaagatgtccgccttggctatatattatctcgtttcaaaggtctggattcagtatatgagtggtccagtgttctttcccttggtgagcagcagcgccttgcttttgcgcgtttgttgctttctaaaccaaagttggttctgttggatgaatccacgagtgctttggatgaggtcaatgagg----------tatgt---------------------------ctggactct-----aaaatttcta-----------------t------------tttatt----tt--atg--------------------aagcaat----gaggtgttat-------gta---------ttctagac---------------------------------------------ttttcctttc--------------tt---------tccttgt---------atctccttgttttag------------tgaaggaggtttgtt-aagat-----------------------------------------------------------------------------gaatgtctcacattcaaagtgtcctcatccaa------------------gtacactatgttcatatccatttattggtgtgacctatggact-------------------------------------------------------------------------------------------------------------------------------------------------------------------------------------
>I23354_M003_Malvaceae_Herissantia_crispa_seq1
------------------------------------------------------------------------------------------------------------------------------------------------------------------------------------------------------------------------------------------------------------------------------------------------------------------------------------------------------------------------------------------------------------------------------------------------------------------------------------------------------------------------------------------------------------------------------------------------------------------------------------------------------------------------------------------------------a-----------------aaggtcttgacacagtatatgagtggtccagtgttctttctcttggcgagcaacaacgccttgcttttgcacgtttattgctttctaagccgaagtttgccctgttggatgaatccaccagcgctttggatgagatcaatgagg----------tatgt---------------------------ctggattct-----aaaattaataat-----------actct-----------tttaatt----tt--ttg--------------------aagcaat----gcagtgtttt------aatg---------tccttcact--------------------------------------------ttttcctttt--------------tt---------tgcttgt-------------------tcttg------------tgagggaggtttgtt-aagat-----------------------------------------------------------------------------ttatgtctaatattcagt--gtcgtcgtccaa------------------gtaaatagta-tcgtattcatttgctcatcagacatatggacttctatttcagtattacatagt---------------------------------------------------ttg--ttgtggttcattaaaattaacat--------------tctagagtgttaaaactattctc--------------------------------------------
>I23355_M004_Malvaceae_Malva_arborea_seq1
-------------------------------------------------------------------------------------------------------------------------------------------------------------------------------------------------------------------------------------------------------------------------------------------------------------------------------------------------------------------------------------------------------------------------------------------------------------------------------------------------------------------------------------------------------------------------------------------------------gtaaaaatgcgagtgaaagccgta--gcatccctgttcctacaaca-----gatkattta----atacaggttttagaagatgttcgmcttggctatatcttgtctcgcttcaarggtcttgacacartatatgagtggtccagtgttctttcccttggcgagcaacaacgccttgcttttgcacgtttattgctttctaaaccaaagttggcyctgttggatgaatccaccagcgctttggatgaggtcaatgagg----------tatgt---------------------------ccakattct-----aaaatttata--------------ctttatgc---cacgtttagttactagtgtatta-------------------acatgata---aaaaagcttaattat-------------------------------------------tacctaag----cattaacatagtttctcataac-----------------------------------------atagtacaaatcta------------------------aacttgaaattagaaggatgagta---------------------------------------------------------------aaacctcaattaataaaaagggcctctccaaa------------------ataagtgatagttctttcttc-tctttggtgaaaacatc-------------------------------------------------------------------------------tcgt------------------------------------------------------------------------------------------------------
>I23356_M005_Malvaceae_Lavatera_assurgentiflora_seq1
-------------------------------------------------------------------------------------------------------------------------------------------------------------------------------------------------------------------------------------------------------------------------------------------------------------------------------------------------------------------------------------------------------------------------------------------------------------------------------------------------------------------------------------------------------------------------------------------------------gtaaaaatgcgagtgaaagccgta--gcatccctgttcctacaaca-----gatkattta----atacaggttttagaagatgttcgmcttggctatatcttgtctcgcttcaarggtcttgacacartatatgagtggtccagtgttctttcccttggcgagcaacaacgccttgcttttgcacgtttattgctttctaaaccaaagttggcyctgttggatgaatccaccagcgctttggatgaggtcaatgagg----------tatgt---------------------------ccakattct-----aaaatttata--------------ytytwtrys-mcryktttagttactagtgtatta-------------------acatgat----aaaaagcttaattat-------------------------------------------tacataag----cattaacctagttgctcataac---------------------------------------agatagtacaaatcta------------------------aacttgaaattagaaggatgagta---------------------------------------------------------------aaacctcaattaataataaggtcctctccaaa------------------ataagtaata----------------------------------------------------------------------------------------------------------------------------------------------------------------------------------------------------------------------
>I23357_M006_Sphaerosepalaceae_Rhopalocarpus_longipetiolatus_seq1
------------------------------------------------------------------------------------------------------------------------------------------------------------------------------------------------------------------------------------------------------------------------------------------------------------------------------------------------------------------------------------------------------------------------------------------------------------------------------------------------------------------------------------------------------------------------------------------------------------------------------------------------------------------------------------------------------acatattgggtcgttttggtggtctagatacaatgtacgagtggtcaagtgttctttctcttggtgagcagcagcgccttgcttttgcacgcttgttgctttcaaaaccaaagttggttctattagatgaatccaccagtgctttggatgaagccawtgagg----------tgtgt---------------------------ctggatttc-----aaactta--------------actttttccttt--tcctcttaatt----c----------------------------ttatt----gaagggcagttgcat--atgatcct-actatctagga-----------------------------------------------------------------------------------------------------------------------agcactgcttgtccctgtt-atta----------------------------------------------------------------------------------------------------------------------------------------------------------------------------------------------------------------------------------------------------------------------------------------------------------------------------------------------------------------
>I23359_M008_Malvaceae_Althaea_officinalis_seq1
----------------------------------------------------------------------------------------------------------------------------------------------------------------------------------------------------------------------------------------------------------------------------------------------------------------------------------------------------------------------------------------------------------------------------------------------------------------------------------------------------------------------------------------------------------------------------------------------------------aaaatgtgggtgaaaaccrta--acatccctgttcctacaaca-----gatgattta----atacaggttttagaagatgttcgccttggctatattttgtctcgcttcaaaggtcttgacacagtatatgagtggtccagtgttctttcccttggcgagcaacaacgccttgcttttgcacktttattgctttctaaaccaaagttggccctgttggatgaatccaccagcgctttggatgaggtcaatgagg----------tatgt---------------------------ccagattct-----aaaatttata--------------ttctttatg-cyaygtttggttactagtstrtta-------------------acayaag----aaaaarcttaattat-------------------------------------------tacataag----cmttaacatagtttctcataac-------------------------------------------------------------------------------------------------------------------------------------------------------------------------mywyaagtwmtrwwmwkkkmswctsmamy------------------rwawkkaawwkwtttymstwy-wmtttkgtamwarsmas-------------------------------------------------------------------------------tskkstkmkkrrctrmaywswacyr---------------------------artwwwwattaatt---------------------------------------c
>I23360_M009_Malvaceae_Lagunaria_patersonia_seq1
-------------------------------------------------------------------------------------------------------------------------------------------------------------------------------------------------------------------------------------------------------------------------------------------------------------------------------------------------------------------------------------------------------------------------------------------------------------------------------------------------------------------------------------------------------------------------------------------------------------------------acagca--gtgtccctgttcctacaacg-----gatgattta----acacgagttttagaagatgttcgacttggctatatattgtctcgcttcaaaggtctcgattcagtatatgagtggtccagtgttctctcccttggcgagcaacaacgccttgcttttgcgcgcttattgctttctaaaccaaagttggccctgttggatgaagccactagcgctttggatgaggtcaatgagg----------tatat---------------------------ctggattct-----aaaattttta--------------ttct------------ttaatt----tt--ata--------------------aagcaat----gtggtgttat-------gtt---------ttctagac---------------------------------------------tttt--------------------------------------------------------------------------------------------------------------------------------------------------------------------------------------------------------------------------------------------------------------------------------------------------------------------------------------------------------------------------------------------------------------------------------------------------------------
>I23364_M013_Malvaceae_Grewia_sp_seq1
-----------------------------------------------------------------------------------------------------------------------------------------------------------------------------------------------------------------------------------------------------------------------------------------------------------------------------------------------------------------------------------------------------------------------------------------------------------------------------------------------------------------------------------------------------------------gttc---actgcctttcttgacacgag--taccaaactctgaaaatgtgggtgaagaacatg--gcatgcctgttcctacaaca-----gacgatctg----actaaggttttagaagatgtccgccttggctatatcttgtctcgtttcaaaggtcttgattccgtgtatgagtggtccrgtgttctttcccttggtgagcagcagcgccttgcctttgcacgtttgttgctttctaaaccaaagttggtcctattggatgaatccaccagtgcattggatgaggccaatgagg----------tatgt---------------------------tcggattct-----aaaattttctgttcttc-------ttct------------gttgtc----tt--attc-------------------aagcggt----ggcatgactgaag----atgattcc----tactacatg------------------ataacataa-----tgctcagattattctccaatctctmcagtcaaaagttt---------accttct---------rctgtttcattttcac-----------------aggcacatt-tgtatgagacgatcaatgcagcaggcatcacatatatcagtataggccacc----------------------------gccggacgttatatgcttatcawtctagggtcttacakatatcaacagcagatgcaga---------------------------------------------------------------------------------------------------------------------------------------------------------------------------------------------------------------------------
>I23365_M014_Malvaceae_Callirhoe_bushii_seq1
---------------------------------------------------------------------------------------------------------------------------------------------------------------------------------------------------------------------------------------------------------------------------------------------------------------------------------------------------------------------------------------------------------------------------------------------------------------------------------------------------------------------------------------------------------------------------------------------------------------------gaaaaccgta--gcatcccagttcctacaaca-----gatgattta----atacagrttttagaagatgttcgccttggctatatcttgtctcgcttcaaaggtcttgacacagtatatgagtggtccagtgttctttcccttggcgagcaacaacgccttgcttttgcgcgtttattgctttctaaaccaaagttggcmctgttggatgaatccaccagcgctttggatgaggtcaatgagg----------tatgt---------------------------ccagattct-----aaaatttata--------------ctctrcac---cacktttggttactagtgtatta-------------------acataag----aaaargcctaattat-------------------------------------------tacataag----cwttaacataatttctyataac---------------------------------------atatagtacaaatctat----------------------ttgktgaaaacawgkcayrtgagtggc------------------------------------------------------------taaatattaccaagtaaaaatagtttattgmta------------------acttatgat-----------------------------------------------------------------------------------------------------------------------------------------------------------------------------------------------------------------------
>I23367_M016_Malvaceae_Kitaibelia_vitifolia_seq1
--------------------------------------------------------------------------------------------------------------------------------------------------------------------------------------------------------------------------------------------------------------------------------------------------------------------------------------------------------------------------------------------------------------------------------------------------------------------------------------------------------------------------------------------------------------------------------------------------------taaaaatgtgggtraaaaccgta--gcatccctgttcctacaaca-----gatgattta----atacaggttttagaagatgttcgccttggctatatmttgtctcgcttcaaaggtcttgacacagtatatgagtggtscartgttctwtcccttggcgagcaacaacgycttgcttttgcvcgtttattgctttctaaaccaaagytggccctgttggatgaatccaccagcgctttggatgaggtmwrtsmgg----------wwtst---------------------------mmavwttmt-----rwwmtttwtr--------------yymyktwtk-sydhstwkkgtwwmwaswkyakka-------------------amakmdk----aawwakywyawkwry-------------------------------------------wwyawmak----mrttwmymwwrwykywywkwac---------------------------------------awatmkwammwwkmma------------------------wwmkwrrratkarwarrayshswr---------------------------------------------------------------rwamywmaagwmmtwwmmar-----------m------------------rkwrmkrrwwstkktkcmwwcwykyykrskrmaaacagg-------------------------------------------------------------------------------tcataccc--------------------------------------------------------------------------------------------------
>I23368_M017_Malvaceae_Sterculia_apetala_seq1
-------------------------------------------------------------------------------------------------------------------------------------------------------------------------------------------------------------------------------------------------------------------------------------------------------------------------------------------------------------------------------------------------------------------------------------------------------------------------------------------------------------------------------------------------------------------------------------------------------------------gtgaaaaccgta--gtgtgcctattcctacaaca-----gaagattta----acaaaggttttagaagatgtccgccttggctatatattgtctcgtttcagaggtctggattcagtatatgagtggtccagtgttctttctcttggcgagcagcagcgccttgcttttgcgcgcttgttactttctaaaccaaagttggccttgttggatgaatccacgagtgctttggatgaggtcaatgagg----------taagt---------------------------ctggattct-----aaaatttctg--------------tttt------------tttatt----tt--atg---------------------------------gatggtat-------gta---------ttctagac---------------------------------------------ttttcctttc--------------tt---------ttcttgt---------ctcttcttgcttttg------------tgatggaggtttgtt-aagat-----------------------------------------------------------------------------gaatgtctcaca----------------------------------------------------------------------------------------------------------------------------------------------------------------------------------------------------------------------------------------------------------------------
>I23369_M018_Malvaceae_Abelmoschus_esculentus_seq1
---------------------------------------------------------------------------------------------------------------------------------------------------------------------------------------------------------------------------------------------------------------------------------------------------------------------------------------------------------------------------------------------------------------------------------------------------------------------------------------------------------------------------------------------------------------------------------------------------------------------gaaaagcgta--gcgttggtgttcctacgaca-----gatgattta----acccaggttttagaagatgttcgcctaggctatatcctgtctcgcttcaaaggtcttgacacggtatatgagtggtccagtgttctttcccttggcgaacaacaacggcttgcttttgcgaggttattgctttctaaaccaaagttggccctgttggatgaatccacgagcgctttggatgaggccaacgagg----------tatgt-----------------------------------------------------------------ctcc-----------gctaattaaa-tt-------------------------aaaccacctagagagtgttaaaaa-----------------------------------------------------------------ccattctcccatcc---------aagattaa--------gatttacatta-----atcgtgttgtgtttaa------atttcgcaaacaggctcatt-tgtatgagacgatgaaggcagcaggcattacgtatatcagtattg-----------------------------------------------------------------------------------------------------------------------------------------------------------------------------------------------------------------------------------------------------------------------------------------------------------------------
>I23370_M105_Malvaceae_Pachira_aquatica_seq1
-----------------------------------------------------------------------------------------------------------------------------------------------------------------------------------------------------------------------------------------------------------------------------------------------------------------------------------------------------------------------------------------------------------------------------------------------------------------------------------------------------------------------------------------------------------------------------------------------------------------------------------gtccctattcctacaaca-----gatgattta----atacaggctttagaagacgtccgccttggctatatattgtctcgcttcaaaagtcttgattcagtatatgagtggtccagtgttctttcccttggtgagcaacaacgtcttgcttttgcgcgtttattgctttctaaaccaaagttggccctgttggatgaatccacgagcgctttggatgaggccaatgagg----------tatgt---------------------------caagattct-----gaaatttcta--------------ttct------------tt----------------------------------------------------------------ta---------ttctagac---------------------------------------------ttttcctttc--------------tt---------tgcttgt---------atctccttgttcttg------------tcattgatgtttgtt-aagat-----------------------------------------------------------------------------gaatgtctcatattcaatgtgtcctt--------------------------------------------------------------------------------------------------------------------------------------------------------------------------------------------------------------------------------------------------------
>I23371_M137_Malvaceae_Dombeya_wallichii_seq1
-------------------------------------------------------------------------------------------------------------------------------------------------------------------------------------------------------------------------------------------------------------------------------------------------------------------------------------------------------------------------------------------------------------------------------------------------------------------------------------------------------------------------------------------------------------------------------------------------------ctgaaaatgtgggtgaamagcata--gtgtgyctgttccaacatca-----gatgattta----atacaggttttggaagatgtccgccttggctatatattgtctcgtttcggaggtctagattcagtataygagtggtccagtgttctttccctgggtgagcagcagcgccttgcttttgcgagattgttgctgtctaaabcaaagttggctctattggatgaatccacaagtgctttggatgaggtcaatgagg----------tayrt---------------------------ttggattct-----aaaatttmtd--------------ttct------------tttact----tt--atg--------------------aagyrwt----gmakhktykm-------rwr---------ttytmswk---------------------------------------------tyttyywtys--------------tw---------wtwktkt---------w----wttrwykwtd----------radkdtgnaggbtttwt-awgawva------------------------hyabhdymttvdbvkyhntttabt-----------------------ggdbgghddtvttvtaactavm-wmsbrbyrwctas------------------kkrswwmsysatgaaattcgtaaattggaag-------------------------------------------------------------------------------------------------------------------------------------------------------------------------------------------------
>I23372_M140_Malvaceae_Chiranthodendron_pentadactylon_seq1
--------------------------------------------------------------------------------------------------------------------------------------------------------------------------------------------------------------------------------------------------------------------------------------------------------------------------------------------------------------------------------------------------------------------------------------------------------------------------------------------------------------------------------------------------------------------------------------------------------------------cgaaaagcgta--gtatgcctattcctacaaca-----gatgattta----acacaggttttagaagatgtccgccttggctatatattgtctcgcttcaaaggtcttgattcagtatatgagtggtctagtgttctttcccttggcgagcaacagcgccttgcttttgcgcgtttattgctttctaaaccaaagttggtcctgttggatgaatccacaagtgctttggatgaggtcaatgagg----------tatgt---------------------------ctggattct-----aaaatttctg--------------ttct------------tttatt----tt--atg--------------------aagcaat----gaggtgttat-------gta---------ttctatac---------------------------------------------ttttcctttc--------------tt---------tgcttgt---------atctccttgttcttg------------tgatggaggtttgtt-aagat-----------------------------------------------------------------------------gaatgtctcatattcaaggtgtccttgtccaa------------------gtaaattatgttcatatcc-------------------------------------------------------------------------------------------------------------------------------------------------------------------------------------------------------------
>I23373_M141_Malvaceae_Quararibea_funebris_seq1
-------------------------------------------------------------------------------------------------------------------------------------------------------------------------------------------------------------------------------------------------------------------------------------------------------------------------------------------------------------------------------------------------------------------------------------------------------------------------------------------------------------------------------------------------------------------------------------------------------ttaaaaatgtggatgaacagcgta--gtgtccctattcctacagca-----gatgattta----acacaggttttagaagatgtccgccttggctatatattgtctcgctttaaaggtcttgattcaatatatgagtggtccagtgttctttcccttggtgagcaacaacgccttgcttttgcacgtttattgctttctaaaccaaagttggccctgttggatgaatccacgagtgctttggatgaggtcaatgagg----------tatgt---------------------------ctggrttct-----aaaatttcta--------------ttgt------------tttatt----tt--atg--------------------aagcaat----gtggtgttac------------------------------------------------------------------------ttttcccttc--------------tt---------tgcttgc---------atctccttgttcttg------------tgatggaggtttgtt-acgat-----------------------------------------------------------------------------gactgtctcatattcaatgtgtccttgccyaa------------------gtaaataatattcatatccatttactggtagaacatatggacttctagt-tagt---------------------------------------------------------------gttgtatgtgaatttgatgtcaacatkgatc----------------------agtaataaacaattga-------------cacct----------------ttgg
>I23374_M142_Malvaceae_Hampea_nutricia_seq1
--------------------------------------------------------------------------------------------------------------------------------------------------------------------------------------------------------------------------------------------------------------------------------------------------------------------------------------------------------------------------------------------------------------------------------------------------------------------------------------------------------------------------------------------------------------------------------------------------------------agtgagtgaaaagcatt--gtgtccctgttcctacaaca-----gatgattta----rcayaggttttagaakatgtctgcattggctatatattgtctcgcttcaaaggtcttgacacggtatatgagtggtccagtgttctttcccttggcgagcaacaacgccttgcttttgcacgtttgttgctttctaaaccaaagttggccctgctggatgaagccaccagtgctttggatgaggccaatgagg----------tatgt---------------------------ctggattct-----aaaatttata--------------ctct------------ttaatt----tt--gtg--------------------aagccat-------gtcttat-------gaa---------ctctagac---------------------------------------------ttctacttag--------------ct---------tctt--------------------------------------gttattgaggtttttt-gagat-----------------------------------------------------------------------------gaatgtctcgtattcaat--gtccttgtacaa------------------gtaaataatattcatattcttt------------------gcttgtaac--------------------------------------------------------------------------------------------------------------------------ataactgaca-------------------------------------------
>I23376_M145_Malvaceae_Heliocarpus_appendiculatus_seq1
----------------------------------------------------------------------------------------------------------------------------------------------------------------------------------------------------------------------------------------------------------------------------------------------------------------------------------------------------------------------------------------------------------------------------------------------------------------------------------------------------------------------------------------------------------------------------------------------------------aaaatgtgggtgaaaaacata--gtatgtctgttcctacaaca-----gatgagcta----acacaggttttagaagatgtccgccttggctatattttgccccgtttcaaaggtcttgattctgtatacgagtggtccagtgttctttcacttggcgagcagcagcgccttgcctttgctcgtttgttgctttctaaaccaaaattagtcctgatggatgaatccaccagtgctttggacgagggcaatgagg----------tatgt---------------------------ttggatttg-----aaaacctcatattcccgt------------------------------------attc-------------------tagaaat----gaaattcctaaag----atgat-------tcctacaat------------------aaaacatat---------------atactccattcc---------agaattt---------acatttt--------tgctgtatcat-----------------------------------------------------------------------------------------------------------------------------------------------------------------------------------------------------------------------------------------------------------------------------------------------------------------------------------------------------------------------------------------------------
>I23377_M148_Malvaceae_Robinsonella_mirandae_seq1
--------------------------------------------------------------------------------------------------------------------------------------------------------------------------------------------------------------------------------------------------------------------------------------------------------------------------------------------------------------------------------------------------------------------------------------------------------------------------------------------------------------------------------------------------------------------------------------------------------taaaaaagtgggtaaaacccgta--gcatccctgttcctacaaca-----gatgattta----acacaggttttagaagatgttcgccttggctatatattgtctcgcttcaaaggtcttgacacagtatatgagtggtccagtgttctttctcttggtgagcaacaacgccttgcttttgcgcgtttattgctttstaaaccaaagttggccctgttggatgaatccaccagcgcyttggatgaggtcaatgagg----------tatgt---------------------------tcgtattct-----aaagtttaca--------------ttct------------ttaatt----tt--atg--------------------aagaaat----gcggcgttat-------ata---------ttcttcacc--------------------------------------------tttccycttt--------------tt---------tgcttgt-------------------tcttg------------tgatggaggtttgtc-aagat-----------------------------------------------------------------------------taatgtcttttattcagt--gtcattgtccaa------------------gtaaataata-tcatattcattttctcgttggacttatggacttctattttagt---------------------------------------------------------------gttgtatgtcaatttcatgtc----------------------------------caatggccaaatgaatatac--------------------------------
>I23378_M150_Malvaceae_Ceiba_pentandra_seq1
-------------------------------------------------------------------------------------------------------------------------------------------------------------------------------------------------------------------------------------------------------------------------------------------------------------------------------------------------------------------------------------------------------------------------------------------------------------------------------------------------------------------------------------------------------------------------------------------------------ctaaaaatgtgggtgaaaagtgta--gtgtccctattcctacaaca-----gatgattta----atacaggctttagaagaagtccgccttggctatatattgtctcgcttcaaaagtcttgattcagtatatgagtggtccagtgttctttcccttggtgagcaacaacgtcttgcttttgcccgtttattgctttctaaaccaaagttggtcctgttggatgaatccacgagcgctttggatgaggccaatgagg----------tatgt---------------------------caagattct-----aaaatttcta--------------ttct------------tt----------------------------------------------------------------ta---------ctctagac---------------------------------------------ttttcctttc--------------tt---------tgcttgt---------atcttcttgttcttg------------tgagggaggtttgtt-aatat-----------------------------------------------------------------------------gaatgtctcatattcaatgtgtccttgtccat------------------gtaaattatattcatatccatttattggtgggacatatggactttgagtctaga---------------------------------------------------------------gttgcatgtgaattttacatcaacatggttc----------------------agtaataagaaactgattc-----------------------------------
>I23380_M161_Malvaceae_Hibiscus_tiliaceus_seq1
----------------------------------------------------------------------------------------------------------------------------------------------------------------------------------------------------------------------------------------------------------------------------------------------------------------------------------------------------------------------------------------------------------------------------------------------------------------------------------------------------------------------------------------------------------------------------------------------------------aaaaagagggtgaaaagcata--gcattggtgttcctacgaca-----gaygawtta----acccaggttttagaagatgtycgcctyggctatatcctgwctcgcttcaaaggtcttgacacggtgtatgagtggtccagtgttctttcccttgghgagcaacaacgcctcgcttttgcrcgktyattgctttcyamaccaargttggccctgttggatgaatccaccagcgctttggatgaggcsaaygagg----------tatgt-----------------------------------------------------------------ctcc-----------rttcattaaattt-------------------------aarccaccy--agagtgttkaaaa-----------------------------------------------------------------ccattctyccatcs---------aagattaa--------gatttamatta-----wtcgtgytgtgtttaa------atttcgcatayaggcycatt-tgtatgagaagatgmargcagygggcattacrtatatcagtatcggtcatcgyc------------------------------------------------------------------------------gkacgttacatgcatatc--------------------------------------------------------------------------------------------------------------------------------------------------------------------------------------------------------------
>I23381_M162_Bixaceae_Bixa_orellana_seq1
----------------------------------------------------------------------------------------------------------------------------------------------------------------------------------------------------------------------------------------------------------------------------------------------------------------------------------------------------------------------------------------------------------------------------------------------------------------------------------------------------------------------------------------------------------------------------------------------------------------------------------------------------------------------------------------------------------------------------------------------gtggtccagtgtcctttcccttggtgagcagcaacgtcttgcatttgcacgtctgctgctttcaaaaccgaaactggctcttctggatgaagccaccagtgctcttgatgaaaccaatgagg----------tctgttctttcaaactaatcccattgttcagattaaattctgtattggatttttccatgatca------cttgt-----------gtttggt----tt-aatgc---------------t---gagtggt---------------------att--------------------------------------------------------gcctattctctttttc--------------------------------------------------------------------------aggcccatt-tataccagaaaattgaagc------------------------------------------------------------agcaggtatcacatat-------------------------------------atcagcattggccaccgcc-------------------------------------------------------------------------------------------------------------------------------------------------------------------------------------------------------------
>I23382_M163_Bixaceae_Cochlospermum_vitifolium_seq1
--------------------------------------------------------------------------------------------------------------------------------------------------------------------------------------------------------------------------------------------------------------------------------------------------------------------------------------------------------------------------------------------------------------------------------------------------------------------------------------------------------------------------------------------------------------------------------------------------------------------------------------------------------------------------------------------cgtctaggctacgtattatctcgcttcggcggtctagattcagtgtatgagtggtcgagtrttctttcccttggtgaacagcagcgccttgcatttgcacgtytattgatctcgaaaccaaaattggttctgctggatgagtcyaccagtgctttggatgaagccaatgagg----------tatgt---------------------------ctgggcttc-----aaacttatatttcgttctttttcgtttttactt--ttctcttaatt----ttgcatgtccagagtygttac------gattaaa----gagggtccatttacc--atgattatgataatctaggacggacactgaggacgtctgttcaaataataagatctgtagacaagtggccatctcag------------tga-------atttttgg---------tctacgttgttttgaaac-aaacaacattatctaaatttgcc-attacaa--------------------------------------------------------------------attgggggaygattatacaatgaa---------------------------------acaa----------------------------------------------------------------------------------------------------------------------------------------------------------------------------------------------------------------------------
>I23383_M166_Malvaceae_Pseudobombax_ellipticum_seq1
------------------------------------------------------------------------------------------------------------------------------------------------------------------------------------------------------------------------------------------------------------------------------------------------------------------------------------------------------------------------------------------------------------------------------------------------------------------------------------------------------------------------------------------------------------------------------------------------------------------------------------tccctattcctacaaca-----gatgattta----atacagactttagaagatgtccgccttggctatatattgtctcgcttcaaaagtcttgattcagtawatgagtggtccagtgttctttcccttggtgagcaacaacgycttgcttttgcgcgtttattgctttctaaaccaaagttggccctgttggatgaatccacgagcgctctggatgaggccaatgagg----------tatgt---------------------------caagattct-----aaaatttcta--------------ttct------------tt----------------------------------------------------------------ta---------ttctagrc---------------------------------------------ttttcctttc--------------tt---------tgcttgc---------atctccttgttcttg------------tgatggaggtttgtt-aatat-----------------------------------------------------------------------------gaatgtctcatattctatatgtccttgtccag------------------gtaaattatattcatatccatttactggtgggacatatggactttgagtctggt---------------------------------------------------------------gttgcatgtgaatttagcgtcaacatggttt----------------------agtaataagaaactg---------------------------------------
>I23384_M168_Malvaceae_Theobroma_cacao_seq1
------------------------------------------------------------------------------------------------------------------------------------------------------------------------------------------------------------------------------------------------------------------------------------------------------------------------------------------------------------------------------------------------------------------------------------------------------------------------------------------------------------------------------------------------------------------ttc---acttcctttcctgacaagag--caccaaactctgaaaatgtgggtgcaaactgta--gtatgcctattcctacaacc-----gatgatcta----acacagattttagaagatgtccgccttggctatattttgtctcgtttcaaaggtcttgattcagtatacgagtggtccagtgttctttcccttggcgagcagcagcgccttgcttttgcacgtttgttgctttctaaaccaaagttggtcctgttggatgaatccaccagtgctttggatgagatcaatgagg----------tatgt---------------------------ctggattct-----aaaattttatgttattt------tttct------------ttaatc----tt--attt-------------------tagctat----gtggttttta------tgta---------ttctagac---------------------------------------------ttttcctttc--------------tt---------ttcttgt---------atccccttattcttg------------tgattgaggtttgtt-aagatt-------------------------------------------------------------------------gaagattgtctcacatcaaaggtgttattgtccaa------------------gtaaattacgctcatacccatttgt--gtaggacctatgaatttctaacctggt-------------------------------------------------------------------------cattttawgtcaaca----------------------------------------------------------------------------------
>I23385_M169_Malvaceae_Ochroma_pyramidale_seq1
--------------------------------------------------------------------------------------------------------------------------------------------------------------------------------------------------------------------------------------------------------------------------------------------------------------------------------------------------------------------------------------------------------------------------------------------------------------------------------------------------------------------------------------------------------------------------------------------------------taaaaatatgggcgaaaagcgta--gtgtccctattcctacaaca-----gatgattta----acacaggttttagaagatgtccgccttggctatatattgtctcgcttcaaaggtcttgattcagtatatgagtggtccagtgttctttcccttggcgagcaacaacgccttgcttttgcgcgtttattgctttctaaaccaaagttggccctgttggatgaatccacgagcgctttggatgaggtcaatgagg----------tatgt---------------------------ctggattct-----aaaatttcta--------------ttct------------tttatt----tt--atg--------------------aagcaat----gaggtgttgt-------gta---------ttctagac---------------------------------------------ttttcctttc--------------tt---------tgcttgt---------atctccttgttcttg------------tgatggaggtt-------------------------------------------------------------------------------------------------------------------------------------------------------------------------------------------------------------------------------------------------------------------------------------------------------------------------------------------------------------------------
>I23387_M178_Malvaceae_Malvaviscus_arboreus_seq1
--------------------------------------------------------------------------------------------------------------------------------------------------------------------------------------------------------------------------------------------------------------------------------------------------------------------------------------------------------------------------------------------------------------------------------------------------------------------------------------------------------------------------------------------------------------------------------------------------------caaaattgagggtgaaaagcata--gcattggtgttcctacgaca-----gatgattta----acccaggttttagaagatgttcgccttggctatatcctgtctcgcttcaaaggtctygacacgktatatgagtggtccagtgttctttcccttggtgagcaacaacgcctcgcttttgcrcgtttattvctttctaaaccaaagttggccctgttggatgaatccaccagcgctttggatgaggccaaygagg----------tacgt-----------------------------------------------------------------ctcc-----------gctcattaaw-tw-------------------------aahchmcywd-dddrddktwaaaa-----------------------------------------------------------------wymwthhhcchdhc---------havrdtwa--------drhttwmmhtd-----adyvddkkdddttdan------wthhhmhdnmnvvnhhnhht-ddnwddddaanddnavvnvnbngnvhdthnnktwdnhnddddtdgdbmhbbvcsbhmbdtdhwhvbmwwhbhwbsdwrggdgdtadatwwwwymwysgsmrrwksmrrwwammr-----------------rmmacacaattggaacatcgaatccat-----------------------------------------------------------------------------------------------------------------------------------------------------------------------------------------------------t
>I23388_M180_Malvaceae_Triumfetta_lappula_seq1
-------------------------------------------------------------------------------------------------------------------------------------------------------------------------------------------------------------------------------------------------------------------------------------------------------------------------------------------------------------------------------------------------------------------------------------------------------------------------------------------------------------------------------------------------------------------------------------------------------ctgaaaatgtgggtgaaaaacata--gtatgtctgttcctacaaca-----gatgagcta----acacaggttytmgaagatgtccgccttggctatattttgycccgtttcaaaggtctcrrttctgtataygagtggtccagtgttctttcacttggcgagcagcagcgccttgcctttgctcgtttgttrctttctaaaccaaaattagtcctgttggatgaatccaccagtgctttggaygagggcaatgagg----------tatgt---------------------------ttggattyr-----aaaacctcatrttccygt------------------------------------attc-------------------tagaaat----gaaattcctaaag----atgat-------tcctacaak------------------aaaacatat---------------atactccattcc---------agaattt---------acrtttt--------wgctgtwtcattttcgc-----------------aggcgcatt-tgtatgagaagatmaatggagcaggcatcacatatatcagcatcggccatc----------------------------gcaggacgttatacgcttatcattctagagtcttacagatatcaacagcagatgaagatggcaaacaatgtaa------------------------------------------------------------------------------------------------------------------------------------------------------------------------------------------------------------
>I23389_M181_Malvaceae_Pavonia_scheadiana_seq1
--------------------------------------------------------------------------------------------------------------------------------------------------------------------------------------------------------------------------------------------------------------------------------------------------------------------------------------------------------------------------------------------------------------------------------------------------------------------------------------------------------------------------------------------------------------------------------------------------------taaaaatgtgggtgaaaaymgta--gcatccctgttcctacaaca-----gatgattta----acacagrttttrgaagatgyycgccttggctatatattgtctcgcttcaaaggtcttgacacarwatatgagtggtccagtgttctwtcccttggcgagcaacaacgycttgcttttgcgcgtttattgctttctaaaccaaagttggccctgttggatgaatccaccagcgctttdgatgagrtcaatgagg----------tatgt---------------------------ccggattct-----aaaatttatr--------------ttctttatg-ccacgtttkgttactagtgtatta-------------------acatmag----gaaaagcttaattrt-------------------------------------------tacataag----cattaacatagtttctcataac---------------------------------------atatagtacaaatcta------------------------aacatgataatagaaggatgagta---------------------------------------------------------------agaactcgagtaataaaaaagmtytcymsmay------------------awawrwwrkwktttccttctc---tttggcgaaaataag-------------------------------------------------------------------------------tcatgtgagt------------------------------------------------------------------------------------------------
>I23390_M182_Malvaceae_Anoda_cristata_seq1
-----------------------------------------------------------------------------------------------------------------------------------------------------------------------------------------------------------------------------------------------------------------------------------------------------------------------------------------------------------------------------------------------------------------------------------------------------------------------------------------------------------------------------------------------------------------------------------------------------------aaatgtgggtgaaaacctta--gcatccctgttcctacaaca-----gatgattta----acacagrttttrgaagatgyycgccttggctatatattgtctcgcttcaaaggtcttgacacarwatatgagtggtccagtgttctwtcccttggcgagcaacaacgycttgcttttgcgcgtttattgctttctaaaccaaagttggccctgttggatgaatccaccagcgctttggatgaggtcaatgagg----------tatgt---------------------------ccggattct-----aaaatttatr--------------ttctttatg-ccacgtttggttactagtgtatta-------------------acataag----vaaaagcttaattdt-------------------------------------------tacataag----cattaacatagtttctcataac---------------------------------------atdtagtacaaatmta------------------------aacdtgaaattagaaggatgagwa---------------------------------------------------------------aaacctcaartaataaaarassywtcymsmay------------------ataagtaatagtttttcct-------------------------------------------------------------------------------------------------------------------------------------------------------------------------------------------------------------
>I23391_M183_Malvaceae_Phymosia_umbellata_seq1
----------------------------------------------------------------------------------------------------------------------------------------------------------------------------------------------------------------------------------------------------------------------------------------------------------------------------------------------------------------------------------------------------------------------------------------------------------------------------------------------------------------------------------------------------------------------------------------------------------------------------gta--gcatccctgttcctacaaca-----gatgattta----acacaggttttagaagatgttcgccttggctatatattgtctcgcttcaaaggtcttgacacggtatatgagtggtccagtgtactttcccttggcgagcaacaacgccttgcttttgcgcgtttgttgctttctaaaccaaagttggccttgttggatgaatccaccagcgctttggacgagctcaatgagg----------tatat---------------------------ccggattct-----aaagttcata--------------ttct------------ttaatt----tt--atg--------------------aagcaat----gcggtcttgt-------gga---------ttcttcact-------------------------------------------tttttcctttt--------------tt---------tgcttgt-------------------tcttg------------tgatggaggcttatt-aagtt-----------------------------------------------------------------------------gaatgtctcatattcagt--gttgtcgtc-----------------------------------------------------------------------------------------------------------------------------------------------------------------------------------------------------------------------------------------------------
>I23392_M187_Malvaceae_Ayenia_berlandieri_seq1
------------------------------------------------------------------------------------------------------------------------------------------------------------------------------------------------------------------------------------------------------------------------------------------------------------------------------------------------------------------------------------------------------------------------------------------------------------------------------------------------------------------------------------------------------------------------------------------------------------------ggtgaagagcgta--gtatgcatgttcctacaaca-----catgatcta----aagcaggttcttgaagatgttcgccttggctatcttttgtctcgtttcaaagatctggattcagtgtatgagtggtccagtgttctttcccttggtgagcagcagcgccttgcttttgcacgtttattgctatctaaaccaacattggtcctcttggatgaatccaccagtgctttggatgaggtcaatgagg----------tttgt---------------------------ctgaattct------------------------cccccttct-----------atttatttagttt------------------tctt---ggaaaat---------------------atgtttgtagcttttgggattg-------------------aacatcatctcacgttcaaggtgtcattttccac---------gaatatc---------tgtttagatctaga--cccataggcttctaacatg--ctcctgtgcgtaagttctgtt-aacataactaagtattag---------------------------------------------------------acaaaaccaataaaaggaattcagaattctgcttgccagctattctt---------tataaatgat----------------------------------------------------------------------------------------------------------------------------------------------------------------------------------------------------------------------t
>I23393_M189_Malvaceae_Kearnemalvastrum_lacteum_seq1
------------------------------------------------------------------------------------------------------------------------------------------------------------------------------------------------------------------------------------------------------------------------------------------------------------------------------------------------------------------------------------------------------------------------------------------------------------------------------------------------------------------------------------------------------------------------------------------------------------aatgtgggtgaaaaccgta--gcatccctgttcctacaaca-----gatgattta----ayacaggttttagaagatgttcgccttggctatatattgtctcgcttcaaaggtcttgacacagtataygagtggtccagtgttctwtcccttggcgagcaacaacgycttgcttttgcrcgtttattgctttctaaaccaaagttggccctgttggatgaatccaccagcgctttggatgaggtcavtgagg----------tatgy---------------------------ccggattyy-----waaawttwww--------------wtyyytwwkscmmskttkkktwmywrkwrtayww-------------------amrwaar----grmwhrmttwwtwmw-------------------------------------------tamryawk----maywwaswtwktywywsmwway---------------------------------------akwwvrwaymwawmyw------------------------wrmwhkwaattagaaggatgagta---------------------------------------------------------------aaaccachagtaataaawta--mmwmkscaac------------------ataaataatagtttttcctt-------ggcgaaaataag-------------------------------------------------------------------------------ttat--gagtggctaaatattac-----------------------------------------------------------------------------------
>I23394_M229_Malvaceae_Malvastrum_americanum_seq1
-------------------------------------------------------------------------------------------------------------------------------------------------------------------------------------------------------------------------------------------------------------------------------------------------------------------------------------------------------------------------------------------------------------------------------------------------------------------------------------------------------------------------------------------------------------------------------------------------------------------gtgaaaacctta--gcatcccggttcctacaaca-----gatgattta----atacaggttttagaagatgttcgccttggctatatattgtctcgcttcaaaggtcttgacacagtatatgagtggtccagtgttctatcccttggtgagcaacaacgtcttgcttttgcgcgtttattgctttctaaaccaaagttggccctgttggatgaatccaccagcgctttggatgaggtcaatgagg----------tatga---------------------------ctggattct-----aaaatttata--------------ttctttatg-ccacgttttgttactagtgtatta-------------------acataag----gaaaagcttaattat-------------------------------------------tacataag----cattaacatagtttctcataac---------------------------------------atatagtacatatcta------------------------aacttgaaattagaaggataagta---------------------------------------------------------------aaacctcaagtactaaaata--cctctcgaac------------------ataaataatagctttccttct---ctttggcgaaataag-------------------------------------------------------------------------------tcatgtgagtgg----------------------------------------------------------------------------------------------
>I23395_M236_Malvaceae_Fuertesimalva_jacens_seq1
-------------------------------------------------------------------------------------------------------------------------------------------------------------------------------------------------------------------------------------------------------------------------------------------------------------------------------------------------------------------------------------------------------------------------------------------------------------------------------------------------------------------------------------------------------------------------------------------------------------atgtgggtgaaagccgta--gcatccctgttcctacaaca-----gatgattta----atacaggttttagaagatgttcgccttggctatatcttgtctcgcttcaaaggtcttgacacagtatatgagtggtccagtgttctttcccttggcgagcaacaacgccttgcttttgcacgtttattgctttctaaaccaaagttggccctgttggatgaatccaccagcgctttggatgaggtcaatgagg----------tatgt---------------------------ccagattct------aaatttata--------------ctttatgc---cacgtttagttactagtgtatta-------------------acatgat----aaaaagcttaattat-------------------------------------------tacatcag----cattaacatagtttctcattac------------------------------------------------aaatcta------------------------aacttgaaattagaaggatgagta---------------------------------------------------------------aaacctcaattaataaaaagggcctctccaaa------------------ataagtaatagttcttccttc-tctttggtgaaaacatg-------------------------------------------------------------------------------tcgtgtgagtagc---------------------------------------------------------------------------------------------
>I23396_M019_Malvaceae_Allosidastrum_pyramidatum_seq1
----------------------------------------------------------------------------------------------------------------------------------------------------------------------------------------------------------------------------------------------------------------------------------------------------------------------------------------------------------------------------------------------------------------------------------------------------------------------------------------------------------------------------------------------------------------------------------------------------------aaaatgtgggtaaaaaacgta--gcatccctgttcctacaaca-----gatgattta----acacaggttttagaagatgttcgccttggctatatattgtctcgcttcaaaggtcttgacacagtatatgagtggtccagtgttctttctcttggggagcaacaacgccttgcttttgcgcgtttattgctttctaaaccaaagttggccctgttggatgaatccaccagcgctttggatgaggtcaatgagg----------tatgc---------------------------ccggaatct-----aaaatttatg--------------ttct------------ttaatt----tt--atg--------------------aagcaat----gcggtgttat-------ata---------ttcttcgcc--------------------------------------------tttcctcttt--------------tt---------tgcttgt-------------------tcttg------------tgatggaggtttgtc-aagat-----------------------------------------------------------------------------taatgtctcatattcagt--gtcattgtccaa------------------gtaaataata-tcatattcatttgcttgtcggacttatggacttctat--------------------------------------------------------------------------------------------------------------------------------------------------------------------------------
>I23398_M021_Malvaceae_Sidastrum_micranthum_seq1
-------------------------------------------------------------------------------------------------------------------------------------------------------------------------------------------------------------------------------------------------------------------------------------------------------------------------------------------------------------------------------------------------------------------------------------------------------------------------------------------------------------------------------------------------------------------------------------------------------ctaaaaaagtgggtaaaacccgta--gcctccctgttcctacaaca-----gatgattta----acacaggttttagaagatgttcgcctcggctatatattgtctcgcttcaaaggtcttgacacagtctatgagtggtctagtgttctttctcttggcgagcaacaacgcctcgcttttgcgcgtttattgctttctaaaccaaagttggccctgttggatgaatccactagcgctttggatgaggtcaatgagg----------tatgt---------------------------ccggattct-----aaaattaatt--------------ttct------------ttaatt----tc--atg--------------------aagcaat----gcagtgtttta------atg---------tttcac-----------------------------------------------ttattctttt--------------tt---------tgcttgt-------------------tcttg------------tgatggagktttgtt-aagat-----------------------------------------------------------------------------gaatgtcacatattcagt--gtcatcgcccaa------------------gtgaatagta-tc--attcatttacaagtcggacttatggacttctattttagt---------------------------------------------------------------gttgyatgtcaatttcatgtc----------------------------------taatggccaaatgaatataataccaat-------------------------
>I23399_M022_Malvaceae_Gaya_dominguensis_seq1
---------------------------------------------------------------------------------------------------------------------------------------------------------------------------------------------------------------------------------------------------------------------------------------------------------------------------------------------------------------------------------------------------------------------------------------------------------------------------------------------------------------------------------------------------------------------------------------------------------aaaaatgagggtaaaaaccgta--gcatccctgttcctacaaca-----gatgattta----acacgggttttagaagatgttcgtcttggctatatattgtctcgcttcaatggtcttgacacagtatatgagtggtccagtgttctttctcttggcgagcaacaacgtcttgcttttgcacgtttattgctttctaaaccaaagtttgccctgttggatgaatccaccagcgctttggacgagaccaatgagg----------tatgt---------------------------ctggattct-----aaaattaatt--------------ttcg------------ttaatt----tt--atg--------------------aagcaat----gcagtgtttta------atg---------ttcttcact-------------------------------------------tttttcctttt--------------tt---------tgcttgt-------------------tcttg------------tgatggaggtttgtt-aagat-----------------------------------------------------------------------------ttatgtctagtattcagt--gtcgtcgtccaa------------------gtaaatagta-tcatattcatttgctcattgaacttatggactcctatttcagt---------------------------------------------------------------attgcatgccaatttcatgtc----------------------------------taatggccaa------------------------------------------
>I23366_M015_Malvaceae_Firmiana_simplex_seq1
------------------------------------------------------------------------------------------------------------------------------------------------------------------------------------------------------------------------------------------------------------------------------------------------------------------------------------------------------------------------------------------------------------------------------------------------------------------------------------------------------------------------------------------------------------------------------------------------------------------------------------------ttcccacaaca-----gaagattta----acaaaggttttagaagatgtccgccttggctatatattgtctcgtttcagaggtctggattcagtatatgagtggtccagtgttctttcccttggtgagcagcagcgccttgcttttgcgcgcttgttgctttctaaaccaaagttggccctgttggatgaatccacaagtgctttggacgaggtcaatgagg----------taagt---------------------------ctggattct-----aaaatttctg--------------ttct------------tttatt----tt--atg--------------------aagcaat----gtggtgttat-------ata---------ttctagac---------------------------------------------ttctcgtttc--------------tt---------ttcttgt---------ctcttcttgctgtca------------tgatggaggtttgtt-gagat-----------------------------------------------------------------------------gaatgtctcacattcaag----------------------------------------------------------------------------------------------------------------------------------------------------------------------------------------------------------------------------------------------------------------
>I28591_M023_Malvaceae_Neobuchia_paulinae_seq1
-----------------------------------------------------------------------------------------------------------------------------------------------------------------------------------------------------------------------------------------------------------------------------------------------------------------------------------------------------------------------------------------------------------tctatatgg-tact---------cttatcctgctaaagagaac------------aactgg--aata---------------agacca-ttcactagttttta-cta-----ttgaagcttttattg--acctt-aaattgt------aggttc---attgcctttcttgacacaag--taccagcctctaaaaatgtgggcgaaaagtgta--gtgtccctattcctacaaca-----gatgattta----atacaggctttagaagacgtccgccttggctatatattgtctcgcttcaaaagtcttgattcagtgtatgagtggtccagtgttctttcccttggtgagcaacaacgtcttgcttttgcgcgtttattgctttctaaaccaaagttggccctgttggatgaatccacgagtgctttggatgaggccaatgagg----------tatgt---------------------------caagattct-----aaaatttcta-----------------------------------------------------------------------------------------------------------------ac---------------------------------------------ttttcctttc--------------tt---------tgcttgt---------atctccttgttcttg------------tgaaggaggtttgtt-aatat-----------------------------------------------------------------------------gaatgtctcatattcagtgtgtccttgtcca---------------------------------------------------------------------------------------------------------------------------------------------------------------------------------------------------------------------------------------------------
>I28593_M024_Malvaceae_Carpodiptera_cubensis_seq1
---------------------------------------------------------------------------------------------------------------------------------------------------------------------------------------------------------------------------------------------------------------------------------------------------------------------------------------------------------------------------------------------------------------------tatt---------attttcttgctaaataaaac------------aacata--aaaaatatta--------attatct-ttcattaccttgta-cta-----ttaaagcttttattg--acctc-atattgt------agattc---actaccttttttgacacgag--tatcaaaatttgaaaatttggatgtaaagcgaa--gtgtacctactcctccaaca-----gatgattta----atacaagttttagaagatgtccgtcttggctatatattgtctcgtttcagaagtttggattcaataaatgagtggtccaatgtcctttcccttggtgagcagcaacgccttgcttttgctcgcttgttgctttctaaaccaaagttggccttattggatgaatccacgagtgctttggatgaggtcaatgagg----------tatgt---------------------------cttgatccc-----aaaatttctg--------------ttct------------tttgtt----tt--atg--------------------aagcaat----gagttgttat-------gta---------ttctagac---------------------------------------------ttctcctttc--------------tt---------ttcatgt---------gttggaaagcaacga------tagaatcctagcatatttgat---------------------------------------------------------------------------------------------------------------------------------------------------------------------------------------------------------------------------------------------------------------------------------------------------------------------------------------------------------------------
>I28594_M025_Malvaceae_Herrania_nitida_seq1
-------------------------------------------------------------------------------------------------------------------------------------------------------ttctttggattggccatgctgttcacttctttttcctt-------------------------------------------------------------------------------------------------------------------------------------------------------ttactatta-ttgtttgcatg--------taagtttatttgcatccattctcatctcaatatgg-tatt---------attatcctgttaaagagaat------------aggagca-aagaatacaa---------aaactg-ttcattagtttcta-cta-----tcagagttcttattg--acctt-caattat------aggttc---acttcctttcctgacaagag--caccaaactctgaaaatgtgggtgcaaaccgta--gtatgcctattcctacaacc-----gatgatcta----acgcaggttttagaagatgtccgccttggctatattttgtctcgtttcaaaggtcttgattcagtatacgagtggtccagtgttctttcccttggcgagcagcagcgccttgcttttgcacgtttgttgctttctaaaccaaagttggtcctgttggatgaatccaccagtgctttggatgagatcaacgagg----------tatgt---------------------------ctggattct-----aaaatgttatgtta---------ttttt---------tctttaatc----tt--attt-------------------tagcaat----gtggttttta------tgta---------ttctagac---------------------------------------------ttttcctttc--------------tt---------ttcttgt---------atccccttattcttg------------tgattgagctttgttaaagatt-------------------------------------------------------------------------gaacattgtctcacatcaaag----------------------------------------------------------------------------------------------------------------------------------------------------------------------------------------------------------------------------------------------------------------
>I28595_M184_Malvaceae_Guazuma_ulmifolia_seq1
-------------------------------------------------------------------------------------------------------------------------------------------------------tttgtttgatttgccatgttg-----ttcttttctctt-------------------------------------------------------------------------------------------------------------------------------------------------------ttactattatttatttgtgtg--------tragtgtatttgcatytgttttcatctcaatatggrtatt---------gttatcmtgdaaaagagg--------------aggaata-aagaatacaa---------aaactg-ttcattagtttytw-cta-----taaaagttcttattg--accty-caattat------aggttc---actgcctttcttgacaagaa--mgccaaactctggaaacgtgggtgaaaacttta--gtatgcctgttcctacaaca-----gatgatctt----aaaaaggttttagaagdtgttcdccttggctatattttgtctcgtttcaaaggtctrgattcagtrtacgagtggtccagtgttctttcccttgghgagcagcagcgccttgcttttgcacgtntgttdctttctaagccaaagttggtcctgttggatgaatccaccagtgcwttggangagatcaatgagg----------tatga---------------------------ctggattct-----aaaattttatgttc----------ttcttta--------tttaatc----tt--attt-------------------tggcaat----gtggtgttta------tgta---------ttmtagac---------------------------------------------ttttcctttc-------------ttt---------ttcttgt---------atctacttattctag------------taattgagatt------------------------------------------------------------------------------------gaagaatgtctcacatcaaagatgtcgt---------------------------------------------------------------------------------------------------------------------------------------------------------------------------------------------------------------------------------------------------------
>I28596_M026_Malvaceae_Ruizia_cordata_seq1
------------------------------------------------------------------------------------------------------------------------------------------------------------------------------------------------------------------------------------------------------------------------------------------------------------------------------------------------------------------------------------------------------------cagtgtgg-cact---------cttatcctactaaagagaat------------aactgg---aaaaaacta---------agacag-gtcattaattttta-ctattaatttaaagcttwcattg--acctt-aaattgt------aggttc---actgcctytctyggcaccrg--taccagattctgaaaatgtgggtgaamagcrta--gtgtgyctgttccaacatca-----gatgattta----atacaggttttrgaagatgtcykccttggctatatattgtctcgtttcggaggtctagattcagtataygagtrgtccagtgttctttcbctgggtgagcagcagcgccttgcttttgcgagattgttgctgtctaaaccaaagttggctcthytggatgaatccacaagtgctktrgatgaggtcaatgagg----------tatrt---------------------------wtggattct-----aaaatttctk--------------ttct------------tttrmt----tt--atg--------------------aagmaat----gaagygttgc-------ata---------ttctagag---------------------------------------------ttttccttcc--------------tt---------tattkkw---------a-wtkkttttwwha---------------vbgddgrvhtttk-targr-----------------------------------------------------------------------------kgwacttataaccta-------------------------------------------------------------------------------------------------------------------------------------------------------------------------------------------------------------------------------------------------------------------
>I28597_M027_Malvaceae_Melhania_velutina_seq1
---------------------------------------------------------------------------------------------------------------------------------------------------------------------------------------------------------------------------------------------------------------------------------------------------------------------------------------------------------------------------------------------------------------------tact---------cctatcctactaaagagaa-------------acctgg---aaagaacta---------agacag-ctcattatttttta-cta-----ttaaagctttcgttc--acctt-aaattgt------aggttc---actgcctttcttggcaccag--taccagattctgaaaatgtgggtgaaaagcata--gtgtgcctgttccaacatca-----gatgattta----atacaggttttggaagatgtccgccttggctatatattgtctcgtttcggaggtctagattcagcatacgagtggtccagtgttctttccctgggtgagcagcagcgccttgcttttgcgagattgttgctgtctaaaccaaagttagctctactggatgaatcgacgagtgctttagatgaggtcaatgagg----------tatgt---------------------------ttggattct-----aaaatttctt--------------ttct------------tttact----tt--atg--------------------aagcaat----gaagtgatgc-------ata---------ttctagagc----------------------------------------tttcctttcctttc--------------tt---------ttattgt---------a-attgtttttt----------------aatgatggaatttg-ttggg-----------------------------------------------------------------------------ggtacctgtaac----------------------------------------------------------------------------------------------------------------------------------------------------------------------------------------------------------------------------------------------------------------------
>I28598_M028_Malvaceae_Glyphaea_brevis_seq1
-------------------------------------------------------------------------------------------------------------------------------------------------------------------------------------------------------------------------------------------------------------------------------------------------------------------------------------------------------------tttttttctgaacagcatg------tatagtgaaatggtacag-tctctattgtt-taat---------cttgtgctaccaa-------------------------------------------------tctgcccttaaa-------tta-----ttaaagccgttattg--tactt-aaattat------aggtcc---acttcccttcttgacacgag--tacaaaactctgaaaatgtgggtgagaaacata--ccatgcctgttcctacagca-----gatgatcta----agacaggttttagaagatgtacgccttggctatattttgtctcgtttcaaaggtctcgattccatatatgagtggtccagtgttctttcccttggtgagcagcagcgccttgcctttgcacgtttgttgctttctaaaccaaagttggtcctcttggatgaatccaccagtgctttggatgaggccaatgagg----------tatgt---------------------------ttggattct-----aaaattttctgttcctg-------ctcc------------tttatc----tt--attt-------------------tagcaat----gaggtgactgatg----atgatt------ccctacatg------------------ataacataa-----tgttgaaactattctctattcc---------agaattt---------acatttt---------gctgtttcattttcac-----------------aggcccatc--------------------------------------------------------------------------------------------------------------------------------------------------------------------------------------------------------------------------------------------------------------------------------------------------------------------------------------------------------------------t
>I28599_M029_Malvaceae_Desplatsia_dewevrei_seq1
-------------------------------------------------------------------------------------------------------------------------------------------------------------------------------gtgttgttttcttt--------------------------------------------------------------------------------------------------------------------------------------------------------tactattgtttatttgta----------tgaatgtatttgcatccgttttc-tgttgatatgg-tatt---------attgtcctgttaaagacaat------------agtagca-aagaata-------------------------agtttcta-tta-----ttaaagctcttattg--acttt-aaattat------agggtc---gctgcctttcttgacacgag--caccgacctctgacaatgtgggtgaaaaacata--gtgtgcctgttcctacaaca-----gatgatctt----acacaggttttagaagatgtccgccttggctatattttgtctcgtttcaaaggtctcgattccgtgtacgaatggtccagtgttctttcccttggtgagcagcagcgccttgcctttgcacgtttgttgctatctaaaccaaagttggtcctattggatgaatccaccagtgcattggatgaggtcaatgaggta--------tatat---------------------------ccggattct-----aaaataatctgtttctg-------ttct------------tttatc----tg--attt-------------------aagcaat----gacgtgtgagaag----atgattcc----tactaca------------------tgacagcataa-----tgctgaaagtgttctctaatct--acagtcaggaattt---------accttct---------gct------------------------------------------------------------------------------------------------------------------------------------------------------------------------------------------------------------------------------------------------------------------------------------------------------------------------------------------------------------------------------------------------------------
>I28600_M146_Malvaceae_Mortoniodendron_guatemalense_seq1
---------------------------------------------------------------------------------------------------------------------------------------------------------------------------------------------------------------------------------------------------------------------------------------------------------------------------------------------------------------------------------------------------------------tatgg-tact---------gttatcctgctaaagagaat------------aactgg--aaaaacacta---------agtcta-ttaattagttttta-cta-----ttaaagcttttattg--acctt-aaattgt------aggttc---actgcctttcttgacacgag--taccaaactttgaaaatgtgggtgaaaggcaca--gtgtgcctattcctacaaca-----gatgactta----acccaggttttagaagacgtccgccttggctatatattgtctcgtttcaaaggtctggattctgtatatgagtggtccaatgttctttcccttggtgagcagcagcgccttgcttttgcacgcttgctgctttctaagccaaagttggctctgatggatgaatccacaagtgctttggatgaggtcaatgagg----------tatgt---------------------------ctggactct-----aaaattttta--------------ttct------------tttatt----tt--acg--------------------aagcaaa----gcaatgcggt-------atta---t--atatttagac---------------------------------------------tttttctttc--------------tt---------ttmttct---------ata------------------------------------------------------------------------------------------------------------------------------------------------------------------------------------------------------------------------------------------------------------------------------------------------------------------------------------------------------------------------------------------------------------
>I28601_M030_Malvaceae_Sparmannia_africana_seq1
-----------------------------------------------------------------------------------------------------------------------------------------------------------------------------------------------------------------------------------------------------------------------------------------------------------------------------------------------------------------------------------------------------------------------------------ttgaccatctgatgcaaat-------caatatgtgagc------------------tttggttg-ttggtaaattcmtk-tta-----ttaaagcttttattg--gccyt-aaactatmtawatrsrttcamaahkdhbywwmttgacackak--waccaakctctkaaartgyrkmydrwaatcayatwgwatscmwrtwcmwahaacacttatsatgagcta----acacaggttttagaagatgtccggcttggctatattttaactcgtttcaaaggtctgaattccatatacgagtggtcmagtgttctttcccttggtgagcagcagcgccttgcctttgcacgtttgttgctttchaaaccaaagttrgtcctgttggatgaatccaccagtgctttggatgaggccaatgaggtayawmw---tatgt---------------------------ttggattcd-----aahacttsctgttcctg-------ttcy---------twbhtbwwwwmm-tw-------------------------wwgcwgw----raagtggcygatgat--------------tcctatctgaa------------------aacataa-----tgctgaaactattctccgttct--------taaarcttac------atswtytt---------tttgtttcattttaac-----------------aggcccatt-tgtatgagaagattaa----------------------------------------------------------------------------------------------------------------------------------------------------------------------------------------------------------------------------------------------------------------------------------------------------------------------------------------------------
>I28602_M031_Malvaceae_Mollia_sp_seq1
--------------------------------------------------------------------------------------------------------------------------------------------------------------------------------wtgccttttcttt--------------------------------------------------------------------------------------------------------------------------------------------------------tactagtttttatttrta----------tgagtttatttgcatccattttc-tcttaatatgg-tatt---------attktscygytaaagagaat------------wstagca-aagaatacaa---------rggctg-ttgataagtttcyd-yta-----ttaaagctctarttr--acctt-aaattat------aggtty---rcygcctttcttgacwcgag--trccrractctgaaaatgtgggtaraagacata--gtatgsctgttcctacarca-----gadgatctg----acamavgttttagaagatgtccgmcttggctwhatcttgtctcgtttcaaaggtcttgatwctgtmwatgagtggtccagtgttctytcccttggwgagcagcagcgccttgcmtttgcacgtttgttgctttctaaaccaaasttggtcctgttggatgaatccaccagtgcattggatgaggcyaaygarg----------tdhgt---------------------------tcggattct-----rwadtttkctgtytcag-------ttct------------gwtvtc----tw--rtwk-------------------hwgcaat----gacmkgactgaak----aygattcc----tactacacc-----------------gayaacataa-----tgctgaaactattctccaatyt--syagtcaagaatta---------accttgt---------gatgtttcatttttac-----------------aggcccatt-tgtatgagaag---------------------------------------------------------------------------------------------------------------------------------------------------------------------------------------------------------------------------------------------------------------------------------------------------------------------------------------------------------
>I28603_M223_Malvaceae_Gossypium_hirsutum_seq1
-----------------------------------------------------------------------------------------------------------------------------------------------------------------------------------------------------------------------------------------------------------------------------------------------------------------------------------------------------------------ttaatgtg--------tgagtckwwttryatccattttc--atccatwtgk-tact---------yttatcctgctaaagagaac------------aggagg---------------------aaaatg------------------------ttgaagct-ttattg--acctg-aaattgy------aggttc---attgcctttcttgacgcaag--ttccaaastctaaaaatgtgagtgaaaagcatc--rcgtccctgttcctacaaca-----gatgattta----acacaggttttagaagatgtchgcatyggctatatattgtctcrcttcaaaggtcttgacacgktatatgagtggtcyagtgttctttcccttggcgagcarcadcgccttgcttttgcacgtttgttgctttctaaaccaaagttggccctattggatgaatccaccagtgctttggaygaggtcaatgagg----------tatgt---------------------------ytgwattct-----aaaatttata--------------ctct------------btattt----tt--gtg--------------------aagccat----gtggtcttat-------gaa---------ctctagac---------------------------------------------ytctccttar--------------ct---------tcgt--------------------------------------gttattgaggtttttt-tagat-----------------------------------------------------------------------------gaatgtctcatattcaat--gtccttgtccaa------------------gta-----------------------------------------------------------------------------------------------------------------------------------------------------------------------------------------------------------------------------
>I28604_M032_Malvaceae_Entelea_arborescens_seq1
----------------------------------------------------------------------------------------------------------------------------------------------------------------------------------------------------------------------------------------------------------------------------------------------ytgta-----------------------------------------------------------------------------------------------gtgtwtstyatcgtttgtccattattcttcacttcatctctctgtgtttaactaagacacactatgtaacc-aatgataccgacattttcaggkgagcttgatgatktyctg-tta-----ttaaagcttttattg--gcctt-aaacsatatmwryagrtycaaawctbyctytswtsmcaygdrgchrmytarthhtrmaaatgcgkcmggaaaacata--gtatgcctattcctacaaca-----gatgagctaacmmacacaggttttagaagaygtccggcttggctatattttatctcgtttcaaaggtctsaattccatatatgagtggtccagtgttctttcccttggtgagcagcagcgccttgcctttgcacgtttgttgctttctaaaccaaagttggtcctrttggatgaatccaccagtgctttggatgaggccaatgaggtata------tatgt---------------------------ttgg-ttct-----aaaacttgcygtyccts-------ttct---------tttttwatc----tt--attt-------------------tagcast----gaggaggtg--------------------------------------------------------------gctgaarmtrttctc------------------------------------------------------cattttgac-----------------acacccatt-tgtacgagaagattaata----------------------------------------------------------------ttatgcttattgttgagcatgam-----------------------------------------------------------------------------------------------------------------------------------------------------------------------------------------------------------------------------------------------------------
>I28605_M235_Malvaceae_Abutilon_sp_seq1
----------------------------------------------------------------------------------------------------------------------------------------------------------------------------------------------------------------------------------------------------------------------------------------------------------------------------------------------------------------------------------------------------------------attg-taat---------attatcccgctaaagagaac------------acgagg--aaaagtactt---------gaacca-ttcaccaggtttta-cta-----ttaaa-cctttatt---acctg-aaattgc------aggttc---attgcctttcatgacccgag--taccagaacttaaaaatgtggccaaaagccgta--gcatccctgttcctacaaca-----gatgattta----acacaggttttagaagatgttcgccttggctatatattgtctcgcttcaaaggtcttgacacagtatatgagtggtccagtgttctttctcttggcgagcaacaacgccttgcttttgcgcgtttattgctttctaaaccaaagttggccctgttggatgaatccaccagcgctttggatgaggccaatgagg----------tatat---------------------------ccggattct-----aaagttcaaa--------------ttcc------------ttaatt----tt--atg--------------------aagcaat----gcggtgttat-------ata---------ttcttcact--------------------------------------------------tttt--------------ta---------tgcttgt-------------------tcttg------------ggatggaggtttgtt-aagat-----------------------------------------------------------------------------gaatgtttcatattca------------------------------------------------------------------------------------------------------------------------------------------------------------------------------------------------------------------------------------------------------------------
>I28606_M033_Malvaceae_Reevesia_formosana_seq1
---------------------------------------------------------------------------------------------------------------------------------------------------------------------------------------------------------------------------------------------------------------------------------------------------------------------------------------------------------------------------------tgagtgtatttgcatctgttttcatctcaatacag-tatt---------atattcctgct---------------------aacaga--aaaaccacta---------agatcg-ttcagtagttttta-cta-----ttaaagcttttattg--acctt-aaaatgt------aggttc---actgcctttcttgacacgag--caccaatctttgaaaatgtgggtgaaaagtgta--gtgtgcctgttcctacaaca-----gatgattta----acacaggttttagaagatgtccgccttggctatatactgtctcgtttcgga---ctggattcagtatacgagtggtccagtgttctttcccttggtgagcagcagcgccttgcttttgcacgcttgttgctttctaaaccaaagttggccctgttggatgaatccacaagtgctttggatgaggtcaatgagg----------tatgt---------------------------ctggattct-----aatttttttt--------------ttct------------tttatt----tt--atg--------------------aagtcat----gaggttttat-------gta---------ttct------------------------------------------------ctcttcctttg--------------ta---------tcttcgt---------g-----tttttgtga------------tgaaggtttgttr-----------------------------------------------------------------------------------------------------------------------------------------------------------------------------------------------------------------------------------------------------------------------------------------------------------------------------------------------------------------------
>I28607_M034_Malvaceae_Mansonia_altissima_seq1
----------------------------------------------------------------------------------------------------------------------------------------------------------------------------------------------------------------------------------------------------------------------------------------------------------------------------------------------------------------------------------------------------------cttaatatgg-tacc---------agagtcctgctaaagagata------------aaaagg--gatagtactg--------------a-tttgttagtttttg-ctt-----ttaaagcttttattg--acctt-aaattgt------aggttc---actgcctttcttgacacgag--tacctaactttgaaaatgatggtgagaagcata--ttgtgcctattccgacgaca-----gatgagtta----acacaggttctagaagatgtccgccttggctatatattgtctcgtcttggaggtctggattcagttaatgaatggtctagtgttctttcccttggtgagcagcagcgccttgcttttgctcgcttgttgatttctaaaccaaagttggccctattagatgaatccacgagtgctttggatgaggtcaatgaggtat-------tattt---------------------------ctggattct-----aaaatttctt--------------cttt------------tttatt----ta--atg--------------------aagtagt----gaaggtttat-------gta---------ttctttgttc---------------------------------------ctttcttttcttca--------------tt---------tccttat---------atat----------------------gcggtggaggtktgtt-aatat-----------------------------------------------------------------------------aaatgtcttacattcaaggttcccttgacctg------------------ctataca-------------------------------------------------------------------------------------------------------------------------------------------------------------------------------------------------------------------------
>I28608_M035_Malvaceae_Hosfordia_alata_seq1
-----------------------------------------------------------------------------------------------------------------------------------------------------------------------------------------------------------------------------------------------------------------------------------------------------------------------------------------------------------------------------------------------------------tctatawgg-taat---------tttatcctgctaaagagaac------------acgagg--aaaagtactt---------gaacca-ttcactaggtttta-cta-----ttaaa-cctttatt---acctg-awattgc------aggtyc---rttgcctttcatgacccgag--taccrgaatttaaaaatgtggctaaaagccgta--gcatccctgtycctacaacw-----gatgattta----acacaggttttagaagatgttcgccttggctatatattgtctcgcttcaaaggtcttgacacagtatatgagtggtccagtgtwctttcccttggcgagcaacaacgccttgcttttgcrcgyttattgctttctaaaccaaagttggccctgttggatgaatccacyagygctttggatgaggkcaatgagg----------tatat---------------------------ccggaytct-----aaagttyata--------------ttct------------ttaatt----tt--atg--------------------aagcaat----gcggtsttat-------ata---------ttcttcgct-------------------------------------------tttttcctttt--------------tt---------yrcttgt-------------------tcttg------------tgatggaggtttgtt-aagat-----------------------------------------------------------------------------gaatgtctcatattcagt--gtcgtcgtcg----------------------------------------------------------------------------------------------------------------------------------------------------------------------------------------------------------------------------------------------------
>I28609_M036_Malvaceae_Pentaplaris_davidsmithii_seq1
-----------------------------------------------------------------------------------------------------------------------------------------------------------------------------------------------------------------------------------------------------------------------------------------------------------------------------------------------------attttttatttattaatgtc--------tgagcgcatttgaatccattttc--atctatatgg-tact---------cttatcctgctaaagagaac------------aacagg--aaaaatacta---------agactg-------------------------------ctttattg--acctg-aaattgc------aggttc---attgcctttcttgatgcgag--tacaaaactttaaaaatgtgggcgaaaagcgta--gtgcccctattcctacaaca-----gatgattta----acacaggttttagaagatgttcgccttggctatatattgtctcgcttcaaaggtcttgattcagtgtatgagtggtccagtgttctttcccttggtgagcaacagcgccttgcttttgcacgtttattgctttctaagccaaagttggccttgttggatgagtccacgagcgctttggatgaggtcaatgagg----------tatgt---------------------------ctggaatct-----aaaatttcta--------------ttct------------ttaatt----tt--atg--------------------aaggaat----gtggtgttat-------gta---------ttctagac---------------------------------------------ttttcctttc--------------tt---------ttcctgt---------atctccttgttcttt------------tgatggaggtttgtt-aagat-----------------------------------------------------------------------------gaatatctcatattcaatgtgtccttgtccaa------------------g-------------------------------------------------------------------------------------------------------------------------------------------------------------------------------------------------------------------------------
>I28610_M037_Malvaceae_Heritiera_littoralis_seq1
----------------------------------------------------------------------------------------------------------------------------------------------------------------------------------------------------------------------------------------------------------------------------------------------------------------------------------------------------------------------------------------------atc----------tcaatatgg-tact---------attatcttactaaagagaac------------caaaaa--aaaaat--------------gactg-ttcattagttttta-tta-----ttaag--ttttattg--accttaaaattgc------aggttc---actgcctttcttgacacgag--tttctaacttcgraaatgtgggtgaaaactgta--gtgtgcctattcctacaaca-----gaagattta----aaacaggttttagaagatgtccgcctcggctatatattgtctcgtttcaaaggtctggattcagcatatgagtggtccagtgttctttcccttggcgagcagcagcgccttgcttttgcrcgcttgttgctttctaaaccaaagttggccctgttggatgaatccacgagcgctttggatgaggtcaatgagg----------taagt---------------------------ctggattct-----aaaatttctg--------------tttt------------cttatt----tt--gtg--------------------aagcaat----gaggtgttat-------gta---------ttccagac---------------------------------------------ttttcctttc--------------tt---------ttcttgt---------ctcttcttgctttcg------------tgatggaggtttgtt-aagat-----------------------------------------------------------------------------gaatgtctcacattcaaagtgtccttg-------------------------------------------------------------------------------------------------------------------------------------------------------------------------------------------------------------------------------------------------------
>I28611_M062A_Malvaceae_Durio_zibethinus_seq1
--------------------------------------------------------------------------------------------------------------------------------------------------------ttctttgattggctatatgg--------cttttttta-------------------------------------------------------------------------------------------------------------------------------------------------------attttattatttattcatgtg--------tgagtgtatttgcatccatttttatctcaatacgg-ttct---------ataatcctgctaaatagaac------------aacagg--aaaaatacta---------agagcg-ttcattagttttta-ct---------aagcttttattg--acctt-aaattgt------aggttc---actttctttcttgacacgac--caccaaactttgaaaatgtgggtgaaaaccgtg--gtgtgcctattcctacaaca-----gatgattta----atgcaggttttagaagatgtccgccttggctatatattgtctcgtttcagaggtctggattcagtatatgagtggtccagtgttctttcccttggtgagcagcagcgccttgcttttgctcgcatgttgctttctaaaccaaagttggccctgttggatgaatccacaagtgctttggatgaagtcaatgagg----------tatgt---------------------------ctggattct-----aaaatttctg--------------tttt------------tttatt----tt--atg--------------------aagcaat----gagg-tttat-------gta---------ttat------------------------------------------------cttttcctttc--------------tt---------ttcttgt---------a-----tttccttgc------------tagatgccacttctt-aagag-----------------------------------------------------------------------------tgactgtatgaaccaa------------------------------------------------------------------------------------------------------------------------------------------------------------------------------------------------------------------------------------------------------------------
>I28612_M038_Malvaceae_Brachichyton_bidwillii_seq1
----------------------------------------------------------------------------------------------------------------------------------------------------------------------------------------------------------------------------------------------------------------------------------------------------------------------------------------------------------------------------------------------------------------atgg-tact---------attgtcctactaaagagaac------------aaaaaaa-aaaaaaacta---------agactg-ttcattagttttta-tta-----ttaaagcttttattg--accttaaaattgt------aggttc---actgcctttcttgacacgag--cacctaactttgaaaatgtgagtgaaaaccgtc--gtgttcctattcctacaaca-----gaagattta----acaaaggttctagaagatgtccgccttggctatatattgtctcgtttcagaggtctggattcagtatatgagtggtccagtgttctttcccttggcgagcagcagcgtcttgcttttgcacgcttgttgctttctaaaccaaagttggccctgttggatgaagccacaagtgctttggatgaggtcaatgagg----------taagt---------------------------ctggattct-----aaaatttctg--------------tttt------------tttttt----tttaatg--------------------aaryraw----gmrrtgwkrtgtwwt--sta---------kwctagac---------------------------------------------ttttcctttc--------------tt---------ttcttgcttt-----a---------------------------tgatggag----------------------------------------------------------------------------------------------------------------------------------------------------------------------------------------------------------------------------------------------------------------------------------------------------------------------------------------------------------------------------
>I28613_M039_Malvaceae_Eriotheca_macrophylla_seq1
---------------------------------------------------------------------------------------------------------------------------------------------------------------------------------------------------------------------------------------------------------------------------------------------------------------------------------------------------------------------------------tga-----------------------tctatatgg-tagt---------gttttcctgctaaagagagc------------aactgg--aata---------------agaaca-ttcactagttttta-cta-----ttaaagcttttattg--acctt-aaattgt------aggttc---attgcctttcatgacgcgag--taccagcctttaaaaatgtgggcaaaaagtgta--gtgtccctattcctacaaca-----gatgattta----atacaggctttagaagacgtccgccttggctatatattgtctcgcttcaaaagtcttgattcagtatatgagtggtccagtgttctttcccttggtgagcaacaacgtcttgcttttgcdcgtttattgctttstaaaccaaagttggccctgttggatgaatccacgagcgctttggatgaggccaatgagg----------tatgc---------------------------caagattct-----gaaatttcta--------------ttcg------------tt----------------------------------------------------------------ta---------ttctagac---------------------------------------------ttttcctttc--------------tt---------tgctttt---------atctccttgttcttg------------tgattgaggtttgtg-aagat-----------------------------------------------------------------------------gaatgtctcatattcaatgtgtccctgttc----------------------------------------------------------------------------------------------------------------------------------------------------------------------------------------------------------------------------------------------------
>I28614_M040_Malvaceae_Hydrogaster_trinervis_seq1
----------------------------------------------------------------------------------------------------------------------------------------------------------------------------------------------------------------------------------------------------------------------------------------------------------------------------------------------------------------------------------------------atccat-ttc-tcctaatatggatatt---------attgtcctgttaaagagaat------------ggtagcg-aggaatacaa---------aggctg-tggataagcttcta-tta-----ataaagctcttat-------tt-aagttat------aggttc---actgcctttcttgacacgaa--cacctaactctgaaaatgtgggtgaaaaacata--gtacgcgtgttcctacaaca-----gatgatctg----acgcaggttttagaagatgtccgccttggctatatcctgtctcgattcaaaggtctcgataccgtatatgagtggtccagtgttctttcccttggtgagcagcagcgccttgcctttgcacgtttgttgctttccaaaccgaagttggtcctgttggatgaatccaccagtgcattggatgaggccaatgagg----------tatgt---------------------------tcggattcta---aaaaaacttctgttcctg-------tcct-------------tcatc----ct--atgc-------------------aagcaat----gacatgaccgaag----atgattcc----tatatcctacta-----------cacgaccacatag---------------------------------tcaagaattt---------accttct---------gctgtttcatcttcac-----------------aggcccatt---------------------------------------------------------------------------------------------------------------------------------------------------------------------------------------------------------------------------------------------------------------------------------------------------------------------------------------------------------------------
>I28615_M041_Malvaceae_Pterygota_brasiliensis_seq1
----------------------------------------------------------------------------------------------------------------------------------------------------------------------------------------------------------------------------------------------------------------------------------------------------------------------------------------------------------------------------------------------------------------atgg-tact---------ataaccctactaaagagaac---------gaaaataaaaaaaaattacta---------aggctg-ttcattagttttta-cta-----ttaaagctgttattc--accttaaatttgt------aggttc---actgcctttcttgacacaag--tacctaactttgaaaatgtgggtgaaaaccgta--gtgtgcctattcctacaaca-----gaagattta----acacaggttctagaagatgtccgccttggctatatattggctcgtttcagaggtctggattcagtatatgagtggtccagtgttctttcccttggtgagcagcagcgccttgcttttgcgcgcatgttactttttaaaccaaagttggccctgttggatgaatccactagtgctttggacgaggccaatgagg----------taagt---------------------------ctggattct-----aaaatttttg--------------ttct------------tttatt----tt--atg--------------------aagcaat----gagttgttat-------gta---------ttctagac---------------------------------------------ttaccctttc--------------tt---------ttcttgt---------gtcttcttg-ctttc------------rttttaagtc--------------------------------------------------------------------------------------------------------------------------------------------------------------------------------------------------------------------------------------------------------------------------------------------------------------------------------------------------------------------------
>I28616_M042_Malvaceae_Leptonichya_maranta_seq1
--------------------------------------------------------------------------------------------------------------------------------------------------------------------------------------------------------------------------------------------------------------------------------------------------------------------------------------------------------------tttattgtgtg--------tgaatgtatttacatcctttttcatctcattatgg-tatt---------attatcctgttaaattgaat------------aggagcg-aagagtacaa---------agactg-ctcwttagtttctt-cta-----ataaagctcttattg--acctt-aaattat------aggttc---actgccttttttgacacgag--tatcaaattccggaaatgtgggtgaaaagcgta--gtatgcctaktcctacaaca-----gatgatcta----acacaggttttagaagatgtccgtctgggctatattttgtctcgtttcaaaggtctggattcagtgtacgagtggtccagtgttctttcccttggtgagcagcagcgccttgcttttgcacgattgctgctttctaaaccaaagttggtcctgttggatgaatccaccagtgctttggatgaggtcaatgagg----------tatgt---------------------------ctcaattct-----caaattttctgtt----------ttttt---------tdtaaawtt----tt--attt-------------------taaaaaa----tagattttta------tatg---------ttttagac---------------------------------------------ttttactttc--------------tt---------tgcttgt---------atctccttattcttg------------tga---------------------------------------------------------------------------------------------------------------------------------------------------------------------------------------------------------------------------------------------------------------------------------------------------------------------------------------------------------------------------------
>I28617_M043_Neuradaceae_Neurada_procumbens_seq1
----------------------------------------------------------------------------------------------------------------------------------------------------------------------------------------------------------------------------------------------------------------------------------------------------------------------------------------------------------------------------------------------------------------------------------------------------------------------------------------------------------------------------------------------------tttgc------agagtc---tctccmwktcttgaagcagg--cgcckaactcagaaaatgtgaataagatgtgca--acagtcctaagcccacaacg-----gctgatcta----ataaagattctagaggacgttcgccttggccatatattgccccgttttggtggcctggattcaatatatgaatggtcaagcgtgctttctcttggtgagcagcaacggcttgcttttgctcgattgttgctttcaaagccraagttggttctattggacgaatccaccagtgctttagatgaaaccaatgaag----------tatgt---------------------------ctgaaatgaa----------------------------ccct--------------------------atact---------------------------------------------------------------------------------------------------------------------------------------------------------------------------------------------------------------------------------------------------------------------------------------------------------------------------------------------------------------------------------------------------------------------------------------------------------------------------------------------------------------------------------------------------------------------------------
>I28618_M044_Malvaceae_Pentace_laxiflora_seq1
--------------------------------------------------------------------------------------------------------------------------------------------------------------------------------------------------------------------------------------------------------------------------------------------------------------------------------------------------------------------------------------------------------------------------------------tcccactagagaaaac------------aacatg---gaactatwa--------atgatct-ttcattacttttaa-cta-----ttaaagcttttattg--acctt-atattgt------agattc---actgcctttcttgacacgag--taccaaaatttgaaaatgtggatgtaaagggta--gtgtacctattcctacaaca-----gatgattta----atacaagttttagaagatgttcgtcttggctatatattgtctcgttttagaagtttggattcgatatatgagtggtccagtgtcctttcccttggtgagcagcagcgccttgctattgcacgattgttgctttctaaaccaaagttggccctaatggatgaatccactagtgctttggatgaggtcaatgagg----------tatgt---------------------------ctggatcct-----aaaattcctg--------------ttct------------tttatt----tt--ttt--------------------aagcaat----gaagtgttat-------gta---------ttctagac---------------------------------------------ttttcctttc--------------tt---------ttcttgt---------gttggaaagcattaa------cagaatcgtaggatacttgat-tagga-----------------------------------------------------------------------------agatttctaggw----------------------------------------------------------------------------------------------------------------------------------------------------------------------------------------------------------------------------------------------------------------------
>I28619_M045_Malvaceae_Phragmotheca_mammosa_seq1
----------------------------------------------------------------------------------------------------------------------------------------------------------------------------------------------------------------------------------------------------------------------------------------------------------------------------------------------------------------------------------------------------------------attg-tact---------cttatcctgctaaagagaac------------aacagg--aaatatacta---------agacca-ttcagtagttttta-sca-----ttaaagcttttattg--accta-atctcac------aggttc---attgcccttcttgacrcgag--taycaaactttaaaaatgtgggtgaaaagcata--gtctccctcttcctacaaca-----gatgattta----actcaggttttagaagatgtccgccttggctatatattgtctcgcttccaaggtcttgattcaatatatgagtggtcnagtgttctttcccttggtgagcaacaacgccttgcttttgcacgtttrttgctttctaaaccaaagttggccctattggatgaatccacgagtgctttggatgaggtcaatgagg----------tatgt---------------------------ctggattct-----aaaatttcta--------------ttgt------------tttatt----tt--atg--------------------aagcaat----gtggtgttat-------gta---------ttttagac---------------------------------------------ttttcctttc--------------tt---------tgcttgc---------atctccttgttcttg------------tgatggaggtttgtt-aagat-----------------------------------------------------------------------------gaatgtct--------------------------------------------------------------------------------------------------------------------------------------------------------------------------------------------------------------------------------------------------------------------------
>I28620_M046_Malvaceae_Camptostemon_shultzii_seq1
----------------------------------------------------------------------------------------------------------------------------------------------------------------------------------------------------------------------------------------------------------------------------------------------------------------------------------------------------------------------------------------------------------------------------------------------------------------------------------------------------tttagtag--------------------------------------aatttat------gggat------------------------------------tcaaaatgtgggtgaaaagcgta--ttgtccctgttcctacaaca-----gatgattta----acacaggttttagaagatgttcgccttggctatatattgtctcgctttaaaggtcttgattcagtatatgagtggtccagtgttctttcccttggtgagcaacaacgccttgcttttgcgcgattattgctttctaaaccaaagctggccctgttggatgaatctaccagcgctttggatgaggtcaacgagg----------tatgt---------------------------ctggattct-----aaagtttata--------------ttct------------ttaatt----tt--atg--------------------aagcaat----gtgatgttat-------gta---------ttcttgac---------------------------------------------ttatcctttc--------------tt---------tgcttgt-------------------tcttg------------tgatggaggtttg-----------------------------------------------------------------------------------------------------------------------------------------------------------------------------------------------------------------------------------------------------------------------------------------------------------------------------------------------------------------------
>I28621_M153_Malvaceae_Trichospermum_sp_seq1
-----------------------------------------------------------------------------------------------------------------------------------------------------------------------------------------------------------------------------------------------------------------------------------------------------------------------------------------------------------------tttcta----------tgacttyatttgcattcattttc-tcttaaaatgg-tdtca-----ttaattgtcctgttaaagagaat------------agcagca-aakaatacat---------aggcaaattgataadttttta-kta-----ttaaagctttcattt--acctt-aaattat------aggttc---attgcctttcttgacacgag--aaccaaactctgaaaatgtgggtgaaaaahata--gcatkcctgttcctacawca-----gatgaactg----acacaggttttagaagatgtccgccttggctatatcttgtctcgtttcaadggtctggattccgtatatgagtggtccagtgttctttcavttggtgagcagcagcgccttgcccttgcncgtttdttgctttctnaaccaaagttggtgctgttggatgaatccaccagtgcattggatgaggccaatgaggtatatatatatatrtwkd------------------------tgggattct-----aaaattttctgttcttg-------ttct------tgttcttttatc----tt--atgc-------------------aagtaat----gacatgaataaag----atgattcc----atctacatg---------------------acaaaa-----------------tctccagcca--agagtcaagacttt---------agcttct---------gttgtttcatttcgac-----------------aggcccatt---------------------------------------------------------------------------------------------------------------------------------------------------------------------------------------------------------------------------------------------------------------------------------------------------------------------------------------------------------------------
>I28623_M048_Malvaceae_Abroma_augusta_seq1
------------------------------------------------------------------------------------------------------------------------------------------------------------------------------------------------------------------------------------------------------------------------------------------------------------------------------------------------------------------ttgtgag--------tgagtcta-ttacatcctttttcatctgaatatgg-tatt---------attatcctgttaaattgaat------------cagaggg-aagcgtaaaa---------agaccg-gtcattagtttctt-cta-----ttaaagctcttattg--accta-taattat------aggttc---actgccttttttgacacgag--tatcaaactccggaaatgtgggtgagaagcata--gtctgccttttcctacaaca-----gatgatctg----acgcagcttttagaagatgtccgccttggctatattttgtctcgattcaaaggtctggattcagtgtacgagtggtctagtgttctttcccttggtgagcagcagcgtcttgcttttgcacgtttgttgctgtctaaaccaaagttggtcctgttggatgaatccaccagtgctttggatgagatcaatgagg----------tatgt---------------------------ctgaattct-----caatttttct-------------tttct------------ttttta---------------------------------tcaaa----gaggt-tttcat-----ttg---------tt-------------------------------------------------------------------------------------------------------------------------------------------------gagatt-------------------------------------------------------------------------gaagaatgcctaacatccaagatgtcattgtccaa------------------g-----------aatatccatttgc--ataaggacctatgacttctagcct-----------------------------------------------------------------------------------------------------------------------------------------------------------------------------
>I28624_M049_Malvaceae_Corchoropsis_tomentosa_seq1
---------------------------------------------------------------------------------------------------------------------------------------------------------------------------------------------------------------------------------------------------------------------------------------------------------------------------------------------------------------------------------------------------------tctcagcatgg-tact---------cttatcctactaaagagaac------------aactgg---aaaaaacta---------agaaag-ctctttagttttta-cta-----ttaaagctttcattg--gcctt-taattgt------aggttc---actgcctttcttggcaccag--taccag---tagaaaatgtgggtgaaaagaata--gtgtgcctattcctacatca-----gatgattta----agacaggttttagaagatgtccgccttggctatatattgtcccgtttcggaggtctggattcagtatacgagtggtccagtgttctttccctgggtgagcagcagcgccttgcttttgcgcggttattgctgtctaaaccaaagttggctctattggatgaatccacaagtgctttggatgaggtcaatgagg----------tgtgt---------------------------ttggattct-----aaaatttctg--------------ttctttta----gtcttttact----tt--atg--------------------aagcaat----gaagtgttgt-------ata---------ttctagag---------------------------------------------ttttccattc--------------tt---------ttattgt-------------------------------------aatggaggcttttt-aagat---------------------------------------------------------------------------------------------------------------------------------------------------------------------------------------------------------------------------------------------------------------------------------------------------------------------------------------------------------------
>I28626_M226_Malvaceae_Helicteres_guazumifolia_seq1
-------------------------------------------------------------------------------------------------------------------------------------------------------------------------------------------------------------------------------------------------------------------------------------------------------------------------------------------------------------------------------------------------------catcttaatatgg-tatt---------agaatcctgctacagagaac------------aaaagg--aacaatactk--------------a-tttattagtttttg-ctt-----ttaaagcttgtattg--acctt-aatttgt------aggtcc---actgcctttcttgacacgag--taccaaactttgaaaatgagggtgagaagcaca--gtgtgtcawttcctacaaca-----gakgagtta----acacaggttttagaagatgtccgccttggttatatattgtctcgttttggaggtctggattcagtatatgagtggtccagtgttctttctcttggtgagcagcagcgccttgcttttgcacgcttgttactttccaaaccaaggttggcccttttagatgaatccacgagtgctttggatgaagtcaacgagg----------tatga---------------------------ctggattct-----aaactttctt--------------ttct------------tttattaa-attaagta---------taaatttt---gggtaaa----aagactatat-------atacttat--tatcttggata--------------------------------------------atttcgactc--------------------------------------------------------------------tgatttaggtcactt-cttaty-------------------------------------------------------------------------ga-agtcattttgggttc-------------------------------------------------------------------------------------------------------------------------------------------------------------------------------------------------------------------------------------------------------------------
>I28628_M051_Malvaceae_Werklea_horrida_seq1
---------------------------------------------------------------------------------------------------------------------------------------------------------------------------------------------------------------------------------------------------------------------------------------------------------------------------------------------------------------------------------------------------------tctccatatgg-tacc----------ttatcctgctaaagagaac------------aagag---gaaaatacag---------agaccg-ttcactagttttta-cca-----ttagagcttt-attg--acctg-aaattgc------aggttc---attgcctttcttgacacgag--tactgaactccaaaaatgagggtgaaaagcgta--gcgttggtgttcctacaacg-----gacgattta----acccaggttttagaagatgttcgtcttggctatatcctgtctcgcttcaaaggtcttgacacggtatatgagtggtccagtgttctttcccttgstgagcaacaacgcctcgcttttgcacggttattgctttctaaaccaaagttggccctgttggatgaatccaccagcgctttggacgaggtcaacgagg----------tatgt-----------------------------------------------------------------ctcc-----------gatcattaaagtt-------------------------aaaccacct--agagtgttaaaaa-----------------------------------------------------------------ccattctcccatcc---------aagattaa--------gatctacatta-----atcgtgttgtgtttaa------attttgcatacaggctcatt-tgtatgagaagatgaaggca------------------------------------------------------------------------------------------------------------------------------------------------------------------------------------------------------------------------------------------------------------------------------------------------------------------------------------------------
>I28629_M052_Malvaceae_Spirotheca_rosea_seq1
------------------------------------------------------------------------------------------------------------------------------------------------------------------------------------------------------------------------------------------------------------------------------------------------------------------------------------------------------------------------------------------------------------ctatatgg-cact---------cttatcctgctaaagagaac------------aactgg--aata---------------agacct-gtcacttgttttta-cta-----ttaaagcttttattg--acctt-aaattat------aggttc---attgcctttcttgacgcgag--taccagccttcaaaaatttgggcgaaaagtgta--gtgtccctattcctacaaca-----gatgattta----atacaggctttagaagacgtccgccttggctacatattgtctcgctttaaaagtytkgattcagtatatgaatggtccagtgttctttcccttggtgagcaacaacgtcttgcttttgcrcgtttattgctttctaaaccaaagttggccctgttggatgaatccacgagcgctttggatgaggccaatgagg----------tatgt---------------------------caagattct-----aaaatttcta--------------ttat------------tt----------------------------------------------------------------ta---------ttctagac---------------------------------------------ttttcctttc--------------tt---------tgttggt---------atctacttgttcttg------------cgatggaggtttgtt-aatat-----------------------------------------------------------------------------gaatgtctcatattcagtgtgtccttgtccag------------------gtaaattatattcatatcca------------------------------------------------------------------------------------------------------------------------------------------------------------------------------------------------------------
>I28630_M053_Malvaceae_Huberodendron_swietenioides_seq1
-----------------------------------------------------------------------------------------------------------------------------------------------------------------------------------------------------------------------------------------------------------------------------------------------------------------------------------------------------------------------------------------------------------tatatatgg-taca---------cttatcctgctaaagagaac------------aacagg--aaaaatacta---------acacct-ttcattagttttta-cta------taaagcttttattg--acctt-aaattgt------aggttc---attgcctttcttgaagcgag--taccagacttcaaaaatgtggttgaagagcata--gtgtccctattcctacaaca-----gatgattta----aaacaggttctagaagatgtccgcctaggctatatattgtctcgcttcaaaggacttgattcagtatatgagtggtccagtgttctttcvcttggcgagcaacaacgtcttgcttttgcacgtttattgctttctaaatcaaagtttgccctgttggatgaatccacgagtgctttggatgaggtcaatgagg----------tatgt---------------------------ctggattct-----aaaatttctat------------ttttt------------tttatt----tt--atg--------------------aagcaat----gaggttttat-------gta---------ttctagac---------------------------------------------ttctcctttc--------------tt---------tgctttt---------atatccttgttcttg------------tgatggaggtttgtt-aagat-----------------------------------------------------------------------------gaatgt----------------------------------------------------------------------------------------------------------------------------------------------------------------------------------------------------------------------------------------------------------------------------
>I28631_M054_Malvaceae_Trochetiopsis_benjaminae_seq1
-----------------------------------------------------------------------------------------------------------------------------------------------------------------------------------------------------------------------------------------------------------------------------------------------------------------------------------------------------------------------------------------------------tttatctcagtgtgg-tact---------cctatcctactaaatagaa-------------acctgg---aaagaacta---------agacag-ctcattatttttta-cta-----ttaaagctttcgttc--acctt-aaattgt------aggttc---actgcctttcttggcaccag--taccagattctgaaaatgtgggtgaaaagcata--gtgtgcctgttccaacwtca-----gatgattta----atacaggttttggaagatgtccgccttggctatatattgtctcgtttcggaggtctagattcagcatacgagtggtccagtgttctttccctgggtgagcagcagcgccttgcttttgcgagattgttgctgtctaaaccaaagttagctctactggatgaatcgacgagtgctttagatgaggtcaatgagg----------tatgt---------------------------ttggattct-----aaaatttctt--------------ttct------------tttact----tt--atg--------------------aagcaat----gaagtgatgc-------ata---------ttctagagc----------------------------------------tttcctttcctttc--------------yt---------ttmttkt---------awattgtttkttaat------------kaatgatggaatttg-ttggg-----------------------------------------------------------------------------ggtacctgtaacct--------------------------------------------------------------------------------------------------------------------------------------------------------------------------------------------------------------------------------------------------------------------
>I28632_M055_Malvaceae_Eriolaena_candollei_seq1
----------------------------------------------------------------------------------------------------------------------------------------------------------------------------------------------------------------------------------------------------------------------------------------------------------------------------------------------------------------------------------------------------------------------------------------------aagagaat------------aactgg--aaaaaaacta---------agacag-ctcattaatttttt-wtw--mwwttaaagctttcaytg--acctt-aaattgt------aggttc---actgcctttcytggcabcrg--yaccagattctgaaaatgygggtgaaaagcata--gtgtkyctgttccaacatca-----satgattta----atacaggttttrgaagatgtccgccttggctatatwttgtctcgtttcggaggtctagattcagtatacgagtggtccagtgttctttccctkggtgagcagcagcgcytwgcttttgcgagrttgttgctgtctaaaccaaagttggctctaytggatgaatccacaagtgctttrgaygaggtcaatgagg----------tatgt---------------------------ttggattct-----araaktwskh--------------ttsw------------ttwast----tt--wyryw-------wktaywttrtkwasvadt----daagtgttgc-------ata---------ttctagag---------------------------------------------ttttcctttc--------------tt---------twattgt---------a-attgtttttttaak----wtsrawatagtggaggcttttt-taagr---------------------------------------------------------------------------------------------------------------------------------------------------------------------------------------------------------------------------------------------------------------------------------------------------------------------------------------------------------------
>I28633_M056_Malvaceae_Adansonia_digitata_seq1
------------------------------------------------------------------------------------------------------------------------------------------------------------------------------------------------------------------------------------------------------------------------------------------------------------------------------------------------------------------------------------------------------------ctatatgg-tact---------ctttccctgctaaagagaac------------aacagg--aaaaatacta---------agacca-ttcactagttttta-cya-----ttaaagattttattg--acctt-atatcgt------aggttc---attgcctttcttgacgcgag--taccagcctttagaaatgtgggcaaaaagtgta--rkgtccctatgcctacaacg-----gatgattta----atacaggctttagaagacgtccgccttggctatatattgtctcgyttmaarggtcttgattcagyatacgagtggtccagtgttctttcccttggcgagcaacaacgtcttgctttcgcgcgtttattgctttctaaaccaaagttggccctgttggatgaatccacgaghgctttggatgaggccaacgagg----------tatgt---------------------------ctggattct-----aaaatttctg--------------ttct------------tttatt----tt--atg--------------------aagcaat----gaggtgttat-------gta---------tthtagac---------------------------------------------ttttcctttc--------------tt---------tgctttt-------------------------------------gattgaggtktgtt-aagat-----------------------------------------------------------------------------gartgtcttatacttaatgtgtcattgtmgaa------------------gtaaattatattcatatccat-----------------------------------------------------------------------------------------------------------------------------------------------------------------------------------------------------------
>I28635_M058_Malvaceae_Byttneria_aculeata_seq1
--------------------------------------------------------------------------------------------------------------------------------------------------------------------------------------------------------------------------------------------------------------------------------------------------------------------------------------------------------------------------------------------------tccttcatctcagtatgt-tatt---------attatacttttaaaatgaattgt-----------------acaaaaacaa----------------gttatttgttacat-cta------ttaatctctcatag--agctt-aaattat------aggttc---actgccatttttgacacgag--tatcaaactccggaaagacgggtgaagagcata--ttatgcatgttccaaccaca-----gatgatcta----aagcaggttctagaagatgttcgccttggctaccttttgtctcgtttcaaagatctggattcagtgtatgagtggtmcagtgttctttcccttggtgagcagcagcgccttgcttttgcacgtttattgctatctaaaccaaaattggtcctcttggatgaatccactagtgctttggatgaggtcaatgagg----------tatgt---------------------------ccgaattct----------------------------cctct------------tttatttat-tt--atct-------------------tagcaaa--------------------tatgtttttagcttttgagattg-------------------------------------aacaatgttcacattg--------aagagttcatattccaagtgttat---------agattatcatgttggtgagca----------------------aatacra-------------------------------------------------------------------------------------------------------------------------------------------------------------------------------------------------------------------------------------------------------------------------------------------------------------------------------------------------------------
>I28636_M059_Malvaceae_Pterospermum_pierrei_seq1
-------------------------------------------------------------------------------------------------------------------------------------------------------------------------------------------------------------------------------------------------------------------------------------------------------------------------------------------------------------------------------------------------------------------------------------------------------------------------------------------------------------------------------------------------------gt------aggttc---actgcctttcttgacacgag--caccagattttgaaaatgtatgtgaaagccata--gtgcgtctattcctacatca-----gatgattta----gtacaggttttagaagatgtccgccttggctatatattgtctcgttttggaggtctggattcagtatatgagtggtccagtgttctttccctgggtgagcagcagcgccttgcttttgcgcgattgttgctttctaaaccaaagttggctttgttggacgaatccacaagtgccttggatgaggtcaatgagg----------tatgt---------------------------tttgattct-----aaaatttcta--------------ttct------------tttatt----tt--atg--------------------aagcaat----gaagtgttac-------ata---------ttctagag--------------------------------------------ctttccctgt--------------------------ttcttgc---------a-----tctttgttg------------t-----------------------------------------------------------------------------------------------------------------------------------------------------------------------------------------------------------------------------------------------------------------------------------------------------------------------------------------------------------------------------------
>I28637_M060_Malvaceae_Duboscia_vifidiflora_seq1
----------------------------------------------------------------------------------------------------------------------------------------------------------------------------------------------------------------------------------------------------------------------------------------------------------------------------------------------------------ttgtttacttgta----------tgaatttatttgcattcattttc-tcttagtatgg-tgtt---------gttgtcatgttaatgagaat------------ggtagca-aagaatacaa---------aggctg-ttgataagtttcta-tta-----ttaaagctcttattt--acctt-aaattat------aggttc---actgcctttcctgacacgag--taccagactcagaaaatgtgggtgaaaaacata--gtatgcctcttcctaccaca-----gatgatctg----acacaggttttagaagatgtccgccttggctatattatgtctcgtttcaaaggccttgattccgtatatgagtggtccaatgttctttccctcggtgagcagcagcgccttgcctttgcacgtttgttgctttctaagccaaagttggtcctgttggatgaatccaccagtgctttggatgaagtcaatgagg----------tatgt---------------------------tcggattct-----aaaactttctgttcctg-------ttct------------tttatc----tt--agtt-------------------aagcaat----gacacgaccgaag----atgattcc----taccacata---------------ataataacataatgct-agctgaaaccatttcccaatct--ccagtcaagaattt---------accttct---------gctgt----------------------------------------------------------------------------------------------------------------------------------------------------------------------------------------------------------------------------------------------------------------------------------------------------------------------------------------------------------------------------------------------------------
>I28638_M061_Malvaceae_Basiloxylon_brasiliensis_seq1
------------------------------------------------------------------------------------------------------------------------------------------------------------------------------------------------------------------------------------------------------------------------------------------------------------------------------------------------------------------------t--------tgaatttattttcatc----------tcaatatgg-tgct---------attatcctactaaagagaac------------caataa--aagaaccta----------agactc-ttcattagttttta-tta-----ttaaagcttttattg--aacttaaaattgt------aggttc---actgcctttcttgacacgag--tacctaactttgaaaatgtgggtgaaaaccgta--gtgtgcctattcctacaaca-----gaagattta----acaaaggttttagaagatgtccgccttggctatatattatctcgtttcagaggtctggattcagtgtatgagtggtccagtgttctttctcttggagagcagcagcgccttgcttttgcgcgcttgttactttctaaaccaaagttggccttgttggatgaatccacgagtgctttggatgaggtcaatgagg----------tatgt---------------------------ctggattct-----aaaatttctg--------------tttt------------tttatt----tt--atg---------------------------------gatgttat-------gta---------ttctagac---------------------------------------------ttttcctttc--------------tt---------ttctggt---------ctcttctttcttttg------------tgatggaggttagtt-aagat-----------------------------------------------------------------------------gaatgtctcacattcaaggtgt------------------------------------------------------------------------------------------------------------------------------------------------------------------------------------------------------------------------------------------------------------
>I28639_M249_Malvaceae_Gyranthera_amphibiolepis_seq1
-------------------------------------------------------------------------------------------------------------------------------------------------------------------------------------------------------------------------------------------------------------------------------------------------------------------------------------------------------------tttattaatgtg--------tgagtgtatttgcatccattttc--atatatatgt-tact---------cttatcctgctaaagagaac------------aacagg--aaaaatacta---------acacca-ttcattagttttaa-cta------taaagcttttattg--acctt-aaattgt------aggttc---attgcctttcttgaagcgag--taccagamtttaaaaatgtgggtgaaaagcata--gtgtccctattcctacaaca-----gatgattta----atacaggttttagaagatgtccaccttggctatatattgtctcgcttcaaaggtcttgattcagtatatgagtggtccagtgttctttcccttggcgagcaacaacgtcttgcttttgcgcgtttattgctttctaaaccaaagtttgccctgttggatgaatccacgagtgctttggatgaggtcaatgagg----------tatgt---------------------------ctggattct-----aaaatttcta-------------ttttt------------tttatt----tt--atg--------------------aagcatt----gaggtgttat-------gta---------ttctagac---------------------------------------------ttttcctttc--------------tt---------tgctttt---------atatccatgttcttg------------tgatggaggtttgtt-aagat-----------------------------------------------------------------------------gaatgtctcatattcaatttgt------------------------------------------------------------------------------------------------------------------------------------------------------------------------------------------------------------------------------------------------------------
>I28640_M062B_Malvaceae_Diplodiscus_paniculatus_seq1
--------------------------------------------------------------------------------------------------------------------------------------------------------------------------------------------------------------------------------------------------------------------------------------------------------------------------------------------------------------------------------------------------------------------------------------------------------------------------------------------------------------------------------acttttattg--acctt-atattgt------agattc---actgcctttcttgacacgag--taccaaaatttgaaaatgtggatgtaaagcgta--gtgtacctattcctacaaca-----gaagattta----atacaagttttagaagatgttcgtcttggctatatattgtctcgttttagaagtttggattcgatatatgagtggtccagtgtcctttcccttggtgagcagcagcgccttgctattgctcgattgttgctttctaaaccaaagttggccctaatggatgaatccacgagtgctttggatgaggtcaacgagg----------tatgt---------------------------ctggatcct-----aaaatttctg--------------ttct------------tttatt----tt--ttg--------------------aagcaat----gaagtgttatgcattcagta---------ttctagac---------------------------------------------ttttcttttc--------------tt---------ttcatgt---------att------------------------------------------------------------------------------------------------------------------------------------------------------------------------------------------------------------------------------------------------------------------------------------------------------------------------------------------------------------------------------------------------------------
>I28641_M063_Malvaceae_Brownlowia_peltata_seq1
---------------------------------------------------------------------------------------------------------------------------------------------------------------------------------------------------------------------------------------------------------------------------------------------------------------------------------------------------------------------------------------------------------------tatgg-tatt---------gttttcccactagagaaaat------------aacatg--aaaaatatta--------atgatct-ttcattacttttta-cta-----ttaa-ccttttattg--accgt-atattgt------agattc---acggcctttcttgacacgag--taccaaaatttgaaaacgtggatgtaaagcgtg--gtgtacctattcctacaaca-----aatgattta----atacaagttttagaagatgttcgtcttggctatatattgtctcgttttagaagtttggattcgatatatgagtggtccagtgtactttcccttggtgagcagcagcgccttgctattgcacgattgttgctttctaaaccaaagttggccctaatggatgaatccacgagtgctttggatgaggtcaacgagg----------tatgt---------------------------ctggat-ct-----aaaatttctg--------------ttct------------tttatt----tt--ttg--------------------aagcaat----gaagtattat-------gta---------ttctagag---------------------------------------------ttttcccttc--------------tt---------ttcatgt---------gttggaaagcattaa------cagaatcctaggatatttgat-tagga-----------------------------------------------------------------------------ggaywtywtggaktwatk----------------------------------kaktaayactsa------------------------------------------------------------------------------------------------------------------------------------------------------------------------------------------------------------------
>I28642_M064_Malvaceae_Burretiodendron_esquirolii_seq1
------------------------------------------------------------------------------------------------------------------------------------------------------------------------------------------------------------------------------------------------------------------------------------------------------------------------------------------------------------------------------------------------------------------------------------------------------------------------------------------------aga-ccaattagttttta-ctg-----ttaaagcttttattg--acctt-aaattgt------aggttc---actgccttttttgactcaag--tacaagactttgaaaatgtkggtgaaaagcatg--gtgtgcctattcctacatcg-----gatgattta----gtacaggttttagaagatgtccgccttggctatatattgtctcgtcttggaggtctggattcagtatacgagtggtccagcgttctttccctcggtgagcagcagcggcttgcttttgcgcgtttgttgctttctaaaccaaagttggctttgttggatgaatccacaagtgctttggatgaggtcaatgagg----------tatgt---------------------------ttggattct-----agaatttcta--------------ttct------------tttatt----tt--atg--------------------aagcaac----gaagtgttac-------att--------------------------------------------------------------------------------------------------------------------------------------------------------------------------------------------------------------------------------------------------------------------------------------------------------------------------------------------------------------------------------------------------------------------------------------------------------------------------------------------------------------------------------
>I28643_M065_Malvaceae_Hermannia_flammea_seq1
-----------------------------------------------------------------------------------------------------------------------------------------------------------------------------------------------------------------------------------------------------------------------------------------------------------------------------------------------------------------attacatat-------------------------------ccacaatttg--tgttcaggcttgagttgccacacttggtcgatccttatgctcaactacagcc-gttgttatta-------ttaaactg-tttactactttctaagta-----ttaaagcgcttattg--acctt-aaattat------aggttc---acttccttttttgacacgag--tgccaaacccgaaagatactggtgaaaagcgta--gtaagcctgttcccacaaca-----gatgatcta----acacaggttttagaagatgtccgccttggctatattttgtctcgtttca---gtctggattctgtaaacgagtggtccagtgttctttcccttggtgagcagcagcgacttgcttttgcgcgtttgttgctttctaaaccaaaattggtcctcttggatgaatccactagtgctttggatgaggaaaatgagg----------tattt---------------------------ctggatctg----acaaacttctc--------------ttct------------tttgttaaattt--attt-------------att---aaagatt----gaggtgctta------tgaa---------ttctagat---------------------------------------------tctatctttg--------------tt---------ttcttgt---------atctccttattcttg------------tgtttgatgtttgct-aagatt-------------------------------------------------------------------------gaagaatgtctcaaagtga------------------------------------------------------------------------------------------------------------------------------------------------------------------------------------------------------------------------------------------------------------------
>I28644_M066_Malvaceae_Thomasia_solanaceae_seq1
-----------------------------------------------------------------------------------------------------------------------------------------------------------------------------------------------------------------------------------------------------------------------------------------------------------------------------------------------------------------tttgtctg--------cgagtgtattggcattcattttcatctcaatatgg-tatt---------attatcctgttaaagaaaat------------aggagc-----aatacaa---------aaactg-ttcattagtttcta-ata-----ttaaagcttttattg--acctt-aaattat------aggttt---acttcctttcttgacacgag--taccaaactctgaaaatgtgggtgaaaagcgta--gtatgcctgttcctacaacg-----gatgatcta----atacaggttttagaagatgtccgccttggctatattttgtctcgtttcaaaggtctcgattctgtaaatgagtggtccagtgttctttcccttggtgagcagcagcgccttgcttttgcacgtttgttgctttctaaaccaaaattggtcctgttggatgaatccaccagtgctttggatgaggtcaatgagg----------tattt---------------------------ttggatact-----acaaatttctgttc----------ttttata-------ttttaatt----tt--attt-------------------tagcaat----gaggtgttttac-----gca---------ttgtagac---------------------------------------------tcttcctttc--------------tt---------tccttgc---------atgaccttattctag------------tgattgaggtttgtt-attgtt-------------------------------------------------------------------------gaagaatgtctcacattgaaggtgtaatt--------------------------------------------------------------------------------------------------------------------------------------------------------------------------------------------------------------------------------------------------------
>I28645_M067_Malvaceae_Guichenotia_ledifolia_seq1
---------------------------------------------------------------------------------------------------------------------------------------------------------------attggtcatattg-----ttcgtttttctt-------------------------------------------------------------------------------------------------------------------------------------------------------ttactattatatatttgtctg--------cgagtgtattggcattcattttcatctcaatatgg-tatt---------attatcctgttaaataaaat------------aggagc-----aatacaa---------aaactg-ttcattagtttcta-ata-----ttaaagcttttattg--acctt-aaattat------aggttt---acttcctttcttgacacgag--taccaaactctgaaaatgtgggtgaaaaccgta--gtatgcctgttcctacaacg-----gatgatcta----atacaggttttagaagatgtccgccttggctatattttgtctcgtttcaaaggtctcgattctgtaaatgagtggtccagtgttctttcccttggtgagcagcagcgccttgcttttgcacgtttgttgctttctaaaccaaaattggttctgttggatgaatccaccagtgctttggatgaggtcaatgagg----------tattt---------------------------ttggataat-----acgaatttctgttc----------ttttata-------ttttaatt----tt--attt-------------------tagcagt----gaggtgttttac-----gta---------ttgtagac---------------------------------------------tcttcatttc--------------tt---------tccttgt---------attatcttattctag------------tgattgaggtttgtt-attatt-------------------------------------------------------------------------gaagaatgtctcacattgcag----------------------------------------------------------------------------------------------------------------------------------------------------------------------------------------------------------------------------------------------------------------
>I28646_M068_Malvaceae_Helmiopsis_sp_seq1
-----------------------------------------------------------------------------------------------------------------------------------------------------------------------------------------------------------------------------------------------------------------------------------------------------------------------------------------------------------------------------------------------------------tcagtgtgg-yact---------cytatcctactaaaragaat------------awctgggaaaaaaaacta---------agacag-styatyaattttta-ctawtaatttaaagcttwcrytg--acctt-aaattgt------aggttc---actgcctttcttggcasyrg--hacyagattctgaaaatghgggtgaaaagcaka--gtgtgyhtgttccaacatca-----gatgattta----atacaggttttrgaagatgtccgccttggctatatattgtctcgttthggaggtctagattcagtataygagtggtccagbgttctttccctgggtgagcarcagcgccthgcttttgcgagattgttgctktctaaaccaaagttbgctctaytggatgaatccacaagtgctttdgatgaggtcaatgagg----------tatgt---------------------------ttggattct-----aaartttckt--------------ttct------------tttact----tt--atg--------------------aakhwaw----gaagtgttgc-------rta---------ttctagag---------------------------------------------ttttcctttc--------------tt---------ttattgt---------a-attgtttttttaa------------cggtggaggcttttt-taaga-----------------------------------------------------------------------------tgaacmtkwmayyyrkmkycgt------------------------------------------------------------------------------------------------------------------------------------------------------------------------------------------------------------------------------------------------------------
>I28647_M069_Malvaceae_Cheirolaena_linearis_seq1
------------------------------------------------------------------------------------------------------------------------------------------------------------------------------------------------------------------------------------------------------------------------------------------------------------------------------------------------------------------------------------------------------------ymttgtgg-yacy---------cytatcctactaaagagaat------------aactgg--aaaaamacta---------akacrk-stcattaattttta-cka-----ytaamgctttcattg--acctt-aaattgt------aggttc---actrcctttcttggcamcag--taccdgattctgaaaatgtggrtgaaaadcada--gtgtgyctgttccaacawcw-----gatgattta----atacakgttttdgaagatgtccgccttggctatatattgtctcgtttyggaggtcwagattcagtataygagtggtccagtgttctttcmctgggtgagcagcagcgccttgcttttgcgagattgttgctgtctaaaccaaagttggctctaytggatgaatccacaagtgctttdgatgadgwcaatgagg----------tatgt---------------------------ttggattct-----awartttctk--------------ttct------------ttwamt----tt--atr--------------------aagcamt----gaagtrttgc-------ata---------ttctagag---------------------------------------------ytttccttty--------------wt---------ttawtgt---------a-attgtttttttaa------------crrtggark--ytkt-tsrrg-----------------------------------------------------------------------------rktacctgtaacctmryrtctagg----------------------------------------------------------------------------------------------------------------------------------------------------------------------------------------------------------------------------------------------------------
>I28648_M070_Malvaceae_Helmiopsiella_madagascariensis_seq1
-----------------------------------------------------------------------------------------------------------------------------------------------------------------------------------------------------------------------------------------------------------------------------------------------------------------------------------------------------------------------------------------------------------------tgg-tact---------cctatcctactaaagagaat------------aactgg---aaaaaacta---------tgacag-ctcattaactttta-cta-----ttaaagctttcactg--acctt-aaattga------aggttc---actgcmtttcttggcaccag--taccagattctgaaaatgtgggtgaaaagcata--gtgtgcctgttccaacatca-----gatgattta----atacaggctttggaagatgtccgccttggctatatattgtctcgtttcggaggtctagattcagtatacgagtggtccagtgttttttccctgggtgagcagcagcgcctagcttttgcgagattgttgctgtctaaaccaaagttggctctactggatgaatccacaagtgctttagatgaggtcaatgagg----------tatgt---------------------------ttggattct-----aaaatttcgt--------------ttct------------tgtact----tt------------------------------at----ggagtgttgc-------ata---------ttctagag---------------------------------------------ttttcctttc--------------tt---------ttattgt---------a-attgtttttt----------------aacgaaggaatttg-taggg-----------------------------------------------------------------------------ggta------------------------------------------------------------------------------------------------------------------------------------------------------------------------------------------------------------------------------------------------------------------------------
>I28649_M071_Malvaceae_Goethalsia_meiantha_seq1
---------------------------------------------------------------------------------------------------------------------------------------------------------------------------------------------------------------------------------------------------------------------------------------------------------------------------------------------------------attatt---------------------gtttatttgtatccattttc-tcttaatatgg-tgtc---------attgtcatgttaaagagaatggt--------aggtagcc-aagaatatga---------gagctg-ttgttaagtttcta-tta-----ttaaagcttttattg--acctt-aaattat------aggttc---actgcctttcttgacacgag--taccagactctgaaaatgtgggtggaaaacata--gtatgcctattcctacaaca-----gatgatctg----acacaggttttagaagatgtccgccttggctatatcttgtctcgtttcaaaggtattgattccgtctatgagtggtccaatgttctttccctcggtgagcagcagcgccttgcctttgcacgtttgttgctttctaaaccaaagttggtcctgttggatgaatccaccagtgctttggatgaagtcaatgagg----------tatgt---------------------------acggattct-----aaacttttatattcctg-------ttct------------tttatc----tt--attc-------------------aagccat----gacacgacagaag----atgattcc----taccacata---------------ataacataata------tgccgaaactattctccaatct--acag--------------------------------------------------------------------------------------------------------------------------------------------------------------------------------------------------------------------------------------------------------------------------------------------------------------------------------------------------------------------------------------------------------------------------------------------------
>I28650_M072_Malvaceae_Clappertonia_ficifolia_seq1
------------------------------------------------------------------------------------------------------------------------------------------------------------------------------------------------------------------------------------------------------------------------------------------------------------------------------------------------------------------------aagaggtgctargccagggtaggaagatggat-ttgccatgttg-tttt---------cttttacyaycayataymtg------------tgygbga-gtttgtttry---------a--tctgttgayaagttcyta-ttr-----htawagctcttgmtggcctttt-aaattat------aggtmcaaaactgcctttcttaacacgag--twccaagctctgaaaatgtgggtgaaaaacata--gtatgcctgttcccacaaca-----gatgagcta----achcavgttttagaagatgtccgccttggctatattttgccccgtttcaaaggtctcgattctgtawangagtggtccagtgttctttcacttggygagcagcagcgccttgcctttgctcgtttgttdctttctaaaccaaaghtggtyctgttggatgaatccaccagtgctttggatgagggcaatgagg----------tatgtt--------------------------ttggattcg----waaaaccccatgttcckkt-----yttkt------------ttwatc----tt--atyc-------------------tagaaat----ragatkrcyraagaw-catgat-------tcckamaag------------------raaacataat----------aaccatactccattcc---------agarttt---------acattct---------gctgttttattt---------------------------------------------------------------------------------------------------------------------------------------------------------------------------------------------------------------------------------------------------------------------------------------------------------------------------------------------------------------------------------------------------
>I28652_M074_Malvaceae_Hildegardia_barteri_seq1
-------------------------------------------------------------------------------------------------------------------------------------------------------------------------------------------------------------------------------------------------------------------------------------------------------------------------------------------------------------------------------------------------------------aatatgg-tact---------attatcctactaaaaagagc------------aaaaaa--aaaaaaaaaaa---atccttgactg-ttcattagttttta-cta-----ttaaagcttttattg--accttgaaattgt------aggttc---actgcctttcttgactcggg--tacct------gaaaatgtgagtgaaaaccgta--gtgtgcctattcctacaaca-----gaagattta----acaaaggttttagaagatgtccgccttggctatatattgtctcgtttcagaggtctggattcagtatatgagtggtccagtgttctttcccttggtgagcagcagcgccttgcttttgcacgcttgttgctttctaaaccgaagttggccctcttggatgaatccacgagtgctttggacgaggtcaatgagg----------taagt---------------------------ctggattct-----aaaatttctg--------------ttct------------tttatt----tt--atg--------------------aaggaat----gaggtgttat-------gta---------ttctagac---------------------------------------------ttctcgtttc--------------tt---------ttcttgt---------ctcttcttgctttca------------tgatggaggtttgtt-aacat--------------------------------------------------------------------------------------------gaggtgtccttgtccaa------------------gtacatta------------------------------------------------------------------------------------------------------------------------------------------------------------------------------------------------------------------------
>I28653_M168_Malvaceae_Theobroma_cacao_seq1
--------------------------------------------------------------------------------------------------------------------------ttcaatgaacttcga----------gggattctttggattggccatgctgttcacttcwttttcctt-------------------------------------------------------------------------------------------------------------------------------------------------------ttactatta-ttatttgcatg--------tgagtttatttgcatccattctcatctcaatatgg-tgtt---------attatcctgttaaagagaat------------aagagca-aagaatacaa---------aaactg-ttctttagtttcca-cta-----tcaaagttcttgttg--acctt-caattat------aggttc---acttcctttcctgacaagag--caccaaactctgaaaatgtgggtgcaaactgta--gtatgcctattcctacaacc-----gatgatcta----acacagattttagaagatgtccgccttggctatattttgtctcgtttcaaaggtcttgattcagtatacgagtggtccagtgttctttcccttggcgagcagcagcgccttgcttttgcacgtttgttgctttctaaaccaaagttggtcctgttggatgaatccaccagtgctttggatgagatcaatgagg----------tatgt---------------------------ctggattct-----aaaattttatgtta---------ttttt---------tctttaatc----tt--attt-------------------tagctat----gtggttttta------tgta---------ttctagac---------------------------------------------ttttcctttc--------------tt---------ttcttgt---------atccccttattcttg------------tgattgaggtttgtt-aagatt-------------------------------------------------------------------------gaag---------------------------------------------------------------------------------------------------------------------------------------------------------------------------------------------------------------------------------------------------------------------------------
>I28654_M105_Malvaceae_Pachira_aquatica_seq1
-----------------------------------------------------------------------------------------------------------------------------------------------------------------------------------------------------------------------------------------------------------------------------------------------------------------------------------------------------------------------------------------------------------------------------------------------agagagc------------aactgg--aata---------------agaaca-ttcactagttttta-cta-----ttaaggcttttattg--acctt-aaattgt------aggttc---attgcctttcatgactggag--taccagcctttaaaaatgtggtcaaaaagtgta--gtgtccctattcctacaaca-----gatgattta----atacaggctttagaagacgtccgccttggctatatattgtctcgcttcaaaagtcttgattcagtatatgagtggtccagtgttctttcccttggtgagcaacaacgtcttgcttttgcgcgtttattgctttctaaaccaaagttggccctgttggatgaatccacgagcgctttggatgaggccaatgagg----------tatgt---------------------------caagattct-----gaaatttcta--------------ttct------------tt----------------------------------------------------------------ta---------ttctagac---------------------------------------------ttttcctttc--------------tt---------tgcttgt---------atctccttgttcttg------------tcattgaggtttgtt-aagat-----------------------------------------------------------------------------gaatgtctcata----------------------------------------------------------------------------------------------------------------------------------------------------------------------------------------------------------------------------------------------------------------------
>I28655_M148_Malvaceae_Robinsonella_mirandae_seq1
----------------------------------------------------------------------------------------------------------------------------------------------------------------------------------------------------------------------------------------------------------------------------------------------------------------------------------------------------------------------------------------------------------atctatatgg-tatt---------tttatcccgttaaagagaac------------acgagg--aaaaatrctt---------acacca-ttcactaggtatta-cta-----ttaaa-cctttatt---acctg-aaattgt------aggttc---attgcctttcatgacgcgag--taccagactctaaaaaagtgggtaaaacccgta--gcatccctgttcctacaaca-----gatgattta----acacaggttttagaagatgttcgccttggctatatattgtctcgcttcaaaggtcttgacacagtatatgagtggtccagtgttctttctcttggtgagcaacaacgccttgcttttgcgcgtttattgctttstaaaccaaagttggccctgttggatgaatccaccagcgcyttggatgaggtcaatgagg----------tatgt---------------------------tcgtattct-----aaagtttaca--------------ttct------------ttaatt----tt--atg--------------------aagaaat----gcggcgttat-------ata---------ttcttcacc--------------------------------------------tttccycttt--------------tt---------tgcttgt-------------------tcttg------------tgatggaggtttgtc-aagat-----------------------------------------------------------------------------taatgtcttttattcagt--gtca----------------------------------------------------------------------------------------------------------------------------------------------------------------------------------------------------------------------------------------------------------
>I28656_M002_Malvaceae_Tilia_americana_seq1
-----------------------------------------------------------------------------------gaattaaccatcta-----------tttcttgtaataacttctagc----------------------tttctttgattggttgtatgg--------ctcttt-----------------------------------------------------------------------------------------------------------------------------------------------------------ttatttttataatttgttcg--------tgagtgtatttgcattcattttcatctcaatatgg-tact---------attattctgctaaagtgaac------------aactgg--aaaaatcta----------agtttg-ttcattagttttta-cta-----ttaaagcttttattg--acctt-aaattgt------aggttt---actgccattcttgacacggg--caccaaactttgaaaatgtgggtgaaaagcgta--gtgtgcctattcctacaata-----gatgattta----acacaggttttagaagatgtccgccttggctatatattatctcgtttcaaaggtctggattcagtatatgagtggtccagtgttctttcccttggtgagcagcagcgccttgcttttgcgcgtttgttgctttctaaaccaaagttggttctgttggatgaatccacgagtgctttggatgaggtcaatgagg----------tatgt---------------------------ctggactct-----aaaatttcta-----------------t------------tttatt----tt--atg--------------------aagcaat----gaggtgttat-------gta---------ttctagac---------------------------------------------ttttcctttc--------------tt---------tccttgt---------atctccttgttttag------------tgaaggaggtttgtt-aagat-----------------------------------------------------------------------------gaatgtct--------------------------------------------------------------------------------------------------------------------------------------------------------------------------------------------------------------------------------------------------------------------------
>I28657_M180_Malvaceae_Triumfetta_lappula_seq1
-------------------------------------------------------------------------------------------------------------------------------------------------------------------------------------------------------------------------------------------------------------------------------------------------------------------------------------------------------------------------ctgtgtgctartttttstt----------gc-wtccaatatgg-taat---------attatcctgytaaagagarc------------agcaggr-agtagtacaa---------aggctgtttgrtaagtycctattta-----ctaaagytcttgttggcctttt-aaa-tat------aggtccaaaactgcctttcttaacacgag--taccragctctgaaaatgtgggtgaaaaacata--gtatgtctgttcctacaaca-----gatgagcta----acacaggttytmgaagatgtccgccttggctatattttgycccgtttcaaaggtctcrrttctgtatahgagtggtccagtgttctttcacttggcgagcagcagcgccttgcctttgctcgtttgttrctttctaaaccaaaattagtcctgttggatgaatccaccagtgctttggaygagggcaatgagg----------tatgt---------------------------ttggattyr-----aaaacctcatrttccygt------------------------------------attc-------------------tagaaat----gaaattcctaaag----atgat-------tcctacaat------------------aaaacatat---------------atactccattcc---------agaattt---------acatttt--------tgctgtwtcattttcgc-----------------aggcgca-----------------------------------------------------------------------------------------------------------------------------------------------------------------------------------------------------------------------------------------------------------------------------------------------------------------------------------------------------------------------
>I28658_M160_Muntingiaceae_Muntingia_calabura_seq1
---------------------------------------------------------------------------------------------------------------------------------------------------------------------------------------------------------------------------------------------------------------------------------------------------------------------------------------------------------------------------------tgaata------------------------------cata---------gcaatcatgcttgagaacttt-----------agcggtg-aggagtgtaa---------ggactg-tttatcagctttgc-cca-----ttacaggccttcttg--acatt-catttac------aggttc---cataactttcttgatgcaag--cacaaacacccaatggtgtggaggaaagatcca--ctaagcctgtccccactact-----gatgatctt----gtacaggttttagaggatgtctgcctagattatatactatctcgattccgcggtttggataccatgtatgaatggtccagtgtgctttcacttggtgagcagcaacgccttgcttttgcacggcttctacttgcaaaaccacagctggttttattggacgaatccacaagtgccttggatgaagccaatgagg----------tctga---------------------------caggattctg----agcacttgagttt-----------ctct-------ggctttctatttctcttaattgc-----------------------------------------------gtaatactggtcttatagacatc------------------------------------aacagtttcttgcatc-----------------------------------------atactataatcctgatcgt--ctgctgctgaatggttgcatt---------------------------------------------------------------------------------------------------------------------------------------------------------------------------------------------------------------------------------------------------------------------------aattaa-----------------------------------------------------------------------------------c
>I9832_V002_Malvaceae_Luehea_speciosa_seq1
aagacttctttgctaagagcactggctggtctttggaatactggaaatggtaaaatcacattttgtgtggaggatgaaggtgatattcaaccatcgagagatgcggctcctcttgaagtaaactcagcaaatatggacaaggaatttggaaagcccataaatagtaattctagaagtgtgtttttccttcctcaaagrccttacatggttttgggaacacttcgtsagcaattgctttatccaacatgggctggagaggcactactaatgtcagatggtaccaaagctgcaggtatgtgcgcatacttatctagttctcgstttmtttggatbagchgtgbtrhtvtttttcttttact----------attgtttatttgcatccattttc-tcttaacatgg-tatt---------attatcctgttaa-gagaat------------agtagca-aagaatacag---------aggctg-ttgattagtttcta-cca-----ttaaagctcttattg--acctt-aaatgac------aggttc---accgcctttcttgacacgag--naccaaackctgaaaatrtgggtgaaaaacata--gtatayctgttcctacaaca-----gatgatctg----acacangttttagaagahgtncgcctnggctatatcttgtctcgtttcaaaggtctcgattccgtrtabgagtggtccagtgttctttcnctbggtgagcagcagcgccttgcctttgcacgtttgttgctttctaaaccaaagttgdtcctghtggatgaatccaccaghgctttggatgaggccartgagg----------tatgt---------------------------tcdgattct-----aaaattttctbybybts-------tktt------------httdty----wt--atmtm---------nknwkt---dammwrw----bwnawgwctsaag----atgattcc----twchrcatg------------------ataacataa-----tgctgaaactattctccavtct--cbrgtcaagaattt---------accttct---------gctstttcrttttcac-----------------aggcmcatc-tgtaygagaagatcaatgcagsaggcatcacatwtatcagtataggccacc----------------------------gycggacgttatatgcttatcattctagggtcttacagatatcaacagcagatgcagacagcaaacawcgtaattggaacattgaatccattgatcmygrcacc----ttrcagaatatsytaaaggtrtagctgtagctgctkykwwgwwrwwmwmamwmwrmwwkkmtagtttttcttccttcaaattcaaaaaaaatatagtatattttttgaactggcaaatattaatcagatttatccatggctgattttacttctgcgattcttaagttat
