# Supplementary material for: Localized Phylogenetic Discordance Among Nuclear Loci Due to Incomplete Lineage Sorting and Introgression in the Family of Cotton and Cacao (Malvaceae)
Source: Front Plant Sci. 2022 Apr 13;13:850521. doi: 10.3389/fpls.2022.850521 (PMC9043901; doi:10.3389/fpls.2022.850521)
Supplement: Supplementary file 1 [file Data_Sheet_1.ZIP › Alignments_v4/L73.fasta]

>I23352_M001_Malvaceae_Bombax_ceiba_seq1
------------------------------------------------------------------------------------------------------------------------------------------------------------------------------------------------------------------------------------------------------------------------------------------------------------------------------------------------------------------------------------------------------------------------------------------------------------------------gat---gacgcaaagcaacgtgttgaaatgcagcttcttcrtccagaggagctcatagagctgtgtctcaaaagtggaagcagagagctagctttgcagg---------------------------------------------tttttgatgtatttgcatggacaagctcatcatttcgcaagagccacaggaaccttctggaagtgtgctggaagaacgctgccgatcaagatccttggagtgagctctatcaagcatccgtatctgaaggttggagtgacgaggaarccttg---caacaacttagccgaactatc----cttttcaaggcttcaaataggtgttatggtccgaaagcagaaaccattgaggacggattcgatgaactgctgccgttgagacaagaaaacctagacg---cagctggtttgaaggatacgagatcgtctgtggaggcaatattgatgca---------------------------acatagggatttcccatatgcaggtaagctaatgctgactgccatcatgcttggatgtgtacaaggggatgatgtcaa---attagaagaggatctttccccgatggtatga-c--------------------tgatt-attagggct-----------aatg-ctgatt----------------------------acattcatgggatt-agtctct-------------ttacataatagtattt--------------gtatcatcatgygtttttttt----ttcttttcttttgt----tcttcacctttttgctcttactaaatgcacca-cc---------------caagg------atgcat----tccaagt-----------tttttccc------------------------------------------------------------------------------------------------------------------------------------------------------------------------------------------------------------------------------------------------------------------------------------------
>I23353_M002_Malvaceae_Tilia_americana_seq1
---------------------------------------------------------------------------------------------------------------------------------------------------------------------------------------------------------------------------------------------------------------------------------------------------------------------------------------------------------------------------------------------------------------------------------------------------atggaagttctacctac---agat---gacacaaagcaacgtgttgaaaagsagctccttcgycctgaggagctmatagagctgtgtctcaraagtggaagcaaagagctmgctttgcagg---------------------------------------------tttttgatgtatttkcatggactagctcatcctttcgcaagadccatagaaaycttttgraagagtgctggaagaaygctgctgakcaggatccttggagcgaactctatcaagcatccrdaasygaagggtggagtgacgaggaadccttk---caahaacttagtsaaactatg----cttttccaggcttcaaataggtgttatggyccgaawgcagaaaccattgaagayggatttgatgaagtgctkccattgagacaagraaacctagaag---hacccgshttgaaggatacrcsatcrtctgtagagrcaatattgatgca---------------------------acatagggatttcccatatgcagggaagctaatgctgactgctatcatgctgggatgtgtacagga---tgmtgtgaa---aatagaagagggtctttycccaatggtatga-m--------------------agatt-wttagggct-----------aata-ctgatt----------------------------acattcttggatty-agtctc----------------tttwarrrkwwttk--------------mwwwawymtkkttttt---------------------------yytytttctttttgctcttatkrawwmmwymm-sg---------------rarsy------wksmwt----ycmaaawwwaa-------amcytkgktttkrawwsrsmrsctcaataaaatgcc--------------------------------------------------------------------------------------------------------------------------------------------------------------------------------------------------------------------------------------------------------------
>I23354_M003_Malvaceae_Herissantia_crispa_seq1
--------------------------------------------------------------------------------------------------------------------------------------------------------------------------------------------------------------------------------------------------------------------------------------------------------------------------------------------------------------------------------------------------------------------------------------------agaaattatgaaagttctacctac---tgat---gacccaaagcaatgcgttgaaaggaagctccttcatcccgaggagctcatagagctgtgtctcaaaagcggaagcaaagagctagctttgcagg---------------------------------------------tttttgatgtatttgcatggactagctcatcatttcgcaagagcaataggaaccttttggaagagtgctggaagaacgcggccgatcaagatccttggaaccagctctatgaagcctctgtatccgaaggttggagtgatgaggaaaccttg---aaacaacttagccaaactatc----cttttcaaggcttcaaacatgtgttatggtcccaacgcagaaaccattgaagacaaattcgaggaggtgctgccgttgagacaagaaaacatagaag---tagccggtttgaaagattatcgatcatctttggaggcgatactgatgca---------------------------acatagggatttttcatatgcaggtaagctaatgctgactgccatcatgctaggatctgtacaaggggatgatggtaa---attagaagagggcctttccccaatggcatga-c--------------------agatt-attggggat-----------aaca-ctga-------------------------------------------------------------------------------------------------------------------------------------------------------------------------------------------------------------------------------------------------------------------------------------------------------------------------------------------------------------------------------------------------------------------------------------------------------------------------------------------------------------------------------------
>I23355_M004_Malvaceae_Malva_arborea_seq1
--------------------------------------------------------------------------------------------------------------------------------------------------------------------------------------------------------------------------------------------------------------------------------------------------------------------------------------------------------------------------------------------------------------------------------------------agaaattatggaagttgcacctac---tgat---gacataaagcaacgtgttgaaaggcatctcctgcgtcctgaggagctcatagatctgtgtctcaaaaatggaagtaaagagctagctttgcaag---------------------------------------------tttttgatgtatttgcatggactagctcatcatttcgtaagagcaataggaaccttttggaagagtgctggaagaackcygccgatcaagatccttggagccagctctatcaagcatcygtatctgaaggttggagtgatgaggaaaccttg---caacaactyaaccaaactatc----cttttcaaggcttcaaataggtgttatggtccaaaagcagaaaccattgaagacagattcgacgaggtgctgccactgagacaagaaaacgtagaag---caactggtctgaaggattctcaatcatctttggaggcaatactgatgct---------------------------acatagggattttccatatgcaggcaaactaatgctgactgccatcatgctaggatgtgtacaaggggatgatgtcaa---attagaggagggcctttccccaatggtatga-c--------------------agatt-attaggg--------------aca-ctgatt----------------------------acattcttcggatt--ggcttt-------------ttcttttctagtgttt--------------gtataatcatg------------------------------------tttttt--ymwkytywtwwkakryatca-ta---------------tgcat-----aatgcat----tccgaga-------------attttttttgcatcaacacagttaa---------------------tacacttgtgagcttggagat-----------------------------------------------------------------------------------------------------------------------------------------------------------------------------------------------------------------------------
>I23356_M005_Malvaceae_Lavatera_assurgentiflora_seq1
--------------------------------------------------------------------------------------------------------------------------------------------------------------------------------------------------------------------------------------------------------------------------------------------------------------------------------------------------------------------------------------------------------------------------------------------agaaattatggaagttgcacctac---tgat---gacataaagcaacgtgttgaaaggcatctcctgcgtcctgaggagctcatagatctgtgtctcaaaaatggaagtaaagagctagctttgcaag---------------------------------------------tttttgatgtatttgcatggactagctcatcatttcgtaagagcaataggaaccttttggaagagtgctggaagaackcygccgatcaagatccttggagccagctctatcaagcatcygtatctgaaggttggagtgatgaggaaaccttg---caacaactyaaccaaactatc----cttttcaaggcttcaaataggtgttatggtccaaaagcagaaaccattgaagacagattcgacgaggtgctgccactgagacaagaaaacgtagaag---caactggtctgaargattctcratcatctttggaggcaatactgatgct---------------------------acatagggattttccatatgcaggcaarctaatgctgactgccatcatgctaggatgtgtacaaggggatgatgtcaa---attagaggagggcctttccycaatggtatga-c--------------------agatt-attaggg--------------aca-ctgatt----------------------------acattcttcrgatt--ggcttt-------------ttctttwctagtgttt--------------gtataatcatg------------------------------------tttttt--tcatcttattagatgcatca-ta---------------tgcat-----aatgcat----tccgaga-------------attttttttgcatcaacacagttaa---------------------tacacttgtgagcttggagatact-----------------------------------------------------------------------------------------------------------------------------tatcaatttaaaact---------------------------aataaat--------------------------------------------
>I23359_M008_Malvaceae_Althaea_officinalis_seq1
-------------------------------------------------------------------------------------------------------------------------------------------------------------------------------------------------------------------------------------------------------------------------------------------------------------------------------------------------------------------------------------------------------------------------------------------------ttatggaagttctacctac---cgat---gacacaaagcaacgtgttgaaaatcagctcctgcttcccgaggagctcatagatctgtgtctcaaaagtggaagcaaagagctagctttgcagg---------------------------------------------tttttgatgtatttgcgtggactagctcatcattccgtaagagcaacaggaaccttttggaagagtgctggaagaacgctgccgatcaagatccttggagccagatctatcaggcatctgtatccgaaggttggagcgatgaagaaaccttg---caacaactcagccaaactatc----cttttcaaggcttcaactaggtgttatggtccgaaagcagaaaccattgaagacagattcgacgaggtgctgccattgagacaagaaaacatagaag---tagctggtttgaaagattctagatcatctttggaggcaatactgatgca---------------------------acatagggattttccgtatgcaggtaagctaatgctaact----------------------------------------------------------------------------------------------------------------------------------------------------------------------------------------------------------------------------------------------------------------------------------------------------------------------------------------------------------------------------------------------------------------------------------------------------------------------------------------------------------------------------------------------------------------------------------------------------------------------------------------------------------------------
>I23360_M009_Malvaceae_Lagunaria_patersonia_seq1
---------------------------------------------------------------------------------------------------------------------------------------------------------------------------------------------------------------------------------------------------------------------------------------------------------------------------------------------------------------------------------------------------------------------------------------------------------gttctacctac---tgat---gactcaaagcagcgtgttgaaaagcagctcctttgtcccgcggagctcatagagctgtgtctcaaaagtgggaacagagagctagctttgcagg---------------------------------------------tttttgatgtgtttgcatggaccagctcatcatttcgcaagagccatcggaaccttttggaagagtgctggaagaacgcagccgatcaagatccttggagccaactctatcaagcatctgtaaccgaaggttggagtgacgaggaaaccttg---caacaacttagccgaactatc----cttttcaaggcttcgtataggtgttatggtccgaaagcagaaatcatcgaagacgggctcgatgaagtgctgccattgcgaca-----------------------------------------------------------------------------------------------------------------------------------------------------------------------------------------------------------------------------------------------------------------------------------------------------------------------------------------------------------------------------------------------------------------------------------------------------------------------------------------------------------------------------------------------------------------------------------------------------------------------------------------------------------------------------------------------------------------------------------------------------------------------------------------------------------
>I23361_M010_Malvaceae_Allyogyne_huegelli_seq1
------------------------------------------------------------------------------------------------------------------------------------------------------------------------------------------------------------------------------------------------------------------------------------------------------------------------------------------------------------------------------------------------------------------------------------------------------------------------------------------------------------------cccgaggagctcatagagctgtgtctcaaaagtggaagcaaagagctagctttgcagg---------------------------------------------tttttgatttatttgcatggacgagctcatcatttcgcaagagccataggaaccttttggaagaatgctggaaaaatgctgccgatcaagatccttggagccaactctatgaagcatccgtatccgaaggttggagtgacgaggagaccttg---aaacaacttagccaaactata----cttttcaaggcttcaaacaggtgttatggtccgaaggcagaaaccattgaagacggattcaatgaagttctgccgttgagacaagaaaacgcagaag---tagccggtttgaaggatacacgatcatctgtggaggcaatattgatgca---------------------------acatagggatttcc------------------------------------------------------------------------------------------------------------------------------------------------------------------------------------------------------------------------------------------------------------------------------------------------------------------------------------------------------------------------------------------------------------------------------------------------------------------------------------------------------------------------------------------------------------------------------------------------------------------------------------------------------------------------------------------------
>I23363_M012_Malvaceae_Napaea_dioica_seq1
-----------------------------------------------------------------------------------------------------------------------------------------------------------------------------------------------------------------------------------------------------------------------------------------------------------------------------------------------------------------------------------------------------------------------------------------------aattttggaagttctaccagc---cgat---gacacaaagcaacgtgttgaaaatcagctcctgcttcccgaggagctcatagatctgtgtctcaaaagtggaagcaaagagttagctttgcagg---------------------------------------------tttttgatgtatttgcatggactagctcatcattccgtaagagcaataggaaccttttggaagagtgctggaagaaygcygccgatcaagatccttggagccagctctatcaagcatctgtatccgaaggttggagtgatgaggaaaccttg---caacaactcagccaaactatc----cttttcaaggcttcaactaggtgttatggtccgaaggcagaaaccattgaagacagattcgataaggtgctgcctttgagacaagaaaacgtagaag---tatccggtttaaaagattctcgatcatctttggaggcaatactgatgca---------------------------acatagggattttccatgtgcaggtaagctaatgctggctgccatcatgctaggatgtgtacaagggggtgatgttaa---attagaagaggacctttccc---------------------------------------------------------------------------------------------------------------------------------------------------------------------------------------------------------------------------------------------------------------------------------------------------------------------------------------------------------------------------------------------------------------------------------------------------------------------------------------------------------------------------------------------------------------------------------------------------------
>I23364_M013_Malvaceae_Grewia_sp_seq1
-----------------------------------------------------------------------------------------------------------------------------------------------------------------------------------------------------------------------------------------------------------------------------------------------------------------------------------------------------------------------------------------------------------------------------------------------aatcgtggaagttcttcctaa---tgat---gactcaaagcaacatgttgaaaagcatctccttcgtccagaggagctcatagatttgtgtctcaaaagtggaagcaaagagctaggtttgcagg---------------------------------------------tttttgatgtatttgcatggactagctcatcgtttcgtaagacccacagaaacctactggaagactgctggaagaatgctgctgatcttgatccttggaacgagctttatcaagcatccgtaactgaagggtggagcgatgaggaagccttg---caacgcctcagtcaaactatg----cttttccaggcttcgaataggtgttatggtctgaaagcagaaaccatcgaagaaggatttgaccaagtgctgccgctgagacaagaaaactcggaag---cagccagtttgaaggatacacggtcatctgtagaggcaatactgatgca---------------------------acatagggatttcccatatgcaggcaagctaatgctgactgctatcatgctgggttgtgtacaggat--tgatgtcaa---aacagaagagagcccttctcccatggtatga-c--------------------aggtt-attagggct-----------gcta-cttgttcacattagtcct---------------taccatgctgtaatc---------------------atttgcgttggtatttccgg-----aaaatgcaagatcgattatggttata--------------------aatctcccagtatcggatagcagtagaaaaggatttg--------------------------gtcaatacg---------------------------------------------------------------------------------------------------------------------------------------------------------------------------------------------------------------------------------------------------------------------------------------------------------------------
>I23365_M014_Malvaceae_Callirhoe_bushii_seq1
-----------------------------------------------------------------------------------------------------------------------------------------------------------------------------------------------------------------------------------------------------------------------------------------------------------------------------------------------------------------------------------------------------------------------------------------------------ggaagttctaccaac---cgat---gacacaaagcaacgtgttgaaaatcagctcctgcttcccgaggagctcatagatctgtgtctcraaagtggaagcaaagagctagctttgcagg---------------------------------------------tttttgatgtatttgcrtggactagctchtcattccgtaagagcaataggaaccttttggaasagtgctggaagaacgctgccgatcwagatccttggagccagctctatcaagcatctgtatccgaaggttggagygatgaggaaaccttg---caacgactcagccaaactctc----cttttcaaggcttcaactaggtgttatggtcygaaagcagaaaccatygaagacrgattyratgaggtgctgcctttgagacaagaaaacgtagaag---tagcmgsykkkwwrraag------------------------------------------------------------------------------------------------------------------------------------------------------------------------------------------------------------------------------------------------------------------------------------------------------------------------------------------------------------------------------------------------------------------------------------------------------------------------------------------------------------------------------------------------------------------------------------------------------------------------------------------------------------------------------------------------------------------------------------------------------------------------
>I23367_M016_Malvaceae_Kitaibelia_vitifolia_seq1
----------------------------------------------------------------------------------------------------------------------------------------------------------------------------------------------------------------------------------------------------------------------------------------------------------------------------------------------------------------------------------------------------------------------------------------------aaattatggaagttccacttac---tgat---gacataaagcaacgtgttgaaaggcagctcctgcgtcctgaggagctcatagatctgtgtctcaaaagtggaagcaaagarctagctttgcagg---------------------------------------------tttttgatgtatttgcatggactagctcatcattccgtaagagcaataggaaccttttggargagtgctggaagaacgctgccgatcaagatccttggagccagctctatcaagcatcygtatcygaaggttggagtgatgabgaaaccttg---caacaactcarccaaactatc----cttttcaaggcttcaamtaggtgttatggtccraaagcagaraccattgaagayrgattcgatgaggtgctgccattgagacaagaaaacgtagaag---tagctggtytgaaagattctcgatcatctttggaggcaatactgatgca---------------------------acatagggattttccrtatgcaggtaagctaatgctgactgccatcatgctaggatgtgtacaaggggrtgatgttaa---attagaagagggcctttccccaatggtatga-c--------------------tgatt-attagggct-----------aaca-ctgatt----------------------------rcattcttbggatt--ggcttt-------------ttctttactagtrttt--------------gtawaatcatat-----------------------------------ttttttcatggtcttattaaatgcataa-ta---------------caaac------atgcat----tccaagattctttcgtttaatttgtttttaaaaagaaggcatcaa---------------------cacacttatgagcttggagatatt-----------------------------------------------------------------------------------------------------------------------------------------------------------------------tat------------------------------------------------
>I23368_M017_Malvaceae_Sterculia_apetala_seq1
----------------------------------------------------------------------------------------------------------------------------------------------------------------------------------------------------------------------------------------------------------------------------------------------------------------------------------------------------------------------------------------------------------------------------------------------aaattatgaaagttcttcctgc---tgat---gatatgaagcaacgtgttgaaaatcagctccttcgtcctgaggagctcatagakctgtgtctcaawagcggaagcaaagagctggcattgcagg---------------------------------------------tttttgatgtatttgcgtggactagctcatcatttcgcaagagccatagaaacctgttggaagagtgctggaagaacgctgctgaccaggatccttggagcgaactccatcaagcatccgtaaccgaagggtggagtgatgaggaagcctta---cagcaacttagtcaaactgtg----ctcttccaggcttcaaataggtgttatggttcgaaagcagaaaccattgaagacggattcgccgaagtgctgccattgagacaagaaaacccagaag---tacccggtttgaaggattcacgatcatctgtggaggcattattgatgca---------------------------atacagggatttcccatatgcagggaagctaatgttgactgctatcatgctgggatgtgtacaggaggatgatgtcaa---aatagaagacggtctttccccaacggtatga-c--------------------agatt-attagggct-----------gata-ccaatt----------------------------acattcttggattt-agtctc-----------------tttaatactattt--------------gtataattattattatt---------------------------------------------------------------------------------------------------------------------------------------------------------------------------------------------------------------------------------------------------------------------------------------------------------------------------------------------------------------------------------------------------------------------
>I23369_M018_Malvaceae_Abelmoschus_esculentus_seq1
----------------------------------------------------------------------------------------------------------------------------------------------------------------------------------------------------------------------------------------------------------------------------------------------------------------------------------------------------------------------------------------------------------------------------------------------------------------------------------------------------agcagctccttcaccccgaggagctcgtagagctttgtctcaaaagtggaagcaaagagctagctttgcagg---------------------------------------------tttttgatgtatttgcatggactagctcatcctttcgcaagacccacaggaaccttttggaagagtgctggaaaaacgctgctgatcaagatccttggagccaactctatgaagcatccgtttctgaaggttggagtgacgaggagaccatg---caacaactcggcgaaactatc----cttttcaaggcttcaaataggtgttatggtccgaaagcagaaaccattgaagacggatttgatgaagtgctgccattgagacaagaaatcacagaag---tatccggttcgaaagatactcgatcatcagtggaggcaatattgatgca---------------------------acatagggatttcccctatgcaggtaagctcatgctgactggcatcatgctaggatgtgtacaaggggatgatgctaa---attggaagagggcctttccccaatggtatga-c--------------------agatt-gttaaggcta----------aata-ctgatt----------------------------acattat-gggatt--atgttt-------------ttcattactggtattt--------------gtataatcatgttttt------------------------------ccttttgtggggtcttattaaatgcgtaaacc---------------caaac------atacattc----------------------------------------------------------------------------------------------------------------------------------------------------------------------------------------------------------------------------------------------------------------------------------------------------------------------
>I23370_M105_Malvaceae_Pachira_aquatica_seq1
-----------------------------------------------------------------------------------------------------------------------------------------------------------------------------------------------------------------------------------------------------------------------------------------------------------------------------------------------------------------------------------------------------------------------------------------------------------tctacctac---tgat---gacgcaaagcaacgtgttgaaacgcagctccttcgtcccgaggagctcatagagctgtgtctcaaaagtggaagcagagagctagctttgcagg---------------------------------------------tttttgatgtatttrcatggacaagctcatcatttcacaagagccacagaaaccttctggaagagtgctggaagaacgctgctgatcaagatccttggagcgagctctatcaagcatccgtatccgaaggttggagtgatgaggaaaccttg---caacaacttagccaaactatc----cttttcaaggcttcaaacaggtgttatggtccgaaagcagaaaccattgaagacggattcaatgaagtgctgccattgagacaagaaaacctagaag---cagctgttttgaaggatacccgatcctctgtggaggcaatattgatgca---------------------------acatagggatttcccatatgcaggtaagctaatgctgactgccatcatgcttggatgtgtacaaagggatgatgtcaa---attagaagaggatctttccccaatgttttga-c--------------------agagt-attagggct-----------aata-ctgatt----------------------------acattcttgggatttaatctct-------------ttaattaatagtattt--------------gtgtcatcatgtgtgc---------gtgtgtkttttwtm----tyywywtttttkykctywtwwwawrygcatcg-ca---------------aa---------atgcat----tccaagattt----------------------aaaaaaaccctagaagatgaaggc----------ctca----------------------------------------------------------------------------------------------------------------------------------------------------------------------------------------------------------------------------------------------
>I23372_M140_Malvaceae_Chiranthodendron_pentadactylon_seq1
---------------------------------------------------------------------------------------------------------------------------------------------------------------------------------------------------------------------------------------------------------------------------------------------------------------------------------------------------------------------------------------------------------------------------------------------------atggaagttctacctac---tgat---gacacaaagcaacgtgttgaaaggaagctccttcatcctgaggagctcatagagctgtgtctcaaaagtggaagcaaagagctagctttgcagg---------------------------------------------tttttgatgtatttgcatggactagctcatcgtttcgcaagagccatagaaaccttttggaagagtgctggaagaacgctgccgatcaagatccttggagccagctctatcaagcatccgtatccgaagggtggagtgacgaggaaaccgtg---caacagcttagtcaaactatc----cttttccaggcttcaaataggtgttatggtccgaaagcagaaaccgttgaagacggattcgatgacgtgctgccgttgagacaagaaaacctagaag---tagccggtttgaaggatacaagatcatctgtggaggcaatattgatgca---------------------------acatagggatttcccatatgcaggtaagctaatgctgactgccatcatgctgggatgtttacagggggatgatgtcaa---attagaagagggtcttacccctatggtatga-c--------------------agatt-attagggct-----------aatg-ctgatt----------------------------acattcttgggatttagtctct-------------ttaattaatagtattt--------------gtataatcatgtat-------------------------------------tttttgatctt------------------------------------------------------------------------------------------------------------------------------------------------------------------------------------------------------------------------------------------------------------------------------------------------------------------------------------------------------------------------
>I23373_M141_Malvaceae_Quararibea_funebris_seq1
---------------------------------------------------------------------------------------------------------------------------------------------------------------------------------------------------------------------------------------------------------------------------------------------------------------------------------------------------------------------------------------------------------------------------------------------------atggaagttctacmtac---tgat---gacacaaagcaacgtgttgaaacgcagctccttcatcctgaggagctcattgagttgtgtctcaaaagtggaagcaaaaagctagctttgcagg---------------------------------------------tttttgatgtatttgtatggactagctcctcatttcgcaagagccatagaaaccttttggaagagtgctggaagaaygctgytgatcaagatccttggagccagctctatcaggcatccgtatccgaaggatggggtgaygaggaaaccttg---caacaccttagccaaactatc----cttttcaaggcttcaaataggtgttatggtcygacaaccgaaaccattgaagatggatttgatgacgtgctgccattgagacaagaaaacctagaag---tggccggtttgaaagatactggmtcatctgtggaggcaatattgatgca---------------------------acatagggatttcccatatgcaggtaagttaatggtgactgccatcatgctaggatgtgtacaaggggatgatgtcaa---attggaagagggtctctccccaatggtatga-c--------------------agatt-gttagggct-----------gaga-ctgata---------------------------aaaattcttgggatttagtctct-------------ttaattagtagtattt--------------gtataatcatgtgtttttttt-------------------ttgggttctcttttttgctcttattaaatgcatca-cc---------------caagc------atgcat----tccaagatttaaaat-----------------------------------------------------------------------------------------------------------------------------------------------------------------------------------------------------------------------------------------------------------------------------------------------------
>I23374_M142_Malvaceae_Hampea_nutricia_seq1
--------------------------------------------------------------------------------------------------------------------------------------------------------------------------------------------------------------------------------------------------------------------------------------------------------------------------------------------------------------------------------------------------------------------------------------------------------------acctat---ggat---gacayaaaccaacgtgttgaaaagaaactccttcgtccggaggagctcatagatctgtgtctcaaaagtggaagcaaagagctagctttgcatg---------------------------------------------tttttgatgtatttgcatggactagttcatcatttcgcaagagccataggaaccttctggaggagtgctggaagaaagctgccgatcaagacccttggagccagctttatcaagcatcagtatccgaaggttggagcgacgaggaaactttg---caacaacttagccaaactatc----cttttcaaggcttcaaacaggtgttatggtccgaaagcagaaaccattgaagacggattcggtgaagtgctgccattgagacaagaaaaagtagaag---tatccggtttgaaagacgcacaatcattcgtggaggcaatattgatgca---------------------------acataaggatttcccatatgcaggtaaactaatgcttactgccctcatgctaggatgtgtacaaggggacgatgtaaa---attagaagagagcctttccccaagggtatgaac--------------------agata---tagggct-----------aata-ctgatt----------------------------acattcttg----------------------------------tggtattt--------------gtataagcacatattt-------------------------------tattttgggggtcgtattaaatgcacac-ca---------------caagc------atgcat----tacaagatttt-------tccttttttcagaaaaaaa-------------------------------------------------------------------------------------------------------------------------------------------------------------------------------------------------------------------------------------------------------------------------------
>I23377_M148_Malvaceae_Robinsonella_mirandae_seq1
--------------------------------------------------------------------------------------------------------------------------------------------------------------------------------------------------------------------------------------------------------------------------------------------------------------------------------------------------------------------------------------------------------------------------------------------agaaattatggaagttctrcctac---tgat---gacccaaagcaacgygttgaraggcagctccttcgtcccgaggagctyatagagctgtgtctcaaaagtggaagcaaagagctagctttgcarg---------------------------------------------tttttgatgtatttgcatggactagctcatcatttcgcaagagcaataggaacyttttggaggagtgctggaagaacgctrccgatcaagatccatggaaccagctctatgaagcctccgtatcygaaggttggagtgatgaggaaaccytk---caamracttagccaaactatc----cttttcaaggcttcaaataggtgytatggtcsgaaagcagaaaccattgaagacagattcgaggaggtgctgccgttgagacaagaaaacgtagaag---tagcsggtttgamagattctcgatcatctttggaggcratactgatgca---------------------------acatagggattttccatatgcaggtaagctaatgctgactgccatcatgstaggatctgtacaaggggatgatggtaa---attagaagagggcctttccscaatggtatga-c--------------------agatt-attasggat-----------aaca-ctgatt----------------------------acattcttsagawt--ggcytt-------------ttctttactastdtwt--------------gtataayctttk-------------------------------------------kkstwt----wagtgcataa-ac---------------caatc------atggat----tccawsy-----------wwtttwwtwwtwwwwwwaawaaammmwsammyyraakm----------wymaaymatsarcwwkgagatgat-------------------------------------------------------------------------------------------tatcaatttaaaactaattattgtt---------tagtatttttttaat---------------------------aatata---------------------------------------------
>I23378_M150_Malvaceae_Ceiba_pentandra_seq1
-------------------------------------------------------------------------------------------------------------------------------------------------------------------------------------------------------------------------------------------------------------------------------------------------------------------------------------------------------------------------------------------------------------------------------------------------ttatggaggttctacctac---tgat---gacgcaaagcaacgtgttgaaatgcagcttcttcatccagaggagctcatagatctgtgtctcmgaagtggaagcagagagctagctttgcagg---------------------------------------------tttttgatgtatttccatggacaagctcatcatttcgcaagagccacaggaaccttctggaagtgtgctggaagaatgctgcwgatcaagatccttggagtgagctctatcaagcatccgtatctgaaggttggagtgacgaggaaaccttg---caacaacttagccgaactatc----cttttcaaggcttcaaataggtgttatggtchgaaagcagaaaccattgaggacggattcgatgaactgctgccrttgagacaagaaaacctagaag---magctggtttgaaggatacgagattgtctgtggaggcaatattgatgga---------------------------acatagggatttcccatatgcaggtaagctgatgctgactgccatcatgcttggatgcgtacaaggggatgatttcaa---attagaagaggatctttccccaatggtatga-c--------------------tgatt-aatagggct-----------aatg-ctgatt----------------------------acattcatgggatt-agtctct-------------ttacataatagtattt--------------gtatcatcatgtgttttttwc----cccttttcttttgt----tcttcgcctttttgctcttactaaatgcacca-ac---------------caagg------atgcat----ttcaagt-----------tttttta-------------------------------------------------------------------------------------------------------------------------------------------------------------------------------------------------------------------------------------------------------------------------------------------
>I23380_M161_Malvaceae_Hibiscus_tiliaceus_seq1
----------------------------------------------------------------------------------------------------------------------------------------------------------------------------------------------------------------------------------------------------------------------------------------------------------------------------------------------------------------------------------------------------------------------------------------------------------ttctacctac---kgat---gatacaaagcaacgtgttgaaaagcagctccttcgccccgaggagctygtagagytgtgtctcaaaagtggaagcaaagagctwgctttgcagg---------------------------------------------tttttgatgtatttgcatggacragctcatcatttcgcaagagccayaggaaccttttggaagagtgctggaaaaaygctgcygatcaagatccttggagccaactctatgaagcatcygtrtckgaaggttggagtgaygaggagaccttg---caamractdagcbaaactatc----cttttcaaggcttcaaataggtgttatggtccgaaggcagaaaccattgaagasggattygatgaagtgctgccattragasaagaaaayrcagaag---tagccggtttgaaagatacwcgatcatccgtggaggcaatattgatgca---------------------------acatagggatttcccatatgcaggtaagctaatgctgactgctakcatgctaggrtgtgtacaaggggatgatgctaa---atyagwagagggcctttccccaatggtatga-c--------------------agatt-attagggct-----------aatg-ctgatt----------------------------acattttgggatttt------t-------------ttcattactgttattt--------------gtataatcatgtttt-------------tctttttt---------------tttggggggg-------------------------------------------------------------------------------------------------------------------------------------------------------------------------------------------------------------------------------------------------------------------------------------------------------------------------------------------------------------------------
>I23383_M166_Malvaceae_Pseudobombax_ellipticum_seq1
--------------------------------------------------------------------------------------------------------------------------------------------------------------------------------------------------------------------------------------------------------------------------------------------------------------------------------------------------------------------------------------------------------------------------------------------------tatggaggttctacctac---tgat---grcgcaaagcaamgtgttgaaacgcagctccttcgtcccgaggagcttatagagctgtgtctcaaaagtggaagcagagagctagctttgcagg---------------------------------------------tttttgatgtatttgcatggacaagctcatcatttcgcaagagccacagaaaccttctggaagagtgctggaagaacgctgccratcaagatccttggagcgagctctatcaagcatccgtatccgaaggttggagtgacgaggaaaccttg---caacaacttagccgaactatc----cttttcaaggcttcaagtaggtgttatggtctgaaagcagaaaccatagaagacagatttgatgaagtgctgccgttgagagaagaaaacctagaag---cagccggtttgaaggatacgcgatcgcctgtggaggcaatattgatgca---------------------------acatagggatttcccatatgcaggtaagctaatgctgactgccatcatgcttggatgtgtacaaggggatgatgtcaa---attagaagaggatctttccccaacggtatga-c--------------------tgatt-gttagggct-----------aata-ctgatt----------------------------acattcatgggatt-agtctct-------------ttaattaatagtattt--------------gtatcwtcatgttttttt-------------------------tttttttttcttctctttcattaatagtatttgta---------------tcatc------atgtgt----tttttgttct----------------------------------------------------------------------------------------------------------------------------------------------------------------------------------------------------------------------------------------------------------------------------------------------------------
>I23384_M168_Malvaceae_Theobroma_cacao_seq1
-----------------------------------------------------------------------------------------------------------------------------------------------------------------------------------------------------------------------------------------------------------------------------------------------------------------------------------------------------------------------------------------------------------------------------------------------aattatggaagttcttcctac---tgat---gacacgatgcaacatgttgaaaagcatctccttcgtcctgaggagcttattgagctgtgtctgcaaagtagaagtagagagctagctttgcagg---------------------------------------------tttttgatgtatttgcatggactagctcatcgtttcgcaagagccataggaaccttttggaagagtgctggaagaatgctgctgatcaggatccttggagccagctctatgaagcgtctgtaaccgaagggtggagcgacgaggaaaccttg---caacagctaagtcaaactata----cttttccaggcttcaaataggtgttatggtccgaaagcggaaaccattgaagagggatttgatgaagtgctgccattgagacaagaaaacttagaag---cagccagtctgaatgataagcgttcatctgtagaagcaatattgatgca---------------------------acatagggatttcccgtatgcaggcaagctaatgctgactgctatcatgctgggttgtgtacagga---tcatgccaa---aaaagaagagggtctttccccagtggtatga-c--------------------acatg-attaggctaaggacgaaagagaaa-ttaattaatcataat------------------aattttcttgaaatt---------ccaaaaaattggctgtcacttgatatgt--------------gcatattgcatttcct----------------------------------------------------------------------------------------------------------------------------------------------------------------------------------------------------------------------------------------------------------------------------------------------------------------------------------------------------------------------------------------------------------------------
>I23385_M169_Malvaceae_Ochroma_pyramidale_seq1
-----------------------------------------------------------------------------------------------------------------------------------------------------------------------------------------------------------------------------------------------------------------------------------------------------------------------------------------------------------------------------------------------------------------------------------------------aattatggaagttctacccac---tgat---gacactaagcaacgtgttgaaaggcagctcctttgtcctgatgagctcatagaactgtgtctcaaaagtggaagcaaagagctagctttgcagg---------------------------------------------tttttgatgtatttgcttggactagctcatcgtttcgcaagagccatagaaactgtttggaagagtgctggaagaatgctgcggatcaagatccttggagccagctctatcaagcatctgtatccgaaggttggagtgatgaggaaaccttg---caacaacttagccaaacaatc----cttttcaaggcttcaaataggtgttatggtccgaaagcagaaaccattgaagacggatttgatgaagtgctgccattgagagaagaaaacctagaag---tagccggtttgaaggatacgccatcatccgtggaggcaatattgatgca---------------------------acatagggatttcgcatatgcaggtaagctaatgctgactgccatcatgctgggatgtgtacaaggggatgatgtcaa---attagaagagggtctttccccaatggtatga-c--------------------agatt-attagggct-----------aata-ctgatt----------------------------actttcttgggatttagtctct-------------ttaattaatagtattt--------------gcataatcatgtggttttt------------------------tgttctcttttttgctcttattaaatgcatca-cc---------------caagc------atgcat----tccaata-------------------------------------------------------------------------------------------------------------------------------------------------------------------------------------------------------------------------------------------------------------------------------------------------------------
>I23387_M178_Malvaceae_Malvaviscus_arboreus_seq1
-----------------------------------------------------------------------------------------------------------------------------------------------------------------------------------------------------------------------------------------------------------------------------------------------------------------------------------------------------------------------------------------------------------------------------------------------------------------------------------------------tgagaagcagctccttaatcccgaggagctcattgacctgtgtctcaaaagtggaagcaaagagctagctttgcagg---------------------------------------------tttttgatgtatttgcatggacaagctcatcatttygcaagacccacaggaaccttttggaagagtgctggaaaaacgcggctgatcaagatccttggagccaactctatgacgcatccgtatctgaaggttggagtgacgaggagaccttg---caacaactttgcgaaacaatg----cttttcaaggcttcaaataggtgttatggtccgaaggcagaaaccattgaagacggattcgatgcmgtgctgccattgagayaagaaagcacagaag---tagccggtttgaaagatacgygctcatcggtggaggcaatattgatgca---------------------------acatagggacttcccatatgcaggtaagctaatgctgactgctatsatgctaggatgtgttcaaggggatgatgctaa---attagaagagggcctttccccaatggtatga-c--------------------agatt-gttacattttg--------ggatt-gtgttt---------------------------------------------------------------ttcgttactggtattt--------------gtataatcatgtttttct--------------------------------------------------------------------------------------------------------------------------------------------------------------------------------------------------------------------------------------------------------------------------------------------------------------------------------------------------------------------------------------------------------------------
>I23388_M180_Malvaceae_Triumfetta_lappula_seq1
----------------------------------------------------------------------------------------------------------------------------------------------------------------------------------------------------------------------------------------------------------------------------------------------------------------------------------------------------------------------------------------------------------------------------------------------------------------------------------------------------------------------------------------gtct------------caaagaactagctttgcagg---------------------------------------------tttttgatgtatttgcatggactagctcatcattccgtaagagcaataggaaccttttggaagagtgctggaagaacgctgccgatcaagatccttggaatcagctctatcaagcatccgtatccgaaggttggagtgaygaggaaaccttg---carcaactcagccaaactatc----cttttcaaggcttcaaataggtgttatggtccgaaagcagaaaccattgaagacagattcgatgaggtgctkyytttgagacaagaaaacgtagaag---tagcykgtttgaaagattctcgatcrtctttggaggcwmtactgatgca---------------------------acatagggattttccatatgcwggtaagctaatgctgactgccatcatgctaggatgtgtacaagggggtgatgttaa---attagaagagggcctttccccaa------------------------------------------------------------------------------------------------------------------------------------------------------------------------------------------------------------------------------------------------------------------------------------------------------------------------------------------------------------------------------------------------------------------------------------------------------------------------------------------------------------------------------------------------------------------------------------------------------
>I23389_M181_Malvaceae_Pavonia_scheadiana_seq1
---------------------------------------------------------------------------------------------------------------------------------------------------------------------------------------------------------------------------------------------------------------------------------------------------------------------------------------------------------------------------------------------------------------------------------------------catattatggaagttctacctac---tgat---gacgcaaagcaacgtgttggaaatcagctcctgcttcccgaggagctcrtagatctgtgtctcaaaagtggaagcaaagagctagctttgcagg---------------------------------------------tttttgatgtatttgcatggactagctcatcattccgtaagagcaataggaaccttttggawgagtgctggaagaacgctgccgatcaagatccttggadycakctctatcaagcatcygtatccgaaggttggagtgaygaggaaaccttg---carcaactcagccaaactatc----cttttyaaggcttcaaataggtgttatggtccgaaagcagaaaccattgaagayagattcgatgaggkgctgcytttgagvcaagaaaacgtagaag---tagcykgtttgaaagattctcgatcatctttggaggcwmtactgatgca---------------------------acatagggattttccatatgcaggtaagctaatgctaactgccatcatgctaggatgtgtacaaggggatgatgttaa---attagaagagggcctttccccratggtttga-c--------------------agatt-rttagggyt-----------aaca-ctgatt----------------------------acattcttkggatt--ggcttt-------------ttctttaatagtgttt--------------ttataa-------------------------------------------ttttcctggtcttattaaatgcataa-tc---------------caa--------------------------------------------------------------------------------------------------------------------------------------------------------------------------------------------------------------------------------------------------------------------------------------------------------------------------------------
>I23390_M182_Malvaceae_Anoda_cristata_seq1
-------------------------------------------------------------------------------------------------------------------------------------------------------------------------------------------------------------------------------------------------------------------------------------------------------------------------------------------------------------------------------------------------------------------------------------------------ttatggaagttctacctac---tgat---gacgcaaagcaacgtgttggaaatcagctcctgcktcccgaggagctcatagatctgtgtctcaaaagtggaagcaaagagctagctttgcagg---------------------------------------------tttttgatgtatttgcatggactagctcatcattccgtaagagcaataggaaccttttggawgagtgctggaagaacgctgccgatcaagatccttggagccakctctatcaagcatcygtatccgaaggttggagtgabgaggaaaccttg---carcaactcagccaaactatc----cttttyaaggcttcaaataggtgttatggtccgaaagcagaaaccattgaagayagattcgatgaggkgctkyctttgagacaagaaaacgtagaag---tagcyggtttgaaagattctcgatcrtctttggaggcamtactgatgca---------------------------acatagggattttccatatgcwggtaagctaatgctgactgccatcatgctaggatgtgtacaagggggtgatgttaa---attagaagagggcctttccccaatggtttga-c--------------------agatt-attagggct-----------aaca-ctgatt----------------------------acattc-------------------------------------------------------------------------------------------------------------------------------------------------------------------------------------------------------------------------------------------------------------------------------------------------------------------------------------------------------------------------------------------------------------------------------------------------------------------------------------------------
>I23391_M183_Malvaceae_Phymosia_umbellata_seq1
-----------------------------------------------------------------------------------------------------------------------------------------------------------------------------------------------------------------------------------------------------------------------------------------------------------------------------------------------------------------------------------------------------------------------------------------------------------tctatctac---tgat---gacccaaagcaacgcgttgaaagacagctccttcgtcccgaggagctcatagagctttgtctyaaaagcggaagcaaagagctagctttgcagg---------------------------------------------tttttgatgtatttgcatggactagctcatcattycgcaagagcaataggaaccttytggaagagtgctggaagaasgctgctgatcaagatccttggaaccagctctatgaagcctctatatccgaaggttggagtgatgaggaaaccttg---aaacgacttagccaaactatc----cttttcaaggcttcaaatatgtgttatggtccraaagcagaaaccattgaaggcagattcgaggaggtgctgmcgttgagacaagaaaacgtagaag---tagccggtttgaaagattctcgatcatctttggaggcaataytgatgca---------------------------acatagggaytttccatatgcaggtaagctaatgctgactgccatcatgctaggatctgtacaagatgatgatgatgatgrtdwwgawgadggnndhthhbmavnggkbbbh-y--------------------vvmhd-atkdbdnvd-----------haba-ttattg----------------------------a--------gdabt--dhcttb-------------tgvhbdactgdttttt--------------ghhtdryhkktd-------------------------------------------tdkhhwywwwhwbkkydkdh-hh---------------mhawm------mtgsat----tccaatt-----------tacttttcgtttt-------------------------------------------------------------------------------------------------------------------------------------------------------------------------------------------------------------------------------------------------------------------------------------
>I23393_M189_Malvaceae_Kearnemalvastrum_lacteum_seq1
---------------------------------------------------------------------------------------------------------------------------------------------------------------------------------------------------------------------------------------------------------------------------------------------------------------------------------------------------------------------------------------------------------------------------------------------------atggaagttctacctac---tgat---gmcacaaagcaacgtgttgaaaagcagctcctgcdtcccgaggagctcataratctgtgtctcaagagtggaagcaaagagctagctttgcagg---------------------------------------------tttttgatgtatttgcatggactagctcatcattccgtaagagcaataggaaccttttggaagagtgctggaagaacgcygctgatcaagatccttggrgccagctytatcaagcatctgtatccgaaggttggagtgatgargaaaccttg---caacaactcagccaaactatc----cttttcaaggcttcaaataggtgttatggkccgaaagcagaaaccattgaagacagattcgatgaggtgctgcctttgagacaagaaaaygtagaag---tagccggtttgaaagattctcratcwtctttggaggcaatactgatgca---------------------------acatagggattttccatatgcaggtaagctaatgctractgcmatcatgctaggatgtgtacaaggggrtgatgttaa---attagaagaggrcctttscccratggtwtga-c--------------------rgatt-attagggct-----------aaca-ctgatt----------------------------acattcttkggayt--ggmttt-------------ttctttahtagtdttt--------------gtataatcatatg----------------------------------ttttttyckkgkcwtattaaatgcataa-cc---------------caagc------atgcat----tccaag------------------------aaaa----------------------------------------------------------------------------------------------------------------------------------------------------------------------------------------------------------------------------------------------------------------------------------
>I23394_M229_Malvaceae_Malvastrum_americanum_seq1
--------------------------------------------------------------------------------------------------------------------------------------------------------------------------------------------------------------------------------------------------------------------------------------------------------------------------------------------------------------------------------------------------------------------------------------------------tatggaagctctacctac---tgat---gacacaaagcaacgtgttgagaggcagctcctgcgtcccgaggagctcatagagctgtgtctcaaaagtggawgcaaagagytagcttygcagg---------------------------------------------tttttgatgtatttgcatggactagctcatcatttcgtaagagcaataggaaccttttggaagagtgctggaagaacgctgctgatcaaratccttggarccagctctatcaagcatctgtrtccgaaggttggagtgatgaggaaaccttg---caacaactcagccraactatc----cttttcaaggcttcaaataggtgttatggtccgaaagcagaaaccattgaagacagattcgatgaggtgctgcctttgagagaagaaaayrtagaag---tagccggtttgaaagattctcgatcatctttggaggcaatactgatgca---------------------------acatagggattttccawatgcaggtaagctaatgctaactgccatcatgctaggatgtgtacaagaggatgctgttaa---attagaagatggtctttcccggatggtatga-c--------------------ggatt-attagggct-----------aaca-ctgatw----------------------------acattctttggatt--ggattt-------------ttstttactggtattt--------------gtgtaatcatatgtggt--------------------------tttttttgtgtgtggtcatattaaatgcataa-cc---------------catgc------atgcat----tccaaga-----------aaattctcattaaaaatcagaaatt-----------------------ttcaaaagctaaaatgttaatatt----------------------------------------------------------------------------------------------------------------------------ttgaaattttacaact---------------------------tat------------------------------------------------
>I23395_M236_Malvaceae_Fuertesimalva_jacens_seq1
----------------------------------------------------------------------------------------------------------------------------------------------------------------------------------------------------------------------------------------------------------------------------------------------------------------------------------------------------------------------------------------------------------------------------------------------aaattatggaagttgcacctac---tgat---gacataaagcaacgtgttgaaaggcakctcctgcgtcctgaggagctcatagatctgtgtctcaaaagtggaagtaaagagcttgctttgcaag---------------------------------------------tttttgatgtatttgcatggactagctcatcatttcgtaagagcaataggaaccttttggaagagtgctggaagaacgctgccgatcaagatccttggagccagctctatcaagcatccgtatctgaaggttggagtgatgaggaaaccttg---caacaactcaaccaaactatc----cttttcaaggcttcaaataggtgttatggtccacaagcagaaaccattgaagacagattcgacgaggtgctgccactgagacaagaaaacgtagaag---caactggtctgaaagattctctatcatctttggaggcaatactgatgct---------------------------acatagggattttccatatgcaggcaagctaatgctgactgccatcatgctaggatgtgtacaaggggatgatgtcaa---attagaggagggcctttctccaatggtatga-c--------------------agatt-attaggg--------------aca-ctgatt----------------------------acattcttcggatt--ggcttt-------------ttctttactagtgttt--------------gtataatcatg------------------------------------ttttttcatgttcttattarrwkcrkma-ka---------------ksm--------------------------------------------------------------------------------------------------------------------------------------------------------------------------------------------------------------------------------------------------------------------------------------------------------------------------------------
>I23396_M019_Malvaceae_Allosidastrum_pyramidatum_seq1
--------------------------------------------------------------------------------------------------------------------------------------------------------------------------------------------------------------------------------------------------------------------------------------------------------------------------------------------------------------------------------------------------------------------------------------------agaaaktatggaagttctacctac---tgat---gacccaaagcaacgtgttgagaggcagctccttcgtcctgaggagctcatagagctgtgtctcaaaagtggaagcaaagagctagctttgcagg---------------------------------------------tttttgatgtatttgcatggactagctcatcattttgcaagagcagtaggaaccttttggaggagtgctggaagaacgctgccgatcaagatccatggaaccagctctatgaagcctccgtgtctgaaggttggagtgatgaggaaaccttg---caacgacttagccaaactatc----cttttcaaggcttcgaataggtgttacggtccgaaagcagaaaccattgaagacagattcgaggaggtgctgccgttgagacaagaaaacgtagaag---tagctggtttgaaagattctcgatcatctttggaggcgatactgatgca---------------------------acatagggattttccatacgcaggtaagctaatgctgactgccatcatgctaggatctgtacaaggggatgatggtaa---atttgaagagggcctttacccaatggtatga-c--------------------ggatt-atttgggat-----------caca-cagatt----------------------------acattcttgagatt--tgc------------------------------------------------------------------------------------------------------------------------------------------------------------------------------------------------------------------------------------------------------------------------------------------------------------------------------------------------------------------------------------------------------------------------------------------------------------------------------------
>I23398_M021_Malvaceae_Sidastrum_micranthum_seq1
-----------------------------------------------------------------------------------------------------------------------------------------------------------------------------------------------------------------------------------------------------------------------------------------------------------------------------------------------------------------------------------------------------------------------------------------------aattatggaagttctacctac---tgat---gacccaaagcaacacgttgagaagcasctccttcgtcccgaggagctcatagagctgtgtctcaaaagtggaarcaaagagctagctttgcagg---------------------------------------------ttttygatgtatttgcatggactagctcatcatttcgcaagagcaataggaaccttttggaggastgctggaagaacgctgccgatcaagatccatggaaccagctytatgaagcctccgtatctgaaggttggagtgatgaggaaaccttg---caaaaacttagccaaactatc----cttttcaaggcttcaaataggtgttatgktccgaaagcagaaaccattgaagatggatttgaggaggtgctgccgttgagacaagaaaacgtagaag---tagccagtttgaaagattctcgatcatctttggaggcratactgatgca---------------------------acatagggayttcccatatgcaggtaagctaatgctgactgccatcatgctaggatctgtacaaggggatgatggtaa---attagaakagggcctttccccaatggtatgacc--------------------ggatt-attacggat-----------aaca-ctgatt----------------------------acattcttgagatt--ggcttt-------------ttctttactactattt--------------gtataatctttt-------------------------------------------tggtcttataaagtgcataa-cc---------------cactc------atggat----tccaatt-----------taattttttttagtaaaaaaaaccctgaagrtcaaatc----------atcaacaatgagcttggaggttgaat-----------------------------------------------------------------------------------------taacga---------------------------aaagaatttta-----------------------------------------------------------------------------------
>I23399_M022_Malvaceae_Gaya_dominguensis_seq1
-------------------------------------------------------------------------------------------------------------------------------------------------------------------------------------------------------------------------------------------------------------------------------------------------------------------------------------------------------------------------------------------------------------------------------------------------------------------------at---gacccaaagcaacgcgttgaaaggcagctccttcgtcccgaagagctcatagagctgtgtctcaaaagcggaagcaaagagatagctttgcagg---------------------------------------------tttttgatgtatttgcatggactagctcatcattccgcaagagcaataggaaccttttggaagagtgctggaagaacgcggccgatcaagatccttggaaccagctctatgaagcctctgtatccgaaggttggagtgatgaggaaaccatg---aaacaacttagccaaactatc----cttttcaaggcttcaaacatgtgttatggtccgaatgcagaaaccatcgaagacaaattcgaggaggtgctgccgttaagacaagaaaacgcagaag---taaccggtttgaaagattctcgatcatctttggaggcgatactgatgcg---------------------------acatagggattttccatatgcagg--------------------------------------------------------------------------------------------------------------------------------------------------------------------------------------------------------------------------------------------------------------------------------------------------------------------------------------------------------------------------------------------------------------------------------------------------------------------------------------------------------------------------------------------------------------------------------------------------------------------------------------------------------------------------------------
>I23366_M015_Malvaceae_Firmiana_simplex_seq1
------------------------------------------------------------------------------------------------------------------------------------------------------------------------------------------------------------------------------------------------------------------------------------------------------------------------------------------------------------------------------------------------------------------------------------------------------------------ac---tgat---gatatgaagcaacgagttgaaaagcagctccttcgtcctgaggagctcatagagctgtgtctcaaaagcggaagcaggaagctagcattgcagg---------------------------------------------tttttgatgtatttgcgtggactagctcatcatttcgcaagagccatagaaaccttttggaagagtgttggaagaacgctgctgatcaggatccttggagcgaactcgttcaagcatccataaccgaagggtggagtgacgaggaaaccttg---caacaacttagtcaaactttg----ctattccaagcttcaagtaggtgttatggtc---------------------------------------------------------------------------------------------------------------------------------------------------------------------------------------------------------------------------------------------------------------------------------------------------------------------------------------------------------------------------------------------------------------------------------------------------------------------------------------------------------------------------------------------------------------------------------------------------------------------------------------------------------------------------------------------------------------------------------------------------------------------------------------------------------------------------------------------------------------
>I28591_M023_Malvaceae_Neobuchia_paulinae_seq1
--------------------------------------------------------------------------------------------------------------------------------------------------------------------------------------------------------------------------------------------agtgctcgaaatgcat------------------cagtacatgcaaaa----------------------atatta-at-----------------------------------cagctttatctatttata-----------gtcaagtctgta-----tc--------ttttttgttgtcttctgcaggaagaaattatggaggttctacctac---tgat---gacgcaaagcaacgtgttgaaatgcagcttcttcgtccagaggagctcatagagctgtgtctcaaaagtggaagcagagagctagctttgcagg---------------------------------------------tttttgatgtatttgcatggacaagctcatcatttcgcaagagccacaggaaccttctggaagtatgctggaagaacactgccgatcaagatccttggagtgagctctatcaagcatccgtatccgaaggttggagtgacgaggaaaccttg---caacaacttagccaaactatc----cttttcaaggcttcaaataggtgttatggtccgaaagcagaaaccattgaggacggatttgatgaactgctgccgttgagacaagaaaacctagaag---cagctggtttgaaggatacgagatcgtctgtagaggcaatattgatgca---------------------------acatagggatttcccatatgcagctaagctaatgctgactgccatcatgcttggatgtgtacaaggggatgatgtcaa---attagaagaggatctttccccgatggtatga-c--------------------tgatt-attagggct-----------aatg-ctgatt----------------------------acattcatgggatt-agtctct-------------ttacataatagtattt--------------gtat----------------------------------------------------------------------------------------------------------------------------------------------------------------------------------------------------------------------------------------------------------------------------------------------------------------------------------------------------------------------------------------------------------------------------------
>I28593_M024_Malvaceae_Carpodiptera_cubensis_seq1
-----------------------------tttttaacattttatgcac---------------------------------------------------------------------------tatatttaatgt-----------------------------------------------------------------------------------------------aaccagtgtgttccaagtgcac----------cggtatcgtggtacaagcaaat----------------------atattg-at-----------------------------------ctgctttatccggttata-----------gtc-aatccata-----tt--------ttctcttttgtcttgcgcaggaagaaattctggaagttctgcctac---agat---gacacaaagcaacgtgttgaaaagcatctccttcgtcctgaggagctcatagagctgtgtctgaaaagtggaagcagagagctagctttacagg---------------------------------------------tttttgatgtatttgcatggactagctcatccttttgcaagagctatagaaaccttttggaagagtgctggaagaaagctgctgatcaggatccttggagcgacctctatcaagcatccgtaactgaagggtggggtgacgatgaaaccctg---caacaacttagtcaaactatc----cttttccaggcttcaaataggtgttatggtccgaaagcagaaaccattgaagatggatttgataaagtgctgccattgagacaagaaaacctagaag---tacaaggttctaaggatacgcgatcgtctgtggaggcaattttgacgca---------------------------acacagggatttcccatatgcagggaagctcatgctgacggcaatcatgctgggatgtgtgcagga---tgatgtgaa---aatagaagaggatctttccccagtggaatga-c--------------------agatt-attagagct-----------aatacctgatt----------------------------acattct--gattt-tgtctc----------------ttttaagtgtgttt--------------ttctaatcattttttt----------cctttctttt----------tctcctttttacttttaatgaatgcatca-tg---------------gaagc------acccat----tccaaaa-------------------------------------------------------------------------------------------------------------------------------------------------------------------------------------------------------------------------------------------------------------------------------------------------------------
>I28594_M025_Malvaceae_Herrania_nitida_seq1
---------------------------tttttcaaatcttttaggcat---------------------------------------------------------------------------tctatatcatgt-----------------------------------------------------------------------------------------------tacccaagtgctccaagtgcat------------------tggtacatgcaaat----------------------atatta-at-----------------------------------ctgctttattccct-----------------------------------------ttttttggttgtcttctgcaggaagaaattatggaagttcttcctac---tgat---gacacgatgcaacgtgttgaaaagcatctccttcgtcccgaggagctcattaagctgtgtttgaaaagcagaagtagagtgctagctttgcagg---------------------------------------------tttttgatgtatttgcgtggactagcttatcgtttagcaagagccatgggaaccttttggaagagtgctggaagaatgctgcggatcaggatccttggagccagctctatgaagcgtctgtaaccgaagggtggagtgacgaggaaaccttg---caacaactaagtcaaactata----cttttccaggcttcaaataggtgttatggtccgaaagcggaaaccattgaagagggatttgatgaagtgctgccattgagacaagaaaacttagaag---cagccagtctgaacgagacgcgttcatctgtagaagcaatattgatgca---------------------------gcatagggatttcccgtatgcaggcaagctaatgctgactgctatcatgctgggttgtgtacagga---tcatgtcaa---aatagaagagggtctttccccaatggtatga-c--------------------acatt-attaggctaaggaggaaagagaaa-ttaattaatcagaat------------------aattttcttgaaatt---------ccaaaaaattggctgtcacttgtcatgt--------------gcatattgcatttccttttgc-----------------------------------------------------------------------caaaattctcttatgagt------------------------------------------------------------------------------------------------------------------------------------------------------------------------------------------------------------------------------------------------------------------------------------------------------------------------
>I28595_M184_Malvaceae_Guazuma_ulmifolia_seq1
---------------------------------------------------------------------------------------------------------------------------------------------------------------------------------------------------------------------------------------acccaagtgctccaagtgcatt-----------------tggtatttgc-aat----------------------acatta-at-----------------------------------ctgctttatc---------------------------------------------ttattttgttgtcttttgcaggaagaaattatggcagttcttcctgc---tgat---gacacgatgcaacgtgttgaaaaccatctccttcgtcctgaggagctcattgagctgtgtctcaaaartggaagcaaagagctagctttgcagg---------------------------------------------tttttgatgtttttgcatggactagctcatcatttcttaagagccataaaacccttttggaagagtgctggaagaatgctgctaatcaggatccttggagccagctctatgaagcatctgcaactgaagggtggagcgacgaggaaaccttg---caacagctaagtcaaactacg----cttttccaggcttcaaataggtgttayggtcctaaagcggaaaccattgaagagggatttgatgaagtgctgccactgagacaagaaaacatagaag---tagccactttaaaggatacaagttcgtccgtagaagcaatattgatgca---------------------------acatagggatttcccatatgctggcaagctaatgctgactgctatcatgctaggttctgtaccgga---tgatgtcaa---aatagaagagggtctttccccaatggtatga-t--------------------aggtt-attaggctagggaggaa--agataattaatcaatca----------------------gattttttt---------------------------ttttttgtggaaattccca--------------------------------------------------------------------------------------------------------aaaat------------------------------------------------------------------------------------------------------------------------------------------------------------------------------------------------------------------------------------------------------------------------------------------------------------------------------------
>I28598_M028_Malvaceae_Glyphaea_brevis_seq1
-------------------------------------------------------------------------------------------------------------------------------------------------------------------------------------------------------------------------------------------------------------------------------------------------------------------------at-----------------------------------ttgcttcatccatttatag------------ttggtcccta-----tc-------atttttggttgtcttgtgcaggaagaaattatggaagttcttccaac---tggt---gacagaaagcaacgtgttgaaaagcatctccttcatcctgaggagctcctagagatgtgtcgcaaaagtggacgcagagagctagctttgcagg---------------------------------------------ttttcgatgtatttgcatggactagctcatcatttcgtaagagccatagacacctattggaagagtgctggaagaatgctgcagatcaggatccttggagtgagctctatcaagcatccgtgaccgaagggtggagtgatgaggaaaccttg---caacacataagtcaaactatg----cttttccaggcttcaaataggtgttatggtccgaaagcggaaacctttgaagaggcatttgatgaagtgctgccattgagactagaaaactcggatg---tagccggtttgaagtatacgcggtcatctgtagaggcaatattgatgca---------------------------acatagggatttcccatatgcaggcaagctaatgctaactgctatcatgctgggttgtgtacagga---tgatgtcaa---aatagaagagggtctttccccaatggtatga-c--------------------agatttattagggtt-----------gata-ctgatt----------------------------acattcttggatta---------------------gtctcttttaattttt--------------gtataatcaatgttcttaacc--------------------tgcttttcactttttgctctcatttcatacacct-tg---------------gaagc------atgtatg-----------------------------------------------------------------------------------------------------------------------------------------------------------------------------------------------------------------------------------------------------------------------------------------------------------------------
>I28599_M029_Malvaceae_Desplatsia_dewevrei_seq1
-----------------------------------------------------------------------------------------------------------------------------------------------------------------------------------------------------------------------------------------------------agtgcatta------------------ttacatgcgatt----------------------atagta-aa-----------------------------------ttgctttatccatttacaa------------tcagtctata-----tt--------tttttggttgtcttctgtaggaagaaattatgaaagttctttctag---tgat---gactcacagcaacgtgttgaaaagcatctccttcgtccagaggagctcgtagagttgtgtctcaaaagtggaagcaaagagctagctttgcagg---------------------------------------------tttttgatgtatttgcatggactagctcatcatttcgtaagagccatagacacctattggaagagtgctggaagaatgctgctgatctggatccttggagcgagctttatcaagcatccgtaactgaagggtggagtgacgaggaaaccttg---caataccttagtcaaactatg----cttgtcctggcttcaaataggtgttatggtccaaaagcagaaaccatcgaagacggatttgatgaagtgctgccattgagacaagaaaactcagaaa---tagccggtttgaaggatacacggttatctgtagagacaatattgatgca---------------------------acacagggatttcccatacgcaggcaagctaatgctaactgccatcatgctgggtagtgtacagga---tgatgtcaa---aatagaagagggtctttccgcaatggtatga-c--------------------aagta-attagggct-----------aata-ctgatttac---------------------------attcttggatta---------------------gtctctcttaatatat--------------gtataaacgatcgttt----------ttccttct----------------------------------------------------------------------------------------------------------------------------------------------------------------------------------------------------------------------------------------------------------------------------------------------------------------------------------------------------------------------------------------------------
>I28600_M146_Malvaceae_Mortoniodendron_guatemalense_seq1
--------------------------------------tttcatgttcaa-----------------------------------------------------------------------------------------------------------------------------------------------------------------------------cagagttactctgttcaacagaaccgcac------------------aattccatgc--------------------------atattaaaacttgagttggcctttctgattcaattagaagatatggcctttatccatttata-----------gtc-agtccata-----tc----t-tttctattattgtcttctgcagaaagaaattatggaagttctatctac---taat---gacacaaagcaacattttgaaaaggagctccttcgtcctgaggagctaatagaactgtgtctcaaaagtggaagtaaagagctagctttgcagg---------------------------------------------tttttgatgtatttgcatggactagttcatcgtttcgcaagagccatagaaacctcttggaagagtgctggaagaacgctgctgatcaggatccttggagcgaactctatcaagcatccgaaagcgaagggtggagtgacgaggaaaccttg---caacaacttcgtcaaactatg----cttttccaggcttcaaatatgtgttatggtccgaaagctgaaatcattgaaggcggatttgatgaagtgctactcttgagacaagaaaacccagaag---tactcggtttgaaagacacaagatcatctgtagaggcaatattgatgca---------------------------acatagggatttcccatatgcagggaagctaatgctgactgctatcatgctgggacgtgtacagga---tgatgtgaa---aatagaagagggtttttccccaatggtatga-c--------------------agatt-attagggct-----------aata-ctgatt----------------------------acattcttggattt------------------agtctctttaagagtattt--------------atttaatcttgttttt---------------------------tcatcgtctttttg-----------------------------------------------------------------------------------------------------------------------------------------------------------------------------------------------------------------------------------------------------------------------------------------------------------------------------------------------------------------------------
>I28601_M030_Malvaceae_Sparmannia_africana_seq1
-----------------------------------------------------------------------------------------------------------------------------------------------------------------------------------------------------------------------------------------------------------------------------------------------------------------------a-at-----------------------------------ttgctttatccatttatag------------tgggtccata-----tg-------ttttgtggttgtcttgtgcaggaagaaattatggaagttcttccyactgatgat---gactcaaagcaacacgttcaaaghcatctccttcgtccagaggagctcatagaaatgtgtctcgaaagtggaaacaaagagctagctttgcagg---------------------------------------------tttttgatgtatttgcatggactagctcatcatttcgtaagagccatagacacttattggaagagtgctggaagaatgccgctgataaggatccttggagcgagctctatcaagcgtctgtaactaaagggtggagtgaygaggaaaccttg---caacaacttagtcaaacaatg----ctwttccaggcytcaaataggtgttatggcccgaragcagaaaccattgaagagggatttaatgaagtgctgccattgagacaagaaaayttrgaagaagtagccggwttgaaggatacayggtcatctgtcgaggcaatattgatgca---------------------------gcatagggatttcccrtatgcaggtaagctaatgctgactgctatcatgmtgggttgtgtacagga---tgatgtcaa---aatagaagagggtttttccccaatggtatga-c--------------------aggttcattagggct-----------aatg-ctgatt----------------------------acattcttggatta---------------------gtctcttttaatattt--------------gtataatcaatgcttt----------------------------------ttttttgctctcatttcatacacat-----------------------------------------------------------------------------------------------------------------------------------------------------------------------------------------------------------------------------------------------------------------------------------------------------------------------------------------------------------
>I28603_M223_Malvaceae_Gossypium_hirsutum_seq1
-------------------------------------------------------------------------------------------------------------------------------------------------------------------------------------------------------------------------------------------------------------------------------------------------------------------tatta-at-----------------------------------ctgctttatccatttatag----------tcaaagtccgta--------------tttytttrtcatcttctgcaggaagaaattatggaagttctaccwmt---ggat---gacacgaaccaacatgttgamaagaagctycttcrtcctgaggagctsatagagctgtgtctcgaaagtggaagcaaagagctasctttgcagg---------------------------------------------tttttgatgtatttgcatggactagctcatcatttcgcaagagccataggaaccttttggaggagtgctggaagaaggctgccgatcaagacccttggagcgagctatatcaagcatcagtatycgaaggttggagcgacgaggaaactttg---caacaacttagccgaactatc----cttttcaaggcttcaaacaggtgttatggtccgaaagcagaaaccattgawgayggattcggtgaagtgctgccattgagacaagaaaaygtagaag---tagccggtttgaaagayrcacgatcatccgttgaggcaatattgatgca---------------------------acatagggatttcccatatgcaggtaagctaatgcttactgccctcatgctaggatgtgtacaaggggacgatgttaa---attagaggagagcctttccccaatggtatga-cag------------------------attagggct-----------aata-ctgatc----------------------------acat---------------------------------------------------------------------------------------------------------------------------------------------------------------------------------------------------------------------------------------------------------------------------------------------------------------------------------------------------------------------------------------------------------------------------------------------------------------------------------------------------
>I28604_M032_Malvaceae_Entelea_arborescens_seq1
a-------------------aattcaatattacaaattgcttgttttcaaacc----------------------------------------------------------------------tttatattatgtt--------------------------------------------------------------------------------------------------------acccaagtgcat------------------tacttcatgcaaat----------------------acatta-at-----------------------------------ttgctttatccatttatag------------tgggtmcata-----tc-------ttttttggttgtcttgtgcaggaagaaattatggaagttcttcctac---tgat---gactcaaagcaacrmgttcaaasgcatctccttcktccagaggagctcatagaaatgtgtctcsaaagtggaaacaaagagctagctttgcagg---------------------------------------------tttttgatgtvtttgcatggactagctcatcatttcgtaagagccatagacacbtactggaagagtgctggaagaatgccgctgayaaggatccttrgagcgagctctatcaagcgtctgtaactaaagggtggagtgatgaggaaaccttg---caacaacttagtcaaacaatg----cttttccaggcttcaaataggtgttatggccsgaaagcagaaaccrttgaagagggatttaatgaagtgctgccattgagacaagaaaacttagaagaagtagccrgattgaaggatacacrgtcatctgtcgaggcaatattgatgca---------------------------gcatagggatttcccatatgcaggcaagctaatgctgactgctatcatgctgggttgtgtacagga---tgatgtcaa---aatagwagagggtttttccccaatggymtga-y--------------------aggttcattagggct-----------aatg-ctgatt----------------------------acattcttggatta---------------------gtctcttttaatattt--------------gtataatcaatgcttt----------------------------------------------------------------------------------------------------------------------------------------------------------------------------------------------------------------------------------------------------------------------------------------------------------------------------------------------------------------------------------------------------------------------
>I28605_M235_Malvaceae_Abutilon_sp_seq1
---------------------------------------------------------------------------------------------------------------------------------------------------------------------------------------------------------------------------------------------aggctcg-------------------------------------aaagtgaaaacattattccaaatcgatatta-at-----------------------------------ctgatttatccatttaaaa----------gtcgagtccata---------------------------ttctgcaggaagaaattatggaagttctatctac---tgat---gacccaaagcaacgtgttgaaaggcagctccttcggcccgaggagctcatagaactgtgtctcaagagcggaagcaaagatctagctttgcagg---------------------------------------------tttttgatgtatttgcatggactagctcatcatttcgcaggagcaataggaaccttttggaagagtgctggaagaacgctgctgatcaagatccttggaaccagctctatgaagcctctgtatccgaaggttggagtgatgaggaaaccttg---aaacgacttagcgagactatc----cttttcaaggcttcaaatatgtgttatggtccgaaagcagaaaccattgaaggcagattcgaggaggtgctgccgttgagacaagaaaacatagaag---tagccggtttgaaagattctcgatcatctttggaggcgatactgatgca---------------------------acatagggattttccatatgcaggtaagctaatgctgactgccatcatgctaggatctgtacaaggggatgatggtaa---attagaagagggcctttccccaatggtatga-c--------------------agatt-attacggag-----------aaca-ctgatt----------------------------acattcttgagatt--ggcatt-------------ttctatactagtattt--------------gtataatctttt-------------------------------------------tggtct----aagtgcataa-tc---------------c----------------------------------------------------------------------------------------------------------------------------------------------------------------------------------------------------------------------------------------------------------------------------------------------------------------------------------------
>I28606_M033_Malvaceae_Reevesia_formosana_seq1
---------------------------------------------------------------------------------------------------------------------------------------------------------------------------------------------------------------------------------------------------------------------------------------caaat----------------------atatga-at-----------------------------------ctgctttatccatttata-----------gtc-agtctgta-----tc--------ttttttgttgtcttctgcaggaagaaattaagttcgttctacctac---tgat---gacacaaagcaacgtgttgaaaagcagctccttcgtcctgaggagctcattgagctatgtctcaaaagtggaagcaaagagctagctttgcagg---------------------------------------------tttttgatgtatttgcatggactagctcatcatttcgcaatagccacagaaaccttttggtagagtgctggaagaacgctgctgatcaggatccttggagccagctctatcaagcatctgtatccgagggttggagtgacgaggaaaccttg---caacaacttagtcaaactatc----cttttccaggcttcaatcagatgttatggtcygaaagcagaaaccattgaagacggatttgatgaagtgcttccattgagacacgaaaacctagaag---taggcagtttgaaggatacacgtttgtctgttgaggcaatattgatgca---------------------------acatagggatttcccatatgcaggtaagctaatgctgactgctatcatgctgggatgtgtagaggatgatgatgtcaa---aatagaagagggtctttccccaatggcatga-c--------------------agatt-attaggact-----------aata-ctgatt----------------------------acattcttgg------tttcgt-------------ctctttaatggtattt--------------gtataatcatgtttttattta----tttttttatttattgttcttctcactttttggctcttattatattcatca-cc---------------g----------------------------------------------------------------------------------------------------------------------------------------------------------------------------------------------------------------------------------------------------------------------------------------------------------------------------------------
>I28607_M034_Malvaceae_Mansonia_altissima_seq1
----------------------------------------------------------------------------------------------------------------------------------------------------------------------------------------------------------------------------------------------tgctcgaagt----------------------------------------------------------atagta-at-----------------------------------ctgctttatccatttata-----------gtctgtcttgta-----tc-------ttttctggttgtcttcttcaggaagaaattatgaaagttttacctac---tgat---ggcacaaagcaaagtgtcgaaaagcagcttcttcgtcctgaggagctcatagagctgtgtctgaaaagtggtagcaaagagctagctttgcagg---------------------------------------------ttttcgatgtatttgcgtggactagctcattatttcgcaagacccatagaaaacttttggaagagtgctggaagaatgctgctaatcaggatccttggagcgaactgtatcaagcatcaggagccgaaggttggggtgatgaggaaaccatg---caacaacttagtaaaacaaca----cttttccaggcttcgaaaaggtgttatggttcgaaagcagaaaccatcgaagacggatttgatgaagtgctgccattgagacaagaaaacctagaag---tacccggtttgaaggaagcgtgtttgtctgtagaggcaatattgatgca---------------------------acatagggattttccatatgcaggtaagctaatgctgactgctatcatgctgggatgtgtgcaggaggatgatgtcaa---aagggaagagggtatttccccagtggtatga-c--------------------agact-attagggct-----------aata-ctgatt----------------------------acattcttggattt-agtcc---------------atttttgttggttctt-------------------------------------------------------------------tttgctcttattaatttcatct-------tc---------caagc------atgctt----tccaaaataaaamcc--ttggttttggcaaaagacagtttaatat--------------------------------------------------------------------------------------------------------------------------------------------------------------------------------------------------------------------------------------------------------gtttttcttggcact
>I28608_M035_Malvaceae_Hosfordia_alata_seq1
-----------------------------------------------------------------------------------------------------------------------------------------------------------------------------------------------------------------------------------------------------------------------------------------------------------caattcgatatta-at-----------------------------------cttatttatccatttaaaa----------gtcrwgtmcata---------------------------ttctgcaggaagaaattatkgaagttctatctac---tgat---gacccaaagcaacgcgttgaaaggcagctccttcgtcccgaggagctcatagagctttgtctcaaaagcggaagcaaagagctagctttgcagg---------------------------------------------tttttgatgtatttgcatggactagctcatcatttcgcaagagcaataggaaccttttggaagagtgctggaagaacgctgctgatcaagatccttggaaccagctmtatgaagcctctrtatccgaaggttggagtgatgaggaaaccttg---aaacgacttagccaaactatc----cttttcaaggyttcaaatatgtgttatggtccgaaagcagaaaccattgaaggcagattcgaggaggtgctrccgttgagacaagaaaacgtagvag---tagccagtttgaaagattctcgatcatctttggaggcvatabtgatgca---------------------------acatagggattttccatatgcrggtaagctaatgctgactgccatcatgctaggatctgtacaagrkgatgatggtaa---attagaagagggcctttccccaatggtttga-c--------------------agatt-attactgag-----------aaca-ctgatt----------------------------acattctt--------------------------------tactggtattt--------------gtataatttttt-------------------------------------------tggtcttataaagtgcataa-cc---------------caatc------atggat----tccaatt-----------taat----------------------------------------------------------------------------------------------------------------------------------------------------------------------------------------------------------------------------------------------------------------------------------------------
>I28609_M036_Malvaceae_Pentaplaris_davidsmithii_seq1
-----------------------------------------------------------------------------------------------------------------------------------akrk-----------------------------------------------------------------------------------------------racgaaagtgctcgaattgcac------------------cagtacatggaaat----------------------atttta-at-----------------------------------ctgctttatacatttata------------tcaagtctgta-----tc--------ttttttgttgtcttctgcaggaagaaattatggaagctctacctac---ggat---gacacaaagcaacgtgttgaaaggcagctccttcgtcctgaggagctcatagagctgtgtctcaaaagtggaagcaaagagctagctttgcagg---------------------------------------------tttttgatgtatttgcatggactagctcatcgtttcgcaagagccataggaaccttttggaagagtgctggaaaaacgctgccgatcaagatccttggagccagctctatcaagcatctgtatccgaaggttggagtgacgaggaaaccttg---caacaacttagccaaactatc----cttttcaaggcttcaaataggtgttatggtccgaaagcagaaaccattgaagatggatttgatgaagtgctgctattgagacaagaaaacatagaag---tagctggtttgaaagatacgcgatcatccgtggaggcaatattgatgca---------------------------acatagggatttcccatatgcaggtaagctaatgctgactgctatcatgctaggatgtgttcaaggggatgatgttaa---attagaagagggtctttccccaatggtatga-c--------------------agatt-attggggct-----------aata-ctgatt----------------------------acattcttrkgatttwktmtct-------------ttaattwgtagtattt--------------gtatmatcwtgtgct-------------tttttttt---------------ttttymwttttybdr--------------------------------------------------------------------------------------------------------------------------------------------------------------------------------------------------------------------------------------------------------------------------------------------------------------------------------------------------------------------
>I28610_M037_Malvaceae_Heritiera_littoralis_seq1
-------------------------accatgcttgattttttgt---------------------------------------------------------------------------------------------------------------------------------------------------------------------------------------------------aaacaaaacactcacttttcggccaaagcaagggaattatagaat----------------------agatta-at-----------------------------------ctgctttatccatttgta-----------gtc-agtccgt------aa-------tttttttgttgtcttctacaggaagaaattatggaagttcttcctac---tgat---gattcaaagcaacatgttgaaaagcagctccttcgtcctgaggagctgatagagctgtgtcttaaaagcggaagcaaagagctagcattgcagg---------------------------------------------ttttcgatgtatttgcatggactagctcatcatttcacaagagccatagaaaccttttggaagagtgctggaagaacgctgctgatcaggatccttggagtgaactctatcaagcatcagtaactgaggggtggagtgacgaggaaaccttg---caacaacttagtcaaacaatg----cttttccaggcttcaaataggtgttatggtccgaaagcagaaaccattgaagacggatttggtgaagtgctgccactgagacaagaaaacccagaag---tacccrgttcgaaggatacacgatcgtctgtggaggcaatattgatgca---------------------------acacagggatttcccatatgcagggaggctaatgttgactgcaatcatgatgggatgtgtacaggaggatgatgtcaa---aatagaagagggtctttccccaatggtatga-c--------------------aggtt-attagggct-----------ggtg-ctaat------------------------------actttcttttttt-ggtc------------------------------at--------------ggaaagtgat----------------------------------------------------------------------------------------------------------------------------------------------------------------------------------------------------------------------------------------------------------------------------------------------------------------------------------------------------------------------------------------------------------------------------
>I28611_M062A_Malvaceae_Durio_zibethinus_seq1
-------------------------------------cttaagt---------------------------------------------------------------------------------------------------------------------------------------------------------------------------------------------------gcacgaagtgc------------------agcggaacatgcaaat----------------------acatta-at-----------------------------------ctgctttatccatttata-----------gtc-atcccata-----tc-------tttttttgttgtcttctgcaggaagaaattatggaagttctacctac---tgat---gacacaaagcaacgtattgaaaagcagctccttcgtcctgaggagctcatagagctgtgtctcaaaagtggaagcagagagctagctttgcagg---------------------------------------------tttttgatgtatttgcgtggactagctcatcatttcgcaagagccatagaaaccttttggaagagtgctggaagaatgcagcagatcaggatccttggagccagctttatcaagcatccgaatctgaagggtggagtgacgaggaaaccttg---caacaacttagtcaaactatc----cttttccaggcttcaaataggtattatggtccgaaagcagaaaccattgaagacgaatttgatgaagtgctgccattgagactagaaaaccyagaat---ttccaggtttgaaggatgtgcgttcatctgtagaggcaatattgatgca---------------------------acatagggatttcccatatgcaggcaagctaatgctgactgctatcatgctgggatgtccacaggaggataatgggaa---aatagaagagggtctttccccaatggtatga-cattatttagtctctttaattgtgtt-tgtagtggc-----------aatc-ttgatgcaacatagtctcgttttcactagaaaaaggttcctttagttt-aaccactaa--------agacatttttatataaaat--------------agagaatgattttctt---------------------------tttcttttt----------------------------------------------------------------------------------------------------------------------------------------------------------------------------------------------------------------------------------------------------------------------------------------------------------------------------------------------------------------------------------
>I28612_M038_Malvaceae_Brachichyton_bidwillii_seq1
---------------------------------------------------------------------------------------------------------------------------------------------------------------------------------------------------------------------------------------------------caagtgc------------------actggtatatgcaaat----------------------acataa-gt-----------------------------------ctgctttatccatttacg-----------gtc-tgt----------at-------tttttttgttgtcttctacaggaagaaattaaggaagttcttcctgc---tgat---gatttgaagcaacgtgttgaaaagcagctccttcatcctgaggagctcatagagctgtgtctcaaaagcggaagcaaagagctagtattgcagg---------------------------------------------tttttgatgtatttgcgtgtmctagctcatcatttcgcaagagccatagaaaccttttggaagagtgctggaagtacgctgccgatcaggatccttggagcgaactcyatcaagcatccgtaactgaagggtggagtgacgaggaaactttg---caacaacttagtcaaacaata----ttattccaggcatcaaataggtgttatggtccgaaaactgaaaccattgaagatggattcggtgaagtgctgccattgagacaagaaaacccagaag---tacccggtttgagggatacgcaatcgtctgtggaggcaatcttgatgca---------------------------acacagggatttcccatatgcagggaggctaatgttgactgctatcatgckgggatgtgtacaggaggatgatgtcaa---aatagaagagggtctttacccaatggtatga-c--------------------agatt-gttaggact-----------ggtg-ctaat------------------------------actttctgttttt-gttcat-----------------catggaaaggcat--------------gaatccgaaat---------------------------------------------------------------------------------------------------------------------------------------------------------------------------------------------------------------------------------------------------------------------------------------------------------------------------------------------------------------------------------------------------------------------------
>I28613_M039_Malvaceae_Eriotheca_macrophylla_seq1
----------------------------------------------------------------------------------------------------------------------------------------------------------------------------------------------------------------------------------------------------------at------------------caktacatgcaaaa----------------------atatta-at-----------------------------------ctgcyttatccatttdta-----------gtcaaatccdtm-----ty--------yttttkgttgtcttctgcaggaagaaattrtggargttctwcctac---tgatcacgacrcaaagcaacdtkttgaaamgcagctycttcgtccygaggagctcatagagctgtgtctcaraagtggaagcaragagctagctttgcagg---------------------------------------------tttttgatgtwtttgcatggacwagctcatcatttcgcaagagccayagaaaccttytggaagagtgctggaagaaygctgcygatcargatccttggagcnrgctmtatcaagyrtyybtatccgaaggyyggagtgacraggaaaccttgcaacaacaacttagycaaasyakc----cttttcmaggcttcaaabaggtgttatggtccgaaagmrgaaaccattgargacrgattcratgaagygytgcyattgagacaagaraacctagaag---yascygkttyraaggatacsmrhtystcygtsgaggcaatattgatgca---------------------------acatagggatttcccatatgcaggtaagytaatgctgactgccatcatgcttggatgtbtacarrrggatgatgtcaa---ahtagaagaggatctttccccaatggtttga-c--------------------agagt-attagggct-----------aata-ctgatt----------------------------acattcttgggatttaatctct-------------ttaatta-------------------------------------------------------------------------------------------------------------------------------------------------------------------------------------------------------------------------------------------------------------------------------------------------------------------------------------------------------------------------------------------------------------------------------------------------------------
>I28614_M040_Malvaceae_Hydrogaster_trinervis_seq1
----------------------------------------------------------------------------------------------------------------------------------------------------------------------------------------------------------------------------------------------------------tcta------------------ttacatgcaaat----------------------atatta-at-----------------------------------ttgctttatccataagtaa------------tcgatctata-----ttttt----tttgtgggttgtcttctgcaggaagaaattatggaagttcttcctac---tgat---gagtcaaagcaatgtatggaaaagcatctcctccgtccagaggagctcatagagttgtgtctcaaaagtggaaggaaagagctagctttgcagg---------------------------------------------tttttgatgtatttgcatggactagctcatcgtttcgtaagagccatagacacctattggaagagtgctggaagaatgctgctgatctggatccttggagcgagctttatcaagcatccattaatgaaggacggagtgacgaggaagccttg---caacgccttagcctaactatg----cttctccaggcttcaaataggtgttatggtctgaaagcagaaaccattgaagacggatttgatgaagtgctgccgttgagacaagaaaacttggaag---tagcaggtttgaagaatacacggccatctgtggaggcaatattgatgca---------------------------acacagggatttcccatatgcaggcaagttaatgctgactgctattatgctgggttctgcacatga---taatgtcaa---aacagaagagggtccttcctcaatggtatga-c--------------------aggta-attagggct-----------aatg-ctgatt----------t-----------------acgttcttggatta---------------------gtctcgtttaat---------------------------------------------------------------------------------------acacct-tg---------------gaagc------atgtat----tttgcgatagaatca--atgattttgacaaagttaaagaaaa--------------------------------------------------------------------------------------------------------------------------------------------------------------------------------------------------------------------------------------------------------------------------
>I28615_M041_Malvaceae_Pterygota_brasiliensis_seq1
------------------------------------------------------------------------------------------------------------------------------------------------------------------------------------------------------------------------------------------------------------------------------------------------------------------------------------------------------------------tctatccatttata-----------gtt-agtgcatc-----ta-------tttttttgttgtcttctacaggaagaaatcatggaagttcttcctac---cgaa---gatacaaagcaacgtgttgaaaagcagctccttcgtcctgaggagctcatagagctgtgtctcaaaagcggaagcaaagagctagcattgcagg---------------------------------------------tttttgatgtatttgcatggactagctcatcatttcgcaagagccatagaaatcttttggaagagtgctggaagaacgctgctgatcaggatccttggagtgaactctatcaagcatctgtaaccgaagggtggagcgacaaggaaaccttg---caacaacttagtcaaactatg----ctattccaggcttcaaataggtgttatggtccgaaggcagaaaccattgaagacggatttgctgaagtgctgccattaagacaagaaaacccagaag---tagccggtttgaaggatatgcaatcgtctgtggaggcaatattgatgca---------------------------acacagtgattttccgtatgcagggaggctaatgttgactgctatcatgctgggatgtatacaggatgatgatgtcaa---aatagaagatggtttttccccaatggtatga-c--------------------agatt-attagggct-----------gata-ctgatt----------------------------actttcttggattt-agtctc-----------------tttaata----------------------------------------------------------------------------------------------------------------------------------------------------------------------------------------------------------------------------------------------------------------------------------------------------------------------------------------------------------------------------------------------------------------------------------------------------------
>I28618_M044_Malvaceae_Pentace_laxiflora_seq1
-------------------------------ggaaacattttaggcac---------------------------------------------------------------------------tacatctaatgtg----------------------------------------------------------------------------------------------aaccaaagtgttccaagtgcac----------tggatgt-------------ta----------------------atatta-at-----------------------------------ctgctttatccatt---------------------tccata-----tt--------ttttctgttgtcttctgcaggaagaaattctggaagttctacctgc---ggat---gacacaaagcaacgtgttgaaaagcagctccttcatcccgaggagcttgtagagctgtgtctgaaaagcrgaagcaaagagctagctttgcagg---------------------------------------------tttttgatgtgtttgcatggactagctcatcctttcgcaagagccatagaaacctcttggaggagtgctggaagaaagctgccgatcaggatccttggagtgagctctatcaagcatccataactgaagggtggggtgatgacgaaaccctg---caacaacttagtcgaactatc----cttttccaggcttcaaatagatgttatggtccaaaagcagaaacaattgaagatggattcaatgaagtgctgccattgagaca---------agaag---tacctggtttgaaggatacacgatcgactgtagaagcaatgttgatgca---------------------------acacagggatttcccatatgcagggaagctaatgctgactgcaatcatgctgggatgcgtgcagga---tgatttgaa---aatagaagaggatcttgccccaatggtatga-c--------------------aggtt-attatggct-----------aata-ctgatt----------------------------acattcttggattt-agtctct---------------ttttaagtgtattt--------------tcctatcatatgtttt----------tytytchhtw----------cycywtttttaaat--------------------------------------------------------------------------------------------------------------------------------------------------------------------------------------------------------------------------------------------------------------------------------------------------------------------------------------------------------------------------
>I28619_M045_Malvaceae_Phragmotheca_mammosa_seq1
------------------------------------------------------------------------------------------------------------------------------------------------------------------------------------------------------------------------------------------------ctcgaactgcat------------------caatacatgcaaat----------------------agatta-at-----------------------------------ctgctttatccatttata-----------gtcaagtctgtt-----tc-------cttttttcttatcttctgcaggaagaaattatggaagttctacgtac---tgat---gaaacaaagcaacgtgttgaaaggcagcttcttcgtcctgaggagctcatagagctgtgtctcgaaagtggaagcaaagagctagctttgcagg---------------------------------------------tttttgatgtatttgtatggactagctcatcatttcgcaagagccatagaaaccttttggaagagtgctggaagaatgctgccgatcaagatccttggagccagctctatcaggcatccgtatccgaaggttggagtgacgaggaaaccttg---caacaacttagccaaactatc----cttttcaaggcttctaattggtgttatggtccgaaagcagaagccattgaagacggaatcgatgacatgctgccattgagacaagaaaatctagaag---tagccagtttgaaagatacgcgatcatctgtggaggcaatattgctgca---------------------------acatagggatttcccatatgcaggtaagttaatggtcactgccatcatgctaggatgtgtacaaggtgacgatgtcaa---attagaagagggtctctccccaatggtatga-c--------------------agatt-attaggct------------aata-ctgatt----------------------------aaattcttggaatttaatctct-------------ttaactagtagtatt-----------------------------------------------------------------------------------------------------------------------------------------------------------------------------------------------------------------------------------------------------------------------------------------------------------------------------------------------------------------------------------------------------------------------------------------------------
>I28620_M046_Malvaceae_Camptostemon_shultzii_seq1
---------------------------------------------------------------------------------------------------------------------------------------------------------------------------------------------------------------------------------------------------------------------------------------------------------------------------------------------------------------------------------------------------------------------------------------------------------------------------------------------------------------------------------------------------------------ctagctttgcggg---------------------------------------------tttttgatgtatttgcatggactagctcatcatttcgcaagaaccataggaaccttttggaagagtgctggaagaacrctgccgatcaagatccttggagccagctctatcaagcatcagtatccgaaggttggagtgacgaggaaaccttg---caacaacttagccaaactatc----cttttcaaggcttcaaaaaggtgttatggtccgaaagcagaaacaattgaagacggattcgatgaagtgctgccattgagacaagaaaacctagaag---tagcgagtttgaaagacacgcgatcatccgtggaggcaatattgatgcaaggtttcctcgtcactccaaccttcggayayagrkryttkmyakarsyrgstmmrmrratsytgayygscakygtkctaggatgtctataaga--------------------------------------------------------------------tgata---------------------aat-------------------------------------------------------------------------------------------------------------------------------------------------------------------------------------------------------------------------------------------------------------------------------------------------------------------------------------------------------------------------------------------------------------------------------------------------------------------------------------------------------------------------------------------
>I28623_M048_Malvaceae_Abroma_augusta_seq1
aa-----tttaatattacagattgccgtttttaaaaccttttaggcaa---------------------------------------------------------------------------tttatatcatgt------------------------------------------------------------------------------------------------aacaaagtgatccaggtgcat------------------tggtacatgcaaat----------------------atattg-at-----------------------------------atgctttatccatttata-----------gtcaagtccgtat-------------cttttttggtatattgtgcaggaagaaattatggaagttcttcgtac---tgat---gacgtgaaa---------------catctccttcgccctgaggagctcatagcgaagtgcctcgaaagtggaagcaaagagctagcattgcatg---------------------------------------------tttttgatgtatttgcatggactagctcatcatttcgtaagagccatagaaaccttttggaggagtgctggaagaatgctgctgatcaggatccttggagccagctttatgaagcatccgtaacccaagggtggagtgacgaggaaaccttg---caacaacttagtcgaactatg----cttttccaggcttccaataggtgttatggtccgaacgcagaaaccattgaagacggatttgatcaagtgctgccattgagacaagagaacgtagaag---tgccgggtttgaaggatacgccttcatctgtagaggcaatattgatgca---------------------------gcatagggatttcgcatacgcaggcaagctgatgctgactgctatcatgctgggttgtgtacatgg---tgatgtcaa---aatagaagagggtctttcccctatggtatga-c--------------------agatt-attagggct-----------aata-ctgatt----------------------------acattgttggatta-----------------g---ttcaacattattatttttattgttattattgtgtaatcatcatttg---------------------------------------cgttgatatttggcaaactc-ta---------------gaaac----------------------------------taa-----------------------------------------------------------------------------------------------------------------------------------------------------------------------------------------------------------------------------------------------------------------------------------------------
>I28625_M193_Malvaceae_Apeiba_tibourbou_seq1
-----------------------------------------------------------------------------------------------------------------------------------------------------------------------------------------------------------------------------------------------------agtgcat------------------tacttyattcaaat----------------------atatta-at-----------------------------------ttdctttatccatttatag------------y-crtccata-----tc-------tttttkggttgtcttgtscaggaagaaattatggaabttcttcctac---tgaa---gactcaaagcaacatgttgaaaagcatctccttcgtccvgaggagctcatagagatgtgtctcaaaagtggaaacaaagagctagctttgcagg---------------------------------------------tttttgatgtatttgcatggactagcycatcrtttygtaagagccatagacacytnttggaagdgtgctggaagaatgcygytgatcaggatccttggagcgagvthtatcaagcatccdtaactaaakggtggagtgatgaggaaaccttg---caacaacttagtcaaactatg----cttttccaggcttcaaataggtgttatggcccgaaagcagaaaccattgaagagggatttgatgaagtgctgcchttgagacaagaaaacttagaagwakhmgccggtttgaaggatasrcggtcatctgtcgaggcaatattgatgca---------------------------gcataggkatttcccwtatgcgggcaagctratgcttactgctatcatrctgggttgtgtacaggr---tgatgtgaa---aatrgawgagdgycwtkccccaatggtatga-c--------------------aggttcatwrgggct-----------aatg-ctgatt----------------------------acattaytggatta---------------------gtctcttttaatgttt--------------gtataatcaatggtttttgcy----------------------yttttttcgytttgctctcatttcakamaaccttg---------------gaggc------atgtatgt--------------------------------------------------------------------------------------------------------------------------------------------------------------------------------------------------------------------------------------------------------------------------------------------------------------------tg
>I28626_M226_Malvaceae_Helicteres_guazumifolia_seq1
---------------------------------------------------------------------------------------------------------------------------------------------------------------------------------------------------------------------------------------------------taaatacag------------------tggcacatgcgaat----------------------gtatta-at-----------------------------------ctgctttatccatttatag---------------------------tcagcttgtttctttttgggttttcttcaggaagaaattatggaagttttacctac---tgat---gacacaaagcaaagtgttgaaaagcagcttcttcgtcccgagaagctgatagagctgtgtttgaaaagtggaagcaaagagcttgctttgcagg---------------------------------------------ttttcgatgtatttgcatggactagctcatcatttcgcaagacccatagaaaccttttggaagagtgctggaagaacgctgctaatcaggatccttggagcaaactgtatgaagcatcagtagctgaaggctggggcgatgaggaaaccttg---caacaacttagtaaaactacg----cttttccaggcttcaaataggtgttatggtccgaaagcagaaaccatcgaagaaagattcgatgaagtgctgccactgaggcaagaaaacctagaag---tacccggtttgaaggaagtgtgttcgtctgttgagacaatattaatgca---------------------------acatagagatttcccatatgcaggcaagctaatgctgactgccatcatgctgggatgtgtacaggaggatgatggcaa---aatagaagagggtctttacccaatggtatga-c--------------------aggta-gttagggct-----------aata-gtgatt----------------------------actttcttggattt------------------agtttttttaatagtatctgtaatttt------gtgtaatcaattttttttgggggga-----------------------ttctttttgct---------------------------------------------------------------------------------------------------------------------------------------------------------------------------------------------------------------------------------------------------------------------------------------------------------------------------------------------------------------------------
>I28628_M051_Malvaceae_Werklea_horrida_seq1
---------------------------------------------------------------------------------------------------------------------------------------------------------------------------------------------------------------------------------------------------------------------------------tacacggaaat----------------------atatta-gtaat-------------------------------ccgtttttatccatttata-----------gtcaagtccgta-----tc---------yttttgttgtcttctrcaggaagaaattatggaagttstacctgc---tgat---gwtacaaagcaacgtgttgagaagcagctccttcgcccygaggagctcrtagagctktgtctmaaaagtggaagcaaagagctagctttgcagg---------------------------------------------tttttgatgtatttgcatggacgagctcatcatttcgcaagabccayaggahccttttggargagtgctggaaaaacgcwgctgatcaagatccttggakccaactctatgaagcatcywtatctgaaggttggagtgacgaggaraccttg---caacaacwyagcvaaactatc----cttttcaaggcttcaaataggtgttatggtcygaaggcagaaaccattgaagacggattcgatgaagtrytgccattgagacargaaaacgcagaag---tarccggtttgaaagatrcacgatcatccgtggargcaataytratgca---------------------------acayagggatttcccatatgcaggtaagctaatgctgactgctatmatgctaggatgtgtacarggggatgatgctaa---attagaagagggcctttccccaatggtatga-c--------------------agatt-attagggmt-----------matw-ctgatt----------------------------acattttggg---tttgtcttt-------------ttcattactggtat------------------------------------------------------------------------------------------------------------------------------------------------------------------------------------------------------------------------------------------------------------------------------------------------------------------------------------------------------------------------------------------------------------------------------------------------------
>I28629_M052_Malvaceae_Spirotheca_rosea_seq1
---------------------------------------------------------------------------------------------------------------------------------------------------------------------------------------------------------------------------------------------------------------------------------ttcctgaaaat-----------ctcagagagggctgtta-at-----------------------------------cttctttatccatttata-----------gtcaagtctgta-----tc----------ttttgttgtcttctgcaggaagaaattatggaacttctagctac---caat---gacgcaaagcaacgtattgaaacgcagctccttcgtcccgaggagctcatagagctgtgtctcaaaagtgcaagcagagagctagctttgcagg---------------------------------------------tttttgatgtatttgcatggacaagctcatcatttcgcaagagccacagaagccttctggaagagtgctggaagaacgctgccgatcaagatccttggagcgagctttatcaagcatccgtatctgaaggttggagtgacgaggaaaccttg---caacagcttagccgaactatc----cttttcaaggcttcaaatagttgttatggtccgaaagcagaaaccattgaaagtggatttgatgaagtgctgccgttgagacaagaaaacctagaag---cagctggtttgaaggatatgcgatcgtctgtggaggcaatattgataca---------------------------acatagggatttcccgtatgcaggtaagctaatgctgactggcatcatgcttggatgtgtacaagggaatgatgtcaa---attagaaggggatctttcccctatggtatga-c--------------------tgatt-attagggct-----------aata-ctgatt----------------------------acattcatgggatt-agtctct-------------ttaattaatagtattt--------------gtatcatcatgtgtt------------------------------------ttttt------------------------------------------------------------------------------------------------------------------------------------------------------------------------------------------------------------------------------------------------------------------------------------------------------------------------------------------------------------------------------
>I28630_M053_Malvaceae_Huberodendron_swietenioides_seq1
--------------------------------------------------------------------------------------------------------------------------------------t-----------------------------------------------------------------------------------------------aacgaaagtgctcgaagtgcat------------------cagtacatgcaaat----------------------atatta-at-----------------------------------ctgctttatccatttata-----------attaagac--ta-----cc--------ttttttgttgtcttgtgcagsaagaaattatggaagttctacctac---tgat---gacacaaagcaacgtgttgaaaggcagctccttcgtcctgaggagctgatagagctgtgtctcagaagtggaagcaaagagctagctttgcagg---------------------------------------------tttttgatktatttgcatggactagctcatcattccgcaagagccatagaaaccttttggaagagtgctggaagaatgctgccgatcaagatccttggagtgagttctatcaagcatctgtatccgaaggttggagtgaygaggaaaccttg---caacaacttagccaaactatc----cttttcaaggcttcaaataggtgttatggtccaaaagcagaaatcattgaagacagattcgatgaagtgctgccattgagacaagaaaacctagaag---tagccggtttgaaggatacacgatcatcggtggaggcaatattgatgca---------------------------acatagggatttcccatatgcaggtaagctaatgctgactgccatcatgctaggatgtgtacaaggggatgatgtcaa---atttgaagagggcctttccccaatggtatga-y--------------------agatt-attwgggct-----------aata-ctgatt----------------------------acattcttgggattttgtctct-------------ttaattawtagtattt--------------gcataatcatgtgt------------------------------------------------------------------------------------------------------------------------------------------------------------------------------------------------------------------------------------------------------------------------------------------------------------------------------------------------------------------------------------------------------------------------
>I28633_M056_Malvaceae_Adansonia_digitata_seq1
------------------------------------ccttttaggtac---------------------------------------------------------------------------actatgtaatgt-----------------------------------------------------------------------------------------------aatgaatgtgctcaaagtgcat------------------cagtacatgcaaaa----------------------atatta-at-----------------------------------ctgtttyatcctttgata-----------gtcaagtctgca-----tc--------ttctttgttgtcttctgcaggaagaaattatggaagttctacctac---tgat---gacgcaaagcaatgtgttgacacgcagctccttsgtcctgaggagctcatagagctgtgtctcaaaagtggaagcagagagctagctttgcaag---------------------------------------------tttttgatgtatttgcatggactagctcatcatttcgcaagagccacagaaaccttsyggaagagtgctggaagaacgctgccgatcaagatccttggagcgagctctatgaaacatctgcttctgaaggttggagtgacgaggaaaccttg---caacaacttagccaaactatc----cttttcaaggcttcaaataggtgttatggtccgaaagcggaaaccattgaagatgsattcgatgaagtgctgccattgagacaagaaaacctagaag---cagccggtttgaaggatacgcgatcctctgtggaggccatattgatgca---------------------------ncatagggatttcccatatgcaggtaagctaatgctgactgccatcatgcttggatgtgtacaaggggaygatgtcaa---attagaagaggatctttccccaatggtatga-c--------------------agatt-attagggct-----------aata-ctgatt----------------------------tcattctygg--tttagtc-----------------taattaatagtattt--------------gtat---catatg-------------------------------------------------------------------------------------------------------------------------------------------------------------------------------------------------------------------------------------------------------------------------------------------------------------------------------------------------------------------------------------------------------------------------
>I28636_M059_Malvaceae_Pterospermum_pierrei_seq1
-------------------------------------------------------------------------------------------------------------------------------------------------------------------------------------------------------------------------------------------------------------------------------------------------------------------------------------------------------------------------------------------------------------------------------------------------------aagttcttccwag---tgat---gacacgaaacgacatgttgaaaagcagctccttcgtcccgaggagctcatagagctgtgcctcaaaagtggaagcaaagagctagctttgcatg---------------------------------------------tttttgatgtatttgcatggactagctcatcatttcggaagagtcataaaacccttttggaagagtgctggaagaatgcagctgatcaggatccttggagcgaactctacgaagcatccataaacgaggggtggagcgacgaggaaaccttg---caacaacttagtcaaactatt----cttttccaggcttcaagtaggtgttatggtccgaaagcagaaaccattgaagacagatttgaggaagtgcagccactgagacaagaaaccggagaag---tagccggtatgaaggatacacgatcgtcggtggaggcaatattgatgca---------------------------acacagggatttcccatatgcaggaaagctaatgttgdctgmtaysakkctkgrrygyrtayagga---gcatgtcaa---aatagaagagggcgtttcctcgatggtttga----------------------------------------------------------------------------------------------------------------------------------------------------------------------------------------------------------------------------------------------------------------------------------------------------------------------------------------------------------------------------------------------------------------------------------------------------------------------------------------------------------------------------------------------------------------------------------------------
>I28637_M060_Malvaceae_Duboscia_vifidiflora_seq1
---------------------------------------------------------------------------------------------------------------------------------------------------------------------------------------------------------------------------------------tgtagataaatatcagtgtattat-------------agaattagatgtatat----------------------atatta-ta-----------------------------------cta-ttaatagaattacaaactcaatttggctcagtccata-----tc-------ttttttggttgtcttctgcaggaagaaattatggaagctcttcctac---tgat---gactcaaaacaacgtgttgaaaagcatctccttcgtccggaggagctcgtagagatgtgtctcaaaagtgaaagcaaagagctaagtctgcagg---------------------------------------------tttttgatgtatttgcatggactagctcatcgtttcgtaagagccatagacacctattggaagagtgctggaagaatgctgctgatcaggatccttggagcgagctctatcaagcatccgtaactgaagggtggagtgacgaggaaaccttg---caacgccttagtcaaactatg----ctattccaggcttcaaataggtgttatggtccgaaagcggaaaccattgaagagggattcgatgaagtgctgccgttgagacaagaaaactcagaag---tagccagtttgaaggatacacggtcatctgtggaagcaatattgatgca---------------------------acatagggatttcccatatgcaggcaagctaatgctgactgctatcatgctgggttctgtacagga---tgatgtcac---attggaagagggtctttccctgatggaatga-c--------------------tgatt-attagggct-----------aata-ctgttttac---------------------------attcttggatta---------------------gtstcttttaatatat--------------gtataatcaatgcttt----------tttcttcttt-----ctcctctttccttttcttctcatttcacamacct-tg---------------gaagc------atgtat------------------------------------------------------------------------------------------------------------------------------------------------------------------------------------------------------------------------------------------------------------------------------------------------------------------------
>I28638_M061_Malvaceae_Basiloxylon_brasiliensis_seq1
----------------------ggaaacctttttggcactctatg----------------------------------------------------------------------------------------------------------------------------------------------------------------------------------------------atgaaaccaaagtgctt------------caaatgcagtgtgtgcaaat----------------------atatta-at-----------------------------------ctgcttaatccatttatg-----------gty-agtctatt-----tt-------tttttatgttgtattctacaggaagaaattatgaaagttcttcctgc---tgat---gatacgaagcaacgtgttgaaaagcagctccttcatcctgaggagctcatagagctgtgtctcaaaagcggaagcaaagagctagcattgcagg---------------------------------------------tttttgatgtatttgcgtggactagctcatcatttttcaggagccatagaaaccttttggaagagtgctggaagaacgctgctgatcaggatccttggagcgaactccatcaagcatctgtaaccgaagggtggagtgatgaggaaacctta---caacaacttagtcaaactgtg----ctcttccaggcttcaaataggtgttatggtccgaaagcagaaaccattgaagacggattcgcccaagtgctgccattgagacaagaaaacccagaag---tacccggtttgaaggattcgcgatcatctgtggaggcaatattgatgca---------------------------acacagggatttcccatatgcagggaggctaatgttgactgctatcatgctgggatgtgtacaggaggatgatgtcaa---aatagaagacggtctttccyccrtggtatga-c--------------------agatt-attagggtt-----------gatg-ccaatt----------------------------acattcttggattt-agtctc-----------------tttaatact--------------------------------------------------------------------------------------------------------------------------------------------------------------------------------------------------------------------------------------------------------------------------------------------------------------------------------------------------------------------------------------------------------------------------------------------------------
>I28639_M249_Malvaceae_Gyranthera_amphibiolepis_seq1
-------------------------------------------------------------------------------------------------------------------------------------------------------------------------------------------------------------------------------------------------------tgcat------------------cagtacatgcaaat----------------------atatta-at-----------------------------------ctgctttatccatttata-----------attaagac--ta-----tc--------ttttttgttgtcttgtgcaggaagaaattatggaagttctacctac---tgat---gacacaaaacaacgtgttgaaaggcagctccttcgtcccgaggagctcatagagctgtgtctcaaaagtggaagcaaagagctagctttgcagg---------------------------------------------tttttgatgtatttgcatggactagctcatcattccgcaagagccatagaatccttttggragagtgctggaagaatgctgccgatcaagatccttggagtgagctttatcaagcatccgtatccgaaggttggagtgacgaggaaaccttg---caacaacttagccaaactatc----cttttcaaggcttcaaataggtgttatggtccgaaaacagaaaccattgaagacggattcgatgaagtgctgccattgagacaagaaaacctagaag---tagccggtttgaaggatacgcgatcattggtggaggcaatattgatgca---------------------------acatagggatttcccatatgcaggtaagctaatgctgactgccatcatgctaggatgtgtacaaggggatgatgtcaa---attagaagagggcctttccccaatggtatga-c--------------------agatt-attgggcct-----------aata-ctgatt----------------------------acattcttgggattttgtctct-------------ttaattaatagtattt--------------gcataatcatgtgtt-------------tttttttttgt----tcttctcttttttgttcttattaaaagcatc------------------------------------------------------------------------------------------------------------------------------------------------------------------------------------------------------------------------------------------------------------------------------------------------------------------------------------------------------------
>I28640_M062B_Malvaceae_Diplodiscus_paniculatus_seq1
----------------------------------------------------------------------------------------------------------------------------------------------------------------------------------------------------------------------------------------------------------------------------------------------------------------------------------------------------------------------------------------------------------------------ttttctgttggcttctgcaggaagaaattctggaagttctacctgc---ggat---gacacaaagcaacgtgttgaaaagcagctccttcgtcccgaggagcttgtagagctgtgtctgaaaagmggaagcaaagagctagctttgcagg---------------------------------------------tttttgatgtatttgcatggactagctcatcctttcgcaagagccatagaaacctcttggaggagtgctggaagaaagctaccgatcaggatccttggagtgagctctatcaagcatccataaccgaaggctggggtgatgacgaaaccctg---caacaacttagtcgaactatc----cttttccaggcttcaaatagatgttatggtccaaaagcagaaacaattgaagatggattcgatgaagtgctgccattgagaca---------agaag---tacccagttcaaaggatacacgattgactgtagaagcagtgttgatgca---------------------------acacagggatttcccatatgcagggaagctaatgctgactgcaatcatgctgggatgcgtgcagga---tgatttgaa---aat--------------------------------------------------------------------------------------------------------------------------------------------------------------------------------------------------------------------------------------------------------------------------------------------------------------------------------------------------------------------------------------------------------------------------------------------------------------------------------------------------------------------------------------------------------------------------------------------------------------------------
>I28641_M063_Malvaceae_Brownlowia_peltata_seq1
-----------------------------------------------------------------------------------------------------------------------------------ctgta----------------------------------------------------------------------------------------------agcaatgagattttatttgcaa----------ggaaatc-------------ca----------------------ttggcgtct-----------------------------------cagctttatccatt---------------------tccata-----tt--------ttttctgttgtcttctgcaggaagaaattctggaagttctacctgc---ggat---gacacaaagcaacgtgttgaaaagcagctccttcgtcccraggagcttgtagagctgtgtctgaaaagcggaagcaaagagctagctttgcagg---------------------------------------------tttttgatgtatttgcatggactagctcatcctttcgcaagagccatagaaacctcttggaggagtgctggaagaaagctgccgatcaggatccttggggtgagctctatcaagcatccataactgaagggtggggtgatgaygaaaccctg---caacaacttagtcgaactatc----cttttccaggcttcaaatagatgttatggtccaaaagcagaaacaattgaagatggattcgatgaagtgctgccattgagaca---------agaag---taccctgttcgaaggatacacgatccactgtagaagcaatgttgatgca---------------------------acacagggatttcccatatgcagggaagctaatgctgactgcaatcatgctgggatgcgtgcagga---tgatttgaa---aatagaagaggatctggccccagtggtatga-c--------------------aggtt-attatggct-----------aata-ctgatt----------------------------acattcttggattg-agtctct---------------ttttaagtgtwttt--------------tcctatcatatgttt-----------------------------------------------------------------------------------------------------------------------------------------------------------------------------------------------------------------------------------------------------------------------------------------------------------------------------------------------------------------------------------------------------------------------
>I28642_M064_Malvaceae_Burretiodendron_esquirolii_seq1
-------------------------------------------------------------------------------------------------------------------------------------------------------------------------------------------------------------------------------------------------------------------------------------------t----------------------atatta-at-----------------------------------ctgctttatacatatatg-----------gtcagcctgata-----tc--------ttttttcttgtcttgtgcaggaagaaattatggaagttcttccgag---tgat---gacatgagacgacgtgttgtaaagcagctccttcctcctgaggagctcatagagctgtgcctcaaaagtggaagcaaagagctagctttgcatg---------------------------------------------tttttgatgtatttgcatggacaggctcatcattccgaaagagccatagaaaccttttggaagagtgctggaagaacgcagctgatcaggatccttggagtgaactttatcaggcatccattgatgaagggtggagtgacgaggaaaccttg---caacagcttagtcaaacaatt----cttttccaggcttcaagtaggtgttatggtccgaaagcagaaaccattgaagaaggattcgaggaagtgctgccactgagacaagaaaatgtacaag---taactggtttgaaggacgcacgatcgtctgtggaggcaatattgttgca---------------------------acacagggatttcccatatgcagggaaactaatgttgactgctatcatgctggga-------------------------------------------------------------------------------------------------------------------------------------------------------------------------------------------------------------------------------------------------------------------------------------------------------------------------------------------------------------------------------------------------------------------------------------------------------------------------------------------------------------------------------------------------------------------------------------------------------------------------------------------------------
>I28644_M066_Malvaceae_Thomasia_solanaceae_seq1
t--------------------------------------cttaggaac---------------------------------------------------------------------------tctatatta--------------------------------------------------------------------------------------------------tacccaaatactccgagtgtat------------------tgatacatgcgaat----------------------atatta-at-----------------------------------cagatttatccatttatag---------------------------tcagtat--ctttttcgttgtcttctgcaggaagagattatggaagttcttcctac---tgat---gagacaa---aacgtgttgaaaagcatctccttcatcctgaaaagctcatagagatgtgtctcaaaagtggaagcaaaagcctagctttgcagg---------------------------------------------tttttgatgtgtttgcgtggactagctcatcattttgtacgagccatagaaaccttttggaagagtgctggaaaaatgctgctgatcaggatccttggagccagctctatgaagcatccgtaactgaagggtggagcgatgaggaaaccttg---caacaacttagtcaaacagtg----cttttccaggcttcaaataggtgttatggtccaaaagcggaaaccattgaaggcggctttgatgaagtgctgccattgagagaagaaaacttagaag---cacc------------tgcaagttcgtctgtagaggcaatattgatgca---------------------------acatagggatttcccgtatgcaggcaagctaatgctgactgctatcatgctgggttatgtacagaa------tgtcaa---aatagaagagggtctttccccaatggtatga-c--------------------cgatt-attagggct-----------aata-ctgatt----------------------------acattcttggatta-----------------g-----tcacattaatattc--------------atataatcgatgcttttt----------------------atttcttctgttttttgctctcattaaagacatgatcagtcatcatggtcaaggaagc------atgaat----twccmatcgac-------------------------------------------------------------------------------------------------------------------------------------------------------------------------------------------------------------------------------------------------------------------------------------------------------ct
>I28645_M067_Malvaceae_Guichenotia_ledifolia_seq1
------------------------------------------------------------------------------------------------------------------------------------------------------------------------------------------------------------------------------------------------------gtgcat------------------tgatacatgcgaat----------------------atatta-at-----------------------------------cagctttatccatttatag---------------------------tcagtat--cgttttggttgtcttctgcaggaagaaattatggaagttcttcctac---cgat---gagacaa---aacgtgttgaaaagcatctccttcatcctgaaaagctcatagagatgtgtctcaaaagtggaagcaaaaagctagccttgcagg---------------------------------------------tttttgatgtgtttgcatggactagctcatcatttcgtactagccatagaaaccttttggaagagtgctggaaaaatgctgctgatcaggatccttggagccagctctatgaaggatccgtaactgaagggtggagcgatgaggaaaccttg---caacaactgagtcaaacagtg----cttttccaggcttcaaataggtgttatggtccaaaagcggaaaccattgaaggcggctttgatgaagtgctgccattgagagaagaaaacttagaag---cacc------------tgcaagttcgtctgtggaggcaatattgatgca---------------------------acatagggatttcccgtatgcaggcaagctaatgctgactgctatcatgctgggttatgtacagga---tgacgtcaa---aatagaagagggtctttccccaatggtatga-c--------------------cgatt-attagggct-----------aata-ctgatt----------------------------acattcttggatta-----------------g-----tcacattaatattc--------------atataatcgatgcttttttg---------------------tttcttctgttttttgctctcattaaaggcatgatca--------gggaagggaagc------atgtat----tac-----------------------------------------------------------------------------------------------------------------------------------------------------------------------------------------------------------------------------------------------------------------------------------------------------------------
>I28649_M071_Malvaceae_Goethalsia_meiantha_seq1
---------------------------------------------------------------------------------------------------------------------------------------------------------------------------------------------------------------------------------------tgcagataaatatcggtgtattat-------------agatttagatg--tat----------------------atatta-aa-----------------------------------cta-ttaatagaattgcaaactcaatttggcgcagtttata-----tc-------gtttttggttatcttctgcaggaggaaattatggaagttcttcctay---tgat---gactcaaagcaacatgttgaaaagcatctccttcgtccggaggagcttgtagagatgtgtctcaaaagtggaagcaaagagctagctttgcagg---------------------------------------------tttttgatgtatttgcatggactagctcatcgtttcataagagccatagacacctattggaagagtgctggaagaatgctgctgatctggatccttggagcaagctctatcaagcatccgtaactgaagggtggagtgacgaggaaaccttg---caacaccttagtcaagctatg----cttttccaggcttcaaataggtgttatggtccgaaagcagaaaccattgaagagggattcgatgaagtgctgccattgagacaagaaaactcagaag---tagccggtttgaaggatacacggtcatctgtggaggcaatattgatgca---------------------------acatagggatttcccatatgcaggcaagctaatgctgaccgctatcatgctgggttctgtatagga---tgatgtcaa---aatagaagagggtcatgccctgatggaatga-t--------------------agatt-attagggct-----------aata-ctgatttac---------------------------attcctggatta---------------------gtctcttttaatacat--------------gtataatcaatgcttt----------tctcttcttt-----ctcctctttccttttcttcccatttcatacacct-tg---------------gaagc------aagcatgtatttttcgatagaagca--acgattt--------------------------------------------------------------------------------------------------------------------------------------------------------------------------------------------------------------------------------------------------------------------------------------------
>I28650_M072_Malvaceae_Clappertonia_ficifolia_seq1
w----------------------------------------------------------------------------------------------------------------------------------------------------------------------------------------------------------------------------------------------ryygcaagtgcat------------------tagtacattcaaat----------------------atatta-gt-----------------------------------ttgctttatccattaatag------------tcggtcctca-----tc-------ttttctgatcgtcttccacaggaagaaattatggaarttcttccttctcatgay---gactcaaagcadcatttagasavgcatctycttcgtccagaggagctnatagagatgtgtctyradagcggaagmaaagagctagctttgcaggtctktgakgtmktwbmatggackagctchtcayttmktatghrgktttttgatgtatttgcatggactagctcahcatttcgtaagagccanhgabacctahtggaagagtgctggaagaatgctgctgatcaggatccttggagcdagctctatcaagcatccataaccgaagggtggagbgangaggaaaccttg---caacaactbagccaaacthtdctttcttttccaggcttcaaataggtgttatggcccgaaagcggaaaccattgaagagggatttgatgaagtgctgcvattgagachagaaaacatagaagtagyagcnggttcgaaggatacacggtcatctgttgaggcaatattgatgca---------------------------acatagggatttcccatatgcaggyaagctaatgctgactgctatcatgctgggttchgtacagga---wgatgtcaa---aatagaagrkwrtmttwcccccatgraatga-c--------------------agattcattagggtt-----------aata-ctgatt----------------------------acattcttggatta---------------------ctctctttwrwyyttt--------------ktatratcaatgtttttgtac----------------------mcattttccttttgctctsrtttctta----------------------gaaagc------atgtatttt---------------------------------------------------------------------------------------------------------------------------------------------------------------------------------------------------------------------------------------------------------------------------------------------------------------------
>I28652_M074_Malvaceae_Hildegardia_barteri_seq1
----------------------------------------------------------------------------------------------------------------------------------------------------------------------------------------------------------------------------------------------------------------------------actggtatttgcaaat-----------------------tatta-at-----------------------------------ctgctttatccatttatg-----------gtc-agtccctccattttt-------tttttttgttgtcttttacaggaagaaattatggaagttcttcctac---tgat---gataccaagcaacgtgttgaaaagcagctccttcatcctgaggagctcatagagctgtgtctcaaaagcggatgcaagaagctagcattgcagg---------------------------------------------tttttgatgtatttgcgtggactagctcatcatttcgcaagagccatagaaaccttctggaagagtgttggaagaacgctgctgatcaggattcttggagcgaactctatcaagcatccataaccgaagggtggagtgacgaggaaaccttg---caacaacttagtcaaactttg----gtattccaggcttcaagtaggtgttatggtccgaaagcagaaaccattgaagacggatttggtgaagtgctgccgttgagacaagaaaacccggaag---tacccggtttgaaggattcacaatcgtccgtggaggcaatattgatgca---------------------------acacagggatttcccatatgccgggaggctaatgttcactgctatcatgctgggatgtgtacaggatgatgatgtcaa---aatagaagatagcctttccccaatggtacga-ca-------------------agagt-gttagtgct-----------gatt-ctaatt----------------------------acgttgttggattc-agtctg-----------------tttaatattattt--------------gtattatcattttttt----------------------------------------------------------------------------------------------------------------------------------------------------------------------------------------------------------------------------------------------------------------------------------------------------------------------------------------------------------------------------------------------------------------------
>I28653_M168_Malvaceae_Theobroma_cacao_seq1
attcagattctatattacagatt--gctktttgaaatcttttaggcat---------------------------------------------------------------------------tctatatcatgt-----------------------------------------------------------------------------------------------tacgcaagtgctccaagtgcat------------------tggtacatgcaaat----------------------atatta-at-----------------------------------ctgctttattctttt----------------------------------------tttttttgttgtcttctgcaggaagaaattatggaagttcttcctac---tgat---gacacgatgcaacatgttgaaaagcatctccttcgtcctgaggagcttattgagctgtgtctgcaaagtagaagtagagagctagctttgcagg---------------------------------------------tttttgatgtatttgcatggactagctcatcgtttcgcaagagccataggaaccttttggaagagtgctggaagaatgctgctgatcaggatccttggagccagctctatgaagcgtctgtaaccgaagggtggagcgacgaggaaaccttg---caacagctaagtcaaactata----cttttccaggcttcaaataggtgttatggtccgaaagcggaaaccattgaagagggatttgatgaagtgctgccattgagacaagaaaacttagaag---cagccagtctgaatgataagcgttcatctgtagaagcaatattgatgca---------------------------acatagggatttcccgtatgcaggcaagctaatgctgactgctatcatgctgggttgtgtacagga---tcatgccaa---aaaagaagagggtctttccccagtggtatga-c--------------------acatg-attaggctaaggacgaaagagaaa-ttaattaatcataat------------------aattttcttgaaatt---------ccaaaaaattggctgtcacttgatatgt--------------gcatattgcatttcctttgac------------------------------------------------------------------------aaaattctcttatgggtta----------------------------------------------------------------------------------------------------------------------------------------------------------------------------------------------------------------------------------------------------------------------------------------------------------------------
>I28654_M105_Malvaceae_Pachira_aquatica_seq1
------------------------------------------------------------------------------------------------------------------------------------------------------------------------------------------------------------------------------------------------------gtgcat------------------cagtacatgcaaaa----------------------atatta-at-----------------------------------ctgctttatccatttata-----------gtcaaatccgta-----tt--------ttttttgttgtcttctgcaggaagaaattatggaggttctacctac---tgat---gacgcaaagcaacgtgttgaaacgcagctccttcgtcccgaggagctcatagagctgtgtctcaaaagtggaagcagagagctagctttgcagg---------------------------------------------tttttgatgtatttrcatggacaagctcatcatttcacaagagccacagaaaccttctggaagagtgctggaagaacgctgctgatcaagatccttggagcgagctctatcaagcatccgtatccgaaggttggagtgatgaggaaaccttg---caacaacttagccaaactatc----cttttcaaggcttcaaacaggtgttatggtccgaaagcagaaaccattgaagacggattcaatgaagtgctgccattgagacaagaaaacctagaag---cagctgttttgaaggatacccgatcctctgtggaggcaatattgatgca---------------------------acatagggatttcccatatgcaggtaagctaatgctgactgccatcatgcttggatgtgtacaaagggatgatgtcaa---attagaagaggatctttccccaatgttttga-c--------------------agagt-attagggct-----------aata-ctgatt----------------------------acattcttgggatttaatctct-------------ttaattaatag---------------------------------------------------------------------------------------------------------------------------------------------------------------------------------------------------------------------------------------------------------------------------------------------------------------------------------------------------------------------------------------------------------------------------------------------------------
>I28655_M148_Malvaceae_Robinsonella_mirandae_seq1
-----------------ttcatatagctgttataaaccttctgaacatgggtgtaatc---------------------------------------------------------------aagctgagctgaat-----------------------------------------------------------------------------------------------caagttcaagctcgagatagatatttt-----------caragtaggaggaaaagtggaarcattattcaaattcgatatta-at-----------------------------------ctkwtttatccatttaaaa----------gtgaagtccata---------------------------ttctgcaggaagaaattatggaagttctrcctac---tgat---gacccaaagcaacgygttgaraggcagctccttcgtcccgaggagcthatagagctgtgtctcaaaagtggaagcaaagagctagctttgcavg---------------------------------------------tttttgatgtatttgcatggactagctcatcatttcgcaagagcaataggaachttttggaggagtgctggaagaacgctrccgatcaagatccatggaaccagctctatgaagcctccgtatcygaaggttggagtgatgaggaaaccbtk---caamracttagccaaactatc----cttttcaaggcttcaaataggtgytatggtcsgaaagcagaaaccattgaagacagattcgaggaggtgctgccgttgagacaagaaaacgtagaag---tagcsggtttgamagattctcgatcatctttggaggcratactgatgca---------------------------acatagggattttccatatgcaggtaagctaatgctgactgccatcatgstaggatctgtacaaggggatgatggtaa---attagaagagggcctttccscaatggtatga-c--------------------agatt-attasggat-----------aaca-ctgatt----------------------------acattcttsagawt--ggcytt-------------ttctttactasttttt--------------gtataayctttk-------------------------------------------kkstwttataaagtgcataa-cc---------------camtc------atggak----tccaagt-----------ttttttttaataaaaaaaaaaaaccctgaaatcaaatc----------atcaacaatgagc-------------------------------------------------------------------------------------------------------------------------------------------------------------------------------------------------------------------------------------
>I28656_M002_Malvaceae_Tilia_americana_seq1
--------------------------------------------------------------------------------------------------------------------------------------------------------------------------------------------------------------------------------------------------------------------------gcactggtacatggaaat----------------------atatta-at-----------------------------------ctgctttatccatttata-----------gtt-rgtccatd-----tc-------ttttcctgttgtcttctgcaggaagaaattatggaagttctacctac---wgat---gacacaaagcaacgbgttgaaaagsagctccttcgycctgaggagctmatagagctgtgtctcaraagtggaagcaaagagctmgctttgcagg---------------------------------------------tttttgatgtatttkcatggactagctcatcctttcgcaagarccatagaaaycttttgraagagtgctggaagaaygctgctgakcaggatccttggagcgaactctatcaagcatccdkaabygaagggtggagtgacgaggaawccttk---caamaacttagtsaaactatg----cttttccaggcttcaaataggtgttatggyccgaawgcagaaaccattgaagayggatttgatgaagtgctdccattgagacaagdaawcctagaag---bacccgsnttgaaggatacrcsatcrtctgtagagdcaatattgatgca---------------------------acatagggatttcccatatgcagggaagctaatgctgactgctatcatgctgggatgtgtacagga---tgmtgtgaa---aatagaagagggtctttycccaatggtatga-m--------------------agatt-wttagggct-----------aata-ctgatt----------------------------acattcttggatty-agtctc----------------ttttaagagtattt--------------ryataatcwtgttttt---------------------------tcttctctttttcgctcttattgaatacatc------------------------------------------------------------------------------------------------------------------------------------------------------------------------------------------------------------------------------------------------------------------------------------------------------------------------------------------------------------
>I9832_V002_Malvaceae_Luehea_speciosa_seq1
------------atttgaagattttgagattgmaggtttgttgcgktcwaggagartctttttccctgtatttatctctaaagtgccaatgtttcttattgatgcatgcatagttcatagtgatttatattaacttgttatggtttctgaatatgggtataatcaagccagactgaatyaagctaataaaaacaaagakrkkgrwwswwrcttrwtyaatawahatawrtasrtaratawtwrtywmtgtattat-------------agaattagagg--tat----------------------atatta-ta-----------------------------------cta-ttaaaagaattgcaaactcaatttggctcggtctata-----tctatat-cttytttggttgtcttctgcagbaagaaattatggaagttcttcctac---tgat---gactcaaagcaacatgttgaaadgcatctycttcgtccrgaggagctcatagagatgtgtctcaaaagtggaagcaaagagctagctttgcagg---------------------------------------------tttttgahgtatttgcatggactagctcatcrtttngtaagagccatagacacctattggaagagtgctggaagaatgctgctgatcaggatccttggagcgagctctatcaagcvtcbvtaactgaaggvtggagngangaggaaaccttg---cavcgccttagtcraactatg----cttttccaggcttchaataggtgttatggtccgaaagbggaaaccattgaagagggattcgatgaagtgctgccgttgagacaaganaactbvgaag---tagccdgtthgaaggatachcggtcatcngtdgaggcaatattgatgca---------------------------rcatagdgatttcccrtatgcaggcaagctaatgctdactgctatcatgctgggttgtgtacagga---tgatgtcaa---aayagaagagggtctttccchaatggtatga-c--------------------agatt-attagggct-----------amta-ctgatttdtmytgrwtt-----------------dswytcttkkahww---------------------rtytstwthawyawtk--------------dywtwwtchwykwytt----------ctyckyty--------yctcwywtyhynytbyyhwmwtttcahacacct-tg---------------gaagc------atgtaa----ttttsgatagaaaca--rtgattttgacagagttcaagaaaatatcaacattaacctcttcaccagatcatcgttagaccttattatactgtaattatctgtgttggtatgtttgggcaaatgcaagaagccaacaaaatagaagactatccactagagaaaaagaaaacagaaacagaagcatttgcgcaaaaccaattcttgaagcagcacagaagtattatgccaaccaaaacaatagaagttagtattcctcgagcataatggcaagtttcaatgtttatgttgtcttcgtttttttggtaacc
