# Supplementary material for: Localized Phylogenetic Discordance Among Nuclear Loci Due to Incomplete Lineage Sorting and Introgression in the Family of Cotton and Cacao (Malvaceae)
Source: Front Plant Sci. 2022 Apr 13;13:850521. doi: 10.3389/fpls.2022.850521 (PMC9043901; doi:10.3389/fpls.2022.850521)
Supplement: Supplementary file 1 [file Data_Sheet_1.ZIP › Alignments_v4/L193.fasta]

>I28591_M023_Malvaceae_Neobuchia_paulinae_seq1
---------------------------------------------------------------------------------------------------------------------------------tataaatagag---------------------caaaaaccacaaattagcagctgtactgtca----------------------ttttatgaccttta-----------------------------------tttaaatcctt--------------------------------------------------------atcactctattaatctc--------------------gctttt---------------------------gaaatcga---------------------------aaaact------ctactgatggtg---------gatgggat---aatttct--------------------------------gggttatt---------ttttaatttgggatgtt---gttt-----tgatga-tgcagttgagtatatgagcttaccagcaagccaatactcggtgctggatgcagagaggatagagagggtagatgataatacgtttaagtgttatgtgtataggtttaagtttttcaattttgaggtttgccctgttttgcttgtt-agagttgaagaacagcctaatggttgctgtattaagctcttatcttgtaaggtaaactt-------------------------------caaagtttcatt--------------------------------------------ac----------------------tctt-cagtttc-ttatatactggattgaataagaa---------tctgcctagg-a-------------cttaggtaat-------------------------------------atgc-ttgcaagc-ttaat----------ttggttg---------------------------------------------------------------caaag-taattttccgt-------------------------------------------taatttttgtttttaattc-------at-ttagtt--------------------------------------------------------------------------------------------------------------------------------------------------
>I28593_M024_Malvaceae_Carpodiptera_cubensis_seq1
----------------------------------------------------------------------------------------------------------------------------------tttgactgta---------------------aataagaaaaagaaaa-------------------------------------ctgtaaaattgtt------------------------------------------taattaatatta-----------------------------------------------------ttttgtttatcgc--------------------attttaaaata-------------------ca-gaaataga---------------------------aaaa--------ttaatgaattaacat------attggaatcttatatttt-ata-----------------------------yaatttt--------ttt---atttggtatttt---gttt-----tgatgg-tgcagttgagtatatgagcttaccggcgagccaatactcggtgctggatgcagagagaatagagagaattgatgataatacgtttaggtgttatgtatataggtttaagtttttttattttgaggtttgccctgttttgcttgtt-agagttgaagaacagcctaatgggtgctgtattaagctcttgtcttgcaaggtaacttc--------------------------------acattttcatt--------------------------------------------gca-ttgaatt-------------tgtt-cagtttg-tcagaaaaccgattgaggaagas---------tttttctagg-a-------------t-taggtaat-------------------------------------atgc-tggcaaagtt-aat----------ctggttg---------------------------------------------------------------aaaag-tagtttgtattt------------------------------------------ttgtatcagtttttaattc-------at-ttagttac-tttca------------------------------------------------------------------------------------------------------------------------------------------
>I28594_M025_Malvaceae_Herrania_nitida_seq1
-------------------------------------------------------------------------------------------------------------------------------------------------------------------tac----aagtata-------------------------------------tcatgcagctttt------------------------------------------tttttttaattcatattcgttt----------------------------------aaagttttggtgcctttttttc--------------------att-agcaaaa-------------------ag-taagtagc---------------------------gaaa--------gtagcagacg-----------gatggaatcttaaactttgtttttcctttttcaatttgttttattt-----tgaattt--------atttt-aagtgggatttt---tttt-----taatgg-tgcagttgagtatatgcgcctacccgcaagccaatactcggtgctggatgcagagaggatagagaggatagatgataatacgtttaggtgctatgtgtataggttcaagttttttaattttgaggtttgccctgttttgcttgtt-agggttgaagaacagcctaatggctgctgtattaagctcttgtcttgtaaggtaacttg--------------------------------aaaatttcatt--------------------------------------------aca-ttgaatt-------------tgtt-tggtttc-tcatatatctggttgaaggagaa---------tttgtctagg-a-------------a-taggtaat-------------------------------------tttc-ttgcacagtt-gaa----------ctggttg----------------------------------------------------------------aaaa-aaaattgtatt-------------------------------------------ttatattggtctttagcat-------ac-aatgtcac-tttaaat----------------------------------------------------------------------------------------------------------------------------------------
>I28595_M184_Malvaceae_Guazuma_ulmifolia_seq1
-------------------------------------------------------------------------------------------------------------------------------------------------------------------------------------------------------------------------------------------------------------------------ttattcttttaaaataatgtttgttttggtaa-ccaaacagggtcatt---------tgttcttcttctttttttttttttt--------------------caatagcaaaa-------------------tg-taagtacy---------------------------gaag--------gtaacaaat------------agtggaatattaaacatt-ttatttcttttt--------------------ttttttttttgtatttattttaattcggatatt---cttt-----ttaatg-tgcagttgagtatatgagcttgccagcgagccaatactcggtgctggatgcagagagaatagagaggatagatgataatacatttaggtgytatgtgtataggttcaagtttttcaattttgaggtttgccctgttttgcttgtt-agagttgaagaacggcctaatggctgctgtattaacctcttgtcttgtaaggtaacttg--------------------------------aaagtttcattacattgaattgaaagtttmattacattgaattgaaagtttaattaca-ttgaatt-------------tgtt-tggtttc-tcatatatctaatcaaaggagaa---------tttgtctagg-a-------------c-taggtaat-------------------------------------tttc-ttgcaacgtt-aaa----------ctggttg---------------------------------------------------------------aaaaa-taatttgaatt-------------------------------------------ttgtattgggttctaatgt-------aa-tta-----------------------------------------------------------------------------------------------------------------------------------------------------
>I28596_M026_Malvaceae_Ruizia_cordata_seq1
---------------------------------------------------------------------------------------------------------tttaarrkyata-----tttttgcatttaactatg---------------------adtaagccadaaaaawswmt---------------------------------------------rawttgcat----------------------------tctaaaacatawamrratt------tyt-gt-------------------------------atgattttcatgtctttatd-----------------------------tgat-------------------tr-taakkakw---------------------------awar--------ktarwgaawtaatr-------tryggaatmttaatttvt-rtagsagttttt--------------------tttthtttt-----wwwwwwaawttdggatttt---attt-----tktttg-tgcagttgagtatatdrgmttaccggcgagccaatactcggtgctggatgcagagaggatagaaaggatanatgabdatacatttaggtgttatgtatataagcttaagttttttaattttgaggtttgccctgttttgctygtt-agagttgaagaacagccaaatgggtgttgcattaagctcttgtcttgtaaggtaaattc--------------------------------aahgtttcaty--------------------------------------------rca-atraatt-------------t-tt-argtttc-tcrtgtgacagatygaggraagt-------gtttgtgctcgg-r-------------t-taghtaat-------------------------------------attcttcgcaaattt-aaa----------ccggtt----------------------------------------------------------------taaaa-taktttgtatt-------------------------------------------ttrtattgtttaacaattc-------attttagtcaa-tttcgtatcc----------------------------------------------a--------------------------------------------------------------------------------------
>I28597_M027_Malvaceae_Melhania_velutina_seq1
--------------------------------------------------------------------------------------------------------------------------tttatgcattaaactatg---------------------agtaggcccaaaaaaactgt---------------------------------------------aaatttcat----------------------------tctaaatcatatakatatt------ttt-tt-------------------------------atgattttcatgtcttcatt-----------------------------tgat-------------------tg-taagtaga---------------------------aaag--------ttaatgaattaata-------ta--ggaacttaatttct-gtatcagatttc--------------------tttttt-----------ttttatttgggaattt---attt-----tgtttg-tgcagttgattatatgagcttaccggcgagccaatactcggtgctggatgcagagaggatagaacggatggatgataatacatttaggtgttatgtatataagcttaagttttttaattttgaggtttgccctgttttgcttgtt-agagttgaagaacagccaaatgggtgttgcattaagctcttgtcttgtaaggtaaattc--------------------------------caagtttcatc--------------------------------------------aca-atgaatt-------------t-tt-aggtttc-tcatttaacaggttgaggaaagt-------gtttgtgctcag-a-------------t-tagataat-------------------------------------attc-tcgcaaattt-aaa----------tcgatt----------------------------------------------------------------taaaa-cagtttggatt-------------------------------------------ttatattgtttatcaattc------------------------------------------------------------------------------------------------------------------------------------------------------------------
>I28598_M028_Malvaceae_Glyphaea_brevis_seq1
----------------------------------------------------------------------------------------------------------------------------tttgttgccgtttttgg------------------ctttgaagtgaaa----------------------------------gttttgaaata------------------------------------------------------attgacatttttgtctatttaattat----------------------------------------aattaaactg---------------------gttagtta-------------------------aaacaaa---------------------------tgtg---ttcaatt--------------------------acttgtcttcg--------tttgt------------------ttagttattat------ttttttaattggtgtttt---cttt-----taattg-tgcagttgaatatatgagcttgccggcgagccaatactcggtgctggatgcagagaggattgagagggtagatgacaacacgtttagatgttatgtgtataggcttaagtttttcaattttgaggtttgccctgttttgcttgtt-agagttgaagaacagcctgatgggtgctgtattaagctcttgtcttgtaaggtaacttg--------------------------------aaattatcctt--------------------------------------------aca-ttgagct-----------tttgtt------------------------aagaaatg---------tttctctagg-a-------------c-tgtgtaat-------------------------------------ttgc-tt--------gcag----------ctgtttg---------------------------------------------------------------aacaa---------------------------------------------------------taattggtttttaattt-------ac-ttggtcac-tttg----------------------------------------------------aatgt--------------ggtaactttca-ttttatagaat---gcataatctttc----ttgaaataacaccttaaaatagt---
>I28599_M029_Malvaceae_Desplatsia_dewevrei_seq1
---------------------------------------------------------------------------------------------------------tttgaaa----------------------aatttaa------------------ttagaaaaactaat---------------------------------taatg-aaattaagcgggtttaatcacta-------------------------------------------atgttgtacctctgt------------------------------------------------ataatgtag------------------aatagcaa-------------------wgtaacagcagaa---------------------------ataa---aaaatcaagaagaat----------------gattttttttt-------------------------------------------t------ttatttacttcgattttt---ttttttttmraattg-tgcagttgaatatatgagcttaccggcaagccaatactcggtgctggatgcagagaggatagagagagtaaatgagaacacgtttaggtgttatgtatataggtttaagtttttcaattttgaagtttgccctgttttgcttgtt-aaagttgaagaacagcctaatggatgctgtattaagctcttgtcttgtaaggtaacttg--------------------------------aaatgtttgtt--------------------------------------------acatttgtgtt-----------tttgtt-caatttc-ttattgattgcaat-g------------------------------------------------------------------------------------------------------------------------gttg---------------------------------------------------------------aaata---------------------------------------------------------taattggtttttagttt-------tc-ttgatcac-cttg----------------------------------------------------aatat--------------ggtaacttttgttcatattgaac---gcataacccttc----ttgaaataacatcctaatt-------
>I28600_M146_Malvaceae_Mortoniodendron_guatemalense_seq1
------------------------------------------------------------------------------------------------------------------------------aagttcacatttta---------------------aa----------aaaa-------------------------------------atatataatcatt------------------------------------------tttataaaattga---------------------------------------------------catgtatttatttg--------------------att----------------------------a-taaataga---------------------------aaaa--------ttaatgaattaacat------gttgaaatcttaattttt-ata-tgactgttaaaggactcttaa---------wtttt--------tttttaatttgggatttt---gttt-----taattg-tgcagttgagtatatgagcttaccggcgagccaatactcggtgctggatgcagagaggatagaaaggatagatgataatacatttaggtgttatgtatataggtttaagttttttaattttgaggtttgccctgttttgcttgtt-agagttgaagaacagcctaatgggtgctgtattaagctcttgtcttgtaaggtaa--------------------------------------agtttcatt--------------------------------------------acg-ttgaatc-------------tgtt-tagtttc-tcatgtaacggattgagcaagggt-----ttttttgtctagg-a-------------t-ttggtaat-------------------------------------atgc-tcgtaaagta-aaa----------ctggctg---------------------------------------------------------------aaaaa-tagtttgtat-------------------------------------------------ttggtttttaattc-------at-ttagttgc-tttcaaattc----------------------------------------------a--at--------------gacaactttta-gcatattgaa----------------------------------------------
>I28601_M030_Malvaceae_Sparmannia_africana_seq1
----------------------------------------------------------------------------------------------------------------------------tgtgcacttaaatttga------------------atgagaaaaagtatactgaagt---------------------caaaattttaaaataattggcatgttgtak-------------------------------------------------atgtttgttcttggatccaa----------------------atgcagttattgccttttgctttc---------------------aatagtaa-----------------------ggag-------------------------------------------cttaatggaac------------------tttattcttct--------ct---------------------tttgtttgttt------gtttctaattggagtttt---cttt-----tacttg-tgcagttgaatacatgagcttaccggcgagccaatactcggtkctggatgcagagaggatagagagggtagatgaaaacacgtttaggtgttatgtgtataggtttaagtttttcaaytttgaggtttgcccggttttgcttgtt-agagttgaagaacagcctaatgggtghtgtattaagctcttgtcatgtaaggtaactts--------------------------------------acast--------------------------------------------aca-ttgratt-----------tttgtt-cagtttc-ttattgatcgaatt-gacggaaa---------tttctctagg-a-------------c-tatgtaat-------------------------------------ttgy-ttgcra------------------ctggttg---------------------------------------------------------------aacga---------------------------------------------------------taattggtt-ttaattt-------ac-t-------------------------------------------------------------------------------------------------------------------------------------------------------
>I28602_M031_Malvaceae_Mollia_sp_seq1
-----------------------------------------------------------------------------------------ctttagtttaaaattttctaaaattattgacattttgtgtatgtaattataa------------------ttggaawaactaat---------------------------------tmattaaaattaaacgtgcttratcactt-------------------------------------------------sctctctat---------------------------------------------artgtactatag------------------aatagcaa-------------------tgtagcaagtaga---------------------------aatc---aaaatcaagaaatat----------------gattkttttt--------------------------------------------t------yrdtttaattakattttt---wtt-------aattg-tgcagttgaatatatgagcttaccggcgagccaatactcagtgctggatgcagagaggatagaragaatagatgagaasacgtttaggtgttatgtgtatagrtttaagtttttcaattttgaagtttgccctgttctgmttgtt-aaagttgaagaacagcctartgggtgctgtattaagctmttgtcttgtaaggtaamttg--------------------------------aaattctcdtt--------------------------------------------wca-ttgtgtt-----------tttgtt-ygatttc-tttttgatcgaatc-ggaggaaa---------tttgtctagg-a-------------c-tatgtg----------------------------------------tmg-tttca---ttgcaa----------ctggttg---------------------------------------------------------------aaata---------------------------------------------------------taattggtttttaattt-------tc-ttgatcac-tttg----------------------------------------------------aatat--------------ggcaactty------------------kstaacctttc----ttgaaataagacc-------------
>I28603_M223_Malvaceae_Gossypium_hirsutum_seq1
-------------------------------------------------------------------------------------------------------------------------------------------------------------------------------------------------------------------------------------------------------------------ttktwwkaawwtyttwamaktatwyttt----------------------------------thacaycaaatttttttatttattttt----------------------------------------------------daaatagatgvgtcactctcttaatctgrtttbrrrwaktawwarmtctgttgaagc---------ctgatgagataatttttttt----------------------------ttgtgtgttat---------tattttaattgggatttt---kttt-----tggtgg-tgcagttgaktatatgagcttaccagcgagccaatactcggtgctggatgcagaaaggattgagagggtagatgataatacatttaggtgttatgtatataggtttaagtttttcaatttcgaggtttgccctgttttgcttgtt-agagttgaagaacagcctaatggttgctgtattaagctcttgtcttgtaaggtaatctc--------------------------------aaagttccattcy----------------------------------------------atgaatt-------------ygtt------------------------aaaatawa------ctttgyawcyaat-a-------------t-ttgtyaac------------------a-----------------------ttttgaagtgcaaca---------tttcttg---------------------------------------------------------------aaatg-------------------------------------------------------gtatcttaatcggtatttc--tagggac-ttagacat---------------------------------------------------------------------acksttwrraammcttttcagatactgaag---------------------------------------ggtt--
>I28604_M032_Malvaceae_Entelea_arborescens_seq1
----------------------------------------------------------------------------------------------------------------------------ttaaaataataattggc------------------attagaaacagta-------------------------------attacatcaaaktraawkgtyttytkwtkc-tktykc-----------------------tytkaatwmtkraaaatgttgttkgttvtwgratamwa----------------------rtghagywaktrmmwwtyrmwwtcaadyt--------------wmaatgktaa-----------------------ggag-------------------------------------------ctyaahdrwac------------------tttattbttct--------cttkk-----------------gtttgtttgttt------gtttctaattggagtttt---cttt-----tacttg-tgcagttgaatacatgagcttaccggcgagccaatactcggtkctggatgcagagaggatagagagggtagatgaaaacacgtttaggtgttatgtgtataggtttaagtttttcaahtttgaggtttgcccggttttgcttgtt-mgagttgaagaacagcctaatgggtgctgtattaagctcttgtcatgtaaggtaacttg--------------------------------------acact--------------------------------------------aca-ttgaatt-----------tttgtt-cagtttc-ktattgatcgamkh-------ra---------ywkmwmtwks-w-------------c-tatgtaat-------------------------------------ttgc-ttgyga------------------ctggttg---------------------------------------------------------------aacga---------------------------------------------------------taattggtt-ttaattt-------ac-ttgatcac-tttgactggtt-------------gcagttggagggctcaccaatggtggttgcacaaaat--------------gataagtt------------------------------------------------------------
>I28605_M235_Malvaceae_Abutilon_sp_seq1
-----------------------------------------------------------------------------------------------------------------------------------------------------------------------------aaaattat---------------------------------tcatgcatttaatatcaataattagta------------------aaatattaaattgtt-------------------------------------------------atctaattataatgatatcgtttt--------------------aaattaatgta-------------------ta-gaaataga---------------------------ataa--------tcgatatata-----------tatgagat---ggctttc--------------------------------gtgttatta---------tcctaattgggattctg--tttt-----tgatgg-tgcagctgagtatatgagcttaccggcgagccaatactcggtgctcgatgcagagaggatagaaagggtagatgataatacatttaggtgttatgtgtataagtttaagtttttcaatttcgaggtttgccctgttttgcttgtt-agagttgaagaaaagcctaatggttgctgtattaagctcttgtcttgtaaggtaagctc--------------------------------aaactttcatc--------------------------------------------aca-tcgaatt-------------tggt-cggtttc-ttatttatcggctcgaagaagaa---------tttgtgtagg-a-------------c-taggtaat-------------------------------------aagc-ttgcaagctt-aat----------ttggttg---------------------------------------------------------------caaaa--------------------------------------------------tgtcctaaaatggcatcttaatcaat---g-tcgttaggagc-cctgacatac----------------------------------------------tgctt--------------agaaacactct-tcagatatgg----------------------------------------------
>I28606_M033_Malvaceae_Reevesia_formosana_seq1
-----------------------------------------------------------------------------------------------------------------------------gccctctaagtaatgt-------------------tagagaaccaaaaa-----------------------------------------------------------------------------------------ataaaaatatttrgatttatatttctcc----------------------------------attatgtttgccttttgttttc---------------------attagcaaaa-------------------ag-caagtagc---------------------------aaaa--------gtaacaatctaataat-----------------------------------------------------cttttttgttt-------taatttaattgggatttt---cttt-----tgatgt-tgcagttgagtatatgagcttaccggcgagccaatactcrgtcctggatgcggagaggatagagaggatagatgataatacgtttaggtgttatatatataggattaagttttttaattttgaggtttgccctgttttgcttgtt-agagttgaagaacagcctaatgggtgctgtattaagctcttgtcttgtaaggtaacttc--------------------------------aaagtttcatt--------------------------------------------aca-ttgaatt-------------tgtt-ctttttc-ctatgtaatggattgaagtagaa---------tttgtctagg-a-------------c-tagctaat-------------------------------------ttgc-ttgctaagtt-aaa----------ctggtta---------------------------------------------------------------gagaattaatttatata------------------------------------------------ttgkttcttartgt-------ac-ttggactc-tgtgatt------------------------------------------------------------------acggtaactttca----------------------------acgt-------------------------
>I28607_M034_Malvaceae_Mansonia_altissima_seq1
----------------------------------------------------------------------------------------------------------gttcggcaattgg---aacgccctctaagtaatgt-------------------tagagaaccaaaaggaa----------------------------------aa------aaattcatatctatata---------------------------tctggattaaa---------------------------------------------------agtgtaatagcgtttttgtttt--------------------cattagcagaa-------------------ag-caagtagc---------------------------aaaa--------gtaacagtgtta-------------------taatctta-------------------------------attgttttgt-------tctttaaattgggatttt---gttc-----tgatgt-tgcagttgaatatatgagcttaccggcgagccaatactcggtcttggatgcggaaaggatagagaggattgatgataagacgtttagatgttatgtatataggattaagttttttaacttcgaggtttgccctgttctacttgtt-agagttgaagaacagcctaatggatgctgtattaagctcttgtcttgtgaggtaacttc--------------------------------aacgtttcatt--------------------------------------------aca-tggaatt-------------tctc-ctgtttc-ttaggtaatggattaaaaaggaa---------tttatc----------------------------------------------------------------------------------aaa----------cttgttt---------------------------------------------------------------aacag-taatttatgca------------------------------------------------ctgatt---------------actttggatac-tgtaactttc----------------------------------------------aatg-----------------------------------------------------------------------------------
>I28608_M035_Malvaceae_Hosfordia_alata_seq1
--------------------------------------------------------wagcaa------------------------------------------tatctggatagttgc--tacwwwtytwyrabtrsdrwaaymtrkwtkytckyyttkaaattktywwwggaaaattatgttttgaaaag---------------tcmmrkytwtyttyatttwyyttwrcwcttmcya------------------tyacgttaatatatt-------------------------------------------------ggatrrtcmtwwtgaattyktttt--------------------aaattaatgca-------------------ta-gatataga---------------------------ataa--------tcgatataca-----------tatgagat---agttttt--------------------------------gtgttatta---------tcttaattkggattctg--tttt-----tgatgg-tgcagctgagtatatgagcttaccggcgagccaatactcggtgctcgatgcagagaggatagaaagggtagatgataatacatttaggtgttaygtgtataagtttaagtttttcaatttcgaggtttgccctgttttgcttgtt-agagtwgaagaaaagcctaatggttgctgtattaagctcttgtcttgtaaggtaagctc--------------------------------aaactttcayt--------------------------------------------aca-tygaatt-------------tggt-cggtttc-ttatttatcggattgaagaagaa---------tttgtgtags-aytrkty-----kry-taggtaat-------------------------------------atgc-ttccaagctt-aat----------ttggttg---------------------------------------------------------------caaaa--------------------------------------------------tttcctaaaatggcatcgtaaat-------------------------------------------------------------------------------------------------------------------------------------------------------------------
>I28609_M036_Malvaceae_Pentaplaris_davidsmithii_seq1
a----------------------------------------------------------------------------------------------------------------aataaa---gttggacagtagattaga---------------------ttaggctcaagaaagg---------------------------t---------ttttttttttttttttaatatttt-------------------------tttaaatatgt---------------------------------------a----agaagggtatatgtgactatattaatctc--------------------gcttgt---------------------------gaagtcta---------------------------aaagtg---------------------------gatgagat---aatttct--------------------------------gtattatt--------atttt-aattgggatttt---gttt-----tgatgg-tgcagttgagtatatgagcttaccagcgagccaatactcggtgctcgatgcagagaggatagagagggtagatgataatacatttaggtgttatgtgtataggcttaagtttttcaattttgaggtttgccctgttttgctcgtt-agagttgaagaacagcctaatggttgctgtattaagctcttgtcttgtaaggtaacttc--------------------------------aaggtttcatt--------------------------------------------aca-ttgaatt-------------tgtt-cggtttctttatatatcggattgagaagaa----------tttgtgtagg-a-------------c-taggcaat-------------------------------------atgc-wtgcaagctt-aaa----------ctggccg---------------------------------------------------------------caaaa-taatttgcatc-------------------------------------------tattatttgtttttaattc-------at-ttggttg-------------------------------------------------------------------------------------------------------------------------------------------------
>I28610_M037_Malvaceae_Heritiera_littoralis_seq1
----------------------------------------------------------------------------------------------------------------------------------------------------------------------------------------------------------------------------tgtttttattttattaat-------------------------ttttaattattttaagttttgtttgtttttatat-cca----gagttat-------------caattttctgtttgtttgtttt--------------------cattagcaaaa-------------------ggcaaagtagc---------------------------aaaa--------gcagcaatat-----------aatggaa-------------------------------------------------tt--------ttttttaattgggatttt---ctt------tgatgk-tgcagttgagtatatgagcttaccggcgagccaatactcggtgctggatgcagaaaggatagagaggatagatgataatacgtttaggtgttatgtatataggtttaagttttttaattttgagatttgtcctgttttgcttgtt-agagttgaagaacagcctaatggatgctgcattaagctcctgtcctgtaaggtaacttc--------------------------------aaagtttcatt--------------------------------------------acc-atgaatt-------------tgtt-cagtttc-tcatataagggattgaagaaag----------tttgtctagg-a-------------t-taggttat-------------------------------------atgc-ttgaaaaagttaaa----------actg-------------------------------------------------------------------------------------------------------------------------------------------------------------------------------------------------------------------------------------------------------------------------------------------------------------------
>I28611_M062A_Malvaceae_Durio_zibethinus_seq1
----------------------------------------------------------------------------------------------------------------------------tatgcatttaattata---------------------aaaga----aagaacaagagcttagataagt------------------tggttcatgcaatttttattttttttaa------------------------tttttaattcgktttagtgttgtttgtttt-------------------------------------------------tgtttt--------------------tattagcaaaa-------------------gg-taagtagc---------------------------aaaa--------gaaacaatct-----------aatgraat-------------------------------------------------------------cttaattgggatttt---gttt-----tgatgg-tgcagttgagtatatgagcttaccggcgagccaatactcggtgctggaygcagagaggatagagaggattgatgataatacattcaggtgttatgtatataggtttaagtttttcaattttgaggtctgccctgttttgcttgtt-agagttgaagaacagcctaatgggtgctgtattaagctcttgtcttgtaaggtaacttc--------------------------------aaagtttcatt--------------------------------------------aca-tt--att-------------tgtt-cagtttc-tcatataacggtttgaggaagag---------tttgtctagg-a-------------t-taggaccagggatggc----------------------------gatgg-ataaggtacccact----------atttttg---------------------------------------------------------------gttac-gcattcacgaa-------------------------------------------cctgattat----------------------------------------------------------------------------------------------------------------------------------------------------------------------------
>I28612_M038_Malvaceae_Brachichyton_bidwillii_seq1
-----------------------------------------------------------------------------------------------------------------------------------------------------------------------------------------------------------------------------------------------------------------------ttttaattattttaagttttgtttgttcttttat-ycaa-acaagttat-------------cttttttctgtttgtttgtttt--------------------cattagcaaaa-------------------gg-caagtagc---------------------------aaaa--------gcaacaatat-----------aatg-att-----------------------------------------------ttt--------ttttttaattggggtttt---cttt-----tgattt-tgcagttgagtatatgagcttaccggckagccaatactcggtgctggatgcagaaaggatagagaggattgacgataatacatttaggtgttatgtatataggtttaagtttttcaattttgaggtttgtcctgttttgcttgtt-agagttgaagaacagcctaatggatgctgtattaagctcctgtcctgtaaggtaacttm--------------------------------aaagtttcgtt--------------------------------------------acg-atgaatt-------------tgtt-cagtttc-ttatataagggattaaggaaag----------tttgtctagg-a-------------t-tagg-tat-------------------------------------atgc-atgaaaagt--------------------------------------------------------------------------------------------------------------------------------------------------------------------------------------------------------------------------------------------------------------------------------------------------------------------------------------
>I28613_M039_Malvaceae_Eriotheca_macrophylla_seq1
-------------------------------------------------------------------------------------------------------------------------------gctgtaaagagag---------------------ccaaaaccacaaattagcagctgtagcatca----------------------ttttacgacygtta-----------------------------------tttaaatcttt--------------------------------------------------------atcactctattaatctt--------------------gctttc---------------------------gaaatcaa---------------------------aaaact------ctactgatggtg---------gatgggat---aatttct--------------------------------gggttatt--------attttaatttgggatttt---gttt-----tgatgg-tgcagttgagtatatgagcttaccagcgagccaatactcggtgctggatgcagagaggatagagagggtagatgataatacgtttaagtgttatgtgtataggtttaagtttttcaattttgaggtttgcccygttttgcttgtt-agagttgaagarcagcctaatggttgctgtattaagctcttgtcttgtaaggtaaactt-------------------------------caaagtttcatt--------------------------------------------aca-ttgaatt-------------tgtt-cagtttc-ttatatattggattgaataagaa---------tttstctagg-a-------------cttrggtaat-------------------------------------atgc-ttgcaagc-ttaaa----------ctggttg---------------------------------------------------------------caaaa-taattttcakt-------------------------------------------taatttttgtt--------------------------------------------------------------------------------------------------------------------------------------------------------------------------
>I28614_M040_Malvaceae_Hydrogaster_trinervis_seq1
--------------------------------------------------------------------------------------------------------ttttagaatgattgacatttt-------tgactataa------------------ttagtaaaactaaa---------------------------------taatt-aaattaaacttgtttaatcactctag---------------------------------tcttggaatgttgtacctctgt---------------------------------------------aatgttctgcag------------------aataacaa-------------------tgtagcaagtaga---------------------------aatc---aaaatgaagataagc----------------aattttttt----------------------------------------------------atatttaatt-gattttt---tttgg----ggattg-tgcagttgaatatatgagcttaccggcgagccaatactcggtgctggatgcagagaggatagagagagtagatgagaacacgtttaggtgttatgtctataggtttaagtttttcaattttgaagtttgccctgttttgcttgtt-aaagttgaagaacagcctaatggttgctgcattaagctcttgtcttgtaaggtaacttg--------------------------------atgttttcgtt--------------------------------------------acatttgtatt-----------tttgtt-aatttttgttattgatcgaatc-ggaggatg---------tttgtgtagg-a-------------c-aatgtagt-------------------------------------ttga-ttgca---ttgcaa----------ctggttg---------------------------------------------------------------aaata---------------------------------------------------------taattcggttttaattt-------tc-ttgatcac-ttgg----------------------------------------------------aatct--------------ggtaacttt------------------catcgta----------------------------------
>I28615_M041_Malvaceae_Pterygota_brasiliensis_seq1
---------------------------------------------------------------------------------------------------------------------------------------ttatat----------------------------------------------------------------actagaatattatgcaatttttactttattaaa-------------------------ttttaattattttaagttttgtttgttttctatc-caaa-cggagttat-------------cttttttcagttcttttgtttg--------------------tttt-----------------------------tcattagc---------------------------aaaa--------gcggcartat-----------aatggaatct-----------------------------------------tattaat--------atttttaattgggatttt---gttt-----tgatgg-tgcagttgagtatatgagcttaccggcgagccaatattctgtgctggatgcagagaggatagagaggatagatgataatacatttaggtgttatgtatataggttgaagttttttaattttgaggtttgtcctgttttggttgtt-agagttgaagaacagcctaatgggtgctgtattaagctcttgtcctgcaaggtaacttc--------------------------------aaattttcatt--------------------------------------------gag-atgaatt-------------tatt-cagtttc-tcacataagggattaaggaaag----------tttgtctggg-a-------------t-caggttatt------a----------------------------aatgc-ttgaaaagttaaaa----------ctggttg---------------------------------------------------------------aaaaa-taatttgaaat-------------------------------------------ttgaaata-----------------------------------------------------------------------------------------------------------------------------------------------------------------------------
>I28616_M042_Malvaceae_Leptonichya_maranta_seq1
--------------------------cctctgcctctgcctccagatccgccccgawagc------------ccgtttcgttgctcgtcgaaaggagtccctctcggttcggcagttga---aacgccctctaagtaatgt-------------------------------------------------------------------------------------------------------------------------------------------------------------------------------------------------------------------------------------------------------------------tagataag---------------------------aaaa---gaaaaatactaaact-----------aatggtttttttcgtttt--------------------------gcttttagtttgtttt------ttttttaattgrgttttct------t----taatgt-tgcagttgagtatatgagcttgccggcgagccaatattcggtgctggatgcgvagaggatagagagggtagatgagaatacgttcaggtgctatgtgtataggtttaagtttttcaattttgaggtttgcccggttttgcttgtt-agagttgaagaacagcctaatgggtgctgtattaagctcttatcttgtaaggtaactwc-------------------------------gaaagtttgatt--------------------------------------------aaattttgatt--------tttbwtttt-cggtttc-ttatgtatgggattgaagaataa---------tttgtctatr-a-------------c-kaggtaat-------------------------------------ttaa-ttgcaaagtt-----------------------------------------------------------------------------------------------------------------------------------------------gatatattgggttttaattt-------ac-ttggtcac-tttg----------------------------------------------------aatatggttt------ttcaacaaattgrw--------------------------------kgyagcactagwgrr----------
>I28617_M043_Neuradaceae_Neurada_procumbens_seq1
g---------------------------------------------------ctgaaagagt----------ccgattcgttgcgcggcggagagaaaccgtttcagttaatcaattag---atcgtcctctgagtaagttat-----------------------------------------------------------------------------------------------------------------------------------------------------------------------------------------------------------------------------------------------------------------gaagttaa---------------------------------------------------------tttatttgcatttcttttcat---------------------------tctctttgattcctt------gaatctgaatagatttgtg--gttt------------tgcagtggagtatatgagtttgccggcgagccagtactcggtgctggatgcagagaggatagagagagttgatgataatacgttcagatgctacgtgtacaggattaagttctttaattttgaggtttgccctgttttgcttgtt-agagttgaagaacagcctaatggttgctgcattaagctcttgtcctgtaaggtatatatttacttcctcta------acttgggactaactaaaggctctttaa-----------------------------------------tacttctaaattgta---------------tgatttt-tgatacgggggtattaaattcaattctgtatgttttcttggg---t-----------ttttggcagc------------------------------------------ttgaaggatcaccaagc-------gtggttgcg-------------------------------------------------------------caaaa----------------------------------------------------------------------------tgataagtttgatggt--------------------------------------------a------------agtttkt--------------------------------------------------------------------------------
>I28618_M044_Malvaceae_Pentace_laxiflora_seq1
------------------------------------------------yattgtggtggtgattggtatttgtcktttyattrccykycgaaaggagtccgtttcbgtttggcagttga---aacgccctctaagtaatgt-------------------tagagaacaaaattaaa----------------------------------aagttg-aaaattgtta-----------------------------------tcttgttcgtttctgtttgtcttgatgt-----------------------------------ttatgtttttgtatttaac----------------------------------------------------ta-taaataag----t--------------------raaaaa-----------------------------------------------------------------------------------------------gtttttaatttgggtttt---gttt-----tgatgg-tgcagttgagtatatgagcttaccggcgagccaatactcggtgctggatgcggagaggatagagaggattgatgataatacatttaggtgttaygtttataggcttaagttctttaattttgaagtttgccctgttttgcttgtt-agagttgaagaacagcctaatgggtgctgtattaagctcttgtcttgtaaggtaacttc--------------------------------aaactttcatt--------------------------------------------aca-ttgaatt-------------tgtt-cagtttg-tcagataaccgattgaagaagagt--------tttttctagg-r-------------t-tmkkymwk-------------------------------------mtgc-tt---------------------------------------------------------------------------------------------------------------------------------------------------------------------------------------------------------------------------------------------------------------------------------------------------------------------------------------------
>I28619_M045_Malvaceae_Phragmotheca_mammosa_seq1
--------------------------------------------------------------------------------------------------------------------------------------------------------------------------agaaaaa-------------------------------------ttaatgaattatta-----------------------------------atataattacttaaattaat-------------------------------------------------ctttataataaattt--------------------gtttagatgta-------------------ta-gaaataga---------------------------ataa--------ttgattaaaatagtt-----aattaaaatgtaataattt-ttg-----------------------------tattatt--------atttt-aattgggatttt---gttt-----tgatgg-tgcagttgagtatatgagcttaccggcgagccaatactcggtgctggatgcagagaggatagagagggtagatgataatacgtttaagtgttacgtgtataggttaaagtttttgaattttgaggtttgccctgttttggttgtt-agagttgaagaacagcctaatggttgctgtattaagctcttgtcttgtaaggtaacttc--------------------------------aaagtttcatt--------------------------------------------aca-ttgaatt-------------tgtt-cagcttc-ktatatgtcggattgaagaagaa---------tttgtttagg-a-------------c-taggtaat-------------------------------------atgc-ttgcaagstt-aaa----------ctggttg---------------------------------------------------------------caaaa-taatttgcatt-------------------------------------------taatatttgtttttaattc-------at-ttagctgc-tttcaaattc----------------------------------------------agtat--------------ggtcacttttt---------------------------------------------------------
>I28620_M046_Malvaceae_Camptostemon_shultzii_seq1
---------------------------------------------------------------------------------------------------------------------------------attgtmttrtr---------------------kywrartcyawrdr-------------------------------------------wtwttwwktt-----------------------------------tbwaawtwwat------------------------------------------------------aggtyactctcttawtsyy--------------------gtttgt---------------------------gaaatcta---------------------------aaaac------tcwrttgaaggtg---------gatgagat---aattttt--------------------------------gtgttatt--------atttt-aattdggrtttt---ktty-----tgatgg-tgcagttgagtatatgagcttaccagcgagccratactcggtgctcgatgcagaraggatagagagggtagatgataatacatttaggtgttatgtgtataggtttaagtttttyaatttcvargtttgccctrwtttgcttgtt-agagttgaagaacagcctaatggttgctgtmttaagctcttgtcwtgtaaggtaatytcaaagtttcattacattdhtttttgaaaaaaataaagtttcatt--------------------------------------------aca-ttgaatt-------------tgtt-cggtttc-----ttatttgdttahhggakra---------twtktgwwkk-a-------------c-taggtaat-------------------------------------atk-------------------------------------------------------------------------------------------------------------------------------------------------------------------------------------------------------------------------------------------------------------------------------------------------------------------------------------------------
>I28621_M153_Malvaceae_Trichospermum_sp_seq1
--------------------------------ttttagattgtttcttcgttttggtagc---------------------tgtatggctttgaagtttgaaaattttaaaataattgatattttgtctatttaattataa------------------ttaggaaaactaat---------------------------------taa--------------------------------------------------------------------------------------------------------------------------------------------------------------------cag-------------------tgtagcaagtaga---------------------------aatc---aaaatccagaaagat----------------gatttttttat------------------------------------------aa------aaaaataattggatttat---ttt------taattg-tgcagttgaatatatgagcttaccggcgagccaatactcggtgctggatgcagagaggatagagagagtagatgagaacacgtttaggtgttatgtgtataggtttaagtttttcaattttgaagtttgccctgttttgcttgtt-aaggttgaagaacagccaaatgggtgctgtattaagctcctgtcttgtaaggtaacttg--------------------------------aaatttttgtt--------------------------------------------ccatttgtgtt-----------tttgtt-cgatttc-ttattgattcaatc-gcaggaaa---------tttgtctagg-a-------------c-tatgtaat-------------------------------------tttg-at-------tgcaa----------ctgcttg---------------------------------------------------------------aaata---------------------------------------------------------tagctttttttt---------------ttaatcac-tttg----------------------------------------------------aatat--------------ggtaccttttg-tagtattcaac---tcgtaacctttc----ttgaaata------------------
>I28623_M048_Malvaceae_Abroma_augusta_seq1
-tcgtttgggttgctctgtgttcgggcctccgcctccagctcgagctccgtcccgaaagc------------ccgtttcgttgcgcgtcgaaaagagtccgtttcggttcggcagttga---accgccctctaagtaatgt--------------------------------------------------------------------------------------------------------------------------------------------------------------------------------------------------------------------------------------------------------------tacataagataag---------------------------aaaa---aacagttactaaatt------------------------------------------------------------aatgttttt--------tttttaatttgggattttc--tttt-----taatga-tgcagttgagtatatgagcttgccggcgagccaatattcggtgctggatgcagagaggatagagagggtagacgataatacgttcaggtgttatgtttataggttaaagtttttcaattttgaggtttgccctgttttgcttgtt-agagttgaagaacagcctaatgggtgctgtattaagctcttgtcttgtaaggtaagttt-------------------------------gaaagtttgatt--------------------------------------------acatttgattt-------ttattttttttcggtttc-ttatatatgggattgaaggagaa---------tttttcttagca-------------c-taggtaaa-------------------------------------ttgg-ttgcaaagtt-gaa----------ccggttg---------------------------------------------------------------aagaa-tgattcttatat-----------------------------------------------tgggggtttaatgt-------ac-ttggtcac-ttt--------------------------------------------------------------------------------------------------------------------------------------------
>I28624_M049_Malvaceae_Corchoropsis_tomentosa_seq1
-----------------------------------------------------------------------------------------------------------------gata-----gacctaaccttcggcatg--------------------tggcsaarrwaarakwwytttrattgtta-------------------------tcttgtaattgttaattgcat----------------------------tctagaatatatta-----------ctccgt-------------------------------aacatttttgta-------------------------------------tgat-------------------ta-taagtaga---------------------------aaaa--------ttaatgaattaata-------tatggaatcttatttttt-ataggattttat--------------------ttttta--------------aatttgggatttt---attt-----tg-ttg-tgcagttcagtatatgaggttgccggcgagccaatactcggtgctggatgcagagaggatagaaaggatagatgataatacatttaggtgttatgtatataagcttaagttttttaattttgaggtttgccctgttttgcttgtt-agagttgaagaacagccaaatgggtgttgcattaagctcttgtcttgtaaggtaaattt-------------------------------aaaagtttcatc--------------------------------------------tca-atgattt-------------t-tt-cggttgc-tcatataacagatagagg-aagt-------gtttgtgcttgg-a-------------t-tagattat-------------------------------------acag-tagcaaatct-aaa----------ctggtt----------------------------------------------------------------aaaaa-tgatt---------------------------------------------------------attgccagtgt-------cctttagky--------------------------------------------------------------------------------------------------------------------------------------------------
>I28625_M193_Malvaceae_Apeiba_tibourbou_seq1
------------------------------------------------------------------------------------------------------------------------------------------------------------------aaaatcaaaa-------------------------------------tcaaagtaaaatgtttttattttaatctttt-----------------------ttttaattcttgaaaatsttgtttrttcttrgatccaa----------------------atgcggttatkgcctttkgmtttc---------------------attggtaa-----------------------rgagsaaaa---------------------------gtta---acaacttaacraaac------------------tttadtcttct--------ct---------------------tttgtttgttt------gtttctaattgaagtttt---cttt-----tacttg-tgcagttgaatacatgagcttaccdgckagccavtactcggtgctggatgcagagaggatagagagggtvgatgagaacacgtttaggtgttatgtgtataggtttaagtttttcaattttgaggtttgcccggttttgcttgtt-aaagtygaagaacagcctvwygggtgytgtattaagctcttgtcatgtaaggtaacttg--------------------------------aaatttacact--------------------------------------------aca-ttgaatt-----------tttgtt-cagtttc-ttatkrwtysrawt-gacaraaa---------ttkctctagg-a-------------m-watgwaat-------------------------------------ttgc-ttgcaa------------------ctkgttg---------------------------------------------------------------aacra---------------------------------------------------------taattggwt-ttaatat-------ac-ttgatcac-tttg----------------------------------------------------aatat--------------ggtaactttca-t-------------------------------------------------------
>I28626_M226_Malvaceae_Helicteres_guazumifolia_seq1
---------------------------------------------------------------------------------------------ggagtccgtgtcagttcgccaattgg---aacgccctctaagtaatgt-------------------tagagaaccaaaagaaa----------------------------------aa-----gaaaatcatatttatatt---------------------------tttggattaat---------------------------------------------------ggactgatagcgttttartttc---------------------attagcagaa-------------------ag-caagtagc---------------------------aaag--------ttaacagtctta-------------------taatttaa--------------------------------ttgcttttt-------tcttttaattgggatttt---gttt-----tgatgt-tgcagttgagtatatgagtttaccggcgagccaatactcggtgttggatgcagagaggatagagagggttgatgataacacgtttagatgttatgtatatagatttaagtttttcaatttcgaggtttgccctgttttgctcgtt-agagttgaagaacagcctaatgggtgctgtattaagctcttgtcttgtaaggtaacttt--------------------------------caagtttcatt--------------------------------------------atg-ttgaatt-------------tgtt-ctgtttc-ttaagtaatggattgaaaaggaa---------tttgtc----------------------------------------------------------------------------------aaa----------cttgttc---------------------------------------------------------------aatag-taacttataaa------------------------------------------------ttggct---------------agttcgaatac-tggaactttca-------------gtagtt-----------------------cacaataaa-----------atcgtaacttgtattgcggaaggaag----------------------gataataactggcattaa----
>I28628_M051_Malvaceae_Werklea_horrida_seq1
--------------------------------------------------------------------------------------------------------------------------------------------------------------aataaataattaaaatgta----------------------------atattgtatatcgttcgcctttctttctttctttc-----------------------ttctaattctttataattt-rttggtttttttatt---------------------------caagctgcattgtcttttcttt-----------------------------------------------------wgattagc---------------------------aaaagtaabattctaatgaagtytttt------attacaattntgtgytat------------------------------------------------taktttaaytgggtttt----gttt-----tgatgk-tgcagttgagtatmtgagcttaccrgcaagccaatactcggtgctcgatgcagaaaggatagaragggtagatgataakacrtttaggtgttrtgtgtacaggtttaagtttttcaatttcgargtttgcccygttttgcttgta-agagttgaagaacagcctaatggttgctgtattaagctcttgtcttgnaaggtratcwc--------------------------------acaktttcayt--------------------------------------------acr-ttgratt-------------tgtt-yggtttc-ttatataytrggthgaggaagaa---------tttktgtagg------ccgtagggat-taggywdtvkggatt------------------------------aggccbtdcaagytt-daa----------tttgttgc--------------------------------------------------------------aaarr--------------------------------------------------------------------------------wacttcack---------------------------------------------------------------------------------------------------------------------------------------------------
>I28629_M052_Malvaceae_Spirotheca_rosea_seq1
-----------------------------------------------------------------------------------------------------------------gataaa---tatcggcagtaaagagag---------------------ccaaaaccacaaattagcagctgtagcrtca----------------------ttttacgaycakta-----------------------------------tttaaatcttt--------------------------------------------------------atcactctattaatctt--------------------gctttt---------------------------gaaattga---------------------------aaaact------ctactgaaggtg---------tatgggat---agctttt--------------------------------gggttatt--------attttaatttgggatttt---gttt-----tgatgg-tgcagttgagtatatgagcttaccagcaagccaatattcggtgctggatgcagagaggatagagagggtagatgagaatacgtttaagtgctatgtgtataggtttaagtttttcaattttgaggtttgccctgttttacttgtt-agagttgaagaacagcctaatggttgctgtattaagctcttatcttgtaaggtaaactt-------------------------------cgaagtttcatt--------------------------------------------aca-ttgaatt-------------tgtt-cagtttc-ttacatattggattgaataagaa---------tttgcctatg-a-------------cttaggtgat-------------------------------------atgc-ttgcaagctttaaa----------ttggttg---------------------------------------------------------------caaaa-taattttcagt-------------------------------------------taaattttgtttttaattc-------at-ttagttgc-tttcaaattc----------------------------------------------agtac----------------------------------------------------------------------------------
>I28630_M053_Malvaceae_Huberodendron_swietenioides_seq1
-----------------------------------------------ycatcaagatcac----------------------gcaattcgggcatggcgtgtgctcggccaatggtgaam----yckrcrgcgaagagag---------------------cgaaaaccttaaaatagcggccgtaatgtcg----------------------cgatgcgtctgcta-----------------------------------tttaaatcctt------------------------------------------------------atatcactctattaatttc--------------------acttgt---------------------------gaaatcta---------------------------aaaa--------ctactgacggta---------gabgggat---aatttct--------------------------------gtattatt--------atttt-aattgggatttt---gttt-----tgatgg-tgcagttgagtatatgagcttaccagcgagccaatactcagtactggatgcagagaggatagagagggtagatgataatacgtttaagtgttatgtgtataggtttaagtttttcaattttgaggtttgccctgttttgcttgtt-agagttgaagaacagcccaatggttgctgtattaagctcttgtcttgtaaggtaaactt-------------------------------caaagtttcatt--------------------------------------------aca-ttgaact-------------tgtt-cagtttc-ttatatatcggattgaagaagac---------tttgtctagg-a-------------c-taggtaat-------------------------------------atgc-ttgccagc-ttaaa----------ctggttg---------------------------------------------------------------cgaaa-taatttgcatt-------------------------------------------taatatttgtttttatttc-------at-ttagtca-------------------------------------------------------------------------------------------------------------------------------------------------
>I28631_M054_Malvaceae_Trochetiopsis_benjaminae_seq1
--------------------------------------------------------------------------------------------------------------------------tttatgcattaaactatg---------------------agtaagccmaaaaaaactgtaattttta-------------------------tcttgkagttgwaaattkcrt----------------------------tctaaawcatataaakatt------tttkkt-------------------------------atgattttcatgtcttyatt-----------------------------hgat-------------------tr-taagtaga---------------------------aaag--------ttaatgaattaata-------tatggaatcttaatthnt-gtakvagwttty--------------------twwttw-----------wwkwatttgggahttt---rwtt-----tgtttg-tgcagttgaktatatgagsttaccggcgagccaatantcggtgctggaygcagagaggatagaaaggatvgatgabaatacatttaggtgttatgtatataagcttaasttttttaattttgaggtttgccctgttttgcttgtt-agagttgaagaacakccaaatgggtgttgcattaagctcttgtcttgtaaggtaaattc--------------------------------aamgtytcatc--------------------------------------------rca-atgadtk-------------t-tt-aggtttc-tcatktgacagrtyraggaaagt-------gtttgtgctcrg-a-------------t-tagataat-------------------------------------attc-tcgcaaattt-aaa----------hcgrtt----------------------------------------------------------------taaaa-cagtttgtatt-------------------------------------------ttatattgtttatcaattc-------tttttagtcaa-tttcgtatct----------------------------------------------gatat--------------agtaatg-------------------------------------------------------------
>I28632_M055_Malvaceae_Eriolaena_candollei_seq1
-------------------------------------------------------------------------------------------------------rstkrwargttatcat---tgyattctctaagtaatgt-------------------tagcaaaayawataaarttag-------------------------------------------attaattgttc----------------------------tat----------------------ttkyrt-------------------------------wmrattttmakrtyktwkt------------------------------trwk-------------------ya-twarwmka---------------------------aaag--------ttaatgaatt-aww-------wwwkgaatcttaatttgt-gtaggagttttt--------------------ttttttt--------ttmttaatttgggatttt---dttt-----tgtttg-tgcagttgagtatatgagcttaccggcgagccaatactcggtgctggatgcagagaggatagaaaggatagatgahaatacatttaggtgttatgtatataagcttaagtttttwaattttgaggtttgccctgttttgcttgtt-agagttgaagaacagccaaatgggtgttgcattaagctcttdtcttgtaaggtaaattc--------------------------------aamdtttcatc--------------------------------------------rca-atgaatt-------------t-tt-aggtttc-tcatgtgacagathgaggaaagt-------gtttgtgctcgg-r-------------t-tagataat-------------------------------------attc-tcgcaaattt-aaa----------tsgatt----------------------------------------------------------------taaaa-tagtttgtat--------------------------------------------ttatattgttta-------------------------------------------------------------------------------------------------------------------------------------------------------------------------
>I28633_M056_Malvaceae_Adansonia_digitata_seq1
------------------------------------------------------------------------------------------------------------taggccatgaa---tattggcggtagagagag---------------------acaaaaccgcaaaagagtggctgtagcatcg----------------------gattacgacyacta-----------------------------------tttaaatcctt--------------------------------------------------------atcactctattattctc--------------------actttt---------------------------gaaattga---------------------------aagact------ctattgatagtg---------gatgggat---aatttct--------------------------------rtgttatt--------atgttaatttgggatttt---gttt-----tgatgg-tgcagttgagtatatgagcttaccagcgagccaatactcggtgctggatgcagagaggatagagagggtagatgataatacgtttaagtgttatgtgtataggtttaagttttttaattttgaggtttgccctgttttgcttgtt-agagttgaggaacagcctaatggttgctgtattaagctcttgtcttgtaaggtaaactt-------------------------------taaagtttcatk--------------------------------------------aca-ttgaatt-------------tgtt-cagtttc-ttgtatattggattgaagaagaa---------tttgtctagg-a-------------cttaggtaat-------------------------------------atgc-ttgcaaagcttaaa----------ctaattg---------------------------------------------------------------cagaa-taatttgcggt-------------------------------------------tra----------------------------------------------------------------------------------------------------------------------------------------------------------------------------------
>I28635_M058_Malvaceae_Byttneria_aculeata_seq1
------------------------agcctctgcctctagctctagctccattccgaaagc------------ccgctttgttgcccgtcggaaagagtccgtttcggttcagcagttgc---accgacctctaagtaattt--------------------------------------------------------------------------------------------------------------------------------------------------------------------------------------------------------------------------------------------------------------taaacaagataag---------------------------aaaaaaaagtagttaataaatt-----------tatggt-------------------------------------------tattttctt--------ttcttaatttaggaatttc-atttc-----taatga-tgcagttgagtatatgaacttgccggcgagtcaatattcggtgctggatgcagagaggatagagagggtagatgataatactttcaggtgttatgtttataggattaagtttttcaattttgaggtttgccctgttttgctggtt-aaagttgaagaacagcctaatgggtgctgtattaagctcttgtcttgtaaggtaaattt-------------------------------caaagtttcatcat------------------------------------------ata-tttatttatttggt-ttttgtgtt-tggtttt-ttgtatat-agattgaaggaaag---------tatgtggaggga-------------t-ttggt-aa-------------------------------------ttgg-tttctaaatt-gaa----------ctttttg---------------------------------------------------------------aattg-taattcatata----------------------------------------------tttgaatttttaatat-------ac-ttggacgt-tt---------------------------------------------------------------------------------------------------------------------------------------------
>I28636_M059_Malvaceae_Pterospermum_pierrei_seq1
---------------------------------------------------------------------------------------------------------------------------------------------------------------------------------------------------------------------------------------------------------------------------------------------------------------------------------------------------------------------------------------------------------------------------------------------------ataattcagttttttgtaattyrryay-----yawymgawtsctvadttht-thvttwacttttaaarraattttattttaytktatttta--------tttttaattttggatttt---cttt-----tgattg-tgcagttgagtatatgagcttaccggcgagtcaatactcggtgctggatgcagagaggattgaaaggatagatgataatacgtttaggtgctatgtatataagcttaagttttttaattttgaggtttgccccgttttgcttgtt-aaagttgaagaacagcctaatggctgttgcattaagctcttgtcttgtaaggtaacttc--------------------------------taagttttatt--------------------------------------------aca-ttgaatt-------------tgtt-tg------------------------------------------------------------------------------------------------------------------------------------------------------------------------------------------------------------------------------------------------------------------------------------------------------------------------------------------------------------------------------------------------------------------------------------------------------------------
>I28637_M060_Malvaceae_Duboscia_vifidiflora_seq1
--------------------------------------------------------------------------------------------------------------------------------------attatga------------------ttagaaaaaataat---------------------------------taatt-aaatgaaacgtatttaatcaaattta---------------------------------tcttggaatgttgcccctctgtt-------------------------------------a-----caatgttctatag------------------aataacaa-------------------tgtggcaagtaga---------------------------aatc---aaaatcaagaaaaat----------------aatttttttt--------------------------------------------g------ttctttacttggagtttt---cattt----taattg-tgcagttgaatatatgagcttaccggcgagccaatactcggtgctggatgcagagaggatagagagggtagatgagaacacttttaggtgttatgtgtataggtttaagtttttcaattttgaaatttgccctgttttgctggtt-aaagttgaagaacagcctaacgggtgctgtattaggctcttgtcttgtaaggtaacttg--------------------------------aaattttctac--------------------------------------------a---ttgaatt-----------tttctt-cagtttcttatttgatcgaatc-ggaggaaa---------tgtctctagg-a-------------c-tgtttaat-------------------------------------ttga-tt-------------------------gttg---------------------------------------------------------------aatga---------------------------------------------------------taactggctttaaatgt-------ac-ttgatcac-tttg----------------------------------------------------aatat--------------agtaactt------------------------------------------------------------
>I28638_M061_Malvaceae_Basiloxylon_brasiliensis_seq1
t---------------------a----------------------------------------------------------------------------------------------------------attaatttatat----------------------------------------------------------------accagaatattatgcagtttttattttattaaa-------------------------gtttaattattttaagttttgtttgttttttgtc-ccaa-cagagttat-------------ccttttcctgtttgtttgtttt--------------------cattagcaa-------------------------aagtagc---------------------------aaaa--------acaacaatct-----------aatgaaat-----------------------------------------------ctt--------tttcttaattgggatttt---cttc-----taatga-tgcagttgagtatatgagcttaccggcgagccaatactcggtgctggatgcagagaggatagagaggatagacgataacacatttaggtgttatgtatataggttgaagttttttaattttgaggtttgtcctgttttgcttgtt-agagttgaagaacagcctaatggatgctgtattaagctcctgtcctgtaaggtaacttc--------------------------------aaagtttcatt--------------------------------------------aca-atgattt-------------tgtt-cagtttc-taatataagggattgaggaaag----------tttgtctagg-a-------------t-taggttat-------------------------------------atgc-ttgaaaagtcaaag----------cttgttg---------------------------------------------------------------aaaaa-taatttgtact-------------------------------------------ttatattggttttaa----------------------------------------------------------------------------------------------------------------------------------------------------------------------
>I28639_M249_Malvaceae_Gyranthera_amphibiolepis_seq1
------------------------------------------------------------------------------------------------------------tcggtcattaa---tatcaacaatggagagag---------------------tcaaaaccgcaaaatagcggtcgtaacatcg----------------------cattgtagctgcta-----------------------------------tttaaatcctt------------------------------------------------------atatcactctattaatttc--------------------gcatgt---------------------------gaaatcaa---------------------------aaac--------ctactaatggta---------gatgggat---aatttct--------------------------------gtattatt--------atttt-atttgggatttt---gttt-----tgatgg-tgcagttgagtatatgagcttaccagcgagccaatactcggtgctggatgcagagaggatagagagggtagatgataatacgtttaagtgttatgtgtataggtttaagtttttcaattttgaggtttgccctgttttgcttgtt-agagttgaagaacggcttaatggttgctgtattaagctcttgtcttgtaaggtaaactt-------------------------------caaactttcatt--------------------------------------------aca-ttgaact-------------cgtt-cagtttc-ttataaattggattgaagaggac---------tttgtctagg-a-------------c-taggtaat-------------------------------------atgc-ttgaaatttcaaagt---------ttcattacat------------------------------------------------------------tgaaa-taatttgcatt-------------------------------------------taatatttgtttttatttc-------at-ttagtc--------------------------------------------------------------------------------------------------------------------------------------------------
>I28640_M062B_Malvaceae_Diplodiscus_paniculatus_seq1
-----------------------------------------------------------------------------------------------------------------------------------------------------------------------------------------------------------------------------------------------------------------------------ttgtttctgtttgtcttgatgtttata------------------------------ttatgtttgtgcatttaatga--------------------atmtttywatrkykdcagcattttaaactata-taaataga---------------------------aaca--------ttaatgaattaacat------attggaatcttaggttta-------------------------------------------atatattttttaattgggatttt---gttt-----tgatgt-tgcagttgagtacatgagcttaccggcgagccaatactcggtgctggatgcggagaggatagagaggattgatgataatacatttaggtgttatgtttataggcttaagttctttaattttgaagtttgccctgttttgcttgtt-agagttgaagaahagchtaatggrtkctgtattaagcyywtgycwhgtdhvgyaanttc--------------------------------aaayttwbatt--------------------------------------------aca-ttgaatt-------------tgtt-magtttg-tcwgawrabvgattgaadadbag---------tttttctagg-a-------------t-taggwar------------------------------------------------------------------------------------------------------------------------------------------------------------------------------------------------------------------------------------------------------------------------------------------------------------------------------------------------------------------------------------------
>I28641_M063_Malvaceae_Brownlowia_peltata_seq1
-----------------------------------------------------------------------------------------------------tttcggttcggcagttga---aacgcccyctaagtaatgt-------------------tagagaacaaaattaaa----------------------------------aarttgaaaaattrtta-----------------------------------trttgttygtttctgtttktcttgatgtttataag---------------------------attatgtttgtktatttaactr-----------------------------------------------------taaataagaaaa-----------------------aaaa-----------------------------------------------------------------------------------------------attwttaattggggtttt---gytt-----tgatgg-tgcagttgagtatatgagcttaccggcgagccaatactcggtrctggatgcggagaggatagagaggatwgatgataatacatttaggtgttatgtttataggytkaagttctttaattttgaagtttgccctgttttgcttgtt-agagttgaagaacagcctaaygggtgctgyattaagctcttgtcttgtaaggtaactts--------------------------------aaactttcwtt--------------------------------------------aca-ttgaatt-------------tgtt-cagtttg-tcagataacbrwtkrragaagag---------tttttctagg-a-------------t-taggtaat-------------------------------------atgc-tcycaaagtt-aat------ykgkwtggttg---------------------------------------------------------------tagag------------------------------------------------------------------------------------ttactca-------------------------------------------------------------------------------------------------------------------------------------------------
>I28642_M064_Malvaceae_Burretiodendron_esquirolii_seq1
------------------------------------------------------------------------------------------------------------------------------------------------------------------------------------------------------------------------------------------------------------------------------------------------------------------------------------------------------------------------------------------------------------------------------------------------------------------gtgaatttaca-------tatggaatsttawtttkt-atagtrstttttwaaskaatcttat-------tgttttc--------tttttaatttgggatttt---cttt-----tgattg-tgcagytgagtatatgagcttrccggcgagccaatactcggtgctggatgcagagagratagaaaggatagatgataatacatttaggtgttatgtatataagcttaagttttttaattttgaggtttgccctgttttgcttgtt-aaagttgaagaacagcctaatggctgttgcattaagctcytgtcttgtaaggtaaattt--------------------------------aaagtttcatc--------------------------------------------aca-tcgaaat-------------tttt-tsgkttcctcgtaaaacagatagaggaagtg---------tttgtctagg-a-------------t-taggtaat-------------------------------------atgc-ttgcaaagt--aaa----------ctggtt----------------------------------------------------------------aaaca-taatttgtatt-------------------------------------------ttatattagtttttaattc-------at-ttagtcac------------------------------------------------------------------------------------------------------------------------------------------------
>I28643_M065_Malvaceae_Hermannia_flammea_seq1
------------------------------------------------------------------------------------------------------------------gtatgt-taatgtatctcatgttagaa-----------------------------------------------------------------------caatgggtgcgtgctttttgtgtgtggtcaa--------------------tttcaattctttagagtat------------------------------------------------------gtatttgtttt-------------------------------------------------ac--ggtccaga---------------------------taaact-----cttgcctaaat-------ttctagtgaaatcgcaattgat--------ctttt-------------cctgttttggt-ttat------gtttttaattggtttttcc------tt---caatgg-tgcagttgagtatatgagcttaccagcgagtcaatactcagtgctggatgcagagaggatagaaagggtagatgataatacgtttagatgttacgtgtataggattaagtttttcaattttgaggtttgcccggttttgcttgtt-agagttgaagaacagcctaatgggtgctgcattaagctcttgtcttgcaaggtaatttg--------------------------------aaagtttcatt--------------------------------------------aca-ttgaatt-------------tgtt-ta-----------------------------------c-------------a-------------tgttagttat-------------------------------------ttgc-tttcaaagtt-gaa----------tttgtta---------------------------------------------------------------aagaa-tatttt------------------------------------------------atacattggttttggatgt-------at-ttggtcac-tttg----------------------------------------------------aatat--------------aacagctttgg-------------ctgcataatctttc----tttcaataacatcttaatatgcct--
>I28644_M066_Malvaceae_Thomasia_solanaceae_seq1
------------------------------------------------------------------------------------------------------------------------------------------tgt-----------------tacagaaataataaatatatggct----------------------------------taatacttgttccttgtgtttgct-------------------------------------------------------------------------------------tcttttcttatttatttgtttg-------------------ttgctgtttgtgtt--------------------gaagtttt---------------------------aaaa------atttatgagattgttaacattctaatggaatcatacatata---------tcttca---------------ttttgtttttgt------gtatttgattggggtttt---cttt-----gaatgg-tgcagttgagtacatgagcttgccggccagccaatactcggtactggatgcagagaggatagagagggtagatgataatacgtttaggtgttacgtgtataggatcaagtttttcaattttgaggtttgccctgttttgcttgtt-agagttgaagaaaggcctgatgggtgctgcattaagctcttgtcttgtaaggtaacttg--------------------------------aaagtttcatc--------------------------------------------aca-ttgaatt-------------tgtcttg------------------------------------g------------a-------------c-taggaaat-------------------------------------ttgc-ttgcaaagtt-taa----------ctgtttg---------------------------------------------------------------aaggg-taatttatatatg-----------------------------------------ggttattggtttttaatgt-------ag-ttggtcac-tttg----------------------------------------------------agtatt-------------aaaa----------------------------------------------------------------
>I28645_M067_Malvaceae_Guichenotia_ledifolia_seq1
--------------------------------------------------------------------------------------------------------------------------------------gtaatgt-----------------tacagaaataataaatatatggctt-------------------------------aataatacttgttcgttgtgttcgct-------------------------------------------------------------------------------------tcttttcttaattattcgtttg-------------------ttgctgtttgtg----------------------cacttagc---------------------------aaaa-------------------gtaacattctaatggaatcatacataca---------tcttca---------------ttttgttttgt-------gtttctaattggggtttt---cttt-----taatgg-tgcagttgagtacatgagcttaccggccagccaatactcggtgctggatgcagagaggatagagagggtagatgataatacgtttaggtgttacgtgtataggattaagtttttcaattttgaggtttgccctgttttgcttgtt-agagttgaagaaaggcctgatgggtgctgcattaagctcttgtcttgtaaggtaacttg--------------------------------aaagtttcatc--------------------------------------------aca-ttgaatt-------------tgttttgg------------------------------------------------a-------------c-taggaaat-------------------------------------ttgc-ttgcaaagtt-aaa----------ctgtttg---------------------------------------------------------------aagag-taatttatatatt-----------------------------------------ggttattgggttttaacgt-------gc-ttggtcac------------------------------------------------------------------------------------------------------------------------------------------------
>I28646_M068_Malvaceae_Helmiopsis_sp_seq1
---------------------------------------------------------------------------------------------------ttaaattttaakmttrta-----kttvtrmattwaactatg---------------------artaagccaaaaagaactcy---------------------------------------------aaattgcat----------------------------tctaaracatataaarawt------tht-gt-------------------------------ahgattttcatgtctttabwtg--------------------atkgtaatgat-------------------tr-yaagtaga---------------------------arak--------ttaatgaatt--ta-------tatgsaayhhtaatttbt-kkagsadktttt--------------------ttttthvy-------ytnwwaatttdgkatttt---attt-----tgtttb-tgcagtkgagtatatgagcttaccdgcgagccaatactcggtgctggatgcagagaggatagaaaggatagatgayaatacatttagdtgttatgtatataagcttaagttttttaattttgaggtttgccctgttttgcttgtt-agagttgaagwacakccmaatgggtgttgcattaagcthttgtcttgtaaggtaaattc--------------------------------awmgtttcatc--------------------------------------------rca-atgaatt-------------t-tt-aggtttc-tcaygygayvkatynaggaaagt-------gtttgtgctcgg-a-------------y-tagataat-------------------------------------attc-tcgcaaattt-aaa----------cckkyt----------------------------------------------------------------traag-tagtttgtaty-------------------------------------------ytatgwtkyttrycartky-------mytttagss--------------------------------------------------------------------------------------------------------------------------------------------------
>I28647_M069_Malvaceae_Cheirolaena_linearis_seq1
--------------------------------------------------------------------------------------------------------------ractataat--ttttatcywktaaactatg---------------------agtaagcccaaaaaaa--------------------------------------------gytrtaawttscat----------------------------tctaaaacatrtaaagattt---tmttttkt-------------------------------atgmttttcatgtcttyakt-----------------------------tgrt-------------------td-taagtaga---------------------------aaag--------ttaatkaattaawa-------tatggaawcttaatttvt-gtadsagwttth--------------------ttwytt-----------ttwwatttgggawttt---attt-----tgtttg-tgcagttgaktatatgagnttaccggcgagccaatactcdgtgntggatgcagagaggatagaaaggatwgatgaymatacatttaggtgttatgtatataagcttaagttttttaattttgaggtttgccctgttttgcttgtt-agagttgaagaacagccaaatgggtgttgcattaagctcttgtcttgtaaggtaaattv--------------------------------wawgtttcatc--------------------------------------------rca-atgratk-------------t-yt-aggtttc-tcatgtgacagrtygakgaaakt-------gtttgtgctcrg-a-------------t-tagataat-------------------------------------attc-tcgcaawttt-aaa----------ycgrtt----------------------------------------------------------------tgaaa-cagtttgtatt-------------------------------------------ttatattgtttatcaattc-------tttttagtcaa-tttcgtatcc----------------------------------------------gatat--------------aataa---------------------------------------------------------------
>I28648_M070_Malvaceae_Helmiopsiella_madagascariensis_seq1
--------------------------------------------------------------------------------------------------------wtttaagatta-------tatatgcattaaactatg---------------------rrkaagccaaaaawaactgwawttktta-------------------------tcttgtadttgtaaattgcat----------------------------tctaaawcatataaakatt------tyt-gt-------------------------------atgattttcatgtctttatt-----------------------------tgat-------------------tr-taadkakw---------------------------awar--------ktaatgaattaata-------tatggaatcttaattyvt-kkassagttytt--------------------tttttty--------nnywwaatttdrgatttt---awtt-----tgtttg-tgcagttgagtatatgakmttaccggcgagccaatactcdgtgctggatgcagagaggatagaaaggatagatgayaatacrtttaggtgttabgtatataagcttaagttttttaattttgaggtttgccctgttttgcttgtt-avagttgaagwacagccaaatgggtgttgcattaagctcttgtcttgtaaggtaaattc--------------------------------aamgtttcatca-----------------------------------------tyrca-atgaatt-------------t-tt-wggtttc-tcrtgtgacagatcrakgaaagy-------gtttgtgctcgg-r-------------t-tagataat-------------------------------------attc-tcgcaaattt-aaa----------ccggtt----------------------------------------------------------------taaaa-tagtatgtatt-------------------------------------------ttttattgtttatcaattc-------at---------------------------------------------------------------------------------------------------------------------------------------------------------
>I28649_M071_Malvaceae_Goethalsia_meiantha_seq1
-------------------------------------------------------------------------------------------------------------------------------------ttgtatgt------------------ttgcrrwwakyarw---------------------------------t-----awgtgaaacgtgtttaatcaaattaa---------------------------------tcttgggatgttccctctcttcatgc-----------------------------tarttw-----cawtrtcytwwgk------------------awtarhaa-------------------yrtkdsaartaka---------------------------aatc---caaatcaagaaaagt----------------gatttttttttwt---------------------------------------ttd------wwntttaattdrrgtttw---vdttt----taabtk-tkvvktwrwatatatgagcttaccgghaagccaataytchdtgctsdatgctgagaggatagagagkgtagatdagaacacgtttmggtgttmtgtgtatcgghttaagtttttcaattttgaagtttgccctgttttgcttgtt-aaagttgaagaacagcctaacgggtgctgtattaggctcttgtcttgtaaggtaacttg--------------------------------aaawttttacr------------------------------------------------ttdaatt-----------cttgtt-cagtttmttayttgrtcgaatc-kkaggawa---------tgtctmtarg-a-------------c-tgtttaat-------------------------------------ttga-tt--------gcaa----------ctggttg---------------------------------------------------------------aacaa---------------------------------------------------------taattggctttaaawtt-------ac-ttggcccc-tttg----------------------------------------------------aatat--------------ggtaacttttg-tcatgttgaa----------------------------------------------
>I28650_M072_Malvaceae_Clappertonia_ficifolia_seq1
------------------------------------------------------------------------------------------------------------------------------------tatatatat------------------atttgatttttag----------------------------------tttttgaaat--------------------------------------------------------ttgacaatattgtttgttcttcgat----------------------------------------tattggtttc---------------------attgtgta-----------------------agaagcaaa---------------------------agta---acaagttaactgaactttat---tcaggttttattttgtttttt--------ttccc------------------cattttttcct------ttttttatttggaacttt---attt-----taattt-tgcagctgaatatatgagcttaccggcgagccaatactcagtgctggatgcagagaggatagagagggtagatgagaacacgtttaggtgttatgtgtataggtttaagtttttcaatttcgaggtttgccctgttttgcttgtt-agagttgaagaacagcctaatgggtgctgtattaagctcttgtcttgtaaggtaacttg-------------------------------aaaatttatgtt--------------------------------------------gca-ttgaact-----------ttt-tttcagattc-tttttgatcaaattgaaggaaat---------tttctctaaa-a-------------c-cttgaaat-------------------------------------ttgc-tagcaa------------------cttgttg---------------------------------------------------------------aacaa---------------------------------------------------------aaactgttttttaatat-------gc-ttgatcgc-ttcg----------------------------------------------------aatat--------------ggtaactttca-tcata---------------------------------------------------
>I28652_M074_Malvaceae_Hildegardia_barteri_seq1
----------------------------------------------------------------------------------------------------------------------------------------------------------------------------------------------------------------------ttatgctgtttttatttgattaa--------------------------ttttaattattttaagttttgtttgttttttaat-ccaaacagacttat------------agatttttctttttgtatgtttt--------------------cattctcaaaa-------------------gg-caagtagc---------------------------aaaa--------acaacaatat-----------aatggaatct-----------------------------------------tattatt--------atttttaattggaatttc---cttt-----tgatgg-tgcagttgagtatatgagcttaccggcgagccaatactcggtgctggatgcagagaggatagagagagtagacaataatacgttcaggtgttatgtatataggattaagttttttaattttgaggtttgtcctgttttgcttgtt-agagttgaagaacagcctaatgggtgctgcattaagctcttgtcctgtaaggtaacttc--------------------------------aaagtttcatt--------------------------------------------atg-atgaatt-------------tttt-cagtttc-tcatataagggattgaggaaag----------ttcgtctagg-a-------------t-taggttat-------------------------------------atgc-tagaaaaatcagaa----------ctgattg---------------------------------------------------------------aaaaa-taatttgtact-------------------------------------------ttatattggttttaattc-------------------------------------------------------------------------------------------------------------------------------------------------------------------
>I28653_M168_Malvaceae_Theobroma_cacao_seq1
-------------------------------------------------------------------------------------------------------------------------------------taatgta---------------------tatac----aagtata-------------------------------------tcatgcagc-ttt------------------------------------------tttttttaattcatattctttt----------------------------------aaagttttggttcctttttttc--------------------att-agcaaaa-------------------ag-taagcagg---------------------------gaaa--------gtagcaaccg-----------gatgaaatcttaaacttt-ttttttctttttcaatttgtttca-tt-----tgaattt--------atttt-aagtgggattttc--tttt-----taatgg-tgcagttgagtatatgagactaccagcgagccaatactcggtgctggatgcagagaggatagagaggatagatgataatacgtttaggtgctatgtctataggttcaagttttttaattttgaggtttgccctgttttgcttgtt-agggttgaagaacagcctaatggctgctgtattaagctcttgtcttgtaaggtaactta--------------------------------aaagtttcatt--------------------------------------------aca-ttgaatt-------------tgtt-tggtttc-tcatatatctgattgaaggagaa---------tttgtctagg-a-------------c-taggtaat-------------------------------------tttc-tagcttggtt-gaa----------gtggttga--------------------------------------------------------------aaaaa-aaaattgtatt-------------------------------------------ttatattggtttttagtgt-------ac-tttg----------------------------------------------------------------------------------------------------------------------------------------------------
>I28654_M105_Malvaceae_Pachira_aquatica_seq1
-----------------------------------------------------------------------------------------------------------aattgccataaa---tatcggctgtagagagag---------------------ccaaaaccacaaattagtagctgtagcatta----------------------ttttgtgaccgtta-----------------------------------tttaaaccttt--------------------------------------------------------atcactctattaatctt--------------------gctttt---------------------------gaaataaa---------------------------aaaact------ctactgatggtg---------gatgggat---aatttct--------------------------------gggttatt--------attttaatttgggatttt---gttt-----tgatgg-tgcagttgagtatatgagcttaccagcaagccaatactcggtgctggatgcagagaggatagagagggtagatgataatacgtttaagtgttatgtgtataggtttaagtttttcaattttgaggtttgccctgttttgcttgtt-agagttgaagaacagcctaatggttgctgtattaagctcttgtcttgtaaggtaaactt-------------------------------caaagtttcatt--------------------------------------------aca-ttgaatt-------------tgtt-cagtttc-ttatatattggattgaataagaa---------tttgtctagg-a-------------cttgggtaat-------------------------------------atgc-ttgcaagc-ttaaa----------ctggtt-----------------------------------------------------------------------------------------------------------------------------------------------------------------------------------------------------------------------------------------------------------------------------------------------------------------
>I28656_M002_Malvaceae_Tilia_americana_seq1
----------------------------------------------------------------------------------------------------------------ttat------cttgtaaatcgtatttt-----------------------------------aaa-------------------------------------atatataatcatt------------------------------------------ttatataaattga---------------------------------------------------amtgtgtttatttg--------------------att----------------------------a-taaataga---------------------------aaaa--------ttaacgaattaacat------gttgggatcttaattttt-ata-taattgttaaaggaatcttaa---------ttttt--------t-----aattgcgatttt---gttt-----tgatgg-tgcagttgagtatatgagcttaccagcgagccaatactcggtgctggatgcagagaggatagagagggtagatgaaaatacatttaggtgttatgtatataggtttaagttttttaattttgaggtttgccctgttttgcttgtt-agagttgaagaacagcctaatgggtgctgtattaagctcttgtcttgtaaggtaacttc--------------------------------agagtttcatt--------------------------------------------aca-ttgaatt-------------tgtt-cagtttc-tcatataacggattgaggaatgg---------tttgtctagg-a-------------t-taggtaat-------------------------------------atgc-tcgtaaagtt-aaa----------atggttg---------------------------------------------------------------aaaaa-taatttgtat-------------------------------------------------ttggtttttaattc-------at-ttagtca-------------------------------------------------------------------------------------------------------------------------------------------------
>I28657_M180_Malvaceae_Triumfetta_lappula_seq1
-------------------------------------------------------------------------------------------------------------------------------mtatmttrwwawag------------------ttwwrmtywwwar----------------------------------ttgttgaa---------------------------------------------------------------aatattgtttgttcttgrrt----------------------------------------tattgctttc---------------------atgtrttaga-----------------acytagaagcaaa---------------------------agya---acaaattkactgadctttmt---tcrg------tytktyhkttt--------ttthb------------------tywtyyyytty------tttawyaawtggaattht---attt-----taawwtgtgcagttgaatatatgagcttaccggcgagccaatactcagtgctggatgcagagaggatwgagagggtagatgagaacacgtttaggtgttatgtttataggtttaagtttttcaatttcgaggtttgccctgttttgcttgttaagagttgaagaacagcctaatgggtgctgtattaagctcttgtcttgtaaggtaayktg--------------------------------aaatttacrth--------------------------------------------rcw-ttgaact-----------tttayttcagtttc-ktattgmtcraattgaaggaaaa---------tttctctagg-a-------------c-catstrat-------------------------------------ttgc-ttgcaa------------------yaagttg---------------------------------------------------------------aacaa--------------------------------------------------------taaactggttyttaattt-------ac-ttgakcrcttttg----------------------------------------------------aatac--------------agtaagtttca-tcatat--------------------------------------------------
>I28658_M160_Muntingiaceae_Muntingia_calabura_seq1
--aatctcattcttcgcgccctgcgctgcgcgtcatcgccgcggagtctgccccgagagc------------gcgcttcattgctcgccggagagagtccgtctccgtccggccgctcc---agcgccctttaagtaatgtta-----------------------------------------------------------------------------------------------------------------------------------------------------------------------------------------------------------------------------------------------------------------gaagcattgt------------------------------------------------------tgttgactgaattccgttttcg------cagtttg-----------------------------------aagtttagttgacatggtttggttt-----cgacgg-tgcagttgagtatatgagcttgccggcgagccagtactcggtgttggacgcggagaggattgagagaattgacgataacacgttcaggtgttatgtttacaagtttaagttcttcaattttgaggtttgccctgttttgctggtt-agagtggaggagcaacccaatggttgctgcattaagttattatcgtgtaaggtaactcta------------------------------aacaaattcattgt----------------------------------------------ttgaaat---------tttttatgagaatctg-atgcttattgaatt-----------------------------a-------------t-ccagtgat------------------------------------------gagcaaagaattaattt--tatgtttaattaaag------------------------------------------------------gtcaaataggactaagtaaggca---------------------------------------caggtcttattattttctgatgta-atcatctgttggttgcagctgg---------------------------------------------------agggttc--------------------------------------------------------------------------------
>I9832_V002_Malvaceae_Luehea_speciosa_seq1
-----------------------gcgtacgaacttacgcctccaactccgccccgaaagc------------ccgtttcgttgcgcgtcgaaaggagtccgtttcggttcggcagttgg---aacgtcctctaagtatgttagagaacaa--------attaaaagaataaaaaaaatttagattaatactactcaaatttggttgcttctttcttgtttgctygttarttgttgctattttggctttcgaagtttdaaaaawtttaaaataattgacattttgtctatttaattatgattagagaaactaattaattaamttaaacatgtttaatctcttaatctyggaatgttgtacctctgtataatcaataatgtgc-tatagaataacaatgtagcarsward---------------------------awaattcaaaatcaagaaaaat-----------------------------------------------------------tattattatttt------tcttttaattggabtttta--tttt-----ttattg-tgcagttgaatatatgagcttaccggcgagccaatactcggtgctggatgcagagaggatagagagagtagatgataacacgtttaggtgttatgtgtatacgtttaagttcttcaattttgaagtttgccctgttttgcttgtc-aaagttgaagaacagcctaatgggtgctgtattaagctcttgtcttgtaaggtaacttc--------------------------------aaattttcark--------------------------------------------wmmwtkrdsyt------------ttkkt-yggtttc-ttattgatcgaatcagrtgmaa----------tgtctctagg-a-------------c-tatgtaatttgattgcaacwrrwtkramywwwvwtkgkttttaatttac-ttgatcactttgaatatggtagctytygtcgtattgaatgcctaacctttctraggtaacatcttaattagtgtccttrwggcaaagtgcttagagaaactcttttagatatggaaggaaagatagcctttggyattgagtatatrcagctgatgtctattgatggttgatsg-------attttgatgat-tttctcatatttggtccactggttgcagctagaaggctca--------------ccaatggtggttgcacagaatgataagtttga-aggtaagcatctttatgtggcttttcccctctatgatgaatttgtattttagtttt
