# Supplementary material for: Localized Phylogenetic Discordance Among Nuclear Loci Due to Incomplete Lineage Sorting and Introgression in the Family of Cotton and Cacao (Malvaceae)
Source: Front Plant Sci. 2022 Apr 13;13:850521. doi: 10.3389/fpls.2022.850521 (PMC9043901; doi:10.3389/fpls.2022.850521)
Supplement: Supplementary file 1 [file Data_Sheet_1.ZIP › Alignments_v4/L34.fasta]

>I23352_M001_Malvaceae_Bombax_ceiba_seq1
---------------------------------------------------------------------------------------------------------------------------------------------------------------------------------------------------------------------------------------------------------------------------------------------------------------------------------------------ggattggttactcttaatttccttcaagagaagaaagaagctgacttccgttatggacttgttcgtgtccgagaaaatgctgaatccattgctttctatggtggtgaagataatgaactgcaactattgttgcagcgcttcacaagtgcttttgaaaatttaaccgt-----atgca--------cat-tctcaata-ttc---------tctca-ctttgatat-cct---------------atact--tgt-gcca-tt--------t-------ccgtaa-----------------ttt-----------------------------aaactgt---tcgaa-gaaatggctgtat--------------cttcttcttgctttgc---------tgtt-----------------atcttttgcaa-gcttgt-tcctg--------------tcttg---------------------------------tggctatg--------taa-caatc-ttatggcattaaaccttgtggtcgttttcttttgcagcaattgttgatatcttccagaaatctcgagtttttcaccag-tggctaccgctacc---------------------------------------------------------------------------------------------------------------------------------------------------------------------------------------------------------------------------------------------------
>I23353_M002_Malvaceae_Tilia_americana_seq1
---------------------------------------------------------------------------------------------------------------------------------------------------------------------------------------------------------------------------------------------------------------------------------------------------------------------------------------------------gttactcttaatttcctkcaagagaagaaagaagctgacttccgttatggacttgttcgtgtccgagaaaatgctgaatccattgctttctatggtggtgaagataatgaactgcaacttttgttgcagcgcttcacaagtgcttttgaaaatttaactgt-----aagca--------cat-tctcaatc-tcc---------tctca-ttttgattt-tct---------------aaactcatgt-gccg-tc--------t-------ccataa-----------------ttt-----------------------------aaagtat---tagac-aaaatggctgtat--------------cctcttcttgctttgc---------tgtt-----------------atctcat-----------------------------------------------------------------------------------------------------------------------------------------------------------------------------------------------------------------------------------------------------------------------------------------------------------------------------------------------------------------------------------------------------------------------------------------------
>I23354_M003_Malvaceae_Herissantia_crispa_seq1
--------------------------------------------------------------------------------------------------------------------------------------------------------------------------------------------------------------------------------------------------------------------------------------------------------------------------------------------gggattggtttctcttaatttccttcaagagaagaaagaagctgacttccgttatggacttgttcgtgtccgagaaaatgctgaatccattgctttctatggtggtgaagataatgaactacagcttttgttgcagcgcttcacaagcgcttttgaaaatttaactgt-----aggca--------cat-tctcagta-ttc---------tctta-ctctgattt-gct---------------aaact--tgt-gcca-tt--------t-------ccctag-----------------tgt-----------------------------caagtat---tcgag-aaaaggactgtat--------------cttcttcttgttttgc---------aa-t-----------------atttcttccta-ttttgt-tcccg--------------tcatg---------------------------------tggttgtagtactatgtga-ccatc-ttatcggattaatctttttgg-----tccttatgcagcaattgttgatatcttccagaaatctcgagtttttcaccaa-tggctaccgctacctaattca--------------------------------------------------------------------------------------------------------------------------------------------------------------------------------------------------------------------------------------------
>I23355_M004_Malvaceae_Malva_arborea_seq1
--------------------------------------------------------------------------------------------------------------------------------------------------------------------------------------------------------------------------------------------------------------------------------------------------------------------------------------------------ggtttctcttaatttccttcaagagaagaaagaagctgacttccgttatggacttgttcgtgtccgagaaaatgctgaatccattgctttctacggtggtgaagayaatgaactgcaacttttgttgcagcgcttyacgagtgcttttgaaaatttaactgt-----acgca--------cgt-tctcagta-ttc---------acttg-ctttgtttt-cct---------------aaact--tgt-tcya-tt--------t-------ccctaa-----------------ttt-----------------------------taaaaat---tcaag-aaaatgactaca----------------ttcttcttgctttgc---------tatc-----------------atatctagcaa-ttttgt-tcctt--------------tcctg---------------------------------tggttgtagtactaggtaa-ccatc-ttatggcattaatcttttttgccctttccttgtgcagcaattgttgatatcttccagaaa------------------------------------------------------------------------------------------------------------------------------------------------------------------------------------------------------------------------------------------------------------------------------------
>I23356_M005_Malvaceae_Lavatera_assurgentiflora_seq1
-----------------------------------------------------------------------------------------------------------------------------------------------------------------------------------------------------------------------------------------------------------------------------------------------------------------------------------------------attggtttctcttaatttccttcaagagaagaaagaagctgacttccgttatggacttgttcgtgtccgagaaaatgctgaatccattgctttctacggtggtgaagayaatgaactgcaacttttgttgcagcgcttyacgagtgcttttgaaaatttaactgt-----acgca--------cgt-tctcagta-ttc---------acttg-ctttgtttt-cct---------------aaact--tgt-tcca-tt--------t-------ccctaa-----------------ttt-----------------------------taaaaat---tcaag-aaaatgactaca----------------ttcttcttgctttgc---------tatc-----------------atatctagcaa-ttttgt-tcctt--------------tcctg---------------------------------tggttgtagtactaggtaa-ccatc-ttatggcattaatcttttttgccctttccttgtgcagcaattgttgatatcttccagaaatctcgaatttttcaccaa-tggctaccgctacctcattcaaatc----------------------------------------------------------------------------------------------------------------------------------------------------------------------------------------------------------------------------------------
>I23359_M008_Malvaceae_Althaea_officinalis_seq1
--------------------------------------------------------------------------------------------------------------------------------------------------------------------------------------------------------------------------------------------------------------------------------------------------------------------------------------------------------------tttccttcaagagaagaaagaagctgacttccgttatggacttgttcgtgtccgagaaaacgctgaatccattgctttctacggtggtgaagataatgaactgcaacttttgttgcagcgctttacgagtgcttttgaaaatttaactgt-----acgta--------cat-tctcagta-ttc---------tcttg-ctttgtttt-cct---------------aaact--tgt-gcca-tt--------t-------ccctaa-----------------ttt-----------------------------taagaat---tcgag-aaaatgactata----------------ttcttcttgctttgc---------tatc-----------------atctctagcaa-ttttgt-tcctg--------------tcctg---------------------------------tggttgtagtattaggtaa-ccats-ttatggcatttatctttttggttctttccttgtgcagcaattgctgatatcttccagaaatctcgagtttttcaccaa-tggctac----------------------------------------------------------------------------------------------------------------------------------------------------------------------------------------------------------------------------------------------------------
>I23360_M009_Malvaceae_Lagunaria_patersonia_seq1
-----------------------------------------------------------------------------------------------------------------------------------------------------------------------------------------------------------------------------------------------------------------------------------------------------------------------------------------------------tactcttaatttccttcaagagaagaaagaagctgacttccgctatggacttgtgcgtgtccgagaaaatgctgaatccattgctttctatggtggtgaagataatgaactgcaacttttgttgcagcgcttcacaagtgcttttgaaaatttaactgt-----aagcg--------cat-tctcagta-ttc---------tctca-cttttattg-cct---------------tagca--tgt-tccgttt--------t-------ccctaa-----------------ttt-----------------------------taagtgt---tcaac-aaaatggctagt-------------------------------------------------------------------------------------------------------------------------------------------------------------------------------------------------------------------------------------------------------------------------------------------------------------------------------------------------------------------------------------------------------------------------------------------------------------------------------------------------------------------
>I23363_M012_Malvaceae_Napaea_dioica_seq1
-----------------------------------------------------------------------------------------------------------------------------------------------------------------------------------------------------------------------------------------------------------------------------------------------------------------------------------------------------ttctcttaattyccttcaaragaagaaagaagytgacttccgttatggacttgttcgtgtccgagaaaacgctgaatccattgctttytacggtggtgaagataatgaactgcaacttttgttgcagcgcttcacaagcgcttttgaaaatttaactgt-----aagca--------cat-tctcagtatttc---------tcttg-ctttgtttt-cct---------------aaack--tgt-gcca-tt--------t-------ccctaa-----------------tta-----------------------------taagtat---tcgag-aaaatgaccatc----------------ttcttcttgctttgc---------tatt-----------------atctctagcaa-ttttgt-tcctc--------------tcctg---------------------------------tggttgtagtactaggtag-ccatc-ttatggcattaatctttttggccctttccttgtgcagcaattgttgatatcttccagaaatcttgagtttttcacgaa-tgg--------------------------------------------------------------------------------------------------------------------------------------------------------------------------------------------------------------------------------------------------------------
>I23364_M013_Malvaceae_Grewia_sp_seq1
--------------------------------------------------------------------------------------------------------------------------------------------------------------------------------------------------------------------------------------------------------------------------------------------------------------------------------------------ggggtkggtctctcttaatttcctccaagagaagaaagaagctgactttcgttatggacttgttcgtgtgagagaaaatgctgaatccattgctttctatggtggtgaagataatgaactccaacttttgttgcagcgcttctcaagtgcctttgaaaatttgactgt-----atgtc---------at-tctcattt-ccta---------acta-aactaattt-ctt-----------------actcaagt-gtta-tt--------c-------ttttgt-----------------ttttcccttctcttttggtttgggtcaat--caaagcaac--ttaaa-ttaacaatc------------------ttctctcaaggctgtc---------tgc------------------------------ttttgg-cattg--------------cgttatcggta---------------------------------------tgkyaaa-------ccataatatttatgcttt-----catattgtctggacctctaactgattcc-----aattttatatattggacaaaaattgcttaactttttcttgcttttaagttgttctgtcttg---------------------------------------------------------------------------------------------------------------------------------------------------------------------------------------------------------------------------
>I23367_M016_Malvaceae_Kitaibelia_vitifolia_seq1
-----------------------------------------------------------------------------------------------------------------------------------------------------------------------------------------------------------------------------------------------------------------------------------------------------------------------------------------------attggtttctcttaatttccttcaagagaagaaagaagctgacttccgttatggacttgttcgtgtccgagaaaacgctgaatctattgctttctacggtggtgaagataatgaactgcaacttttgttgcaacgcttcacgagtgcttttgaaaatttaactgt-----acgca--------cat-tctcagta-ttc---------tcttg-ctttgtttt-cct---------------aaact--tgt-gcca-tt--------t-------ccctaa-----------------ttt-----------------------------taagaat---tcgag-aaaatgactatc----------------ttcttcttgctttgc---------tgtc-----------------atctctagcaa-ttttgt-tcctg--------------tcctg---------------------------------tggttgtagtactaggtaa-ccatc-ttatggcattaatctttttggccmtttycttgtgcagcaattgctgatatcttccagaaatctcgagtttttcaccaa-tggcta-----------------------------------------------------------------------------------------------------------------------------------------------------------------------------------------------------------------------------------------------------------
>I23368_M017_Malvaceae_Sterculia_apetala_seq1
-----------------------------------------------------------------------------------------------------------------------------------------------------------------------------------------------------------------------------------------------------------------------------------------------------------------------------------------------------tactcttaatttccttcaagagaagaaagaagctgacttccgttatggactggttcgtgtccgagaaaatgctgaatccattgctttctacggtggtgaagataatgaactgcaacttttgttgcagcgcttcacaagtgcttttgaaaatttaaccgt-----aagca--------cct-gctcaatc-ttc---------tctct-ttttggttt-tct---------------taactcatgt-tcca-tt--------t-------ccataa-----------------ttt-----------------------------aaagtat---tc-at-aaaatggctgtgt--------------cttcttcwtgctttgc---------tgtt-----------------ttctcatgcaa-gctggt-tcctg--------------kctta---------------------------------tggctgtaatactatgaaa-tcatc-ttatgacattaacacttttggtcttccccttttgtagcaattgttgatatcttccagaaatctcgacttcttcaccag-tggctaccgcta-----------------------------------------------------------------------------------------------------------------------------------------------------------------------------------------------------------------------------------------------------
>I23369_M018_Malvaceae_Abelmoschus_esculentus_seq1
---------------------------------------------------------------------------------------------------------------------------------------------------------------------------------------------------------------------------------------------------------------------------------------------------------------------------------------------------------cttaatttccttcaagagaagaaagaagctgacttccgttatgggcttgttcgtgtccgagaaaatgctgaatccattgctttctacggtggtgaagataatgaactgcaacttctgttgcagcgcttcacaagtgcttttgaaaacttaactgt-----atgca--------tat-tctcaata-ttc---------tctta-cttag-----cct---------------atact--tgt-tcta-tt--------g-------ccctaa-----------------gtt-----------------------------tatgtct---------------------------------------------------------------------------------------------------------------------------------------------------------t----gggttgtaatatcatgtaa-ccatc-ttatggcattatcccttttggtcctttcattgtgcagcaattattgatatcgtccagaaatctcgagtttttcaccaa-tggctatcgctatctcattc---------------------------------------------------------------------------------------------------------------------------------------------------------------------------------------------------------------------------------------------
>I23370_M105_Malvaceae_Pachira_aquatica_seq1
----------------------------------------------------------------------------------------------------------------------------------------------------------------------------------------------------------------------------------------------------------------------------------------------------------------------------------------------------ttactcttaatttccttcaagagaagaaagaagctgacttccgttatggacttgttcgtgtccgagaaaatgctgaatccattgctttctatggtggtgaagataatgaactgcaacttttgttgcagcgcttcacaagtgcttttgaaaatttaaccgt-----atgca--------cat-tctcaata-ttc---------tctca-ctttgattt-cct---------------aaac------------------------------------------------------------------------------------------------------------------------------------------------------------------------------------------------------------------------------------------------------------------------------------------------------------------------------------------------------------------------------------------------------------------------------------------------------------------------------------------------------------------------------------------------------------------------------------------------------------------------------------
>I23371_M137_Malvaceae_Dombeya_wallichii_seq1
---------------------------------------------------------------------------------------------------------------------------------------------------------------------------------------------------------------------------------------------------------------------------------------------------------------------------------------------------gttactcttaatttctttcaagaaaagaaagaagctgacttccgytatgggcttgttcgtrtccgagaaaatgctgaatccattgctttctatggtggtgaagataatgaactgcaacttttgttgcagcgcttcacaagtgcttktgaaaatttaactgt-----aagta---------at-tctsaayc-ttc---------tcarw-tttttttty-ywm---------------hwwhy--wbd-wvym-hc--------m-------tyyysw-----------------kwt-----------------------------wwarwdt---wywmm-amaawart--------------------vtyytyytybwd--d---------wdy--------------kstkdthtchyvhgv-vmdbht-whyyb--------------tbtyb---------------------------------tddwwrwhvarvhavvhad-hhwwy-damwtwbatyvtyhhtbt-----cyktystttkkydkbhakyrvtgatctcttcywkmhwsmwdvmwybwkkmryyww-tsrcya-----------------------------------------------------------------------------------------------------------------------------------------------------------------------------------------------------------------------------------------------------------
>I23372_M140_Malvaceae_Chiranthodendron_pentadactylon_seq1
-------------------------------------------------------------------------------------------------------------------------------------------------------------------------------------------------------------------------------------------------------------------------------------------------------------------------------------------------------atcttaatttccttcaagagaagaaagaagctgacttccgttatggacttgttcgtgtccgagaaaatgctgaatccattgctttctatggtggtgaagataatgaactgcaacttttgttgcagcgcttcacaagtgcttttgaaaatttaagtgt-----atgaa--------cat-tctcaatc-ttc---------tctca-ttttgattt-cct---------------aaacc--ckt-gcca-tt--------t-------ccttaa-----------------ttt-----------------------------aaagtat---tcgac-aaaatggctgcat--------------cttcttcttgctttgc---------tatt-----------------atatcatgcaa-gcttgt-tcctg--------------tcttt---------------------------------tggttgtaatactatgtaa-cattc-tcaatcttctctcattttgatttcct--------------------------------aaacccgtgccat-------------------------------------------------------------------------------------------------------------------------------------------------------------------------------------------------------------------------------------------------------------------------
>I23373_M141_Malvaceae_Quararibea_funebris_seq1
---------------------------------------------------------------------------------------------------------------------------------------------------------------------------------------------------------------------------------------------------------------------------------------------------------------------------------------------ggattggttactcttaatttccttcaagaaaagaaagaagctgacttccgttatggacttgttcgtgtccgagaaaatgctgaatccattgctttctatggtggtgaagataatgaactgcaacttttgttgcagcgcttcacaagtgcttttgaaaatttaactgt-----atgca--------cat-tctcaata-ttc---------tctca-ccttgattt-cct---------------aaact--tgt-gcta-tt--------t-------ccctaa-----------------ttt-----------------------------aaattaa---ttgac-aaaatggctgtat--------------tttcttcttgcattgc---------tgct-----------------atctcttgcaa-gcttgt-tcctg--------------tcttg---------------------------------tggttgtgatacaatgtaa-ccatc-ttatgccattaaccattttggtcatttccttctgcagcaattgttgatatcttccagaaatctcgagtttttcaccaa-tggctaccgctacctcattcagattctccctgccgctgttgtcgctcctatgtatttctctggaaaaattgagtttggtgtcattaatcagtctgtatcagcttttagtcatatccttggggatgtctccctgattgtatatcaatttcaagcaattagtgccttttcagctgtcatagatagacttggtatagtgttttcaccccctttacacctcta--------------------------------------
>I23374_M142_Malvaceae_Hampea_nutricia_seq1
--------------------------------------------------------------------------------------------------------------------------------------------------------------------------------------------------------------------------------------------------------------------------------------------------------------------------------------------gggattggttactcttaatttccttcaagagaagaaagaagctgacttccgttatggacttgttcgtgtccgagaaaatgccgagtccattgctttctatggtggtgaagataatgaactgcaacttttgttgcagcgcttcacaagtgcttttgaaaatttaactgtaagcaaagca--------tat-tctcaata-ttc---------tctca-ctttggttg-aat---------------aaact--tgt-gcca-tt--------t-------tcctaa-----------------gtt-----------------------------gaaatat---tcgag-aaaatggctgtgt--------------cttcttcttgct----------------------------------------------------------------------------------------------------------------------------------------------------------------------------------------------------------------------------------------------------------------------------------------------------------------------------------------------------------------------------------------------------------------------------------------------------------------------------------------
>I23376_M145_Malvaceae_Heliocarpus_appendiculatus_seq1
------------------------------------------------------------------------------------------------------------------------------------------------------------------------------------------------------------------------------------------------------------------------------------------------------------------------------------------------ttggtstctcttaatttcctccaagagaagaaagaagctgacttccgttatggacttgttcgtgtgcgagaaaatgctgaatccattgctttctaygggggtgaagataatgaactccaacttttgttgcagcggttcacaagtgcctttgaaaatttgactgt-----atgyt--------crt-tgayattt-c--g---------aact-aactaatat-tta-----------------cawkkkwk-syww-ty--------y-------kwtttt-----------------t----------------ggttgagtcaat--cacagcaat--tcaaatacaacaatc-tttt--------------tttcaccagattgtc---------tgcc-----------------------------ttttat-cctta--------------tgtca---------------------------------caatctcattgctggcaaa-------ccacaatactact-cttc-------atttgtctgaacctctgagttatttcct---aaatttatatatt-----------------------cttgcttttttgatgttat---------------------------------------------------------------------------------------------------------------------------------------------------------------------------------------------------------------------------------
>I23377_M148_Malvaceae_Robinsonella_mirandae_seq1
--------------------------------------------------------------------------------------------------------------------------------------------------------------------------------------------------------------------------------------------------------------------------------------------------------------------------------------------gggattggtttctcttaatttccttcaagagaagaaagaagctgacttccgttatggacttgttcgtgtccgagaaaatgctgaatccattgctttctatggtggtgaagataatgaactgcaacttytgttgcagckcttcrcaagcgcttttgaaaatttaactgt-----atgca--------cat-tctcagta-ttc---------tctta-ctctgattt-ctt---------------aaat---tgc-gcca-tt--------t-------ccctga-----------------ttt-----------------------------caagtat---tcta--aaaatkactgtat--------------cttcttcttgttttgc---------ta-t-----------------atctcttgcaa-ttttgt-tcctg--------------ccgtg---------------------------------tggttgtagcactatataa-ccatc-ttatgggattactctttttggttctttccttatgcagcaattattgatagcttccagaaatctcgagtttttcaccaa-tggctaccgctacctcattcagattgtccc-----------------------------------------------------------------------------------------------------------------------------------------------------------------------------------------------------------------------------------
>I23378_M150_Malvaceae_Ceiba_pentandra_seq1
--------------------------------------------------------------------------------------------------------------------------------------------------------------------------------------------------------------------------------------------------------------------------------------------------------------------------------------------gggattggttactcttaatttcctccaagagaagaaagaagctgacttccgttatggacttgttcgtgtccgwgaaaatgctgaatccattgctttctatggtggtgaagataatgaactgcaactattgttgcagcgcttcacragtgcttytgaaaatttaactgt-----atgca--------cat-tctcaata-ttc---------tctca-ctttgattt-cct---------------atact--tgt-gcca-tt--------t-------cwgtaa-----------------ttt-----------------------------aaactgt---tcraa-gaaatggctgtat--------------cttcttcttgctttgc---------tgtt-----------------atcytttgcaa-gcttgt-tcctg--------------tcttg---------------------------------tggctatg--------taa-cmatc-ttatggcattaaaycttttggtccttttcttttgcagcaattgttgatatcttccagaaatstygagtttttcaccaa-tggctacc---------------------------------------------------------------------------------------------------------------------------------------------------------------------------------------------------------------------------------------------------------
>I23380_M161_Malvaceae_Hibiscus_tiliaceus_seq1
--------------------------------------------------------------------------------------------------------------------------------------------------------------------------------------------------------------------------------------------------------------------------------------------------------------------------------------------gggattggtttctcttaatttccttcaagagaagaaagaagctgacttccgttatggrcttgttcgtgtccgagaaaatgctgaatccathgctttctwtggtggtgaagataatgaactgcaacttctgttgcagcgmttcacaagtgcttttgaaaatttaacygt-----atgsa--------tat-tytcaata-ttc---------tctta-cttacycta-------------------wamyt--kkt-ycmw-tty---------------ccywar-----------------btt-----------------------------wwksvdt---tkrmh-aaawkgvytkbht--------------hhtttdksytybbtbw-------------------------------thtctykyvm-hhtykt-kyyyb--------------kbytd-----------------------------gcttgggbtkkwmywdkhwkknr-hyvth-ytatkgbvttaacccytt--dtssthtyhbybtkbwgcadchdttgdtrdcatccdbhaatatckwsywkwwmwcymg-wgkytwycactacctcattcaagttgtccctgttgctgttg-------------------------------------------------------------------------------------------------------------------------------------------------------------------------------------------------------------------ttgct
>I23381_M162_Bixaceae_Bixa_orellana_seq1
------------------------------------------------------------------------------------------------------------------------------------------------------------------------------------------------------------------------------------------------------------------------------------------------------------------------------------------------ttggtaactcttaatttcctgcaagagaaaaaagaggcagatttccgttatggactagtgcgcgttcgagaaaatgctgaatcaattgctttctatggtggggaagaaaatgaaatgcaactacttattcagcgcttcagacgtgcttttgagaacttcactgt-----atgga--------tat-tttcaatc-ttc---------tgttg-ttttggtat-attta-----------gtttgctcatat------t-----------------------------------------tt-----------------------------caatctt---ctgaa-aaaactggaatag---------------ttttatttaatc----------------------------acagcaatatggagaa-ggtaacctcacaagaacaaatggatcctttggttgatcggaatacgt-----------gaaatttgactgcatgtatttgtactctgtccctgcaaacttgacctcaataattcctcgg-------------------------------------------------------------------------------------------------------------------------------------------------------------------------------------------------------------------------------------------------------------------------------------------------------------------
>I23382_M163_Bixaceae_Cochlospermum_vitifolium_seq1
--------------------------------------------------------------------------------------------------------------------------------------------------------------------------------------------------------------------------------------------------------------------------------------------------------------------------------------------gggactggtgagtcttaatttccttcaagagaagaaagaagctgatttccgttatggacttgtacgtgthcgagaaaatgctgaatcaattgctttctatggtggggaagaaaacgaaatgcaactactgctgcagcgcttcagacacgcttttgaaaatttgactgt-----atgga--------aat-tttctatc-ttc---------tgttc-ttctgrtta-ttttgaaagaatcacattgaaaacattt-ttcagtt--tagttgtttgaagcccttaa----------------gtttt--------------------------------------ctgtctaaaatgattacaa-----------------------------t---------tgtt-----------ggaaatataattcacaa-ttttag-atgtgtaaaacatg-----cctcaaaagtctacataacaacctaggaatgtgtcacttaaatgcatgaatctagaa--gagt-ctatgaattaaagtctatatatcacatgcat-------------------------------------------------------------------------------------------------------------------------------------------------------------------------------------------------------------------------------------------------------------------------------------------------------------gaat
>I23383_M166_Malvaceae_Pseudobombax_ellipticum_seq1
--------------------------------------------------------------------------------------------------------------------------------------------------------------------------------------------------------------------------------------------------------------------------------------------------------------------------------------------gggattggttactcttaatttccttcaagagaagaaagaagctgacttccgttatggacttgttcgtgtccgagaaaatgctgaatccattgctttctacggtggtgaagataatgaactgcaacttttgttgcagcgcttcacaagtgcttttgaaaatttaaccgt-----atgca--------cat-tctcaata-ttc---------actta-ctttgattt-cct---------------aaact--tgt-gcca-tt--------t-------ccctaa-----------------ttt-----------------------------aaagtat---tcgaa-gaaatggctgtgt--------------cttcttcttgctttgc---------tgtt-----------------atcttttgcaa-gcttat-tcctg--------------tcttg---------------------------------tggctatg--------taa-ccatc-ggatggcattaaaccttttgatcgtttccttttgcagcaattgtt---------------------------------------------------------------------------------------------------------------------------------------------------------------------------------------------------------------------------------------------------------------------------------------------------
>I23384_M168_Malvaceae_Theobroma_cacao_seq1
-----------------------------------------------------------------------------------------------------------------------------------------------------------------------------------------------------------------------------------------------------------------------------------------------------------------------------------------------------caatcttaatttccttcargagaagaaggaagctgacttccgttatggacttgttcgtgtgcgagaaaatgctgaatccattgctttctacggtggtgaagataatgaactccaacttctgttgcagcgcttcacaagtgctttcgaaaatttaaccgt-----atgcg--------cat-tctcaacc-ttc---------tctcc-ttttcattt-cct-----gactaattacttcctcatgt-tcca-ttc-aaggcat-------tcttactcataactattctgctgttttctt-----ctttgggttcactcaat--caaagcaat--tcagataactcaatc-------------------ttccacctgattttc---------tgcc-----------------------------ttttgg-cattg--------------cgtca---------------------------------caacctgattgttggcgaa-------ccacaatatttatgcttc-------atttatctgaacctttaaccttt-----------------------------------------------------------------------------------------------------------------------------------------------------------------------------------------------------------------------------------------------------------------------------------------------t
>I23385_M169_Malvaceae_Ochroma_pyramidale_seq1
-------------------------------------------------------------------------------------------------------------------------------------------------------------------------------------------------------------------------------------------------------------------------------------------------------------------------------------------------tggttactcttaatttccttcaagagaagaaagaagctgacttccgttatggacttgttcgtgtccgagaaaatgctgaatccattgctttctatggtggtgaagataatgaactacaacttttgttgcagcgcttcacaagtgcttttgaaaatttaactgt-----aagca--------cat-tctcaata-ttc---------tctca-ctttgattt-cct---------------aaact--tgt-gcca-tt--------t-------ctccaa-----------------ttt-----------------------------aaagcat---tcaac-aaaatggctgtat--------------cttcttcttgcttaaa---------tgtt-----------------atctcttgcaa-gcttgc-tcctg--------------tcttg---------------------------------tg-ttgtaatactatgtaa-ccatc-ctatagcattaacccttttggtcctttccttttgcakcaattgttgatatcttccagawatcttgagttttttacca-------------------------------------------------------------------------------------------------------------------------------------------------------------------------------------------------------------------------------------------------------------------
>I23387_M178_Malvaceae_Malvaviscus_arboreus_seq1
---------------------------------------------------------------------------------------------------------------------------------------------------------------------------------------------------------------------------------------------------------------------------------------------------------------------------------------------ggattggtttctcttaatttccttcaagagaagaaagaagctgacttccgttatgggcttgttcgtgtccgagaaaatgctgaatccattgctttctatggyggtgaagataatgaactgcaacttctgttgcagcgcttcacaagtgcttttgaaaatttaactgt-----atgcv--------tat-tctcarta-ttc---------tctta-cttayccta-------------------aaact--tgt-tcca-tt--------t-------ccctaa-----------------gtt-----------------------------tatgcat---ttgac-aaaatggctgtct--------------cttctttgtgcrctgyta-------tgtt-----------------mtctcttgcaa-tcttgt-tcctg--------------tcttg-----------------------------gyttgggttgtactattaygtaa-ccatc-ttatggcattagcccttttggtcctttccctgtgcagcaattgttgatatcttccagaaatctcgagtttttca----------------------------------------------------------------------------------------------------------------------------------------------------------------------------------------------------------------------------------------------------------------------
>I23388_M180_Malvaceae_Triumfetta_lappula_seq1
----------------------------------------------------------------------------------------------------------------------------------------------------------------------------------------------------------------------------------------------------------------------------------------------------------------------------------------------gattggtctctcttaatttcctccaagagaagaaagaagctgacttccgttatggacttgttcgtgtgcgagaaaatgctgaatccattgctttctaygggggtgaagataatgaactccaacttttgttgcagcgrttcacaagtgcctttgaaaatttgactgt-----atgtt--------crt-tgayattt-c--g---------aast-aactaata--ttw-----------------mmwkkwkk-syww-ty--------y-------wrtttt-----------------t----------------kgktkrakymaw--ymmagcaat--tcaaatacaacaatc-tttt--------------tctcaccagattgtc---------tgcc-----------------------------ttatat-cctta--------------tgtta---------------------------------caatctcattgctggcaaa-------ccacaatact-ct-cttc-------atttgtctgaacctctaagctatttcct----aatttatatatt-----------------------ctttttttgttkkwwdytwwm-----wgaagctt------------------------------------------------------------------------------------------------------------------------------------------------------------------------------------------------------------------
>I23389_M181_Malvaceae_Pavonia_scheadiana_seq1
-------------------------------------------------------------------------------------------------------------------------------------------------------------------------------------------------------------------------------------------------------------------------------------------------------------------------------------------------tggtttctcttaatttcctccaagagragaaagaagctgacttccgttacggacttgttcgtgtccgagaaaatgctgaatccattgctttttatggtggtgaagataatgaactgcaacttttgttgcagcgcttcacaagtgcttttgaaaatttaactgt-----atgca--------cat-tct--------------------------------------------------------------------------------------ccctaa-----------------ttt-----------------------------taagtat---tcacg-aaaatgactgtat--------------cttcttcttgctttgc---------tatt-----------------atctcttgcaa-ttctgt-tcctg--------------tcctg---------------------------------tggttgtagtactatgtgacccatc-ttatggcattaatctttttgctcct-----------------------------------------------------------------------------------------------------------------------------------------------------------------------------------------------------------------------------------------------------------------------------------------------------------------------
>I23390_M182_Malvaceae_Anoda_cristata_seq1
---------------------------------------------------------------------------------------------------------------------------------------------------------------------------------------------------------------------------------------------------------------------------------------------------------------------------------------------------------------------------aagaaagaagctgacttccgttacggacttgttcgtgtccgagaaaatgctgaatccattgctttttatggtggtgaagataatgaactgcaacttttgttgcagcgcttcacaagygcttttgaaaatttaactgt-----atgca--------cat-tct--------------------------------------------------------------------------------------ccctaa-----------------ttt-----------------------------taagtat---kyacg-aaaatgactgtat--------------cttcttcttgctttgc---------tatt-----------------atctcttgcaa-ttctgt-tcctg--------------tcctg---------------------------------tggttgtagtactatgtgacccatc-ttatggcattaatctttttgctcctttccttgtgcagcaattgttgatatcttccagaaatctcgagttttttaccaa-tggctatcgctacctcattcagatcg---------------------------------------------------------------------------------------------------------------------------------------------------------------------------------------------------------------------------------------
>I23391_M183_Malvaceae_Phymosia_umbellata_seq1
--------------------------------------------------------------------------------------------------------------------------------------------------------------------------------------------------------------------------------------------------------------------------------------------------------------------------------------------gggattggtttctcttaatttccttcaagagaagaaagaagctgacttccgttatggactygttcgtgtccgagaaaatgctgaatccattgctttctatggtggtgaagataatgaactgcaacttctgttgcagcgcttcacaagcgcttttgaaaatttaactgt-----atgca--------cat-tctcagta-ttc---------tctta-ctttggatt-cct---------------aaact--tgc-gtca-ct--------t-------ccctaa-----------------ttt-----------------------------caaatat---tcgag-aaaatgactgtat--------------ct------tgttttgc---------ta-t-----------------ctctcttgcaa-ttttgt-tctca--------------tcatg---------------------------------tggttgtagtactatgtaa-tcgtc-ttatgggattaatcttttttrtccttttcttatkmwgcarywrttgatatcttccagaaatctcgwskwkttywycam-yrrykacc---------------------------------------------------------------------------------------------------------------------------------------------------------------------------------------------------------------------------------------------------------
>I23392_M187_Malvaceae_Ayenia_berlandieri_seq1
--------------------------------------------------------------------------------------------------------------------------------------------------------------------------------------------------------------------------------------------------------------------------------------------------------------------------------------------------ggtttctcttaattttcttcaagagaagaaagaggctgacttccgttatggacttgttcgtgtgcgagagaatgctgagtcaattgccttctatgctggtgaagataatgagcttcaacttctgttgcagcggttcacaagtgcttttgaaaattyaactgt-----atgaa--------tat-ttgcaact-tta---------ttcct--------------------------------tacacat-gtca-ttc-aaggttt-------tcctagtcattgtcataatctcattgaagt-----tttcacagtatgattgt--tgacaaacc--------atagaatttgcacc------------aacactgactgtttcca---------tacttcgaaaaaatg------------------gctcat-ttgtg--------------tcttt-------------------------------tttaattgtaagatattttaa-tca---ctgtgacattaactctctggcctcattttttc----------------------------------------------------------------------------------------------------------------------------------------------------------------------------------------------------------------------------------------------------------------------------------------------------------------
>I23393_M189_Malvaceae_Kearnemalvastrum_lacteum_seq1
---------------------------------------------------------------------------------------------------------------------------------------------------------------------------------------------------------------------------------------------------------------------------------------------------------------------------------------------ggwttggtttctcttaatttccttcaagagaagaaagaagcygacttccgttatggacttgttcgygtccgagaaaatgctgaatccattgctttytabggtggygaagataatgaactgcaacttttgttgcagcgcttcacaagygcttttgaaaatttaactgt-----atsca--------caw-tct--------------------------------------------------------------------------------------ccctaa-----------------ttt-----------------------------taagtat---tcgmg-aaaatgactgtat--------------cttcttcttgctttgc---------tatt-----------------atctcttgcaa-ttytgt-tcctg--------------tcctr---------------------------------tggttgtagtactatgtgacccatc-ttatggcattaatrtttttgctcctttccttgtgcagmaattgttgatatcttccagaaatctcgagtttttcaccaa-tggctatcgctacctcattcagatcgtccctgctgctgtggttgctccgatgtatttctctggaaaaattgagtttggtgtcattaatcagtctgtatcagcttttagtcatatccttggggatgtctccttggttgtatttcaatttcaatcaatcagtgccttttcagctgtcattgatagacttggtatkgtgattttaccctctttactcctctatatcttttcatagttttattaggctccgcagcttttct
>I23394_M229_Malvaceae_Malvastrum_americanum_seq1
---------------------------------------------------------------------------------------------------------------------------------------------------------------------------------------------------------------------------------------------------------------------------------------------------------------------------------------------ggattggtttctcttaatttccttcaagagaagaaagaagctgacttccgttatggacttgttcgtgtccgagaaaatgctgaatccattgctttctatggtggcgaagataatgaactgcaacttttgttgcagcgcttcacaagcgcttttgaaaatttaactgt-----atgta--------cat-tct--------------------------------------------------------------------------------------ccctaa-----------------ttt-----------------------------taagaat---tagag-aaaatgactgtat--------------cttcttcttgatttgc---------tatt-----------------atctcttgcaa-ttttgt-tcctt--------------tccta---------------------------------tggttttagtactatgtgacccatc-ttatggcattaatgtttttkctcctttccttgtgcagcaattgttgatagcttccagaaatctcgagtttttcaccaa-tggctatcgctacctcattcagattgtccctgctgctgtggttgctcc-----------------------------------------------------------------------------------------------------------------------------------------------------------------------------------------------------------------
>I23395_M236_Malvaceae_Fuertesimalva_jacens_seq1
-----------------------------------------------------------------------------------------------------------------------------------------------------------------------------------------------------------------------------------------------------------------------------------------------------------------------------------------------------ttctcttaatttccttcaagagaagaaagaagytgacttccgttatggacttgttcgtgtccgagaaaatgctgaatccattgctttctacggtggtgaagataatgaactgcaacttttgttgcagcgcttcacgagtgcttttgaaaatttaactgt-----acgca--------cgt-tctcagta-ttc---------acttg-ctttgtttt-cct---------------aaact--tgt-tcca-tt--------t-------ccctaa-----------------ttt-----------------------------taaaaat---tcaag-aaaatgactaca----------------ttcttcttgctttgc---------tatc-----------------atatctagcaa-ttttgt-tcctt--------------tcctg---------------------------------tggttgtagtactaggtaa-ccatc-ttatggcattaatcttttgcgccctttccttgtgcagcaattgttgatatcttccagaaatctcgagtttttcaccaa-tggctaccgctacctcattcaaatcg---------------------------------------------------------------------------------------------------------------------------------------------------------------------------------------------------------------------------------------
>I23396_M019_Malvaceae_Allosidastrum_pyramidatum_seq1
--------------------------------------------------------------------------------------------------------------------------------------------------------------------------------------------------------------------------------------------------------------------------------------------------------------------------------------------gggattggtttctcttaatttccttcaagagaagaaagaagctgacttccgttatggacttgttcgtgtccgagaaaatgctgaatccattgcattctatggtggtgaagataatgaactgcaacttttgttgcagcgcttctcaagtgcttttgaaaatttaactgt-----atgct--------cat-tctcagta-tac---------tctta-cttggattt-cct---------------aaac-------gcca-tt--------t-------ccctaa-----------------ttt-----------------------------caagtat---ttgag-aaaatgactgtat--------------cttctt---gttttgc---------ta-t-----------------atctgttgcaa-ttttgt-tcccg--------------tcttg---------------------------------tggttgtgatactatgtaa-ccatc-ttatggtattaatctttttggtcctttccttatgcagcaattgttgatatcttccagaaatctcgagtttttcaccaa-tggctaccgctacctcattcagattgt--------------------------------------------------------------------------------------------------------------------------------------------------------------------------------------------------------------------------------------
>I23397_M020_Malvaceae_Melochia_betonicifolia_seq1
--------------------------------------------------------------------------------------------------------------------------------------------------------------------------------------------------------------------------------------------------------------------------------------------------------------------------------------------ggggttggtcactctaaatttccttcaagagaaaaaagaggctgacttccggtatggccttgttcgtgtgcgggagaatgctgaatccattgctttctatggcggcgaagataatgaactccaacttttgttgcagcgtttcacaagtgcctttgaaaatttaactgt-----atgca--------catttctcaatc-ttc---------tctca-ttttcactt-cttaa-acaactaactactaacttacgc-agca-ttg-atggtat-------tcctattcataacctt-ctgttatttcgtt-----cttcggattaagttaat--tgaagcattt-tcaaataaaagtatc-------------------tcccaccaggmttcc---------t-tc-----------------------------ttttgt-cattg--------------cccaayt---------------------------------atctaactgttggcaaa-------ccacaatatttatgcctt-------ctttatctgaacctctaactatttcc--------------------------------------------------------------------------------------------------------------------------------------------------------------------------------------------------------------------------------------------------------------------------------------------c
>I23398_M021_Malvaceae_Sidastrum_micranthum_seq1
---------------------------------------------------------------------------------------------------------------------------------------------------------------------------------------------------------------------------------------------------------------------------------------------------------------------------------------------ggattggtttctcttaatttccttcaagagaagaaagaagctgacttccgttatggacttgttcgtgtccgagaaaatgctgaatccattgctttctatggtggtgaagataatgaactgcaacttttgttgcagcgcttcacaagcgcttttgaaaatttaactgt-----atgca--------cat-tctgatta-ttc---------tctta-ctctggttt-cct---------------aaact--tgt-gcca-tt--------t-------ccctaa-----------------ttt-----------------------------caagtat---tcaag-acgatgactgtrt--------------cttcttcytgttttgc---------ta-t-----------------atctcttgcaa-ttttat-tcctg--------------tcatg---------------------------------tggttttagtactatgtaa-ccatc-ttatgggattaatccttttagtcctttccttatgcagcaattgttgrtatcttccagaaatctcgagtttttcacca-------------------------------------------------------------------------------------------------------------------------------------------------------------------------------------------------------------------------------------------------------------------
>I23399_M022_Malvaceae_Gaya_dominguensis_seq1
----------------------------------------------------------------------------------------------------------------------------------------------------------------------------------------------------------------------------------------------------------------------------------------------------------------------------------------------------tttctcttaatttccttcaagagaagaaagaagctgacttccgttatggacttgttcgtgtccgagaaaatgctgaatccattgctttctatggtggtgaagataatgaactacagcttttgttgcagcgcttcacaagcgcttttgaaaatttaactgt-----atkca--------ctt-tctcagtt-ttc---------tctta-ctctgattt-cct---------------aaacc--tgt-gtca-tt--------t-------acctaa-----------------ttt-----------------------------caagtat---tctag-aaaatgactgtat--------------cttcttc---------------------------------------------------------------------------------------------------------------------------------------------------------------------------------------------------------------------------------------------------------------------------------------------------------------------------------------------------------------------------------------------------------------------------------------------------------------------------------------------
>I28591_M023_Malvaceae_Neobuchia_paulinae_seq1
-------------------------------------------cctcccttgtttgttgtacttcttctc--------tattccattggtggaacagtta------------------------ttagcatctttcttggsaaggta-ttgcat--cccctaycgc----------acttgcactrcatmyt--------------ttttatttt-g------------------------acact------tc---cgaccataactctrc-----tt--tctccttttg---------tct-------------cattt-g-tcatttcagggattggttactcttaatttccttcaagagaagaaagaagctgacttccgttatggacttgttcrtgtccgagaaaatgctgaatccattgctttctatggtggtgaagataatgaactgcaactattgttgcagcgcttcacaagbgcttttgaaaatttaactgt-----atgya--------cat-tctcaata-ttc---------tctca-ctttgattt-cct---------------atact--tgt-gcca-tt--------t-------ccgtaa-----------------ttt-----------------------------aaactgt---tcraa-gawatggctgtat--------------cttcttattgctttgc---------tgtt-----------------atcttttgcaa-gcttgt-tcctg--------------tcttg---------------------------------t-------------------------------------------------------------------------------------------------------------------------------------------------------------------------------------------------------------------------------------------------------------------------------------------------------------------------------------------------------------------------
>I28593_M024_Malvaceae_Carpodiptera_cubensis_seq1
------------------------------------tatctatcctcccttgtttcttgttcttgtttcc--------tattccattggcggaacagcta------------------------ttagtatctttcttggcaaggta-ttgcat--cccctatcac----------acttgctctacctcct----------------tttactttg------------------------acact------t----tgaccacaactctgc-----tt--tctccctttg---------tct-------------ctttt-g-tcatttcagggattggttactcttaatttccttcaagagaagaaggaggctgacttccgatatggacttgttcgtgtccgagaaaatgctgaatccattgctttctatggtggtgaagataatgagctgcaacttttgctacagcgcttcacaagtgcgtttgaaaacttatctgt-----aagca--------aat-tctcaatc-ttc---------tctcc-ttttgattt-tct---------------aaaataaagt-gtma---------------------ataa-----------------ttt-----------------------------aaagtat---tcgac-aaaatggctgtat--------------tttctttttgctttgc---------tgtt-----------------atatcatgcaa-gcttgt-aaaag--------------ttttg---------------------------------ta------------------------------------------------------------------------------------------------------------------------------------------------------------------------------------------------------------------------------------------------------------------------------------------------------------------------------------------------------------------------
>I28594_M025_Malvaceae_Herrania_nitida_seq1
----------------------------------------------------tttgtcgttcttctcctc--------tattccattggcggaacagcta------------------------tkagmgtmttmmttggmaaggta-tttgtc--tgaatc----------------ccctatggt-------------------tcgccctcgct------------------------ctacc------t----ctgccatgactctgc-----tt---------------------cct-------------cgttt-g-tggtttcagggattggtcaatcttaatttccttcargagaagaaggaagctgactttcgatatggacttgttcgtgtgcgagaaaatgctgaatccattgctttctatggtggtgaagataatgaactccaacttctgttgcagcgcttcacaagtgctttcgaaaatttaaccgt-----aygcg--------yat-tctcaacc-ttc---------tgtcy-ttttcattt-cct-----aactaattgcttcctcatgt-tcca-ttctgaggcat-------tcttactcataactattctgctgttttctw-----ctttgggttcactcaaa--aaa-------------------------------------------------tgaatttc---------tgcc-----------------------------ttttgg-cattg--------------cgtca---------------------------------caamhtgwtkrt--------------------------------------------------------------------------------------------------------------------------------------------------------------------------------------------------------------------------------------------------------------------------------------------------------------------------------------------------------------
>I28595_M184_Malvaceae_Guazuma_ulmifolia_seq1
----------------------------ttgtacgccatctaccctcctttgtttgttgttcttctgctc--------tattccattggcgggaccgcta------------------------taagcgtctttcttggcaaggtg-tttgtc--taaaat----------------ccccttatc-------------------attcgatttct------------------------ccact------t----ctgctatgaatctgt-----tt--tctgcctatk---------tcta----------aacattt-g-tggattyagggattggtcaatcttaatttccttcaagagaagaaagaagctgacttccggtatggacttgttcgcgtgcgagaaaatgctgaatccatagctttctatggtggtgaagawaatgaactccaacttctgttgcagcgytttgcaastgcttttgaaaatctaachgt-----atgca--------cat-tctcaacc-tta---------tttc--ttttcattt-cct-----awctaattacttcctcatgt-ttca-ttg-aaggcrt-------tcctattcataactatgtgctgwtttyctt-----ctttgcattcagtcaat--gaaagca-at-ccaaatcagayaatc-------------------ttccaccacattctc---------tgcc-----------------------------tttt--------------------------------------------------------------------------------------------------------------------------------------------------------------------------------------------------------------------------------------------------------------------------------------------------------------------------------------------------------------------------------------------------------------------------------------
>I28596_M026_Malvaceae_Ruizia_cordata_seq1
--------------------------------------tctatcctcccttgtttgttgttcttgtcctt--------tattccttgggcggaacagcta------------------------ttagyatmtttcttggcaaggta-ttgaat--cccctayctt----------tcttgttmkacytygb---------------ttttatttcg------------------------accsa------t----tgaccataactttgc-----tt--tcttccttts---------tct-------------cattt-g-tcatttcaggaattggttactcttaatttctttcaagaaaagaaagaagctgacttccgytatgggcttgttcgtgtmcgagaaaatgctgaatccattgctttctatggtggtgaagataatgaactkcaacttttgttgcagcgcttcacaagtgcttttgaaaatttaactgt-----aagta---------at-tctsaayc-ttc---------tcad--tyttttttt-tct---------------aaattcatgt-acca-ycw------yy-------tcctga-----------------ttt-----------------------------aaagttt---tcaacaaaaawwg-----t--------------mttcttcttgaattgc---------tgtt-----------------atctcatgcra-gcttat-tcytg--------------tcttg---------------------------------tarttgtaaaaccargtaa-acatc-ttatgacattga------------------------------------------------------------------------------------------------------------------------------------------------------------------------------------------------------------------------------------------------------------------------------------------------------------------------------------
>I28597_M027_Malvaceae_Melhania_velutina_seq1
-------------------------------------------yctgcacagcacabyryygdymkhsbymhyatagatvytccttgggtggaacagcta------------------------ttagcatctttcttggcaaggta-ytgaat--cmcctayctt----------tcttgttctacctcs----------------ttttatttyr------------------------accca------t----tgaccataacwttgc-----tt--tcttccttts---------tct-------------cattt-g-tcatttcaggaattggttactcttaatttctttcaagaaaagaaagaagctgacttccgttatgggcttgttcgtgtccgagaaaatgctgaatccattgctttctatggtggtgaagataatgaactgcaacttytgytgcagcgcttcaraagwgcttttgaaaatttaactgt-----aagta---------at-tctcaatc-ttc---------tcaa--tttttattt-tct---------------aaattcatgt-acca-tc----------------tcctga-----------------ttt-----------------------------aaagttt---tcaac-aaaatag-----t--------------cttcttcttgaattgc---------tgtt-----------------atctcatgcaa-gcttat-tcttg--------------tcttm---------------------------------tagttgtaaaaccatgtaa-aca---------------------------------------------------------------------------------------------------------------------------------------------------------------------------------------------------------------------------------------------------------------------------------------------------------------------------------------------------
>I28598_M028_Malvaceae_Glyphaea_brevis_seq1
--------------------------------------------------------------------tc--------tattccattggaggaacagcta------------------------ttagcatctttcttggcaaggta-tc-----------------------------ttttttg--------------------ttttcatttac------------------------acact------tt---ccaccataactctgt-----tt--tctccctctg---------tctcaaatct----tatgtgtca-ttttctcagggattggtctcgctcaatttcctccaagaaaagaaagaagctgacttccgttatggacttgttcgtgtgcgagaaaatgctgaatccattgctttctatagtggtgaagataatgaactccaacttttattgcagcgcttcacaagtgccttcgagaatttgactgt-----atgct--------gat-tctcatct-ccta---------act--aactaattg-ctt-----------------actcacgt-gata-tc--------c-------tgtttt-----------------tttt------------ggttcgagtcaat--caaagcaat--tcaaataaaaacagtcttt-----------------tca----attttc---------cggc-----------------------------tttccg-catag--------------cgtta---------------------------------c-------------------------------------------------------------------------------------------------------------------------------------------------------------------------------------------------------------------------------------------------------------------------------------------------------------------------------------------------------------------------
>I28599_M029_Malvaceae_Desplatsia_dewevrei_seq1
--------------------------------------------ctcccttgcttcttgttcttctcctc--------tattcagttggcggaacagcta------------------------ttagcatctttcttggcaaggta-tctttt-----------------------tttcttttt--------------------ttttcatttgc------------------------acact------tt---ccactataactctgc-----tt--tctgcctctg---------tgtctaatct----tatatgtca-ttttctcagggtttggtctctcttaatttcctccaagagaagaaagaagcagactttcgttatggacttgttcgtgtgcgagaaaacgctgaatccattgctttctatgggggtgaagataatgaactccaacttctgttgcagcgcttcacaagtgcctttgaaaatttgactgt-----atgtc---------at-tctcattt-ccta---------gcga-aaataattg-ctt-----------------atagatgtggcta-tt--------c-------tgtatt-----------------ttt-------------ggtttgagtcaat--caaagtaat--tcaaataaagcaatc-ttt-----------------tcccctgattgtc---------tgcc-----------------------------ttttgg-cattg--------------catta--------------------------------------tcagtgt-ggcaaa-------ccmctatatttatgct--------------------------------------------------------------------------------------------------------------------------------------------------------------------------------------------------------------------------------------------------------------------------------------------------------------------------------
>I28600_M146_Malvaceae_Mortoniodendron_guatemalense_seq1
------------------------------------------tcctcccttgtttgttgttcttcttctc--------tattccattggcggaacaacta------------------------ttagcgtctttcttggcaaggta-tttcat--cccctatcac----------actttctctacctctt--------------ttcatttc----------------------------gacc------tt---agacaataactctgt-----tt--tttctcattg---------tt-----------------------catttcagggattggttactcttaatttccttcaagagaagaaagaagctgacttccgttatggactagttcgtgtccgagaaaatgctgaatccattgctttctatggtggtgaagataatgaactgcaacttttattgcagcgcttcacaagtgcttttgaaaatttaactgt-----aagca--------cat-gctcaatc-ttc---------tctca-ttttgattt-tct---------------taactcatgt-gcca-tc--------t-------ccataa-----------------ttt-----------------------------aaagtat---tcgac-aaaatggttgttt--------------cttcttcttgctttgc---------tgtt-----------------atctcatgcag-gcttgt-tcctg--------------tcttg---------------------------------tggttgca------------------------------------------------------------------------------------------------------------------------------------------------------------------------------------------------------------------------------------------------------------------------------------------------------------------------------------------------------------------
>I28601_M030_Malvaceae_Sparmannia_africana_seq1
----------------------------ttgtttggcatctatcctcccttgtttgttgttcttctcctc--------tattccattggtggaacagcta------------------------ttagtgtctttcttggcaaggta-tca----------------------------tttttta--------------------ctttcatttac------------------------wgact------tt---cmaytataactatbct-gcytt--tctccctatg---------tctcaaatcttgtgtatatgtcr-ttttctcagggattggtctctcttaatttcctccaagagaagaaagaagctgacttccgttatggacttgttcghgtgcgagaaaatgctgaatccattgctttctatgggggtgaagataatgaactccaacttbtgttgcagcgcttyacaagtgcctttgaaaatttgactgt-----atgmtv-----ctcvt-tctcayky-bcta---------acta-aamtaacwg-ytt-----------------actcrtgt-gcta-tt--------c-------wgtttt-----------------tgttgc----------------------------------------------------ttt------------------------------------------------------gatgttatgttwwkgda-gctctc-tcttg--------------tcttgtgtttgtaaataag-------------------taatattgatattaggtaa-tcatc-tcatgtcagtcctttcct------------cttgcagcaattgttgatagcttcc-----------------------------------------------------------------------------------------------------------------------------------------------------------------------------------------------------------------------------------------------------------------------------------------
>I28602_M031_Malvaceae_Mollia_sp_seq1
--------------------------------------tctatccacccttgtttcttgttcttctcctc--------tattccattggtggaacagcta------------------------ttagcatctttmttggcaaggta-tc-----------------------------tttttta--------------------ttttcatttac------------------------acmct------tt---cctccdtaacymtgc-----bt--thtgcctmtb---------tcwhtaatct----tanatgtcatttttctcaggggttggtctctcttaatttcctccaagagaagaaagaagctgactttcgttatggacttgttcgtgtgcgagaaaatgctgaatccattgctttctatrrtggtgaagatwatgaactccaacttttgttgcarcgcttcacaactgcctttgaaaatttgactgt-----atgtc---------at-tmtcattt-cctawt------tacwa-aactaattg-ctt-----------------actcatgt-gctr-tt--------c-------tgbdwt-----------------ttt-------------ggtttgrrtcmat--caaagcaat--tcwaataaaacaats-ttt-----------------ttataagattgtc---------tact-----------------------------ttttgg-cattg--------------cgtta--------------------------------------kcagtgttggcaaa-------ccataatatttatacttc-------actt-------------------------------------------------------------------------------------------------------------------------------------------------------------------------------------------------------------------------------------------------------------------------------------------------------------------
>I28603_M223_Malvaceae_Gossypium_hirsutum_seq1
------------------------------------------------------------------------------------------------------------------------------------------ggcaaggta-ttgtat---ccctatccc----------acttrcactacctctg--------------tttttttttgg------------------------acagt------t----cgachataattttgc-----tt--tctacttttg---------tgt-------------cattt-g-ttatytcagggattggttactcttaatttccttcaagagaagaaagaagctgacttccgttatggacttgttcgtgtccgagaaaatgctgaatccattgctttctatggtggtgaagayaatgaactgcaacthttgttgcagcgcttcacaagtgcttttgaaaacttaactgtaagc-aagca--------tat-tctcaata-ttc---------tctca-cttckgttg-cct---------------aaact--tkt-gcca-tt--------t-------ccctta-----------------gtt-----------------------------taaatat---tcrac-aaaatggctgtat--------------cttcttcttgctttga---------tgtt-----------------atctcttgcag-tcttgt-ycctg--------------acttg---------------------------------tgsttg--------------------------------------------------------------------------------------------------------------------------------------------------------------------------------------------------------------------------------------------------------------------------------------------------------------------------------------------------------------------
>I28604_M032_Malvaceae_Entelea_arborescens_seq1
----------------------------------------tatsmwcymttgkktgttgttcttctcctc--------tattccawtggbggaacagcta------------------------ttagtgtctttcttggcaaggta-tmwywt---------------------------tttta--------------------ctthyatttac------------------------agacttydavttt---ccaccataactatata-tgctt--tctccchatg---------tctcaaatck----tgtatstca-ttttctcagggattggtctctcttaatttcctccaagagaagaaagaagctgacttccgttatggacttgttcgkgtgcgagaaaatgctgaatccattgctttctatgggggtgaagataatgaactccaacttttgtkgcagcgcttcacaagtgcctttgdaaatttgactgt-----atgcattgcagctcat-tctcattk-myw---------wactd-rrywavytg-ytt--------------cacwcycwtgt-syyw-wt--------m-------ygtttt-----------------ykk--------------rtttaastmgrtgcyatagcatt--tcgtttagaramwamattt-----------------------------k---------yakcagaagtgagtg------------------gtttgg-ccctt--------------tattg---------------------------------------tggtaaggaggaa-------gaataaagtatatttmwt------------------------------------------------------------------------------------------------------------------------------------------------------------------------------------------------------------------------------------------------------------------------------------------------------------------------------
>I28605_M235_Malvaceae_Abutilon_sp_seq1
--------------------------------------------ctcccttgtttgttgtacttcttctc--------tattccataggtggaacagccg------------------------ttagcatctttattggcaaggta-ttgtatccccccttcccc----------acttgcactacctctt--------------tttttatttcc------------------------acact------t----agaccataa--ctgc-----tt--tctacttttg---------tct-------------cattt-g-tcttttcagggattggtttctcttaatttccttcaagagaagaaagaagctgacttccgctatggacttgttcgtgtccgagaaaatgctgaatccattgctttctatggtggtgaagataatgaactgcaacttctgttgcagcgcttcacacgtgcttttgaaaatttaactgt-----atgca--------cat-tctcagta-ttc---------tctta-ctttgattt-cct---------------aaact--tgt-gcca-ct--------t-------ccctga-----------------ttt-----------------------------caagtat---tcgag-aaaatcactgtat--------------cttcttcttattttgc---------ta-t-----------------atctcttgcaatttttgt-tcccg--------------tcatg---------------------------------tggttgtagtactatgtaa-tcgtc-ttatgggattaatctttttggtccttt---------------------------------------------------------------------------------------------------------------------------------------------------------------------------------------------------------------------------------------------------------------------------------------------------------------------
>I28606_M033_Malvaceae_Reevesia_formosana_seq1
--------------------------------------------------------------------------------------------aacagcta------------------------ttagcatctttcttggcaaggta-ctgcat--ctcctatcgc----------acttgctctacctctt---------------ttctatttag------------------------acact------t----cgtccataactctgt-----tt--tctccctttg---------tct-------------cattt-t-tcatttcagggcttggttactcttaatttccttcaagagaagaaagaagctgacttccgttatggacttgttcgtgtccgagaaaatgctgaatctgtagctttctatggtggtgaaaataatgaactgcaacttttgttgcagcgcttcacaagtgcttttgaaaatttaactgt-----atgct--------tat-tctcattc-ttc---------tctca-ttttgattt-tct---------------gaactcatgt-tcca-tt--------t-------cactac-----------------ttt-----------------------------aaagtat---tcaac-caaatagctttat--------------cttcttctttctttgc---------tgtt-----------------atctcatgcaa-gcttgt-tcctg--------------tctta---------------------------------tggttgtagtactttg----------------------------------------------------------------------------------------------------------------------------------------------------------------------------------------------------------------------------------------------------------------------------------------------------------------------------------------------------------
>I28607_M034_Malvaceae_Mansonia_altissima_seq1
------------------------------gtacaccatctatcctcccttgttcgttgttcttgttctc--------tattccattggcggaaccactc------------------------ttagcgtctttcttggcaaggta-ttgcat--ctccttttac----------acttgctctaacctttta-----aattatttttttatttcg------------------------acgct------t----tgaccatacctgtgc------t--tcttcctttg---------ttt-------------cattt-t-tcatttcagggactggttactcttaattttcttcaggagaagaaagaagctgacttccgttatggacttgttcgtgttcgagaaaatgctgaatccattgctttctatggtggtgaagataatgaactgcaacttttgttgcagcgcttctctagtgcttttgaaaatttaactgt-----atgca--------cat-tctcaatc-ttc---------tctca-tgttgattt-------------------aaactcatgt-gcca-tt--------t-------cctaat-----------------------------------------------------------ttggc-aaaatgaccatat--------------cttct----tttttgc---------tgtt-----------------atctcatgcaa-gcttgt-tcctg--------------tcttt---------------------------------tggttgtaatactatgtat-tcatctttattacattaatcctttcggtccttc---------------------------------------------------------------------------------------------------------------------------------------------------------------------------------------------------------------------------------------------------------------------------------------------------------------------
>I28608_M035_Malvaceae_Hosfordia_alata_seq1
--------------------------------------tctatcctcccttgwttstggtamttcttctc--------tattccataggtggaacagctg------------------------ttagcatctttattggcaaggta-ttgcatcccccctacccc----------acttgcdctacctctt--------------tttttatttcc------------------------acact------t----rgaccataa--ctgc-----tt--tctactttts---------tct-------------yattt-g-tcytttcagggattggtttctcttaatttccttcaagagaagaaagaagctgacttccgttatggacttgttcgtgtccgagaaaatgcwgaatccattgctttctatggkggtgaagataatgaactgcaacttctgttgcagcgcttcacaagcgcttttgaaaatttaactgt-----atgca--------cat-tctcagta-ttc---------tctya-ctttgattt-cct---------------awact--tgt-gyca-ct--------h-------ccctaa-----------------ttt-----------------------------caartat---tygrg-aaaatgactgtat--------------cttcttstt---ktgc---------ta-t-----------------ctctcttgcaa-ttttgt-tctcg--------------tcatg---------------------------------tggttgtagtactatgtaa-tcgtc-ttatgggattaatct---------------------------------------------------------------------------------------------------------------------------------------------------------------------------------------------------------------------------------------------------------------------------------------------------------------------------------
>I28609_M036_Malvaceae_Pentaplaris_davidsmithii_seq1
--------------------------------------------------------------------------------------------aacagtta------------------------ttagcatctttattggcaaggta-ttgcat--cccctgtccc----------acttgcactacctctt--------------ttttttttc-g------------------------acact------t----cgaccataactctgc-----tt--tctccttttg---------tct-------------cattt-g-tcatttcagggattggttactcttaatttccttcaagagaagaaagaagctgacttccgttatggacttgttcgtgtccgagaaaatgctgaatccattgctttctatggtggtgaagataatgaactgcaacttctgttgcagcgcttcacaagtgcttttgaaaatttaactgt-----atgta--------cat-tctcaata-ttc---------tcaca-ctttgattt-cct---------------aaact--tgt-gcca-tt--------t-------ccctaa-----------------ttt-----------------------------aaagtat---tcgac-aaaatgggtgcat--------------gttcttcttgctttgc---------tgtt-----------------atctcttgcaa-ttttgt-tcctg--------------tcttg---------------------------------tgg-----------------------------------------------------------------------------------------------------------------------------------------------------------------------------------------------------------------------------------------------------------------------------------------------------------------------------------------------------------------------
>I28610_M037_Malvaceae_Heritiera_littoralis_seq1
--------------------------------------------cggaatgtatcacarttswwcttctc--------tattcgattggcggaacagtta------------------------ttagcatctttcttggcaaggta-ttgcat--cccctatcac----------actctctctgcctctt----------------tttatttcg------------------------actcg------t----tgaccataactttgc-----tt--tccccctttg---------tct-------------cattt-g-tcatttcagggattggttactcttaatttccttcaagagaagaaagaagctgacttccgttatggactggttcgtgtccgagaaaatgctgaatccattgctttctacggtggtgaagataacgaactgcaacttttgttgcagcgcttcacaagtgcttttgaaaatttaactgt-----aagca--------tga-gctcaatc-ttc---------tctca-ttttgattt-tct---------------tgactcatgt-tcca-tt--------t-------ccatag-----------------tta------------------------------aagtat---tc-ac-agaatggctgttt--------------cttcttcttgctttgc---------tgtt-----------------atctcatgcaa-gctttt-tcctg--------------tctta---------------------------------tagtggtaa-----------------------------------------------------------------------------------------------------------------------------------------------------------------------------------------------------------------------------------------------------------------------------------------------------------------------------------------------------------------
>I28611_M062A_Malvaceae_Durio_zibethinus_seq1
---------------------------------------------------gtttgttgttcttcttctc--------tattctattggcggaacagcta------------------------ttagcatctttcttggcaaggta-ttgcat--gctctatcaa----------rcttgctctacttmtt----------------tttatttca------------------------acgct------t----cgagcataactttgc-----tt--tctccctttg---------tct-------------cattt-g-tcatttcagggattagttactcttaatttccttcaagagaagaaagaagctgacttccgttatggacttgttcgtgtccgagaaaatgctgaatccattgctttctatggtggtgaagatagtgaactgcaacttttgttgcagcgcttcacaagtgcttttgaaaatttaactgt-----atgca--------cat-tctcaatc-tcc---------tctcc-tcttgatt--cct---------------aaactcatgt-gcca-tt--------t-------ccctaa-----------------ttt-----------------------------aaagcat---tcgac-aaaatggctgtat--------------cttcttctttctttgc---------tgtt-----------------atctcttgcaa-gcttgt-tcttg--------------acttg---------------------------------tggatg--------------------------------------------------------------------------------------------------------------------------------------------------------------------------------------------------------------------------------------------------------------------------------------------------------------------------------------------------------------------
>I28612_M038_Malvaceae_Brachichyton_bidwillii_seq1
------------------------------------------------actgtttgttgttcttcttctc--------tattccatcggaggaacagtta------------------------ttagcatctttcttggcaaggta-ttgcat--cccctatcac----------tctttctgtacctctt----------------tttatttct------------------------actca------t----tgacattaactctgc-----tt--tctccctttg---------tct-------------cattt-g-tcatttcagggattggttactcttaatttccttcaagagaagaaagaagctgacttccgttatggacttgttcgtgtccgagaaaatgctgaatctattgctttctatagtggtgaagataatgaattgcaacttttgttgcagcgcttcacaagtgcttttgaaaatttaactgt-----aagca--------cat-gatcaagc-ttc---------tctca-ttttgattt-tct---------------taactcatgt-tcca-tt--------t-------ccataa-----------------ttt------------------------------aagtat---tc-ac-aaaatgactgtat--------------cttcttcttgctttgc---------tgtt-----------------atctcatgcaa-gcttgt-tcctg--------------tctta---------------------------------tggttgtaatactatgtta-t-----------------------------------------------------------------------------------------------------------------------------------------------------------------------------------------------------------------------------------------------------------------------------------------------------------------------------------------------------
>I28613_M039_Malvaceae_Eriotheca_macrophylla_seq1
----------------------------ttatacactatctatcctcccttgtttgttgtacttcttctc--------tattccattggtggaacagtta------------------------ttagcatctttcttggcaaggta-ttgcat--cccttatcgc----------acttgcactacctctt--------------ttttayttc-g------------------------acact------tc---craccataactgygc-----tt--tctccttttg---------tct-------------cattt-g-tcatttcagggattggttactcttaatttccttcaagagaagaaagaagctgacttccgttatggacttgttcrtgtccgagaaaatgctgaatccattgctttctatggtggtgaagataatgaactgcaacttttgttgcarcgcttcacaagtgcttttgaaaatttaactgt-----atgca--------cat-tctsaata-ttc---------tctca-ctttgaytt-cct---------------aaact--tgc-gcca-tt--------t-------ccctat-----------------ttt-----------------------------aaagtat---tcggc-gaaatggctgtat--------------ctccttcttgctttgt---------tgtc-----------------atcttttgca--------------------------------------------------------------------------------------------------------------------------------------------------------------------------------------------------------------------------------------------------------------------------------------------------------------------------------------------------------------------------------------------------------------------------------------------
>I28614_M040_Malvaceae_Hydrogaster_trinervis_seq1
-------------------------------------rtctatcctccattgtttgktgytcttcttctc--------tattccattggcggaacagcta------------------------ttagtgtctttcttggcaacgta-tc-----------------------------tttttta--------------------ttttcatttat------------------------acaat------tt---cctccataactctgc-----tt--tctgcctctg---------tctctaatct----tttatgtca-ttttttcagggtttagtctctcttaatttcctgcaagagaagaaagaggcagactttcgttatggacttgttcgtgtccgagaaaatgctgaatccatttctttctatggtggtgaagataatgaactccaacttttgttgcagcgcttcacaactgcctttgaaaatttgactgt-----atata---------at-tctcattt-ccta---------acta-cactaatgg-ctt-----------------acttatgt-gcta-tt--------c-------tgtttt-----------------tctt-----tctttttggtttgagtcaat--caaagcaat--tcaaataaaacaat--ttt-----------------ttaccaaattgtc---------tacc-----------------------------ttttgg-cattg--------------cgtta-----------------------------------------------------------------------------------------------------------------------------------------------------------------------------------------------------------------------------------------------------------------------------------------------------------------------------------------------------------------------------------------------------------
>I28615_M041_Malvaceae_Pterygota_brasiliensis_seq1
-------------------------------------tttaaattgtataggctagtgatattagttcta-----------ctgtgakryrkraywgtta------------------------wtarmatswktcwtggcaaggta-ttgcat--cccatttcac----------actttctctacctctt----------------tttatttcg------------------------actca------t----tgaccataactctgc-----tt--tcttcctttg---------tct-------------ctttt-g-tcatttcagggattggttgctcttaatttccttcaagagaagaaagaagctgacttccgttacggactcgttcgtgtccgagaaaatgctgaatccattgctttctatggtggtgaagataatgaactgcaacttttgttgcagcgtttcgcaagtgcttttgaaaatttaactgt-----aagca--------cgc-gctcaatc-ttc---------tctca-ttttgattt-tct---------------taactcatgt-tcca-tt--------t-------ccataa-----------------ctt-----------------------------aaagttt---ttcac-aaaatggctgtat--------------cttcttctggctttgy---------------------------------wmakgcma-gmttaw--------------------wctta---------------------------------tggttgtaatgctmt-----------------------------------------------------------------------------------------------------------------------------------------------------------------------------------------------------------------------------------------------------------------------------------------------------------------------------------------------------------
>I28616_M042_Malvaceae_Leptonichya_maranta_seq1
-----------------------------------------------------------------ysyyc--------tattccattggtggaacagcta------------------------ttagcgtctttcttggcaaggta-ttattg--tttgcttcgatgctgttaccatctccctctt-------------------tctttatgttg------------------------acact------t----gcggcatgaccctac-----tt--tctccctgtg---------ttt-------------ggttt-g-tgttttcagggattggtctcccttaatttccttcargagaagaaagaagctgacttccgttatggacttgttcgtgtgcgagaaaatgccgagtccattgctttctatgctggtgaagataatgaactccaacttctgttgcagcgcttcacaaatgcttttgagaatttaactgt-----atgca--------cat-tctcaatc-tta---------tcaca-ttttcattt-cct-----aactagttccttactcacgt-gtca-ttc-aaggcat-------tcctactgataactat-atactattttgtt-----cttagcatttgttcaat--tgaagcg-at-tcaaataaaacaatc-------------------ttccaccagattttg---------tgcc-----------------------------tttttg-attct------------------------------------------------------------------------------------------------------------------------------------------------------------------------------------------------------------------------------------------------------------------------------------------------------------------------------------------------------------------------------------------------------------------------------
>I28617_M043_Neuradaceae_Neurada_procumbens_seq1
-------------------------------------atctatcctcctttgtttgtcgttcttcttctg--------tattccgttggtggaacagcga------------------------tcagtgttttcctcggaaaggta-----gt--cctctattct----------tcttcaacaacctcgg------------------------------------------------a----------------tcacaataaggcttc-----ttcatgttcattgatgaaaactgttt-------------cactt-g-tgatttcagggattagtgacrcttaatttcctgcaagagaagaaagaggcagatttccgttatggacttgtgcgtgttygtgaaaatgcagaatcgattgctttctatgggggagaagaaaatgagatgcaactcctgctacagcggttctcaagtgcttttgacaatttaactgt-----atgga--------tat-gtttgatc-ctgt--------trttt-ctattatta-ttc---------------agatt--tgg-tcaattta-------t-------tgaaca-----------------ttt-------------acattggttgcaa--caaactaatac------aatataatcgtac----------------------------ct---------tacgt----------------------------atttgaattacatggatgat------caatg---------------------------------tgggta--------------------------------------------------------------------------------------------------------------------------------------------------------------------------------------------------------------------------------------------------------------------------------------------------------------------------------------------------------------------
>I28618_M044_Malvaceae_Pentace_laxiflora_seq1
---------------------------------------------tcccttgtttgttgttcttcttctc--------tattccattggcggaacagcta------------------------ttagtatctttcttgggaaggta-ttgcat--cccctatcac----------acttgctcttcctatt----------------tttactttg------------------------acact------t----tgaccatgaatctgc-----tt--tcttcctttg---------tcg-------------cttttgg-tcatttcagggattagtttctcttaatttccttcaagagaagaaagaagctgacttccgttatggacttgttcgtgtccgagaaaatdctgaatccattgctttctatagtggtgaagataatgaactgcaacttttgctacggcgcttcactagtgcttttgaaaatttatcagt-----aagca--------aat-tctcagtc-ttt---------gttca-atttaattt-tca---------------aaaatcaagt-gcca-tt--------t-------caataat----------------ttt-----------------------------aaagtat---tggac-aagatggctgtat--------------tttcwtgttgctt-------------------------------------------------gt-taatm--------------t---------------------------------------------------------------------------------------------------------------------------------------------------------------------------------------------------------------------------------------------------------------------------------------------------------------------------------------------------------------------------------------------------------------
>I28619_M045_Malvaceae_Phragmotheca_mammosa_seq1
------------------------------------tatctatcctcccttgtttgttgtacttcttctc--------tattccattggcggaacagcta------------------------ttagcatcattcttggcaaggta-ttgcat--cccctatccc----------acttgyactacctctt--------------ctttgtttc-g------------------------acact------w----ggrccataactatgc-----tt--tctccttttg---------tct-------------cattt-a-tcatttcagggattggttactcttaatttccttcaagaaaagaaagaagctgacttccgatatggacttgttcgtgtccgggaaaatgctgaatccattgctttctatggtggtgaagataatgaactgcaacttttgttgcagcgcttcacaagtgcttttgaaaatttaactgt-----atgca--------cat-tctcaata-ttc---------tctca-ttttgattt-cct---------------aaact--tgt-gcca-tt--------t-------ccctaa-----------------ttt-----------------------------aaagtat---tcgac-aaaatggctgttt--------------tttcttcttgcatttc---------tgct-----------------atctcttgcaa-gcttgt-tcctg--------------tctts---------------------------------tggttgtgataccatgtaa-ccatc-ttatgccattaacccttttg----------------------------------------------------------------------------------------------------------------------------------------------------------------------------------------------------------------------------------------------------------------------------------------------------------------------------
>I28620_M046_Malvaceae_Camptostemon_shultzii_seq1
------------------------------------------------------------------------------------mytggtggaacagctaaaccctaaaccctaaaccctaaacyywrmrycytwmwyssyaarsym-ywrmmy--cccctatccc----------acttgcactacctttcta-----ttttttatttttttttct------------------------acgct------t----ggaccataattttgc-----tt--tctacttttg---------tct-------------cattt-g-tcttttcagggattggtttctcttaatttccttcaagagaagaaagaagcggacttccgttatggacttgttcgtgtccgagaaaatgctgaatccattgctttctatggtggtgaagataatgaactgcaacttttgttgcagcgcttctcaagtgcttttgaaaatttaactgt-----aagct--------cat-tctcaata-ttc---------tctca-cttcgatag-cct---------------aaact--tgt-taca-tt--------t-------mcctaa-----------------ttt-----------------------------tatgtat---ttaac-aaaatggctgtat--------------cttcttcttgctttgc---------tgtt-----------------atctcttgcaa-tcttgt-tcttg--------------tcttg---------------------------------tggtttcggtc---------------------------------------------------------------------------------------------------------------------------------------------------------------------------------------------------------------------------------------------------------------------------------------------------------------------------------------------------------------
>I28621_M153_Malvaceae_Trichospermum_sp_seq1
----------------------------------------------cccttgtttcttgttcttctyctc--------tattccattggcggaacagcta------------------------ttagcatctttctsggcaaggta-t------------------------------ytttttw--------------------wtttcatttac------------------------acact------tt---gcaycataattstgc-----tt--tctgctcdtg---------tcgctaatct----tagatgtca-tttyctcaggggttggtctctcttaatttcctccaagagaagaaagaagcagactttcgttatggacttgttcgtgtgcgagaaaatgctgaatccattgctttctatagtggtgaagataatgaactccaacttttgttgcagcgcttcacaactgcctttgaaaatytgactgt-----atgts---------at-tctcattt-ccta---------acta-aactaattg-gta-----------------actbgtgt-gata-tt--------c-------tgtttt-----------------tctt---------tttggtttgagtcaat--caaaghaat--tatgataaaacaatctttt-----------------ttaccagattgtc---------tatc-----------------------------ttttgg-cactg--------------tgtta--------------------------------------tcagtgttggcaaa-------ccacaayatttatgcttc-------attt--ttggacct---------------------------------------------------------------------------------------------------------------------------------------------------------------------------------------------------------------------------------------------------------------------------------------------------------
>I28623_M048_Malvaceae_Abroma_augusta_seq1
-----------------------------------------------------------ttcttctcctg--------tactccattggaggaacagcca------------------------ttagcgtctttcttggcaaggta-ttatta--tttgtttcaacacta-------cctcattat-------------------tatttatttcc------------------------acgct------t----gcaccataactttgctaagttt--tctccttgtgt-------ttct-------------ggttt-g-tggtttcagggattggtttctcttaatttccttcaagagaagaaagaagctgacttccgttatggacttgttcgtgtgcgagaaaatgctgagtccattgctttctattccggtgaagataatgaactccaacttctgttgcagcgcttcacaagtgcttttgaaaatttaactgt-----atgcg--------cat-tctcaatc-tta---------tgtca-ttttcattt-cct-----aactaattactcactcatgt-gtca-ttc-aaggcat-------tcctacttatgaccttaatctcatttggatt---gtgtcatgatctgattgt--tggcaaacc--------atagtattta---------------------taaccatttccc---------taat-----------------------------------------------------------------------------------------------------------------------tcaaagcatt---------------------------------------------------------------------------------------------------------------------------------------------------------------------------------------------------------------------------------------------------------------------------------------------------------------------------------cgaca
>I28624_M049_Malvaceae_Corchoropsis_tomentosa_seq1
------------------------------------------tcctcccttgtttgttgttcttgtcctt--------tattccttgggtggaacagcta------------------------ttagcatcttccttggcaaggta-ttgaat--ctcctatctt----------acttgttctacctctt---------------tttgatttcg------------------------accca------t----tgaccataactttgc-----tt--tcttcctttg---------tct-------------cattt-g-tcacttaaggaattggttactcttaatttctttcaagaaaagaaagaagctgacttccgttacgggcttgttcgtgtacgagaaaatgctgaatccattgctttctatggtggtgaagataatgaactgcaacttttgttgcagcgcttcacaagtgcttttgaaaatttaactgt-----aagta---------at-tctcaatc-ttc---------tctcattttttattt-tct---------------taactcatgt-acca-tc----------------tcctga-----------------gtt-----------------------------caagttt---tcaac-aaaatag-----c--------------cttcttcttgaattgt---------tgtt-----------------atctcatgcaa-gcttat-tcctg--------------tcttg---------------------------------taattgtaaaacca------------------------------------------------------------------------------------------------------------------------------------------------------------------------------------------------------------------------------------------------------------------------------------------------------------------------------------------------------------
>I28625_M193_Malvaceae_Apeiba_tibourbou_seq1
------------------------------------catctawcctcccttrtttcttgttcttcttctc--------tattccattggyggaacagcta------------------------twagtatctttmttggcaaggta-ycwttt----------------------ttthttttta--------------------ttttcatttah------------------------acactcta--att---ccactataactwtgc-----tt--tctccvtatg---------tctcaaatct----tgtatntca-ttttctcagggattggtctctcttaatttcctscaagagaagadagaagctgacttccgttatggacttgttcgtgtgcgggaaaatgctgaatccattgctttctatgggggtgaagataatgaactccaacttttgttgcagcgmttcacaagtgcctttgaaaahttgactgt-----atgct--------cat-tctcattt-ycta---------actv-aactaattg-ctt-----------------actcatgt-actm-tt--------c-------tgtttt-------------------------------ttggtttgagtcaat--caaagcaat--tcagataaaacaatc-tyt-----------------tcaccagattctc---------tcct-----------------------------tttggt---ttg--------------tgtta---------------------------------caatctcattcttgacaaa-------ccrcaatakttaatctwc----------------------------------------------------------------------------------------------------------------------------------------------------------------------------------------------------------------------------------------------------------------------------------------------------------------------------at
>I28626_M226_Malvaceae_Helicteres_guazumifolia_seq1
-------------------------------------------------------------cttgttctc--------tattccattggcggaaccactc------------------------ttagtgtctttcttggcaaggta-ttgcat--cccctattat----------actttctccacctctctattattattattattattattttg------------------------acact------t----cgaccataactctgc------t--tcttccttck---------tcg-------------cgttt-g-tcatttcagggactggttactcttaatttccttcaagagaagaaagaagctgacttccgttatggtctcgttcgtgtccgagaaaatgctgaatccattgctttctatggcggtgaagataatgaactgcaactcttgttgcagcgcttctcaagtgcttttgaaaatttaactgt-----atgct--------cat-tctcaatc-ttc---------tctca-tgttgattt-------------------aagcttgtgt-gcca-tt--------t-------cctaat-----------------------------------------------------------tcgac--aaatggccgtat--------------cttytg---tattttc---------tgct-----------------atctcatgcaa-gcttgt-tcccr--------------tcttc---------------------------------tggttgtaatactaagtca-tcaac-ttatgacattaattcttccggtcctttccttt----------------------------------------------------------------------------------------------------------------------------------------------------------------------------------------------------------------------------------------------------------------------------------------------------------------
>I28628_M051_Malvaceae_Werklea_horrida_seq1
---------------------------------------------------atttgttgtacttcttctc--------tattccattggtggaacagcta------------------------ttagcatctttcttggcaaggta-ttgtat--cccctatccc----------acttgyactaccttttg---------tyttgtttkgttttr------------------------acacw------t----tgaccatamttttgc-----tt--wctgcttctg---------tgt-------------cattt-g-tcatttcagggattggtttctcttaatttccttcaagagaagaaagaagctgacttcygttatgggcttgttcgtgtccgagaaaatgctgaatccattgctttctatggtggtgaagataatgaactdcaacttctgttgcagcgcttcacaagtgcttttgaaaatttaactgt-----atgca--------tat-tctcaata-ttc---------tctta-cttag-----cct---------------aaacy--tgt-tcta-tt--------g-------ccctaa-----------------gtt-----------------------------watgtat---ttgac-aaaatggcygtgt--------------cttctttgtgctttgc---------tgtt-----------------atmtcttgcaw-tcttkt-tcctg--------------tcttg----------------------------------ggttgtaatatcatgtaa-ccatc-ttatggcattagccct--------------------------------------------------------------------------------------------------------------------------------------------------------------------------------------------------------------------------------------------------------------------------------------------------------------------------------
>I28629_M052_Malvaceae_Spirotheca_rosea_seq1
-------------------------atcttgtacactatctatcctcccttgtttgttgtacttattctc--------tattccatcggtggaacagtta------------------------ttagcatctttcttggcaaggta-tggcat--tccctatcaca---------acttgcactacatctt---------------ttttattttg------------------------acatt------ts---cgaccataactctgc-----tt--tcttcttttg---------tct-------------yattt-g-tcacttcagggattggttactcttaattttcttcaagagaagaaagaagctgacttccgttatggacttgttcgtgtccgagaaaatgctgaatccattgctttctatggtggtgaagataatgaactgcaacttttgttgcagcgcttctcaagtgcttttgaaaatttaactgt-----atgca--------cat-tctcaata-ttc---------tctca-ctttggttt-cct---------------aagct--tgt-gcca-tt--------t-------ccctga-----------------tt-------------------------------------------------------------------------------------ttgc---------tgtt-----------------atcttttgcaa-gcttgt-tcctg--------------tcttg---------------------------------tr--------actatgtaa-ccatc-ttatggcattaaaccttttggccctttccttttgcagcaattgtta--------------------------------------------------------------------------------------------------------------------------------------------------------------------------------------------------------------------------------------------------------------------------------------------------
>I28630_M053_Malvaceae_Huberodendron_swietenioides_seq1
-------------------------------tacgctatctatcctcccttgtttgttgtacttcttctc--------tattccattggcggaacagtta------------------------ttagcatctttcttggcaaggta-ttgcat--cccctatcaa----------acttgcatcacctcatt-------------ttcttattttg------------------------acact------t----ggaccataactctgc-----tt--tctccttttg---------tct-------------cattt-g-tcatttcagggattggttactcttaatttccttcaagagaagaaagaagctgacttccgttatggacttgttcgtgtccgagaaaatgctgaatccattgctttctatggtggtgaagataatgaactgcaacttttgttgcagcgcttcacgagtgcttttgaaaacttaactgt-----atgca--------caa-tctcg-----tt---------tctca-ctttgactt-cct---------------aaact--tgt-gcca-ta--------t-------ccctaa-----------------ttt-----------------------------aaagtat---ttgat-gaaatggctgtaa-----------------cttcttgctttgc---------tgtt-----------------atctctctcga-gctggt-tcctg--------------tcttg---------------------------------tggttgtaatactatgtaa-ctatc-ttatggcat---------------------------------------------------------------------------------------------------------------------------------------------------------------------------------------------------------------------------------------------------------------------------------------------------------------------------------------
>I28631_M054_Malvaceae_Trochetiopsis_benjaminae_seq1
---------------------------------------------tcccttgtttgttgttcttgtcctt--------tattccttgggtggaacagcta------------------------ttagcatctttcttggcaaggta-ytgaat--cmcctayctt----------tcttgttctacctcs----------------ttttatttyracccattgaccataactttgcyttaccca------t----tgaccataacwttgc-----tt--tcttcctttn---------tct-------------cattt-g-tcatttcaggaattggttamtcttaatttctttcaagaaaagaaagaagctgacttccgttatgggcttgttcgtgtccgagaaaatgctgaatccattgctttctatggtggtgaagataatgaactgcaactthtgntgcagcgcttcadaagwgcttttgaaaatttaactgt-----aagta---------at-tctbaatc-ttc---------tcaa--ttttwattt-tct---------------aaattcatgt-acmm-tca------tc-------dcctga-----------------ttt-----------------------------aragttt---tcarc-aaaatag-----t--------------cttctkytwgwattgc---------trtt-----------------atsksawgywa-gcwtat-ymtkggtag---------ttmtta---------------------------------kastwgtrrarycatgtaa-acatc-t-atgacrttaaysskktyttcck------------------------------------------------------------------------------------------------------------------------------------------------------------------------------------------------------------------------------------------------------------------------------------------------------------------------
>I28632_M055_Malvaceae_Eriolaena_candollei_seq1
------------------------------------------gcctcccttgtttgttgttcttgtcctt--------tattccttsrgyggaacagcta------------------------ttagcatctttcttggcaaggta-ctgaat--cccctatctt----------tcttgttctacctcgt---------------ttttatttyg------------------------accta------t----tgaccataactttgc-----tt---------------------tct-------------cattt-g-tcatttcaggaattggttactcttaatttctttcaagaaaagaaagaagctgacttccgttatgggcttgttcgtgtacgagaaaatgctgaatccattgctttctatggtggtgaagataatgaactccaacttttgttrcagcgcttcacaagtgcttttgaaaatttaactgt-----a--------------------------------------------------------------------------------------------------------------a-----------------ttt-----------------------------aaagttt---tcaac-aaaatag-----t--------------cttcttcttgaattkc---------tstt-----------------atctcatgyga-gcttat-tcctg--------------wcttg---------------------------------taattgtaaaaccaggtaa-acatc-taatgacattgtcc----------------------------------------------------------------------------------------------------------------------------------------------------------------------------------------------------------------------------------------------------------------------------------------------------------------------------------
>I28633_M056_Malvaceae_Adansonia_digitata_seq1
--------------------------------------------------tgtttgttgtacttcttctc--------tattccatcrgyggaacagtta------------------------ttagcatctttcttggcaaggta-ttgcac--cccctattgc----------gcttccactacctctt--------------ttttattttca------------------------acact------tc---ckaccataattctgc-----tt--tatccttttk---------tct-------------cattt-g-tcatttcagggattggttactcttaatttccttcaagagaagaaagaagctgacttccgttatggacttgttcgtgtcmgagaaaatgctgaatccattgctttctatggtggtgaagataatgaactgcaacttttgttgcagcgcttcacaagtgcttttgaaaatttaactgt-----atgca--------aat-tctcaata-ttc---------tctcg-cttcaatty-cct---------------gcact--tgt-gcca-tt--------t-------ccctaa-----------------att-----------------------------araatat---tcaaa-gaaatggttgtat--------------cttcttcttgcattgc---------tgtt-----------------atcttttgcaa-gcttgt-tcctg--------------tcttg---------------------------------tggctatg--------taa-ccatc-ttatagcattaaccattttggtcctttcctttt---------------------------------------------------------------------------------------------------------------------------------------------------------------------------------------------------------------------------------------------------------------------------------------------------------------
>I28635_M058_Malvaceae_Byttneria_aculeata_seq1
---------------------------------------------------------------tctacta--------tattccattgggggaacggcca------------------------ttagcgtgtttcttggcaaggtatttattg--tttatttcaacact------------attaa-------------------catttatttcc------------------------tcact------t----gcatcataactttgtcagcatt--ctccctattg---------tct-------------ggttt-g-tggtttcagggattggtttcgcttaattttcttcaagagaagaaagaggctgacttccgttatggacttgttcgtgtgcgagagaatgcggagtccattgctttctatgccggtgaagataacgagcttcaacttctgttgcagcggttcgctagtgcttttgaaaattttactgt-----atgca--------cat-tctcaatt-gta-------------------------------------------ttacttatgt-gtca-ttc-aaggtgt-------tcctaatcttaatcataatatcattgaaat-----tgtcagaatctgattgt--tgagaaacc--------atagtatttacacc------------atctctaactatttctt---------tact-----------------------------------------------------------------------------------------------------------------------tcgacagat-----------------------------------------------------------------------------------------------------------------------------------------------------------------------------------------------------------------------------------------------------------------------------------------------------------------------------------gac-
>I28637_M060_Malvaceae_Duboscia_vifidiflora_seq1
-------------------------------tatggcatctatcctcccttgtttcttgttcttctcttc--------tattccattggcggaacagcta------------------------ttagcatctatcttggcaaggta-tcg---------------------------tttcttta--------------------ttttcatttac------------------------acact------tt---ccaccctaactctgc-----tt--tctgcc--tg---------tctctagtct----tatatgcca-ttttctcagggtttggtctctcttaatttcctccaagagaagaaagaagctgactttcgttatggacttgttcgtgtgcgagaaaatgctgaatccattgctttctatggtggtgaagaaaatgaactccaacttttgttgcagcgcttcacaagtgcctttgaaaatttgactgt-----atgtc---------at-tctcattt-ccta---------acta-aactaagtg-ctt-----------------attcatgt-gcta-tt--------c-------tgtttt-----------------ttg--------------gttcaagtcaat--caaagcaat--tcaaataaaacaatc-ttt-----------------tcaccagattgtc---------tgcc-----------------------------atttgg-cattg--------------tgtta--------------------------------------tcactgttggcaaa-------tcgcaatatttatgcttc-------atttgtctggacc----------------------------------------------------------------------------------------------------------------------------------------------------------------------------------------------------------------------------------------------------------------------------------------------------------
>I28638_M061_Malvaceae_Basiloxylon_brasiliensis_seq1
-----------------------------------------atcctccattgtttgttgttcttcttctc--------tattccgttggcggaacggcta------------------------ttagcatctttcttggcaaggta-ttgcat--cccctatcac----------agtttctctacctttt---------------ctttattttt------------------------agtca------t----tgaccataactctgc-----tt--tctccctttg---------tct-------------cattt-g-tcatttcagggattggttactcttaatttccttcaagagaagaaagaagctgacttccgttatggactggttcgtgtccgagaaaatgctgaatctattgctttctatggtggtgaagataatgaactgcaacttttgttgcagcgcttgacaagtgcttttgaaaatttaaccgt-----aagca--------cct-gcccagtc-ttc---------tctca-ctttgattt-tct---------------taactcatgt-tcca-tt--------t-------ccataa-----------------ttt-----------------------------aaagtat---tc-at-aaaatggctgtat--------------ctacttcttgctttgc---------tgtt-----------------ttctcatggaa-gcttgt-tcctg--------------tctta---------------------------------tggctgtaatactatgtaa-tcatc-ttwtgacattaaccctttt-----------------------------------------------------------------------------------------------------------------------------------------------------------------------------------------------------------------------------------------------------------------------------------------------------------------------------
>I28639_M249_Malvaceae_Gyranthera_amphibiolepis_seq1
------------------------------gtacgccatctatcctcccttgtttgttgtacttcttctc--------tattccattggcggaacagtta------------------------ttagcatctttcttggcaaggta-ttgcat--cccctatcaa----------acttgcattacctcttt-----------ttcttttttttgg------------------------acact------t----ggaccataactcwgc-----tt--tctccctttg---------tct-------------cattt-g-tcatttcagggattggttcctcttaatttccttcaagagaagaaagaagctgacttccgttatggacttgttcgtgtccgagaaaatgctgaatccattgctttctatggtggtgaagataatgaactgcaacttttgttgcagcgcttcacgagtgcttatgaaaacttaactgt-----atgca--------ctt-cctca-----tc---------tctca-ctttgattg-cct---------------aaact--tgt-gcca-tt--------t-------ccctaa-----------------ttt-----------------------------aaagtat---tcgac-gaaatggctgtaa--------------cttcttcttrctttgt---------tgtt-----------------atctctcgcaa-gctggt-tcctg--------------ccttg---------------------------------tggttgtaatactatgtaa-ctatc-ttatggcattaacccttttgatcctttc--------------------------------------------------------------------------------------------------------------------------------------------------------------------------------------------------------------------------------------------------------------------------------------------------------------------
>I28640_M062B_Malvaceae_Diplodiscus_paniculatus_seq1
----------------------------------------------------------------------------------------------------------------------------------tctttcttrgmragrta-ttgcat--cccctatcac----------acttgctctacctagt----------------tttactttg------------------------acacg------t----tgaccataactctgc-----tt--tcttcctttc---------tca-------------cttttgg-tcatttcagggattagtttctcttaatttccttcaagagaagaaagaagctgacttccgttatggacttgttcgtgtccgagaaaatgctgaatccattgcattctatagtggtgaagataatgaactgcaacttttgctacagcgtttcactagtgctttcgaaaatttatctgt-----aagca--------aat-tctvrdtb-tnctracyyatatcysa-tyytwmyyt-tca---------------aaaat--yst-rcyw-tt--------t-------crddar-----------------hkt-----------------------------wrarway---tgrac--------------------------------------------------------------------------------------atttga-ccaaa------------------------------------------------------------------------tcarw--------------------------------------------------------------------------------------------------------------------------------------------------------------------------------------------------------------------------------------------------------------------------------------------------------------------------------------------trdhg
>I28641_M063_Malvaceae_Brownlowia_peltata_seq1
-----------------------------------------------------------ttcttcttctc--------tattccattggcggaacagcta------------------------ttagtatctttcttggcaaggta-ttgcat--cccccaccat----------acttg--cgacctatt----------------tttactttg------------------------acact------t----tgaccgtaactctgc-----tt--tcttcctttg---------tcg-------------cttttgg-tcatttcagggattagtttctcttaatttccttcaagagaagaaagaagctgacttccgttatggacttgttcgtgtccgagaaaatgctgaatccattgctttctatggtggtgaagataatgaacagcaacttttgctacagcgcctcactagtgcttttgaaaatttatctgt-----aagca--------aac-tcttagtc-ttc---------tctca-ttttaattt-tca---------------aaaatcaagc-gcta-tt--------g-------caataa-----------------ctt-----------------------------aaagaat---tggac-aagatggctgtat--------------tttctttttgctt-------------------------------------------------gt-taatg--------------ttttg---------------------------------tagttgtacaactatataa-tcatc-tcatgacattaacccatttggttctttccttttgcagcaattgttgatatctt-------------------------------------------------------------------------------------------------------------------------------------------------------------------------------------------------------------------------------------------------------------------------------------------
>I28642_M064_Malvaceae_Burretiodendron_esquirolii_seq1
--------------------------------------------------------------------tt--------tattccattggcggaacagcta------------------------ttagcatctttcttggcaaggta-ttgcat--cctctatcct----------gattcctttacctctt----------------tttayttyg------------------------acccc------t----tgaccataactttgc-----tt--tctctttttg---------tct-------------caatt-t-tcatttcaggaattggttactcttaatttccttcaagaaaagaaagaagctgacttccgttatggacttgttcgtgtccgagaaaatgctgaatccattgctttttatggtggagaagataatgaactgcaacttttgttgctgcgcttcagaagtgcttttgaaaatttaactgt-----aagta--------tat-tctcaatc-ttc---------tctca-ctwtaattt-tct---------------rawctcktrt-rccr-tc--------t-------tctg--------------------------------------------------------------------------------------------------------------------------------------------------------------------------------------------------------------------------------------------------------------------------------------------------------------------------------------------------------------------------------------------------------------------------------------------------------------------------------------------------------------------------------------------------------------------------------------------------
>I28643_M065_Malvaceae_Hermannia_flammea_seq1
--------------------------------------------------------------------------------------tggtggaacagcca------------------------ttagcatctttcttggcaaggta-gtattt--cttacaatcccctcta------ctatttact-------------------taattgctttg------------------------atgct------c----ccactataaccctat-----tt-gtcttcctctg---------cct-------------cactt-g-ccgtttcagggattggttactcttaatttccttcaagagaagaaagaggccgacttccgttatggacttgttcgtgtgcgagagaatgctgaatccattgctttctatggcggcgaagataatgaactccaacttttgttaaagcgtttcacaagtgcttttgaaaatttaactgt-----atgtt--------catttctcaatc-ttc---------tctca-ttttcattt-cctaa-tcaaccaactttttactcatgt-gaaa-ttc-gaggcattc----ctcctactcataactat-ahacaatttcatt-----ttttatatttag-------------------------------------------------------------------------------------------------------------------------------------------------------------------------------------------------------------------------------------------------------------------------------------------------------------------------------------------------------------------------------------------------------------------------------------------------------------------------------------------------------------------------------------------------------
>I28644_M066_Malvaceae_Thomasia_solanaceae_seq1
---------------------------------------------------gtttgttgttcttctcctc--------tattccatcggcgggacagcta------------------------ttagcgtctttcttggcaaggta-tttctt--cgaattcccccatcattgacattcgctttacctc---------------ttttttatttcg------------------------aggct------t----ccaccataactctgc-----tt--tctgcctctg---------tct-------------cgttt-g-ctctttcagggattggtctctcttaatttccttcaagagaagaaagaggctgacttccgttatgggcttgttcgtgtgcgagaaaatgctgaatccattgctttctatagcggtgaagatagtgaactccaacttttgttgcagcgcttcacaagtgcttttgaaaatttaactgt-----attca--------cgtctctcagtc-ttc---------tctca-ttttcattt-cct-----aaccaactgcttactcatgt-gtca-ctc-aagctat-------tcctactcataattgt-ctgctattttgtt-----ctttggattgagtcagt--gaaggcagt--ttgaaaaacccaatc-------------------ttccaccagattttc---------tgcc-----------------------------ttttgg-cattg--------------cgtca--------------------------------------------------------------------------------------------------------------c-------------------------------------------------------------------------------------------------------------------------------------------------------------------------------------------------------------------------------------------------------------------------------------------a
>I28645_M067_Malvaceae_Guichenotia_ledifolia_seq1
-----------------------------------------------------------ttctcctcctc--------tattccattggcgggacagcta------------------------ttagcgtctttctgggcaaggta-tttctt--cgaattcccccatcactgacactcgctctacct-----------------cttttatttcg------------------------aggct------t----ccaccataactctgc-----tt--tctccctctg---------tct-------------catgt-g-ttctttcagggactggtcagtcttaatttccttcaagagaagaaagaggcggacttccgttatggacttgttcgcgtgcgagaaaatgctgaatccattgctttctatagcggtgaagatagtgaactccaacttttgttgcagcgcttcacaagtgcttttgaaaatttaactgt-----attca--------catctctcagct-ttc---------tctca-ttttcattt-cct-----aaccaactgcttactcatgt-gtca-ctc-aagctat-------tcctactcataattgt-ctgctattttgtt-----ctttggattgggtcagc--gaaggcagt--tcgaaaaacccaatc-------------------ttccaccagattttc---------tgcc-----------------------------ttttgg-cattg------------------------------------------------------------------------------------------------------------------------------------------------------------------------------------------------------------------------------------------------------------------------------------------------------------------------------------------------------------------------------------------------------------------------------
>I28646_M068_Malvaceae_Helmiopsis_sp_seq1
-----------------------------------------atcctcccttgtttgttgttcttgtcmtt--------tattccttgggcggaacagcta------------------------ttagcatctttcttggcaaggta-ytgaat--cccctayckt----------tsttgttctacctcgt---------------ttttatttcg------------------------acyya------t----tgaccataactttgc-----tt--ycttcytttv---------tct-------------cattt-g-tcatttcaggaattggttactcttaatttctttcaagaaaagaaagaagctgacttccghtatgggcttgttcgtgtmcgagaaaatgctgaatcbattgctttntatggtggtgaagataatgaactscaacttttgttgcagcgcttcwcaagtgcttttgaaaatttaactgt-----aagta---------at-tctbaryc-ttc---------thaayttttttttythtmw---------------awattcatgt-acca-yc----------------tcctga-----------------ttt-----------------------------aaagttt---tcaac-aaaatag-----t--------------cttcttcttgaattgc---------tgtt-----------------atctcatgcra-gcttat-tcytg--------------tcttg---------------------------------taattgtaaaac--------------------------------------------------------------------------------------------------------------------------------------------------------------------------------------------------------------------------------------------------------------------------------------------------------------------------------------------------------------
>I28647_M069_Malvaceae_Cheirolaena_linearis_seq1
---------------------------------------------------------tgttcttgtcctt--------tattccttgggcggaacagcta------------------------ttagcatctttcttggcaaggta-ytgaat--cccctryctt----------tctkgttctacctcs----------------ttttatttyg------------------------accca------t----tgaccataacwttgy-----tt--tcttcctttb---------tch-------------yattt-g-tyadttcaggaattggttactcttaatttctttcaagaaaagaaagaagctgacttccgttatgggcttgttcgtgtmcgagaaaatgctgaatccattgctttctatggtggtgaagataatgaactgcaacttttgttgcagcgcttcabaagtgcttttgaaaatttaactgy-----aagta---------at-tctswatc-ttc---------tca---tttttwttt-tmt---------------aaattcatgt-acca-tca------tt-------kchtga-----------------ttt-----------------------------aaagttt---tcrry-aamatag-----t--------------cttcttcttgaattgc---------tgtt-----------------atctcwtgcaa-gcttatattgtg--------------tcttg---------------------------------tagttgtaaaaccaggtaa-acatc-ttatgrcattraccc---------------------------------------------------------------------------------------------------------------------------------------------------------------------------------------------------------------------------------------------------------------------------------------------------------------------------------
>I28648_M070_Malvaceae_Helmiopsiella_madagascariensis_seq1
----------------------------------------------------------gttcttgtcctt--------tattccttgggcggaacagcta------------------------ttagcatctttcttggcaaggta-ttgaat--cccctacctt----------tcttgttctacctcgt----------------tttatttcg------------------------accca------t----tgaccataactttgt-----tg--tcttcctttc---------tct-------------cattt-g-tcatttcaggaattggtttctcttaatttctttcaagaaaagaaagaagccgacttccgttatggtcttgttcgtgtcagagaaaatgctgaatccattgctttctatggtggtgaagataatgaactgcaacttttgttgcagcgcttcacaagtgcttttgaaaatttaactgt-----aagta---------at-tctcaatc-ttc---------tca---atttttttt-tct---------------aaattcatgt-acca-tc--------t-------cctaaa-------------------a-----------------------------aaaargg---cgtac-ccagtgcccaagc--------------tccctcattgtggggtctggggaaggaaa-----------------tacctaggcag-ccttac-ccctg--------------ctttgca------------------------ragaggctgattcgaacccgcgacca-ccag--------------------------------------------------------------------------------------------------------------------------------------------------------------------------------------------------------------------------------------------------------------------------------------------------------------------------------------------------
>I28649_M071_Malvaceae_Goethalsia_meiantha_seq1
g---------atttcttttagcaatattttgtatggcatctatcctcccttgtttcttgttcttmtcctc--------tattccattggtggaacagcta------------------------ttagcatctttcttggcaaggta-tc---------------------------ttttcttta--------------------ttttcatttac------------------------acact------tt---ccaccatgaccctgc-----tt--tctgcc--tg---------tctgtaatct----tatatgtca-ttttctcagggtttggtctctcttaatttcctccaagagaagaaagaagctgactttcgttatggacttgttcgtgtgcgagaaaatgctgaatccattgctttctatggtggtgaagataatgaactccaacttttgttgcagcgcttcacaagtgcctttgaaaatttgactgt-----atgtc---------at-tctcattt-ccta---------acta-aattaagtg-ctt-----------------attcatgt-gcta-tt--------c-------tgtttt-----------------ttt-------------ggtttgag--aat--taaagcaat--tcaaataaaacaatc-ttt-----------------tcaccagattgtc---------tgcc-----------------------------ttttgg-cattc--------------taatt--------------------------------------tacatattgga----------caaaatgatttatctttt-------tcttgctttgatgt---------------------------------------------------------------------------------------------------------------------------------------------------------------------------------------------------------------------------------------------------------------------------------------------------------
>I28650_M072_Malvaceae_Clappertonia_ficifolia_seq1
--------------------------------------------ctcccttgtttattgttcttctcctc--------tattcgattggcggaacagcta------------------------ttagcatctttcttggcaaggta-tc-----------------------------tttttta--------------------ttttcatttac------------------------acwct------tt---ccactataactctgc-----tk--cchgcatctg---------tctcawatct----tttacatma-ttttctcagggattggtctctcttaatttcytccaagagaagaaagaagctgacttccgttatggacttgttcgtgtgcgagaaaatgctgaatccattgctttctatgggggtgaagataatgaactccaacttttgttgcagcggttcacaagtgcctttgaaaatttgactgt-----atgct--------cwt-hhhvhtty-h--w---------amyt-aactaahtg-ttw-----------------actcgtgt-gcta-tt--------c-------tgtttt-----------------ttt-------------ggtttgaatcaat--cwyagtrat--tcaaatgcaacaatc-ytt-----------------yaatcagattgtc---------tgcc-----------------------------ttttgt-catta--------------tgyta---------------------------------caatctcattgttgtcaaa-------ccacaatrttg-------------------------------------------------------------------------------------------------------------------------------------------------------------------------------------------------------------------------------------------------------------------------------------------------------------------------------------
>I28652_M074_Malvaceae_Hildegardia_barteri_seq1
---------------------------------------------------------------------c--------tattccattggcggaacagtta------------------------ttagcatctttcttggcaaggta-ttgcgt--cccctctcac----------acattctctacctctt----------------tttatttcg------------------------actca------t----tgaccattactctgc-----at--tctccctttc---------tgt-------------cattt-g-tcatttcagggattggttactcttaatttccttcaagagaagaaagaagctgacttccgttatggacttgttcgtgtccgagaaaatgctgaatcaattgctttctatggtggtgaaggaaatgaactgcaacttttgttgcagcgcttcacaagtgcttttgaaaatttaactgt-----aagca--------cgt-gctcaatc-ttc---------tctca-ttttgattt-tct---------------taactcatgt-tcca-tt--------t-------ccttaa-----------------ttt-----------------------------gaagtat---tc-ac-aaaatggcttttt--------------cttcttcctgctttgc---------tgtt-----------------atcccatgcta-gcttgt-tcctg--------------tctta---------------------------------tggttgtaatattacataa-tcatc-ttatgacataaacacttt------------------------------------------------------------------------------------------------------------------------------------------------------------------------------------------------------------------------------------------------------------------------------------------------------------------------------
>I28653_M168_Malvaceae_Theobroma_cacao_seq1
-----------------------atatcttgtacgccatctacccwccgttatttgtmgtwmttctcctc--------tattctatcggcggaacagcta------------------------ttagcgtctttcttggcaaggta-tttgtc--tgaatg----------------ccctatggt-------------------tcgccctcggt------------------------ctacc------t----ctgccatgactctgc-----tt---------------------cct-------------cattt-g-tggtttcagggattggtcaatcttaatttccttcaagagaagaaggaagctgacttccgttatggacttgttcgtgtgcgagaaaatgctgaatccattgctttctacggtggtgaagataatgaactccaacttctgttgcagcgcttcacaagtgctttcgaaaatttaaccgt-----atgcg--------cat-tctcaacc-ttc---------tctcc-ttttcattt-cct-----gactaattacttcctcatgt-tcca-ttc-aaggcat-------tcttactcataactattctgctgttttctt-----ctttgggttcactcaat--caaagcaat--tcagataactcaatc-------------------ttccacctgattttc---------tgcy-----------------------------ktttgr-saytg--------------cgtca---------------------------------yrrs----------------------------------------------------------------------------------------------------------------------------------------------------------------------------------------------------------------------------------------------------------------------------------------------------------------------------------------------------------------------
>I28654_M105_Malvaceae_Pachira_aquatica_seq1
-----------------------------tatacactatctatcctcccttgtttgttgtacttcttctc--------tattccattggtggaacagtta------------------------ttagcatctttcttggcaaggta-ttgcat--cccttatcgc----------acttgcactacctctt--------------ttttatttc-g------------------------acact------tc---cgaccataactgtgc-----tt--tctccttttg---------tct-------------cattt-g-tcatttcagggattggttactcttaatttccttcaagagaagaaagaagctgacttccgttatggacttgttcgtgtccgagaaaatgctgaatccattgctttctatggtggtgaagataatgaactgcaacttttgttgcagcgcttcacaagtgcttttgaaaatttaaccgt-----atgca--------cat-tctcaata-tth---------tctca-ctttgattt-cct---------------aaact--tgc-gcca-tt--------t-------ccctaa-----------------ttt-----------------------------aaagtat---ttggc-gaaatggctgtat--------------ctccttcttgctttgt---------tgtc-----------------atcttttgcaa-gcttgt-ttctg--------------tcttg---------------------------------tagctatca---catgtga-ccgtc-ttatggcattaacccttttggtcctttc--------------------------------------------------------------------------------------------------------------------------------------------------------------------------------------------------------------------------------------------------------------------------------------------------------------------
>I28655_M148_Malvaceae_Robinsonella_mirandae_seq1
-------------------agcaatatcttgtacactatctatcctcccttgttygtggtacttcttctc--------tattccatrggtggaayagcta------------------------ttagcatctttmttggcaaggta-ctgcatccagcctacccc----------acttgcactrcctcct--------------tttytatttcc------------------------acact------tcaatcgaccataaytttgc-----tt--tctabttktg---------tct-------------cattt-g-tcatttcagggattggtttctcttaatttccttcaagagaagaaagaagctgacttccgttatggacttgttcgtgtccgagaaaatgctgaatccattgctttctatggtggtgaagataatgaactgcaacttytgttgcagcbcttcrcaagcgcttttgaaaatttaactgt-----atgca--------cat-tctcagta-ttc---------tckta-ctctgattt-cyt---------------aaayt--tgb-gcca-tt--------t-------ccctra-----------------ttt-----------------------------caagtat---tckar-aaawt-rctgtay--------------ywtcttcttgttttgy---------km-y-----------------atctcttscaa-ttttgt-tcctg--------------tcgtg---------------------------------tggttgttgtactatgtaa-ccatc-ttatgga-----------------------------------------------------------------------------------------------------------------------------------------------------------------------------------------------------------------------------------------------------------------------------------------------------------------------------------------
>I28656_M002_Malvaceae_Tilia_americana_seq1
-----------------------------------------------------ttgttgttcttcttctc--------tattccattggcggaacagcta------------------------ttagcgtctttcttggcaaggta-ttgcat--cccctatcac----------acttgctcaacctctt--------------tttatttc----------------------------gacc------tt---caaccataactctgc-----tt--tctccctttg---------tct-------------cattt-t-acatttcagggattggttactcttaatttccttcaagagaagaaagaagctgacttccgttatggacttgttcgtgtccgagaaaatgctgaatccattgctttctatggtggtgaagataatgaactgcaacttttgttgcagcgcttcacaagtgcttttgaaaatttaactgt-----aagca--------cat-tctcaatc-tcc---------tctca-ttttgattt-tct---------------aaactcatgt-gccg-tc--------t-------ccataa-----------------ttt-----------------------------aaagtat---tagac-aaaatggctgtat--------------cctcttcttgctttgc---------tgtt-----------------atctcatgcaa-gcttgt-tcctg--------------tcttg---------------------------------tggttgtagtactatgtaa-tcat--------------------------------------------------------------------------------------------------------------------------------------------------------------------------------------------------------------------------------------------------------------------------------------------------------------------------------------------------
>I28657_M180_Malvaceae_Triumfetta_lappula_seq1
-------------------------------tatggcatttatcctcccttgtttattgttcttctcctc--------tattcgattggcggaacagcka------------------------ttagcgtctwtcttggcaaggta-tc-----------------------------tytttta--------------------ttttcatttac------------------------acact------tt---ccmccataaytctgc-----tt--tctgcctctg---------tctcaaatct----tttacatca--tttctcagggattggtctctcttaatttcctccaagagaagaaagaagctgacttccgttatggacttgttcgtgtgcgagaaaatgctgaatccattgctttctahgggggtgaagataatgaactccaacttttgttgcagcgrttcacaagtgcctttgaaaatttgactgt-----atgtt--------crt-tgayattt-c-----------gaast-aactaata--ttt-----------------acatgtrt-gcta-tt--------c-------trwttt-----------------tt---------------ggttgartcaat--cacagcaat--tcaaatacaacaatc-tttt--------------tctcaccagattgtc---------tgcc-----------------------------ttwtat-cctta--------------tgtya---------------------------------caatctcattgctggcaaa-------ccacaatactact-cttc-------atttgtctgaacctcta------------------------------------------------------------------------------------------------------------------------------------------------------------------------------------------------------------------------------------------------------------------------------------------------------
>I28658_M160_Muntingiaceae_Muntingia_calabura_seq1
------------------------------------------------tctcttcgtcgttcttctcctc--------tattccattggtggaaccctta------------------------tcagtgtatatctcggcagggtaatttttt--cgtccatcctc---------tccttttctatctccccc---------------------------------------------gaacgct------ttc--cggttatcaatttat-----at--------------gcaaccctcttgaatcc-atgcaaactgtt-tcacttcaggacttggtcacccttaatttccttcaagagaagaaagaggcggacttccgttatggactcgtacgcgttagagaaaatgccgaatccattggcttctatgggggcgaggaaaatgaactgcaattgctgctgcagcgcttcactaatgcttttcaaaatttaactgt-----atgct--------tcc-atttatct-gtccac------caatg-cctctactt-ctt-------------------------------ttc--------------cctttaa-----------------------------------------------------------ctaattataataatcttgcatggatatatagggccattggcctactggc---------cact-----------------------------tctggg---------------------------------------------------taacacatggcagtatgtctactcag-----------------------------------------------------------------------------------------------------------------------------------------------------------------------------------------------------------------------------------------------------------------------------------------------------------------------------------------------------a-
>I9832_V002_Malvaceae_Luehea_speciosa_seq1
ctgtcgacttgatttcgttagcaatatcttgtatggcatctatcctcccttgtttgttgttcttykyctc--------tattccatcggcggtacagcta------------------------ttagcatctttcttggcaaggta-tc-----------------------------tttgyta--------------------ttttcatttac------------------------ayact------ty---ccaccataactctgc-----tt--tctgcctytg---------tctttaatct----tatvtgtca-ntttctcagggtttggtctctcttaatttcctccaagagaagaaagaagctgacttbcgttatggacttgttcgtgtgcgagaaaatgctgaatctattgctttctatrgtggtgaagataatgaactccaacttttgttgcagcgcttcacaagtgcctttgaaaatttgactgt-----atgtc---------at-tctyattt-ccta---------acta-aactahttg-ctt-----------------actcatdy-kbtk-td--------y-------tbttbn-----------------ntttd---ddyhwwynrrdnydwgtcaat--caaagcaat--tcaaataaaacaatc-ttt-----------------tcactagattgtc---------tgcc-----------------------------ttttgg-cattg--------------catta--------------------------------------tcagtdthggcaaa-------ccacaatatttatgcttc-------atttgtctgaaccybtaacygattccct----aatttatatattggacaaaatggatttatctttgtcttgctttgatgacgttttaaattataaaagctctgtcctgtcttgt---------------------------------------------------------------------------------------------------------------------------------------------------------------------------------------------ga-ttgta
