# Supplementary material for: Localized Phylogenetic Discordance Among Nuclear Loci Due to Incomplete Lineage Sorting and Introgression in the Family of Cotton and Cacao (Malvaceae)
Source: Front Plant Sci. 2022 Apr 13;13:850521. doi: 10.3389/fpls.2022.850521 (PMC9043901; doi:10.3389/fpls.2022.850521)
Supplement: Supplementary file 1 [file Data_Sheet_1.ZIP › Alignments_v4/L71.fasta]

>I23352_M001_Malvaceae_Bombax_ceiba_seq1
---------------------------------------------------------------------------------------------------------------------------------------------------------------------------------------------------------------------------------------------------------------------------------------------------------------------------------tataatttccccccagatgttgctttttttgtgcaaggcagacccattgaaggtcatagagttattttaagtgcccggtcaccattttttaggagaaagtttgaaacaggttggaaagatcgcaatgaagtgcgattttcaagagaaaagttgtcttatcccgctctctatagccttatccacttcttttattctgacagactagaggttgctgtagatgatatggaagatcttgtgagaatttgtaaagtatgcaaatgtgaatcgctacaaagggttctagagaaagaactggttcaccaaaaatatgctgaatacaaagcattgagagatgtggacaactctcaaaaacggtttattttacagggcctgtccctacctgaggaggaccggcttcctgctgccttgcatcggatcctaaaaaattccctggcaaagtctcccaaggaacacagcctagacattgatgttgatagattactgcctggtgttgaagcaatcaagttaagtgaatctctggatgatcttgcagatatttgtgtaagagttgacaatagggtttttcgttgccatcaagttgttttagcctcaagatcagaatattttaaaacaagattgtctcgtatgaaagattt---tcatgaagggaaagatgacttacccggtggtacccttccatatcttgaagaacatgatttgagtgctgaggcatttgagaaaatgatcgagtatatgtaagt------tttttgttttc----------ttttct------ag-------cttcttgcg-ttttagtt------tcagtactgtag-------cttag-----tctgggacttg-tttttctgaaa-----------taatact-gaactatt--------tct-aaatt-------ggttatgtggttgga--------atgttactgctaccggtaggggggtctctatgctgtcttgcattatagatcatgttagtgaagagatgaaagatctgttacctaat-----------attcgttgagt----------------------------------------------------------------------------------------------
>I23353_M002_Malvaceae_Tilia_americana_seq1
--------------------------------------------------------------------------------------------------------------------------------------------------------------------------------------------------------------------------------------------------------------------------------------------------------------------------------caatcatttccccacagatgttgtattttttgtgcaaggcagacccattggagctcatagagttattttaagtgcccggtcaccattttttaggagaaartttgaaacagattggaaagatcgcaatgaagtgcgabtttcaagagaaaagttgtcttatcctgctctctacagcctcatccacttcttttattctgacagactagaggttgctgtagatgatatggaagatcttgtgagaatttgtaaagtatgcaaatgtgaatcvhtacaaagggttctagngaaagaaytgattyaccaaaratatgckgaatacaaagcaytgagagatgtggacaactctcaaaaacgrtttattttacagggcctgtycctacckgaggaagaccggcttccygctgcyttgcayyggatccttcaaatttccctggcwaastytcccaaggaacacaamytagacaatggtgttgdtadwttactgccttgtkttggtgcaatgcwgataagtgactctctggatgatcttgcagatatttrtgtaagagttgacaaaaggatttttygttgccatcaagttgttttagcatcaagatcggaatattttaaagcaagattgtctcgtatgaaagattt---tcatgaagggaaagatgagttgccttgtgatacccttccatgtcttgaagaacatggtttgagtgctgaggcatttgagaaaatgattgagtatatgtaagttt----tttt--------------------------------------tttcttact-ttttact-------tcaatactgtag-------tttatt----tatttatttttatttttttaaag----------gtaatact-caactattcta---tctct-gaatt-------ggtcctgtggttgga--------acattactgctactgctgtcgg--tctctaagctgkctkkywtsmmwsatmrwgttggtaa---------------------------------------------------------------------------------------------------------------------------------------------
>I23354_M003_Malvaceae_Herissantia_crispa_seq1
----------------------------------------------------------------------------------------------------------------------------------------------------------------------------------------------------------------------------------------------------------------------------------------------------------------------------------------------------------------------gcagacccatygaagctcatagagttattttaagttcccggtctccatttttcaggagaaagtttgaaacggactggaaagatcgcaatgaagtgcgattttcaagggaaaagttgtcttatcctgctctatatagtctcatccatttcttttattctgacagactagaggttactgtagaggatatggaagatcttgtgagaatttgtaaagtttgcaaatgtgaatcgctacaaaggattctagagaaagaagtgattcaccaaaaatttgctgaatacaaatcattgagagatgtggacaactcccaaaaacggtttattttacaaggcctgtcccttcccgaggaggaccggcttcctgctgccttgcatcggatccttcagatttccttggcaaagtcacccaagaaacacagcctagacattggtgttgacagattactccctcgtgttgctacaatgcagttaagtgactctctggatgatcttgcagatatttgtgtaagagttgacaaaagggtttttcgttgccatcaagtaattttagcatcaagatcagaatattttaaaacaagattgtctcgtatgaaagattt---tcatgaggggaaagatgcattacctagtgatacccttccatatcttgaagaacatgatttgagtgctgaggcatttgagaaaatgatagagtatatgtaagtgt----ttttatc--------------ccctgt------ta-------tttcttaat-ttttact-------tcagtattgtaa-------ctcata----cctactattttcgttttctgaaa-----------taaaacg--aacga---------------------------gttctatggtttga--------actttactgcaacttgttttgaggtctctaagctgtctagcatcatagatcatgttagtaaagatacaagatatttgttacctgat-----------attctttgaggcatggttcagtgt-----------------gctttagttaatgta----------caaggttgttcttcatactctccaataacttcatggaac
>I23355_M004_Malvaceae_Malva_arborea_seq1
---------------------------------------------------------------------------------------------------------------------------------------------------------------------------------------------------------------------------------------------------------------------------------------------------------------------------------------------------------------------ggaagacccattgaagctcatwgagttattttaagttctcggtcaccattttttaggagaaagtttgaaacagagtggaaagatcgcaatgaagtgcgattttcaaaagaaaagttgtcttatcctgctctttatagtctcctccacttcttttattccgacagactagaggttactgtagaggatatggaagatcttgtgagaatatgtaaagtttgcaaatgtgaatcattacaaaagattatagagaaagaactgattcaccaaaaatatgctgaatacaaatcattgagagatgtggacaactctcaaaaacggtttatcttacaaggbctgtccctacccgaggaggaccggcttcctgctgccttgcatcgggtccttcaaatttccctggcaaagtcacccaaggamcatagcctggagwctggtgttgaaaaattasttcctygtgttggtgcaatgcagttaagtgactctctggatgatcttgcagatatttgtgtaagagttgacgaaaggatttttcgttgtcatcaagtcgttttagcatcragatcagaatattttaaaacaagactgtcwcgtatgaaagcatt---taatgaaggaaaatatgcattacctagtgatacccttccatgtcttgaagaacatgatttgagtgctgaggcatttgagaaaatgatagagtatatgtaagtgt----tttccc---------------ccctct------aa----------cttact-ttttact-------tcagtattgtaa-------ctcaaa----tmtaggatt-tcattttatgaaa-----------taatact--aacgatt--------ttt-gaaktctagackggttctatagtttgaacattagtacattactgctattggcatgga-----------------------cagatcatgttagtaaagagacgctagatttgttacctgatt----------attctt---------------------------------------------------------------------------------------------------
>I23356_M005_Malvaceae_Lavatera_assurgentiflora_seq1
------------------------------------------------------------------------------------------------------------------------------------------------------------------------------------------------------------------------------------------------------------------------------------------------------------------------------------------------------------------------------------------agagttattttaagttctcggtcaccattttttaggagaaagtttgaaacagagtggaaagatcgcaatgaagtgcgattttcaaaagaaaagttgtcktatcctgctytttatagtctcctccacttcttttattccgacagactagaggttactgtagaggatatggaagatcttgtgagaatatgtaaagtttgcaaatgtgaatcattacaaaagattatagagaaagaactgattcaccaaaaatatgctgaatacaaatcattgagagatgtggacaactctcaaaaacggtttatcttacaaggyctgtccctacccgaggaggaccggcttcctgctgccttgcatcgggtccttcaaatttccctggcaaagtcacccaaggamcatagcctggagwctggtgttgaaaaattasttcctygtgttggtgcaatgcagttaagtgactctctggatgatcttgcagatatttgtgtaagagttgacgaaaggatttttcgttgtcatcaagtcgttttagcatcragatcagaatattttaaaacaagactgtcwcgtatgaaagcatt---taatgaaggaaaatatgcattacctagtgatacccttccatgtcttgaagaacatgatttgagtgctgaggcatttgagaaaatgatagagtatatgtaagtgt----tttccc---------------ccctct------aa----------cttact-ttttact-------tcagtattgtaa-------ctcaaa----tctaggatt-tcattttatgaaa-----------taatact--aacgatt--------ttt-gaattctagacgggttctatagtttgaacattagtacattactgctattggcatgga-----------------------cagatcatgttagtaaagagacgctagatttgttacctgatt----------attctttg-------------------------------------------------------------------------------------------------
>I23359_M008_Malvaceae_Althaea_officinalis_seq1
--------------------------------------------------------------------------------------------------------------------------------------------------------------------------------------------------------------------------------------------------------------------------------------------------------------------------------------------------------------------------------tgaagctcatagagttattttaagttctcggtcaccattttttaggagaaagtttgaaacagagtggaaagatcgcaatgaagtgcgattttcaagagaaaagttgtcttatcccgctctctatagtctccttcacttcttttattccgacagactagaggttactgtagaggatatggaagatcttgtgagaatatgtaaagtttgcaaatgtgaatcgttacaaaagattctagagaaagaactgattcaccaaaaatatgctgaatacaaatcattgagagatgtggacaactctcaaaaacggtttatcttacaaggcctgtccctaaccgaggaggaccggcttcctgctgccttgcatcgggtccttcaaatttccttggcaaagtcacccaaggaacatagcctggagattggtgttgacaaattactgcctcgtgttggtgcaatgaagttaagtgactctctggatgatcttgcagatatttgtgtaagagttgacgaaaggatttttcgttgtcatcaagttgttttagcatcaagatcagaatattttaaaacgagactgtctcgtatgaaagaatt---tcatgaagggaaagatgcattacctagtgatacccttccatgtcttgaagaacatgatttgagtgctgaggcatttgagaaaatgatcgagtatatgtaagtgt----ttccc----------------ccctct------aa-------cttcttact-ttttact-------tcagtattgtaa-------ctcaaa----tctagagttttcattttctgaaa-----------taatacg--aacgatt--------ttt-gaagtataaactggttctatggtttga--------acattactgctattggcttgga-----------------------cagatcatgttagtaaagagacgagagatttgttaccggatt----------attctttgaggcatggtcaagtgt---------------------------------------------------------------------------------
>I23360_M009_Malvaceae_Lagunaria_patersonia_seq1
------------------------------------------------------------------------------------------------------------------------------------------------------------------------------------------------------------------------------------------------------------------------------------------------------------------------------tcctactattttcccccagatgttgtgttttttgtgcaaggcagacccgttgaagctcatagagttattttaagttcccggtcaccattttttaggagaaagtttgaaacagactggaaagatcgcaatgaagtgcgattttcaagagaaaagttgtcttatcctgctctctatagtctcatccacttcttttattctgacagactagaggttgctgtagatgatatggaagatcttgtgagaatttgtaaagtttgcaaatgtgaatcactacaaaagattctagagagagaattgattcaccaaaaatatgctgaatacaaagcattgaaagatgtcgaaaactctcaaaaacggttcatcttacaaggcctgtccctacctgaggaggaccggcttcctgctgccttgcatcggatccttcaaatttccctggcaaagtcagccaaggaacactgcctagacattggtgctgacagattactgccttgtgttggtgcaatgcagttaactgactctctggacgatcttgctgatatttgtgtaagagtcgacaaaaggatttttcgttgccatcaagttgttttagcatcaagatcagaatattttaaaacaagattgtctcgtatgaaggaatt---tcttgaagggaaagatgcatcacctagtgatacccttccatatcttgaagaacatgatttgagtgccgaagcatttgagaaaatgatcgagtatatgtaagtgt----ttttcc---------------cctctt------aa-------ct-------------tt-------taagtactgtaa-------ctcaaa----tctaggattttctttttctggaa-----------taatatg--aaccatt--------tct-aaatt-------gattctacggtttga--------atattactactactggtgtggaggtctctaagccgtcttgcattatagatcacgttagtagaga----cgagctatgttacctgat-----------accgtttgacgcatggtcaagtgt-----------------gctttagttaa-----------------------------------------------------
>I23361_M010_Malvaceae_Allyogyne_huegelli_seq1
---------------------------------------------------------------------------------------------------------------------------------------------------------------------------------------------------------------------------------------------------------------------------------------------------------------------------------------ttcccaccagatgttgtattttttgtgcaagggagacccattgaagctaatagagttattttaagttcccggtctccattttttaggagaaagtttgaaacaggctggaaagatcgccatgaagtgcgattttcaagagaaaagttgtcttatcctgctctctatagtctcatccacttcttttattctgacagactagaggttgctgtagatgatatggaggatcttgtgagaatttgtaaagtatgcaaatgcgaatcgttacaaaggattctagagaaagaactgattcaccaaaaatatgctgaatacaaagcattgagagacgtggacaactctcaaaaacggtttattttacagggcctgtcccttcctgaggaggaccggctt------------------------------------------------------------------------------------------------------------------------------------------------------------------------------------------------------------------------------------------------------------------------------------------------------------------------------------------------------------------------------------------------------------------------------------------------------------------------------------------------------------------------------------------------------------------------------------------------------------------------------------------------------------------------------------------------------------------------------------------------------------------------
>I23363_M012_Malvaceae_Napaea_dioica_seq1
--------------------------------------------------------------------------------------------------------------------------------------------------------------------------------------------------------------------------------------------------------------------------------------------------------------------------------ctattatttccccccggatgttgtattttttgtgcaaggcagaccccttgaagctcatagagttattttaagttctcggtcaccattttttaggagaaagtttgaaacagagtggaaagatcgcaatgaagtgcgattttcaagagaaaagttgtcttatcctgctctctacagtctcctccacttcttttattctgacagactagaggttactgtagaggat--------------gagaatatgtaaagtttgcaastgtgaatcgttamaaaagattctagagaaagarctgattcamcaaaaatatgctgaatacaaatcattgagagayrtggacaactctcaaaagcggtttatcttacaaggcctgtccttacctgaggargaccggcttccwgctgccttgcatcgggtccttcaaatttccctggcaaagtcacccamggaacatagcctggagatyggtgttgacaaattactgcctcgtgttggtgcaatgcagttaagtgtctctc-----------------------------------------------------------------------------------------------------------------------------------------------------------------------------------------------------------------------------------------------------------------------------------------------------------------------------------------------------------------------------------------------------------------------------------------------------------------------------------------------------------------------------------------------------------------------------------------------------------------------------------------------
>I23364_M013_Malvaceae_Grewia_sp_seq1
-------------------------------------------------------------------------------------------------------------------------------------------------------------------------------------------------------------------------------------------------------------------------------------------------------------------------------------------------------------------------------ttgaagctcatagagttattttaagtgccaggtcacccttttttaggagaaagtttgaaacagattggaaagatcgcaatgaagtgcgattttcaagggaaaagttgtcttatcctgctctcgacagcctcgtccacttcttttattctgacagattagaggttgctgtagatgatatggaagatcttgtcagaatttgtaaagtatgcaaatgtgaatcattacaaagggttctagagaaagaactgattcaccaaaaatatgccgaatacaaagcactaagagatgtggacaactctcaaaagcggtttattttacagggcctatccctccctgaggaagatcggctacctgctgccttgcaccggatccttcaaatttccctggcaaagtctcccaaggagcacaacctagaaaatggtgttgatagattactgccttatgttggtacaatgcagattagtgattctctggatgatcttgctgatatttgtgtaagagttgacaaaaggaactttcgttgccatcaagttgttttagcatcaagatcagaatattttaaagcaagattgtctcgtatgaaagattt---tcatgaaggcaaagatgagttacctagtcacacccttccatgtcttgaagaacatgatttgactgctgaagcatttgagaaaatgattgagtatatgtaagttc----ttttgttgttatt--------ttttct------ag-------ctttttgct-tttcaat-------tcagtactgcgg-------cttac-----cttaggactta---tttttgaag----------ataatatt--gactatt--------ttt-gaatg-------ggtcctgtgtttgga--------atattactgctattggtgtggg--tctctaagctgtctaaggtctcagattgtgttgctaaagctatgagagat-tattaccaatgaa--------actaatgagaggttttatcaa------------------------------------------------------------------------------------a
>I23365_M014_Malvaceae_Callirhoe_bushii_seq1
-------------------------------------------------------------------------------------------------------------------------------------------------------------------------------------------------------------------------------------------------------------------------------------------------------------------------------------------ccccggatgttgtattttttgtgcaaggcagaccccttgaagcycatagagttattttaagttctcggtcaccattttttaggagaaagtttgaaacagagtggaaagatcgcaatgaagtgcggttttcaagagaaaagttgtcttatcctgctctctacagtctcatccacttcttttattccgacagactagaggttactgtagaggatatggaagatcttgtgagaatatgtaaagtttgcaagtgtgaatcgttacaaaagattctagagaaagaactgattcaccaaaaataygctgaatacaaatcattgagagatatagacaactctcaaaagcggtttatcttacaaggcctgtccttacctgaggargaycggcttcctgctgccttgcatcgggtccttcaaatttccctggcaaagtyacccaaggaacatagcctggatgttggtgttgacaaattactgcctcgtgttggtgcaatgcagttaagtgactctctggatgatcttgcagatatttgtgtaagagttgacaataggatttttcgttgccatcaagttgttttagcatcgaggtcagaatattttaaaacacgattgtctcgtatgaaagaatc---taatgatgggaaagatgcattacctagtaatccccttccatgtcttgaagaatgcgatttgagtgccgaggcatttgagaaaatgatcgagtatatgtaagtgt----tttccc----------------ccact------aa-------cttcttact-ttttact-------tcagtattgtaa-------ctcaaa----tctaggatt-tctttttctgaaa-----------taacacg--aacg----------------------------------------------------attactgctactggtgtg-----ctctaagctgtcttgcaccgtagaccatgataataa---------------------------------------------------------------------------------------------------------------------------------------------
>I23367_M016_Malvaceae_Kitaibelia_vitifolia_seq1
---------------------------------------------------------------------------------------------------------------------------------------------------------------------------------------------------------------------------------------------------------------------------------------------------------------------------------------------------------------------------------gaagctcatagagttattttaagttctcggtcaccattttttaggagaaagtttgaaacagagtggaaagatcgcaatgaagtgcgattttcragagaaaagttgtcttatccygctctctatagtctcctccacttcttttattccgacagactagaggttactgtagaggatatggaagatcttrtgagaatatgtaaagtttgcaaatgtgaatcgttacakwasawwmbakwswarramykrwtymmcmaaaawwwbsykrawtamaaatcattgagagaygtggacaactctcaaaaacggtttatcttacaaggcctgtccctaccygaggaggaccggcttcctgctgccttgcatcgggtccttcaaatttccctggcaaagtcacccaaggaacatagsytggagattggtgtygacawattastgcctcrtgttggtgcartkcagttaagtgwctctctrgatgatcttgcagatatttgtgtaagagttgacrawaggatttttcgttgycatsaagttgttttagcatcgagrtcagaatattttaaaacamgaytgtctcgtatgaaagaatt---tyatgaagggaaagatgcattacctagtgatacccttccatgtcttgaagaacatgatttgagtgctgaggcatttgagaaaatgatygaktatatgtaagtgy----tttmyyyccymy---------------------wa-------mytyytwmy-ttywwsw-------wyartaykrwmv-------mtyamw----kctaswrktkkyrwkktctswaa-----------kmmkwckwrcrwyktwkrw---wrtst-wakyw-------rgttctatggtttga--------acattactgctattggcatgga-----------------------cagaacatgttagtaaakwrrykarwgwwtwrtkwystkattm------wtmctctctcagaacttcatggaacttataatagctccataactgcttcag---------------------------------------------------------
>I23368_M017_Malvaceae_Sterculia_apetala_seq1
---------------------------------------------------------------------------------------------------------------------------------------------------------------------------------------------------------------------------------------------------------------------------------------------------------------------------------------------------------ttttttgtgcaaggcagacctaatgaagctcatagagttattttaagtgcccggtcaccattttttaggagaaagtttgaaagggattggaaagatcacaatgaagtgcgattttcaaaagaaaagttgtcttatcctgctctctacagtctcatccacttcttctattctgacagactagaggttgctgtagatgatatggaaggtcttgtcagaatttgtaaagtatgtaaatgtgaatcgctgcaaagggttctagagaaagaactgattcaccaaaaatatgctgaatacaaagcattgagagatgtggacaactctcaaaaacggtttattttacagggcctgtccctacccgaggaagatcggcttcctgcagccttacatcggatccttcaaatttccctggcaaagtctcccaaagagcaaaacctagataatggtgttgataaattactgccttgtgttggtgcaatgcagataagtaactccctggatgatcttgcagatatttgtgttagagttgacagaaggatttttcgttgccatcaagttgttttagcatcaagatcagaatattttaaagcaagattgtctcgcatgaaagattt---taaaggagggaaagatgagttgcttagtgatacccttccatatcttgaagaacacgatttgagtgctgaggcatttgagaaaatgattgagtatatgtaagttt----ttttttttttttt-------tttthyh------ah-------htttttwtt-ttttthh-------tthvddhnttdv-------bttdd-----ttwdggdhndbcytttthcmaaa----------wwawdhhb-dahhhhtt--------hyb-d------------------------------------vhtattdhtdsydrtgtgggagtctctatcctatcttgcatcatagat--------------------------------------------------------------------------------------------------------------------------------------------------------
>I23369_M018_Malvaceae_Abelmoschus_esculentus_seq1
---------------------------------------------------------------------------------------------------------------------------------------------------------------------------------------------------------------------------------------------------------------------------------------------------------------------------------------------------------------------------------------------------------tcccgttccccattttttaggagaaagtttgaaaccgactggaaagatcggaatgaagtgcgattttcaagagaaaagttgtcttatcctgctctctatagtctcgtccacttcttttattctgacagattagaggtttctgtagatgatatggaagatcttgtgagaatttgtaaagtatgcaaatgtgaatccttacaaaggattctagagaaagaactgattcaccaaagatatgctgaatacaaatcgttgagagacgtggacaactctcaaaaacggtttattttacagggcttgtcccttcctgaggaggaccggcttcctgctgccttgcatcggatccttcaaatttccctggcaaagtcatccaaggaaaacggcctagacattggtgttgacagtttactgcctcgtgttggtgctctgcagttaagtgacacactatatgatcttgcagatatttgtgtaagagttgacaaaagggttttccgttgtcatcaagttgttttagcatcaagatcagaatattttaaaacaagattgtctcgtatgaaagaatt---tcatgaagggaaagatgcattacctagtgatacccttccatgtcttgaagaacatgatttgagtgctgaggcatttgagaaaatgattgagtatatgtaagtat----tttcctc--------------ctctct------aa-------cttcttaca-ttttatttcagtagtcaatactgtaa-------ctcaaa----tctagtgttttcttttcctgaaa-----------tgatata--aactatt--------tat-aaatt-------ggttttatggtttga--------acattatatgtaccaagggtga--------------------ttatcaagcgagtcgatcgctagctgagtagtgctcgactcaactc-----gaaaattgtttgactcgtgctcgattcaa-------------------ctagatacttga----------taag-----------------------------------
>I23370_M105_Malvaceae_Pachira_aquatica_seq1
-------------------------------------------------------------------------------------------------------------------------------------------------------------------------------------------------------------------------------------------------------------------------------------------------------------------------------------------------------------------------------------ctcatagagttattttaagtgcccggtcaccattttttaggagaaagtttgaaacagattggaaagatcgcaatgaagtgcgattttcaagagaaaagttgtcttatcctgctctctatagcctcatccacttcttttattccgacagactagaggttgctgtagatgatatggaagatcttgtgagaatttgtaaagtatgcaaatgcgaatcgcttcaaagggttctagagaaagaactgattcaccaaaaatatgccgaatacaaagcattaagagatgtggacaactctcaaaaacggtttattttacagggtctgtccctacctgaggaggaccggcttcctgctgccttgcatcgcatccttaaaaattccctggcaaagtctcccaaggaacacagcctagacattggtgttgatggattaatgcctggtgttggtgcaatccagttaagtgactctctggatgatcttgcagatatttgtgtaagagttgacaaaagggttttgcgttgccatcaagttattttagcatcaagatcagaatattttaaaacaagattgtctcgtatgaaagattt---tcatgaagggaaagatgatttacctagtgataaccttccatatcttgaagaacatgatttgagtgccgatgcatttgagaaaatgattgagtatatgtaagttt----ttttgttttc-----------ttttct------ag-------cttcttact-ttttactg------tcagtactgtag-------cttag-----tctgggatttg-tttttctgaaa-----------taatact-gaactatt--------tct-aaatt-------ggttctgtggttgga--------acgttactgctaccattgtgggggtctctaagctgtcttgcatcatagatcatgttagtaaagagatgaaagatttgtt---------------------------------------------------------------------------------------------------------------------------
>I23371_M137_Malvaceae_Dombeya_wallichii_seq1
-----------------------------------------------------------------------------------------------------------------------------------------------------------------------------------------------------------------------------------------------------------------------------------------------------------------------------ttcctatcattttcccccwgatgttgtattttttgtgcaaggcagacccattgaagctcatagagtaattttaagtgctcggtcacccttttttaggagaaagtttgaaacagattggcaagatcgcaatgmagtacggttttcaagagaaaarttgtcttatcctgctctctacagccttakccacttcttttattctgacagactagagrtttctrtagatgatatggaagatcttgtgagaatttgtaaagtatgcaaatgtgaatctttacaaagggttctagagaaagaattgattcaccaaaaatatgctsaatacaaagcattgaaagatgtggacaactctcaaaaacggtttattttacagggcctgtccctacctgaggaagatcgtcttcctgctgccttgcataagatccttcaggattccctagaaaagtctcccatggaacccaacctaaacactggtgttcataaattactgccttctgatggagcattgcagataagtgattctctgtatgatcttgcagatatttgtgtaagagttgacaawaggattttccgttgccatcaagttgtcttagcatcaagatcagaatactttaaaacaagactatctcgtatgaaagattt---tcatgaggggaaagatgagctagctacctatgcgcttccatatcttgaagagcatgatttgagtgctgatgcatttgagaaaatgattgaatacatgtaagttt----cttttttttc-----------ctttct------aagct----ttttttact-ttt--------------gtactatga-----------------tacaagagtatccttagagacttgaatttatatttaatcca-tgacctttccttgtcatgt-gattca-----tacttcagtggttgt---------atatcagttttaaaaa------------------------------------------------------------------------------------------------------------------------------------------------------------------------------------------
>I23372_M140_Malvaceae_Chiranthodendron_pentadactylon_seq1
--------------------------------------------------------------------------------------------------------------------------------------------------------------------------------------------------------------------------------------------------------------------------------------------------------------------------------------------------------------------------------------------------tttaagtgcccggtcaccatattttaggagaaagtttgaaacagattggaaagatcgcaatgaagtgcgattttcaagagaaaagttgtcttatcctgctctctacagcctcatccactttttttattctgacagactagaggttgctgtagatgatatggaagatcttgtgagaatttgtaaagtatgcaaatgtgaatcgctacaaagggttctagagaaagaactgattcatcaaaaatatgctgaatacaaagcattgagagatgtggacaactctcaaaaacggtttattttacagggcctgtccctacctgaggaggaccggcttcctgctgccttgcatcggatccttcaaatttccttggcaaagtctcccaaggaacacaaccttgacactggtgttgatagattactgccttgtgttggtgcaatgcagataagtgactctctggatgatcttgcagatatttgtgtaagagttgacaaaaggattttccgttgccatcaagttgttttagcatcaagatcagaatattttaaaacaagattgtctcgtatgaaagattt---tcatgaagggaaagatgagttacctagtgatacccttccatatcttgaagaacatgatttgagtgctgaggcatttgagaaaatgattgagtatatgtaagtttt---tttttgttttttt-----------------------------tttctaact-ttttact-------taagtactgtag-------cttag-----tttaggattttcttttttgaaaa-----------taatact-gaactatt--------tct-aaatt-------ggttstatggttgaa--------atattactgctactggtgtgggggtctttaagctctcttgcatcatagatcatgttagtaaagagacgagagatttgttacctaat-----------attcttt--------------------------------------------------------------------------------------------------
>I23373_M141_Malvaceae_Quararibea_funebris_seq1
---------------------------------------------------------------------------------------------------------------------------------------------------------------------------------------------------------------------------------------------------------------------------------------------------------------------------------------------------------------------------------gaagctcatakagttattttaagtgcccgatcaccattttttaggagaaagtttgaaacsgattggaaagatcgcaatgaagtacgattttcaagagaaaagttgtcttatcctgctctctatagccttgttcacttcttttattctgacagactagaggttgctgtggatgatatggaagatctcgtgagaatttgtaaagtatgcaaatgtgaatcgctacgaagggttgtagagaaagaactggttcaccaaaaatatgctgaatacaaagcattgagagatgtggacaactctcaaaaacggtttattttacagggcctgtccctacctgaggaggaccggcttcctgctgccttgcatcggatccttcaaatttccctggcaaagtctcccaaggaacacagcctagacattggtgttgatagattacttccttgtgttggtgcaatgcaattaagtgactctctgaatgatcttgctgatatttgtgtaagggttgacaaaaggatttttcgttgccatcaagttgttttagcatcaagatcagaatattttaaaacaagattgtctcgtatgaaagaatt---tcatgaagggaaagatgagttacctagtgataccctcccttattttgaagaacgtgatttgagtgctgaggtatttgacaaaatgatcgagtttatgtrmgttt----tttttcttttt----------tttccc------aa-------cttcttacttttttact-------tcagtactttag-------ctcag-----tctaggattatcttttttctgaa----------ataatact-gaactatt--------tct-aaatt-------ggttctatggttgga--------acattactgctgttggtgtgag-gtctctaagctg-catgcatcatagatcattttaataaagagacgaga-----------------------------------------------------------------------------------------------------------------------------------
>I23374_M142_Malvaceae_Hampea_nutricia_seq1
---------------------------------------------------------------------------------------------------------------------------------------------------------------------------------------------------------------------------------------------------------------------------------------------------------------------------------------------------------------------------------------catagagttattttaagttcccggtcaccattttttaggaaaaagtttgaaagagactggaaagatcgcratgaagtgcgattttcaagagaaaagttgtcttatcctgctctttatagcctcatccacttcttttattctgacagactagaggttgctgtagatgatatggaagatcttgtgagaatttgtaaagtatgcaaatgtgaatcgctacaaaggattctagagaaagaactgattcaccaaaaatatgctgaatacaaagcattgagrgatgtagacaactctcaaaaacggtatattttacagggcctgtccctacctgaggaggaccagcttcctgctgcattgcatcggatccttcaaatttccctggcaaagacatccaaggaacacagcctagaca---------------------------ttggtgcaatgcagttaagtgactctctggatgatcttgcagatatttgtgtaagagttga-------------------------------------------------------------------------------------------------------------------------------------------------------------------------------------------------------------------------------------------------------------------------------------------------------------------------------------------------------------------------------------------------------------------------------------------------------------------------------------------------------------------------------------------------------------------------------------------------------------
>I23376_M145_Malvaceae_Heliocarpus_appendiculatus_seq1
--------------------------------------------------------------------------------------------------------------------------------------------------------------------------------------------------------------------------------------------------------------------------------------------------------------------------------------------------------------------------------------tcatagagttattttaagtgccaggtcgttgttctttaggagaaagtttgaaacagattggaaagatcrtaatgaagtgcgattttcaagagaaaagttgtcttatcctgctctctacagcctcatccactttttttattctgacagactagaggttactktagatgatatggaagatcttgtcagaatttgtaaagtgtgcaaatgtgaatcattacaaagggttctagagaaagaactgattcaccaaaartatgcygaatacaaagcrckkagagatgttgacaamtctcaaaagcggtwtattttacagggygtwtccctccctgaggaagaccggcttccygctgcvttgcatcggatccttcaaatttccmtggcmaagtctcccaaggwacacaacctagagaatggcattgatagattactgccrtatgttagyagtatgcagataagwgactcagtgaatgaccttgcagatatttgtgtaagagttgacaaaaggattttycgttgycatcaagttgttttagcgtcaagatcagaatattttaaagcaagattgtctygtatgaaagattttaatgatgaaggcaaaagtgatttgcvtagtgaaaccsttccttgtcttgaagaacatgatttgagtgctgaagcwtttgagaagatgatcgagyatatgtaagttc----ttwttgtcaacsccsycy-cyyyyycyyyy-y----------yyyyytmyy-tywtwya-------tcgttgctgtag-------cttay-----cataggatttc---wtyttggag----------atagtact--gactgtt--------tct-gagtt-------cgtcctgtgatkgra--------wkkymmykktwwkkggtgtgtg--tctc------------------------------------------------------------------------------------------------------------------------------------------------------------------------------
>I23377_M148_Malvaceae_Robinsonella_mirandae_seq1
----------------------------------------------------------------------------------------------------------------------------------------------------------------------------------------------------------------------------------------------------------------------------------------------------------------------------------------------------------------------gcagacccattgaagctmatagagttattttaagttcccggtctcyattttttaggagaaagtttgaaacrgactggaaagatcgcaatgaagtgcgattttcaagagaaaagttgtcttatccwgctctmtatagtctcatccacttcttttattctgacagrctagaggttactgtagaggatatggaagatcttgtgagaatttgtaragtttgcaaatgtgaatcgctacaaaggattctagagaaagaactgattcaccaaaaatatgctgaatacaaatcattgagagatgtrgacaactctcaaaaacggtttattttacaaggyctgtcyctacckgaggaggaccggcttcctgstgccttgcatcggatccttcaratttccttgrcaaagtcayccaaggamcacagcctagacattggygttgacaraytactgccycgtgttgctrcartgcagttragtgaytctytggatgatcttgcagatatttgtgtargagttgacaaaagggtttttcgttgccatcaagttgttttrgcatcaagatcagaatattttaaaacaagrttgtctcgtatgaaagattt---tcatgaagggaaagatgcattacctagtgatacccttccatatcttgaagaacatgatttgagtgctgaggcatttgagaaratgatygagtatatgtaagtgt----ttttatc--------------ccctgt------am-------tttcttaat-ttttayt-------tcagtattgtaa-------ktyrha----wctmrwayyywctwtttywkwww-----------twwrawr--wamrryk--------wmy-rawytskwwmstktkwmywtkrttkyw--------actkkwstgmwrstskyktrgmkgtctykmakcwkwsttgcatcatagatcatgwyrrkawakwkrtkasmtrwtwktykyykrrt-----------wttcttttcggaatggttcag------------------------------------------------------------------------------------
>I23378_M150_Malvaceae_Ceiba_pentandra_seq1
----------------------------------------------------------------------------------------------------------------------------------------------------------------------------------------------------------------------------------------------------------------------------------------------------------------------------gttcctataatttccccccagatgttgtattttttgtgcaaggcagacccattgaaggtcatagagttattttaagtgcccggtcaccattttttaggagaaagtttgaaacagattggaaagatcgcaatgaagtgcgattttcaagagaaaaattgtcttatcccgctctctatagcctcatccacttcttttattctgacagactagaggttgctgtagatgatatggaagatcttgtgagaatttgtaaagtatgcaaatgtgaatcgctacaaagggttctagagaaagaactgattcaccaaaaatatgctgaatacaaagcattgagagatgtggacaactctcaaaaacggtttattttacagggtctgtccctacctgaggaggaccggcttcctgctgccttgcatcggatccttaaaaattccctggcaaagcctcccaaggaacacagcctacacattgatgttgatagattactgtctggtgttggagcgatcaagttaagtgaatctctggacgatcttgcagatatttgtgtaagagttgacaaaagggtttttcgttgccatcaagttgttttagcctcaagatcagaatattttaaaacaagattgtctcgtatgaaagattt---tcatgaagggaaagatgagttacccagtagtacccttccatatcttgaagaacatgatttgagtgctgaggcatttgagaaaatgatcgagtatatgtaagc------tttttgttttc----------ttttct------ag-------cttcttgct-gcttagtt------tcagtactgtag-------cttag-----tctgggactt--tttctctgaaa-----------taatact-gaactatt--------tct-aaatt-------ggttatgcggttgga--------atgttagtgctaatggtaggggggtctctatgctgtcttgcattatagatcatgttagtgaagagatgaaagatctgttacstaat-----------attsgttgagtcatgatcaagtgt-----------------gctttagttcttggaagaa------tcatg---------------------------------t
>I23383_M166_Malvaceae_Pseudobombax_ellipticum_seq1
---------------------------------------------------------------------------------------------------------------------------------------------------------------------------------------------------------------------------------------------------------------------------------------------------------------------------------------------------------------------------------gaagctcatagagttattttaagtgcccggtcaccattttttaggagaaagtttgaaacagattggaaagatcgcaatgaagtgcggttttcaagagaaaagttgtcttatcctgctctctatagcctcatccacttcttctattctgacagattagaggttgctgtagatgatatggaagaccttgtgagaatttgtaaagtatgcaaatgtgaatcactacaaagggttctagagaaagaactcattcaccaaaaatatgctgaatacaaagcattgagagatgcggacaactctcaaaaacggtttattttacagggcctgtccctacctgaggaggaccggcttcctgctgccttgcatcagatccttaaaaattccctggcaaagtctcccaaggaacacagcctagacattggcattgatagattgctgcctgctgttcgagcaatcaagttaagtgactctctggatgatcttgcagatatttgtgtaagagttgacaaaagggtttttcgttgccatcaagttgttttagcatcaagatcagaatattttaaaacaagattgtctcgtatgaaagattt---tgatgaagggaaagatgagttacctagtagtacccttccatatcttgaagaacttgatttgagtgctgaggcatttgagaaaatgattgagtatatgtaagtgt----ttttgttttct-------------------------------tttctatct-tcttactt------tcagttatttag-------cttag-----tctacgatttg-tttttctaaaa-----------taacact-gaactatt--------tctaaaatt-------ggttctgcggttgga--------acatttctgctactggtgtgggggtctctaggctctcttgcatcatatatgttg----taaagagacagaagatttgtttcct--------------attcttcgtgtcatgatcaagtgt-----------------gcattagttcttggaacca------ttatg----------------------------------
>I23384_M168_Malvaceae_Theobroma_cacao_seq1
--------------------------------------------------------------------------------------------------------------------------------------------------------------------------------------------------------------------------------------------------------------------------------------------------------------------------------------------------------------------------------tgaagctcatagagttattttaagtgcccggtcaccattttttaagagaaaatttgaaacagattggaaagatcgcagtgaagtgcgattttcaagagaaaagttgtcttatcctgctctatacagcctcatccacttcttttattctgacagactagaggttgctgtagatgatatggaagatcttgtgagaatttgtaaagtatgcaaatgtgattcgttacaaagggttctagagaaagaactgattcaccaaaaatatgctgaatacaaagcactgagagacgtggacaactctcaaaaacggtttattttacagggcctgtccctccctgaggaagaccggcttcctgctgccttgcatcgggtccttcaaatttccctggcaaagtctcccaaggaatgcaacctagacaatggtgttgatacattacagtattatgttggtgcaatgcagataagtgactctctggatgatcttgcagatgtttgtgttagagttgacaaaaggatttttcgttgccatcaagttgttttagcatcaagatcagaatattttaatgcaagattatctcgtatgaaagattt---tcatgaatggaaagatgagttaactagtgatacccttccgtttctggaagaacatgacttgagtgctgaggcatttgagaaaatgattgagtatatgtaaggtt----ttttttttttcttt-------------------aa-------ctttttatg-tttttct-------tcattattgtag-------cttaa-----ttttggatttctttttatta--------------taatgctgaaactata--------tct-gaatt-------ggtcctgtggttgga--------acattactgctactggagtagg--tctctaagctgtctagggtcacagatc-------------------------------------------------------------------------------------------------------------------------------------------------------
>I23385_M169_Malvaceae_Ochroma_pyramidale_seq1
----------------------------------------------------------------------------------------------------------------------------------------------------------------------------------------------------------------------------------------------------------------------------------------------------------------------------------------------------------------------------------------------ttattttaagtgcccggtcaccgttttttaggagaaagtttgaaacagattggaaagatcgcaatgaagtgcgattttcaagagaaaagttgtcttatcctgctctctatagcttcattcacttcttttattctgacagactagaggttgctgtagatgatatggaagatcttgtgagaatttgtaaagtatgcaaatgtgaatcrctacaaagsgttctagagaaagaactgattcaccaaaaatatgctgaatacaaagcattgagagatgtggacaactctcaaaaacggtttattttacagggcctgtccctacctgaggaggaccggcttcctgctgccttgcatcggatccttcaaatttccctggcaaagtctcccaaggaatacaacctagacattggtgttgatagattactgccttgtgttggtgcaatgcagttaagtgactctctggatgatcttgcagatatttgtgtaagagttgacaaaaggatttttcgttgccatcaagttgttttagcatcaagatcagaatattttaaaacaagattgtctcgtatgaaagattt---tcatgaagggaaagatgagttacctagtgatacccttccatatcttgaagagcatgatttgagtgctgagtcatttgagaaaatgatcgagtatatgtaagttt----tttgtctt-------------ttttct------aa-------cttcttact-ttttact-------tcagtaccgtag-------cttag-----tctaggattttctttttctgaaa-----------taatact-gaactatt--------tct-aaatt-------ggttctgtggttgga--------acattactgctactggtgtggaggtctgtaagctgtcttgcatcatagatcatgttagtmargwramswgwkrkttkkwmmswway-----------atwyyywgaksmggtattatg------------------------------------------------------------------------------------
>I23387_M178_Malvaceae_Malvaviscus_arboreus_seq1
----------------------------------------------------------------------------------------------------------------------------------------------------------------------------------------------------------------------------------------------------------------------------------------------------------------------------------------------------------------------------ccattgaagctcatagagttattttaagttcccgctctccatttttcaggagaaagtttgaaacagactggaaagatcggaatgaagtgcgattttcaagagaaaagttgtcttatcctgctctctatagtctcatccacttcttttattccgacagactagaggtttctgtagatgatatggaagatcttgtgagaatttgtaaagtatgcaaatgtgaatcattacaaaggattctagagaaagaactgattcaccaaagatatgctgaatacaaagcattgagagacgtggacaactctcaaaaacggtttattttacagggattgtcccttcctgaggaggatcgacttcctgctgccttgcatcggatccttcaaatttccatggcaaagtcatccaaggaaaatggcctagacattggtgttgacagtttacttcctcgtgttggtgctctgcagttaagtgacactctatatgatcttgcagatatttgtgtaagagttgacaaaagggttttccgttgtcatcaagttgttttagcatcaagatcagaatattttaaaacaagattgtctcgtatgaaagaatt---ccatgaagggaaagatgcattacctaatggtacccttccatgtcttgaagaacatgatttaagtgctgaggcatttgagaaaatgatcgagtatatgtaagtat----tttcctc--------------ccctct------aa-------cttcttact-ttctatttcagtattctgtactgtaa-------ctcaaa----tctagtgttttcttttcatgaaa-----------ttatata--aattatt--------tat-aaatt-------ggttatatggtttga--------acattatatctaccaagggtgc--------------------ttatcga---------------------------------------------------------------------------------------------------------------------------------------------------------
>I23388_M180_Malvaceae_Triumfetta_lappula_seq1
----------------------------------------------------------------------------------------------------------------------------------------------------------------------------------------------------------------------------------------------------------------------------------------------------------------------------------------------------------------------------------------atagagttattttaagtgctaggtcgttgttctttaggagaaagtttgaaacagattggaaagatcgtaatgaagtgcgattttcaagagaaaagttgtcttatcctgctctctacagcctcatccactttttttattctgacagactagaggttactgtagatgatatggaagatcttgtcagaatttgtaaagtgtgcaaatgtgaaycattacaaagggttctagagaaagaactgattcaccaaaartatgcygaatacaaagcrctkagagatgttgacaactctcaaaagcggtttattttacagdgygtdtccctccctgaggaagaccggcttccbgctgccttgcatcggatccttcaaatttccctggcaaagtctcccaaggwacacaacctagagaatggcattgatagattactgccgtatgttagyagtatgcagataagwgactcagtgaatgaccttgcagatatttgtgtaagagttgacaaaaggattttycgttgccatcaagttgttttagcgtcaagatcagaatattttaaagcaagattgtctcgtatgaaagattttaatgatgaaggcaaaagtgatttgcstagtgaaaccsttccttgtcttgaagaacatgatttgagtgctgaagcttttgagaagatgatcgagcatatgtaagttc----ttattatcaacaccc---------------------------tctctctctcttatata-------tcgttgctgtag-------cttac-----cataggatttc---attttggag----------ataatact--gactgtt--------tct-gagtt-------cgtcctgtgattgga--------atgtcactgttattggtgtgtg--tctctaagttgtctaggatcgcagatagtg----------------------------------------------------------------------------------------------------------------------------------------------------
>I23389_M181_Malvaceae_Pavonia_scheadiana_seq1
-------------------------------------------------------------------------------------------------------------------------------------------------------------------------------------------------------------------------------------------------------------------------------------------------------------------------------cctattatttccccccagatgttgtattttttgtgcaaggcagacccattgaagctcatagarttattttaagttcycggtcaccattttttaggagaaagtttgaarcagactggaarkatygmaatgaagtgcgmttttcragagaaaagttgtcttatcctgctctctatagtctcctycacttcttttattccgacagrctagargttactrtrgaggatatggaagatcttgtsagaatatgtaaagtttgcaaatgygaatcrttacaraakattctagagaaagaactgattcaccaaaaatatgctgaatacaaatcattgagagatgtggacaactctcaaaaacggtttatcttacaaggcctgtccctacctgaggaggacyggcttyctgctgccttgcatcgggtccttcaaatttccctggcaaagtcacccaaggaacatagcctggagatkggtgttgacaaattactgccbcgtgttggtgcaatgcagttaagtgactctctrgatgatcttgcagatatttgtgtaagagttgacaataggatttwycgttgccatcaagttgttttagcatcgagrtcagaatattttaaaacrcgattgtctcgtatgaaagaatt---tcatgaagggaaagatgcattacctrgygatasccttccatgtcttgaagaacatgatttgagtgctgaggcatttgagaaaatgattdagtatatgtaagtgt----tttttt---------------accact------aa-------cttcttact-ttttact-------tcagtattgtaa-------ctcaaa----tctaggattgtctttttctgaaa-----------taatatg--aacg----------------------------------------------------attactgctactggtgtggaggtctctaagccgtcttgcatcgtaaatcatgttagtaaagagacgagagatttattacctgatt----------attctttgaggcatggtcaagtgt-----------------gatttagtta------------------------------------------------------
>I23390_M182_Malvaceae_Anoda_cristata_seq1
-------------------------------------------------------------------------------------------------------------------------------------------------------------------------------------------------------------------------------------------------------------------------------------------------------------------------------------tttcccccccagatgttgtattttttgtgcaaggcagacccattgaagctcatagaattattttaagttcccggtcaccrttttttaggagaaagttyraarcagactggaaagatcgmaatgaagtgcgmttttcragagaaaagttgtcttatcctgctctctatagtctcctycacttcttttattccgacagrctagargttactrtrgaggatatggaagatcttgtsagaatatgtaaagtttgcaaatgygaatcrttacaraakattctmgagaaagaactgattcaccaaaaatatgctgaatacaaatcattgagagatgtggacaactctcaaaaacggtttatcttacaaggcctgtccctacctgaggaggacbggcttyctgctgccttgcatcgggtccttcaaatttccctggcaaagtcacccaaggaacatagcctggagatkggtgttgacaaattactgccycgtrttggbgcaatgcagttaagtgactctctggatgatcttgcagatatttgtgtaagagttgacaataggatttttcgttgccatcaagttgttttagcatcgaggtcagaatattttaaaacacgattgtctcgtatgaaagaatt---tcatgaagggaaagatgcattacctrgygatasccttccatgtcttgaagaacatgatttgagtgctgaggcatttgagaaaatgattkagtatatgtaagtgt----tttttt---------------accact------aa-------cttcttact-ttttact-------tcagtattgtaa-------ctcaaa----tctaggattgtctttttctgaaa-----------taatatg--aacg----------------------------------------------------attactgctactggtgtggaggtctctaagccgtcttgcatcgtaaatcatgttagtaaagagacgagagatttattacctgatt----------attctttgaggcatggtcaagtgt-----------------gatttagttaatgta----------taa---tgttattcatac---------------------
>I23391_M183_Malvaceae_Phymosia_umbellata_seq1
-----------------------------------------------------------------------------------------------------------------------------------------------------------------------------------------------------------------------------------------------------------------------------------------------------------------------------------------------------------------------------------agctcatagagttattttaagttcccggtctcctttttttaggagaaagtttgaaacagactggaaagatcgcaacgaagtgcgattttcaagagaaaagttrtcttatcctgctctctatagtctcatccacttcttttattctgacagactagaggttactgtagaggatatggaagatcttgtgagaatttgtaaagtttgcaaatgtgaatcgctacaaaggattctagaaaaagaactgattcaccaaaaatatgctgaatacaaatcwttgagagatgtggacaactctcaaaaacggtttattttacaaggcctttccctacctgaggaggaccggcttcctgcttccttgtatcggatccttcagatttccttgtcaaagtcwcccaaggaacacagcctmgacattggtgttgacagattactgcttcgtgttgctacaatggacttgagtgactctctggatgatcttgcagatatttgtgtaagagttgacaaaagggttttycgttgccatcaagtaattttagcatcaagatcagaatattttaaracaagattgtctcgtatgaaagattt---tcatgaagggaaagatgcattacctagtgayaccctcccatatcttgaagagcatgatttgagtgctgaggcatttgagaaaatgatagagtatatgwaagtat----ttttatc--------------ccctgt------aa------------------tttrct-------tcagtattgtaa-------ctcaaa----cctactgttttctttttctgaaa-----------taaaaca--aacgatt--------tct-aaact-------ggttc----------------------------------------------------------------------------------------------------------------------------------------------------------------------------------------------------------------------------
>I23393_M189_Malvaceae_Kearnemalvastrum_lacteum_seq1
-------------------------------------------------------------------------------------------------------------------------------------------------------------------------------------------------------------------------------------------------------------------------------------------------------------------------------------------------------------------------------ttgaagctcatagagttattttaagttcycggtcaccattttttaggagaaagtttgaaacagastggaaagatcgcawtgaagtgcgattttcaagagaaaagttgtcttatcctgctctctatagtctcmtcmacttcttttattcygacagactagaggttactgtagaggatatggaagatcttgtgagaatatgtaaagtttgcaaatgtgaatcrttacaaaagattctagagaaagaactgattcaccaaaaatatgctgaatacaaatcattgagagatgtggacaahtctcaaaaacggtttatcttacaaggcctgtccctaccygaggaggacmggcttcctgctgccttgcatcgggtycttcaaatttccctggcaaagtcacccaaggaacatagcctggarattggtgttgacaaattactgcctcgtgttggtgcaatgcagttawgtgactctctggatgatcttgcagatatttgtgtaagagttgacaataggatttttcgttgccatcaagttgttttagcatcgaggtcagartattttaaaacacgwttgtctcgtatgaaagaatt---tcatgaagggaaagatgcattacctagtgatacccttccatgtcttgaagaacatgatttgagtgctgaggcatttgagaaaatgattgagtatatgtaagtgt----ttttttc--------------cccact------aa-------cttcttact-ttttact-------tcagtattgtaa-------ctcaaa----tctaggattttctttttctgaaa-----------taatacg--aacg----------------------------------------------------attactgctactggtgtggaggtctctaagbtgtcttgcatcgdwkatcatgttagtaaagagacgagagattcattacctgctt----------attctttgaggcatggtcaagtgt-----------------gctttagttaatgta----------taatgttgttattcataatctctcaaaacttcatgga--
>I23394_M229_Malvaceae_Malvastrum_americanum_seq1
--------------------------------------------------------------------------------------------------------------------------------------------------------------------------------------------------------------------------------------------------------------------------------------------------------------------------------ctattatttccccccagatgttgtattwtttgtgcaaggcagatccgttgaagctcatagagttattttaagttcccggtcaccattttttaggagaaagtttgaaacagactggaaagatcgmaatgaagtgcgattttcgaragaaaagttgtcttatcctgctctctatwgtctcctcsacttcttytattcmgacagactagaggttaytgtagaggatatggaagatcttgtgagaatatgtaaagtttgcaaatgtgaatcgttacaaaagattctagagaaagarctgattcaccaaaaatatgctgaatacaaatcattgagagatgtggacaactctcaaaaacggtttatcttacaaggcctgtccctacctgaggaggaccggcttcctgctgctttgcatcgggtccttaaaatttccctggcaaagtcacccaaggaacatagcctggagatgggtgttgacaaattactgcctcgtgttggtgcaatgcagttaagtgactctctggatgatcttgcagatatttctgtaagagttgacaataggatttttcgtagccataaagttgttttagcatcgaggtcagaatattttaaaacacgattgtcccgtatgaaagaatt---tcatgaagggaaagatgcattacctggtgatgcccttccatgtcttgaagaacatgatttgagtgctgaggcatttgagaaaatgatcgagtatatgtaagtgt----tttttt---------------cccact------aa-------cttcttact-ttttact-------tcagtattgcaa-------ctgaaa----tctaggattttctttttctgaaa-----------taatacg--aacg----------------------------------------------------attactgctactcgtgtggaggtctctaagctgtcttgcatcatagatcatg----------------------------------------------------------------------------------------------------------------------------------------------------
>I23395_M236_Malvaceae_Fuertesimalva_jacens_seq1
--------------------------------------------------------------------------------------------------------------------------------------------------------------------------------------------------------------------------------------------------------------------------------------------------------------------------------------------------------------------------------tgaagctcatagagttattttaagttctcggtcaccattttttaggagaaagtttgaaacagagtggaaagatcgcaatgaagtgcgattttcaaaagaaaagttgtcttatcctgctctttatagtctcctccacttcttttattccgacagactagaggttactgtagaggatatggaagatcttgtgagaatatgtaaagtttgcaaatgtgaatcattacaaaagattatagagaaagaactgattcaccaaaaatatgctgaatacaaatcattgagagatgtggacaactctcaaaaacggtttatcttacaaggcctgtccctacccgaggaggaccggcttcctgctgccttgcatcgggtccttcaaatttccctggcaaactcatccaaggaacatagcctggagactgctgttgaaaaattagttcctcgtgttggtgcaatgcagttaagtgactctctggatgatcttgcagatatttgtgtaagagttgacgaaaggatttttcgttgtcatcaagtcgttttagcatcaagatcagaatattttaaaacaagactgtctcgtatgaaagaatt---taatgaaggaaaatatgcattacctagtgatacccttccatgtcttgaagaacgtgatttgagtgctgaggcatttgagaaaatgatagagtatatgtaagtgt----tttccc---------------ccctct------aa----------cttact-ttttact-------tcagtattgtaa-------ctcaaa----tctagg--------------------------------------------------------------------------------------------------------------------------------------------------tactaaagagacgcaagatttgttacctgatt----------attctttgaggcatggtcaagtgtgc------------tgtgctttagttaat----------------------------------------------------
>I23396_M019_Malvaceae_Allosidastrum_pyramidatum_seq1
----------------------------------------------------------------------------------------------------------------------------------------------------------------------------------------------------------------------------------------------------------------------------------------------------------------------------------------------------------------------------------aagctcatagagttattttaagttcccggtctccattttttaggagaaagtttgaaacagactggaaagatcgcaatgaagtgcgattttcaagagaaaagttgtcttatcctgctctctatagtctcatccacttcttttattctgacagactagaggttactgtagaggatatggaagatcttgtgagaatttgtaaagtttgcaaatgtgaatcgctgcaaaggattctagagaaagaactgattcaccaaaaatatgctgaatacaaatcgttgagagatgtggacaactctcaaaaacggtttattttacaaggcctgtccctacctgaggaagaccggcttcctgctgccttgcatcgggtccttcaaatttccttggcaaagtcagccaaggaacacagcctagacgttggcgttgacagattactgcctcgtgttgctgcaatgcagttaagtgactctctggatgatcttgcagatatttgtgtaagagttgataaaagggtttttcgttgccatcaagttgttttagcatcaagatcagaatattttaaaacaagattgtctcgtatgaaagattt---tcatgaagggaaagatgcattacctagtgatacccttccatatcttgaagaacatgatttgagtgccgaggcatttgagaaaatgatagagtatatgtaagtgt----ttttatc--------------ccctat------aa-------tttcttaat-ttttaat-------tcagtaatgtaa-------ctcaaa----tctagtattttctttttctgaaa-----------taaaaca--aacgatt--------tct-aacct-------g--------------------------------------------------------------------------------------------------------------------------------------------------------------------------------------------------------------------------------
>I23397_M020_Malvaceae_Melochia_betonicifolia_seq1
-----------------------------------------------------------------------------------------------------------------------------------------------------------------------------------------------------------------------------------------------------------------------------------------------------------------------------------------cccaccagatgttgtgttttttgtgcaaggcagaccgattgaagctcatagagttattttaagtgctcggtcaccattttttaggagaaagtttgaaacagattggaaagatcgcaatgaagtgcgattttcaagagaaaagctgtcttatcctgctctctacagcctcatccacttcttttattctgacagactagaggttkctgtagatgatatggaagatcttttgagaatttgtaaagtatgcaaatgtgaatcattacaaagagttatagagaaggaactgattcaccaaaaatatgctgaatacaaagcactgaaggatgtagacaactctcaaaagaggtttattttacagggcctgtccctccctgaggaagataggcttcctgcttccttgcatcgbatccttcaaatttccctggcaaagtcttccaaggaacacgacctagataatggttttgacagactactgccttcttttggtgcaatgcatataagtgaagccctggatgatcttgcggatatttgtgtaagagttgacaaacggatttttcgttgccatcaagttgttttagcatcaagatcagaatattttaaagcaagattatctcgtatgaaagattt---tcatgaagggaaagaygagttgcatggtgatacccttccttgtmttgaagaacatgatttgagtgctgaggcatttgagaaaatgatcgagtatatgtaagcct----cttttctgtttcctct-----ctctct------aaattt--gtttctaaat---------------acagttctgtag-------cttaa-----tatagatctt----tttttgaaa----------ataataat-gaactatt--------tcy-taatt-------agtcctgagattgga--------accttagtgttattrgtgtg----tctcmaagctgtcagg-gtctcaaatcctgttggtaaaataatgacagat-tgttaccaagaagtaatgacagatcttttaagat-----------------------cagtgtgctttagtccttggacccatatgaataatgttgttatt------------------------cg
>I23398_M021_Malvaceae_Sidastrum_micranthum_seq1
-----------------------------------------------------------------------------------------------------------------------------------------------------------------------------------------------------------------------------------------------------------------------------------------------------------------------------ttcctattatttccccccagatgttgtgttttwtgtgcaaggcagacccatcgaagctcatagagttattttaagttcccgttctccattttttaggagaaagtttgaaacagactggaaagatcgcaatgaagtgcgattttcgagagaaaagttgtcttatcctgctctctatagtctcatccacttcttttattctgacagactagaggttachgtagaggatatggaagatcttgtragaatttgtaaagtttgcaaatgtgaatcgctacaaaggattctagagaaagaactgattcaccaaaaatatgctgaatacaaatcattgagakatgtggacaactctcagaaacggtttattttacaaggtctgtccctacctgaggaggaccgacttccggctgccttgcatcggatccttcaaatttccttggcgaagtcatccaaggaacacagcctagacattggcattgacagattactgcctyktsttgctgcaatgcagttaagtgaccctctggatgatcttgcagatgtttgtgtcagagttgacaaaagggtttttcgttgccatcaagttattttagcatcaagatcagaatattttaaaacaagattgtctcgtatgaaagattt---tcatgaagggaaagatrcattacctagtgatactcttccgtatcttgaagaacatgatttgagtgcygaggcatttgagaaaatgatcgagtatatgtaagtgt----ttttatc--------------ccctgt------aa-------tttcttaat-ttttact-------tcagtattgtaa-------ttcaaa----tctagtattctctttttctgaaa-----------taaaatg--aacggtt--------tct-aaact-------ggt----tggtttga--------actttattgctactggtgtgaaggtc-------tgtcttgcagcgtggatcatgttaswwrwkagwmragakaykwgwtayytgwt-----------ayytkwtrtkt--twkktswkwgt-----------------kcwktkkkywwtkta----------tta---tgttcttcatactctctcat-------------
>I23399_M022_Malvaceae_Gaya_dominguensis_seq1
----------------------------------------------------------------------------------------------------------------------------------------------------------------------------------------------------------------------------------------------------------------------------------------------------------------------------------------------------------------------------------------atagagttattttaagttcccggtctccattttttaggagaaagtttgaaacagactggaaagatcgctatgaagtgcgattttcaagggaaaagttgtcttatcctgctctctatagtctcatccacttcttttattccgacagactagaggttactgtagaggatatggaagatcttgtgagaatttgtaaagtttgcaaatgtgaatcgctacaaaggattctagagaaagaagtgattcaccaaaaatttgctgaatacaaatcattgagagatgtggacaactctcagaaacggtttattttacaaggcctgtccctacctgaggaggaccggcttcctgctgccttgcatcggatccttcagatttccttggcaaagtcacccaaggaacacagcctagacattagcgttgacagattactccctcgtgttgctacaatgcagttaagcgactctctggatgatcttgcagatatttgtgtaagagttgacaaaagggtttttcgttgccatcaagtaattttagcatcaagatcagaatatttcaaaacaagattgtctcgtatgaaagattt---tcatgaagggaaagatgtattacctagtgatacccttccatatcttgaagaacatgatttgagtgctgaggcatttgagaaaatgatcgagtatatgtaagtgt----ttttatc--------------ccctgt------ta-------tttcttaac-ttttact-------tcagtattgaaa-------ctcata----cctactattttcgttttctgaaa-----------taaaaca--aacgatt--------tct-aaact-------ggttctatggtttaa--------actctactgctactggttttgatgtctctatgttgtctagcatcgtagatcatgttagtaaagagacaagatatttgttacctgat-----------atyctttgagg----------------------------------------------------------------------------------------------
>I23366_M015_Malvaceae_Firmiana_simplex_seq1
-----------------------------------------------------------------------------------------------------------------------------------------------------------------------------------------------------------------------------------------------------------------------------------------------------------------------------------------------------------------------------------------------------------------accattttttaggagaaagtttgaaagagaatggaaagatcgcaatgaagtgcgattttcaagagaaaagttgtcttatcctgctctcymcagcctcatccacttcttttattctgacagattagaggttgctgtagatgatatggaagatcttgtgagaatttgtaaagtatgcaaatgtgaatcgctacaaagggttctagagaaagaactgattcaccaaaaatatgctgaatacaaggcattgagagatgtggacagctcccaaaaacggtttattttacagggcctgtccttacctgaggaagaccggcttcccgctgccttgcatcgaatccttcaaatttccctggcaaagtctctcaaagaacaaaacctagataatggcattgatagattactgccttgtgttggtgcaatgcagacaagtaactctctggatgatcttgcagatatttg-------------------------------------------------------------------------------------------------------------------------------------------------------------------------------------------------------------------------------------------------------------------------------------------------------------------------------------------------------------------------------------------------------------------------------------------------------------------------------------------------------------------------------------------------------------------------------------------------------------------------
>I28591_M023_Malvaceae_Neobuchia_paulinae_seq1
---------------------------------------------------------tctttgatgaaatcta-aagtcaattgcatataacttgcag--tgttg----ct---------------ttttgttaatttattgggtcccaaaatatcagctca---------------tttttagtt----------gcaagtattgtt---------cttctgagaacaatatgcatgta--------tgagtc-tgacac---------ataacattgaatattcaatcaggttttacatccaatggggcatcaagttcctataatttctccccagatgttgtattttttgtgcaaggcagacccattgaaggtcatagagttattttaagtgctcggtcaccattttttaggagaaagtttgaaacagattggaaagatcgcaatgaagtgcgattttcaagagaaaagttgtcttatcccgctctctatagcctcatccacttcttttattctgatagactagaggttgctgtagatgttatggaagatcttgtgagaatttgtaaagtatgcaaatgtgaatcgctacaaagggttctagagaaagaactgattcaccaaaaatatgctgaatacaaagcattgagagatgtggacaactctcaaaagcggtttattttacagggcttgtccctacctgaggaggaccggcttcctgctgccttgcatckgatccttaaatattccctagcaaagtctcccaaggaacacagcctagacattgatgttgatagattactgcctggtgttggagcaatcaagttaagtgaatctctggatgatcttgcagatatttgtgtaagagttgacaaaagggtttttcgttgccatcaagttgttttagcctcaagatcagaatattttaaaacaagattgtcccgtatgaaagattt---tcatgaagggaaagatgagttacccagtggtacccttccatatcttgaagaacatgatttgagtgctgaggcatttgagaaaatgattgagtatatgtaagctt----tttgttttct------------ttgct------gg-------cttcttgct-ttttagtt------tcagtactatag-------cttag-----tctgggactt-------------------------------------------------------------------------------------------------------------------------------------------------------------------------------------------------------------------------------------------------------------------------------------------------
>I28594_M025_Malvaceae_Herrania_nitida_seq1
--------------------------------------------tagaacactgcaatctttgatgaaatctt-aagt-------atgaaacttgaag--ttatt-----g---------------cttttgtgctttattgggcccaaaaatatcagccaaa--------------attttggtt----------gcaagtattttt---------cttctaagaacaatatgcatata--------tgaatc-tgagac---------ctaacatgtaatattcaattaggtcttgcatcaaatggggcatcaagttcctatcagttccccccagatgttgtattttttgtgcaaggcagacccattgaagctcatagagttgttttaagtgcccggtcaccattttttaagagaaaatttgaaacagattggaaagatcgcagtgaagtgcgattttcaagagaaaagttatcttatcctgctctatacagcctcatccacttcttttattctgacagactagaggttgctgtagatgatatggaagatcttgtgagaatttgtaaagtatgcaaatgtgattcgttacaaagggttctagagaaagaactgattcaccaaaaatatgctgaatacaaagcactgagagacgtggacaactctcaaaaacggtttattttgcagggcctgtccctccctgaggaagaccggcttcctgctgccttgcatcgggtccttcaaatttccctggcaaagtctcccaaggaatgcaacctagacaatggtgttgatacattacagtattatgttggtgcaatgcagataagtgactctctggatgatcttgcagatgtttgtgttagagttgacaaaaggatttttcgttgccatcaagttgttttggcatcaagatcagaatattttaatgcaagattatctcgtatgaaagattt---tcatgargggaaagatgagttaattagtgatacccttccatttctggaagaacatgacttgagtgctgaggcatttgagaaaatgattgagtatatgtaaggtt----ttttttttctttt---------------------a-------ctttttatg-ttttacc-------tccttattgtag-------cgtaa-----ttttggatttcttttgatta--------------taataccgaaactata--------cct-gaatt-------ggtcctgtggttgga--------acattactgctactggagtagg--tctctaag--------------------------------------------------------------------------------------------------------------------------------------------------------------------------
>I28595_M184_Malvaceae_Guazuma_ulmifolia_seq1
-----------------------------------------gagtagaacactgaaatctttgatgaagtctt-aagt-------ttgaaacttgaag--ttgtt-----g---------------cttttgtgcttcattgggccc-aaattrtcagtcaca--------------attttggtt----------gcaagtatgttt---------cttgtaagaactatatgcattta--------tgaatc-tgagac---------ctaacatgtaatattcaattaggtcttgcatcaaatggggcatcaagttcctatcagttccccccagatgttgtattttttgtgcaaggcagacccattgaagctcatagagttatcttaagtgcccggtcaccattttttaagagaaagtttgaaacagattggaaagatcgctatgaagtgcgattttcaagagaaaagttgtcttatcctgctctatacagcctcatccacttcttttattctgacagactagaggttghtgtagatgatatggaagatcttgtgaggatttgtaaagtatgcaaatgtgaatcattacaaagggttctagagaaagaattgattcaccaaaaatatgctgaatacaaagctttgagagacgtagacaactctcaaaaacggtttattttacagggcctgtctctccctgaggaagaccggctacctgctgccttgcatcgggtccttcaaatttccctggcaaagtctcccaaggaatgcaacctagacaattgtgttgatacattacagtattatgttggtacaatgcagataagtgactctctggatgatctcgcagatgtttgtgttagagttgacaaaaggattttccgttgccatcaagttgttttagcatcaagatcagaatattttagagcgagattatttcgtatgaaagattt---tcatgaagggaaagatgtgataactagtgatacccttccatgtcttgaagaacatgacttgagtgctgaggcatttgagaaaatgattgagtacatgtaaggtt----tttttcccccctct-------------------aa-------tttcttact-ttttact-------ttgttactgtag-------cttaa-----tttaggatttcttttgatta--------------taatact-taatcgta--------tct-g--tt-------agtcctkcagttgga--------acttgagtgctacttgtgtagc--tctctaagctg-----------------------------------------------------------------------------------------------------------------------------------------------------------------------
>I28596_M026_Malvaceae_Ruizia_cordata_seq1
------------------------------------------------------------------aaatctt-aagtcaatggcatataacttgcag--ttgtt-------------------tcttttgtta-tttttttagtaccaaaatatgagctca----------------t-tttgtt----------gcaggtgttgtt---------cttcagagaacaatttgcattta--------tgagtc-tgactc---------ctaacatataatattcactcaggtgttgcatccaatggggcatcaagttcctataattttcccccagatgttgtattttttgtgcaaggcagacccattgaaggtcatagagtaattttaagtgctcggtcagccttttttaggagaaagtttgaaacagattggcaagatcgcaatgaagtacggttttcaagagaaaagttgtcttatactgctctctacagccttatccactttttttattctgacagactagaggtttctgtagatgatatggaagatcttgtgagaatttgtaaagtatgcaaatgtgaatctttacaaagggttctagagaaagaattgattcaccaaaaatatgttgaatacaaagcattgaaagatgtggacaactctcaaaaacggtttattttacagggcctgttcctacctgaggaagatcgtcttcctgctgccttgcataagatccttcaggattccctagaaaagtctcccatggaacccaacctaaacactggtgttcataaattactgccttctgatggagcattgcagataagtgattctctgtatgatcttgcagatatttgtgtaagagttgacaaaaggattttccgttgccatcaagttgtcttagcatcaagatcagaatactttaaaacaagactatctcgtatgaaagattt---tcatgaggggaaagatgagctagctacctatgcgcttccatatcttgaagagcatgatttgagtgctgatgcatttgagaaaatgattgaatacatgtaagtttc---tttttttttc-----------ctttct------aagct----ttttttact-ttt--------------gtaatatga-----------------tacaagagtatccttag------------------------------------------------------------------------------------------------------------------------------------------------------------------------------------------------------------------------------------------------------------------------------------------
>I28597_M027_Malvaceae_Melhania_velutina_seq1
---------------------------------------rwtwrtggaacactgaagtctttgaggaaattttaaagtccatggtatata----------------------------------------------------------------tgagctca----------------t-tttgtt----------gcagcttttgtt---------cttcagagaacaatttgcatata--------tgactc-tgactc---------ctaacatataatattcactcaggtgttgcatccaatgggtcatcaagttcctatcattttcccccagatgttgtattttttgtacaaggcagacccattgaagctcatagagtaattttaagtgctcggtcacccttttttaggagaaagtttgaaacagattggcaaggtcgcaatgaagtacggttttcaagagaaaagttatcttatcctgctctctacagccttatccatttcttttattctgacagactagaggtttctgtagaggatatggaagatcttgtgagaatttgtaaagtatgcaaatgtgaatctttacaaagggttctagagaaagaattgattcaccaaaaatatgctgagtataaagcattgaaagatgtggacaactctcaaaaacggtttattttacagggtctgtccctacctgaggaagatcgtcttcctgctgccttgcataagatccttcaggattccctagaaaagtctcccaaggaacccaacctaaacagtggtgttcataaattactgccttctgttggagcattgcagataagtgattctcggtatgatcttgcagatatttgtgtaagagttgacaaaaggatttttcgttgccatcaaattgttttagcatcaagatcagaatactttaaaacaagactatctcgtatgaaagattt---tcatgagggcaaagatgagctagctacctatgcgcttccatatcttgaagagcatgatttgagtgctgaaacatttgagaaaatgattgaacg--------------------------------------------------------actttctgtc--------------------aatatag----------------------------------------------------------------------------------------------------------------------------------------------------------------------------------------------------------------------------------------------------------------------------------------------------------------------------
>I28598_M028_Malvaceae_Glyphaea_brevis_seq1
------------------------------------------------tcactgaaaacttggatgaaaatgg-aagtcaatggcatgaaagttgatg---ttat----gc---------------ttttgttgctttattgggtcccaaaatatcagctca----------------tttcggtt----------gcaagtattgtt---------cagctaagaacaatatgcat-ca--------tgagtc-tgacgc---------ctaacatgtgatatgcaatcaggtgtttcatccaatggggcatcaagttcctatcatttccccccagatgttgtattttttgtgcaaggcagacccattgaagctcatagagttattttaagtgccaggtctccattttttaggagaaagtttgaaacagattggaaagatcgcagtgaagtgcgattttcaagagaaaaattgtcatatcctgctctctacagcctcatccacttctcttattctgacagactagaggttgctgtagatgatatggaagatcttgtcagaatttgtaaagtatgcaaatgtgaatccttacaaagggttctagagaaagaactgatgcaccaaaaatatgccgaatacaaagcactaagagatgtggacaactctcaaaagcggtttattttacagggcctatccctccctgaggaagaccggcttcctgctgccttgcatcggatccttcaaatttccctggcaaagtctcccaaggaacacaacctagaaaatggtgctgatagattactgccttatgttggtacaatgcagattagtgactctctggatgatcttgcagatatttatgtaagagttgacaaaaggatttttcgttgccatcaagttgttttggcatcaagatcagaatattttaaagcaagattgtctcgtatgaaagattt---tcatgaaggcaaagatgtgttacctagtgatactcttccatgtcttgaagaacatgatttgagtgctgaagcatttgagaaaatgattgaatatatgtaagttc----tttttgtttttatt-------tcttct------agc------tttttacct-ttttact-------tcagtattgtag-------cttac-----cttgggattta---tttttgaag----------ataatact--gactatt--------tct-gagtt-------agtcctctgg-----------------------------------------------------------------------------------------------------------------------------------------------------------------------------------------------------------------------
>I28599_M029_Malvaceae_Desplatsia_dewevrei_seq1
--------------------------------------------------------------gatgaaaatcg-aagtcgatggcgtgaaagttgagaagttatt----gc---------------ctttgttgctttattgggtccccaaatataagctca----------------tttcagtt----------gcaagtattgtt---------cagctaagaacaatgtgcatgca--------tgaatc-tgacac---------ctaacatgtaatatacaatcaggtgttgcaaccaatggggcatcaagttcctatagtttccccccagatgttgtattttttgtgcaaggcagacccattgaaggtcatagagttattttaagtgccaggtcaccattttttaggagaaagtttgaaacagattggaaagatcgcaatgaagtgcgattttcaagagaaaagttgtcttatcctgctctctacagcctcatccacttcttttattctgacagattagaggttgctgtagatgatatggaaggtcttggcagaatttgtaaagtatgcaaatgtgaatcactacaaagggttctagagaaagaactgatccaccaaaaatatgccgaatacaaagcattaagagatgtggacaactctcaaaagcggtttattttacagggcctatccctccctgaggaagaccggcttcctgctgchttgcatcggatccttcaaatttccctggcaaagtctcgcaaggaacacaacctagaaaatggtgttgatagattactgccttatgttggtacaattcagattagtgactctctggatgatcttgccgatatttgtgtaagagttgacaaaaggaacttccgttgccatcaagttgttttagcatcaagatcagaatattttaaagcaagattgtctcgtatgaaagattt---tcatgaaggcaatgatgagttacctagtcatgcccttccttgtcttgaagaacatgatttgagcgctgaagcatttgagaaaatgattgaatatatgtaagttc-----ttttgttgttatt-------tttyct------agc------ctttttgct-tttcact-------tcagtactgtag-------cttac-----cttaggactta---tttttgaag----------ataatatt--gactatt--------tct-g--------------------------------------------------------------------------------------------------------------------------------------------------------------------------------------------------------------------------------------------
>I28600_M146_Malvaceae_Mortoniodendron_guatemalense_seq1
------------------------------------------------------------------atttctt-aattcaatggcatataacttgcag--ttggt----gc---------------ttttgttaattttttgggtcccaaaatatcagctca----------------ttttagtt----------gtaagtattgtt---------atttggagaacaatatgcatgta--------tgagtc-tgacac---------ctaatat-taatattcaattaggttttgcttccaatggggcaccaagttcctatcatttccccccggatgttgtattttttgtgcaaggcagacctatcgaagctcatagagttattttaagtgcccggtcgccattttttaggagaaagtttgaaacagattggaaagatcgcaatgaagtgcgattttcaagagaaaagttgtcatatcctgctctctacagcctcattcacttcttttattctgacaggctagaggttgctgtagatgatatggaagatcttgtgagaatttgtagagtatgcaaatgtgaatcgctccaaagggttctagagaaagaactgattcaccaaaaatatgctgaatacaaagcattgagagatgtggacaactctcaaaaacgatttattttacagggcctgtcccttcctgaggaagaccggcttcctgctgccttgcatcagacccttcagatttccctggcaaagtctcccaaggaacacaacctagacaatggtgttgatagattactgccttgtattggtgcaatgcagataagtgaccctctggatgatatttctgatatttgtgtaagagttgaaaaaaggatttttcgttgccatcaagttgttttagcatcaagatcagaatattttaaagcaagattgtctcgtatgaaggattt---taatgaaggcaaagatgagttacctagtgatacccttccatatcttgaagaacatgatttgagtgctgaggcatttgagaaaatgatagagtatatgtaagttt----ttt---------------------------------------ttttttagc-ttttatt-------------------------------------------------------------------aattaatacc-gaattattct----------gaatt-------ggtcctgtgtttgga--------atattactgctactggtgttgggttctctaagctgmtttgcactatacatcattttagtaaagagacgacagttttgttacctaat-----------actgtttgaggcatggt----------------------------------------------------------------------------------------
>I28601_M030_Malvaceae_Sparmannia_africana_seq1
------------------------------------------------------------------------------cgatggcatgaaagttgaag--ttatt----gc---------------ttttgttgctttattgggtcccaaaatatcagctca----------------tttcggtt----------gcaagtattgyt---------cagctaagaacaatatccatgca--------tgaatc-tgacac---------ctaacatgtaatatacaatcaggtgttgcaaccaatggggcatcaagttcctatcagttccccccagatgttgtattttttgtghaaggcagacccnttgaagctcatagagttattttaagtgccaggtctccattttttaggagaaagtttgaaacagattggaaagatcgcaatgaagtgcgattttcaagagaaaagttgtcttatcctgctctctacagcctyatccacttcttttattctgacagactagaggttgctgtagatgatatggaagatcttgtcagaatttgtaaagtatgcaaatgcgaatcgttacaaagggttctagagaaagaactgattcaccaaaaatatgctgaatacaaagcactaagagatgttgacaactctcaaaagcggtttattttacaaggcatatycctccctgaggaagaccggcttcctgctgccttgmatcggatccttcaaatttccctggaaaaatctctcaaggaacacaacctagaaaatggtgttgatagattactgccktatgttgctacaatgcagattagtggctcactagatgatcttgccgatatttgtgtaagagttgacaaaaggattttccgttgccatcaagttgttttagcatcaagatcagaatattttaaagcaagattatctcgyatgaaagattt---tcacgaaggmaaagatgagttacctggcgatacccttccatrtcttgaagaacatgatttgagtgctgaagcatttgagaaaatgattgagtatatgtaagttc----tttttgttgttatt-------tttgtc------agctttttactttttact-ttttact-------tcagtactgtag-------cttac-----cttgggattta---tttttgaag----------ataatact--caytatt--------ttt-gaatt-------agtcctgtggttggaa-------accttactgc------------------------------------------------------------------------------------------------------------------------------------------------------------------------------------------------
>I28603_M223_Malvaceae_Gossypium_hirsutum_seq1
-----------------------------------------------------------------------tt-aagtcaattgc-------------------------t---------------tttggttaagttattgggtccctaaatataagcaca----------------ttttagtt----------gcaagtattgtt---------cttctgagagtaatatgcatgta--------tgagtc-tg--ac---------atgacgytgaatatccaatcaggttttgcatccaatggggcatcaagttcctattatttcccaccagatgttgtattttttgtgcaaggcagacccattgaagctcatagakttattttaagttcccggtcacctttttttaggaaaaagtttgaaagtgactggaaaggtcgcaatgaagtkcgattttcaagagaaaagttgtcgtatcctgctctstatagcctcatccacttcttttattctgacagactagaggttgctgtagatgatatggaagatcttgtgagaatttgtaaagtatgcaaatgtgaatcactacaaargwttctagagraagaactgattcaccaaaaatatgctgaatacaaagcattgagagatgtagacaactctcaaaaacggtatattttacagggcstgtccctacctgaggaggaccggcttcctgctgcattgcatcggatccttcaaatttcccwggcaaagtcatccaaggaacacagccttgacattggtrttgacagattactgcctcgtgttggtgcaatrcagttaagtgactctctggatgatcttgcagatatttgtgtaagagttgacaaaaggattttccgttgtcatcaagttgttttagcatcaagatcagaatattttaaaacaagattgtctcgtatgaaagaatt---tyatgaamgaacagatgcattttctagtgatacccttccatatctagaagaacaygatttgagagctraggcatttgagaaaatgatcgagtatatgtaagtgt----tctttttttcttttttytyttctctct------aa-------cttcttact-ttttact-------tcagctctgtaa-------ctaaa----gtctaggattttctttttctaaa-------------------------------------------------------------------------------------------------------------------------------------------------------------------------------------------------------------------------------------------------------------------------------------
>I28604_M032_Malvaceae_Entelea_arborescens_seq1
----------------------------------------------------------------tgaaaattg-aagtcgatgacatgaaagttgaag--ttatt----gc---------------ttttgttgctttattgggtcccaaaatatcagcyca----------------tttcggtt----------gcragtattgtt---------cagctaagaacaatatccrtgca--------tgaatc-tgacac---------ctaacatgtaatatacaatcaggtgttgcaaccaatggggcatcaagttcctatcagttccccccagatgttgtattttttgtgcaaggcagrcccgttgaagctcatagagttattttaagtgccaggtctccattttttaggagaaagtttgaaacagattggaaagatcgcaatgaagtgcgdytttcaagagaaaagttgtcttatcctgctctctacagcctcatccacttcttttattctgacagactagaggttgctgtagatgatatggaagatcttgtcagaatttgtaaagtatgcaaatgygaathgttacaaagggttctagagaaagaactgattcaccaaaaatatgctgaatacaaagcactaagagatgtygacaactctcaaaagcggtttattttacaaggcatatccctccctgwggaagaccrgcttcctgctgccttgcatcggatccttcaaatttccctggvaaaatctctcaaggaacacaacctagaaaatggtgttgatagattactgccttatgttgctrcaatgcagattagtggctcactagatgatcttgccgatatttgtgtaagagttgacaaaaggattttccgttgccatcaagttgttttagcatcaagatcagaatattttaaagcaagattgtctcgyatgaaakattt---tcatgaaggcaaagatgagttacctggcgatacccttccatgtcttgaagaacatgatttgagtgctgaagcatttgagaaaatgattgagtatatgtaagttm----ttttwgttgttawt-------tttktc------ag-------ctttttact-ttttact-------tcagtactgtag-------cttac-----yttgggattta---tttttgaag----------ataatact--cactatt--------tct-gaatt-------agtcctgtggttgga--------acattactgctattgctgtgtg--tctctaagctgtcta-------------------------------------------------------------------------------------------------------------------------------------------------------------------
>I28605_M235_Malvaceae_Abutilon_sp_seq1
-----------------------------------------------------------------------tc-aagtcaattgcatataacttgcag---------atat---------------ttcttttgattcattgggtcccaaaatataagctcg----------------ttctatttt--------tgcaagtgttgtt---------attctgacaacaatatgcatgta--------cgtttc-tgaca-----------aaactttcaatattcaatcaggttttgaatccaatggggcatcaagttcctattatttccccccagatgttgtgttctttgtgcaaggcagacccattgaagctcatagagttattttaagttcccggtctccattttttaggagaaagtttgaaacagactggaaagatcgcaatgaagtgcgattttctagagaaaagttgtcttatcctgctctctatagtctcatccacttcttttattctgacagactagaggttacggtagaggatatggaagatcttgtgaggatttgtaaagtttgcaaatgtgaatcgctacaaaggattctagagaaagaactgattcaccaaaaatatgctgaatacaaatcattgagagatgtggacaactctcaaaaacggtttattttacaaggcctttccctacctgaggaggacaggcttcctgctgccttgtatcggatccttcagatttccttgtcaaagtcacccaaggaacacagcctagacattggcgttgacagattactgcctcgtgttgctacaatgcagttgactgactctctggatgatcttgcagatatttgtgtaagagttgacaaaagggtttttcgttgccatcaagtaattttagcatcaagatcggaatattttaaaacaagattgtctcgtatgaaagattt---tcatgaagggaaagatgcattacctagtgatacccttccatatcttgaagaacatgatttgagtgctgaggcatttgagaaaatgatcgagtatatgtaagtat----ttttttc--------------ccctgt------aa------------------tttact-------tcattattgtaa-------ctcaaa----cctactgttttctttttctgaaa-----------taaaacg--aacgatt--------tct-aaact-------ggttctatggtttga---------------tactactggtgtggaggtcycttagctctattgcatcatagatcattttagcaaag-------------------------------------------------------------------------------------------------------------------------------------------
>I28607_M034_Malvaceae_Mansonia_altissima_seq1
----------------------------------------------aaaatctgaaattgtttatgtaatctt-aagtcaatgacatgaagt----------------------------------tgttgctttataattgggtccaaaaatatcagctca----------------ttttgatt----------gcatttattgtt---------cttctaagaactatatgcatgtg--------agaatc-ttacac---------ctaacatgtatttttcaat-aggttttgcgtccaatggtgtatcaagttcctatcatttccccccagatgttgtattctttgtgcaaggcagacccattgaagctcatagagttattttaagtgccaggtcaccattttttaggagaaaatttgaaacaggttggaaagatcgcaatgaagtgagattttcacgagaaaagttgtcttatccygcgctatacagcctcatccacttcttttattccgacagactagatgtagctgttgatgatatggaagatcttgtgagaatttgtaaagtatgcaaatgtgaatcggtgcaaagggttctagagaaagagctgattcaccaaaaatatgctgaatacaaatcactgagagatgtggacaactctcaaaaacggtttattttacagggcctttccctccctgaggaagatcggcttcctgctgccttgcatcagatccttcaaatttccttggcaaaatctcccaaggaaagcaacctagagaatggtgttgatagattattgccttctgtttgtacaatgaagataagtgactctatggatgatcttgcagatgtttgtgtgagagttgacaaaaggatttttcgatgccatcaagttgttttagcatcaagatcagaatattttaaagcaagattgtctcgtatgaaagattt---tcatgaagggaaagatgagttaccttgtgttacccttccatgtcttgaagaacatgatttgagtgctgaggcatttgagaaaatgatcgagtatatgtaagattttatttttgttttttaattttt-cccattct------aa-------catttcagt-tcttgct-------tcagtactgtag-------tttag-----ttttggatttt---ttttttaac----------ataatatt-gaactatt--------tct-aaatc-------gttcctg--------------------------------------------------------------------------------------------------------------------------------------------------------------------------------------------------------------------------
>I28608_M035_Malvaceae_Hosfordia_alata_seq1
-------------------------------------------------------------------------------------------------s---------mwww---------------kgymtyygattcattttgtcccaaaatatragctcg----------------ttctagttt--------tgcaabtgttgtt---------attctgabaacaatatgcatgta--------cgtttc-tgaca-----------aaactctcaatattcaatcaggttttgaacccaatggggcatcaagttcctattatttccccccagatgttgtgttctttgtgcaaggcagamccattgaagctcatagagttattttaagttcccggtctccrttttttaggagaaagtttgaaacagactggaaagatcgcaahgaagtgcgattttcargagaaarkbtgtcttatcctgctctctatagtctcatccacttcttttattctgacagactagaggttachgtagaggatatggaagatcttgtgagaatytgtaaagtttgcaaatgtgaatckctacaaaggattctagamaaagaactgattcaccaaaaatatgctgaatacaartcwttgagagatgtggacaactctcaaaaacggtttattttacaaggcctttccctacctgaggaggaccrgcttcctgctgccttgtatcggatccttcagatttccttgtcaaagtcacccaaggaasacagcctagacattggcgttgacagattactgcctcgtgttgctacaatgcasttgagtgactctcwggatgatcttgcagatatttgtgtaagagttgacraaagggtttttcgttgccatcaagtaattttagcatcaagatcagaatattttaaaacaagattgtctcgtatgaaagattt---wcatgaagggaaagrtgcattacctagtgatrccstyccatatcttgaagarcatgatttgagtgctgaggcatttgagaaawtgatcgagtatatgtaagtat----ttttata--------------ccctgt------aa------------------tttact-------tcagtattgtaa-------ctcaaa----cctattgttttctttttctgaaa-----------taaaacg--aacaatt--------tct-aaact-------ggttctatggtttga--------actttactactactggtgtggaggtctctaagctctcttgcattataga---------------------------------------------------------------------------------------------------------------------------------------------------------
>I28609_M036_Malvaceae_Pentaplaris_davidsmithii_seq1
--------------------------------------------------tctgatattca----------------------------aacttgcag--atttt----tc---------------ttttttcaatttatcgggtcccaaaatatgagctca----------------ttctagtt----------gcaagtattgtt---------cttctgagaacaatatgcatgca--------cgagtc-tgacac---------ataacattgaatattcaatcaggttttgcatccaatggggcatcaagttcctattatttctccccagatgttgtattttttgtgcaaggcagacccattgaagctcatagagttattttaagttcccggtcaccattttttaggagaaagtttgaaacagaatggaaagatcgcaatgaagtgcgattttcaagagaaaagttgtcttatactgctctctatagtctcatccacttcttttattctgacagactagaggttgctgtagatgatatggaagatcttgtgagaatttgtaaagtatgcaaatgtgattcgctacaaaggattctagagaaagaattgattcaccaaaaatatgctgaatacaaagcattgagagatgtggacaactctcaaaaacggtttattttacagggcctgtccctacctgaggaagaccggcttcctgctgccttgcatcggatccttcaaatttccctggaaaagtctcccaaggaacacagcctagacattggtgttgacagattactgccttgtgttggtgcaatgcagttaagtgactctctggatgatcttgcagatattggtgtaagagttgataaaaggatttttcgttgccatcaagttgttttagcatctagatcagaatattttaaaacaagattgtctcgcatgaaagaatt---tcatgaagggaaagatgcgttacctagtgatacccttccatatcttgaagaacatgatttgagtgctgaggcatttgagaaaatgatcgagtatatgtaagttt----tttgtttttc----------------t------aa-------cttgttact-ttttact-------tcagtactgcaa-------cttaa-----tctaggattttctttttctgaaa-----------taatact-aaaatatt--------tct-aaatt-------ggttctgtggttgga--------acattaccgttactggtgtgggggt---------------------------------------------------------------------------------------------------------------------------------------------------------------------------------
>I28610_M037_Malvaceae_Heritiera_littoralis_seq1
--------------------------------------------------------atccattcgaggcttct-taatgaagtaaatgtgacagctag--ttttgaaagag---------------cacttctgcttctc-----------atatcagctca----------------tttaagtt----------gcaagtattgtt---------cttttgagaacaatatgcatgtt--------tgagtc-tgacac---------ctaatttgtaatatttaatcaggttttgcatccaatggggcatcaagttcctataattttcccccagatgttgtattttttgtgcaaggcagacccattgaagctcatagagttatattaagtgcccggtcaccattttttaggagaaagtttgaaagagattggaaagatcgcaatgaagtgcgattttcaagagaaaagttgtcttatcctgctctctacagcctcatccacttcttttattctgacagactagaggtttctgtagatgatatggaagatcttgtgagaatttgtaaagtatgcaaatgtgaatcgctacaaagggttctagagaaagaactaattcaccaaaaatatgctgaatacaaagcattgagagatgtagacaactctcaaaaacggtttattttacagggcctgtccctacctgaagaagatcggcttcctgctgccttggatcggatccttaaaatttctctggcaaagtctcccaaagaacaaaacctagataatggtgttgatagattactgccttgtgttggtgcaatgcagataagtaactctgtgtatgatcttgcagatatttgtgttagagttgacaaaaggatttttcgttcccatcaaattgttttagcatcaagatcagaatattttaaagcaagattgtctcgcatgaaagattt---tcatgaagggaaagatgagttacttaatgataccctcccatatcttgaagaacatgatttgagtgctgaggcatttgagaaaatgattgagtatatgtaagttt----ctttt-----------------------------g-------tttctaact-ttttact-------tcagtactgtag-------cttag-----tttaggattttcctttttctaaa----------ctaatacc-gaactatt--------tct-gactt-------ggtcctttggttkga--------acattacttttactggtgtggggatctctatgctatc---------------------------------------------------------------------------------------------------------------------------------------------------------------------
>I28611_M062A_Malvaceae_Durio_zibethinus_seq1
----------------------------------------------------cgaaatctttgatgaaatctt-aagtcaatggcatataatgtgcag--ttgtt----gc---------------ttttgttaatttattgggtcccaaaatatccgccca----------------ttttagtt----------gcaagtattgtt---------cttctgagaacaatatgcatgta--------cgagtc-tgacag---------ctaatgtggaatgttcaatcaggttttgcatccaatggggcatcgagttcctatcatttccccccagattttgtattttttgtgcaaggcagacccgttgaagctcatagagtcattttaagttcccggtcaccattttttaggagaaagtttgaaacagattggaaagaccgcaatgaagtgcgattttcaagagaaaagttgtcgtaccctgctctctacagcctcatccacttcttttattctgacagactagatgttgctgtagatgatatggaagatcttgtgagaatttgtaaagtatgcaaatgtgaatccctacaaagggttttagagaaagaactgatttaccaaaaatatgctgaatacaaagcattaagagatgtggacaactctcaaaaacggtttattttacagggcctgtccctacctgatgaagatcggcttcctgctgccttgcatcggacccttcaaatttccctgtcaaagtctcccaaagaacacaacctagacaatggtgttgatagattactgccatgtgttggtacaatgc---------actctctggatgatcttgcagatatttgtgtaagagttgataaaaggattttttgttgccatcaagttgttttagcatcaagatcagaatactttaaagcaagattgtctcgtatgaaagattt---tcatgaagggaaagatgagttacctagtgatacccttccatatcttgaagaacatgatttgagcgctgaggcatttgagaaaatgattgagtatatgtaagtat----ttttggttttt-------------------------------tttctaact-ttttatt-------tcattactgtgg-------cttag-----tatatgattttcttttttgaaaa-----------taatact-gaactatt--------tct-gaatt-------ggtcctgtggttgga--------acattactgc------------------------------------------------------------------------------------------------------------------------------------------------------------------------------------------------
>I28612_M038_Malvaceae_Brachichyton_bidwillii_seq1
----------------------------------------------------------------------------------------------------------------------------------------------ggtcccaaaatatcagctca----------------tttaagtt----------gcaagtattgtt---------cttctgagaaca----gcatgtt--------tgagtc-tgata----------ctaatgtctaatattcaatcaggttttgcttccaatggggyatcaagctcctatgatttccccccagatattgtattttttgtgcaaggcaggcctattgaagctcatagagttattttaagtgcccggtcaccattttttaggagaaagtttgaaagagattggaaagatcgcaatgaagtgcgattttcaagagaaaagttgtcttatcctgctctctacagcctcatccacttcttttattctgacagactagaggttgctgtagatgatatggaagatcttgtgaaaatttgtaaagtatgcaaatgtggatcactacaaagggttctggagaaagaactgattcaccaaaaatatgctgaatacaaagcattgagagatgttgacaactctcaaaaacggtttattttacagggcgtctccctacctgaggaagatcggcttcctgctgccttgcatcggatccttcaaatttccctggcaaagtttcccaaagaacacaacgttgataatggttttgatagattactgccttgtgttggtgcaatgcagataagtaacactctggatgatcttgcagatatttgtgttagagttgacaaaaggatttttcgttgccatcaagttgttttagcatcaagatcagaatattttaaagcaagattgtctcgcatgaaagattt---tcatgaagggaaagatgagttacatagtgatacccttccatatcttgaagaacatgatttgagtgctgaggcatttgagaaaatgattgagtatatgtaagttc----tttttgctt----------------ct------wt-------ctttttact-ttttact-------tcagtactgcag-------cttag-----tttaggattttcctttttctaaa----------ataatacc-gaaccatt--------tct-gactt-------ggtcctgtg------------------------------------------------------------------------------------------------------------------------------------------------------------------------------------------------------------------------
>I28613_M039_Malvaceae_Eriotheca_macrophylla_seq1
----------------------------------------------------------------------------------------taacttgcag--atgtt----gc---------------ttttgttattttattgggtcccaaaatatcagctca----------------ttttagtt----------gcgagtattgtt---------cttctgagaacaatatgcatgta--------tgagtc-tgacac---------atatcattgaatattcaatcaggttttacatccaatggggcgtcaagttcctattatttccccccagatgttgtattttttgtgcaaggcagacccattgaagctcatagagttattttaagtgcacggtcaccattttttaggagaaagtttgaaacagattggaaagatcgcaatgaagtgcgattttcaagagaaaagttgtcttatcctgctctctatagcctcatccacttyttttattcngacagactagaggttgctgtagatgatatggaagatcttgtgagaatttgtaaagtatgcaaatgcgaatcgctacaaagggttctagagaaagaactgatycaccaaaaatatgccgaatayaaagcattaagagatgtggacaactctcaaaaacggtttattttacagggtctgtccctayctgaggaggaccggcttcctgctgccttgcatcgcatccttaaaaattcyctggcaaagtctcccaaggaacayagcctagccattggtgttgatggattaatacctggtgttggtgcaatccagwtaagtgactctctggatgatcttgcrgatatttgtgtaagagttgacaaaagggtttttcgttgccatcaagttgttttagcatcaagatcagaatattttaaaacaagattgtctcgtatgaaagattt---tcatsaagggaaagatgatttacctactgataaccttccatatcttgaagaacatgatttgagtgcggaggcatttgagaaaatgattgagtatatgtaagttt----ttttgttttc-----------ttttct------ag-------cttcttact-ttttactt------tcagtactgtag-------cttag-----tctgggatttg------------------------------------------------------------------------------------------------------------------------------------------------------------------------------------------------------------------------------------------------------------------------------------------------
>I28615_M041_Malvaceae_Pterygota_brasiliensis_seq1
------------------------------------------------------------------------------------catataacttgcag--ttgtt-----g---------------ctcttttaatttattgggtccaggaatatcaactca----------------tttaagtt----------gctagtattgtt---------cttctcggaacaatatgcatgtt--------tgagtc-tgacac---------ctaaagtgtaatactcaatcaggttttgcatccaatggggcatcaagttcctatcatttccccccagatgttgtattttttgtgcaaggcagacctattgaagctcatagagttattttaagtgcccggtcaccattttttaggagaaagtttgaaagagattggaaagatcgcaatgaagtgcgattttcaagggaaaagttgtcttatcctgctctctacagcctcatccacttcttttattctgacagacttgaggttgctgtagatgatatggaagatcttgtgagaatttgtaaagtatgcaaatgtgaatcattacaaagggttgtagagaaagaaatgattcaccaaaaatatgctgagtacaaagcattgagagatgtggacaattctcaaaaacggtttattttacagggcctgtccctacctgaggaagatcggcttcctgctgccttgcatcggatccttcaagtttccctggcaaagtctcccaaagaacaaaacctagataatggcgttgatagattgctgccttgtgttggtgcaatgcagataagcaactgtctggatgatcttgcagatatttgtgttagagttgacaaaaggatttttcgttgccatcaagttgttttagcatcaagatcagaatattttaaagcaagattgtctcgcatgaaagattt---tcatgaagggaaagatgagttacttagtgatacccttccatatcttgaagaaawygatttgaatactgaggcatttgagaaaatgattgagtatatgtaagttt----ttttww-------------------aa------aa-------ctttttacc-ttttact-------tcaatactgtag-------ctttg-----cttaggatttaccattttctaga----------ataatact-gaactatt--------tct-gattt-------ggtcctgtggttgga--------acattact--------------------------------------------------------------------------------------------------------------------------------------------------------------------------------------------------
>I28616_M042_Malvaceae_Leptonichya_maranta_seq1
---------------------------------------------ggaacactgaaatctttgatgaaatctt-aagttgatgg-gtgaaacttgaac--ttgtt----gc---------------ttttgt-------ttgggtccaaagatatcagctca----------------ttttggtt----------gcaagaattgct---------ctgctaagaccaatatacatgta--------tgaatc-tgacrc---------ctcatgtgtaatatttgtccaggtcttgcrtccaatggggcatcaagttcctatcatttccccccagatgctgtattttatgtgcaaggcagacccattgatgctcatagagttattttaagtgccaggtcaccattttttaggagaaagtttgaaacagattggaaagatcgcaatgaagtgcgattttcaagagaaaagttgtcttatcctgctctttacagcctcatccacttcttttattctgacagactagaggttgctgtcgatgatatggaagatcttgtgagaatttgtaaagtatgcaaatgtgaatcattacaaagggttctagagaaagaactgattcaccaaaaatatgctgaatacaaagcactgagagatgtagacaactctcaaaaacggtttattttacaggggctgtccctccctgaggaagacaggcttcctgctgcattgcgtcggattcttcagatttccctggcaaagtctccccaggaacataagctrgacaatgvtgttgatagattattgccttgtgttggtgcaatgcagataadtgattgtctakatgatcttgcagatgttcttgtaagagttgacaaaaggatttttcgttgccatcaagttgtattagcatctagatcagaatattttaaagcaagattgtctcgtatgaaagattt---tcatgaagggagaaatgagttatctartgatcttctactgtgtcttgaagaacatgatttgagtgctgaggcatttgagaaaatgattgagtttatgtaagttt----tttttatct------------------------aa-------cttttaacc-ttttact-------tcagtactgtgg-------cttaa-----tttaggatttc--ttttttgaag----------ataatact-gaattatt--------tct-gaatt-------ggtcctgtag-----------------------------------------------------------------------------------------------------------------------------------------------------------------------------------------------------------------------
>I28618_M044_Malvaceae_Pentace_laxiflora_seq1
----------------------------------------------------------------------------gtcaatggcatataacttgcag--ttttt----gcttcttcttcttttttttttwtttcttattgggatccatagatatcagcacg----------------tttttatt---------tgcgagtattgtt---------tttctaggaacaatatgcattta--------tgagcc-tgacca---------ctaacatagaatat-----caggttttgcgtccaacggagcatcaagttccaatcatttcccsccagatgttgtattttttgtgcaaggtagacccattgaagcdcatagagttattttgagtgcccggtcaccattttttcgaagaaagtttgaaacagattggaaagaacgcaatgaagtgcgattttcaagagaaaaattgtcttatcctgctctctacagcctcatccacttcttttattctgatagactagatgttgctgttgatgatatggaagatcttgtgagaatatgtaaggtatgcaaatgtgaatcattacaaagggttctagasaaagaactgattcaccaaaaatatgctgactataaagcattgagagatgtggacagctctcaaaaacggtttattttacaaggcctgtcgctaccggaggaagaccggcttcctgctgccttgcatcaaatccttcaaatttccctggcaaagtctcccaaggagcacaacctagacaactgtgttgatagattactgccttgtgtcaacgcaatgcagataagtgactcccgggatgatcttgcaratatatgtgtaaaagttgacaaaaggatttttcgttgccatcaagttattttagcatcaagatcagaatattttaaagcaagattgtctcgtatgaaagattt---tcctgaagggaaagatgagttacctagtgatacccttccatatcttgaagaacatgatttgagtgctgaggcatttgagaaaatgattgavtatatgtaagttt----tttcccct-------------------------aa-------atttttaca-ttttact-------tcagtactgtag-------cttag-----tttaggattttattttttgaaaa-----------caatact-gaactata--------tct-gaat--------gatcctgtggttgga--------aaatgacttctactggcttaggggactctaagctgtcttgcatca-------------------------------------------------------------------------------------------------------------------------------------------------------------
>I28619_M045_Malvaceae_Phragmotheca_mammosa_seq1
----------------------------------------atggcagaacactga-atctttgatgaaatctt-aagtca----------------ag--atgtc----gc---------------ttttgttaa-ttattgggttccaaaatatccggtca----------------ttttggtt----------gcaagtattgtt---------cttcttagaacagtatgcatgta--------tgaatc-tgacct---------ctaacattgaatattcaatcaggttttgcatccaatggggcttcaagttcctattatttccccccggatgttgtattttttgtgcaaagcagacccattgaagctcatagagttattttaagtgcccgatcaccattttttaggagaaagtttgaaacagattggaaagatcgcaatgaagtgcgattttcaagagaaaagttgtcttattctgctctctatagccttgttcacttcttttattctgacagactagaggttgctgtggatgatatggaagatcttgtgagaatttgtaaagtatgcaaatgtgaatcgctacgaagggttctagagaaagaacttattcaccaaaaatatgctgaatacaaagcattgagagatgtggacaactcacaaaaacggtttattttacagggcctgtccctacctgaggaggaccggcttcctgctgccttgcatctgatccttcaaatttccctggcaaagtctcccaaggaacacagcctagacattggtgttgatagattactgccttgtgttggtgcaatgcagttaagtgattctctgaatgatcttgctgatatttgtgtaagagtagacgaaaggatttttcgttgccatcaagttgttttagcatcaagatcagaatattttaaaacaagattgtctcgtatgaaagaatt---tcatgaagggaaagatgagttacctactgrtacccttccttatttcgaagaacgtgatttgagtgctgaggcatttgagaaaatgattgagtatatgtaagttt----ttttgttttttttttt------ycccm------aa-------wtyytwvyt-ttttwmyt------tcagtactgtag-------ctcag-----tctaggattttctttttctgaaa----------ta------------------------------------------------------------------------------------------------------------------------------------------------------------------------------------------------------------------------------------------------------------------------
>I28621_M153_Malvaceae_Trichospermum_sp_seq1
----------------------------------------a------------------------gaagtggt-atgttaaagaca-------------atttctt--------------------tctacttattttatttggatggaagaagytaatactgagagatgaaacaatgtaatgactgtagaaatttgcaagtattgtt---------cagctaagaataacatgcattta--------tgaatc-tgdcac---------ctaacatgtaatatgcaatcaggtgttgcatccaatgggtcatcaagttaccatagcttccccccagatgttgtattttthgtgcaaggcagacccattgaagctcatagagttattttaagtgccaggtcrccattttttaggagaaagtttgaagcagattggaaagatcgcaatgaagtgcgattttcaagagaaaagttgtcttatccagctctctacagcctcatccacttcttttattctgacagactagaggttgctgtagatgatatggaagatcttgtcagaatttgtaaagtatgcaaatgtgaatcattacaaagggttctagagaaagaactcattcaccaaaaatatgccgaatacaaagcactaagagatgtggacaactctcaaaagcggtttattttacagggcctatccctccctgaggaagaccggcttcctgctgccatgtgtcatatccttcaaatttccctggcaaagtcttccaaggaacacaacctagaaaatgtcgttgatagattactaccttatgttggtgcaatgcacattaatgactctctggatgatcttgcagatatttgtataagagttgacaaaaggaactttcgttgccatcaagttgttttagcatcaagatcagaatactttaaagcaagattgtctcgtatgaaagattt---tcatgaaggcagagatgagttacctagtgatacccttccatgtcttgaagaacatgatttgagtgatgaagcatwtgagaaaatgattgagtatatgtaagttc----ttttgttgttattt----------------------------tttctagctttttcact-------tcagtaccatag-------cttac-------------------ctttgaaaa----------ctaatacc--gactatt--------tct-gaatc-------ggtcccggggttgga--------acattactgctattggtgtgtg--tctctaaactgtctag-----------------------------------------------------------------------------------------------------------------------------------------------------------------g
>I28623_M048_Malvaceae_Abroma_augusta_seq1
---------------------------------------------------cttaaatctttgatgaaatctt-aagttgatggcttgaaacttgaag--ttgtt----at---------------ttttgttgctgcattggatcccaaaatatcagctca----------------ttttggtt----------gcaagaattctt---------ctgctaagaatgatatgcatgtg--------tgaatc-tgacac---------ctcacatgtaatattcaatcaggtcttgcatccaatggggcatcaagttcctatcattttccgccagatgttgtattttttgtgcaaggcagacccattgaagctcatagagttattttaagtgccaggtctccattttttaggagaaagtttgaaacagattggagagatcgcaatgaagtgcgattttcaagagaaaagttgtcttatcctgctctctacagcctcatccacttcttttatgctgacagactagaggttgcagtggatgatatggaagatcttgtgagaatttgtaaagtatgcaaatgtgaatcgttacaaagggttctagagaaggaactgattcatcagaaatatgctgaatacaaagcactgagagatgttgacaactctcaaaaacggtttattttacagggcctgtccctccctgaggaagacaggcttcctgcttccttgcatcggatccttcaactttcccttgcaaagtctcccaaagaacataacctagacaatggtgttgatagattactgcctcatgttggtgcaatgcagataagtgactctctagatgatcttgcagatgtttgtgtaagagttgacacaaggatttttcgttgccatcaagttgttttagcatcaagatcagaatattttaaagcaagattgtctcgtatgaaagattt---tcatgaagggagagatgagttacctagggatacccttccatgtcttgaagaacatgatttgagtgctgaggcatttgagaaaatgattgagtatatgtaagttt---gttttccct-------------------------aa-------ctttttac--ttttact-------tcagtactgtaa-------cttaa-----cttaggtttta---gtattgaag----------atactact-caattatt--------ttt-gaatt-------gatcccgtggttgga--------acattgctgctattggtgtggt--tctctaagctgtctaggatcacagatcatg----------------------------------------------------------------------------------------------------------------------------------------------------
>I28624_M049_Malvaceae_Corchoropsis_tomentosa_seq1
------------------------g----------------------------------------aaaatctt-aagtcaatggcttataacttgcaa--tttct---------------------ttttgttaatttattgggttccagcatatgagctca----------------taattgtt----------gcaagtattttt---------cttctgagaacaatttgaattta--------tgagtc-tgactc---------ctagcatgtaatattcactcaggtgttacatccaatggggcatcaagttcctatcatttccccccagattttgtattttttgtgcaaggcagacccattgaagcccatagagtaattttaagtgcccggtcaccattttttaggagaaagtttgaaacagattggcaagatcgcaatgaagtacggttttcaagagaaaagttgtcttatcctgctctctacagccttatccacttcttttattctgacagactagaagtttctgtagatgatatggaagatcttgtgagaatttgtaaagtatgcaaatgtgaatctttacaaagggttctagagaaagaattgattcaccaaaagtatgctgagtacaaagcattgaaagatgtggacaactctcaaaagcggtttattttacagggcctgttcctacctgaggaagaccgccttcctgcctccttgcataagatccttcaaatttccctagaaaagtctcccaaggaacccaacccaaacactggtgttcatgaattactgcctcgtgttggagcattgcagataagtgactctctgtgtgatcttgcagatatttgtgtaagagttgacaaaaggatttttcgttgccatcaagttgttttagcatcaagatcagaatactttaaaacaagactgtctcgtatgaaagactt---tcatgaagggaaagatgagttaactagccatgcccttccatatcttgaagagcatgatttgggtgctgaagcatttgagaaaatgattgagtatatgtaagttt----ttttttttttctct----------------------------ttcacaacttttttact-------tctgtactatga-----------------tacaagagtatctttagacttga---------a-------------------------ttt-aaatt------------------------------------------------------------------------------------------------------------------------------------------------------------------taa-------------------------------------------------------------------
>I28625_M193_Malvaceae_Apeiba_tibourbou_seq1
--------------------------------------------------------------------------aagtcgatcgcatgaaagttgaag--ttatt----gc---------------ttttgttgctttattgggtcccaaaatatcggctca----------------tttcggtt----------gcaagtgttgtt---------cagctaagaacaatatccatgca--------tgaatc-tcacac---------ctaacatgtaatatacaatcaggtgttgcaaccaatgggacatcaagttcctatcagttccctccagatgttgtattttttgtgcaaggcagacccattgaagctcatagagttattttaagtgccaggtcaccattttttaagagaaaatttgaaacagattggaaagatcgcaatgaagtgcgattttcaagagaaaagttgtcttatcctgctctctacagcctaatccacttcttttattctgacagactagaggttgctgtagatgatatggaagatcttgtcagaatttgtaaagtatgcaaatgtgaatcgttacaaagggttctagagaaagaactgattcaccaaacatatgctgaatacaaagcactaagagatgtggacaactctcaaaagcggtttattttacagggcgtatccctccctgaggaagaccggcttcctgctgctttgcatcgaatccttcaaatttccctggcaaaatctctcaaggaacacaacctagaaaatggtcttgatagattactgccttatgttgtgacavtgcagattagtggctctctggatgatcttgcagatatttgtgtaagagttgacaaaaggatttttcgttgccatcaagttgttttggcatcaagatcagaatattttaaagctaggttgtctcgtatgaaagattt---tcatgaaggcaaagatgagttacctagtgaaacccttccatgtcttgaagaacatgatttgagttctgaagcatttgagaaaatgattgagtatatgtaagttc----tttttgtatctatt-------cttttt------ag-------ctttttacc-ttttact-------tcagtactgcag-------cttac-----cttaggtttta---tgtttgaat----------gtagtact--gactgt----------------------------------------------------------------------------------------------------------------------------------------------------------------------------------------------------------------------------------------------------------
>I28626_M226_Malvaceae_Helicteres_guazumifolia_seq1
-----------------------------------------tagtgaaaatatgaaattgttt-----------atgtcaatggcttgaaacttgaag------------------------------ttgttgctttattgagtcctaaaatatcagctca----------------tttcagtt----------gcattgattgtt--------ttttctaagaactatatgcatgtc--------agaatc-tgacac---------ctaatatgtaattttcaatcaggttttgcatcvaatggtgtatcaagttcctataattttcccccagatgttgtattttttgtgcaaggcagacccattgaagctcatagagttattttaagtgccaggtctccattttttaggagaaaatttgaaacagattggaaagatcgcaatgaagtgagattttcacghgaaaagttgtcttatcctgcgctatacagcctcatccacttcttttattccgacagactagatgtagctgtcgatgatatggaagatcttgtgagaatttgcaaagtatgcaaatgtgaatcgttgcaaagggttctggagaaagagctgattcaccaaaaatatgctgaatacaaatcactgagagatgtggacaactctcaaaaacggtttatwttacagggcctttccctccctgaggaagacaggcttcccgctgccttgcgtcaaatccttcaaatttccttggcaaaatctcccaaggaaagcaacttagagaatggtgttggtagatcattaccttctgttcatacaatgcagataagtgactctctggatgatcttgcagatgtttgtgtgagagttgacaataggttttttcgttgtcatcaagttgttttagcatcaagatcagaatattttaaaacaagattgtctcgcatgaaagattt---tcatgaagggaaagatgagttacctaatgttacccttccttgtctcgaagaacatgatctgagtgctgaggcatttgagaaaatgatcgagtatatgtaagttt----ttctttttttcccccc-----cattct------aa-------cttttaagt-tcttgct-------ttggtactgtag-------cttgg-----ttttggattgt---tttttgtag----------ataatact-gaactatg--------tct-aagtt------------------------------------------------------ttcctg----------------------------------------------------------------------------------------------------------------------------------------------------------------------------
>I28628_M051_Malvaceae_Werklea_horrida_seq1
--------------------------------------------------------------------------------------------------------------------------------------atttattgggtcccaaaatatcagctca----------------ttctagtt----------gcaagtattttt---------attcttagaaaagtatgcatgta--------tgcctc-tgacac-----------aacattgaatattgaatcaggttttgcatcgactggggtatcaagttcctatatttttccaccagatgttgtattttttgtgcaaggcagacccattgaagctcatagagttattttaagttcccgctctccattttttaggagaaagtttgaaacagactggaaagatcgcattgaagtacgattttcaagagaaaagctgtcttatcctgctctctatagtctcatccacttcttttattctgacagactagaggtttctgtagatgatatggaagatcttgtgagaatttgtaaagtgtgcaaatgtgaatccttacaaaggattctagagaaagaattgattcaccaaagatatgctgaatacaaagcattgagagacgtggacaactctcaaaaacggtttattttacagggcttgttccttcctgaggaggatcggcttcctgctgccttgcaacggatccttcaaatttccatggcaaagtcatccaaggaaaacggcctagacattggtgttgacagtttactgcctcgtgttggtgctctgcagttaaatgacactctatatgatcttgcagatatttgtgtaagagttgacaaaagggttttccgttgtcatcaagttattttagcatcaagatcagaatattttaaaacaagatcgtctcgtatgaaakaatt---tcacgaagggagagatgcattacctagtgatacccttccatgtcttgaagaacatgatttaagtgccgaggcatttgagaaaatgatcgagtatatgt--------------------------------------------------------------------------------------------------------------------------------------------------------------------------------------------------------------------------------------------------------------------------------------------------------------------------------------------------------------------------------------------------------------------
>I28629_M052_Malvaceae_Spirotheca_rosea_seq1
------------------------------------------------acactgaaatctttgatgaaatttc-aagtcagttgcatataacttgcag--atgtt----gc---------------ttttgttaaattattgggtcccaaaacatctgctca----------------ttttagtt----------gcaggtattgtt---------cttctgagaacaatatgcatgta--------tgagtc-tgacac---------ataacactgaatattcaatcaggttttacatccaatggggcatcaagttcctataatttccctccagatgttgtattttttgttcaaggcagacccattgaagctcatagagttattttaagtgcccggtcaccgttttttaggagaaagtttgaaacagattggaaagawcgcaatgaagtgcgattttcaagagaaaagttgtcttatcccgctctctatagcctcatccacttcttttattctgacagactagaggttgctgtagatgatatggaagatcttgtgagaatttgtaaagtatgcaaatgtgaatcgctacaaagggttgtagagaaagaactgattcaccaaaaatatgctgaatacaaagcattgagagatgtggacaactctcaaaaacggtttatattacagggcctgtctctacctgaggaggaccggcttcctgctgccttgcatcggatccttaaaaattcccttgcaaagtctcccaaggaacacaacctagacattggtgttgatagattactgcctggtgttgttgcaatccaattaagtgactctctggatgatcttgcagatatttgtgtaaaagttgacaaaaaggtttttcgttgccatcaagttgttttagcatcaagatcagaatattttaaagcaagattgtctcgtatgaaagattt---tcatgaagggaaagatgagttacctagtgatacccttccatatcttgaagaacatgatttgagtgctgaggcatttgagaaaatgattgagtatatgtaagttt----tttttttttgtttt------attttct------ag-------cttcttact-tttttctt------tcagttatgtag-------ctttg-----tctaggatttttttttctaaaa------------taatcct-gaactatt--------tctaaaatt-------ggttctgcgatttga--------atgttactg-------------------------------------------------------------------------------------------------------------------------------------------------------------------------------------------------
>I28630_M053_Malvaceae_Huberodendron_swietenioides_seq1
----------------------------------------------gaacactgaaatctttgatgaaatctt-tagtcaattgcatataacttgcag--atgct----gc---------------ttttgttaatttattgggtgccaaattaktagctca----------------tgttagtt----------gcaagtattgtt---------cttctgagaacaatatgcatgta--------tgagtc-tgacac---------ataacattgaatattcaatcaggttttacatccaatggggcatcaagttcctattatttccccccagatgttgtattttttgtgcaaggcagacccattgaagctcatagagttattttaagtgcccggtcaccattttttaggagaaagtttgaaacagattggaaagatcgcaatgaagtgcgattttcaagagaaaagttgtcttatcctgctctctatagcctcatccacttcttttattctgacagactagaggttgctgtagatgatatggaagatcttgtgagaatttgtaaagtatgcaaatgtgaatcgctacaaagggttctagagaaagaactgattcaccaaaaatatgctgaatacaaagcattgagagatgtggacaactctcaaaaacggtttattttacagggtctgtccctacctgaggaggaccggcttcctgctgccttgcatcggatccttcaaatttccctggcaaagtctcccaaggagcacagcctagacattggtgttggtagattactgcctcttgttggtgcaatccagttaagtgagtctctggatgatcttgcagatatttgtgtaagagttgacaaaaggatttttcgttgccatcaagttgttttagcatcaagatcagaatattttaaaacaagattgtctcgtatgaaagattt---tcacgaagggaaagatgagttacctagtgataccattccatatcttgaagaacatgatttgagtagcgaagcatttgagaaaatgattgagtatatgtaagttt----tttttttttttttttt----tytttct------aa-------cttcctact-ttttact-------tcagttctgtag-------cttag-----tcgaggattttcttttt------------------------------------------------------------------------------------------------------------------------------------------------------------------------------------------------------------------------------------------------------------------------------------------
>I28631_M054_Malvaceae_Trochetiopsis_benjaminae_seq1
gaatcatttttgaaggattttcaagtatgattatcagaaaatagtggaacactgaagtctttgaggaaattttaaagtccatggtatata----------------------------------------------------------------tgagctca----------------t-tttgtt----------gcagcttttgtt---------attcagagaacaatttgcatata--------tgactc-tgactc---------ctaacatataatattcactcaggtgttgcatccaatgggtcatcaagttcctatcattttcccccagatgttgtattttttgtacaaggcagacccattgaagctcatagagtaattttaagtgctcggtcacccatttttaggagaaagtttgaaacagattggcaagatcgcaatgaagtacggttttcaagagaaaagttatcttatcctgctctctacagccttatccatttcttttattctgacagactagaggtttctgtagaggatatggaagatcttgtgagaatttgtaaagtatgcaaatgtgaatctttacaaagggttctagagaaagaattgattcaccaaaaatatgccgagtataaagcattgaaagatgtggacaactctcaaaaacggtttattttacagggcctgtccctacctgaggaagatcgtcttcctgctgccttgcataagatccttcaggattccctagaaaagtctcccaaggaacccaacctaaacagtggtgttcataaattactgccttctgttggagcattgcagataagtgattctctgtatgatcttgcagatatttgtgtaagagttgacaaaaggatttttcgttgccatcaaattgttttagcatcaagatcagaatactttaaaacaagactatctcgtatgaaagattt---tcatgagggcaaagatgagctagctacctatgcgcttccatatcttgaagagcatgatttgagtgctgaaacatttgagaaaatgattgaatacatgtaagttt----cttttttttt-----------tttcctttctaagcttt----ttttttact-ttt--------------gtactatga-----------------taca-------------------------------------------------------------------------------------------------------------------------------------------------------------------------------------------------------------------------------------------------------------------------------------------------------
>I28632_M055_Malvaceae_Eriolaena_candollei_seq1
---------------------------------------------------------tctttgargarryctt-aagtcagtggtatataacttgcag--ttgtt-------------------tcttttgtta--ttttttagtaccaaaatatgagctca----------------t-tttgtt----------gcaggtgttgtt---------cttcagggaacaatktgcattta--------tgagtcttgactc---------ctaacatataatattcactcaggtgttgcatccaatggggcatcaagttcctatcattttcccccagatgttgwattttttgtgcaaggcagacccattgaakctcatagagtaattttaagtgctcggtcacccttttttaggagaaagtttgaaacagattggcaagatcgcaatgaagtacggttttcaagagmaaarttgtcytatcctgcyctctacagccttatccacttctttwattctgayagactagaggtttctgtagatgatatggaagatcttgtgaraatttgtaaagtatgcaaatgtgaatctttacaaagggttytagagaaagaattgattcaccaaaaatatgctgaatacaaagcattgaaagatgtggacaactctcaaaaacggtttattttacagggcctgtccctacctgaggaagatcgtcttcctgctgccttgcataagatccttyaggattccctagaaaagtctcycahggaacccaayctaaacactrgtgttcataaattactgccttctgatggagcattgcagataartgattctctgtatgatcttgcagatatttgtgtaagagttgacaaaaggatttttcrttgccatcaagttgttttagcrtcaagatcagaatactttgaaacaagactatctcgcatgaaagattt---tcatgaggggaaagatgagctagctacctatgcgtttccatatcttgaagagcatgatttgagtgctgaagcatttgagaaaatgattgaatacatgtaagtt-----tattttttac-----------ctttct------atttt----tttttcttt-k----------------rtrytakkm-----------------ymmaagrayatcttgaat------------------------------------------------------------ttatatttaa---------tccatgacct------------------------------------------------------------------------------------------------------------------------------------------------------------------------------------------------
>I28633_M056_Malvaceae_Adansonia_digitata_seq1
---------------------------------------------taaacaccgaaatctttgatgaaatctc-aagtcaattgaatataacttgcag--atgtt----ga---------------ttttgttaaattattgggtcccaaaatatcagckca----------------ttttagct----------gcaagtattctt---------cttctaagaacagtatgtctgta--------tgagtc-tgacac---------ataacattgaatattcaatcaggttttacagccaatggggcatcaagt---tattattttcctccagatgttgtattttttgtgcaagscaggcccattgaagctcatagagttattttaagtgcccggtcaccrttttttaggagaaagtttgaaacagattggaaatatcgcaatdaagtgcgattttcaagagaaaagttgtcttatcctgctctctatagcctcatccacttcttttattctgacagactagaggttgctgtagatgatatggaagatcttgkgagaatttgtaaagtatgcaaatgtgaatcgctgcamagggtcctagagaaagaactgattcaccaaaaatatgctgaatacaaagcattgagagatgtggacaactctcaaaaacggtttattttacagggcctgtccttgcctgaggaggaccggcttcctgctgccttgcatcggatccttaaaaattccttggcaaagtctccaaaggaacacagcctvgacattgktgttgacagattactgcctagtgttggtgcaatccagttaagtgactckctggatgatcttgcagatatttgtgtaagagttgacaaaaggdtttttcgttgccatcaagttgttttggcatcaagatcagaatattttaaaacaagaktgtctcgcatgaaagattt---tcatgaagggaaagatgagttacctagggataccsttccatgtcttgaagaacatgatttgagtgctgaggcatttgagaaaatgattgagtatatgtaagttt----tccttttttt-----------------------------------tttwtt-ttttytt------------------------------------tttwagsttctcac---------------------------------------------------------------------------------------------------------------------------------------------------------------------------------------------------------------------------------------------------------------------------------------------
>I28636_M059_Malvaceae_Pterospermum_pierrei_seq1
-------------------------------------------------------------------------------------------------------------------------------------------------------------gctca----------------tttttatt-----------caagtattgtt---------cttctgagaacaatttgtattta--------tgagcc-tgacgc---------ctaaaatgtaatattcactcagctgttgcatccaatggcgcaacaagttcctataatttccccccagatgttgcattttttgtgcaaggcagacccattgaggctcatcgagttattttaagtgcccggtcaccattttttaggagaaagtttgaaacagattggaaagatcgcaatgaagtgcgattttcaagagaaaagctgtcttatcctgctctctacagcctcatccacttcttttattctgacagactagaggttgcygtagatgatatggaagatcttrtgagaatttgtaaagtatgcaaatgtggatctctgcaaagggttttagagaaagaactgattcaccaaaaatatgctgaatacaaagcattgagagatgtggacaactctcaaaaacggtttattttacagggcctgtccctacctgaggaagaccgtcttcctgctgccttrcataagatycttcaaatttcccttgctaagtctcacaaggaacataacctagacatcaatgttcataaattactgcctcgtgtcagtgcattgcagataaatgactctctggatgatcttgcagatatttgtgtaagagttgacawaagggtttttcgttgccatcaagttgttttagcatccagatctgaatattttaaaacaaga---------------------------------------------------------------------------------------------------------------------------------------------------------------------------------------------------------------------------------------------------------------------------------------------------------------------------------------------------------------------------------------------------------------------------------------------------------------------------------------------------------------------------------------------
>I28637_M060_Malvaceae_Duboscia_vifidiflora_seq1
----------------------------wwtwrcc-------------------------------------------------cataaaagttgaag--ttatt----gc---------------ttttgttgttttgttgggtccctaaatttcagctca----------------tttcggtt----------gcaagtattggt---------cagctaagaacagtaygcatgca--------tgaatc-tgacac---------ctaacatgtaatatacaatcaggtgttgcatccaatggggcatcaagttcctataatttccccccagatgttgtattttttgtgcaaggcaggcccattgaagctcatagagttattttaagtgctaggtcgccattttttcagagaaagtttgaaacagattggaaacatcgcaatgaagtgcgattttcaagagaaaagttgtcttatcctgctctttacagcctcatccacttcttttattctgacagactagaggttgctgtagatgatatggaagatcttgtcagaatttgtaaagtatgcaaatgtgaatcattacaaagggttctagagaaagaactgattcaccaaaaatatgccgaatacaaggcactgagagatgtggacaactctcaaaagcggtttattttacagggcttatctctccccgaggaagatcagctttctgctgccttgcatcggatccttcaaatttccctggcaaagtcttccaaggaacacaacctagaaattggtgttgatagattactgccttatgtcagtacgatgcagagtagtgactctgtggatgatcttacagatatttgtgtaagagttgacaaaaggaacttccgttgccatcaagttgttttagcatcaagatcagaatattttaaagcaagactgtctcgtatgaaagattt---tcatgaaggcaaagatgagttacccagtgatgcccttctgtgtcttgaagaacatgatttaagtgctgaagcatttgagaaaatgattgagtatatgtaagttc----ttttgttgtt----------attttctct----ag-------ttttttatc-tttcact-------tcagtactgtag-------------------------------------------------------------gctatt------ggtgt-----------------------------------------------------------gtctctaagttgtctggggtcactgatcgtgtt--------------------------------------------------------------------------------------------------------------------------------------------------
>I28638_M061_Malvaceae_Basiloxylon_brasiliensis_seq1
---------------------------------------------------------------ctgaaatctt-aagtcgatggcacataacttgcag--ttatt-----g---------------ctcttttaatttattggatcccaaaatatcagctca----------------tttaagtt----------gcaagtattttt---------cttctgagaacagtatgcatgtt--------caagtc-tgacac---------ctaatgtgcaatattctatcaggttttgcatccaatggggtatcaagttcttatcatttccctccagatgttgtattttttgtgcaaggcagacctattgaagctcatagagttattttaagtgcccgctcgccattttttaggagaaagtttgaaagagattggaaagatcgcaatgaagtgcgattttcaagagaaaagttgtcttatccagctctctacagcctcatccacttcttctattctgacagactagaggttgctgtagatgatatggaagatcttgtcagaatttgtaaagtatgcaaatgtgaatcgctgcaaagggttctagagaaagaactgattcaccaaaaatatgctgaatacaaagcattgagagatgtggacaactctcaaaaacggtttattttacagggcctgtccctacctgaggaagatcggcttcctgcagccttacatcggatccttcaaatttccctggcaaagtctcccaaagagcaaaacctagataatggtgttgataaattactgccttttgttggtgcaacgcagataagtaactccctggatgatcttgcagatatttgtgttagagttgacagaaggatttttcgttgccatcaagttgttttagcatcaagatcagaatattttaaagcaagattgtctcacatgaaagattt---tcacggagggaaagatgagttacttagtgatacccttccatatcttgaagaacatgatttgagtgctgaggcatttgagaaaatgattgagtatatgtaagttt----gttttttttc-----------ccccta------ac-------tttttattt-ttttact-------tcagtactgtag-------cttag-----tttaggatattcctttttccaaa----------ataatact-gaactatt--------tct-gactt--------------------------------attattgctactggtgtgggggtctctatcctatcttgcatcatagatcatgtta-------------------------------------------------------------------------------------------------------------------------------------------------
>I28639_M249_Malvaceae_Gyranthera_amphibiolepis_seq1
-------------------------------------------gtggaacactgaaatctttgatgaaatctt-aagtcaattgcatataacttgcag--atgct----gc---------------ctttgttaattaattgggtcccaaaatattagctca----------------ttttagtt----------gcaagtattgtt---------cttctgagaacaatatgcatgta--------tgagtc-tgacac---------ataacattgaatattcaatcaggttttacatccaatggggcatcaagttcctattatttcgccccagatgttgtattttttgtgcaaggcagacccattgaagctcatagaattattttaagtgcccggtcaccatttttcaggagaaagtttgaaacagattggaaagatcgcaatgaagtgcgattttcaagagaaaagttgtcttattctgctctctatagcctcatccacttcttttattctgacagactagaggttgctgtagatgatatggaagatcttgtgagaatttgtaaagtatgcaaatgtgaatcgctacaaagggttctagagaaagaactgattcaccaaaaatatgctgaatacaaagcattgagagatgtggaaaactctcaaaaacagtttattttacagggcctgtccctacctgaggaggaccggcttcctgctgccttgcatcggatccttcaaatttccctggcaaagtctcccaaggaacacagcctagacattggtgttgatagattactgccttgtgtcggtgcaatccagttaagtgattctctggatgatcttgcagatatttgtgtaagagttgacaaaaggatttttcgttgccatcaagttgttttagcatccagatcagaatattttaaaacaagattgtctcgtatgaaagattt---tcatgaaggaaaaggtgaatttcctagtgatacccttccatatcttgaagaacatgatttgagtgccgaggcatttgagaaaatgattgagtatatgtaagttt----tttttttttt------------tthhh------aa-------cttcctact-ttttact-------tcagttgtgtag-------ctta-----------------------------------------------------------------------------------------------------------------------------------------------------------------------------------------------------------------------------------------------------------------------------------------------------------------
>I28640_M062B_Malvaceae_Diplodiscus_paniculatus_seq1
---------------------------------------------------------------atggaagggt-----------------------------------------------------gtccttttctcagcaggct-----gtggtcggcaca----------------tttttatt---------tgtgagtattgtt---------cttctgggaacaatttgcattta--------tgagcc-tgacca---------ctaacatagaatat-----caggttttgcgtccaacggagcatcaagttcctatcatttccctccagatgtcgtattttttgtgcaasgtagacccatcgaagctcatagagttatcttgagtgcccggtcaccattttttagaagaaagtttgaaactgattggaaagaacgcaatgaagtgcgattttcaagagaaaaattgtcttatcctgctctctgcagcctcatccacttcttttattctgatagactagatgttgctgttgatgatatggaagatcttgtgagaatatgtaaggtatgcaaatgtgaatcattacaaagggttctagagaaagaactgattcaccaaaaatatgctgactataaagccttgagagatgtggacagctctcaaaaacggtttattttacaaggcctgtcgctaccggaggaagaccggcttcctgctgccttgcatcatrtccttcaaatttccctggcaaagtctcccagggaacacaacctagacaactgtgttgatagattactgccttgtgtcgacgcaatgcagataagtgactcccgggatgatcttgcagatatatgtgtaaaagttgacaaaagaatttttcgttgccatcaagttattttagcatcaagatcagaatattttaaagcaagattgtctcgtatgaaagattt---tcctcaagggaaagatgagttgcctagtgatacccttccatatcttgaagaacatgatttgagtgctgaggcatttgagaaaatgattgagtatatgtaagttt----ttttccct-------------------------aa-------atttttaca-ttttact-------tcagtactg-------------------------------------------------------------------------------------------------------------------------------------------------------------------------------------------------------------------------------------------------------------------------------------------------------------------------------
>I28641_M063_Malvaceae_Brownlowia_peltata_seq1
-----------------------------------------------agcacctaaatctttgatggaatctt-aagtcaatggcatataacttgcag--ttttt---------------------gcttttttttaattgggatccctagatgtcagcacg----------------tttttatt---------tgtgagtattgtt---------tatctgggaacaatatgcattta--------tgagcc-tgacca---------ctaacatagaatat-----caggttttgtgtccaacggagcatcaagttcctatcatttccctccagatgtcgtattttttgtgcaaggtagacccattgaagctcatagagttattttgagtgcccggtcaccattttttagaagaaagtttgaaacagattggaaagaacgcaatgaagtgcgattttcaagagaaaaattgtcttatcctgctctctacagcctcatccacttcttttattctgatagactagatgttgctgttgatgatatggaagatcttgtgagaatatgtaaggtatgcaaatgtgaatcattacaaagggttctagagaaagaactgattcaccaaaaatatgccgactataaagcattgagagatgtggacagctctcaaaagcggtttattttacaaggcctgtcgctaccggaggaagaccggcttcctgctgccttgcatcagatccttcaaatttctctggcaaagtctcccaaggaacgcaacctagacaactgtgttgatagattactgccttgtrtcgacgcaatgcagataagtgactcccaggatgatcttgcagatatatgtgtaaaagttgacaaaaggatttttcgttgccatcaagttattttagcatcaagatcagaatattttaaagcaagattgtctcgtatgaaagattt---tcctgaagggaaagatgagttacctagtgatacccttccatatcttgaagaacatgatttgagtgctgaggcatttgagaaaatgattgagtatatgtaagttt----tttcccct-------------------------aa-------atttttaca-ttttact-------tcagtactgttg-------cttag-----tttaggaattttcttttttgaaa----------tcaatacc-gaaatgta--------tct-gaat--------ggtcctgtggtt---------------------------------------------------------------------------------------------------------------------------------------------------------------------------------------------------------------------
>I28643_M065_Malvaceae_Hermannia_flammea_seq1
--------------------------------------------------------------------------aagttgatggcataaagtt------gtagtta--------------------cattgttgcttttttggctttcaaaatatcagctta----------------ttctgatt----------acaagtatttttcttattgttctgctaagatcaatatgcatgta--------tgaatc-tgatga---------ttaaaatacaatattcaatcaggttttgcatccaatgggacttcaagttcctatcttttccccccagatgttgtattttttgtgcaaggcagacccattgaagctcatagagttattctaagtgctaggtcgccattttttaggagaaagtttgaaacagattggaaagatcgcaatgaagtgcgattttcaagagaaaagttgtcttatcctgctctctacagcctcatccacttcttttattccgacagactagaggttgctgttgatgatatggaagatcttgtgagaatttgtaaagtatgcaaatgtgagtcattacaaagagttatagagaaagaactgattcaccaaaaatatgctgaatacaaggcgctgagagatgtggataactctcaaaaaaggtttattttacagggcctgtcccttcccgagracgaccggctttctgctgccttgcatcggatccttcaaatttcattggcaaagtctttcaaagaacacaacctagataacggtgatgacagattactgccttcttttggtgcaatgcagattagtgactctctggatgatcttgcagatatttgtgtaagagttaacaaaaggatttttcgttgccatcaagttgttttagcctcaagatcagaatattttaaagcaagattatctcgtatgaaagattt---tcatgaagggaaagatgagtctccttgtgatgcccttccatgtcttgaagaacatgatttgagtgctgaggcctttgagaaaatgatcgagtatatgtaagttt-----------------------tattccct-----caa-------gtttttact-tcttact-------acagttcagcag-------cttag-----tgtaggatttg---tttttgaag----------ataatact-gagctatt--------tct-taatt-------ggtgctgtgattggaac-ttgkaacatttctg-------------------------------------------------------------------------------------------------------------------------------------------------------------------------------------------------
>I28644_M066_Malvaceae_Thomasia_solanaceae_seq1
----------------------------------------------------------ctgtgatcaaaactt-aagttgatggcgttaaacttgaag--ttgtt----gc---------------gtttgttgctttattggctccaaaaaaatcagctca----------------ttttggtt----------gcaagtgttgtt---------ctgctaagaacaatatgcatgta--------tgcatc-tgacac---------gtaaaatgtgatattcaatcaggtcttgcatccaatggggcatcaagttcctatcattttcccccagatgttgtgttttttgtgcaaggcagacccattgaagctcatagagttattttaagtgccaggtcaccattttttaggagaaagtttgaaacagattggaaagatcgcaaggaagtgcgattttcaagagaaaagttgtcttatcctgctctctacagcctcatccacttcttttattctgacagactagaggtttctgtagatgatatggaagatcttgtgagaatttgtaaagtatgcaaatgtgaatcattacaaaggcttctagagaaagaactgattcaccaaaaatatgctgaatacaaagcactgagagaagtggacaactctcaaaagaggtttattttacagggcctgtccctccctgaggaagatcggcttcctgctgccttgcattggatccttaaaatttctctggcaaagtcttccaaggaacacaacctagaaaatggcattgatagattactgccttgttttggtgcaatgcagataagtgatcctctggatgatcttgcagatatttgtgtaagagttgacaaaaggatttttcgttgccatcaagttgttttagcatcaagatcagaatattttaatgcaagattatctcgtatgaaagattt---tcatgaaggaaaagatgatttacttagtgatacccttccgtgtcttgaagaacatgatttgagtgctgaggcatttgagaaaatgattgagtatatgtaagatt----ttttgtcccccccccccccaacttttt-------a-------ctttttact-tcttact-------acagttctatag-------cttaa-----tttaggatttt------ttgaag----------ataatact-gaactatk-----a--ttt--------------------------------------------------------------------------------------------------------------------------------------------------------------------------------------------------------------------------------------------aa
>I28645_M067_Malvaceae_Guichenotia_ledifolia_seq1
-----------------------------------------------aacactgaaatctgtgatgaaatctt-aagttgatggcattaaacttgaag--ttgtt----gc---------------ttttgttgtgttattggctccagaaaaattagctca----------------ttttggtt----------gcaagtgttgtt---------ctgctaagaacaatatgcatgta--------tgcatc-tgacac---------ataaaatgtaatattcaatcaggtcttgcatccaatggggcatcaagttcctatcattttcccccagatgttgtgttttttgtgcaaggcagacccattgaagctcatagagttattttaagtgccaggtcaccattttttaggagaaagtttgaaacagattggaaagatcgcaaggaagtgcgattttcaagagcaaagttgtcttatcctgctctctacagcctcatccacttcttttattctgacagattagaggtttctgtagatgatatggaagatcttgtgagaatttgtaaagtatgcaaatgtgaatcattacaaaggcttctagagaaagaactgattcaccaaaaatatgctgaatacaaagcactgagagaagtggacaactctcaaaaaaggtttattttacagggccagtccctccctgaggaagatcggcttcctgctgccttgcattggatccttaaaatttctctggcaaagtcttccaaggaacacaacctagaaaatggcattgatagattactggcttgttttggtgcaatgcagataagtgaccctctggatgatcttgcagatatttgtgtaagggttgacaaaaggatttttcgttgccatcaagttgttttagcatcaagatcagaatattttaatgcaagattgtctcgtatgaaagattt---tcatgaaggaaaagatgatttacctagtgatacccttccctgtcttgaagaacatgatttgagtgctgaggcatttgagaaaatgattgagtatatgtaagaat----tttttttgtccccccc-----cccccc------ma-------mmwtttact-tcttact-------acagtt----------------------------------------------------------------------------------------------------------------------------------------------------------------------------------------------------------------------------------------------------------------------------------------------------------------------------------
>I28646_M068_Malvaceae_Helmiopsis_sp_seq1
-----------------------------------------------------------------------------tcaatggcatataaatggcag--ttgtt-------------------tcttttgtta-tttttttagtaccaaaatatgagctca------------------tttgtt----------gcaggcgttggt---------cttcagagaacaatttgcgttta--------tgagtc-tgactc---------ctaacatataatattcactcaggtrttgtatccaatgaggcatcaagttcctatcattttcccccagatgttgtattttttgtgcaaggcagacccattgaagctcatagagtaattttaagtgctcrgtcacctttttttaggagaaagtttgaaacagattggcaagatcgcaatgaagtacggttttcaagagaaaagttgtcttatcctgctctctacagccttatccacttcttttattctgatagactagaggtttctgtagatgatatggaagatcttgtgagaatttgtaaagtatgcaaatgtgaatctttacaaagggttctagagaaagaattgattcaccaaaaatatgctgaatacaaagcattgaaagatgtggacaactctcaaaaacggtttattttacagggcctgtccctacctgaggaagatcgtcttcctgctgccttgcataagatccttcaggattccctagaaaagtctctcatggaacccaacctaaacactggtgttcgtatattactgccttctgatggagcattgcagataagtgattctctgtatgatcttgcagatatttgtgtaagagttgacaaaaggatttttcgttgccatcaagttgttttagcatcaagatcagaatactttaaaacaagactatctcgtatgaaagattt---tcatgaggggaaagatgagctagctacctatgcgcttccatatcttgaagagcatgatttgagtgctgaagcatttgagaaaatgattgaatacatgtaagtttc--ttttttttttc-----------ctttct------aagct----ttttttttt-tttttthhhtt---ttdbtaykatga-----------------tacaagagta-------------------------------------------------------------------------------------------------------------------------------------------------------------------------------------------------------------------------------------------------------------------------------------------------
>I28647_M069_Malvaceae_Cheirolaena_linearis_seq1
-tattgtttgt------------------attatctgaaaattgtggaacactgaaatctgtaaggaaattttaaagtccatggtatata----------------------------------------------------------------tgagctca----------------t-tttgtt----------gcagcttttgtt---------cttcagagaacaatttgcatatatgactcattgactc-tgattc---------ctaacatataatattcactcaggtgttgcatccaatgggtcatcaagttcctgtcattttcccccagatgttgtattttttgtgcaaggcagacccattgaagctcatagagtaattttaagtgctcggtcacccttctttaggagaaagtttgaaacagattggcaagatcgcaatgaagtacggttttcaagagaaaagttgtcttatcctgctctctacagccttatccatttcttttattctgacagactagaggtttctgtagaggatatggaagatcttgtgagaatttgtaaagtatgcaaatgtgaatctttacaaagggttctagagaaagaattgattcaccaaaaatatgccgagtataaagcattgaaagatgtggacaactctcaaaaaaggtttattttacagggcctgtccctacctgaggaagatcgtcttcctgctgcgttgcataagatccttctggattccctagaaaagtctcccaaggaacccaacctaaacagtggtgttcataaattactgccttctgttggagcattgcagataagtggttctctgtatgatcttgcagatatttgtgtaagagttgacaaaaggatttttcgttgccatcaaattgttttagcatcaagatcagaatactttaaaacaagactatctcgtatgaaagattt---tcatgagggcaaagatgagatagcttcctatgcgcttccatatcttgaagagcatgatttgagtgctgaagcatttgagaaaatgattgaatacatgtaagttt----cttttttccc-----------ctttct------aagct----ttttttact-ttt--------------gtactatga-----------------taaaagagattcatactt------------------------------------------------------------cagtggttgt---------atatcagttttaaa--------------------------------------------------------------------------------------------------------------------------------------------------------------------------------------------
>I28648_M070_Malvaceae_Helmiopsiella_madagascariensis_seq1
------------------------------------------------aaactgaaatctttgaggaaatctt-aagtcagtggtatataacttgcag--ttgtt-------------------tcttttgtta--ttttttagtaccaaaatrtgagctca----------------t-tttgtt----------gcaggtgttgtt---------cttcagagaacaatttgcattta--------tgagtcttgactc---------ctaacatataatattcactcaggtattgcatccaatggggcatcaagttcctatcattttcccccagatgttgtattttttgtgcaaggcagacccattgaagctcatagagtaattttaagtgctcgttcacccttgtttaggagaaagtttgatacagattggcaagatcgcaacgaagtacggttttcaagagaaaagttgtcctatcctgctctctacagccttatccacttcttttattctgacagactagaggtttctgtagatgatatggaagatcttgtgaaaatttgtaaagtatgcaaatgtgaatctttacaaagggttctagagaaagaattgattcaccaaaaatatgctgaatacaaagcattgaaagatgtggacaactctcaaaaacgttttattttacagggcctgtccctacctgaggaagatcgtcttcctgctgccttgcataagatccttcaggattccctagaaaagtctcccaaggagcccaacctaaacactagtgttcataaattactgccttctgatggagcattgcagataagtgattctctgtatgatcttgcagatatttgtgtaagagttgacaaaaggatttttcgttgccatcaagttgttttagcatcaagatcagaatactttaaaacaagactatctcacatgaaagattt---tcatgaggggaaagatgagctagctacctatgtgcttccatatcttgaagagcatgatttgagtgctgaagcatttgagaaaatgattgaatacatgtaagtt-----tattttttac-----------ttttct------aagct----tttttttt--------------------------------------------------------------------------------------------------------------------------------------------------------------------------------------------------------------------------------------------------------------------------------------------------------------------------------------------------------
>I28649_M071_Malvaceae_Goethalsia_meiantha_seq1
------------------------------------------------gtagtggaacacttgatgaaaattg-aagtcaatggcatggaagttgaag--ttctt----gct-----------ttttttttttgttttattgggtccctaaatatcaggtca----------------tttcggtt----------gcaagtattatt---------cagctaagaacagtatgcatgca--------tgaatc-tgacac---------ctaacatgtaatatacaatcaggtcttgcatccaatggggcatcaagttcctataatttcgccccagatgttgtattttttgtgcaaggcagacccattgaagctcatagagttattttaagtgccaggtcgccatttttccggagaaagtttgaaacagattggaaacatcgcaatgaagtgcgattttccagagaaaagttgtcttatcctgctctttacagtctcatccacttcttttattctgacagactagaggttgctgtagatgatatggaagatcttgtcagaatttgtaaagtatgcagatgtgaatcattacaaaggtttatagagaaagaactgattcaccaaaaatatgctgaatacaaagcactgagagatgtggacaactctcaaaagcggtttattttacagggcctatcccttcccgaggaagatcggcttcctgcttccttggatcggatccttcaaatttccctggcaaagtcttccaaggaacacaacgcagaaaatggtgttgatagattactgccttatgtcagtacgatgcagattagtgactctgtggatgatcttgcagatatctgtgtaagagttgacaaaaagaactttcgttgccatcaagttgttttagcatcaagatcagaatattttaaagcaagactgtctcgtatgaaagattt---tcatgaaggcagagatgagttacctagtgatgcccttccatgtcttgaagaacatgatttaagtgctgaagcatttgagaaaatgattgagtatatgtaagttc----tttttttgtt-------a---ctttcttt----ag-------ttttattcc-ttttact-------tcagtactgtag-------cttac-----cttaggacttatttttgaagagt------------------------------------------------------------------------------------------------------------------------------------------------------------------------------------------------------------------------------------------------------------------------------------
>I28652_M074_Malvaceae_Hildegardia_barteri_seq1
-------------------------------------------------------------tgatgaaatctt-aagtcaatggcatattacttgcag--ttgtt-----g---------------ctcttttaatttattgggttcaaaaatatcagctca----------------tttaagtt----------gctagtcttgtt---------attctgagaacaatatgcatgtt--------tgagtc-tgacat---------ctaatgtgtaatattcaatcaggttttgcatccaatggggcatcaagttcctatcatttcccaccagatgttgtattttttgtgcaaggcagacccattgaagctcatagagttattttaagtgcccggtcaccattttttaggagaaagtttgaaggagaatggaaagatcgcaatgaagtgcgattttcaagagaaaagttgtcttatcctgctctctacagcctcatccacttcttttattctgacagactagagattgctgtagatgatatggaagatcttgtgagaatttgtaaagtatgcaaatgtgaatcgctacaaagggttctagagaatgaactgattcaccagaaatatgctgaatacaaggcattgagagatgtggacaactcccaaaaacggtttattttacagggcctgtccctacctgaggaagaccggcttcctgctgccttgcatcgaatcctacaaatttccctggcagagtctctcaaagaacaaaacctagataatggcgttgatagattactgccttgtgttggtgcaatgcagataagtaattctctggatgatcttgcagatatttgtgttagagtcggcaaaaggatttttcgttgccatcaagttgttttagcatcaagatcggaatattttaaagcaagattgtctcgcatgaaagattt---tcatgaagggaaagatgagttacttagtgatacccttccatatcttgaagaacatgatttgagtgctgaggcatttgagaaaatgattgagtatatgttagttt----ttttcc-------------------ct------ac-------ctttttacc-ttttact-------tcagtactgtag-------gttag-----tttaggattttcctttttgtaaa----------ataataca-aaacagtt--------tct-gacgt-------ggtcctatggctgga--------atgttactgctactggcatgagggtctct-----------------------------------------------------------------------------------------------------------------------------------------------------------------------------
>I28653_M168_Malvaceae_Theobroma_cacao_seq1
-------------------------------------------------cactgtaatctttgatgaaatctt-aagt-------atgaaacttgaag--tggtt-----g---------------cttttgtgctttattgggcccaaaaatatcagccaaa--------------cttttggtt----------gctagtattttg---------cttctaagaacaatatgcatata--------tgaatc-tgagac---------ctaacatgtaatattcaattaggtcttgcatcaaatggggcatcaagttcctatcagttccccccagatgttgtattttttgtgcaaggcagacccattgaagctcatagagttattttaagtgcccggtcaccattttttaagagaaaatttgaaacagattggaaagatcgcagtgaagtgcgattttcaagagaaaagttgtcttatcctgctctatacagcctcatccacttcttttattctgacagactagaggttgctgtagatgatatggaagatcttgtgagaatttgtaaagtatgcaaatgtgattcgttacaaagggttctagagaaagaactgattcaccaaaaatatgctgaatacaaagcactgagagacgtggacaactctcaaaaacggtttattttacagggcctgtccctccctgaggaagaccggcttcctgctgccttgcatcgggtccttcaaatttccctggcaaagtctcccaaggaatgcaacctagacaatggtgttgatacattacagtattatgttggtgcaatgcagataagtgactctctggatgatcttgcagatgtttgtgttagagttgacaaaaggatttttcgttgccatcaagttgttttagcatcaagatcagaatattttaatgcaagattatctcgtatgaaagattt---tcatgaatggaaagatgagttaactagtgatacccttccgtttctggaagaacatgacttgagtgctgaggcatttgagaaaatgattgagtatatgtaaggtt----ttttttttttcttt-------------------aa-------ctttttatg-tttttct-------tcattattgtag-------cttaa-----ttttggatttctttttatta--------------taatgctgaaactata--------tct-gaatt-------ggtcctgtggttgga--------acattactgctactggagtagg--tctctaagctgtctagggtcacagatcatg----------------------------------------------------------------------------------------------------------------------------------------------------
>I28654_M105_Malvaceae_Pachira_aquatica_seq1
-------------------------------------------------------------------------------------------cttgcag--atgtt----gc---------------ttttgttattttattgggtcccaaaatatcagctca----------------ttttagtt----------gcaartattgtt---------cttctgagaacaatatscatgta--------tgagtc-tgacac---------atayyrttgaatattcaatcaggttttacatccaatggggcrtcaagttcctattatttccccccagatgttgtattttttgtgcaaggcagrcccattgaagctcatagagttattttaagtgcccggtcaccattttttaggagaaagtttgaaamagattggaaagatcgcaatgaagtgcgattttcaagagaaaagttgtcttatcchgctctctatagcctcatmcacttcttttattchgacagactagaggttgctgtagatganatggaagatcttstgagaatttgtaaagtatgcaaatgygaatcgctwcaaagggttctagagaaagaactgattcaccaaaaatatgcygaatacaaagcattdagagatgtggacaactctcaaaaacggtttattttacagggyctgtccctacctsaggaggaccggcttcctgctgccttgcatcgvatccttaaaarytcyctkgcaaagtctcccaaggaacacagcctagacattggtgttgatrgrttamtgchyggtgttggtgcaatccagttaagtgacwmtctggatgatcttgcagatatttgtgtaagagttgacaaaagggttttkcgttgccatcaagttdttttagcatcaagatcagaatattttmaaacaagattgtctcgtatgaaagattt---tcatgaagggaaagatgakttacctagtgatamccttccatatcttgaagaacatgatttgagtgcygakgcatttgagaaaatgattgagtatatgtaagttt----ttttgtttty-----------tkttyt------ws-------ctwsytwct-ttttactg------tcagtactgtag-------cttag-----tctgggatttgtttttctgaaa------------taatact-gaactatt--------tct-aaatt-------ggttctgtggttgga--------acgt------------------------------------------------------------------------------------------------------------------------------------------------------------------------------------------------------
>I28655_M148_Malvaceae_Robinsonella_mirandae_seq1
--------------------------------------------------------------------atctt-aagtcaattgcatataamtwgcag---------atat---------------tgctttkgattcattgggtcccaaaatataagctcg----------------ttctagttt--------tgcaagtgttgttc-------atttctdagaacartatgcaygta--------cgtttc-tgaca-----------aaacattcaatattcaatcaggttttgaatccaatggggcatyaarttcctattatttccccycrgabgttgtgttttttgtgcaaggcagacccattgaagctcatagagttattttaagttcccggtctcyattttttaggagaaagtttgaaacdgactggaaagatcgcaatgaagtgcgattttcaagagaaaagttgtcttatccwgctctmtatagtctcatccacttcttttattctgacagdctagaggttactgtagaggatatggaagatcttgtgagaatttgtavagtttgcaaatgtgaatcgctacaaaggattctagagaaagaactgattcaccaaaaatatgctgaatacaaatcattgagagatgtrgacaactctcaaaaacggtttattttacaaggyctgtcyctacckgaggaggaccggcttcctgstgccttgcatcggatccttcaratttccttgdcaaagtcayccaaggamcacagcctagacattggygttgacarantactgccycgtgttgctvcavtgcagttdagtgabtcthtggatgatcttgcagatatttgtgtargagttgacaaaagggtttttcgttgccatcaagttgttttrgcatcaagatcagaatattttaaaacaagdttgtctcgtatgaaagattt---tcatgaagggaaagatgcattacctagtgatacccttccatatcttgaagaacatgatttgagtgctgaggcatttgagaaratgatygagtatatgtaagtgt----ttttatc--------------ccctgt------am-------tttcttaat-ttttayt-------tcagtattgtaaktyrwawctmrwa----cctactattytmtttttytgaaa-----------taaaayg--aacgrtt--------tct-aaact-------gkttctatggtttka--------actttattgctactggtgtgaaggtctcttagctgtctt-------------------------------------------------------------------------------------------------------------------------------------------------------------------
>I28656_M002_Malvaceae_Tilia_americana_seq1
------------------------------------------------------------------aaatctt-aagtcaatggcatrwaacttgcag--ttgtt----gc---------------ttttgttaatttattgggtcccaaaatatcagctca----------------ttttrgtt----------ryraswkttgtt---------ctymkragaacaatatgcatgta--------tgartc-tgacac---------ctarcatrtaatattcaatcaggttttgcatccaatggggyatcaagttccdatcatttccccccagatgttgtattttttgtdcaaggcagacccattgragctcatagagttattttaagtgcccggtcaccattttttaggagaaavtttgaaacagattggaaagatcgcaatgaagtgcgaytttcaagagaaaagttgtcttatcctgctctctacagcctcatccacttcttttattctgacrgactagaggttgctgtagatgatatggaagatcttgtgagaatttgtaaagtatgcaaatgtgaatcvbtacaaagggttctagdgaaagaaytgattyaccaaavatatgckgaatacaaagcaytgagagatgtggacaactctcaaaaacgrtttattttacagggcctgtycctacckgaggaagaccggcttccygctgcyttgcayyggatccttcaaatttccctggcwaastytcccaaggaacacaamytagacaatggtgttgrtakdttactgccttgtkttggtgcaatgcwgataagtgactctctggatgatcttgcagatatttrtgtaagagttgacaaaaggatttttygttgccatcaagttgttttagcatcaagatcdgaatattttaaagcaagattgtctcgtatgaaagattt---tcatgaagggaaagatgagttdcctwgtgatacccttccatvtcttgaagaacrtgrtttgagtgctgaggcatttgagaaaatgattgagtatatgtaagttt----tttwtktmttwmtt----------------------------tttctwact-ttttact-------tcartaykgtag-------yktwywkrtttatttattttttttcttttgaaa----------ataatact-saactattcta---tctct-gaatt-------ggtcctgt-------------------------------------------------------------------------------------------------------------------------------------------------------------------------------------------------------------------------
>I28657_M180_Malvaceae_Triumfetta_lappula_seq1
------------------------------------------------acactgaa------------------attttaacggcatgaaaatttgaa-gttgct----gc---------------ttttgttgctttcttgggtccmaaaatatcagctca----------------ttttggtt----------gcaagtwttgat---------tagctaagaacaatatgcatgcd--------tgaata-tgagacytarsgatgctaacatgtaatatacaatcaggtgttghgyctaatgggccttcaagttcctattatttcccmccagatgttgtcttttttgtgcaaggcagacccattgaagctcatagagttattttaagtgcyaggtcgyhrttbttbaggagaaagtttgaaacagattggaaagatcgtaatgaagtgcgattttcaagagaaaagttgtcttatcctgctctctacagcctcatccactttttttattctgacagactagaggttactgtagatgatatggaagatcttgtcagaatttgtaaagtgtgcaaatgtgaahcattacaaagggttctagagaaagaactgattcaccaaaartatgcygaatacaaagcrctkagagatgttgacaactctcaaaagcggtttattttacagkghgtdtccctccctgaggaagaccggcttccygctgccttgcatcggatccttcaaatttccctggcaaagtctcccaaggwacacaacctagagaatggcattgatagattactgccgtatgttaghagtatgcagataagdgactcagtgaatgaccttgcagatatttgtgtaagagttgacaaaaggattttycgttgccatcaagttgttttagcgtcaagatcagaatattttaaagcaagattgtctcgtatgaaagattttaatgatgaaggcaaaagtgatttgcstagtgaaaccsttccttgtcttgaagaacatgatttgagtgctgaagcwtttgagaagatgatcgagyatatgtaagttc----ttwttrtcaacmcc-------sycycy---------------yctctctctctcttatat-----atcgttgctgtag-------cttac-----cataggatttc---attttggag----------ataatac-------------------------------------------------------------------------------------------------------------------------------------------------------------------------------------------------------------------------------------------------------------------
