# Supplementary material for: Localized Phylogenetic Discordance Among Nuclear Loci Due to Incomplete Lineage Sorting and Introgression in the Family of Cotton and Cacao (Malvaceae)
Source: Front Plant Sci. 2022 Apr 13;13:850521. doi: 10.3389/fpls.2022.850521 (PMC9043901; doi:10.3389/fpls.2022.850521)
Supplement: Supplementary file 1 [file Data_Sheet_1.ZIP › Alignments_v4/L116.fasta]

>I28591_M023_Malvaceae_Neobuchia_paulinae_seq1
--------------------------------------------------------------------------------------------------------------------------------------------------------------------------gaggttttgg-agtaaagacaaca-atatgctttgaggaagtaatttgctgtttgag----------------tttattattaa-tggtatc--------------------ttcactaaatgaagttctggttt--------------------------ccttatgttcctctcct-------cttatcatgcagttgaagttacggcacctaataagcagtgagatattactttatcctggatatgctcctgaacctggtgtcaagtacagagttttccactacggcttggaatttaaagttgggaattggagctttgataaggcgaaatggagagaggttgacgtggtcaacacatgctgggctacgtttccagacccgcctgatccttcaacactcgagcaaactgatgagagcttacttcaacgagacctgcttagcatagaatgtgcaagaacactaaatgaagcattacgtttgcatcacaagaggagaaattgccctgaccctactgccttatccaatccaaatttggatacgacaaaggatg------ccacaaattcaaggaagtttggtaggttttctgggaatgacgatataaaaggcaatccagtgcc------cagaaatcattctcagga---atctttacct-aaagttacagatgggcttttca-----------------------------------------------------------------------------------------------------------------------------------------------------------------------------------------------------------------------------------------------------------------------------------------------------------------------------------------------------------------------------------------------------------------------------------
>I28592_M188_Cytinaceae_Bdallophytum_americanum_seq1
-------------------------------------------------------------------------------------------------------------------------------------------------------------------------------------------------------------------------------------------------------------------------------------------------ataggtgtttctga---------------------------------tatgctgcttctttgatcaatgatcatgcagctgaagctgcgtcacatcataagcaatgagatattaatatacccggggtatgttcctaaacctggggtcaagtatagggttttccactatggactggaatttggtgttggcaactggagctttgataaggcaaagtggagagatgttgacctggtgaacaactgctgggccaaatttcctgacccacccgatccctcgacacttaatccaacggatgagaacttacttcagcgagacctgcttagtgtagaatgtggacaagcactgaatgaagcactgcatttgcatcacaa---aaagaactgccacaatccta------------gtttaaagtggagggagatggacagtgac---ggtggaggtttgaggaaaatgggtaagttt---gaagaatatgatgtgagaagcaaatttgtgac------cataaaccattcac---------------------------------------------------------------------------------------------------------------------------------------------------------------------------------------------------------------------------------------------------------------------------------------------------------------------------------------------------------------------------------------------------------------------------------------------------------------------------
>I28593_M024_Malvaceae_Carpodiptera_cubensis_seq1
------------------------------------------------gttgtcttctgtattga-----------------------------------------------------------acacttaatttactgcttcagattgtc-ttagt-----------aataattttcattatttagtgttcaa-caatatccagttgagttgatattttttagga-----------------ttttgtttcga-ca---------------------------gattaaataa-gtgtctta---------------------------------tgctcctctcct-------cttatcatgcagttgaagttacggcacgtcataagcagtgagatattaatatatcccggatatgttcctgaacccggtgtcaagtacagagttttccactatggcttggaatttaaagtggggaattggagctttgataaggcaaagtggagagatgttgatgtggtcaacaaatgctgggctgtgttccctgacccacctgatccttcaaccatcgaacaaacygatgagaacttacttcagcgagachtgcttagcattgaatgtgcaaaaacactaaatgaagcattgcgtttgcattacaagaggaggaactgccctgaccctaatgccttgcccaatccagaatttcatacaacaaaggata------tcacacattcaaggaaattcggtagctttgcwgggaatggtgatataaaactcaatccagtgcc------cagaaatcattctcwggaatcwtctctacct-aaagttaca------------------------------------------------------------------------------------------------------------------------------------------------------------------------------------------------------------------------------------------------------------------------------------------------------------------------------------------------------------------------------------------------------------------------------------------------
>I28594_M025_Malvaceae_Herrania_nitida_seq1
----ggtat-----------------------------tttgactataacaaatacctgtatgga-------------------------a---------------------------------acactttatttactgctccagatagtc-ttacct-------agtaattattttcaa-aattattgttcaa-tgaggtctgatccagtgaatatttatttagaa----------------ttttgttgtaa-ca---------------------------gattaaataatgtctctta---------------------------------tgttcctctcct-------cttatcttgcagttgaagttacggcaccatataagcagcaagatattaatataccctggatatgttcctgaacctggtgtcaagtacagagttttccactatggtttggaatttaatgttgggaattggagctttgataaggcgaactggagagatactgatgtggtgaatagatgttgggccacgttcccagacccacctgatccttcaacagttgaacaaactgatgagaacttacgtcagcgagacctgcttagcattgaatgtgcaaaaacgctgaatgaagcattgcttttgcaacacaagagaagaaactgccctgaccctactgccttatccactccagaattggatacaactaaggata------tcacacattcaaggaaatttggtacgtttgctgggaatgatgatataaaaagcaatccagttcc------cagaaatcactcacaggaatcatctttwcct-agagtca--------------------------------------------------------------------------------------------------------------------------------------------------------------------------------------------------------------------------------------------------------------------------------------------------------------------------------------------------------------------------------------------------------------------------------------------------
>I28595_M184_Malvaceae_Guazuma_ulmifolia_seq1
---------------------------------------------aaaatatgttcctgcataga-------------------------a---------------------------------acactgtatttactgctccagatagtc-ttaact-------agtaattactttcat-gtttattgctcaa-tgatgtctgatttagttaatrgtaattgagga----------------ttttgttgtaa-ca---------------------------gattaactaatttctctta---------------------------------tgttcctctcct-------cttwtcatgcagttgaagttacggcaccgcataagcagcaagatattaatataccccggatatgctcctgaaccaggtgtcaactacagagttttccactatggcttggaatttaaagttaataattggagcttygataaggcgaactggagagatactgatatggtgaacagatgctgggctaagtttcctgacccacctgatccttcaacagttcaacaaactgatgagaacttacgtcagcgagacctgcttagcatcgaatgtgcaaaaacactaaatgaagcattacttttacatcacaagagtagaaactgccctgaccctactgccttatccactccagaattagatacaaaaaaggata------tcacaagttcaaggaaatttggtacattcgctgggaatgatgatataaaaagcaatccaattcc------cagaaatcactcrcaggaatcatctctacct-agagtcagagatgggctctttagtactttaaggttctggatcatttttttatggg--------------------------------------------------------------------------------------------------------------------------------------------------------------------------------------------------------------------------------------------------------------------------------------------------------------------------------------------------------------------------------------------------
>I28596_M026_Malvaceae_Ruizia_cordata_seq1
------------------------------------------------------------------------ttatgggcacgag-----a---------------------------------atgtaaagtaaag-----acaatattc-ttwgt-----------aatgattttcat-atttagtgttcag-aaatgtctaatgcagtygatattttcttacaa----------------ttttattataa-ta---------------------------gattaaatacggtttcttatt----------------------------ctcttctcctttctt-------cttatsttgcagttgcagttacggcacctcataagcagtgagataytaatataccctggatayrttyctgaacctggtgtcaactacaaagttttccactacggcttggaatttaaagttggaaattggagctttgataaggcdaaatggagagatgycgatgtggtcaacaaatgctgggctaygtttccggacccacctgacccttckacbcttgaacaaaccgatgakaagtcacttmagcgagacctgcttagcatcgaatgtgcaaaaacactaaamdaagcattgcgtttgcatcacaagaggagaaactgccctgaccctaacrcyttatccaatccaaaagtggatacagcaaacgaaa------tcasgagttcraggaaatttggtagttttgctgggaatgacaatataaaaagcaatccagtgcc------ccaaaatcatactcgggaatcatctctacct-aaagttwcrgatgggyyctttagtactttgaggttctg-------------------------------------------------------------------------------------------------------------------------------------------------------------------------------------------------------------------------------------------------------------------------------------------------------------------------------------------------------------------------------------------------------------------
>I28597_M027_Malvaceae_Melhania_velutina_seq1
-----------------------------------------------------------------------------------------------------------------------------------------------------tc-ttrgt-----------aatgawtttcat-vtttagtgttyag-aaatgtctartgcagtckatattttctgacaa----------------ttttattataa-taccata----------------------grttaaatayggtttcttatt----------------------------ctcttytccthtcht-------cwtatcttgcagttgcagttacgrcaccthataagyagtgagataytaatataccctggatatgttcctgaacctggygtcaactacaaagttttccactacggcttggaatttaaagttggaaattggagctttgataaggcgaaatggagagahgtcgatgtggtcaacaaatgctgggctacgtttccggacccacctgacccttcaacccttgaacaaaccgatgagargtcacttcagcgagacctgcttagcatcgaatgtgcaaaaacactaaacgaagcattgcgtttgcatcacaagadgagaaactgccctgacccyaacgccttatccrdtccaaaagwggatacakcaaahsaaa------tcacgagttcgaggaaatttggtagttttgctgkgaatrrmaatataaaaagcaayccagtkcc------ymkaaatcatactvgggaatcatctctacct-aaagttacagatggactctttagtactttgaggctctggatcattcttctgtgg---------------------------------------------------------------------------------------------------------------------------------------------------------------------------------------------------------------------------------------------------------------------------------------------------------------------------------------------------------------------------------------------------
>I28598_M028_Malvaceae_Glyphaea_brevis_seq1
-------------------agcaaggact-ataacatttttkgagtaattgctttggtatttcag------tttgttgttattggt----atc-------------------------------ctgattaaatgaaggtcctatatag----------------gaagggaacacttaa-ttt----------------actgatycagttaatatttasggagga----------------ttttgttgtra-ca---------------------------ggttatataaagtctctaa---------------------------------tgtttctctcct-------cttatcatgcagttgaagttacggcacctcataagcagcaagatattaatataccctggrtatgttcctgaacctggtatcaattacagagttttccactatggtttggaatttaaggttgggaattggagctttgataaggcgaagtggagagaggttgatgtggtcaacaaatgctgggctaagtttccggacccacctgatccttcaacagttgaacaaactgatgagaacttgcrtcagcgagacctgcttagcattgaatgtgcaagaactctaaatgaagcattgcatttgcatcacaagaggagaaactgtcctgatcctactgctttatcagctccaaaactggwtacgataaaggatg------ccacaatttcaaggaaattcggtaggttaytggggaataataatataagaagcaatccagtgcc------caaaaataactcccatgaaccatctctacca-agaattagagatggactctttagtactttaagattctggatcattcttttatggg--------------------------------------------------------------------------------------------------------------------------------------------------------------------------------------------------------------------------------------------------------------------------------------------------------------------------------------------------------------------------------------------------
>I28599_M029_Malvaceae_Desplatsia_dewevrei_seq1
-------------------------------------kmytyaagtaattgctttagtatttgag------tttattgttattggt----atc-------------------------------atgactaaatggagttcctatatag---------------------acacacttac------------------ttactgatccagttaatatttatgaagga----------------ttttgttgtaa-ca---------------------------ggttaaataaagtctctta---------------------------------tgtttctctcct-------cttgtcatgcagttgaagttacggcacctcataagcagcaagatattaatataccctggatatgttcctgaaaatggtgtcaattacagagttttccattacggtttggaatttaaggttgggaattggagctttgataaggcaaactggagagatgttgatgtggtgaacaaatgctgggctaagtttcctgacccgcctgatccttcagctattgaacaaactgatgaaaacttacgtcagcgagacctgcttagcattgaatgtgtgaaaagtctaaatgaagcattgtattttcatcacaagagaagaaactgtcctgaccctaccgccttatctgctccaaaactggatatcacaaatgatg------tcacaacttcacggaaatttggtaggtttgttgggaatgatgatataaaaagcaatccactgcc------cagaaatcactcacaaa---tatctctacct-agwgttagagatggs------------------------------------------------------------------------------------------------------------------------------------------------------------------------------------------------------------------------------------------------------------------------------------------------------------------------------------------------------------------------------------------------------------------------------------------
>I28600_M146_Malvaceae_Mortoniodendron_guatemalense_seq1
-------------------------------------------tgttaattgtgtcctgtaatg--------------------------a---------------------------------acacttaatttactgctccagatagtt-ttaat-----------aataattttcat-atttagtgttcag-caatgtctaagtcagttgatattttcttagga----------------ttttgttgtaa-ca---------------------------gattaaataaagtctttta---------------------------------tgttcctctcct-------cttatcatgcagttgaagttacggcacctcataagcagtgagatattaatatacccgggatatgctcctgaacctagtgtcaagtacagagttttccactacggcttggaatttaaggttgggaattggagctttgataaggcgaaatggagagaagttgatttggtcaacaaatgctgggccacgtttccagacccacctgatccttcaactcttgaacaaacggatgagaaattacttcagcgagacctgcttagcattgaatgtgcaaaaacactaaatgaagcattgcgtttgcatcacaagaggagaaactgccctgaccctactgccttatccaatccaaaattggagacaacaaaggatg------tcacaaattcaaggagattaggtaggttttctgggaatgatgaaataaaaagcaatccagttcc------caggaatcgttctcaggaatcatctctacct-aaagttacagatgggctctttagtactttaaggttctggatcattctttt-------------------------------------------------------------------------------------------------------------------------------------------------------------------------------------------------------------------------------------------------------------------------------------------------------------------------------------------------------------------------------------------------------
>I28601_M030_Malvaceae_Sparmannia_africana_seq1
-----------------------------------------------------------------------------------gat----gtg--------------------------------------------------ggatatta-ccactc------aacaaataatattcat-ttttattgtccaa-ttatgtttgctcgagttaatatttatggasga----------------ttttgttgt----a---------------------------gattaaataaagtctctta---------------------------------tgtttctctcct-------cwtatcatgcagttgaagttacggcacctcataagcagtgagatattattataccctggatatgttcctacacctggtgtcaagtaccgagttttccactatggcttggaatataaggttgggaattggagctttgataaggcaaactggagagaggttgatgtggttaacaaatgctgggctaagtttccdgacccacctgacccttcaacagttgaacaaactgatgagaacttacgtcagcgagacctgcttagcatcgaatgtgcaaagactctaaatgaagcattgcatttacatcacaag---agaaactgtcctgaccctaatgctttatctgctccaaagctggatatgacaaaggatg------cctcaaattcaaggaaatycggtaggtttctggggaatgatgatataaaaagcaatccagtgcc------kagaaatcactcacaggaatcatctckacct-agagtyagagatggactctttagtact------------------------------------------------------------------------------------------------------------------------------------------------------------------------------------------------------------------------------------------------------------------------------------------------------------------------------------------------------------------------------------------------------------------------------
>I28602_M031_Malvaceae_Mollia_sp_seq1
ttgtcttatatattcctggtcataagact-ataatatgcttcaagtaactactttggtatttgag------tttattgttrctggt----atc-------------------------------atgactaaatggagttmctatatrg---------------------aracamtkaa-ttt----------------actgatccagttaatatttrtggagga----------------tttyrwtttaa-ca---------------------------g-ttttttawagtcbctta---------------------------------tgyttctctcct-------cttatcatgcagttggagttacggcacctcataadcagcaagatattaatataccctggatatkttcctgaacctggtgtcaattacagagttttccactatggtttggaatttaaggttgggaattggagctttgataaggcaaactggagaratdttgatgtggtcaacagatgctgggctaadtttcctgaccchcctgatccttcaacaattgancaaactgatgagaacttgcgtcaacgagacctgcttagcattgaatgtgcaaaaactctaaatgaagcattgcatttacatcacaagagaagaaactgtcctracsccactgccttatccdctccaaaactggataccacaaatgatg------tcacaagttcaaggaaatttggtaggtttcttgggaatgatgatatraaaarcaatscagtgcc------casaaatcactcacaar---aatctctacct-agagttagagatgggatctttagtactctaaggttctggatcattcttttat-----------------------------------------------------------------------------------------------------------------------------------------------------------------------------------------------------------------------------------------------------------------------------------------------------------------------------------------------------------------------------------------------------
>I28603_M223_Malvaceae_Gossypium_hirsutum_seq1
------------------------------------------------------------------------------------------------------------------------------------------------------------------------------------aggtaaaggcaata-gcattttttgagggattgatttgctgtttgag----------------tttattattaa-tggtatt--------------------ctcactaaatgaagttcattttt--------------------------ttgtatgttcctcttat----------atcatgcagttgaaattacggcatctcataagcaatgagatattaatatatcccggatatgttcccraacctgatgtcaagtacagagthttccactacggcttggaatttaaagttgggaactggagctttgataaagcdaagtggagagaggytgacatggtcaacaaatgctgggctacatttccggaccctccagatccttcaacccttgaacaaaccgaygagaaygaacttcaacgagacctgcttrgcatagaatgtgcaagaacactaaatgaagcactgcgtttgcatcacaagaggagaaactgccccgabcctactgycttatcaaatccagcattggatacaactaaggata------ttgcaaattcaaggaaagtcggtaggttttccaagactgamgatatagaaagcaatcccgtgcc------cagaaatcattctcaggaatcatctaaa-------------------------------------------------------------------------------------------------------------------------------------------------------------------------------------------------------------------------------------------------------------------------------------------------------------------------------------------------------------------------------------------------------------------------------------------------------------
>I28604_M032_Malvaceae_Entelea_arborescens_seq1
-------------------------------------------------------------------------------------------------------------------------------------------------attgtc-ttaaag------------------tcat-ttttattgtccaa-ttatgtttggtcgagttaatatttatggagga----------------ttttgttgtaa-ca---------------------------gatkaaataaastctctta---------------------------------tgtttctctcct-------cttatcatgcagttgaagttacggcacctcataagcagtcagatattattataccctggatatgttcctgaacctggtgtcaagtaccgagttttccactanggcttggaatttaaggttgggaattggagctttgataaggcaaactggagagaggttgatgtggtcaacaratgctgggctaagtttccggacccacchgacccttcaacagttgaacaaactgatgagaacttacgtcagcgagacctgcttagcatbgaatgtgcaaaaactctaaatgaagcattgcatttacatcacragaggagaaactgtcctgaccctamtgctttatctgctccaaaactggatacgacaaaggatg------ccacaaattcmaggaarttcggtagstttctggggaatgatgatataaaaagcaatccagtgcc------tagaaatcattcacaggaatcgtctctacct-agagttagagatggactctttagtactttaaggttct--------------------------------------------------------------------------------------------------------------------------------------------------------------------------------------------------------------------------------------------------------------------------------------------------------------------------------------------------------------------------------------------------------------------
>I28605_M235_Malvaceae_Abutilon_sp_seq1
-----------------------------------------------------------------------------------------tatc-------------------------------attttyagtcaacttct-----------ttgatac---gaagacgataatatgc-----------------------tttgatgaatctatctgccatttgaa----------------tttaattttaa-ta-----------------------------------------------------------------------------------gtatctgt-------cttatcgtgcagttgaggttacggcatctcrtaagcartgagataytaatatatccrggttatgttcctsaaccgggkgtgaagtacagagttttccactatggcttggaatttaaagttggraattggagtttygataaggccaactggagagaggaagatatggtgaacagatgctgggctacgtttccagacccacctgatccttcaacacttcaacavaccgatgagaaytcacttcaacgagacctgctcagcatcgaatgcgvcadaacattaaacgaagcattgcgtytgcatcacaagagaagaaactgccctgacyctaatgccttaccsgatccaawrcmggatacaacaacgramd------tmacwagttcaaggaaactcggyaggttwkcygagaaccaygatataaaaagygacattgtgt------------------------------------------------------------------------------------------------------------------------------------------------------------------------------------------------------------------------------------------------------------------------------------------------------------------------------------------------------------------------------------------------------------------------------------------------------------------------------------------------
>I28606_M033_Malvaceae_Reevesia_formosana_seq1
------------------------------------------------atggtatcctgtattg--------------------------a---------------------------------acacttaatttactgctccagataatc-ttagt-----------cagaattttcat-atttattgttcaa-cgatgtccagtccggttgatatttgttcagga----------------ytttgttktaa-ca---------------------------gattaawcawwatmtytgttcaggattttgttctagcrgattaaacaaaatwkktttctctcct-------cttatcatgcagttggagttacggcaccasataagcamtgagatattaatataccccggatatgttcctgaamctggtgtgaagtacagagttttccactatggcttggaatttaaagttgggaattggagytttgataaggcgaagtkgagagabrytgatgtggtcaacaaatgctgggctacmtttccrgacccacctgatccttcaacrcttgaacaaactgatgagaagttacttcagcgagacctgcttagcatygaatgtgcaaaaacactaaatgaagcattgcgtttgcatcacaagaggagaaactgccctgaccctrctgcyttatckrmtccraaattgmatayaacaaaggatg------tcacaagttcmaggaaaktygrtaggtttgctgggawtgacgawataaaaagcaatccagtgyy------cagaaatcattctcaggaatcatctytacst-aaagttacagayggkctctttagyactttaaggttctggatcattcttttatgggtgttttctggc---------------------------------------------------------------------------------------------------------------------------------------------------------------------------------------------------------------------------------------------------------------------------------------------------------------------------------------------------------------------------------------
>I28607_M034_Malvaceae_Mansonia_altissima_seq1
---------------------------------------------------------------------------------------------------------------------------------taatttactgctctagatagtc-tt---------------agaattttctt-atttattgtccaa-tgatgtttggtccagttgatatttgtttaggac------------cttctttatagtaa-ca---------------------------gattatacaaaatctctta---------------------------------tgtttctttcct-------cttatcttgcagttgcagttacggcacctcataagcattgagatattaatatatcccggatatgtgcctgaaactggtgtgaagtatagagttttccactatggcttggaatttaaagttggaaattggagctttgataaggcagagtggagagatgttgatttggtcaacaaatgctggtctacgtttccagacccacctgatccttcaacacttgatcaaactgatgagcagttacttcagcgagacctgcttagcattgaatgtgcaaaaacactaaacgaagcattgcgtttgcatcacaagaggagaaactgccctgaccctactgccttatcaacttcaaaagtggagataacaaaggatg------tcacaagttcaaggaaatttggtcggtttactgggattaacaatataaaagacaatccagtgcc------tggaaatcattctcaggactcatctttacct-aaagttacagatgggctctttagtactttgaggttctggatcat-------------------------------------------------------------------------------------------------------------------------------------------------------------------------------------------------------------------------------------------------------------------------------------------------------------------------------------------------------------------------------------------------------------
>I28608_M035_Malvaceae_Hosfordia_alata_seq1
------------------------gagatatatacgcatctgggtggatcagtgaaatgtacggttactcatttggtgcagctgag--gtatc-------------------------------attttcagtcaachtct-----------twswtac---aaagacrataatatgctb------------------tgatttgatgaathkatytrcyrttcgar----------------tttaattttaa-ta-----------------------------------------------------------------------------------gtatctkt-------httatcgtgcagttgaggttacggcatctcataagcavtgagataytaatatayccvggttatgttcctsaaccrgdkgtgaagtacagagttttccactayggctwggaatttaaagttgggaattggagttthgataaggccaactggagagakgaagatatggtgaacagatgctgggctacgtttccagacccaccwgatccttcaacacttcaacanaccgatragaaytcacdtcaacgagacctgctcagcatcgaatgcgncdraacwttaaacgaagcattgcgtttgcatcacaagagaagaaactgccctgacyctaatgccttahcbgatcsaawnvhggatacaayaahgracr------tmacaagytcaaggaaactmggyaggttwgyygasaaccacgatataaaaagcgacwttgtgyc------grgaaatcwttcysaggaatc--------------------------------------------------------------------------------------------------------------------------------------------------------------------------------------------------------------------------------------------------------------------------------------------------------------------------------------------------------------------------------------------------------------------------------------------------------------------
>I28609_M036_Malvaceae_Pentaplaris_davidsmithii_seq1
----------------------------------------------------------------------------------------------------------------------------------ctctttatgtcctatacattc-ctggg----------catgagattatgg-agcaaagacaata-atatgctttgaggaattgatttgctgttggag----------------tttattattaa-tggtatc--------------------ctcactaaatgaagttcctgttc--------------------------tcttatgttcctctcct-------cttatcatgcagttgaagttacggcacctcataagcagtgagattttactatatcccggatatgttcctgaacctggtgtcaagtacagagttttccactacggcttggaatttaaagttgggagttggaggtttgataaggcaaactggagagaggttgacatggtcaacaaatgctgggctacgtttccagacccacctgatccttcaacagttgaacaaaccgatgagaacttaattcaacgagacctgcttagcatagaatgtgcaaaaacactaaatgaagcattgcgtttgcatcacaagaggagaaactgccctgaccctactgccttatccaacccaaaattggatacaactaaggatg------tcacaaattcaaggaaatttggtaggttttccgaggatgatggtataaaaagtaatccagtgcc------cagaaatcattctcaggaatcatctgtacca-aaagttaga------------------------------------------------------------------------------------------------------------------------------------------------------------------------------------------------------------------------------------------------------------------------------------------------------------------------------------------------------------------------------------------------------------------------------------------------
>I28610_M037_Malvaceae_Heritiera_littoralis_seq1
------------------------------------------------attttgatctgtattg--------------------------a---------------------------------acacttaatttactgctccacgtagtt-ttagt-----------aataattttcat-gtgtagtgttcaa-caatgtgtagttcagttgatattttcttaaga-----------------tttgttgtaa-aa---------------------------gattaaataaagtctctta---------------------------------ttttcctctcct-------cttatcgtgcagttgaagttacggcaccttataagcagtgagatgttaatataccctggatatgttcctgaacctggtgtcaagtacagagttttccactacggcttggaatttaaagttgggaattggagctttgataaggcgaattggagagaggttgatgtggttaacaaatgctgggctacatttccagacccacctgatccttcaacacttgaacacactgatgagaatttacttcagcgagacctgcttagcattgaatgtgcaaagacactaaacgaagcattgcgcttgcatcacaagaggagaaactgccctgaccctactgccttatccaatccaaaattggacgtggcaaaggatg------tcacaaattcaaggaaatttggtaggtttgccagggatgacaatataaaaagcaatccagtgcc------cagaaatcattctcaggaatsatcywkamcywwaaagtactaaaaagcccgtctgtaact-----------------------------------------------------------------------------------------------------------------------------------------------------------------------------------------------------------------------------------------------------------------------------------------------------------------------------------------------------------------------------------------------------------------------------
>I28611_M062A_Malvaceae_Durio_zibethinus_seq1
---------------------------------------------------------------------------------------------------------------------------------taatttactgctccagatagtc-ttagt-----------aataattttca---tttagtgttcaa-caatgtctagttcagttgatattttcttaara----------------ttttgttgtaa-ca---------------------------gattaaataaagtctctta---------------------------------tgttcctctcct-------cttatcatgcagttgaagttacggcacctcataagcagtgagatattaatataccctggatatgttcctgaacctggtgtcaagtacagagttttccactacggcttggaatttaaagttgggaattggagctttgataaggcgaaatggagagactttgatatggtcaacaaatgctgggctacgtttccagacccacctgatccttcaacactccaacaaactgatgataagttacttcagcgagacctgcttagcatcgaatgtgcaaaaacactaaataaagcattacgtttgcatcacaagagaagaaactgccctgaccctacagccttatccaatccaaagttggacacaacaaaggatg------tcacaaattcaaggaaatttgataggtttgctgggaatgacaatataaaaagcaatccagtgcc------tagaaatcattctcaggaatcatctctacct-aaggttacagatgggctcttcagtactttgaggttctggat----------------------------------------------------------------------------------------------------------------------------------------------------------------------------------------------------------------------------------------------------------------------------------------------------------------------------------------------------------------------------------------------------------------
>I28612_M038_Malvaceae_Brachichyton_bidwillii_seq1
---------------------------------------------------------------------------------------------------------------------------------taatttactgctccacatagtt-ttctt-----------attaattttcgt-atgtagtgttcaa-caatgtctagttcagctgatattttcttaaga-----------------tttggtgtaa-aa---------------------------gattaaataaagtcactta---------------------------------ttttcctctcct-------cttatcatgcagttggagttacggcacctcataagcagtgagatattaatataccccggatatgttcctgaacctggtgtcaagtacagagttttccactacggcttagaatttaaagttgggaattggagctttgataaggcgaaatggagagaggttgatgtggttaacagatgctgggctacgtttccagacccacctgacccttcaacacttgaccaaactgatgagaatttacttcagcgagacctgcttagcatcgaatgtgcaaaaacactaaatgaagcattgcgcttgcatcacaagaggagaaactgtcctgaccctactgycttatccaatccaaaattggacacgacaaatgatg------ccacaaattcgaggaaatttgctaggtttgctggggatgacaatatgaaaagcaatccagtgcc------gagaaatcattctcgggaatcatctctacct-aaagttacagatgggctctttagtactttacggttctggatcattcttttatgggtgttttcc------------------------------------------------------------------------------------------------------------------------------------------------------------------------------------------------------------------------------------------------------------------------------------------------------------------------------------------------------------------------------------------
>I28613_M039_Malvaceae_Eriotheca_macrophylla_seq1
-----------------------------------------------------------agtcaa----c-ttcttagaaactag-----a---------------------------------ttgaaactctttatgtcctatacattc-ctggt----------cttgaggttttgg-agtaaagacaata-atatgctttgaggaagtgatttgctgtttgag----------------tttatcattaa-tggtatc--------------------ctcactaaatgaagttcatgttc--------------------------ccttatgttcctctcct-------cttatcatgcagttgaagttacggcacctaataagcagtgagatattactatatcccggatatgttcctgaacctggtgtcaagtacagagttttccactacggcttggaatttaaagttgggaattggagctttgataaggcaaaatggagagaggttgacatggtcaacaaatgctgggctacstttccagacccrcctgatccttcaacacttgaacaaactgatgagaacttacttcaacgagacctgcttagcatagaatgcgcaagaacactaaatgacgctttgcgtttgcatcacaagaggagaaactgccctgaycctactgccttatccaatccaaatttggatatgacaaaggatg------tcacaamttcaaggaaatttggtaggttttccggaaatgatgatataaaaagcaatcaagtgcc------cacaaatcattctcaggaatcat------------------------------------------------------------------------------------------------------------------------------------------------------------------------------------------------------------------------------------------------------------------------------------------------------------------------------------------------------------------------------------------------------------------------------------------------------------------
>I28615_M041_Malvaceae_Pterygota_brasiliensis_seq1
------------------------------------------------------------------------------------------------------------------------------------------------catagtt-ttagt-----------aataattttca---tgcagtgttcaa-caatgtctagttcagtttatattttcttaaga-----------------tttgttgtaa-aa---------------------------gattgaataaagtctctta---------------------------------ctttcctcttat-------cttatcatgcagttgaagttacggcacctcataagcagtgaaatattaatatatcccggatatgttcctgaacctggtgtcaagtatagagttttccattacggcttggaatttaaagttgggaattggagctttgataaggcgcaatggagagaggttgatgtggttaaccaatgctgggctacatttccagacccacctgatccttcaacacttaaccaaactgawgagaatttacttcagcgagacctgcttagcatcgaatgtgcaaaaacactaaatgaagcattgcgcttgcatcacaagaggagaaactgccctgaccctactgctttatccaatccaaaattggacacaacaaaggatg------ttacaaattcaaggaaatttggtaggtttgctggggaagacaatataaaaagcaagccagtgcc------cagaaatcattctcaggaatcatctttacct-aaagttacagatgggctctttagtactttaaggttct--------------------------------------------------------------------------------------------------------------------------------------------------------------------------------------------------------------------------------------------------------------------------------------------------------------------------------------------------------------------------------------------------------------------
>I28616_M042_Malvaceae_Leptonichya_maranta_seq1
-----------------------------------------------atgaagttcctatatagg-------------------------a---------------------------------acacttaatttactgctctggac--------------------------------t-ggacagtcttcaa-tgatgtctgatccagttaatatttattgagga----------------ttttcttgtaa-ca---------------------------gattaaataatgcctttya---------------------------------tgttcctctcct-------cytatcatgcagttgaagttaaggcacctcagaagcagtgagatattaatataccctggatatgttcctgaacctgrtgtcaaatacagagttttccactatggcttggaatttaaagttgggaattggagctttgataaggcaaactggagggatgytgatgtggtcaatagatgctgggccaagtttcccgacccacctgatccttcaacagttgaacaaactgatgagaacttacgtcagcgagacctgcttagcatcgaatgtgccaaaactctaaatgacgcattgcttttgcatcacmagaggagaaactgccctgaccctactgccttaactgctccaaagttggatacaacaaaggatg------tcagaaattcaaggaagtttgggaggtttgctgggaatgatgatataaaaaacratccagtrcc------cagaaatcattcgcaggaatcacctctacct-agagttacagatggtytctttagtactttaagg------------------------------------------------------------------------------------------------------------------------------------------------------------------------------------------------------------------------------------------------------------------------------------------------------------------------------------------------------------------------------------------------------------------------
>I28617_M043_Neuradaceae_Neurada_procumbens_seq1
--------------------------------------------------------------------------------------------------------------------------------------------------------ctgcaacgatgaacaaaaaaatatccag---------------tgctaattaggggaatcgcctaaatataggaa---------acaatgttttaattttaa----------------------------------------------------------------------------attgttcaatcttatttt------gtttatcatgcagttgaatttaaggcacatcataagtagagagatattaatatacccaggatatgttcctgaacccggtgtcaagtacagagttttccactatggtctagaatttactgttggaaactggagtttcgacaaggcaaactggagagacaccgacgtcgtcaacaaatgctggtcaaagttcccagacccacctgatccttcttccctcgatcaaaccgatccagacacacttcagcgagacctgctcagcatagaatgtgcaaaaacactaaatgaagcgttgtttttgcatcataagaggaagaactgccctgatccaa---------taacttccagttgggaaacaactaagaaca------ttacaagttccaggaaatttggaaagattaatgagatgtttga-------------------------------------------------------------------------------------------------------------------------------------------------------------------------------------------------------------------------------------------------------------------------------------------------------------------------------------------------------------------------------------------------------------------------------------------------------------------------------------------------------------------t
>I28618_M044_Malvaceae_Pentace_laxiflora_seq1
gc----------------------------tgtttgagtttatagttaattgtgtcctgttttga-----------------------------------------------------------acacttaatttacttctccagattggc-ttagt-----------aataattttcattatttagtgttcaa-caatatctagttgagttgatattttctaga------------------ttgtgttccaa-ca---------------------------gattaaataaagttc-------------------------------------tcattttcctct-------attaccatgcagttggagttacggcacctcattagcagtgagatattaatataccctggatatgttcctgaacctggtgtcaagtacagagttttccactatggcttggaattcaaagtggggaattggagctttgacaaggcaaaattgagagatgttgatgtggtcaacaaatgctgggctacgtttccagacccacctgatccttcaaccctcgaacaaactgatgagaatttacttcagcgagacctgcttagcattgaatgtgcaaaaacactaaatgaagcattgcgattgcatcacaagaggagaaactgccctgatccaaatgccttgcctaatccagaatttcttgcaacaaaggatatcacaatcacaaattcaaggaaatttggtagctttgctgggaatgatgatataaaagtcaatccagtgcc------cagaaatcattccaagkaatcatctctacct-aaagttacagatgggctctttagtact------------------------------------------------------------------------------------------------------------------------------------------------------------------------------------------------------------------------------------------------------------------------------------------------------------------------------------------------------------------------------------------------------------------------------
>I28619_M045_Malvaceae_Phragmotheca_mammosa_seq1
----------------------------------------------------cattttcagtcaa----c-ttcttaggaactag-----a---------------------------------ttrtaactctttatgtcctatacattc-ccagt----------cacaagawtatgg-agtwawgacdaya-atatgctttgaggaaktgattkgctgtttgag----------------tttawtwttwa-trryatc--------------------ctvactaaatgragttcctgttc--------------------------tmttatgtthmtctcct-------cttatcdtgcagttgaagttacggcahctcataagcagtgagatattahtatatcchggdtatgtycctgaacctggtgtnaagtacagagttttccactatggcttggaatttaaagttgggaattggagctttgataaggcgaactggagagaggttgahrtdgtsaacaaatgctgggctacattthcdgacccacchgatccttcaacacttgaacaaactgatganaacttacttcaacgagacctgcttagcatwgaatgtgcaaaaacabtaaatgaagcattgcgtttgcatcacaagmggagaaactgccctgacccyamtgccttatccaahccanaattggacacaacaaaggatg------tcacaagttyaaggaaatttggtmggtttkchgagaatgrcgatataaaaagcaatycggagyc------sagaaatcattctcaggaatcatctytaccy-aaagtyacagatggrctcytyagtactwtwrrgyt----------------------------------------------------------------------------------------------------------------------------------------------------------------------------------------------------------------------------------------------------------------------------------------------------------------------------------------------------------------------------------------------------------------------
>I28620_M046_Malvaceae_Camptostemon_shultzii_seq1
--------------------------------------------------------------------------------------------------------------------------------------------------------------------------------------------------------------------------------------------------------------------------------------------------------------------------------------------cttrwgtyymttkcyt----------mtmatgywgttgaatttacggcacctcataagcaatgagatattattatatcccggatatgttccccaacctggtgtcaagtacagagttttccactacggcttggagtttaaagttgggaattggagctttgataaggcgaactggagagaggttgacatggtcaacaaatgctgggctaggtttccagaccctcccgatccttcaacacttgaacaaaccaatgagaacttacttcaacgagacctgcttagcatagaatgtgcgagaacactaaatgaagcactgcattcgcatcacaagaagaaaaactgtcctgaccctamtgccttatcaaatccaaaattggatacaactaaggatg---------------------------------------------------------------------------------------------------------------------------------------------------------------------------------------------------------------------------------------------------------------------------------------------------------------------------------------------------------------------------------------------------------------------------------------------------------------------------------------------------------------------------------------------------------------------
>I28621_M153_Malvaceae_Trichospermum_sp_seq1
-----ttatgcagtcctggtcataagac---taatatgcttcaaataactgctttgatatttgag------tttattattattgkt----atc-------------------------------atgayttaatggagttcctatatag---------------------aaacacttaa-ttt----------------actgatcctgttaatatttatggagga----------------ttttgttttaa-ca---------------------------gatgtaatyaagtctcttd---------------------------------tgtttctctcct-------tttwtcatgcagttgdagttamggcacctcataagcagcgagatattaatataccctggatatgttcctgaacctggtgtcaagtacagagttttccactatggtttggagtttaaggttgggaattggagctthgataaggcaaantggagagatgttgatgtggtcaacagatgctgggctaagtttcctgahcckcctgatccttcaacaattgaacaanctgatgagaacttgcgtcagcgagacctgcttagcattgaatgtrcgaaaactntaaatgaagcantgcatttacatcacaagagaagaaactgtbcagaccmtactgccttatccgctccaaaabtggataccacaaaggatg------tcacaagttcaaggaaatttggtaggtttcwtgggaatgatgatataaaaagcaatccggtgcc------catwaatcactcacaga---tatctctacct-agagtaagagatgggctctttagtactctaaggttctggatcat-------------------------------------------------------------------------------------------------------------------------------------------------------------------------------------------------------------------------------------------------------------------------------------------------------------------------------------------------------------------------------------------------------------
>I28623_M048_Malvaceae_Abroma_augusta_seq1
----------------------ttttatgaatacaatcccaaatgaaatgaagttactgtatggg-------------------------a---------------------------------gcacttaatttactgctccggac--------------------------------c-agagagtcttcaa-tgatgtctgatctagttaatatttattgagga----------------ttttcttgtaa-cg---------------------------gattaaataatgcctctta---------------------------------tgttcctctccg-------cttatcatgcagttgaagttacggcacctcataagcagtgagatattaatataccccggatatgttcctgaacctggtgtcaagtacagagttttccactatggattgggatttaaagttgggaattggagctttgataaggcgaagtggagagatgctgatgttgtcaatagatgctggggtaagtttccagacccacctgacccttcaacagttgaacaaactgatgagaacttaggtcagcgagacctgcttagcattgaatgtgcaaaaactctaaatgaagcattgcttttgcatcacaagaggagaaactgccctgaccctactgccttatctgctccaaagttggatacgacaaaggatg------tcacaaactctaggaagtttggtaggtttgctgggaatgatgatagagaaagcaatccagtgcc------cagaaatcattcacagcaatcatctctacct-agagttacagatggtctctttagtactttaaggttctggatcatacttt--------------------------------------------------------------------------------------------------------------------------------------------------------------------------------------------------------------------------------------------------------------------------------------------------------------------------------------------------------------------------------------------------------
>I28624_M049_Malvaceae_Corchoropsis_tomentosa_seq1
-------------------------------------------------------------tca--------------------------g---------------------------------gcctgctatgtactgctgtagatagtc-ttagt-----------aataatttccat-atttcgtgctcag-aaatgtccagttcagttgatattttcgtagga----------------ttctgttataa-tt---------------------------gatttaaaacagtctcttatt----------------------------ctcttctcctctctt-------cttatcatgcagttgaagttacggcacctcataagcagtgagatattaatatacccaggatatgttcctgaacccggtgtcaactacaaagttttccactatggcttggaatttaaagttggaaattggagctttgataaggcgaaatggagagaggtcgatgtggtcaacaaatgctgggctacatttccagacccacctgatccttcgacccttgaacaaactgatgacaagtcacttcagcgagacctgcttagcatcgaatgtgcaaaaacactaaatgaagcattgcgtttgcatcacaagaggagaaactgccctgaccctaatgccttatccaatccaaaagtggatacaacaaacgaaa------tcacaagttcgaggaaatttggtacatttgctgggaacgacaatataaaaagcaatccagtgcc------cagaaatcatactcaggaatcatctctacct-aaagtttcagatgggctctttagtaccttaaggt-----------------------------------------------------------------------------------------------------------------------------------------------------------------------------------------------------------------------------------------------------------------------------------------------------------------------------------------------------------------------------------------------------------------------
>I28625_M193_Malvaceae_Apeiba_tibourbou_seq1
-----------------------------------------caagtaattgctttggtatttgag------tttattattattggt----atg-------------------------------ctgactaaatgaagttcatagatagtc-ttaaag------wattaatarttttcat-ttttattgttcaa-wgatgtttgatysagttaatatttatggagga----------------ttatgttgtaa-ca---------------------------gattaaayaaaatctctta---------------------------------tgtttctctcct-------cttgtcmtgcagttgaatttacggcacctaataadcagcgagatattattataccctggatatgttcctgaacctggtgtcaagtacagagttttccactatggcttggaatttaaggttgggaattggagctttgataaggcgaattggagagaggttgatktkgtcaacagatgctgggctaagtttccggacbcacctgachcttcaacabttdaacaaactgatgagaacttacntcagcgagacctgcttagcathgaatgtgcaaaaactctaaatgaagcattghhtttacatcacaagagragaaactgtcctgaccctactgctttatctgctccdaaacttgatacracaarggatg------tcacaaattcaaggaaattyggtaggttkyyggggaaygatgatataaaaagyaatccrgtgcc------cmgaaatcastyacaggaabcatctctacct-agagttagagatggactctttagtactttaaggttctggatcatttttttatgg---------------------------------------------------------------------------------------------------------------------------------------------------------------------------------------------------------------------------------------------------------------------------------------------------------------------------------------------------------------------------------------------------
>I28626_M226_Malvaceae_Helicteres_guazumifolia_seq1
--------------------------------------------------------------------------------------------------------------------------------------cactgctccatattgtc-ttagt-----------cagaattttcat-atttattgttcaa-caaagttgagtctagtaggtattttttcagga----------------cttaattataa-ca---------------------------gattaaagaaaatccctta---------------------------------tgtttctttcct-------tttatcatgcagttggagttacggcacctcataagcagtgagatactaatataccccggatatgttccagaatctggtgtgaagtatagagttttccactatggcttggaatttaaagctgggaattggagctttgataaggcaaagtggagagatgttgatttggtcaacaaatgctgggctacgtttccagacccacctgatccttcaacacttgatgaaactgatgagcagtctcttcagcgagacctgcttagcatcgaatgtgcaaaaaaactaaatgaagcattgcgtttacatcacaagaggagaaactgccctgaccctactgccttatcaaccccgaaagtggacatgacaaaggatg------tcacaagttcaaggaaatttggtcggtttactgggattgacgatataaaagacaatcaagtgcc------tagaaatcattctcgggaatcatctttacct-aaagttacagatggactctttagcactttaaggttttggatcatt------------------------------------------------------------------------------------------------------------------------------------------------------------------------------------------------------------------------------------------------------------------------------------------------------------------------------------------------------------------------------------------------------------
>I28628_M051_Malvaceae_Werklea_horrida_seq1
------------------------------------------------------------------------------------------------------------------------------------------actttttatgtcc-----------------tataaatcccag------------------------------------------------------------tcgcatgatattaa-tattatc--------------------ctcactaaatggagttcctgctt----------------------------cttatgctccttcct-------tttaacatgcagttgaatctacggcacctcataagcagtgagatactaatatatcccggatatgttcccaaacccggggtcaagtacagagttttccactacggcttggagtttaaagttgggaattggagttttgataaggcgaagtggagagaggtcgaygttgtcaacaattgctggtctacatttcccgaccctcctgatccttcaacactcgaacaaaccgatgacagcttacttcaacgagacctgcatagcatagaatgtgcgagaaatctaaatg---------------------------------------------------------------------------------------------------------------------------------------------------------------------------------------------------------------------------------------------------------------------------------------------------------------------------------------------------------------------------------------------------------------------------------------------------------------------------------------------------------------------------------------------------------------------------------------------------------------------------------------------------------
>I28629_M052_Malvaceae_Spirotheca_rosea_seq1
--------------------------------------------------------------------------ttagaaactag-----attgta--------------------------agttgtaactctttatgccct-tacattc-gtggtc--------cctcaaggttttgg-aggaaaaactata-atatgctttgaggaagtgatttgctttttgag----------------tttattattat-tggtatc--------------------cacactaaatgaagttcctgttc--------------------------tcttatgttc--ctcct-------cttttcatgcagttgaagttacggcacctaataagcagtgagatattgctatatcccggatatgttcctgaacctggtgtcaagtacagagttttccactatggcttggaatttacggttgggaattggagctttgataaggcaaagtggagagaggttgacgtggtcaacagatgctgggctacatttccagacccacctgatccttcaacacttgaacaaactgatgcgaacttacttcaacgggacctgcttagcatagaatgtgcaagaacactaaatgaagcattgcggttgcatcacaagaagagaaactgccctgaccctactgccttatccaatccaaatttggatatgacaaatgatg------tcacaagttcaaggaaatttggtaggttttccgggaatgatgatatgaaaagcaatccagtgcc------cagaaatcattctcgggaattatctttatct-aaagttacagatgggcttttcagtactctaaggttctg-------------------------------------------------------------------------------------------------------------------------------------------------------------------------------------------------------------------------------------------------------------------------------------------------------------------------------------------------------------------------------------------------------------------
>I28630_M053_Malvaceae_Huberodendron_swietenioides_seq1
-----------------------------------------------------------------------------gagactag-----a---------------------------------ttgtaactctttatgcactatacagtc-ctagt----------catgagattatgg-tctaaagacaata-atatgcttttgggaattgatttgctgtttgag----------------tttattattaa-tggtatc--------------------ctcactaaaygaagttcctgttc--------------------------tcttatgttcctctcct-------cttatcatgcagttgaagttacggcaccttataagcagtgagatattactttatcctgggtatgttcctgaacctggtgtcaattacagagttttccactacggcttggaatttaaagttgggaattggagctttgataaggcgaaatggagagaggttgacatdgtctacaaatgctgggctacgtttccagacccacctgatccttcgacacttgagcaaactgayragaacttacttcaacgagacctgcttagcattgaatgtgcaagaacactaaatgaagcattgcgtttgcatcacaagaggagaaactgccctgaccctactgtcttatygaatccaaatttggatacgtcaaaggatg------tcacaagttcaaggaaatttggtaggctttctggdaattacaatataaaaagcaatccagtgcc------cagaaatcattctcagaaatcatctctacct-aaagttacagatgggctattcagtactt-----------------------------------------------------------------------------------------------------------------------------------------------------------------------------------------------------------------------------------------------------------------------------------------------------------------------------------------------------------------------------------------------------------------------------
>I28631_M054_Malvaceae_Trochetiopsis_benjaminae_seq1
----------------------------taata-ggaactag--------rktgycskwtacat-------tttatgggyaygag-----a---------------------------------atgtaaag--------acagaatattc-ttagt-----------aatgattttcat-vtttagtgttcag-aaatgtctaatgcagtckatattttstdacaa----------------ttttnttataa-tacmata----------------------gdttaaahacggtttcttatt----------------------------ctcttctccwttcth-------cttatcttgcagttgcagttacgdcaccthataaghagtgagataytaatataccctggatatgttcctgaacctgghgtcaactacaaagttttccactacggcttggaatttaaagttggaaattggagctttgataaggcgaaatggagagatgtcgatgtggtcaacaaatgctgggctangtttccggacccacctgacccttcdacccttgdacaaachghtgagaagtcacttcagcgagacctgcttagnathgaatgtgcaaaaacactaaabgaagcattgcdtttgcatcacaagadgagaaactgccctgaccctaacrccttatccavtcsaaaagtggatacakcaaansaaa------tcabgadttcgaggaaatttggtagttttgctgkgaatrrmaatataaaaagcaatccagtkcc------cmkaaatcatactvgggawtcatctctacct-aaagttwcrgatgggctctttagtactttgaggytctggatcattctt---------------------------------------------------------------------------------------------------------------------------------------------------------------------------------------------------------------------------------------------------------------------------------------------------------------------------------------------------------------------------------------------------------
>I28632_M055_Malvaceae_Eriolaena_candollei_seq1
-------------------------------------ctttga----atcgtcgcttwgkatta-------mkgacggacac---------------------------------------------------------cwcttakkawty-ttagt-----------aatgawttkcrk-rtytagtsytyrg-wwmtktyyancgyagtcgatattttmttacaa----------------ttttattataa-ta---------------------------gattaaatacggtttcttatt----------------------------ctcttctcctbtytt-------cttatcttgcagttgcagttacggcacctcatwagcagtgagataytaatataccctggatatgttcctgaacctrgygtcaactayaaagttttccactayggcttggaatttaaagttggaaattggagctttgataaggcraaatggagagatgtygatgtggtcaacaaatgctgggctacrtttccgvacccacctgacccttcracccttgracaaacydatgagaagtcacttcagcgagacctgcttagcathgaatgtgcaaaarcactaaacgaagcattrcgtttgcatcacaagaggagaaactgccctdaccctaacgccttatccaatccaaaagtggatacagcaaacvaaa------tcacgagttcdaggaaatttggtagttttgctgggaatgrcaatataaaaagcaatccagtgcc------ymwaaatcatactsgggaatcatctctacct-aaagttacggatgggctctttagtactttgaggttctggatcat-------------------------------------------------------------------------------------------------------------------------------------------------------------------------------------------------------------------------------------------------------------------------------------------------------------------------------------------------------------------------------------------------------------
>I28633_M056_Malvaceae_Adansonia_digitata_seq1
-----------------------------------------------ggtatcgttttcggtcaa----ctttcatagaaactag-----a---------------------------------ttgtaactcttgatgtcctatacattc-cttgt----------catgagattgtgg-agtaaagacgata--tatgctttgaggaagtgatttgctgtttgag----------------tttattattaa-tggtatc--------------------ctcactaaa-gatgttcctgttc--------------------------tcttatgtccctctcct-------cttatcatgcagttgaagctacggcacctcataagcagtgagatattactatatcccggatatgttcctgaacctgscgtcaagtacagagttttccactahggcttggaatttaaagttgggaattggagctttgataaggcraaatggagagaggttgacgtggtcaacacatgctggtctacatttccagacccgcctgatccttcaacamtcgaacaaactgatgaaaactcgcttcaacgagacctgcttagcatagaatgtgcaagaatactaaatgaagcattgcgtttgcatcacaagaggagaaactgccctgaccctactgccttatccaatccaaatttggatacgacaaaggatg------tcacaagttcaaggaaatttggtaggtttcccgggaatgacgatataaaaggcaatccattgcc------cataaatcattctcaggaatcatctttacct-aaagtta--------------------------------------------------------------------------------------------------------------------------------------------------------------------------------------------------------------------------------------------------------------------------------------------------------------------------------------------------------------------------------------------------------------------------------------------------
>I28635_M058_Malvaceae_Byttneria_aculeata_seq1
--------------------------------------------------aaccttttactttga-------------------------att--------------------------------------------------------------------------taatagtcttcaa---------------tgatgtttgactcagttattttttatatttga----------------tttacatgtaa-----------------------------aagcttaataatatattctgtc----tctt------------------tttttttttatctctcc-------cttatggtgcagttgaagctgcggcacctcataagcagcaagatattaatatacccgggatatgttcctgaacctgatgtccagtacagagttttccactatggcttggaatttaaagtgggaaattggagctttgataaagcaaactggagagatgctgatgtagtcaatacatgctgggctaagtttcccgacccaccagatccttcaacagttgaacaaactgatgagaacttacgtaagcgagacctactcagcattgaatgtgcaagaacactaaatggtgcattgcttttgcatcacaagaggagaaactgtcccgaccctaccgtgttatctgctccaaaattagatacaacaaaagatg------tcacgaattcgaggaagtttggaaggttatctagaaatgatgatacagagagcattccagtgcc------tagaaatcattcagagcaatcatsyytaytw-rwaktgamrgaygkyswywttrrtamymtaaggttct--------------------------------------------------------------------------------------------------------------------------------------------------------------------------------------------------------------------------------------------------------------------------------------------------------------------------------------------------------------------------------------------------------------------
>I28636_M059_Malvaceae_Pterospermum_pierrei_seq1
----------------------------------------------------------------------------------------------------------------------------------------------------------------------------------------------------------------------------------------------------------------------------------------------------------------------------------------------------------------------------------------cggcacctcataagcagtgagatattaatataccccgggkacgttcctgaacctggtgtcaactacagagtttttcactacggcttagaatttaaagttgggcattggagctttgataaggcgaaatggagagaggttgatgtggtcaaccaatgctgggctacatttcctgacccacctgatccttcaacycttgaacacactgatgagaatttacttcagcgagacctgctcagcatcgaatgtgcaaaaacacttaatgaagcgttgcgtttgcattacaagakgagaaactgccctgaccctactgccttatccactcccaaagtggatatgacaaacgatg------tcacaacttcaagaaaatttagtaggtttgccgggaacgacaatataaaaagcaatccagtgcc------cagaaaccattcccaggaatcatctctaccy-aaagttacagatgggctctttagtact------------------------------------------------------------------------------------------------------------------------------------------------------------------------------------------------------------------------------------------------------------------------------------------------------------------------------------------------------------------------------------------------------------------------------
>I28637_M060_Malvaceae_Duboscia_vifidiflora_seq1
----cgtacatgtcatccatgtaccgatt-aatgaatcaattaaktaaktgcytykktawttkas------tytwwtgttattgt-----atc-------------------------------atgactaaatagagtttctacatag---------------------aaacatttaa-ttt----------------actgatccagttaatagttatggagga----------------ttttgttgtaa-ca---------------------------ggttaaataaagtctctta---------------------------------tgtttctctcct-------ctcatcatgcagttgaagttacggcacctcataagcagcgagatattaatataccctggatatgttcctgaacctggtgtcaattatagagttttccactatggtttggaatttaaggttgggaattggagctttgataaggcaaactggagagatgttgatgtggtcaacagatgctgggttaagtttcctgacccacctgatccttcaacagttgagcaaactgatgagaacttacgtcagcgagacctgcttagcattgaatgtgcaaaaacactaaatgaagcgttgcatttgcatcacaagagaagaaactgccctgacccttctgccttatctcctccaaaactggatacaacaaaggatg------tcactaagtcaaggaaatttggtaggcttcttgggaataatgatataaaaagcaatccagtgcccgtgcccagaaatcgctctcaaa---tatctctgcct----attagagatgggctctttagtactttaaggttctggatcattcttttatgdg--------------------------------------------------------------------------------------------------------------------------------------------------------------------------------------------------------------------------------------------------------------------------------------------------------------------------------------------------------------------------------------------------
>I28638_M061_Malvaceae_Basiloxylon_brasiliensis_seq1
-----------------------gcttttctgtttgagtttgttgttaattttgacctgtatcg--------------------------a---------------------------------acatttaatttactgctccacatagtt-ttagt-----------aataattttcgt-ctgcattgttcaa-caatgtctagttcagttaattttttcttaaga-----------------tttgttttaa-aa---------------------------gactaaataaaatctctta---------------------------------ttttcctgtcct-------cttatcgtgcagttaaagttacggcacctcataagcagtgagatattaatataccctggatatgttcctgaacctggtgtcaagtacagagtttttcactacggcttggaatttaaagttgggaattggagttttgataaggcgaaatggagagaggttgatgtggttagcaaatgctgggctacctttccagacccacctgatccttcaacacttgaccaaactgacgagaatttacttcaacgagacctgcttagcattgaatgtgcaaaaacactaaatgaagcattgcgcttgcatcacaagaggagaaactgcccagaccctactaccttatccaatccaaaattggacatgacaaatgatg------tcacaaattcaaggaaatttggtaggtttgctggggatgacaatataaaaagcaayccggtgcc------cagaaatcattctcaggaatcatctctacct-aaagttacggatgggctctttagtactttaaggttctggatcattcttgtatgggtgtttt--------------------------------------------------------------------------------------------------------------------------------------------------------------------------------------------------------------------------------------------------------------------------------------------------------------------------------------------------------------------------------------------
>I28639_M249_Malvaceae_Gyranthera_amphibiolepis_seq1
---------------------------------------------------------------------------------------------------------------------------------actctttatgccctatacattc-ctagt----------tctgagattatgg-tctaaagacaata-ttatgctttcaggaattgatttgctgtttgag----------------tttattatcaa-tggtatc--------------------ctcactaaatgcagttcctgttc--------------------------tcttatgttcctctcct-------cttatcatgcagttgaagttacggcacctcataagcagtgagatattactttatcccgggtatgttcctgaacctggtgtcaagtacagagttttccactacggcttggaattcaaagttgggaattggagctttgataaggccaaatggagagaggttgacatggtcaacaaatgctgggctacatttccagacccaccagatcctttgacacttgaacaaactgatgagaacttacttcaacgagacctgcttagcatagaatgtgcaagaacactaaatgaagcattgcgtttgcatcacaagaggagaarctgccctgaccctgctgtcttatcgaatccaaatttggatacgacgaaggatg------tcacaagttcaaggaaatttggtaggttttccgggaatgacgatataaaaagcaatccagtgcc------cagaaatcattctcaggaatcatctctacct-aaagttacagatgggctcttcagtactttaaggtt----------------------------------------------------------------------------------------------------------------------------------------------------------------------------------------------------------------------------------------------------------------------------------------------------------------------------------------------------------------------------------------------------------------------
>I28640_M062B_Malvaceae_Diplodiscus_paniculatus_seq1
------------------------------------------------------------accca-----------------------------------------------------------acacatmatytacttctccagattggc-ttagc-----------aataattttcattatttagygttcaa-cagtatctagttgagttgatattttctaga------------------ttgtgttccaa-ca---------------------------gattaaataaagttc-------------------------------------tgattttcctct-------attatcatgcagttggagttrcggcacctcattagcagtgagatattaatataccccggatatgttcctgaacctggtgtcaagtacagagttttccactatggcttggaattcaaagtggggaattggagctttgacaaggcaaaaagragagatgttgatgtggtcaacaaatgctgggctacgttyccagacccacctgatccttcaaccctcgaacaaactgatgagaatttacttcagcgagacctgcttagcatcgaatrtgcaaaaacsyyaaawrrwgcattgcrattgcatcacaagaggagaaactgccctgat--aaatrscttgcctaatccagaayytcttgcaacaaaggataccacagtcacaaactcaaggaa-----------------------------------------------------------------------------------------------------------------------------------------------------------------------------------------------------------------------------------------------------------------------------------------------------------------------------------------------------------------------------------------------------------------------------------------------------------------------------------------------------------------------------------------------
>I28641_M063_Malvaceae_Brownlowia_peltata_seq1
----------------------------------------------------------------a-----------------------------------------------------------atacttaatttacttctccagattggc-tcagt-----------aataattttcattatttagcgttcaa-caatatctagttgagttgatattttctaga------------------ttgtgttccaa-ca---------------------------gattaaataaagttc-------------------------------------tgattttcctct-------attatcatgcagttggagttacggcacctcattagcagtgagatattaatataccccggttatgttcctgaacctggtgtcaagtacagagttttccactatggcttggaattcaaagtggggaattggagctttgacaaggcaaaatggagagatgttgatgtggtcaacaaatgctgggctacatttccagacccacctgatccttcaaccctcgaacaaactgatgagaatttacttcagcgagacctgcttagcatcgaatgtgcaaaaacactaaatgaagcattgcgattgcatcacaagaggagaaattgccctgatccaaatgccttgcctaatccagaatttcttgcaacaaaggatatcacaatcacaaattcaaggaaatttggtagctttgctgggaatggtgatataaaagtcaatccagtgcc------cagaaatcattctcaggaatcatctctacct-aaagttacagatgggctc---------------------------------------------------------------------------------------------------------------------------------------------------------------------------------------------------------------------------------------------------------------------------------------------------------------------------------------------------------------------------------------------------------------------------------------
>I28643_M065_Malvaceae_Hermannia_flammea_seq1
--------------------------------------------------------------------------------------------------------------------------------------------ctcagatcgtc-ttagt-----------aataatcttcat-aaacattattga--ccatgtctagtccaattgatatttgttgagga----------------ttttgttctta-cm---------------------------ractaagtaatgtatctta---------------------------------tcttcctctykt-------gtcattatgcagttacagttacggcaccgcataagcgataagatattattatatcccggatatgttcctgaacctggtgtcaagtacagagttttccattatggcttagaatttaaagttgggaattggagcttcgataaggcgaactggagagatacggatgtggtaaatagatgctgggctaagtttccagacccacctgatccttcracagttgaagaaactgataagaacttacgccagcgagacctgcttagcatygaatgtgcaaaaacactaaatgaagcattgcttttgcatcacaagaggagaaactgccccgaccctaatgccttayccgctccagaactagacatgtcaaaggatg------ccacgaatccaaggaaattyggcaggtttcttgggggkgacgatacacaaascatcccagttcc------cagaaatcacacgcaaaaatcatctctacct-caagttgcagacgggctctttagtactttaaggttctggatcattcttttatgg---------------------------------------------------------------------------------------------------------------------------------------------------------------------------------------------------------------------------------------------------------------------------------------------------------------------------------------------------------------------------------------------------
>I28644_M066_Malvaceae_Thomasia_solanaceae_seq1
---cgtgat---------------------gtttggacttttgtattactggtatcctgactaaa-------------------------atc-tg--------------------------gaacacttaacttactgctccgggtagtc-ttaagt-------agtgacaatttttat--tttattgttctatttgtgtctgatccacttaatatttatt-cgga----------------ttttgttgtaa-ca---------------------------gattaaataatgtctctta---------------------------------tgttcctctcgt-------cttatcatgcagttgaagttgaggcacctcataagcagcgagatattaatataccccggatatgttcctgaacctggtgtcaagtacagagttttccactatggcttggaatttaaagttgggaattggagctttgataaggcgaactggagagatgctgatgtggtgaataaatgctgggctaagtttcctgatccacccgatccttcaacagttgaacaaactgatgagaatttgcatcaacgagaccttcttagcattgaatgtgcaaaaacactaaatgaagcactgcttttgcatcacaagaggagaaactgccctgatcccactgccttacctgccccgaaactggatatgacaaggaatg------tcacaagttcaaggaaatttggtagttttcttgggaacgacgatataaaaagcaatccagttcc------ccaaactaactcacagaaatcatctctgcct-agagttacagatggactctttagtactttaaggttctggatcattcttttatgggtgtttt--------------------------------------------------------------------------------------------------------------------------------------------------------------------------------------------------------------------------------------------------------------------------------------------------------------------------------------------------------------------------------------------
>I28645_M067_Malvaceae_Guichenotia_ledifolia_seq1
-----------------------------------------------------------cctaaa-------------------------atc-ta--------------------------gaacacttaatttactgttccgggtagtctttaagt-------agtaagaattttcat-atttattgttctctttgtgtctgatccacttaatatttattgagga----------------ttttgttgtaa-ca---------------------------gattaaataatgtctctta---------------------------------tgttcctctcat-------cttatcatgcagttgaagttgaggcaccttataagcagcgagatattaatataccccggatatgttcctgaacctggtgtcaagtacagagttttccactatggcttggaatttaaagttgggaattggagctttgataaggcgaactggagagatgctgatgtggtgaataaatgctgggctaagtttcctgatccacctgattcttcaacagttgaacaaactgatgagaatttacatcagcgagaccttcttagcattgaatgtgcaaaaacactaaatgaagcactgcttttgcatcacaagaggagaaactgccctgatcttactgccttacctgccccgaaactggatatgtcaaggaatg------tcacaagctcaaggaaatttggtagttttcttgggaacgacgatataaaaagcaatccagttct------ccaaactaactcacagaaatcatctctgcct-agagttacagatggactctttagtactttaagg------------------------------------------------------------------------------------------------------------------------------------------------------------------------------------------------------------------------------------------------------------------------------------------------------------------------------------------------------------------------------------------------------------------------
>I28646_M068_Malvaceae_Helmiopsis_sp_seq1
------------------------------------------------------------------------------------------at-----------------------------------------------------atatkc-ttagt-----------aatgattttcat-atttagtgttyag-aaatgtctaatgcagtcgatatttthttacaa----------------ttwtawtaywa-ta---------------------------grttaaatahdgtttcttatt----------------------------ctcttctcyyttctt-------mtaatcttgcagttgcagttahggcacctcataagcagtgagataytaatataccctggatatgttcctgahcctgghgtcaactacaaagttttccactacggcttggaatttaaagttggaaattggagctttgataaggcgaaatggagagatgtygatgtggtcaacaaatgctgggctacatttccdgacccacctgamccytcraccmttgaacaaaccnatgagaabtcacttcagcgagacctgcttagcathgaatgtgcaaaaahactaaaygaagcattgcgtttgcatcacaagaggagaaactgccctgaccctaacgccttatccaatccaaaagtggatacagcaaacvaaa------tcacgagttckaggaaatttggtagttttgctgggaatgrmaatataaraagcaatccagtkcc------cmgaaatcatactcgggaatcatctctacct-aaagtttcggatgggctctttagtactttgaggttctggatcattcttctgtgggtgttttccggcttgg----------------------------------------------------------------------------------------------------------------------------------------------------------------------------------------------------------------------------------------------------------------------------------------------------------------------------------------------------------------------------------g
>I28647_M069_Malvaceae_Cheirolaena_linearis_seq1
--------------------------------------------aactwsrktgtcmkwtaca--------tttatgggcacgag-----a---------------------------------atrtaaagyaaag---acmaaatattc-ttagt-----------aatgattttcat-vtttartgttcag-aaatgtctaatgcagtcgatattttcttacaa----------------ttttawtwtaa-taytata----------------------ggwtaaawahkgyktadtwty----------------------------hthttmtchtntcty-------cttatcttgcagttgnagttacgdcacctcatamgyagtgagatabtdatataccctggatatgttcctgaacctgghgtcaactacaaagttttccactanggcttggaatttaaagthggdaattggagctttgataaggcnaaatngagdgatgtygatgtngtcaahaaatgctgggctacgttyccggacccacctgahccttcnacccttgracaaaccgatgadaagtcacttcagcgagacctgcttagcathgaatgtgcaaaaacactaaacdaagcattgcgtttgcatcacaagadragaaactgccctgacccbaacdccttatccanthcaaaagtggatacagcaaaybaad------tcavgagttcdaggaaawttggtagttttkytgkgaatgrmwatataaaaagcaatccagtkcc------ccgaaatcayacysgggaatcatctctayct-aaagttwcagatgggctstttagtactttgaggttctggatcatycttttatgg---------------------------------------------------------------------------------------------------------------------------------------------------------------------------------------------------------------------------------------------------------------------------------------------------------------------------------------------------------------------------------------------------
>I28648_M070_Malvaceae_Helmiopsiella_madagascariensis_seq1
-------------------tctgtcaactaatagggaactaga--ttgtcagtgtcctataca--------tttatgggcaygak-----a---------------------------------atgtaaag--------acaaaatattc-ttagt-----------aatgattttcat-atttagtgttcag-aaatgtytaatgmagtykatahtttcttdcaa----------------ttttattatar-tamkatg----------------------grttaamtwyggtttcttakt----------------------------ctcktctcctttcty-------cttatcttgcagttgcagttacrrcacctcatwagcagtgagatattaatwtaccctggatatgttcctgaacctggygtcaactacaaagttttccactabggcttggaatttaaagthggaaattggagctttgataaggcgaaatggagagaygthgatgtggtcaacaaatgctgggctamgtttccdgacccacctgacncttcdacccttgracaaacygatgmraagtcacttcagcgagahctgcttagcathgaatgtghaaaaacactaaaygaagcattgcgtttgcatcacargaggagaaactgccctgaccctarcrccttatycaatccaaaagtggatacagcaaacdaaa------tcabgagttcgaggaaatttggtagttttkctgggaatgrcaatatraaaagcaatccagtgcc------ccdaaatcatasysgggaatcatctctacct-aaagttacggatgggctctttagyactttgaggttctggatcat-------------------------------------------------------------------------------------------------------------------------------------------------------------------------------------------------------------------------------------------------------------------------------------------------------------------------------------------------------------------------------------------------------------
>I28649_M071_Malvaceae_Goethalsia_meiantha_seq1
----------cattcctagtcttaagac---taatatgcttcaagtaattgctatggtatttgag------tttgttgttatggtt----atc-------------------------------atgactaaatagagtttctatacag---------------------aaacacttaa-ttt----------------actgatccggttaatatttatggaggg----------------ttttgttataa-ca---------------------------ggttaaataaagtctctta---------------------------------tgtttctctcct-------cttatcatgcagttgaagttacggcacctcagaagcagcgagatattaatataccctggatatgttcctgaacctggtgtcaattacagagttttccactatggtttggaatttaaggttggaaattggagctttgataaggcaaattggagagatgttgacgtggtcaacagatgctgggctaagtttcctgacccgcctgatccttcaacagttgaacaaactgatgataacttacgtcagcgagacctgcttagcattgaatgtgcaaaaacactaaatgaagcgttgcatttgcatcacaagagaagaaactgtcctgaccccactgccttacctgctccaaaattggatgcaacaaaggatg------tcacaaattcaaggaaatttggtaggcttcttgggaataatgatataaaaggcaatccggtgcc------cagaaatcactctca------atctcttcct-agagttagcgatgggctctttagtactttaaggttctggatcattctt---------------------------------------------------------------------------------------------------------------------------------------------------------------------------------------------------------------------------------------------------------------------------------------------------------------------------------------------------------------------------------------------------------
>I28650_M072_Malvaceae_Clappertonia_ficifolia_seq1
---------------------------------------------------rtatcttgrmtmar---------------------tgaaatg-ta--------------------------tggttattcatttggtgcagcagakrkwc-ttawwkyakttaacttaataattttcat-ttttattgytcaa-tkatgtttgattgagtwaatattc----agagg---------------atttrttgtaa-ca---------------------------gattaaaywaagtctcttr---------------------------------batttgtbtctt-------ctyatmatghagttgaagttacggcacctcataaacagtgagdtattabtataccctggatatgttcctgaacbtggtgtvamgtacagagttttccactatggcttggaattcaaggttgggaattggagctttgataaggcaaactggagagaggttgatgtngtcaacaratgctggggtaagtttccagacccacctgacccttcaacagttgaacaaacngatgagaacttacnhcagmgagacctbcttagcattgaatgtgcaagaactctaaatgaagcattgtatbtrcatcanaagaggagaaactgnccygacccttctgctwtatctgcwccradattggatacaacaaaggakg------tcacaaattcaaggaaattcggtaggtttctggggaatgdtgatataaaadgcaatccwrtgcc------aagaaatcactcacaggaatcatctttgcct-acagttaaagatggactcttcagtgctttaaggttctggatca--------------------------------------------------------------------------------------------------------------------------------------------------------------------------------------------------------------------------------------------------------------------------------------------------------------------------------------------------------------------------------------------------------------
>I28652_M074_Malvaceae_Hildegardia_barteri_seq1
----------------------------tcattatgcaacaaacatcactggagatatataccaa------tctgggtggatcagt--gaa---------------------------------atgtatggttactcatttggtgcagcc-gaggt-----------attcttttaca----------gtcta-caatgcctagttcagttgatattttcttaaga-----------------tttgttgtaa-aa---------------------------tataaaatgaaatctctta---------------------------------ttttcctctcct-------cttgtcatgcagttacaattacggcacctcataagcagtgagatattaatataccctggatatgttcctgaacctggtgtcaagtacagagttttccactacggcttggaatttagagttgggaattggagctttgataaggcgaaatggagagaggttgatgtggttaacaaatgctgggctacgtttccagacccacctgatccttcagcacttgaacacactgatgagaatttacttcagcgagaccggcttagcattgaatgtgcaaaaacactaaatgaagcattgcgcttgcatcacaagaggagaaactgccctgaccctactgccttatccaatccaaaattggacacaacaaaggatg------tcacaaattcaaggaaatttggtaggtttgctggggatgacaatataaaaagcaatccaacgcc------cagaaatcattctcaggaatcatctctaccc-aaggttacagacgggctctttagtactttaaggttctggatcatttttttatgggtgttt---------------------------------------------------------------------------------------------------------------------------------------------------------------------------------------------------------------------------------------------------------------------------------------------------------------------------------------------------------------------------------------------
>I28653_M168_Malvaceae_Theobroma_cacao_seq1
------------------------------------------actataacaaattcctgtataga-------------------------a---------------------------------acactctatttattgctccggatagtc-ttaaat-------agtaattattttcat-aattattgttcaa-tgatgtctgatccagtgaatattttttagaag---------------------ttgcaa-ca---------------------------gattaaataatgtctgtta---------------------------------tgttcctctcct-------cttatcatgcagttgaagttacggcaccatataagcagcaagatattactataccctggatatgttcctgaacctggtgtcaagtacagagttttccactatggtttggaatttaaagttgggaattggagctttgataaggcgaactggagagatactgatgtggtgaatagatgttgggctacatttccagacccacctgatccttcgacagttgaacaaacttatgagaacttacgtcagcgagacctgcttagcattgaatgtgcaaaaacactgaatgaagcattgcttttgcatcacaagagaagaaactgccctgaccctactgccttatccactccagacttggatacaacaaaggata------tcacaaattcaaggaaatttggtacgtttgctgggaatgatgatataaaaagcaatccagttcc------cagaaatcactcgcaggaatcatctctacct-agagtcagagatggactctttagtactttaaggttctg-------------------------------------------------------------------------------------------------------------------------------------------------------------------------------------------------------------------------------------------------------------------------------------------------------------------------------------------------------------------------------------------------------------------
>I28654_M105_Malvaceae_Pachira_aquatica_seq1
---------------------------------------------------------------------------------ctag-----a---------------------------------ttgaaactctttctgtcctatacattc-ctggt----------cttgcggttttgg-agtaaagacaata-atatgctttgaggaagtgatttgctgtttgag----------------tttatcattaa-tggtatt--------------------ctcactaaatgaagttcctgttc--------------------------tcttatgttcctctcct-------cttatcatgcagttgaagttacggcacctaataagcagtgagatattactatatcccggatatgttcctgaacctggtgtcaagtacagagttttccactacggcttggaatttaaagttgggaattggagctttgataaggcaaaatggagagaggttgacatggtcaacaaatgctgggctacgtttccagacccgcctgatccttcaacacttgaacaaactgatgagaacttacttcaacgagacctgcttagcatagaatgtgcaagaacactaaatgaagcattgcgtttgcatcacaagaggagaaactgccctgaccctgctgccttatccaatccaaatttggatatgacaaaggatg------tcacaaattcaaggaaatttggtaggttttccggaaatgatgataaaaaaagcaatccagtgcc------cagaaatcattctcaggaatcatcttta-------------------------------------------------------------------------------------------------------------------------------------------------------------------------------------------------------------------------------------------------------------------------------------------------------------------------------------------------------------------------------------------------------------------------------------------------------------
>I28655_M148_Malvaceae_Robinsonella_mirandae_seq1
-----------------------------------gcatctggstggatcagtgaaatgtacggttactcatttggkgcagctgag--gtatc-------------------------------attttcagtcaacttct-----------twgatac---aaagaygataatatgskt------------------tkmtttgatgaattgathhgcygttcgar----------------tttaattttaa----------------------------------------------------------------------------------dartrtatctrt-------cttatcktgcagttgaggttacgrcatctcataagcadtgagataytaatatatccsggttatgttcctgaaccgggtgtgaartacagagttttccactayggcttggaatwtaaagthgggaattggagtttbgataadgccaactggagagagghhgatatggtgaacagatgctgggctacgtttccagacccacctkatccttcaacacttcaacwvaccgatgardactcvcttcaacgagacctgctcagcatcgaatgcgncaraacattaaaygaagcattgcktttgcatcacaagagaagaaactgccctgaccckaatgccttacybgatccaaamccggatrcaacaahggacg------tcacaagtwcaaggaaactbggyaggttwbhtgagawccacgwtayaaaaagcgacattgtgtc------cggawatcattctcvggaatcatctctacct-aaagttagggatggactgttcagtact------------------------------------------------------------------------------------------------------------------------------------------------------------------------------------------------------------------------------------------------------------------------------------------------------------------------------------------------------------------------------------------------------------------------------
>I28656_M002_Malvaceae_Tilia_americana_seq1
---------------------------------------ttattgttaattgtgtcctgtactg--------------------------a---------------------------------acacttaatttactgctccagatartc-ttagt-----------aataattttcat-wtttagtrttcaa-yaatgtctagttcarttgatattttcytagga----------------ttttgttrtar-ca---------------------------gattaaataaaghctcttr---------------------------------tgttyctctyct-------cttatcatgcagttgaagttacggcacctcataagcagtgagatmttaatatacccvggatatgttcctgaacctggtghcaagtacagagttttccactacggcttggaatttaaagttgggaattggagctttgataaggcgaaatggagagawgttgatgtggtcaacaaatgctgggctahgtttccagacccacctgatccttcaaccmttgawcaaactgatgakaagttvcttcagcgagacctgcttagcatygaatgygcaaaaacactaaatgaagcattgcgtttgcatcahaagaggagaaactgccctgaccctacygccttatccaatyhaaawttgratacaacaaaggatg------tmacwaattcaaggaratttggtaggtttgytgggaatgaygawataaaaagcaatccagtgcc------cagaaatcwttctcaggaatcatctctacct-aaagttaaagatgggctctttagtactttaaggttctggatcattctttt-------------------------------------------------------------------------------------------------------------------------------------------------------------------------------------------------------------------------------------------------------------------------------------------------------------------------------------------------------------------------------------------------------
>I28657_M180_Malvaceae_Triumfetta_lappula_seq1
-----------------------------------------------------ttcatgtttgag------tttgttataatcggt----attgtgagtaaatgaagttccactgcaggaacacttaactaacttactgctctagatagtm-ttaaag----tattaaaataattttcaa----------------------------------tatttatggagga----------------ttttgttgtaa-ca--------------------------kattaaaataaaatctcctatg----------------------------------------tct-------cttatcatgcagttgaagttacggcacctcagaaayagtgagatattgttataccctggatatgttcctgaacrtggtgtcaagtacagagttttccactatggcttggrattcadrgttgggaattggagctttgataaggcaaactggagagarrctgatgtggtmaacaaatgctggggtaagtttccagacccaccwgacbcttcaacagttgaacaaaccgatgagaacttrcgtcagcgagacctacwtagcatcgaatgtgcaagaactctwaatgaagcattgtatttacatcacaagargagaaactgtcctgaccctaatgctttatccgctccaaaaytggatacaacaaaggatg------tcacgaattcaaggaaattcggtaggtttctggggaatgatgatataaaaagcaatcctgtgcc------aagaaatcactcagaggaakcatctgtacca----gttagagatggactctttagt---------------------------------------------------------------------------------------------------------------------------------------------------------------------------------------------------------------------------------------------------------------------------------------------------------------------------------------------------------------------------------------------------------------------------------
>I28658_M160_Muntingiaceae_Muntingia_calabura_seq1
a-------------------------------------------------------------------------------------gagaatcaaa--------------------------------------------------------ttattgg-----gaaaatggaaatacaa---------------atctagctttcttgtttaatttcttttctagaagcttactgattattctatattactaagtggtagcgtgttaataagaaacaagaaaataccaaagaatgtctctga---------------------------------taagcctcttct-------attatcttgcagctgaagcttcgacatctcataagcagagagatattactatacccagggtatgttcctgaacctggcgtaaagtatagggttttccactatgggctggaatttaaagttggcaattggagctttgataaggcaaactggagagatgttgacgtagtgaataactgttgggccaagtttcctgacccaccagatccctcaacacttgatcaaactgatgaaaacttactccagcgagacctgcttagcatagaatgtggacgagcacttaatgaagcattgcatttgcatcataagaggaggaactgccctgatccca------------gtttgaaatgggacacagaggataacc------acagaggttcaaggaaatttggaggtttt---gaagaatatgatgtgagaagcaaacccatgac------caaaaaccattctcaggaattgtctctaccc-actgtttctgatgggcacttaagaactctgaggttctgggttattttcttttgggtgttttctggat-------------------------------------------------------------------------------------------------------------------------------------------------------------------------------------------------------------------------------------------------------------------------------------------------------------------------------------------------------------------------------------t
>I9832_V002_Malvaceae_Luehea_speciosa_seq1
----gtcataagattttggagtaaagacctataatatgcttcaagtaattgcttccggttttgag------tttattattaytggt----atc-------------------------------atgactaaatgaagttcctatatag---------------------aaacacttaa-ttt----------------actgvnmcndntddbnnttwwkgrrgv----------------wtttkdthhmawyd---------------------------gktnaawhaardybhywwa---------------------------------dnttyyyybchy-------bttatcatgcagttgdagttacggcahctcataagcdgcvagatattaatatacccyggatatgttcctgaacctggtgtcaagtacagagttttccactatggtttggaatttaaggttgggaattggagctttgataaggcnaavtggagagatgttgatrtggtcaacagatgctgggctaagtttcctganccrcctgatccttcaaydgttgaacaaactgatgagaacytacgtcagcgagacctgcttagcattgaatgtgcaaaaactctaaatgaagcattgtatttgcatcacaagagaaggaactgtcctgaccctacygccttatccnctccaaaactggatacgacaaaggatg------tcacaagttcaaggaaatttggtaggatccttgggaatgaygatataarnggcaatbcagtgcc------cagaaatcactcgcaat---tatctcwacct-agagwtagagatggcctctttagtactttaaggttctggatcattcttttatgggtgttttchggcttsggttttatkttagtcatgttagcagtgtwttcyggttttaraggcaagggrtcatcaaaaggtaaaagyagcaaaaacaggagaagatcttatgccgggttcttgratatmaatgrccgcgataggcaaactcgcaagtctgaggtatctttgtarcatsmagttccttgtagagaactaagagggaaaatacttattttattatggttggagcaagcctgaacagaataaagagtcccgagacaaaaatggtgaagtgaatgtcaattagttgaagaatagmaagatctttcttactgcagtaggaaaatacaaggttttgagggtttttcyaactggcaagtgcgataattggttgacactgcaattgtt
