# Supplementary material for: Localized Phylogenetic Discordance Among Nuclear Loci Due to Incomplete Lineage Sorting and Introgression in the Family of Cotton and Cacao (Malvaceae)
Source: Front Plant Sci. 2022 Apr 13;13:850521. doi: 10.3389/fpls.2022.850521 (PMC9043901; doi:10.3389/fpls.2022.850521)
Supplement: Supplementary file 1 [file Data_Sheet_1.ZIP › Alignments_v4/L153.fasta]

>I23353_M002_Malvaceae_Tilia_americana_seq1
---------------------------------------------------------------------------------------------------------------------------------------------------------------------------------------------------------------------------------------------------------------------------------------------------------------------------------------------------------------------------------------------------------------------------------------------------------------------------------------------------------------------------------------------------------------------------------aatggtgccgtcttcsaattgtcaccccatgtaggcatcttttgtgccttgattgtgttggcttggactgcaaaatgtgtactctacctggctgtggtaacttatatgaaatgcagactcctgaaacattagcacgcccggaaaatccaaatccc-cagtggcctgtcccaaaagatcttattgagttacaaccttcatataaacagg-taggtt-tgttcttgtttta-atcattt------tt-gtttc---------------------------taattttcaagctatatgcatca-ttacaaataaacac---------------cttttgtggttcttaggatgactggaatcctgattggcaatcaacctctagcagtaaagttgcttatcttgtggagaggttgaaggcattg-------------------------------------------------------------------------------------------------------------------------------------------------------------------------------------------------------------------------------------------------------------------------------------------------------------------------------------
>I23354_M003_Malvaceae_Herissantia_crispa_seq1
-------------------------------------------------------------------------------------------------------------------------------------------------------------------------------------------------------------------------------------------------------------------------------------------------------------------------------------------------------------------------------------------------------------------------------------------------------------------------------------------------------------------------------------------------------------------------atgcaatgaatggtgccgtctcccgattgtcactccatgtaggcatcttttgtgcctttattgtgttggtttggacagtaaaatgtgtactttacctgsctgtggtcacttatatgagatgcagactcctgaaacattagcacgcccggaaaatccaaatccc-aagtggcctgtcccaaaagatcttatcgagttacaaccttcgtataaacagg-taggtt-aaatattgattta-atcattt------ta-ttttg---------------------------tagtttctttgcta-atgaatcc-ttacaaatagaca----------------tttttttggttattaggatgattgggatcctgattggcaatcaacctctagcagtaaagttgcttatcttgtggagaggctgaaggcattgcaggaggtwaatraaaggatccattgctctatggatgaagctgatgaggccaagaa---caatgataagttgct----------ttggcct------------------------------------------------------------------------------------------------------------------------------------------------------------------------------------------------------------------------------------------
>I23355_M004_Malvaceae_Malva_arborea_seq1
--------------------------------------------------------------------------------------------------------------------------------------------------------------------------------------------------------------------------------------------------------------------------------------------------------------------------------------------------------------------------------------------------------------------------------------------------------------------------------------------------------------------------------------------------------------------------tgcaatgaatggtgccgtctaccaattgttactccatgtaggcatcttttgtgccttgattgtgttggtttggacagtaaaatgtgtactttacctggatgtggtcacttgtatgagatgcagactcctgaaacattagcacgtccagaaaatccaaatcct-aagtggcctgtcccaaaagatcttatcgagttacaaccttcatataaacagg-taggtt-aattcttgattta-atcgttta--------ttttgtac------------------------tagtttttatgcta-atgaatcc-ttacaaataatt-----------------tttttctggttattaggatgattgggatcctgattggcagtcaacctctagcagtaaagttgcttatcttgtggagaggctgaaggcattgcaggaggttaataaagagatccattgctctatggatgaagatgatgaagccaagca---catt----------------------------------------------------------------------------------------------------------------------------------------------------------------------------------------------------------------------------------------------------------------------
>I23356_M005_Malvaceae_Lavatera_assurgentiflora_seq1
-------------------------------------------------------------------------------------------------------------------------------------------------------------------------------------------------------------------------------------------------------------------------------------------------------------------------------------------------------------------------------------------------------------------------------------------------------------------------------------------------------------------------------------------------------------------------gtgcaatgaatggtgccgtctaccaattgttactccatgtaggcatcttttgtgccttgattgtgttggtttggacagtaaaatgtgtactttacctggatgtggtcacttgtatgagatgcagactcctgaaacattagcacgtccagaaaatccaaatcct-aagtggcctgtcccaaaagatcttatcgagttacaaccttcatataaacagg-taggtt-aattcttgattta-atcgttta--------ttttgtac------------------------tagtttttatgcta-atgaatcc-ttacaaataatt-----------------tttttctggttattaggatgattgggatcctgattggcagtcaacctctagcagtaa-----------------------------------------------------------------------------------------------------------------------------------------------------------------------------------------------------------------------------------------------------------------------------------------------------------------------------------------------------------------------
>I23359_M008_Malvaceae_Althaea_officinalis_seq1
-------------------------------------------------------------------------------------------------------------------------------------------------------------------------------------------------------------------------------------------------------------------------------------------------------------------------------------------------------------------------------------------------------------------------------------------------------------------------------------------------------------------------------------------------------------------------atgcaatgaatggtgccgtcgaccaattgttactccatgtaggcatcttttgtgccttgattgtgttggtttggacagtaaaatgtgtactttacctggctgtggtcacttayatgagatgcaracycctgaaacattagcacgcccrgaaaatccaaatccc-aartggcctgtcccaaaagatcttatcgagttacaaccttcatataaacagg-taggtt-gattcttkatyta-atcattt------ta-ttttgyac------------------------tagtttttatgcta-ayraatcc-ttacaawtagacr----------------tttttyykgktwwtwrgrwkrwtkggrwycykattggcagtcaacctctagcagtaaagttgcttatcttgtggataggctgaaggcattgcaggaggttaataaagagatccatttctctatggatgaagatgatgagggccaagc-----------------------------------------------------------------------------------------------------------------------------------------------------------------------------------------------------------------------------------------------------------------------------
>I23360_M009_Malvaceae_Lagunaria_patersonia_seq1
-----------------------------------------------------------------------------------------------------------------------------------------------------------------------------------------------------------------------------------------------------------------------------------------------------------------------------------------------------------------------------------------------------------------------------------------------------------------------------------------------------------------------------------------------------------------------------aatgaatggtgccgtctaccaattgtcaccccatgtaggcatcttttgtgccttgattgtgttggtttggacagtaaaatgtgtactttacctggctgtggtcacttatatgagatgcagactcctgaaacattagcacgcccggaaaatccaaatccc-aagtggcctgtcccaaaagatcttatcgagttacaaccttcatataaacagg-taggtt-aattctttattta-ataattt------ta-ttttg---------------------------tagtttttattctatatgaattc-ttagaaatagact----------------tttttctggttattaggatgattggaatcctgattggcaatcaacctctagcagtaaagttgcttatcttgtggagaggctgaaggcattgcgggaggtt----------------------------------------------------------------------------------------------------------------------------------------------------------------------------------------------------------------------------------------------------------------------------------------------------------------------------
>I23367_M016_Malvaceae_Kitaibelia_vitifolia_seq1
---------------------------------------------------------------------------------------------------------------------------------------------------------------------------------------------------------------------------------------------------------------------------------------------------------------------------------------------------------------------------------------------------------------------------------------------------------------------------------------------------------------------------------------------------------------------------gcaatgaatggtgccgtctaccaattgttactccatgtaggcatcttttgtgccttgattgtrttggtttggacagtaaaatgtgtactttrcctggctgtggtcacttatatgagatgcagactcctgaaacattagcacgcccggaaaatccaaatccc-aartggcctgtcccaaaagatcttatcgagttacaaccttcatataaacagg-taggtt-gattcttkattta-atcattt------ta-ttttkwm-------------------------ywrkttttwwksywawkrawycy-twmmaawmrrmmw----------------tttttct-ggtwwtwrgrwkrwtkggrwycydrwtkgsmrkymamcyyywrsmrkwaarktksytwwyytkkkgrrrrgsykrargvmwtksmrgrrgktwawwamgagatccatttctctataggtgaagatdatgaggccaggcca--cat----------------------------------------------------------------------------------------------------------------------------------------------------------------------------------------------------------------------------------------------------------------------t
>I23368_M017_Malvaceae_Sterculia_apetala_seq1
------------------------------------------------------------------------------------------------------------------------------------------------------------------------------------------------------------------------------------------------------------------------------------------------------------------------------------------------------------------------------------------------------------------------------------------------------------------------------------------------------------------------------------------------------------------------gatgyaatgaatggtgccgtctaccaattgtcaccccatgtaggcatcttttgtgccttgattgcgttggcttggactgcaaaatgtgtactctacctggctgtggtaacttatatgagatgcagactcctgaaacattagcgcgcccagaaaatccaaatccc-aagtggcctgtcccaaaagatcttattgagttacaaccttcatataaacagg-taggac-tgttcttggttta-accattt------tg-ttttc---------------------------taattttcaagctatatgcatca-ttacgaatgcacac---------------tttttgtgtttcttaggatgactggaatcctgattgggaatcaacctctagcagtaaagttgcttatcttgtggagaggctgaaggcattgcaggaggttaataaagagatctgttgctctatka---------------------------------------------------------------------------------------------------------------------------------------------------------------------------------------------------------------------------------------------------------------------------------------------------
>I23369_M018_Malvaceae_Abelmoschus_esculentus_seq1
------------------------------------------------------------------------------------------------------------------------------------------------------------------------------------------------------------------------------------------------------------------------------------------------------------------------------------------------------------------------------------------------------------------------------------------------------------------------------------------------------------------------------------------------------------------------------------------------------ttaccccatgtaggcatcttttgtgccttgattgtgttgggttggatagtgaaatgtgtacgttacctggctgtggtcacttatatgagatgcagactcctgaaacgttagcacgcccagaaaatccaaatccc-aagtggcctgtcccaaaagatcttatcgagttacaaccttcatataaacagg-taggtt-aattcttgattta-atcattt------ta-ttatgtagt---------------------ttttaattttatgctatataaatcc-ttacaaatagactt------ttttttttctttttctggttattaggacaactggaatcctgattggcaatcaacctctagcagtaaagtttcttatcttgtagagaggctgaaggtattgcaggaggttaataaagagatccattgccctgtggatgwrrwkrmsrrgscmarram---mwtkrwwarktt--------------------------------------------------------------------------------------------------------------------------------------------------------------------------------------------------------------------------------------------------------------
>I23370_M105_Malvaceae_Pachira_aquatica_seq1
----------------------------------------------------------------------------------------------------------------------------------------------------------------------------------------------------------------------------------------------------------------------------------------------------------------------------------------------------------------------------------------------------------------------------------------------------------------------------------------------------------------------------------------------------------------------------------------------accaattgtcaccccatgtaggcatcttttgtgccttgattgtgttggtttggacagtaaaatgtgtactttaactggctgtggtcgcttatatgagatgcagactcccgaaacattagcacgcccagaaaatccaaaaccc-aagtggcctgtcccaaaagatcttattgagttacagccttcatataaacagg-taggtt-gattcttgattta-cttattt------tgtttttc---------------------------tagtttttatgatatatgaatca-ttataaatagacg----------------attttattgttcttaggatgactggaatccagattggcaatcaacctctagcagtaaagttgcctatcttgtggagaggctgaaggcattgcatgaggttaataaaaagatctgttgctctatggatgaagatgatgatgccaagca---cattgataatttact----------ttggccttcacagag----------------------------------------------------------------------------------------------------------------------------------------------------------------------------------------------------------------------------------
>I23371_M137_Malvaceae_Dombeya_wallichii_seq1
-----------------------------------------------------------------------------------------------------------------------------------------------------------------------------------------------------------------------------------------------------------------------------------------------------------------------------------------------------------------------------------------------------------------------------------------------------------------------------------------------------------------------------------------------------------------------------aargaatggtgycgtctaccaattgtcaccccatgtaggcatcttttgtgccttgattgtgttggtctggacagcaaaatgtgtactctacctkkgtgtdgttacttgtacgagatgcrgactcctgaaamattagcacscccagaaaatccaaatccc-aagtggcctgtccyaraagatcttattgagttacaaccttcatataaacagg-taggtt-tcwtwtbggtttd-atgattt------kt-tttttkrgttt-----------------ctttagattttcaaactatgtgcatca-ttacaagcacacac------------------ttcttgttcttagrwtgrmwks-mwbmwkrdydrbmawymamcyycmrsmrkwmasttgykkakmskstgragrsrytgmaggmrktkmakrakgwkawtwa---------tkrswytagggaccaggacagtgatgccaaaca---cata---------------------------------------------------------------------------------------------------------------------------------------------------------------------------------------------------------------------------------------------------------------------a
>I23373_M141_Malvaceae_Quararibea_funebris_seq1
-------------------------------------------------------------------------------------------------------------------------------------------------------------------------------------------------------------------------------------------------------------------------------------------------------------------------------------------------------------------------------------------------------------------------------------------------------------------------------------------------------------------------------------------------------------------------------------------------aattgtcaccccatgtaggcatcttttgtgccttgattgtgttggtttggacrgtaaaatgtgtactttacctggctgtggtcacttatatgagatgcagactcctgaaacattagcacgcccagaaaatccaaatccc-aagtggcctgtcccaaaagatcttattgagttacaaccttcatataaacagg-tagktt-cattcttggttta-accattt------tg-ttttc---------------------------tagtttttaagctatatgaatcc-ttagaaatagacat---------------tttttctggttcttaggatgactggaatcctgattggcaatcaacctctagcagtaaagttgcttatcttgtggagaggctgaaggcattgcaggaggttaataaagagatcagtagctttatggatgaagatgataa--------------------------------------------------------------------------------------------------------------------------------------------------------------------------------------------------------------------------------------------------------------------------------------
>I23377_M148_Malvaceae_Robinsonella_mirandae_seq1
tcgtgttgtgtggctgrgcatataaaagtaacagaagctggtgaagatattcaagaaacaatggacattttagttgaatatggtctggatcctctttcagaagaatatgcwttgattaaacataacctcctttatgg---------------------tggtaatt--gtcagaggtaataatttccttttgattt---tc--------------tttatggcttttgtttcaact--atttcctagcatgtagtcagattaaggtttattt--------------------------------------------------------------------------------------------------------------------------------------------------------------------------------------------------------------------------------------------------------------atttt-------tgtcttttgatgtagatgcaaagaatggtgccgtctaccaattgtcactccatgtaggcatctyttgtgccttgattgtgttggtttggacagtaaaatgtgtactttamcyggctgtggtcacttatatgagatgcagactcctgaracattagcacgcccggaaaatccaaatccc-aagtggcctgtyccaaaagatcttatcgagttacaaccttcatataaacagg-taggtt-aartcttgattta-akcattt------ta-ytttg---------------------------tagtttttatgcta-atgaathc-ttacaaatagaca----------------ttttyykggttatyaggatgaytgggatcctgattggcaatcaacctctagcagtaaagttgcttatctkgtggagagrctgaaggcattgcaggaggttaataaagagatccattgctctatggatgaagatgatgvggccaagaa---cwtkrwwarktwmyt----------tkg----------------------------------------------------------------------------------------------------------------------------------------------------------------------------------------------------------------------------------------------
>I23378_M150_Malvaceae_Ceiba_pentandra_seq1
-----------------------------------------------------------------------------------------------------------------------------------------------------------------------------------------------------------------------------------------------------------------------------------------------------------------------------------------------------------------------------------------------------------------------------------------------------------------------------------------------------------------------------------------------------------------------agatgcaatgaatggtgtcgtctaccaattgtcaccccatgtaggcatcttttgtgccttgattgtgttggattggacagtaaaatgtgtagtttacctggctgtggtcgcttatatgagatgcagactcctgaaacattagcgcgcccagaaaatccgaatccc-aagtggcctgtcccaaaagatcttattgagttacagccttcatataaacagg-taggtt-gatttttgtttta-attattt------tgtttttc---------------------------tagtttttatgatatatgaatca-ttacaaataaatg----------------tttttccttttcttaggacgactggaatccagattggcaatccacctctagcagtaaagttgcttatcttatggagaggctgaaggcattgcaggaggttaataaaatgatccgttgctctatggatgaagatsatgatgccaagca-----------------------------------------------------------------------------------------------------------------------------------------------------------------------------------------------------------------------------------------------------------------------------
>I23380_M161_Malvaceae_Hibiscus_tiliaceus_seq1
---------------------------------------------------------------------------------------------------------------------------------------------------------------------------------------------------------------------------------------------------------------------------------------------------------------------------------------------------------------------------------------------------------------------------------------------------------------------------------------------------------------------------------------------------------------------------------------------------ttgttaccccatgtaggcatcttttgtgccttgattgtgttggtttggatagtgaaatgtgtactttacctggctgtggtcacttatatgagatgcagactcctgaatcattagcacgcccggaaaatccaaatccc-aagtggcctgtcccaaaagatcttattgagttacaaccttcatataaacagg-taggtt-aattcttgattta-atcattt------ta-ttatgtagt---------------------ttttaattttatgctatataaatcg-ttacaaatagatat---------------tttttct-------------------------------------------------------------------------------------------------------------------------------------------------------------------------------------------------------------------------------------------------------------------------------------------------------------------------------------------------------------------------------------------------------------------------
>I23383_M166_Malvaceae_Pseudobombax_ellipticum_seq1
----------------------------------------------------------------------------------------------------------------------------------------------------------------------------------------------------------------------------------------------------------------------------------------------------------------------------------------------------------------------------------------------------------------------------------------------------------------------------------------------------------------------------------------------------------------------------caatgaatggtgtcgtctaccagttgtcaccccatgtaggcatcttttgtgcctcgattgtgttggtttggacggtaaaatgtgtactttaccaggctgtggtcgcttatatgagatgcagactcctgaaacattagcacgcccagaaaatccaaatccc-aagtggcctgtcccaaaagatctcattgagttacagccttcatataaacagg-taggtt-gattcttggttta-attattt------tgtttttc---------------------------tagtttttatgatatatgaatca-ctacaaatagacg----------------tttttcttgttcttaggatgactggaatccagattggcaatccacctctagcagtaaagttgcttatcttgtggagaggctgaaggcattgcaggaggttaataaaaagatctgttgctctatggatgaagatgatgatgccaagca---cattgataagttact----------tt-----------------------------------------------------------------------------------------------------------------------------------------------------------------------------------------------------------------------------------------------
>I23384_M168_Malvaceae_Theobroma_cacao_seq1
-----------------------------------------------------------------------------------------------------------------------------------------------------------------------------------------------------------------------------------------------------------------------------------------------------------------------------------------------------------------------------------------------------------------------------------------------------------------------------------------------------------------------------------------------------------------------------aatgaatggtgccgtctaccagttgtcaccccatgtaggcatcttttgtgccttgattgtgttggtttggacagcaaagtgtgtaccctacctggctgtggtcgcttatatgagatgcagactccagaaacattagcacgcccagaaaatccaaatccc-aagtggcctgtcccaaaagatcttattgagttacaaccttcatataaacagg-ttggtt-ggttcttgatttt-atcattt------tg-tattt---------------------------taatttttaagctatatggataa-ttacaaatacaca----------------cttttgtggttcttaggatgactggaatcctgattggcaatcgaccactagcagtaaagttgcttatcttgtggagaggctgaaggcattgcaggaggttaataaagagatccgttgctccatggatgaggacaatgatgccaagca---cattgataagttact----------ttggccatcacagaggag------------------------------------------------------------------------------------------------------------------------------------------------------------------------------------------------------------------------c------
>I23385_M169_Malvaceae_Ochroma_pyramidale_seq1
--------------------------------------------------------------------------------------------------------------------------------------------------------------------------------------------------------------------------------------------------------------------------------------------------------------------------------------------------------------------------------------------------------------------------------------------------------------------------------------------------------------------------------------------------------------------------tgcaatgaatggtgccgtctaccaattgtcaccccatgtaggcatcttttgtgccttgattgtgttggtttggacagtaaaatgtgtactctacctggttgcggtcacttatatgagatgcagactcctgaaacattagcacgcccagaaaatccaaatccc-aagtggcctgtcccaaaagatcttattgagttacaaccttcatataaacagg-taggtt-gattcttcgttta-atcattt------tg-ttttc---------------------------tagtttttatgccatatgaatca-ttacaaatagacat--------------ttttttctggttcttaggatgactggaatcctgattggcaatcaacctctagcagtaaagttgcttatcttgtggagaggctgaaggcattgcaggaggttaataaacagatccgttgctctatggatgaagatgatgatgccaaaca---cattgataagtt--------------------------------------------------------------------------------------------------------------------------------------------------------------------------------------------------------------------------------------------------------------
>I23387_M178_Malvaceae_Malvaviscus_arboreus_seq1
-----------------------------------------------------------------------------------------------------------------------------------------------------------------------------------------------------------------------------------------------------------------------------------------------------------------------------------------------------------------------------------------------------------------------------------------------------------------------------------------------------------------------------------------------------------------------agatgtaacgaatggtgccgtctaccaattgttacmccatgtaggcatcttttgtgccttgattgtgttggtttggatagtgaaatgtgtayrttacctggctgtggtcacttataygagatgcagactcctgaaacattagcacgcccrgaaaatccaaatccc-aagtggcctgtcccaaaagatcttatcgagttacaaccttcatataaacaag-taggtt-aawtcttgmtttw-awywttw------tw-wtrtrkwkttt---------------------wwwwttwtrykmtatawawhyyy-wywmwwakasaywt---------------ttttyyybkkkwwtwdgrddddtkgrawhcybddtkgsvawhhamcycthdvvvddaaadtttttwtattktddagaggsbhdargsrywkyrsrrgrkkwwwawaragakmymywgctctgtggttgaaga-------------------------------------------------------------------------------------------------------------------------------------------------------------------------------------------------------------------------------------------------------------------------------------------t
>I23388_M180_Malvaceae_Triumfetta_lappula_seq1
------------------------------------------------------------------------------------------------------------------------------------------------------------------------------------------------------------------------------------------------------------------------------------------------------------------------------------------------------------------------------------------------------------------------------------------------------------------------------------------------------------------------------------------------------------------------gatgcaatgaatggtgccgwctaccaattgttactccatgtaggcatcttttgtgccttgattgtgttggtttggacagtaaaatgtgtactttacctggctgtggtcacttatatgagatgcagactcctgaaacattagcacgcccggaaaatccaaatccc-aagtggcctgtcccaaaagatcttatcgagttacaaccttcatataaacagg-taggat-gattcttcattta-atcattt------ta-ttttgtac------------------------tagtttttttgcta-atgaatcc-ttacaaatagacat---------------tttttctggttattaggatgattgggatcctgattggcagtcaacctctag-----------------------------------------------------------------------------------------------------------------------------------------------------------------------------------------------------------------------------------------------------------------------------------------------------------------------------------------------------------------------------
>I23389_M181_Malvaceae_Pavonia_scheadiana_seq1
-----------------------------------------------------------------------------------------------------------------------------------------------------------------------------------------------------------------------------------------------------------------------------------------------------------------------------------------------------------------------------------------------------------------------------------------------------------------------------------------------------------------------------------------------------------------------agatgcaatgaattgtgccgtctaccaattgttactccrtgtaggcatcttttgtgccttgattgtgttggtttggacagtaaaatgtgtactttacctggctgtggtcacttatatgagatgcagactcctgaaacattagcacgcccdgaaaatccaaatccc-aagtggcctgtcccaaaagatcttatcgagttacaaccttcatataaacagg-taggwt-rattcttbattta-atcattt------ta-ttttgtrct-----------------------akwktttttrykmwwrwrwmyyy-wyamawakasaywt---------------tttytbkkkwtwwdrrddddwkkgrdhyybddwkksvvdbhmmmyctmkmrswrwarwkkykywtmtyktgkmgagrskswrrrsrywkyrvrrgrkkwwwrwaragakmtccattgctctrkrkrwrrakrwkatgaggtcrmrca---ywkwkawrkkwywyt-----------------------------------------------------------------------------------------------------------------------------------------------------------------------------------------------------------------------------------------------------kkssyt
>I23390_M182_Malvaceae_Anoda_cristata_seq1
-----------------------------------------------------------------------------------------------------------------------------------------------------------------------------------------------------------------------------------------------------------------------------------------------------------------------------------------------------------------------------------------------------------------------------------------------------------------------------------------------------------------------------------------------------------------------agatgcaatgaatkgtgccgtctaccaattgttactccrtgtaggcatcttttgtgccttgattgtgttggtttggacagtaaaatgtgtactttacctggctgtggtcacttatatgagatgcagactcctgaaacattagcacgcccrgaaaatccaaatccc-aagtggcctgtcccaaaagatcttatcgagttacaaccttcatataaacagg-taggtt-rattcttbattta-atcattt------ta-ttttgtact-----------------------akwktttttrhkvwddwvwmhyh-wyamawadabaywt---------------tttttvtkddtatkagkrdgatbgdgatysdbadtsrvhstchabctvtarvddtavwkdtgcttatcttgtcgagaggctgaaggcattgcaggaggttagtaaagagatccattgctctatggatgaagat------------------------------------------------------------------------------------------------------------------------------------------------------------------------------------------------------------------------------------------------------------------------------------------g
>I23391_M183_Malvaceae_Phymosia_umbellata_seq1
------------------------------------------------------------------------------------------------------------------------------------------------------------------------------------------------------------------------------------------------------------------------------------------------------------------------------------------------------------------------------------------------------------------------------------------------------------------------------------------------------------------------------------------------------------------------gatgcaaagaatggtgccgtctaccgattgtcactccgtgtaggcatcttttgtgccttgattgtgttggtttggacagtaaaatgtgtactttacctggctgtggtcacttatatgagatgcagagtccygaaacattagcacgcccggaaaatccaaatccc-aagtggcctgtcccaaaagatcttatcgagttacaaccttcatataaacagg-taggtt-agatcttgattta-agcaktt------ta-ctttg---------------------------tagtttttaygcta-atgagttc-ttacaattagaca----------------tttttcgggttattaggatgattgggatcctgattggcaatcaacctcwagcagtaaagttgcttatcttgtggagagactgaaggcattrcaggaggttaatamagagatccactgttctatggataaggaagat----------------------------------------------------------------------------------------------------------------------------------------------------------------------------------------------------------------------------------------------------------------------------------------
>I23392_M187_Malvaceae_Ayenia_berlandieri_seq1
------------------------------------------------------------------------------------------------------------------------------------------------------------------------------------------------------------------------------------------------------------------------------------------------------------------------------------------------------------------------------------------------------------------------------------------------------------------------------------------------------------------------------------------------------------------------gatgcaatgaatggtgtcgtcttccaatgatcaccccatgtaggcatcttttgtgccttgattgtgttggtttggacagtaaaatgtgcactcttcctggctgtggtcacttatatgagatgcagactcctgaaacattagcacgcccagaaaatcccaatcct-aagtggcctgtaccaaaagatcttattgagttacaaccttcatataaacagg-taggtt-ggttcccagttca-gtgagag------tt-tttttctc------------------------taaccatctagctatttgtatca-ttaacatttcatg----------------cttttttg---tgtaggatgactggaatcctgattggcaatcgacctccagcagtaaagttgcttatcttgtggagaggctgaagatattacaagaggttaatgaaaagatcaaaagtcctatggacgagaaccatgatgccgacga---tatactttggccttt-------------------acggagg---------------------------------------------------------------------------------------------------------------------------------------------------------------------------------------------------------------------------agttct
>I23393_M189_Malvaceae_Kearnemalvastrum_lacteum_seq1
------------------------------------------------------------------------------------------------------------------------------------------------------------------------------------------------------------------------------------------------------------------------------------------------------------------------------------------------------------------------------------------------------------------------------------------------------------------------------------------------------------------------------------------------------------------------gatgcaatgaatggtgccgtctgccaattgttactccatgtaggcatcttttgtgccttgattgtgttggyttggacagtaaaatgtgtactttacctggctgtggtcacttatatgagatgcagacycctgaaacattagmacgcccrgaaaatccaaatccc-aagtggcctgtcccaaaagatcttatygagttacaaccttcatataaacagg-taggtt-dattcttgattta-ahbattt------ta-ttttgtac------------------------hagtttttwdbbhwaddrahhcy-thmmaawdrvmhw----------------tttttyybgktwwtwrgrwkrwtkggrwycykrwtkgsmrkymamcyyywrsmrkwaarktksytwwyytkkkgrrrsgsykrargymwtksmrgrrgktwawwaarrrrwycswyksyyywwkgrwkrarrykrwkrrgccaag------------------------------------------------------------------------------------------------------------------------------------------------------------------------------------------------------------------------------------------------------------------------------c
>I23394_M229_Malvaceae_Malvastrum_americanum_seq1
------------------------------------------------------------------------------------------------------------------------------------------------------------------------------------------------------------------------------------------------------------------------------------------------------------------------------------------------------------------------------------------------------------------------------------------------------------------------------------------------------------------------------------------------------------------------gatgcaatgaatggtgccgtctgccaattgttactccgtgtaggcatcttttgtgccttgattgtgttggcttggacagtaaaatgtgtactttmcctggctgtggtcacttatatgagatgcagacccctgatacattagcacgcccagaaaatccaaatccc-aagtggcctgtyccaaaagatcttatcgagttacaaccttcatataaacagg-taggtt-aattcttgattta-accattt------ta-ttttgtac------------------------tagtttttatgcta-atgaatcc-ttacaaatakacrt---------------tytttctggttattaggatgattgggatccggattggcggtcaacctctagcagtaaagttgcttatcttgtggagcggctgaagtcattgcaggaggttaataaagagatccattgctctatggatgaagctgatgaggccaagca---cattgataagttact----------ctg----------------------------------------------------------------------------------------------------------------------------------------------------------------------------------------------------------------------------------------------
>I23395_M236_Malvaceae_Fuertesimalva_jacens_seq1
------------------------------------------------------------------------------------------------------------------------------------------------------------------------------------------------------------------------------------------------------------------------------------------------------------------------------------------------------------------------------------------------------------------------------------------------------------------------------------------------------------------------------------------------------------------------------atgaatggtgccgtctaccaattgttactccatgtaggcatcttttatgccttgattgtgttggtttggacagtaaaatgtgtactttacctggatgtggtcatttgtatgagatgcagactcctgaaacattagcacgcccagaaaatccaaatccc-aagtggcctgtcccaaaagatcttattgagttacaaccttcatataaacagg-taagtt-aattcttgattta-atcatttattttgta-gtttgtac------------------------tagtttttatgctg-atgaatcc-ttacaaatagac-----------------tttttctggttattaggatgattgggatcctgattggcagtcaacctctagcagtaaagttgcttatcttgtggagaggctgaaggcattgcaggaggttaataaggagatccattgctctatggat-------------------------------------------------------------------------------------------------------------------------------------------------------------------------------------------------------------------------------------------------------------------------------------------------
>I23396_M019_Malvaceae_Allosidastrum_pyramidatum_seq1
-------------------------------------------------------------------------------------------------------------------------------------------------------------------------------------------------------------------------------------------------------------------------------------------------------------------------------------------------------------------------------------------------------------------------------------------------------------------------------------------------------------------------------------------------------------------------atgcaaagaatggtgccgtcttccaattgttactccatgtaggcatcttttgtgccttgattgtgttggtttggacagtaaaatgtgtactttacctggctgtggtcacttatatgagatgcagactcctgaaacattagcacgcccggaaaatccaaatccc-aagtggcctgtcccaaaagatcttatcgagttacaaccttcatataaacagg-taggct-aaatcttgtttta-atcattt------ta-ttttg---------------------------tagtttttatgcga-aagaatcc-ttaaaaatagaca----------------tttttctggttattaggatgattgggatcctgattggcaatcaacctccagcagtaaagttgcttatcttgtggagagactgaaggcattgcaggaggttaataaagagatccatttctctatggataaagatgatggtgccaagaa---cattgatatgggtttgcctatgctgttgaattgc----------------------------------------------------------------------------------------------------------------------------------------------------------------------------------------------------------------------------------------
>I23397_M020_Malvaceae_Melochia_betonicifolia_seq1
-----------------------------------------------------------------------------------------------------------------------------------------------------------------------------------------------------------------------------------------------------------------------------------------------------------------------------------------------------------------------------------------------------------------------------------------------------------------------------------------------------------------------------------------------------------------------agatgcaatgaatggtgccgtctaccaattgtcaccccgtgtaggcatcttttgtgccttgattgtgttggtttggacagcaaaatgtgtactctgcctggctgtggtcacttgtatgagatgcagactcctgaaacattagcgcgcccagaaaatccaaatcct-aagtggcctgtcccaaaagatcttattgagttacaaccttcatataaacagg-taggtt-ggttcttggttta-atcatat------tg-tcttctaa----------------------------ttttaagctatatgcatct-ttacacttacaaa----------------ctcttatggctgttaggatgactgggattctgattggcaatcaacctctagcagtaaagttgcttatcttgtggagaggctcaagcaattgcacgcggttaataaagagatctgttgctcaaagcacggggataatgatgccaagaa---cattggtaacatt------------------------------------------------------------------------------------------------------------------------------------------------------------------------------------------------------------------------------------------------------------g
>I23398_M021_Malvaceae_Sidastrum_micranthum_seq1
-----------------------------------------tgaagatattcaagaaacaatggacattttagttgaaaatggtctggatcctcgttcagaagaatatgctttgattaaatataacctcctttatgg---------------------tggtaatt--gtcagaggtaataatttgattttgagtt---tc--------------tttgtggcttttgttttacct--atttcctagcacatagtcgtattaaggtttatt----------------------------------------------------------------------------------------------------------------------------------------------------------------------------------------------------------------------------------------------------------------tctt-------tgtcttttgatacagatgcaaagaatggtgccgtctaccgattrtcactccwtgtaggcaycttttgtgccttgattgtgttggtttggacagtaawatgtgtactttacctggctgtggycacttatatgagatgcagactcctgaaacattagcacgcccggaaaatccraatccc-aagtggcctgtyccaaaagatcttatcgagttacarccttcatataaacagg-tgggtt-rratcttgattta-atcattt------ta-ttttg---------------------------tagtttttamssaa-atgaatmc-ttacaaatagaca----------------wtttcygggttattaggatgattgggatcctgattggcaatcaacctctagcagtaaagttgcttatcttgtggagaggctgaaggcattgcakgaggttaataaagagatccattsctytatggatgaagatgatgagacgaagaa---cattgacaaggg--------------------------------------------------------------------------------------------------------------------------------------------------------------------------------------------------------------------------------------------------------------
>I23399_M022_Malvaceae_Gaya_dominguensis_seq1
-----------------------------------------------------------------------------------------------------------------------------------------------------------------------------------------------------------------------------------------------------------------------------------------------------------------------------------------------------------------------------------------------------------------------------------------------------------------------------------------------------------------------------------------------------------------------------------------cgtctaccgawtgtcactccatgtaggcatcttttgtgccttgattgtgttggtttggacagtaaaatgtgtactttacctggctgtggtcacttatatgagatgcagactcctgaaacattagcacgcccagaaaatccaaatccc-aagtggcctgtcccaaaagatcttattgagttgcaaccttcatataaacagg-taggtt-aaatattgattta-attattt------ta-ttttc---------------------------tagtttttttccta-atgaatcc-ttacatatagaca----------------ttttttgggttattaggatgattgggatcctgattggcaatc-acctctagcagtaaagttgcttatcttgtggagag--------------------------------------------------------------------------------------------------------------------------------------------------------------------------------------------------------------------------------------------------------------------------------------------------------------------------------------------------
>I23366_M015_Malvaceae_Firmiana_simplex_seq1
----------------------------------------------------------------------------------------------------------------------------------------------------------------------------------------------------------------------------------------------------------------------------------------------------------------------------------------------------------------------------------------------------------------------------------------------------------------------------------------------------------------------------------------------------------------------------------atggtgccgtctaccaattgtcaccccatgtgggcatcttttgtgccttgattgtgttggtttggacagcaaaatgtgtactctacctggctgtggtaacttatatgagatgcagacccctgaaacattagcgcgcccggaaaatccaaatccc-aagtggcctgtcccaaaagatcttatttagttacaaccttcatataaacagg-taggtt-tcttcttggttga-atca-tt------tg-ttttc---------------------------taattttcaagttatatgcatca-ttacaaacatacac---------------tttttatggttcttaggatgactggaatcctgattggcaatcaacctctagcagtaaagttgcttatcttgtggagaggctgaaggcattgcaggaggttaataaag---------------------------------------------------------------------------------------------------------------------------------------------------------------------------------------------------------------------------------------------------------------------------------------------------------------------
>I28591_M023_Malvaceae_Neobuchia_paulinae_seq1
---------------------------------------------------------------------------------------gatcctctttcacaagaatatgcctttattaaatataacctcctttatgg---------------------tggtaatt--gtcagaggtaataatttgcttttgagtt---tc--------------tttgtgacttttgtttcaacc--atttcctagcatatagtcagattaagttttattt--------------------------------------------------------------------------------------------------------------------------------------------------------------------------------------------------------------------------------------------------------------ctttt-------tgtcttctgagatagatgcaatgaatggtgtcgtctaccaattgtcaccccatgtaggcatcttttgtgccttgattgtgttggattggacagcaaaatgtgtactttacctggctgtggtcgcttatatgagatgcagactcctgaaacattagcgcgcccagaaaatccaaatccc-aagtggcctgtcccaaaagatcttattgagttacagccttcatataaacagg-taggtt-gattcttgtttta-attattt------tg-ttttttc-------------------------tagtttttatgatatatgaatca-ttacaaatagatg----------------tttttccttttcttaggatgactgg-------------------------------------------------------------------------------------------------------------------------------------------------------------------------------------------------------------------------------------------------------------------------------------------------------------------------------------------------------------------------------------------------------
>I28593_M024_Malvaceae_Carpodiptera_cubensis_seq1
------------------------------------------------------------------------------aatggtctggatcctaggtcggaagaatatgcttttattaaatataacctcctttatgg---------------------tggtaatt--gtcagaggtaaacatttgcttttaggtt---tc--------------tttgtggcttttgtttcagcc--ttttcctagcatatattcaggtaaa---tttttgt-------------------------------------------------------------------------------------------------------------------------------------------------------------------------------------------------------------------------------------------------------------ctttc-------tgtcttctgatatagatgcaatgaatggtgccgtctaccaattgtcaccccatgtaggcatcttttgtgccttgattgtgttggtttggactgcacaatgtgtactctacctggttgtggcaacttatacgagatgcagactcctgaaacattagcgcgcccggaaaatccaaatccc-aaatggcctgtcccaaaagatcttattgagttacaaccctcatataaacagg-taggtt-tgttcttgcttta-attagtt------tg-ttttc---------------------------taattttcaagctatatgcatca-ttacaaaaacacac--------------atttttgttgttcttaggatgactggaatcctgattggcaatcaacctctagcagtaaagttgcttatcttgtggagaggctgaaggcattggaggaggttaataaagaga------------------------------------------------------------------------------------------------------------------------------------------------------------------------------------------------------------------------------------------------------------------------------------------------------------------
>I28594_M025_Malvaceae_Herrania_nitida_seq1
-------------------------------------------------------aaacaatggatattttagttgaaaatggtctggatctttcgtcagaagaatatgctgttattaaatataacctcctttatgg---------------------tggtaatt--gtcagaggtaataatttgcttttgagtt---tc--------------tttctggcttttgtttcagcc--tttacctagaagatattcagatgaaaggtttatgt-------------------------------------------------------------------------------------------------------------------------------------------------------------------------------------------------------------------------------------------------------------ctttt-------tgtcttctgatatagatgcaatgaatggtgccgcctacccattgtcaccccatgtaggcatcttttgtgccttgattgtgttggtttggacagcaaaatgtgtaccctacctggctgtggtcgcttatatgagatgcagactccagaaacattagcacgcccagaaaatccaaatcct-aagtggcctgtcccaaaagatcttattgagttacaaccttcatataaacagg-taggtt-ggttcttgatttt-atcattt------tg-tattt---------------------------taatttttaagctatatgcatca-ttctaaatacaca----------------cttttgtggttcttaggatgactggaatcctgattggcaatcaacctctagcagtaaagttgcttatcttgtggagaggctgaaggcattgcaggaggttaataaagag-------------------------------------------------------------------------------------------------------------------------------------------------------------------------------------------------------------------------------------------------------------------------------------------------------------------
>I28595_M184_Malvaceae_Guazuma_ulmifolia_seq1
---------------------------------------------------------------------ttagttgaaaatggtctggatccttcatcagaagaatatgctgttattaaatataacctcctttatgg---------------------tggtaatt--gtcaaaggtaataattttcttttgagtt---tc--------------tttctggcttttgtttcagcc--ttttcctagaagatattgagattaaaggttaatgt-------------------------------------------------------------------------------------------------------------------------------------------------------------------------------------------------------------------------------------------------------------gtttt-------tgtcttctgatatagatgcaatgaatggtgccgtctaccaactgtcaccccatgtcgacaccttttgtgccttgattgtgttggtttggacagcgaaatgtgtaccctacctggctgtggtcacttatatgagatgcagactccagaaacattagcacgcccagaaaatccaaatccc-aagtggcctgthccaaaagatcttattgagttacaaccttcttataaacagg-taggtt-ggttcctgatgat-attattt------tg-ttctc---------------------------taa-ttttaagatatatgcatca-ttacaaataccca----------------cttttgtggttcttaggatgactggaatcctgattggcaatcgacctctagcagtaaagttgcatatcttgttgagagactgaaggcactgcaggaggttaataaagagatccg--------------------------------------------------------------------------------------------------------------------------------------------------------------------------------------------------------------------------------------------------------------------------------------------------------------
>I28596_M026_Malvaceae_Ruizia_cordata_seq1
--------------------------------------------------------------------------------------------------------------------------------------------------------------------------------------------ttcatgtt---tc--------------tttgtggtgtttgtttctactccttttcttagcatataatcagatttgaagtttgtct-------------------------------------------------------------------------------------------------------------------------------------------------------------------------------------------------------------------------------------------------------------tttta-------tcttctatgatatagatgcaatgaatggtgccgtctaccaattgtcaccccatgtaggcatcttttgtgccttgattgtgttggtctggacagcaaaatgtgtactctacctgggtgtagttacttgtacgagatgcagactcctgaaacattagcacgcccggaaaatccaaatccc-aagtggcctgtccccaaagatcttattgagttacaaccttcatataaacagg-taggtt-tcttatcggttta-atgattt------tt-tctttcttttttttt----tggtt---tctttagattttcaaactatgtgcatca-ttacaagtgcaca----------------cttttg--------------------------------------------------------------------------------------------------------------------------------------------------------------------------------------------------------------------------------------------------------------------------------------------------------------------------------------------------------------------------------------------------------------------------
>I28597_M027_Malvaceae_Melhania_velutina_seq1
------------------------------------------------------------------------------------------------------ccctwtgyskktwttmaaywcracctcytttacgg---------------------tggtaatt--gtcagaggtacaaattttctttttggtt---tc--------------tttgtggtgtttgtttctactccttttcctagcatataatcagatttaaggtttgtct-------------------------------------------------------------------------------------------------------------------------------------------------------------------------------------------------------------------------------------------------------------tttta-------tcttctatgatatagatgcaatgaatggtgccgtctaccaattgtcaccccatgtaggcatcttttgtgccttgattgtgttggtctagacagcaacatgtgtactctacctgggtgtagttacttgtacgagatgcagactcctgaaacattagcacgcccggaaaatccaaatccc-aagtggcctgtcccaaaagatcttattgagttacaaccttcatataaacaggttaggtt-tcttatcggttta-atgattt------tt-tctttcctttttttttttttgttt---tctttagattttgaaactatgtgcatca-twacrrrma----------------------------------------------------------------------------------------------------------------------------------------------------------------------------------------------------------------------------------------------------------------------------------------------------------------------------------------------------------------------------------------------------------------------------------------------------
>I28599_M029_Malvaceae_Desplatsia_dewevrei_seq1
--------------------------------------------------------------------------------------------------agaagaatatgcttttattagatataacctcctyaatgg---------------------tggtaatt--gtcagaggtaataatttgcttaagtttc---ty--------------tctgtgtcttttgcttcttcc--tttttyrtgcatacattcagaytaacggtttatgkct----------------------------------------------------------------------------------------------------------------------------------------------------------------------------------------------------------------------------------------------------------tcttyt-------tttttcctggtatagatgcaatgaatggtgccgtttaccaattgtcaccccctgtaggcatcttttgtgccttgattgtgttggtctgaacagcacaatgtgtactctccccvgctgtggtcacttgtacgagatgcagactcctgaaacattagctcgcccagaaaatccaaatccc-aaatggcctgtgcccaaagatcttattgagttacaaccatcatataaacagg-taggyt-ggttcttggttta-attattt-----ttg-gtttctd-------------------------attttcttaatctatatggatca-ttaccaatgcaca----------------cttttttggttcttaggatgactggaatcctgaytggcaatcaacctctagcagtaaagttgcatatcttgtggagagactgaaggcattgcaggaagtgaacaaagagatc----------------------------------------------------------------------------------------------------------------------------------------------------------------------------------------------------------------------------------------------------------------------------------------------------------------
>I28600_M146_Malvaceae_Mortoniodendron_guatemalense_seq1
------------------------------------------------------------atggatattctagttgaaaatggtctggatcctatttcagaagaatatgcttttattaagtataacctcctttatgg---------------------tggtaatt--gtcagaggtaaaatattgcttttgagtt---tct-------------tttttggcttttgtttctgcc--tgttcctatcatatagtcatattaaatgtttatgtc------------------------------------------------------------------------------------------------------------------------------------------------------------------------------------------------------------------------------------------------------------ttttt-------tgtcttttgatatagatgctatgaatggtgccgtctaccaattgtcaccccatgtaggcatcttttgtgccttgattgtgttggtttggactgcaaaatgtgtactctacctggctgtggtaacttatatgagatgcagactcctgaaacattagcacgcccggaaaatccaaatccc-aagtggcctgtcccaaaagatcttattgagttacaaccttcatataaacagg-taggtt-tttttcttg----------------------tttc---------------------------taattttcaagctatatgcatca-ttacaaatacacac---------------tttttgtggttcttaggatgactggaatcctgattggcaatcaacctctagcagtaaagttgcttatcttgtggagaggctgaaggcattgcaggaggttaataaagagatccattgctctagggatga-----------------------------------------------------------------------------------------------------------------------------------------------------------------------------------------------------------------------------------------------------------------------------------------------
>I28601_M030_Malvaceae_Sparmannia_africana_seq1
---------------------------------------------------------------------------raaaatggtctggatcctatttcagaagaatatgc-tttrtwrmrtwkracswcctctacgg---------------------tggtaatt--gtcaaaggtaataatttgctttagagtt---tc--------------tttatggcttttgttgcatcc--tttttcttccatatattcagattaaaggtttatg--------------------------------------------------------------------------------------------------------------------------------------------------------------------------------------------------------------------------------------------------------------tcttctgtmttvtgtcttctggtatagrtgcaatgaatggtgccgtttaccaattgtcaccccatgtaagcatcttctgtgccttgattgtgttgstttggacagcacaatgtgtactctctctggctgtggtcacttatatgagatgcagactccggaaacattagctcgcccagaaaatccaaatcca-aagtggcctgtgccaaaagatcttattgagttacaaccttcatataaacagg-taagtt-ggttctttgttta-atcgttc-----ttg-ctttcta-------------------------a-ttttttaagctatatggatca-ttaccctkamaca----------------cccytttggttcttaggatgactggaatcctgattggcaatcgacctctagcagtaaagttgcttatcttgtagagagrctgaagg------------------------------------------------------------------------------------------------------------------------------------------------------------------------------------------------------------------------------------------------------------------------------------------------------------------------------------------
>I28603_M223_Malvaceae_Gossypium_hirsutum_seq1
------------------------------------------------------------------------------------ctggatcctctttcagaagaatatgcttttattaaatataacctcctttatgg---------------------tggtaatt--gtcagaggtaatcatttgcttttgagtt---tc--------------tttgtggctgttgtttcaacy--mtttcctagcatatggtc-gatkaacatttattt--------------------------------------------------------------------------------------------------------------------------------------------------------------------------------------------------------------------------------------------------------------ctttt-------tgtcttctgatatagatgcaatgaatggtgccgtctaccaattgttaccccatgtaggcatcttttgtgccttgattgtgttggtttggacagtaaaatgtgtactttacctggctgtggtcacttatatgagatgcagactcctgaaacattagcgcgcccggaaaatccaaatccc-aagtggcctgtcccaaaagatcttatcgaattacaaccttcatataaacagg-tgggtt-gattcttgattta-atcattt------ta-ttttg---------------------------tagtttttatgctatatgaattc-ttacaaatagacat--------------ttacttttggttattaggatgactggaatcctgattggcaatcaacctcyagcagtaaagttgcttatcttrtggagaggctgaaggcattgc------------------------------------------------------------------------------------------------------------------------------------------------------------------------------------------------------------------------------------------------------------------------------------------------------------------------------------
>I28604_M032_Malvaceae_Entelea_arborescens_seq1
--------------------------------------------------------------------------------------------------------awatgcwtkwattawatataacctcctctacgg---------------------tggtaatt--gtcagaggtaataatttghyttagagtt---tc--------------tttatggcttttgttgcatcy-tttttytbmayatatattcakattaaaggtttttg--------------------------------------------------------------------------------------------------------------------------------------------------------------------------------------------------------------------------------------------------------------tcttt-------tgtcttctggtataggtgcaatgaatggtgycgtttaccaattgtyaccccatgtaagcatcthctgtgccttgattgtgttggtttggacagcacaatgtgtactctctctggctgtggtcacttatatgagatgcagactccvgaaacattagctcgcccagaaaatccaaatcca-aagtggcctgtgccaaaagatcttattgagttacaaccttcatataaacagg-taagtt-ggttcyttgttta-atcgttc-----ttg-ctttcta-------------------------awwtttttaagctatayggatca-ttacycttacaca----------------cccttttggttcttaggatgactggaatcctgattggcaatcgacctctagcagtaaagtttcttatcttgtagagaggctgaag-------------------------------------------------------------------------------------------------------------------------------------------------------------------------------------------------------------------------------------------------------------------------------------------------------------------------------------------
>I28605_M235_Malvaceae_Abutilon_sp_seq1
-----------------------------------------------------------------------------aaatggtctggttcctctttcagaagaatatgctttgattaaatataacctcctatatgg---------------------tggtaatt--gtcagaggtaataatttccatttgattc---tc--------------tttgtggcttttgtttcaact--atttcctagcatgtagtcagattaaggtttattt--------------------------------------------------------------------------------------------------------------------------------------------------------------------------------------------------------------------------------------------------------------ctttt-------tgtc-tttgatgtagatgcaaagaatggtgccgtctaccaattgtcactccatgtaggcatcttttgtgccttgattgtgttggcttggacagtaaaatgtgcactttacctggctgtggtcacttatatgagatgcagactcctgaaacattagcacgcccggaaaatccaaatccc-aagtggcctgtcccgaaagatcttattgagttacaaccttcatataaacagg-taggtt-aaatcttgattta-agcattt------ta-ctttg---------------------------tagtttttacgcta-atgagttc-ttacaaatagaca----------------tttttcgggttattaggatgattgggatcctgattggcaatcaacctctagcagtaaagttgcttatcttgtggaaagactgaaggcattgcag----------------------------------------------------------------------------------------------------------------------------------------------------------------------------------------------------------------------------------------------------------------------------------------------------------------------------------
>I28606_M033_Malvaceae_Reevesia_formosana_seq1
----------------------------------------------------------------------------------------------------------atgcttttattaaatataacctcctttatgg---------------------tggtaatt--gtcagaggtaataatttgcttttgaatt---tc--------------tttgtggcttttgtttcagct--gtttcctagcatatagttagattaaagatttttgt-------------------------------------------------------------------------------------------------------------------------------------------------------------------------------------------------------------------------------------------------------------ctttt-------tgcattgtgatatagatgcaatgaatggtgccgtctaccagttgtcaccccatgtaggcatcttttgtgccttgactgtgttggtttggacagcaaaatgtgtactttacctggctgtggtcacttatatgagatgcagactcctgagacattagcgcgccccgaaaatccaaatcca-aagtggcctgtccctaaagatcttatcgagttacaaccttcatataaacagg-taggtt-ggttcttg-ttta-atcattt------tg-ttttc---------------------------taatttttatgccatatgaat-a-ttacggataaaca----------------tttttgtggttcttaggatgactggaatcctgattggcaatcaacctctagcagtaaagttgcctatcttgtggagaggctgaaggcattgcacaaggtcaataaagagat-----------------------------------------------------------------------------------------------------------------------------------------------------------------------------------------------------------------------------------------------------------------------------------------------------------------
>I28607_M034_Malvaceae_Mansonia_altissima_seq1
-------------------------------------------------------------------------------atggtctggatcctatgtcagaggaatatgctttaattaaatataacctcctttatgg---------------------tggtaatt--gtcagaggtatgaatttgcttttgtttc---ttttgttttcgtgtatcttttggcttttgtttctgcc--atttcctagtatatagtcagattaagattcatgt--------------------------------------------------------------------------------------------------------------------------------------------------------------------------------------------------------------------------------------------------------------ctttt-------tgtcttctgatatagatgcaatgaatggtgccgtctaccaattgtcaccccatgtaggcatcttttgtgccttgattgtgttggtttggacagcaaaatgtgtacattacctggctgtggttacttatacgagatgcagactcctgaaacattagcacgcccagaaaatccaaatccc-aagtggcctgtcccaaaagatcttattgagttacaaccttcatataaacagg-tatgtt-ggttattg-ctcg-atcattt------tg-ttttc---------------------------taatttttatgccgtacgggtca-ttacaaatacaca----------------attttttgtttcttaggatgactggcatcctgattggcaatcaacctctagcagtaaagttgcttatcttgtggagaggctgaaggcatt--------------------------------------------------------------------------------------------------------------------------------------------------------------------------------------------------------------------------------------------------------------------------------------------------------------------------------------
>I28608_M035_Malvaceae_Hosfordia_alata_seq1
-------------------------------------------------------------------------ttgaaaatggtctggttcctctttcagaagaataygctttgattaaatataacctcctataygg---------------------tggtaatt--gtcagaggtaataatttccttttgattt---tc--------------tttgtggcttttgtttcaayt--atttcctagcatgtagtcagattaaggnttattt--------------------------------------------------------------------------------------------------------------------------------------------------------------------------------------------------------------------------------------------------------------ctttt-------tstc-tttgatgtagatgcaaagaatggtghcgtctaccrattgtcacwccktgtaggcatcttttgtgccttgattgtgttggtttggacagtaaaatgtgtactttacctggctgtggtcamttrtatgagatgcagacwcctgaaacattagcacgcccrgaaaatccaaatccy-aagtggcckgtcccaaaagatcttatcgagytacaaccttcatataaacagg-taggtt-aratcttgattta-agcattt------ta-ctttg---------------------------tagtttttacgcta-atgagtwc-ttacaattagaca----------------tttttcgggttattaggatgattgggatcctgattggcaatcaacctctagcagtaaagttgcttwtcttgtggagagactgaaggcattgca-----------------------------------------------------------------------------------------------------------------------------------------------------------------------------------------------------------------------------------------------------------------------------------------------------------------------------------
>I28609_M036_Malvaceae_Pentaplaris_davidsmithii_seq1
---------------------------------------------------------------aaggcgaagaggaaaaatggtgtggatcctctttcagaagaatatgcttttattaaatatagcctcctttatgg---------------------aggtaact--gtcagaggtaataatttgcttttgagtt---tc--------------tttgtggctttt-----------gtttcctagcatatggtcagattaaggtttattt--------------------------------------------------------------------------------------------------------------------------------------------------------------------------------------------------------------------------------------------------------------ctttt-------tgtcttctgatatagatgcaatgaatggtgccgtctaccaattgtcaccccatgtaggcaccttttgtgccttgattgtgttggtttggacagtgaaatgtgtactttacctggctgtggtcacttatatgagatgcagactcctgaaacattagcgcgcccggaaaatccaaatccc-aagtggcccgtcccaaaagatcttattgagttacaaccttcatataaacagg-taggtt-gattcttggttta-atcattt------tg-ttttc---------------------------tagtttttatgctatatgaatcc-ttagaaatagacttcttttttcttttttttttttctggttcttaggatkactggaatcctgattggcaatc--------------------------------------------------------------------------------------------------------------------------------------------------------------------------------------------------------------------------------------------------------------------------------------------------------------------------------------------------------------------------------------
>I28610_M037_Malvaceae_Heritiera_littoralis_seq1
---------------------------------------------------------------------------------------------atttcagaagaatatgcttttattaaatataacctcctttatgg---------------------tggtaatt--gtcagaggtaaaaatttgcttttgagtt---tc--------------tttgtggcttttgtttctgcc-ttttacctagtatgcagtcagattaaatgtttatg--------------------------------------------------------------------------------------------------------------------------------------------------------------------------------------------------------------------------------------------------------------tcttc-------tttcttctgttatagatgcaatgagtggtgccgtctgccaattgtcaccccatgtaggcatcttttgtgccttgattgtgttggtttggacagcagaatgtgtaccctacctggctgtggtaactcatatgagatgcagactcctgaaacattagcgcgctgggaaaatccaaatccc-aagtggcctgtcccaaaagatcttattgagttacaaccttcctataaacagg-taggtt-tgttcttggttta-attattt------tg-ttttc---------------------------taattttcaagctatatgcatca-ttacaaatacatat---------------tttttctggttcttaggatgactggaatcctgattggcaatcaacctctagcagtaaagttgcttatcttgtggagaggctgaaggca----------------------------------------------------------------------------------------------------------------------------------------------------------------------------------------------------------------------------------------------------------------------------------------------------------------------------------------
>I28611_M062A_Malvaceae_Durio_zibethinus_seq1
------------------------------------------------------------------attttaattgaaaatggtctggatcctctttcagaagaatatgmttttattaaatataacctcctttatgg---------------------tggtaatt--gtcagaggtaataatttgcttttgagtt---tc--------------tttgtggcttttgtttcrgcc--wtttnctagcatwhagtcagahtaaadgttwdtgtcwttktkthhyshbatakatkcaatkratkgtgmcgtytamcavttgtcaccccatgkaggcatcttttgtgcvktgwkygygktkstttkracwgcaawhtgwgtwmthtamctgkctgtgkkwwcktrtatgakwtkcdgamycyhraaacaytmkcrcgcchgkaaaatmcaaatccmaagtggcctgtyccaamagatmttmttgwgttacaaccttcrkataaacaggtaggtkkgttsttgkttwawywttt-------tgttttctgatatagatgcaatgaatggtgccgtctaccagttgtcaccccatgtaggcatcttttgtgccttgattgygttgctttggactgcaaaatgtgtactbtacctggctgtggtaacttrtatgagatgcagactcctgaaacattagcgcgcccggaaaatccaaatccc-aagtggcctgtcccaaaagatcttattgagttacaaccttcatataaacagg-taggtt-tgttcttggttta-attattt------tg-ctttc---------------------------taattttcaagctatatkcatca-ttagaaatacacac---------------tttttgtggttcttaggatgactggaatcctgattggcaatcaacctctagcagtaaagttgcttatcttgtggagaggctgaaggcrttg-------------------------------------------------------------------------------------------------------------------------------------------------------------------------------------------------------------------------------------------------------------------------------------------------------------------------------------
>I28612_M038_Malvaceae_Brachichyton_bidwillii_seq1
--------------------------------------------------------------ggatatgttagttgaaaatggtctggatcctatttcagaagaatatgcttttattaaatataacctcctttatgg---------------------tggtaatt--gtcagaggtaaaaacttgc-tttgagtt---tt--------------tttgtggctttcgttttggcc--tttacctagtatacagtcagattaaatgtttga----------------------------------------------------------------------------------------------------------------------------------------------------------------------------------------------------------------------------------------------------------------c-tt-------tttcttctgatatagatgcaatgaatggtgccgtctaccaattgtcaccccatgtaggcatcttttatgccttgattgtgttggtttggactgcaaaatgtgtactctacctggctgtggtaacttatatgagatgcagactcctgaaacattagcgcgcccagaaaatccaaatccc-aagtggcctgtcccaaaagatcttattgagttacaaccctcatataaacagg-taggtt-tgttcttggttta-accattt------tg-ttttc---------------------------taattttcaagctatatgcatca-ttacaaatacacac---------------tttttgtggttctyaggatgactggaatcctgattggcaatcaacctctagcagtaaagttgcttatcttgtggaga---------------------------------------------------------------------------------------------------------------------------------------------------------------------------------------------------------------------------------------------------------------------------------------------------------------------------------------------------
>I28613_M039_Malvaceae_Eriotheca_macrophylla_seq1
-----------------------------------------------yrttcaagaaacaatggawatwtktrktgaaaatggtctggaccctctttcagaagaatatgcttttattagatataacctcctttatgg---------------------tggtaatt--gkcagaggtaataatttgyttttgagtt---tc--------------tttgtgacttttgtttcgacc--atttcctagcatatagtcagattaagttttattt--------------------------------------------------------------------------------------------------------------------------------------------------------------------------------------------------------------------------------------------------------------ctttt-------tgtcttctgatatagatgcaatgaatggtgtcghctaccaattgtcacccsrtgtaggcatcttttgtgccttgattgtgttggtttggacagtaaaatgtgtactttaactggctgtggtcgcttatatgagatgcagactcytgaaacattagcacgcccagaaaayccaaatccc-aagtggcctgtcccaaaagatcttattgagttacagccttcatataaacarg-taggyt-gattcttgattta-attattt------kgtttttc---------------------------tagtttttatgatatatgaatca-ttacamatagacr----------------attttattgttcttaggatgactggaatccagattggcaatcaacctctagcagtaaagttgcctatcttgtggagaggctg----------------------------------------------------------------------------------------------------------------------------------------------------------------------------------------------------------------------------------------------------------------------------------------------------------------------------------------------
>I28614_M040_Malvaceae_Hydrogaster_trinervis_seq1
---------------------------------------------------------------------------------ggtctggatcctctctcagaagaatgtgcttttattagatataacctcctaaatgg---------------------tggtaatt--gccagaggt-ataatttgcttaagttta--ttt--------------tttttgtcttttgtttcttcc--ttttttgttcatatattcaaactaatggtttatg--------------------------------------------------------------------------------------------------------------------------------------------------------------------------------------------------------------------------------------------------------------tcatc-------tatcttctggtatagatgcagcgaatggtgccgtttaccaattgtcacgccatgtcggcatcttttgtgccttgattgtgttggtttggacagcacaatgtgtactctccctggctgtggtcgcttatatgaaatgcagactcctgaaacattagctcgcccagaaaatccaaatcca-aaatggcctgtgccaaaagatcttattgagttacagccttcatataaacagg-taggtt-ggttcttggttta-atttttt------tg-gtttcta-------------------------attttcttaagccatatggatca-ttaccaatatacg----------------cttttctggttcttaggatgactggaatcctgattggcaatcgacctctagcagtaaagttgcttatcttgtggagagactgaaggcattgcaggaggttaacaaagag-------------------------------------------------------------------------------------------------------------------------------------------------------------------------------------------------------------------------------------------------------------------------------------------------------------------
>I28615_M041_Malvaceae_Pterygota_brasiliensis_seq1
-------------------------------------------------------------aggagattttagttgaaaatggtctggatcctatttcagaagaatatgctcttattaaatataacctcctttatgg---------------------tggtaatt--gtcagaggtaaaaatttgcttttgagtt---tc--------------tttgtggcatttgttttggcc-tttttcctaatatacagtcagattaaatgtttatg--------------------------------------------------------------------------------------------------------------------------------------------------------------------------------------------------------------------------------------------------------------ccttt-------tttcttctgatatagatgcaatgaatggtgccgtctaccaattgtcaccccatgtaggcatcttctgtgccttgattgtgttggtttggactgcaaaatgtgtactctacctggctgtggtaacttatatgagatgcagactcctgaaacattagcacgcccggaaaatccaaatccc-aagtggcctgtcccaaaagatcttattgagttacaaccttcatataaacagg-taggtt-tgttcttggttta-accattt------tg-ttttc---------------------------taattttcaagctatatgcatcc-ttacaaatacgcac---------------attttgttcttcttaggatgactggaatccggattggcaatcaacctctagcagtaaagttgcttatcttgtggagaggctgaaggcattgcggg---------------------------------------------------------------------------------------------------------------------------------------------------------------------------------------------------------------------------------------------------------------------------------------------------------------------------------
>I28616_M042_Malvaceae_Leptonichya_maranta_seq1
----------------------------------------------------------------atattttagttgaaaatggtctggatcctatttcagaagaatttgcttttattaaatataacctcatttatgg---------------------tggtaatt--gtcaaaggtaataatttgcttttgagtt---tc--------------tttgtgg-atttgtttcaacc--ttttcctagcatatattcagattaaaggtttaca--------------------------------------------------------------------------------------------------------------------------------------------------------------------------------------------------------------------------------------------------------------tgttt-------tgtcttctgatatagatgcaatgaatggtgccgtctaccaattgtcaccccatgtaggcatcttttatgccttgattgtgtttgtttggacagccacatgtgtactctaccaggctgtggtcacttatatgagatgcagactcctgaaacattagcccgtccagaaaatccaaatccc-aagtggcctgtcccaaaagatctgattgagttacaaccttcatataaacagg-taggtt-ggttcctggttca--------------ag-ttttc---------------------------taatttttaagctatatgcatca-ttacaaattcaca----------------cttttgtggttcctaggatgactggaatcctgattggcaatcaacctctagcagtaaagtcgcttatcttgtggagaggctgaaggcattgcaggasgttaataaagagatc----------------------------------------------------------------------------------------------------------------------------------------------------------------------------------------------------------------------------------------------------------------------------------------------------------------
>I28618_M044_Malvaceae_Pentace_laxiflora_seq1
------------------------------------------------------------------------------------------------------gaatatgcttttattaaatataatctcctttatgg---------------------tggaaatt--gtcagaggtaaaa---------taagtt---tc--------------tttgtggcttttgtttcarcc--ttttcctagcatgcagtcagattaaatgtctttt---------------------------------------------------------------------------------------------------------------------------------------------------------------------------------------------------------------------------------------------------------------------------tctcttctgtatagatgcaatgaatggtgccgtctaccaattgtcaccccgtgtaggcatcttttgtgccttgattgtgttggtttggactgcacaatgtgtactctgcctggctgtggtaacttatacgagatgcaaactcctgaaacattagcgcgcccggaaaatccaaatccc-aagtggcctgtcccaaaagatcttattgagttrcaaccttcatataaacagg-taggtt-tgttcttgcttta-attattt------cg-ttttc---------------------------taattttgaagctacatgcatca-ttacaaagabgcac--------------atttttgtggttcttaggatgactggaatcctgattggcaatcaacctctagcagtaaagttgcttatcttgtggagaggctgaaggcg----------------------------------------------------------------------------------------------------------------------------------------------------------------------------------------------------------------------------------------------------------------------------------------------------------------------------------------
>I28619_M045_Malvaceae_Phragmotheca_mammosa_seq1
------------------------------------------------------gaaacaatggatattttagttgaaagtggtctggatcctcttggagaagaatatgcttttattaaatataacctcctttatgg---------------------tggtaatt--gtcagaggtaataatttgcttttgagtt---tc--------------cttgtggctttt-----------gtttcctagcatatggtcacattaaggtttattt--------------------------------------------------------------------------------------------------------------------------------------------------------------------------------------------------------------------------------------------------------------ctttt-------tgtcttctgatatagatgcaatgaatggtgccgtctaccaattgtcaccccatgtaggcatcttttgtgccttgattgtgttggtttggatagtacaatgtgtactttacctggctgtggtcacttatatgagatgcagacacctgaaacattggcgcgcccggaaaatccaaatccc-aagtggcctgtcccaaaagatcttattgagttacaaccttcatataaacagg-taggtc-cattcttggttta-atcattt------tg-ttttc---------------------------tagtttttatgctatatgaatcc-ttagaaatagacat---------------tttttctggttcttaggatgactggaatcctgattggcaatcaacttctagcagtaaagttgcttatcttgtggagaggctgaaggcattgcaggaggttaataaagagatctgtagctttatgg---------------------------------------------------------------------------------------------------------------------------------------------------------------------------------------------------------------------------------------------------------------------------------------------------
>I28620_M046_Malvaceae_Camptostemon_shultzii_seq1
------------------------------------------------------------------------------------------------------------------rwytgattaactccttggtbtag---------------------tagttggtaggtchgdggtaataatttgcttttgagtt---tc--------------tttgtggmttttgtttcaacc--atttcctagcatatdgtcwgattaagagtwtattt-------------------------------------------------------------------------------------------------------------------------------------------------------------------------------------------------------------------------------------------------------------cwttt-------tgtcttctgatayagatgcaatgaatggtgccgtctaccaattgttaccccrtgtargcatcttttgtgccttgattgtrttggtttggacagtaaaatgtgtactttacctggctgtggtcacttatatgagatgcagactcctgaaacattagcacgccyggaaaatchaaatcch-aartggcctgtmccraaagatcttatcgagttacaaccttcatataaacagg-tagatt-aattctttattta-ataattt------ta-ttctg---------------------------tagtttttatgctatacgaatcctttacaaatagacat---------------tttttctggttattaggatgattggcatcccgattggcaatcaacctctagcag--------------------------------------------------------------------------------------------------------------------------------------------------------------------------------------------------------------------------------------------------------------------------------------------------------------------------------------------------------------------------
>I28621_M153_Malvaceae_Trichospermum_sp_seq1
------------------------------------------------------------------------------------ctggatcctctctcagaagaatatgcttttattagatataatctcctctatgg---------------------tggtaatt--gtcagaggt-ataatttgcttragtttybttyc--------------tttgtgncttttgtttctttc--ttttyhgtgcatatattaagattaatggtttatg--------------------------------------------------------------------------------------------------------------------------------------------------------------------------------------------------------------------------------------------------------------tcttt-------tgtcttctggtatagatgcaatgaatggtgccgtttaccaattgtcaccccatgtaggcatcttttgtgccttgattgtgttggtttggmcagcacaatgtgtactctccctggctgtggtcgcttatangagatgcagactcctgaaacattadctcgcccagaaaatccnaatccn-aaatggcctgtgccaaaagatcttattgagttacaaccttcatataagcagg-tacgtt-ngttttttttttt-tttttdd-----dgb-bnhhnhn-------------------------nttytntndnnmtatacvdatca-tttacaaatacat----------------attttttgtttcttaggatgaytggaatcctkattggcaatcgacctccagcagtaaagttgcatatcttgtggagagactgaaggcattgcaggaggttaacaaaga--------------------------------------------------------------------------------------------------------------------------------------------------------------------------------------------------------------------------------------------------------------------------------------------------------------------
>I28623_M048_Malvaceae_Abroma_augusta_seq1
-----------------------------------------------------------------------agttgaaaatgatctggaccccatttcaaaagaatatgcttttattaaatataacctcatatatgg---------------------tggtaatt--gtcaaaggtaataatttgcttttgagtt---tc--------------ttcatggattttgtttcagtc----ttactagcatatattcagattaaaggtttatgt-------------------------------------------------------------------------------------------------------------------------------------------------------------------------------------------------------------------------------------------------------------gtttt-------tctcttctaaaatagatgcaatgaatggtgccgtctaccaattgtcaccccatgtaggcatcttttgtgcctagattgtgttggtttggacagcaaaatgtgtactttgccaggctgtggccacttatatgagatgcagactcctgaaacattagcacgcccggaaaatccaaatccc-aagtggcctgtcccaaaagatcttattgagctacaaccttcgtataaacagg-taggtt-ggttcttggttca-atcattt------tg-tttt----------------------------taattttaaagctgtatgcatca-ttacaaatttaaaa--------------acttttgtggtttctaggatgactggaatcctgattggcaatcgacctctagcagtaaagttgcttatcttgttgagaggctgaaggcattgcaggaagtaaataaaga--------------------------------------------------------------------------------------------------------------------------------------------------------------------------------------------------------------------------------------------------------------------------------------------------------------------
>I28624_M049_Malvaceae_Corchoropsis_tomentosa_seq1
--------------------------------------------------------------ggatatgttagttgaaaatggtctggatcctatttcagaagaatatgcctttattaaatacaacctcctttatgg---------------------tggtaatt--gtcagaggtaataattttcttttgtgtt---tc--------------tttgtggcgtttgtttctgctccttttcttagcatatagtcagatttaaagtgt-----------------------------------------------------------------------------------------------------------------------------------------------------------------------------------------------------------------------------------------------------------------ctttt-----aatcttctgtaatatagatgcaatgaatggtgccgtctaccaattgccaccccatgtaggcatcttttgtgccttgattgtgttggtttggacagcaaaatgtgtactctacctgggtgtggttacttgtatgagatgcagactcctgaaacattagcacgcccggaaaatccaaatccc-aagtggcctgtcccaaaagatcttattgagttacaaccttcatataaacagg-taagtt-tattcacagttta-atgaaaaaaaa-att-tcttt---------------------------agatttttaccctatgtgtatca-ttacaagcacacac---------------ttattgttgatcttaggatgactgggatcctgattggcaatcaacttctagcagtaaagttgcttatcttgtggagaagctgaaggcattgcaggatgtta---------------------------------------------------------------------------------------------------------------------------------------------------------------------------------------------------------------------------------------------------------------------------------------------------------------------------
>I28625_M193_Malvaceae_Apeiba_tibourbou_seq1
-----------------------------------------------------------------tattttagttgaaaatggtctggatcctatttcagaagaatatgcttttattaaatacaatctcctctatgg---------------------tggtaatt--gtcagaggtaataatttgctttagagtt---tc--------------tttgtggcttttgttttatcc--ttttccttccatatattcagattaaaggtgtgta--------------------------------------------------------------------------------------------------------------------------------------------------------------------------------------------------------------------------------------------------------------tcttt-------tgtcttctggtatagatgcaatgaatggtgccgtttaccaattgtcaccccatgtaagcatcttttatgccttgattgtgttggtttggacagcacaatgtgtactcttcctggctgtggtcacttatatgagatgcagactcctgaaacattagctcggccagaaaacccaaatcca-aaatggcctgtgccaaaagatcttattgagttacaaccttcatataaacagg-taattt-ggttctttgttta-ttcattc-----ttg-ctttcta-------------------------atttttttaagctatatggatta-ttaccattacaca----------------cctttttggttcttaggacgactggaatcctgattggcaatcgacctctagcagtaaagttgcttatcttgtggagaggctgaaggcattacaggaggttaac-------------------------------------------------------------------------------------------------------------------------------------------------------------------------------------------------------------------------------------------------------------------------------------------------------------------------
>I28626_M226_Malvaceae_Helicteres_guazumifolia_seq1
-----------------------------------------------cattc--------------------------------ctctaagcttatcctgtagcttatac----gtcgtttrwaasctscttyawggatccaacgaatagctaaggtttgktrayk--rtcmkwggtaaggatttacttttttgttt------------------ctcttggcttttgttcctgct--atttcctagcatatagtcggattaagattca-----------------------------------------------------------------------------------------------------------------------------------------------------------------------------------------------------------------------------------------------------------------tgtct-------tgtcttctgatatagatgcaatgaatggtgccgtctaccaattgttacgccatgtagacatcttttgtgccttgattgtgttggtttggacagcmaaatgtgtacattacctggctgtggttacttatatgagatgcagactcctgaaacattagcgcgcccagaaaatccaaatcct-aagtggcctgtcccaaaagatcttattgagttacagccttcatataaacagg-tatggt-ggttattg-ttcg-atcattt------tg-ttttc---------------------------tgatttttwtgccatatgcatca-ttataaatataca----------------attttgtgtatcttaggatgactggaatcctgattggcaatcaacctctagcagtaaagttgcttatcttgtggagaggctgaaggcattgcaggagg-----------------------------------------------------------------------------------------------------------------------------------------------------------------------------------------------------------------------------------------------------------------------------------------------------------------------------t
>I28628_M051_Malvaceae_Werklea_horrida_seq1
----------------------------------------------------------------------------------------------tttcagaagattatgctttaattaaatacaacctcstmtatgg---------------------tggtaatt--gtcagaggtaataatttggttttgagtt---tc--------------tkwgttkc-tttgtttcaacc--atttccyagcatatggtcagattatgatttattkc-------------------------------------------------------------------------------------------------------------------------------------------------------------------------------------------------------------------------------------------------------------ttttt-------cgtcttctgatatagatgcarcgaatggtgycgtctaccaattgttaccccatgtaggcatcttttgtgccttgattgtgttggtttggatagtgaamtgtgtaygttrcctggctgtggtcacttatatgagatgcagactcctgaaacattagcacgcccagaaaatccaaatyccaaagtggcctgtcccaaaagatcttatcgagttacaaccttcmtataaacagg-twggtt-aaytcttsatttagatcattt------ta-ttatgtagt--------------------ttttaatttttatgctatayaartcc-ttacaaatagacat--------------ttttttctggttattaggatgattggaatcctgattggcaatcaacctctagcagtaaagtgtcttatcttgtagagaggctgaaggcatt--------------------------------------------------------------------------------------------------------------------------------------------------------------------------------------------------------------------------------------------------------------------------------------------------------------------------------------
>I28629_M052_Malvaceae_Spirotheca_rosea_seq1
-----------------------------------------------------------------------------------------------ttcagaagaatatgcttttattaaatataacctcctttatgg---------------------tggtaatt--gycagaggtaataatttgcttttgagtt---tc--------------tttgtgacttttgtttcaacc--atttcctagcttatagtcagattacgttttattt--------------------------------------------------------------------------------------------------------------------------------------------------------------------------------------------------------------------------------------------------------------ctttt-------tgtcttctgatatagatgcawtgaatggtgtcgcctaccaattgttaccccatgtaggcatcttttgtgccttgattgtgttggtttggacagtaaaatgtgtactttacctggctgtggtcgcttatatgagatgcagactcctgaaacattagcgcgcccagaaaatccaaatccc-aagtggcctgtcccaaaagatcttattgagttacagccttcatataaacagg-tagctt-gattcttggttta-attattt------tgtttttc---------------------------tagtttttatgataaatgaatca-ttacaaatagacg----------------tttttcttgttcttaggatgactggaatccagattggcaatcaacctctagcagtaaagttgcttatcttgtggagaggctgaaggcattgcaggaagttaataaaaagtt-----------------------------------------------------------------------------------------------------------------------------------------------------------------------------------------------------------------------------------------------------------------------------------------------------------------
>I28630_M053_Malvaceae_Huberodendron_swietenioides_seq1
----------------------------------------------------------------atattttagttgaaaaaggtctggatcctctttcagaagaacatgcttttattaaatataacctcctttatgg---------------------tggtaatt--gtcagaggtaataatttgcatttgagtt---tc--------------tttgtggyttttgtttcaacc--atttcctagtatatagtcagattaaggtttatt---------------------------------------------------------------------------------------------------------------------------------------------------------------------------------------------------------------------------------------------------------------tcttt-------tgtcttctgatatagatgcaatgaatggtgtcgtctaccaattgtcaccccatgtaggcatcttttgtgccttgattgtgttggtttggacagtacaatgtgtactttacctggctgtggtcgcttatatgagatgcagactcctgaaacattagcgcgcccagaaaatccaaatccc-cagtggcctgtcccaaaagatcttattgagttacagccttcatataaacagg-taggtt-gattcttggatta-atcattt------tg-ttttc---------------------------tagtttttatgctctatgaatca-ttacaaatagacat-------------tgtttttctggcccttaggatgactggaatccagattggcaatcaacctcaagcagtaaagtagcttatcttgtggagaggctgaaggcattgctggaggt-----------------------------------------------------------------------------------------------------------------------------------------------------------------------------------------------------------------------------------------------------------------------------------------------------------------------------
>I28631_M054_Malvaceae_Trochetiopsis_benjaminae_seq1
-------------------------------------------------------------tggatgagttagttggaaatggtctggatcctatgtcagaagaatatgcctttattaaatacaacctcctttacgg---------------------tggtaatt--gtcagaggtacaaattttctttttggtt---tc--------------tttgtggtgtttgtttctactccttttcctagcatataatcagatttaaggtttgtct-------------------------------------------------------------------------------------------------------------------------------------------------------------------------------------------------------------------------------------------------------------tttta-------tcttctatgatatagatgcaatgaatggtgccgtctaccaattgtcaccccatgtaggcatcttttgtgccttgattgtgttggtctagacagcaacatgtgtactctacctgggtgtagttacttgtacgagatgcagactcctgaaacattagcacgcccggaaaatccaaatccc-aagtggcctgtcccaaaagatcttattgagttacaaccttcatataaacagg-taggtt-tcttatcggttta-atgattt------tt-tctttcttttttttttttatgttt---tctttagattttgaaactatgtgcatca-ttacaagcacaca----------------ctttttttgttgttaggatgattggaatcctgattggcaatcaacctctagcagtaaagttgcttatcttgtggagagg------------------------------------------------------------------------------------------------------------------------------------------------------------------------------------------------------------------------------------------------------------------------------------------------------------------------------------------------c
>I28632_M055_Malvaceae_Eriolaena_candollei_seq1
-------------------------------------------------------------------------------------------------------------cmwtyattaaatacaacctcctttatgg---------------------tggtaatt--gtcagaggtacaaattttctttttggtt---tc--------------tttgtggtgtbtgtttctaytycttttyttagcatatratcagatttaaagtttgtct-------------------------------------------------------------------------------------------------------------------------------------------------------------------------------------------------------------------------------------------------------------tttta-------tcttmtatgatatagatgcaatgaatggtgccktctaccaattstcaccccatgtaggcatcttttgtgccttgattgtgttggtctggacagcaaaatgtgtactctacctggrtgtagttacttgtacgagatgcagactcctgaaacattagcacgcccggaaaatccaaatccc-aagtggcctgtcccaaaagatcttattgagttacaaccttcatataaacagg-taggtt-tcttatcggttta-atghttt------tt-tntttntwyhtttwttdtttbtttdbntybttwkdthtthaaactatgtgcatca-wkmmarsmmcamr----------------skyytgktrtkmwwagrwtgattgkmatyytgattggcagt---------------------------------------------------------------------------------------------------------------------------------------------------------------------------------------------------------------------------------------------------------------------------------------------------------------------------------------------------------------------------------------
>I28633_M056_Malvaceae_Adansonia_digitata_seq1
------------------------------------------------------------------------------------ctggatcctctttcagaagaatatgctttcattaaatataacctcctttatgg---------------------tggtaatt--gtcagaggtaataatttgcttttgagtt---tc--------------tttgttgcttttgtttcaaca--atttcctagcatatagtcagattaaggtttatttc-------------------------------------------------------------------------------------------------------------------------------------------------------------------------------------------------------------------------------------------------------------ctttc-------cgtcttctgatatagatgcgatgaatggtgtcgtctaccaattatcaccccatgtaggcatcttttgtgccttgattgtgttggtttggacagtaaaatgtgtactttacctggctgtggtcacttatatgagatgcagactcctgaaacattagcgcgccctgaaaatccaaatccg-aagtggcctgtcccaaaagatcttattgagttacagccttcatataaacagg-taggtt-gattcttggttta-atcattt------tg-ttttc---------------------------tagtttttgtgctgtmtgaatca-tcacaaatagacat--------------tgttttcttgtttttaggatgactggaatcctgattggcaatcracctctagcagtaaagttgcttatcttgtggagaggcttaaggcattgcaggatgttaataaca---------------------------------------------------------------------------------------------------------------------------------------------------------------------------------------------------------------------------------------------------------------------------------------------------------------------
>I28635_M058_Malvaceae_Byttneria_aculeata_seq1
------------------------------------------------attcgagaaacgatggatattttagttgaaaatggtctcgatcctatttcagaagaatatgctcttataaaatataaccttatttatgg---------------------tggtaatt--gtcaaaggtaataatttgcttttgagtt---tc----------------------ttttgtttcagcc--ttttgctagcatatatttatattaaaggtttacat-------------------------------------------------------------------------------------------------------------------------------------------------------------------------------------------------------------------------------------------------------------gtttt-------tgtcttctgatatagatgcaatgaatggtgtcgtcttccaataatcaccccatgtaggcatcttttgtgccttgattgtgttggtttggacagtaaaatgtgtactctatctggctgtagtcacttatatgagatgcagactcctgaaacattagcacgcccagaaaatcccaatcct-aagtggcctgttccaaaagatcttattgagttacaaccttcatataaacagg-taggtt-ggttcttggttta-atctcat------tt-ttttctc-------------------------taaccatctagctatttgcatca-ttaacatttcatg----------------cttttatg---tctaggatgactggaatcctgattggaaatcgacctctagcagtaaagttgcatatcttgtggagaggcttaaagtattac------------------------------------------------------------------------------------------------------------------------------------------------------------------------------------------------------------------------------------------------------------------------------------------------------------------------------------
>I28636_M059_Malvaceae_Pterospermum_pierrei_seq1
--------------------------------------------------------------------------------------------------------------------------------------------------------------tggtaatt--gtcagaggtaraaawkttcttgtgagtt---tc--------------tttgtggcattggtttctgccccttttcttagcacatggtcagattaaatctttatg--------------------------------------------------------------------------------------------------------------------------------------------------------------------------------------------------------------------------------------------------------------tcttt-------ttatcttccatatagatgcaatgaatggtgccgtctaccaattgtcaccccatgtaggcatcttttgtgccttgattgtgttggtttggactgcaaaatgtgtactctacctggctgtggtaacttttatgagatgcagactcctgaaacattagcacgcccagaaaatccaaatccc-aaatggcctgtcccaaaagatcttatcgagttacaaccttcgtataaacagg-tagbtt-tdttcttggttth-atcdttc------tb-ttaatagttaa-------------------tcctttttttattttgctagaattc------------------------------------------------------------------------------------------------------------------------------------------------------------------------------------------------------ta-----------------------------------------------------------------------------------------------------------------------------------------------------------------------------------------------------------------------------------------------------t
>I28637_M060_Malvaceae_Duboscia_vifidiflora_seq1
-------------------------------------------------------------------------------------cgttttgtkyytmkratgaatatgcttttattaaatatgacctcctctacgg---------------------tggtaatt--gtcagaggtaataatttgcttaagtttct-ttc--------------tttgtgtcttttctttcttcc--tttttcatgtata-atccagattaatggtttatg--------------------------------------------------------------------------------------------------------------------------------------------------------------------------------------------------------------------------------------------------------------tcttt-------tgtcttctggtatagatgcaatgaatggtgccgtttaccaattgtcaccccatgtaggcatcttctgtgccttgattgtgttggtttggacagcacaatgtgtactttccctggctgtggtcacttatatgagatgcagactcctgaaacattagctcgcccagagaatccaaatccc-aaatggcctgtgccaaaagatcttattgagttacaaccttcatataaacagg-taggtt-gattctgggttta-attatgt-----ttg-gtttcta-------------------------attttcttaagctatatggatca-ttatcaatacaca----------------ctcttttggtttttaggatgactggaatcctgattggcaatcaacctctagcagtaaagttgcttmtcttgkgrwgwggctkwaggcattscagkw--------------------------------------------------------------------------------------------------------------------------------------------------------------------------------------------------------------------------------------------------------------------------------------------------------------------------------
>I28638_M061_Malvaceae_Basiloxylon_brasiliensis_seq1
-------------------------------------------------------aaacaatggatatgttagttgaaaatggtctggatcctatttcagaagaatatgcttttattaaatataacctcctttatgg---------------------tggtaatt--gtcagaggtaaaaatttgc-tttgagtt---tc--------------tttgtggcatttgtttcggcc-ttttagctagtatacagtcagattaaatgtttgt----------------------------------------------------------------------------------------------------------------------------------------------------------------------------------------------------------------------------------------------------------------cttt-------tttcttctgatatagatgcaatgaatggtgccgtctaccaattgtcaccccatgtaggcatcttttgtgccttgattgcgttggcttggactgcaaaatgtgtactctacctggctgtggtaacttatatgagatgcagactcctgaaacattagcgcgcccagaaaatccaaatccc-aagtggcctgtcccaaaagatcttattgagttacaaccttcatataaacagg-taggtt-tgttcttggttta-accattt------tg-ttttc---------------------------taattttcaagctatatgcgtca-ttacaaatgcacac---------------tttttgtgtttcttaggatgactggaatgctgattgggaatcaacctctagcagtaaagttgcttatcttgtggagaggctgaaagcattgcaggagkttaataaaga--------------------------------------------------------------------------------------------------------------------------------------------------------------------------------------------------------------------------------------------------------------------------------------------------------------------
>I28639_M249_Malvaceae_Gyranthera_amphibiolepis_seq1
-----------------------------------------------------------------------agttgaaaatggtctggatcctctttcagaagaatatgcttttattaaatataacctcctttatgg---------------------tggtaatt--gtcagaggtaataatttgcttttgagtt---tc--------------tttgtggcttttgtttcaacc--atttcctagcatatagtcagattaaggtttatt---------------------------------------------------------------------------------------------------------------------------------------------------------------------------------------------------------------------------------------------------------------tcttt-------tgtctcctgatatagatgcaatgaatggtgtcgtctaccaattgtcaccccatgtaggcatcttttgtgccttgattgtgttggtttggacagtaaaatgtgtactttaccttgctgtggtcacttatatgagatgcagactcctgaaacattagcgcgcccagaaaatccaaatccc-aggtggcctgtcccaaaagatcttattgagttacagccttcatataaacagg-taggtt-gattctttgatta-atcattt------tg-ttttc---------------------------tag--tttatgctatawgaatca-ttacaaatagacat-------------tgtttttctggtccttaggatgactggaatccagattggcaatcaacctcaagcagtaaagttgcttatcttgtggagaggctgaaggcattgcaggaggttaataaa----------------------------------------------------------------------------------------------------------------------------------------------------------------------------------------------------------------------------------------------------------------------------------------------------------------------
>I28640_M062B_Malvaceae_Diplodiscus_paniculatus_seq1
ctty------------------------------------------------------------------------------------------------rmgaakatgcwwkwawtawryawratctcctttatgg---------------------tggtaatt--gtcagaggwmaaa---------taagtt---tc--------------yttgtggcttttgtttcagyg--ttttcctarcatgtagtcagattaaatgtctttt------------------------------------------------------------------------------------------------------------------------------------------------------------------------------------------------------------------------------------------------------------------t-------ctctcttctatatagrtgcratgaatggtgccgtctaccaattgtcaccccgtgtaggcatcttttgtgccttgattgtgttggtttggacagcacaatgtgtactctacctggctgtggtaacttatatgagatgcaaactcctgaaacattagcccgcccggaaaatccaaatccc-aagtggcctgtcccaaaagatcttattgagttacaaccttcatataaacarg-taggtt-tgttcttrcttta-attattt------mr-wtwyc---------------------------tmaywtkradrytrcatgnwtca-ttacaaagacgcac--------------atttttgtggttcttaggatgactggaatcctgattggcaatcaacctctagsas--------------------------------------------------------------------------------------------------------------------------------------------------------------------------------------------------------------------------------------------------------------------------------------------------------------------------------------------------------------------------
>I28641_M063_Malvaceae_Brownlowia_peltata_seq1
---------------------------------------------------------gcaatggatattttagttgaaaatggtctggattccatgtcagcagaatatgcttttattaaatataatctcctttatgg---------------------tggtaatt--gtcagaggtaaaa---------taagtt---tc--------------tttgtggcttttgtttcagcc--ttttcctagcatgtagtcagattaaatgtcttt---------------------------------------------------------------------------------------------------------------------------------------------------------------------------------------------------------------------------------------------------------------------------ttctcttctatatagatgcaatgaatggtgccgtctaccaattgtcaccccgtgtaggcatcttttgtgccttgattgtgttggtttagactgcacaatgtgtactctacctggctgtggtaacttatacgagatgcaaactcctgaaacattagcgcgcccagaaaatccaaatccc-aagtggcctgtcccaaaagatcttattgagttacaaccttcatataaacagg-taggtt-tgttcttgcttta-attattt------cg-ttttc---------------------------taattttgaagctacatgcatca-ttataaagacacay--------------dtttttgkggttcttaggatgactggaatcctgat----------------------------------------------------------------------------------------------------------------------------------------------------------------------------------------------------------------------------------------------------------------------------------------------------------------------------------------------------------------------------------------------
>I28642_M064_Malvaceae_Burretiodendron_esquirolii_seq1
--------------------------------------------------------------------------------------------------------------------------------------------------------------------------------------------------------------------------------tttgtttctgccccttttcttagyatgtagtcagattaatrtktwtgt--------------------------------------------------------------------------------------------------------------------------------------------------------------------------------------------------------------------------------------------------------------ctttt-------yatcttctaatatagrtgcaatgaatggtgycgtctaccaattgtcaccccatgtaggcatcttttgtgccttgmttgtgttggyttggactgcaaaatgtgtrcthtacctggmtgtggtaacttataygagatgcagactcctgaaacattagcwcgcccrgaaaatccaaatccc-aagtggcctgtcccaaaagatcttattgagttacaaccttcgtataaacagg-taggct-tgttcttgattta-atcattt------tt-ttgtttcttt----------------------aaatttttaagctg-----------------------------------------------------------------------------------------------------------------------------------------------------------------------------------------------------------------------------------------------------------------------------------------------------------------------------------------------------------------------------------------------------------------------------------------------------------------------
>I28644_M066_Malvaceae_Thomasia_solanaceae_seq1
-----------------------------------------------------------aatggatattttagttgaaaatggtctacatcctaaatcagaagaatatgcttttattaaatataatctcctttatgg---------------------tggtaatt--gtcagaggtaataatttgcttttgagtt---tc--------------tatgtggctgttgtttcagtc--ttttcctagcacatattcagattaaaggtttatgt-------------------------------------------------------------------------------------------------------------------------------------------------------------------------------------------------------------------------------------------------------------ctcct-------tgtcttctgttatagatgcaatgaatggtgccgtctaccagttgtcaccccatgtaggcatctgttgtgccttgattgtgttggtttggacagcaaaatgtgtactctacctggctgtggtcgcttatatgagatgcagactcctgaaacattagcgcgcccagaaaatccaaatccc-aagtggcctgtaccaaaagatcttattgagttacaaccttcgtataaacagg-taggtt-ggttcttggttta-atcattt------tg-ttttc---------------------------taatttttaagctatatgcatca-ttacaactacaggc-----------------tttgtggttcttaggatgactggaatcctgattggcaatcgacctctagcagtaaagttgcatatcttgtggagaggctgaaggaattgcagaaggttaacaaagagatccatt------------------------------------------------------------------------------------------------------------------------------------------------------------------------------------------------------------------------------------------------------------------------------------------------------------
>I28645_M067_Malvaceae_Guichenotia_ledifolia_seq1
-------------------------------------------------------aaacaatggatattttagttgaaaatggtctacatcctaaatcagaagaatatgcttttattaaatataatctcctttatgg---------------------tggtaatt--gtcagaggtaatagtttgcttttgagtt---tc--------------tatgtggctgttgtttcactc--ttttcctagcacatattcagattaaaggtttatgt-------------------------------------------------------------------------------------------------------------------------------------------------------------------------------------------------------------------------------------------------------------ctcct-------tgtcttctgttatagatgcaatgaatggtgccgtctaccagttgtcaccccatgtaggcatctcttgtgccttgattgtgttggtttggacagcaaaatgtgtactctacctggctgtggtcgcttatatgagatgcagactcctgaaacattagcgcgcccagaaaatccaaatccc-aagtggcctgtaccaaaagatcttattgagttacaaccttcgtacaaacagg-taggtt-ggttcttggttta-atcattt------tg-ttttc---------------------------taatttttaagctatatgcatca-ttacaactacaggc-----------------tttgtggttcttaggatgactggaatcctgattggcaatcgacctctagcagtaaagttgcatatcttgtggagaggctgaaggaattgcagaaggttaacaaagagatccatt------------------------------------------------------------------------------------------------------------------------------------------------------------------------------------------------------------------------------------------------------------------------------------------------------------
>I28647_M069_Malvaceae_Cheirolaena_linearis_seq1
----------------------------------------------------------------------------------------------------acgaatatgcctttattaaatacaacctcctgtatgg---------------------tggtaatt--gtcagaggtacaaattttgtttttggtt---tc--------------tttgtggtgtgtgtttctactccttttcttagaatataatcagatttaaagtttatct-------------------------------------------------------------------------------------------------------------------------------------------------------------------------------------------------------------------------------------------------------------tttta-------tcttcaatgatatagatgcaatgaatggtgccgcctaccaattgtcaccccatgtaggcatcttttgtgccttgattgtattggtctggacagcaaaatgtgtactctacctgggtgtagttacttgtacgagatgcagactcctgaaacattagcacgcccggaaaatccaaatccc-aagtggcctgtcccaaaagatcttattgagttacaaccttcatataaacagg-taggtt-tcttatttgttta-atgattt------tt-ttttctttcttttttt---tggtt---tctttagattttcaaaccatgtgcatca-ttacaagcataca----------------cttttgttgttcttaggatgattggaatcctgattggcaatcaacctctagcagtaaagttgcttatcttgtggag----------------------------------------------------------------------------------------------------------------------------------------------------------------------------------------------------------------------------------------------------------------------------------------------------------------------------------------------------
>I28649_M071_Malvaceae_Goethalsia_meiantha_seq1
----------------------------------------------------------------------------------------atcctgtctcagaagaatatgcttttattaaatataacctcctttatgg---------------------tggtaatt--gtcagaggtaataatttgcttaagttcct-ttc--------------tctgtgtcttttgtttcttcc--tttttggtgcatatattcagattaatggtttatg--------------------------------------------------------------------------------------------------------------------------------------------------------------------------------------------------------------------------------------------------------------tcttt-------tgtcttatggtatagatgcaatgagtggtgccgtttaccaattgtcaccccatgtaggcatcttttgtgccttgattgtgttggtttggacagcacaatgtgtactttccccagctgtggtcacttgtatgagatgcagactcctgaaacattagctcgcccagaaaatccaaaaccc-aaatggcctgtgccaaaagatcttattgagttacaaccttcatataaacagg-taggtt-gattctgggttta-attattt-----ttg-gtttcta-------------------------attttcttaagctacatagatca-ttaccaataaaca----------------ctcttttggttcttaggatgactggcatcctgattggcaatcaacctctagtagtaaagttgcttatcttgtggagaggctgaaggca----------------------------------------------------------------------------------------------------------------------------------------------------------------------------------------------------------------------------------------------------------------------------------------------------------------------------------------
>I28652_M074_Malvaceae_Hildegardia_barteri_seq1
----------------------------------------------------------------------------------------------------aagaatatgcttttattaaatataacctcctttatgg---------------------tggtaatt--gtcagaggtaaaaatttgc-tttgagtt---tc--------------tttgtggcatttgtttcggccttttttcctagtatgcagtcagactaaatgtttgt----------------------------------------------------------------------------------------------------------------------------------------------------------------------------------------------------------------------------------------------------------------cttt-------tttattctgatatagatgcaatgaatggtgccgtctaccaattgtcaccccatgtacgcatcttttgtgccttgattgtgttggtttggacagcaaaatgtgtactctacctggctgtggtaacttatatgagatgcagactcctgaaacattagcgcgcccagaaaatccaaatccc-aagtggcctgtcccaaaggatcttattgagttacaaccttcgtataatcagg-taggtt-tcttcttggttta-acgattt------tg-ttttc---------------------------taattttcaagctatatgcatca-ttacaaatatgcac---------------tttttatggttcttaggatgactggaatcctgattggcaatcaacctctagcagtaaagttgcttatcttgtggagaggctgaaggcattgcaggaggttaataa-----------------------------------------------------------------------------------------------------------------------------------------------------------------------------------------------------------------------------------------------------------------------------------------------------------------------
>I28653_M168_Malvaceae_Theobroma_cacao_seq1
--------------------------------------------------------------------tttagttgaaaatggtctggatcctttgtcagaagaatatgcttttattaaatataacctcctttatgg---------------------tggtaatt--gtcagaggtaataatttgcttttgagtt---tc--------------tttctggcatttgtttcagcc--ttttcctagaagatattcagatgaaaggtttatgt-------------------------------------------------------------------------------------------------------------------------------------------------------------------------------------------------------------------------------------------------------------ctatt-------tgtcttctgatatagatgcaatgaatggtgccgtctaccagttgtcaccccatgtaggcatcttttgtgccttgattgtgttggtttggacagcaaagtgtgtaccctacctggctgtggtcgcttatatgagatgcagactccagaaacattagcacgcccagaaaatccaaatccc-aagtggcctgtcccaaaagatcttattgagttacaaccttcatataaacagg-ttggtt-ggttcttgatttt-atcattt------tg-tattt---------------------------taatttttaagctatatggataa-ttacaaatacaca----------------cttttgtggttcttaggatgactggaatcctgattggcaatcgaccactagcagtaaagttgcttatcttgtggagaggctgaaggcattgcaggaggttaataaagagatccgttgctccatg----------------------------------------------------------------------------------------------------------------------------------------------------------------------------------------------------------------------------------------------------------------------------------------------------
>I28654_M105_Malvaceae_Pachira_aquatica_seq1
-------------------------------------------------------------------------------------------------------aatattataatattagatataacctcctttatgg---------------------tggtaatt--gtcagaggtaataatttgcttttgagtt---tc--------------tttgtgacttttgtttcgacc--atttcctagcatatagtcagattaagttttattt--------------------------------------------------------------------------------------------------------------------------------------------------------------------------------------------------------------------------------------------------------------ctttt-------tgtcttctgatatagatgcaatgaatggtgtcgtctaccaattgtcaccccatgtaggcatcttttgtgccttgattgtgttggtttggacagtaaaatgtgtactttaactggctgtggtcgcttatatgagatgcagactcccgaaacattagcacgcccagaaaatccaaaaccc-aagtggcctgtcccaaaagatcttattgagttacagccttcatataaacagg-taggtt-gattcttgattta-cttattt------tgtttttc---------------------------tagtttttatgatatatgaatca-ttataaatagacg----------------attttattgttcttaggatgactggaatccagattggcaatcaacctctagcagtaaagttgcctatcttgtggagaggctgaaggcattgcatgaggttaataa-----------------------------------------------------------------------------------------------------------------------------------------------------------------------------------------------------------------------------------------------------------------------------------------------------------------------
>I28655_M148_Malvaceae_Robinsonella_mirandae_seq1
------------------------------------------------------gaaacaatggacattttagttgaawatggtctggatcctcgttcagaagaatatgctttgattaaayataacctcctttatgg---------------------tggtaatt--gtcagaggtaataatttscttttgaktt---tc--------------tttrtggcttttgtttcaact--atttcctagcatgtagtcagattaaggtttattt--------------------------------------------------------------------------------------------------------------------------------------------------------------------------------------------------------------------------------------------------------------rthtt-------tgtcttttgatryagatgcaaagaatggtgccgtctaccdattgtcactccatgtaggcatctnttgtgccttgattgtgttggtttggacagtaaaatgtgtactttanchggctgtggtcacttatatgagatgcagactcctgadacattagcacgcccggaaaatccaaatccc-aagtggcctgtyccaaaagatcttatcgagttacaaccttcatataaacagg-taggtt-aartcttgattta-akcattt------ta-htttg---------------------------tagtttttatgcta-atgaatyc-ttacaaatagaca----------------ttttyykggttatyaggatgaytgggatcctgattggcaatcaacctctagcagtaaagttgcttatcttgtggagagrctgaaggcattgcaggaggttaataaagagatccatt------------------------------------------------------------------------------------------------------------------------------------------------------------------------------------------------------------------------------------------------------------------------------------------------------------
>I28656_M002_Malvaceae_Tilia_americana_seq1
-------------------------------------------------------------------------------------------------aataagaatatgcttttattaagtataacctcctttatgg---------------------tggtaatt--gtcagaggtaaaaaattgcttttgagtt---tc--------------tttttggcttttgtttcggcc--ttttcctagcatatagtcagattaaatgtttgt---------------------------------------------------------------------------------------------------------------------------------------------------------------------------------------------------------------------------------------------------------------ctttt-------tgtcttctgatatagatgcaatgaatggtgccgtcttccaattgtcaccccatgtaggcatcttttgtgccttgattgtgttggcttggactgcaaaatgtgtactctacctggctgtggtaacttatatgaaatgcagactcctgaaacattagcacgcccggaaaatccaaatccc-cagtggcctgtcccaaaagatcttattgagttacaaccttcatataaacagg-taggtt-tgttcttgtttta-atcattt------tt-gtttc---------------------------taattttcaagctatatgcatca-ttacaaataaacac---------------cttttgtggttcttaggatgactggaatcctgattggcaatcaacctctagcagtaaagttgcttatcttgtggagaggttgaagg------------------------------------------------------------------------------------------------------------------------------------------------------------------------------------------------------------------------------------------------------------------------------------------------------------------------------------------
>I9832_V002_Malvaceae_Luehea_speciosa_seq1
----------------------------------------------------------------------------------gtctggatcctaactcwcaagaatatgcctttattaaatataacctcctctatgg---------------------tggtaatt--gtcagaggtaataatttgcttaagtttca-ttc--------------tttgcgtcttttgtttcttat--ttttct-tgcatatattaagattaatggtttatg--------------------------------------------------------------------------------------------------------------------------------------------------------------------------------------------------------------------------------------------------------------tcttt-------tatgttctggtatagatgcaatgaatggtgccgtttaccaattgtcacaccatgtaggcatcttttgtgccttgattgtgttggtttggacagctcaatgtgtactctccctggctgtggtcacttatatgagatgcagactcctgaaacattagctcgcccagaaaatccaaatccc-aaatggcctgtgccaaaagatcttattgagttacaaccttcatataaacagg-taggttgggttcttggttta-attattt-----ttg-gcttcta-------------------------gttttctgaatctatattgatca-ttaccaattcaca----------------cttttttggttcttaggatgattggaatcctgattggcaatctacctctagcagtaaagtagcttatcttgtggagaggctgaaggcattgcaggyggttagcaaagagatcccttgctctatggatgagggcaatgatgccaagaagcacactgataagttact----------ttggccttcacaggggagcaatatgggtgtacctttgcagaatttctctagactgggtaatgagtcatacaagagatttccagagaaagtgttaatattttctcaatttcttgagcatatacatgttatcgagcagcaggtagatgtggtttacctctaataaggcatgaatgcccttttcccattttcttttaccaagaataaatggatttccttcctttttggcagctgacttttgctg
