# Supplementary material for: Localized Phylogenetic Discordance Among Nuclear Loci Due to Incomplete Lineage Sorting and Introgression in the Family of Cotton and Cacao (Malvaceae)
Source: Front Plant Sci. 2022 Apr 13;13:850521. doi: 10.3389/fpls.2022.850521 (PMC9043901; doi:10.3389/fpls.2022.850521)
Supplement: Supplementary file 1 [file Data_Sheet_1.ZIP › Alignments_v4/L217.fasta]

>I23352_M001_Malvaceae_Bombax_ceiba_seq1
----------------------------------------------------------------------------------------------------------------------------------------------------------------------------------------------------------------------------------------------------------------------------------------------------------------------------------------------agtattggtattattgtcagtgaatttgatgctagatcacttcctcctgtagttcctctctcaacaccacctggaagtcgagaacattctgcagtctacattgtggaaagggaactgaagctgttaaactttcagttgtctaatacagcaaatccgtcacttggaagtaatggctccttacctgaaacaggaaagttgaagggagattcacttgaatcattgcttgtgaagcagattaaaaagcacattagtacacctgttccacatgattcatattcagttctttcaataagcagttctggaaagtaagta-atcta-tgattta-----ttggccca---------------aaaaaaaaa----------------------------aaaaahhbnnnhtttbbnhhvvvn-httttw---------wtkktbbbtthhhhawttbscbktthmawaacat---gtag-tagatgatttkkrdkgcatggtt-----------------------ta-tttacatgttcga------------tgaccagtttggactg----------------------------------------------------------------------------------------------------------------------------------------------------------------------
>I23353_M002_Malvaceae_Tilia_americana_seq1
-----------------------------------------------------------------------------------------------------------------------------------------------------------------------------------------------------------------------------------------------------------------------------------------------------------------------------------------------------ttattattatcagtgaatttgatgctagatctcttcctcctgtagttcctctcccgatgcctgctggaagtcgagaacattctgctctctacattgttgaaagggaattgaatctgttaaactttcagctgtccaacacagcaaatccatcacttggaaataatggctctttatctgaaacaggaaagttgaagggagattcacttgaabcattgcatgtgaagcagattaaaaagcacattagtacacctgttccacatgattcatattcagttctttcagtaagcagttctggaaagtaagta---ctc-ttacttt-------------------------------------------------------------------------------tgcttcdacw-ygattgttra-tttgttgttrctttactgagtgcytgtttyraywwtrrrt-gtrg-mmgwwrmttwwrkttgtksd--sakwywktwwaywtgktmwkkswtkk-ytwrywtggwmtk---------tyakktcykstttkkmyytyywkyy----------------------------msyctw-bwwsws-----------------------aaaaaagaacgtcta---------tgctcttgaaccggtcagctataaatacatcctattttgccatgtgcatgcacatatgttatg---------
>I23354_M003_Malvaceae_Herissantia_crispa_seq1
------------------------------------------------------------------------------------------------------------------------------------------------------------------------------------------------------------------------------------------------------------------------------------------ttattgcatggttgcacatcctttgcagcctcatcttgttgctactgggactaatgttggtattattctcagtgaatttgatgctaaatcacttcctcctgtagtccccctcccaactccagctggaaaccgagaacataatgctgtgtacattgttgaaagggaactgaagctgttaaattttcagttgtctaatacagcaaatccttcacttggaaacaatggctccttatctgaaacaggaaagatgaagggagattcacttgaaccattgcatgtgaagcagattaaaaagcacattagtacacctgttccacatgattcatattcagttctttccataagtagttctggaaagtaagta-atctc-tgacttctgctattgggc--------------------aaaaag---------------------------------tgttacttttgcttcaaaa-tgttta---------ttattgctttactaagttcacgtatcgacaaact---gttg-tagatgatcatggatgcatggtt-----------------------tg-tttacatgtttga------------tgaccagtttgtactcttagtt----------------------------cctctt-gtaatctcctcccaatctaggagag--gaaaaaggaatg--------ctgatatgctcttgtatcagtcagctatat------------------------------------------------
>I23355_M004_Malvaceae_Malva_arborea_seq1
---------------------------------------------------------------------------------------------------------------------------------------------------------------------------------------------------------------------------------------------------------------------------------------------------------------------------------------tgggaccagtattggtattattctcagtgaatttgatsctaaatcacttcctcctgtagttcctctaccgacrccarctgghagtcgagaacattctgctrtctacattgttgaaagggarctgaagctgttaaactttcagttgtctaatacaghaaatccttcayttggaaacaatggctcyttatctgaaacaggaaagacgaagggagattcacttgaatcattgcatgtgaagcagattaaaaagcacatyagtacacctgttccacatgattcatattcagttctttcygtaagcagttccggaaagtaagta-ayctm-tgayttttgctattggsm--------------------aaaaam--------------------------------ykwkgsyywtwvcyymdmvw-kktttr---------ttrttgctttactaagttyatgtttcaacaagct---gttg-takatgatcatggatgtatrgtt-----------------------ta-tttaswtkbkwswyt----kwktkmykcttgttctctcctccaamtctwr-----------------------tgcckmkw-mwwmtctcctcccaatctaggagag--agagaaaagaa-catctatgt-----------------------------------------------------------------------------
>I23356_M005_Malvaceae_Lavatera_assurgentiflora_seq1
----------------------------------------------------------------------------------------------------------------------------------------------------------------------------------------------------------------------------------------------------------------------------------------------------------------------------------------gggaccagtattggtattattctcagtgaatttgatgctaaatcacttcctcctgtagttcctctaccgacrccarctggaagtcgagaacattctgctrtctacattgttgaaagggarctgaagctgttaaactttcagttgtctaatacagmaaatccttcayttggaaacaatggctcyttatctgaaacaggaaagacgaagggagattcacttgaatcattgcatgtgaagcagattaaaaagcacatyagtacacctgttccacatgattcatattcagttctttcygtaagcagttccggaaagtaagta-ayctm-tgayttttgctattggsm--------------------aaaaam--------------------------------ykwkgsyywtwscyymdmvw-kktttr---------ttrttgctttacyaagttyatgtttcaacaagct---rttg-takatgatcatggatgtatrgtt-----------------------ta-tttaswtkkttgaht----gtttgatgaccagtttggagttggactctta-----------------------tgcctckw-mwwmwswmmymycwatsywgrwrwg--mkmswrwasma-swymkmtrtgg---------------------------------------------------------------------------
>I23359_M008_Malvaceae_Althaea_officinalis_seq1
--------------------------------------------------------------------------------------------------------------------------------------------------------------------------------------------------------------------------------------------------------------------------------------------------------------------------------------ctgggaccaatattggwattattctcagtgaatttgatgctaaatcacttcctcctgtagtwcctctaccgrcaccagctggaagtcgagaacatkctgctgtctacattgttgaaagrgaactgaagytgttaaactttcagttgtctaatacagcaaatccttcacttggaaacaatggmtccttatctgaaacaggaaaracgaagggagattcacttgawycattgcatgtgaarcarattaaaaagcacattagtacacctgttccrcatgattcatattcagttctttccgtaagcagttccggaaagtaagta-atctc-tgacttttgctattggcc--------------------aaaaaa---------------------------------actggattttgcctcaaca-tgtttg---------ttattgctttatgttgaatcttgccgcatatcct---atct-tggat-attgtagcattatcctt-----------------------ta-attatctttatgttt----atcttagttttatttcagttttattatcctaaaaggttatagataggataatawtatctctt--tagtcttctatc-------------taataaagaagacctcctatggtagaa--ctcttaagccatt---------------------------------------------------------
>I23360_M009_Malvaceae_Lagunaria_patersonia_seq1
--------------------------------------------------------------------------------------------------------------------------------------------------------------------------------------------------------------------------------------------------------------------------------------------------------------------------------------------------ttggtattatagwcagtgaatttgatgctagatcatttcctcctgtagttcctctcccaacgccagctggaagtcgggaacattctgctatctgcattgttgaaagggaactgaagatgttaaactttcagttgtctaacacagcaaatccttcacttggaaataatggctccttacctgaaacaggaatgatgaagggagattcacttgaaccattgcatgtgaagcagattaaaaagcacattagtacacctgttccacatgattcatattcagttctttccataagcagttctggaaagtaagta-atctt-tgactt--gctattggccc-------------------aaaaaa-------------------------------aatgtgacttttgcttcaaca-tgttta---------ttgttgctttactaagttcatgattctacaaact---gtag-tagatgatcatggatgcatcgtt-----------------------ca-tttacatgtttga------------tgactagtttgggstcttagtt----------------------------cctctt----ctgtcctcccagtctaggagag----------------------------------------------------------------------------------------------------
>I23363_M012_Malvaceae_Napaea_dioica_seq1
-------------------------------------------------------------------------------------------------------------------------------------------------------------------------------------------------------------------------------------------------------------------------------------------------------------------------------------------------attggtattattcttagtgaatttgatgctaaatcgcttcctcctgtagttcctctacygacaccagctggaagtcgagaacattctgctgtctacattgttgaaagggaactgaagctgttaaactttcagttgtctaatacagcaaatccttcacttggaaacaatggctccttatctgaaacaggaawgacgaagggagattcacttgaatcattgcatgtgaagcagattaaaaagcacattagtacacctgttccacatgattcatattcagttctttccgtaagtagttccggaaagtaagta-atctc-tgacttttgctattggcc--------------------aaaaaa------------------------------cactgtggcttttgcctcaacg-tgttta---------ttattgctttactaagttca--------------------------------------------------------------------------------------------------------------------------------------------------------------------------------------------------------------------------------------------------------------------------------------
>I23364_M013_Malvaceae_Grewia_sp_seq1
----------------------------------------------------------------------------------------------------------------------------------------------------------------------------------------------------------------------------------------------------------------------------------------gtttattgcatggtcgcacatcctttgcagcctcatcttgttgctactgggaccaatattggtataattgtcagtgaatttgatgctagatctcttcctcctgtggttcctctcccaacacctcctgggagtcgcgaccattctgctgtgtacattgttgaaagggaattgaagctgttaaactttcagctgtcaaacacagctaatccctcacttggaaataatgggtccttatctgaawctgcaaagttgaggggagatacatttgaaccattgcaagtgaagcagattaaaaagcatatcagtactcctgttccacatgattcatattcagttctttctgtaagcagttctggaaagtaagta-atctc-tgacatt-------------------------------------------------------------------------------tgcttaaaga-tattta---------ttgttgctatacacggtaccaattttaac-aaaagt-atag-aatatgatttyggatgtgaa--tgtatattaaatctgattagg------gttgcaatatata---------ttttgtcca-tttggagtgtttgtt----------------------------cccccyystgttctycymsyrswgmarararg--rggkrgtaaggaa------------------------------------------------------------------------------------a
>I23365_M014_Malvaceae_Callirhoe_bushii_seq1
----------------------------------------------------------------------------------------------------------------------------------------------------------------------------------------------------------------------------------------------------------------------------------------------------------------------------------------gggaccaatattggtatcattcttagtgaatttgatgctaaatcgctkcctcctgtagttcctctaccgacaccagctggaagtcgagaacattctgctstctacattgttgaaagggaactgaagctgytaaacwttcagttgtctaatacagcaaatccttcacttggaaacaatggctccttatctgaaacwggaaarrhgaagggagattcacttgaatcattgcaygtraagcagattaaaaarcacattagtacacctgttccacatgattcatattcagttctttccgtraghagttcyggaaagtaagta-atctc-tgacttttgctrttggcc--------------------aaaaaa--------------------------------cabtggcttttgcctcaacg-tbttta---------ttattgctttactaagttcatgtttcaacaagct---gttc-tagatggtcaaggata------------------------------------------------------------------------------------------------------------------------------------------------------------------------------------------------------------------------------------------------
>I23367_M016_Malvaceae_Kitaibelia_vitifolia_seq1
---------------------------------------------------------------------------------------------------------------------------------------------------------------------------------------------------------------------------------------------------------------------------------------------------------------------------------------tgggaccaatattggtattattctcagtgaatttgatgctaaatcacttcctccygtagttyctctaccgrcaccagctggaagtcgagaacattctgctgtctacattgttgaragggaactgaagytgttaaactttcagttgtctaatacagcaaatccttcacttggaaacaatggctccttatctgaaacaggaaagacgaagggagattcacttgaatcattgcatgtgaarcagattaaaaagcacatyagtacacctgttccrcatgattcatattcagttctttccgtaagcagttccggaaagtragta-atctc-tgacwtttgctattggcc--------------------aaaaaa-------------------------------amyskkgvytttkscyyhasm-wkkttw---------dtdwtksyttdmywarktymwskttcaacaagct---gttg-tagdckddymddkawkbatggwtkwwtkdhh---------------td-tttdvatgtttgaat----gtttgatgaccagtttggactcttagtt----------------------------cctctt-gttctctcctcccaatctaggagag--agaagaaagaaacatcta--------------------------------------------------------------------------------
>I23368_M017_Malvaceae_Sterculia_apetala_seq1
--------------------------------------------------------------------------------------------------------------------------------------------------------------------------------------------------------------------------------------------------------------------------------------------------------------------------------------ctgggaccaatattggtattattgtcagtgaatttgatgctagatctcttcctcctgtagttcctctccctacgccagctggaagtcgagaacattctgctatctacattgttgaaagggaattgaagctgttaaactttcagctgtccaacacagcaaatccatcacttggaaataacggctctttgtctgaagcaggaaagttgaagggagattcatttgaaccactgcacgtgaagcagattaaaaagcacattagtacacctgttccacatgattcatattcagttctttcagtaagcagctccggaaagtaagtg---ctc-ttacttt-------------------------------------------------------------------------------tgcttcaata-tgatcgttga-cttcttgttgctttgctgagtgcctgtttcaactataact-atag-tagatgattttggatgtgga--catacattaaatttgttttgggtttg-cttacatgatatt---------tcatcac-agtttggactgttattt----------------------------cctctt-ctactctcctcccagcctaaaagag--agaaaaaagaacatcta---------tgctcttg-accagtcagctataa------------------------------------------------
>I23369_M018_Malvaceae_Abelmoschus_esculentus_seq1
--------------------------------------------------------------------------------------------------------------------------------------------------------------------------------------------------------------------------------------------------------------------------------------------------------------------------------------ctgggaccaatattggtattattgtcagtgaatttgatgctaaatcacttcctcctgtagttcctctcccaacaccsgctggaagtcgagaacattctgctgtctacattgttgaaagagaaytkaagctgttaagctttcagttgtctaatacagcaaacccttcacttggaaataatgkctccttatctgaagcaggaaagatgaggggagattcacttgaaccgttgcatgtgaagcagattaaaaagcacatcagtacacctgttcckcatgattcatattcagttctttctataagcagttctggaaagtaagta-atctc-tgwcytttkctattggcs--------------------aaaakgrr---------------------------arawakkgsytttwsctymammw-kkykww---------tkkwksyttwcytaagttcatgtttaaayaaatt---gtag-yagatrrtcatggatgcatggtt-----------------------ca-tttacatgtttga------------tgaccagtttggactcttagta----------------------------cccctt-gttatgtcctctcattttctacgagtgaaaaacaagaaccatctatgctgatatgctcttgtacaagtcag------------------------------------------------------
>I23370_M105_Malvaceae_Pachira_aquatica_seq1
----------------------------------------------------------------------------------------------------------------------------------------------------------------------------------------------------------------------------------------------------------------------------------------------------------------------------------------gggaccagtattggtattattgtcagtgaatttgatgccagatcacttcctcctgtagttcctctcccaatgccacctggaagtcgagaacattctgcagtctacattgttgaaagggaattgaagctgttaaactttcagttgtctaatacagcaaatccgtcacttggaaataatggctccttatctgaagcaggaaagttgaatggagattcactagaatcattgcatgtgaagcagattaaaaagcacattagtacacctgttccacatgattcatattcakttctttcaataagcagttctggaaagtaagta-atctc-tgacttatgctattggcc--------------------aaaaag----------------------------aaaaaactgacttttgctacaaca-ttttta---------ttgttgctttactaagttgctgtttcartwrygk---ryak-wyrwtrawtttgkwyrsrkkktk-----------------------tw-twyayrktatttcat------------------------------------------------------------------------------------------------------------------------------------------------------------------------------------------------
>I23371_M137_Malvaceae_Dombeya_wallichii_seq1
---------------------------------------------------------------------------------------------------------------------------------------------------------------------------------------------------------------------------------------------------------------------------------------------------------------------------------------------caatattggtattattgtcagtgaatttgatgcgaaatctcttcctcctgtagtacctctccctacgccagctggaaatcgagaacattctgctatctacattgttgaaagggaattgaagctgctaaactttcagctttcaaacayggcgaatcaatcmcttggmartaatggctccttrtcagaaacwggaaagttgaagggagatycacttgaacaattgcatgygaagcagmttaaaaagcacattagtacacctgttccacatgattcatattcagttctttcagtgagcagttctggaaagtaaata---cwc-ttacttt-------------------------------------------------------------------------------ygcttcaaca-ttattgttga-tttgttattgctttactgagtgcctgtttcaacaata-----tag-tagatggttttagatatgga--tgtatattacatttgtttggggtttgttttacatggtgtt---------taatgtccggtttggactgttagtt----------------------------cctctt-yyyyyyycyyccsgkcyysgaaarr--aaaargraaaaaaaaga--------ytgcttttgcacca-----------------------------------------------------------
>I23372_M140_Malvaceae_Chiranthodendron_pentadactylon_seq1
---------------------------------------------------------------------------------------------------------------------------------------------------------------------------------------------------------------------------------------------------------------------------------------------------------------------------------------tgggaccaatattggtattattgtcagcgaatttgatgctaaatctcttcctcctgtagttcctctcccgatgccagccggaagtcgagaacattctgctgtctacattgttgaaagggaattgaagctgttaaactttcagctgtccaacacaacagatccatcacttggaaataatggctctttatctgaaacaggaaagttgaagggagattcacttgaaccattgcatgtgaagcagatgaaaaagcacattagtacacccgttccacatgattcatattcagttctttcagtaagcagttctggaaagtaagta---ctctttacttt-------------------------------------------------------------------------------tgcttcaaca-tgattgttga-tttgttgttgctttactgagtgcctgtttcaacaataagt-gtag-tagatgattttggatgtgga--catacattaaattttttt------------------------------------------------------------------------------------------------------------------------------------------------------------------------------------------------------------------------
>I23373_M141_Malvaceae_Quararibea_funebris_seq1
---------------------------------------------------------------------------------------------------------------------------------------------------------------------------------------------------------------------------------------------------------------------------------------------------------------------------------------tgggaccaatgttggtattattgtcagtgaaytkgatgctagatcacttcctcctgtggttcctctcccaacsccacctggaagtcgagaacattctgctgtctacattgttgaaagggaactgaagctgttaaactttcagttgtctactgcggtgaatccttcgcttggaaataatggctccttatctgaaacaggaarrkwkwsrskwgawycamtksawsyrawgcakrtkaarmagmwyawwarkmmmmytrktmcacmtgwtycayatkmwkywywttcartwmkywsywywrgcagttccggaaagtaagta-atctc-tgacttttgccattkrym--------------------wawwwta-----------------------------------------------------------------------------------------------------------------------------------------------------------ta-tatatatat------------------------------------------------------------------------------------------------------------------------------------------------------------------------------------------------------
>I23374_M142_Malvaceae_Hampea_nutricia_seq1
--------------------------------------------------------------------------------------------------------------------------------------------------------------------------------------------------------------------------------------------------------------------------------------------------------------------------------------------ccaatgttggtattattgtcagtgaatttgatgctagatcacttcctcctgtagttcctctgccaacaccacctggaagtcgagaacattctgctgtctacattgttgaaagggaattgaagctgttaaactttcagttgtccaatacgacaaatccttcacttggaaataatggctccttatccgaaacaggaaagttgacgggagattcacttgaatcattgcatgtgaagcagattaaaaagcacattagtacccctgttccgcatgattcatattcagttctttccataagcagttccggaaagtaagta-atctt-tgacttttgctattggta--------------------aaaaaa-------------------------------aaaaawwmytttgcttcaaca-tgtcta---------ttgttgcttttctaagatcctgcttcaacaaact---gtag-----------------------------------------------------------------------------------------------------------------------------------------------------------------------------------------------------------------------------------------------------------------
>I23377_M148_Malvaceae_Robinsonella_mirandae_seq1
-----------------------------------------------------------------------------------------------------------------------------------------------------------------------------------------------------------------------------------------------------------------------------------------------------------------------------------------------------------------------ttgatgctaaatcacttcctcctgtagtycccctcccaacaccagctggaaaccgagaacataatgctgtgtacatcgttgaaagggaactgaagctgttaaattttcagttrtctaatacagcaaatccttcacttggaaacaatggctccttatctgaaacaggaaagatgaagggagattcacthgaaccdttgcatgtgaagcagattaaaaarcacattagtacacctgttccacatrattcatattcagttctttccataagtagttcyggaaagtaagta-atctc-tgacttctgctattgrgc--------------------maaaaa---------------------------------wgtgamttttgcttcaacr-tgttta---------ttgttgctttactaagttcahgtgtcaacwaamt---gttg-tagatgatcatggatgcatggtt-----------------------ta-tttacatgtttga------------tgaccagtttgtactcttagtt----------------------------cctctt-gtaatctcctcactatctaggrgag--araaarrksramaym-wmtrykswkatrykcttgtacca-----------------------------------------------------------
>I23378_M150_Malvaceae_Ceiba_pentandra_seq1
------------------------------------------------------------------------------------------------------------------------------------------------------------------------------------------------------------------------------------------------------------------------------------------------------------------------------------------gaccagtattggtattattgtcagtgaatttgatgctagatcacttcctcctgtagttcctctctcaacaccacctggaagtcgagaacattctgcagtctacattgtggaaagggaactgaagctgttaaactttcagttgtctgatacagcgaatctgtcacttggaagtaatggctccttacctggaacaggaaagttgaagggagattcacttgaatcattgcatgtgaagcagattaaaaagcacattagtacacctgttccacatgattcatattcagttctttcaataagcagttctggaaagtaagta-atcta-tgattta-----ctggccc-------------------aaaaaa----------------------------aaatttctgacttttgctacagca-ttttta---------ttgttgctttactaagttgctgtttcaataacat---gtag-tagatgattttggatgcatggtt-----------------------ta-tttacatgtttga------------tgaccagtttggactgttagtt----------------------------cttctt----ctctcctaccaacctagaagag--aaaaaagaaacatct----------atgtccttgtacctgtcagctataaatttatcctactttgcc-------------------------------
>I23380_M161_Malvaceae_Hibiscus_tiliaceus_seq1
-----------------------------------------------------------------------------------------------------------------------------------------------------------------------------------------------------------------------------------------------------------------------------------------------------------------------------------------ggaccaatattggtattattgtcagtgaatttgatgctaaatcacttcctcctgtagttcctctcccaacaccagctggaagtcgagaacattctgctgtctacattgttgaaagagaactgaagctgttaagctttcagttgtctaatacagcaaacccttcacttggaaataatggctccttatctgaagcaggaargatgaggggagattcacttgaascaytgcatgtgaagcagattaaaaagcacatcagtacacctgttccacatgattcrtattcagttctttctataagcagttctggaargtaagta-atyyh-krmyttttsywttkrscm--------------------aaaarrgr--------------------------aaaaaagtgghttttgcttcarya-tgtcta---------ttgttgctttactaagttcatgtttaaacaaatt---gtrg-tagatgatcatggatrcatggtt-----------------------ca-tttayatgtttga------------tgacyagtttggactcttagta----------------------------cctctt-rttatgtcctctcattctaggagaa--gaaaaaaggaaccatctatattgatatgctcctgtagaagtcagt-----------------------------------------------------
>I23384_M168_Malvaceae_Theobroma_cacao_seq1
---------------------------------------------------------------------------------------------------------------------------------------------------------------------------------------------------------------------------------------------------------------------------------------------------------------------------------------------------------------------atttgatgctagatctcttcctcctgtagttcctctcctgacaccacctgggagtcgagaacattccgctgtctacattgttgaaagggaattgaagctgttaaactttcagctgtccaacacagcaaatccatcacttggaaataatggctccttatctgaaacaggaaagctgaagggagattcatttgaaccattgcatgtgaagcagattaaaaagcacattagtacacctgttccacatgattcatattcagttctttctgtaagcagttctggaaagtaagta---gtc-tgacttt-------------------------------------------------------------------------------tgcttcaaaa-tgattg---------ttgttgctttacagattgccagtttcaacaa-----------tacatgattttggatgtaga--cgtacattaaatttgttcagggtttg-tttacatggtatt---------tgatgtccagtttggactgttagtt----------------------------cctctc-cttctgttctcccaaggcagaagag--acaaaaagaaaaa-------------tgctcttgtactaggcagctataaatgcatcctacattgccatatgcatacacgtatgttttgct-------
>I23385_M169_Malvaceae_Ochroma_pyramidale_seq1
---------------------------------------------------------------------------------------------------------------------------------------------------------------------------------------------------------------------------------------------------------------------------------------------------------------------------------------tgggaccaatattggtattattgtcagtgaatttgatgctaratcmcttcctcctgtagttcctctcccraygccasctggaagtcgagaacattctgctgtctacattgttgaragggaaytgaagctgttaaactttcagytgtcyaayacagyrratccrtcacttggaaataatggctcyttatctgaaacaggaaagttgaagggagattcacttgaaccattgcatgtgaagcagattaaaaagcacattagtacacctgttccacatgattcatattcagttctttcagtaagcagttctggaaagtaagta---ctc-----ttt-------------------------------------------------------------------------------tgcttcaaca-tgattgttga-tttgttgttgctttactgagtgcctgtttcaacaataagt-gtag-tagatga-ttaggatgtgga--catacattaaat---tttggggtttg-tttacatggtatt---------tcatgttcagtttggactgttagtt----------------------------cctctt-cttctctcctcccagcctagaagag---aaaaaaagaacatcta---------tgctcttgtaccagtcagctataaatacatcctaccttgccatgtgcatgcatatatgttatgct-----tg
>I23387_M178_Malvaceae_Malvaviscus_arboreus_seq1
----------------------------------------------------------------------------------------------------------------------------------------------------------------------------------------------------------------------------------------------------------------------------------------------------------------------------------------gggaccaatattggtattattgtcagtgaatttgatgctaaatcacttcctcctgtagttcctctcccaacaccagctggaagtcgagaacattctgctdtctacrttrttgaaagagaactgaagctgttaagctttcagttgtctaayacagcaaacccttcrcttggaaataatggctccttatctgaagcaggaaagwtgaggggagattcacttgaaccgttgcatgtgaagcagattaraaagcacatcagtacaccwgttccacatgattcayattcagttctttctataagcagttctggaaagtaagta-acctc-tgacttctgctattggcc--------------------aaaaaggg---------------------------aaaaagtggcttttgcttcaaca-tgtcta---------ttgttgcgttactaagttcatgtttaaacaaatt---ktcg-tagatgatcatggacacatggtt-----------------------ca-tttacatgtttga------------tgaccagtttggagtcttagta----------------------------cctctt-gttatgtcctctcattctaggagag-gaaaaaaaagaaccatttatgctgatatgctcctgtacaagtc--------------------------------------------------------
>I23388_M180_Malvaceae_Triumfetta_lappula_seq1
---------------------------------------------------------------------------------------------------------------------------------------------------------------------------------------------------------------------------------------------------------------------------------------------------------------------------------------------------tggtattattctcwgtgaatttgatgctaaatcacttcctcctgtagttcctctaccgacaccagctggaagtcgagaacattctgctgtctacattgttgaaagggaactgaagctgttaaactttcarttgtctaatacagcaaatccttcacttggaaacaatggctccttatctgaaacaggaaagacraagggagattcacttgaatcattgcatgtgaagcagattaaaaagcacattagtacacctgttccacatgattcatattcagttctttccgtaagcagttccggaaagtaagta-atctc-tgacttttgctattggcy--------------------amaaaa-------------------------------amykkkgsytttkscyymamm-wkkttw---------wwkwtksyttwmywarktymwkkttyaacaagct---gttg-tagatgatcatcgatgtatggtt-----------------------ta-cttacatgtttgaat----gtttgatgaccagtt-----------------------------------------------------------------------------------------------------------------------------------------------------------------------------
>I23389_M181_Malvaceae_Pavonia_scheadiana_seq1
--------------------------------------------------------------------------------------------------------------------------------------------------------------------------------------------------------------------------------------------------------------------------------------------------------------------------------------ttgggaccaatattggtattattctcagygaatttgatgctaaatcacttcctcctgtagttcctctaccgacaccarctggaagtcgagaacattctgctgtctacattgttgaaagggaactgaagctgttaaactttcarttgtctaatacagcaaatccttcacttggaaacaatggctccttatctgaaacaggaaagacraagrgagattcacttgaatcattgcatgtraagcagattaaaaagcacattagyacacctgttccacatgattcatattcrgttctttccgtaagcagttccggaaagtaagta-atctc-tgacwtttgctdttgrcy--------------------amaaaa-------------------------------amykkbksytttkscyymamm-wkkttw---------wwddtksyttwmywardtymwkkttymammarsy---kktk-kwrrwkrwymwkgrwkkwwkgkt-----------------------tw-mttwmmwkkttkaat----gwyyrrtkwssastytkrrytcytmktk----------------------------yyyyytsytccymwyctwccaatctaggagag--agaaaaaagaaacat-----------------------------------------------------------------------------------
>I23390_M182_Malvaceae_Anoda_cristata_seq1
-----------------------------------------------------------------------------------------------------------------------------------------------------------------------------------------------------------------------------------------------------------------------------------------------------------------------------------------ggaccaatattggtattattctcagcgaatttgatgctaaatcacttcctcctgtagttcctctaccgacaccarctggaagtcgagaacattctgctgtctacattgttgaaagggaactgaagctgttaaactttcarttgtctaatacagcaaatccttcacttggaaacaatggctccttatctgaaacaggaaagacraagdgagattcacttgaatcattgcatgtraagcagattaaaaagcacattaghacacctgttccacatgattcatattcrgttctttccgtaagcagttccggaaagtaagta-atctc-tgacwtttgctrttgrcc--------------------amaaaa-------------------------------actgtbkcttttgcctcaaca-tgttta---------tagttgctttactaagttcatgtttcaacaagct---gttg-tagatgatcatggatgtatggtt-----------------------ta-cttacatgtttgaat----gtttgatgaccagttyggactcttagtt----------------------------cctcttgttcctctccttccaatctaggagag--agaaaaaagaaacatctatgcggatatgctcttataccattcagctataaatgtatccta--------------------------------------
>I23391_M183_Malvaceae_Phymosia_umbellata_seq1
----------------------------------------------------------------------------------------------------------------------------------------------------------------------------------------------------------------------------------------------------------------------------------------gtttattgcatggttgcrcatcctttgcagccycaycttgttgctactgggactaatrtyggyattattctcagtgaatttgatgctaaatcacttcctcctgtagcccccctcccaactccwgctggaaaccgagaacataatgctgtgtacattgttgaaagggaactsaagctgttaaattttcagttgtcyaatacagcaaatccttcacttggaaacaatggctccttatctgaaacaggaaagaygaagggagattcamtygamccattgcatgtgaagcagattaaaaagcacattagyacacctgttccacatgattcrtattcagtkctttccatmagtagttccggaaagtaagta-atctc-tgacttctgctatygggc--------------------aaaarhkdb----------------------------------dhytkykbywhmahv-tktwtw---------dtkkbkbtwywmhawdtdhdhgtbdhhamamwvhtk------tkkatvddndhhnddgndbbbkkkdwwtwydhvtdtd----------------------------------wkddndvvhntktdtdctcttagtt----------------------------cctctt-gtaatctccttycmawyywrgrrrr--rarraaamakswaws-----mtswwwksykcttatatcagtcagctat-------------------------------------------------a
>I23392_M187_Malvaceae_Ayenia_berlandieri_seq1
----------------------------------------------------------------------------------------------------------------------------------------------------------------------------------------------------------------------------------------------------------------------------------------------------------------------------------------gggactaatattggtattattgtaagcgaatttgatgctaagtctcttcctcctgtagttcctctcccagcaccacctggaggtcgagaacattctgcggtctacattgttgaaagggaattaaagctgctaaactttcagctatccaacacagcaaatccagcacttggaaataatggctcattatctgaaacaggaaaattgaagggagattcatttgaaccattgcatgtgaagcagattaaaaagcacatcagcacacctgttccacatgattcatattcagttctttccgtaagcagttctgggaagtaagta-gtc---tgaattt-------------------------------------------------------------------------------tacttttgca-tggtag---------tcattgcattatakagtaccaggttcgacaataggt-tttg-tgaatgtttttggatgttaa--tgc---tcaaaattg-ttgggatttg-tttacatggtgta---------tgctacccactttgaattgttagtt----------------------------aatctc-cctctggcctcccaatacaggagag--agaaaaaaaggga------------------------------------------------------------------------------------a
>I23393_M189_Malvaceae_Kearnemalvastrum_lacteum_seq1
----------------------------------------------------------------------------------------------------------------------------------------------------------------------------------------------------------------------------------------------------------------------------------------------------------------------------------------------aatattggtattattstcagtgaatttgatgctaaatcacttcctcctgtagttcctctaccgacaccagctggaagtcgagaacattctgctgtctacattgttgaaagggaactgaagctgttaaactttcagttgtctaatacagcaaatccttcrcttggaaacaatggctccttatctgaaacaggaaagrygaagggagattcacttgaatcattgcatgtgaagcagatwaaaaagcacattagtacacctgttccacatgattcatattcarttctttccgtaagcagttcyggaaagtaagta-atctc-tgacttttgctattggby--------------------aaaaaa------------------------------aactgtggcttttgcctcaaca-tgttta---------ttrttgctttacyaagttcatgtttcaacaagct---gttg-tagatgatcmwswwkka-wkkkt-----------------------tw-wttkmmwkkttkraw----kktykrkkrmcmrtttggactcttagtt----------------------------cctctt-cktctctcctcccaat-------------------------------------------------------------------------------------------------------------
>I23394_M229_Malvaceae_Malvastrum_americanum_seq1
---------------------------------------------------------------------------------------------------------------------------------------------------------------------------------------------------------------------------------------------------------------------------------------------------------------------------------------cgggaccaatattggtataattctcagtgaatttgatgctaaatcacttcctccagtagttcctctaccgacaccaactggaagtcgagaacattctgctgtctwcattgttgaaagggaactgaarctgttaaactttcagttgtctaatacwgcaaatccttcacttggaaacaatggctccttatctgaaacaggaaagacgaagggagattcacttgaatcattgcatgtgaagcagattaaaaagcacatyagtacacctgttccacatgattcatattcagttctttcygtaagcagttccggaaagtaagta-atctc-tgacttttgctattggcc--------------------aaamaa-------------------------------amtgtggcttttgcctcaaca-tgywkw----------------ttkaccaagttcatgtttcawcaagct---gttg-tagatgatcatggatgtatggtt-----------------------ta-tttacatgtttcaac----aaacgatgaccagtttggactcttagtt----------------------------cttctt----atctcctcccaatctaggagag--agaaaaaagaa---------------------------------------------------------------------------------------
>I23395_M236_Malvaceae_Fuertesimalva_jacens_seq1
----------------------------------------------------------------------------------------------------------------------------------------------------------------------------------------------------------------------------------------------------------------------------------------------------------------------------------------------agtattggtattattctcagtgaatttgatgctaaatcacttcctcctgtagttcctctaccgacrccarctggmagtcgagaacattctgctrtctacattgttgaaagggarctgaagctgttaaactttcagttgtctaatacagmaaatccttcacttggaaacaatggctccttatctgaaacaggaaagacgaagggagattcacttgaatcattgcatgtgaagcagattaaaaagcacathagtacacctgttccacatgattcatattcagttctttcygtwagcagttccggaaagtaagta-atcta-tgacttttgctattggcc--------------------aaaaaa--------------------------------ctatggccattgcctcaaca-tgttta---------ttgttgctttactaagttcatgtttcaacaagct---gttg-tatatgatcatggatgtatagtt-----------------------ta-tttacatgtttgatt----gtttgatgaccagtttggagttggactctta-----------------------tgcctctt-cttctctcctcccaatctaggagaa--agagaaaagaa-catctatgtggacatact--------------------------------------------------------------------
>I23396_M019_Malvaceae_Allosidastrum_pyramidatum_seq1
----------------------------------------------------------------------------------------------------------------------------------------------------------------------------------------------------------------------------------------------------------------------------------------------------------------------------------------------------------------------tttgatgctaaatcacttcctcctgtagtccccctcccaacaccagctggaaaccgagaacataatgctgtgtacatcgttgaaagggaactgaagctgttaaattttcagttgtctaatacagcaaatccttcgcttggaaacaatggctccttatctgaaacaggaaagatgaagggagattcactagaaccattgcatgtgaagcagattaaaaagcacattagtactcctgttccgcatgattcatattcggttctttccataagtagttccggaaagtaagta-atctc-tgacttctgttattgggc--------------------aaaaaa---------------------------------tgtgacttttgcttcaaca-tgttta---------ttgttgctttactaacttcacgagtcaacaaact---gttg-tagatgatcatggatgcatggtt-----------------------ta-tttacatgtttga------------tgaccagtttctactcttagtt----------------------------cctctt-gtaatcttctcccaatctaggagaa--aaaaagaaaacatct--attctgatatgctcttgtacccgtcagctataaatgcatcctcactatac-------------------------------
>I23397_M020_Malvaceae_Melochia_betonicifolia_seq1
----------------------------------------------------------------------------------------------------------------------------------------------------------------------------------------------------------------------------------------------------------------------------------------------------------------------------------------ggaaccaatattggtattattgtcagtgaatttgatgctagatctcttcctcctgtagttcctctcccaacaccacctggaagtcgagaacattctgctgtatatattgttgaaagggaactgaagctgttaagctttcagctatccaacacagcaaacccatcacttggaaataatggctccttatctgaaacaggaaagttgaggggagattcatttgacccattgcatgtcaagcagattaaaaagcacattagtacacctgttccacatgattcatattcagttctttctgtaagcagtaccggaaagtaagta-atctt-tgaagtt-------------------------------------------------------------------------------tgctgcaaca-tgtttg---------ttttttctttatcgggtactagtttcaacaataact-gtaa-tggatgattttgcatgtgga--tatacgttaaatttgttcc--------ataacgtggtagt---------tgatgactgtttc--------------------------------------ttcctctc-ttttggtcctttcaatccagaccaa--aaagaaaa------------tttctatgctcttcaactagtcagtttcac-tgtatcttactttgcataatgcatggctgtatgttatgcttggatga
>I23398_M021_Malvaceae_Sidastrum_micranthum_seq1
---------------------------------------------------------------------------------------------------------------------------------------------------------------------------------------------------------------------------------------------------------------------------------------------------------------------------------------------------------------------atttgatgctaaatcacttcctcctgtagtccccctcccaacaccagctggaaaccgagaacataatgctgtgtacatcgttgaaagggaactgaagctgttaaattttcagttgtctaatacagcaaatccttcacttggaaacaatggstccttatctgaaacaggaaagatgaagggagattcacttgaaccattgcatgtgargcagattaaaaagcacattagtacacctgttccacatgattcatattcagttctttccataagtagttccggaaagtaagta-atctc-tgacttctgctattgggc--------------------aaaaaa---------------------------------tgtggcttttgcttcaata-tgttta---------ttgttgctttactaagtttatgtgtcaacaagct---gttg-tagatgatc-tggatgcatggtt-----------------------ta-tttacatgtttga------------tgaccagtttgtactcttagtt----------------------------cctctt-gtaatctcctcccaatctaggagag--aaaamyymaaaa--------argc--------------------------------------------------------------------------
>I23399_M022_Malvaceae_Gaya_dominguensis_seq1
---------------------------------------------------------------------------------------------------------------------------------------------------------------------------------------------------------------------------------------------------------------------------------------------------ggttgcacatccgttgcagcctcatcttgttgctactgggactaatgwtggtattattctcagtgaatttgatgctawatcacttcctcctgtagtccccctcccaactccagctggaaaccgagaacataatgctgtgtacattgttgaaagggaactgaagctgttaaattttcagttgtctaatacagcaaatccttcacttggaaacaatggctccttatctgaaacaggaaagatgaagggagattcacttgaaccattgcacgtgaagcagattaaaaagcacattagtacacctgttccacatgattcatattcagttctttccatgagtagttccggaaagtaagta-atctc-tgacttctgctattgggc--------------------aaaaaaa--------------------------------tgttgcttttgcttcagca-tgttta---------ttgttgctttaccaagttcatgcttgc------------------------------------ttgcacgcttactttagttcatgcttg-cttgcacgctatatg----cttcgatggagaaacttcagttgtaatg----------------------------cattta--tagtgtggcatcaatwyywaskrg--akmmwwawgkrmwg------strwywtgsymttgtrtsrsyyrrywwtmmwtrywtcyywayytwmrwwsw--------------------trs-ttg
>I23366_M015_Malvaceae_Firmiana_simplex_seq1
-------------------------------------------------------------------------------------------------------------------------------------------------------------------------------------------------------------------------------------------------------------------------------------------------------------------------------------------------------------gtcagtgaatttgatgctagatctcttcctcctgtagttcctcttccaacgccagctggaagtcgagaacattctgctatctacattgttgaaagggaattgaagctgttaaactttcagctgtctaacacagcaaatccatcacttggaaataatggctcactatctgaaacaggaaagttgaagggagattcacttgaaccattgcatgtgaagcagattaaaaagcacattagtacacctgttccacatgattcatattcagttctttcagtaagcagttccggaaagtaagtg---cct-tgacttt-------------------------------------------------------------------------------tgcttctata-taaccattga-cttctagtttctttactgagtgcctgtttcaactataact-gtag-tagatgattttggatgtgga--catgtat-----------------------------------------------------------------------------------------------------------------------------------------------------------------------------------------------------------------------------------
>I28593_M024_Malvaceae_Carpodiptera_cubensis_seq1
---------------acattacgtgtcaagt------------------tatgaytyrct----------yyawaargmamytkar-------------atgttatatttgttc-tttg-----ccttttgattaattg--gtctttgtatgattgtt-attt-tt----tttcacatagcttgatgtttcttttcc---------ttttttcttcctcactgcccgatctcttt--ccaaagatatctg-ttttgactatt-ataagtttctattgcaggtttattgcatggttgctcatcctttacagccacatcttgttgctactggaaccaatattggtattattgtcagtgaatttgatgctagatctcttcctcctgtagttcctctcctgacaccagcaggaagtcgagaacattctgctgtctacattgttgaaagggagttgaagatgttaaactttcagctgtccaatgcagcaaatccgtcacttggaaataatggctctttatctgaaacaggaaagttgctgggagattcacttgagccattgcatgttaagcagattaagaagcacattagtactcctgttccacatgactcatattcagttctttcagttagcagttctggaaagtaagta-------------------------------------------------------------------------------------------cttacttcaact-tgattg---------ttgatg----------gagaaatttcagc-------------tggaatattctctgtcc---------ttttaactctgat----------gctgcgcagttttacca-----ttctacttacttttgtagcatggca--------------------------tcattctt----------------------------actgaaaaaagcatgtgcaggtatcttgcaattgt--------------------------------------------------------------g
>I28594_M025_Malvaceae_Herrania_nitida_seq1
----------------------------ttt-------------------acagcttact----------cactaaagaagtttaaaatccctaccat-gaatgttatttaaac-ttagctctccctaaattgaaattg--gcctttatatgattgtc-attt-gt----tttcacaaagcttggtgtttctttttc------tttcttcttcttcc--------------------caaaagatatctg-ttttgactctt-ataag-ttctactgcaggtttattgcatggttgcacatcctttacagcctcatcttgttgctactgggaccaatattggtattatagtcagtgaatttgatgctagatctcttcctcctgttgttcctctccctacaccacctgggagtcgagaacattctgctgtctacgttgttgaaagggaattgaagctgttaaactttcagctgtccaacacagcaaatccatcacttggaaataatggctccttatctgaaacaggaaagctgaagggagattcatttgaaccattgcatgtgaagcagattaaaaagcacattagtacacctgttccacatgattcatattcagttctttctgtaagcagttctggaaagtaagta---ttc-tgacttt-------------------------------------------------------------------------------tgcttcaaca-tgattg---------ttgttgctttacagattgccagtttcaacaa-----------tacatgattgtggatgtaga--cgtacattaaatttgttcagggtttg-tttacatgatatt---------tgatgtccagtttggactgttagtt----------------------------cctctc-cttctgttctcccaagcca----------------------------------------------------------------------------------------------------------
>I28595_M184_Malvaceae_Guazuma_ulmifolia_seq1
------------------------------------------------------ctaact----------cagtaaagaagtataaa-tctccaccat-gaatattatttgatc-ttgg----acctctattgaagttg--gcctttatattgttgtc-attc-tt----tctcacatagcttgatgtttctttttc------tttctacgtctttcccaccagctgatctcttctgcaaaagatatctg-ttttgactctt-ttaagtttatactgcaggtttattgcatggttgcacatcctttgcagcctcatcttgttgctactggaaccaatattggtattatagtcagtgagtttgatgctagatcacttcctcctgtagttcctctcccgacaccacctggaagtcgagaacattctgctgtctacattgttgaaagggaattgaagctgttaaactttcagctgtccaatacagcaaatccatcacttggaaataatggttccttatctgaaacagggaagttgaagggagattcatctgaaccattgcatgtgaaacagattaaaaagcacattagtacacctgttccacatgattcatattcagttctttccgtaagcagttctggaaagtaagta---ttc-tgacttt-------------------------------------------------------------------------------tgcttcaaca-tgattg---------ttgttgctttacggattgccagtttgaacaattct-------ttagtaaatttgcatgtaga--cgtacattaaatttgtccagagtttg----------------------------------------------------------------------------cctttc----------------------------aaagaaaaaaaaaa-----------------------------------------------------------------------------------a
>I28596_M026_Malvaceae_Ruizia_cordata_seq1
-----------------------------------------------------------------------------gaaatttga--------------ttttttatttatyc-tttt----cccataaatgaaat-----tagctttatgatttwc-attcttt----tttcayatagcttgatgtttcttcwcc------tttctttttcctccctgctgtttgatctcttt--ccaragatatctg-ttttbacymtt-ataagtttmtactgcaggtttattgcatggttgvacatcctttacarcctcatcttgttgctactgggachaatwttggtattvttbtcagtgaatttgatgcgaaatctcttcctcctgtwgtaccdctccctacdccagstggaaatcgagaacattctgctayhtacattgttgaaagggaattgaagctgctaaactttcagctttcaaacackgcgaatcaatcmcttggwartaatggctccttrtcagaaacwggaaagttgaagggagathcacttgaacaattgcatgygaagcagattaaaaagcacattagtacacctgttccacatgattcatattcagttctttcagtgagcagttctggaaagtaaata---cwc-ttacttt-------------------------------------------------------------------------------ysyttyaaca-ttrwtrtkga-tktrtwwtdsmtttrytkrgkgyytrtttsmayrrtdt---ttar-takwcggtttggactgttag------------------------------------------------------------------------------------------------------ttcctttt-tctctctcctcccggcctcaaaaag--aaaaaggaaaaaagact--------atgcttttgcac-------------------------------------------------------------
>I28597_M027_Malvaceae_Melhania_velutina_seq1
----------------------------tay-------------------amtgywyaay----------ytaywaagaaaattgg--------------ttttttatttatcc-tttt----cymayaawwkmrat-----tagctttatgatttac-attc-tt----tttcacatagcttgatgtttcttctcc------tttctttttcctccctcctgtttgatctcttt--ccaaagttatctg-ttttcaccatt-ataagtttctactgcaggtttattgcatggttgcacatcctttacagcctcatcttgttgctactgggaccaatattggtattattgtcagtgaatttgatgcgaaatctcttcctcctgtagtacctctccctacgccagctggaaatcgagaacattctgctatctacattgttgaaagggaattgaagctgctaaactttcagctttcaaacacggcgaatcaatcactyggwaataatggctccttdtcagaaacwggaaagttgaaggghgatycacttgaacaattgcatgtgaagcagattaaaaagcacattagtacacctgttccacatgattcatattcagttctttcagtgagcagttctggaaagtaaata---cwc-ttrcttt-------------------------------------------------------------------------------ygcttcaaca-ytattrttga-tttgttattgctttaccgagtgcctgtttcaacaa---------------------------------------------------------------------------------------------------------------------------------------------------------------------------------------------------------------------------------------------------------------------------
>I28598_M028_Malvaceae_Glyphaea_brevis_seq1
-----------------------------------------------------------------------------------------------------tatatatatatatatttg----------------------gactttataaactgttc-att--------tttcacatagctttatgtttcttctcc------tttcttctttttcctcaccacctgatctcttct-ccgaagatatgtg-tt----cactc-ttaagtttctactgcaggtttattgcatggttgcacatcctttgcagcctcatcttgttgctactgggacgaatattggtataattgtcagtgagtttgatgctagatctcttcctcctgtggttcctcttccaacaccacctggaagtcgagaacattctgctgtgtacattgttgaaagggaattgaagctgttaaactttcagctgtccaacacagctaatccatcacttggaaataatggatccttatctgaaacagcaaagttgaggggagattcatttgaaccattgcacgtgaagcagattaaaaaacatattagtactcctgttccacatgattcatattcagttctttcaataagcagttctggaaagtaagta-atatc-tgacttt-------------------------------------------------------------------------------tgcttaaaga-tgtttg---------ttgttgctttacagagtgccaattttagcgataagt-gtag-aagatgattttggatgtggatttttatattgaatctgatcagt------atgacaatgtata---------ttttgtccactttggactgtttgtt----------------------------tcctc-------------------------------------------------------------------------------------------------------------------------------
>I28599_M029_Malvaceae_Desplatsia_dewevrei_seq1
------------------atatcaaccattt-------------------accggttgtg----------caataaaggaatataag-cttctaccatgtgtacttatttac-tttttg----------------------gactttatatcattgtt-gttc------ctttcacatagaatgtcatttcgtttcc---------tttcttcttcattaccatctgatctcctct-ccaaggatatctt-ttgcgactctt-atatgtttctactgcaggtttactgcatggtcgcacatcctttgcagcctcatcttgttgctactggaaccaatattggtattattgtcagtgaatttgacgctagatctctacctcctgtggttcctctcccaacacctactggaagtcgagaacattctgctgtgtacattgttgaaagggaattgaagcttttaaactttcagctgtccaacacagctaatccctcacttggaaataatggatccttatctgaaacagcaaagttgaggggagattcatttgaaccattgcaagtgaagcagattaaaaagcacatcagcactcctgttccacatgattcatattcagttctttccgtaagcagttctgggaagtaagta-atctc-cgacatt-------------------------------------------------------------------------------tgcttaaaga-tgtttg---------ttgttgctacacaagagtgccaattttaaaaaaggt-gtag-aagatgattttggatgtgaa--tgtatattaaaactgatcagg------gttgcaatgtata---------tctcgtc----------------------------------------------------------------------------------------------------------------------------------------------------------------------------------
>I28600_M146_Malvaceae_Mortoniodendron_guatemalense_seq1
-----------------------atccattt-------------------actkcktamt----------ctataaagaaatttaa-------------atgttatayttatgc-tatr----ymctttaayraaattg--kcctttatatgattgtc-attc-tt----ttttacrtagcttgatgtttcttttcc------tttmttcttcytccccwc-myycgatctcwtt--mcaaagatatmtktttttgacyatt-ataagtttctactgcaggtttattgcatggttgcacatcctttacagcctcatcttgttgctactgggaccaatattggtattattgtcagtgaatttgatgctagatctcttcctccdgtdgttccnctvccdacrccwncyggaagtcgagaacattctgcyrtctanattgttgaaagggaattgaadctgttaaactttcagctgtccaacacagcaaatccatcwctnggahataatggctctytatctgaaacaggaaagttgaagggagathcacttgaahcattgcwtgtgaagcagrttaaaaagcacattagtacacctgttccacatgattcatattcagttctttcagtwagcagttctggaaagtaagta---stc-tyamywt-------------------------------------------------------------------------------kgyhtcaaca-hgattgttga-tttkttsttgctttactgagtgcctgtttcadcwataagt-rtag-trgatrattttggatgtgga--catammttaaatttrttcaaagtttg-tttacttggtatt---------tcatgtccagtttg---------------------------------------------------------------------------------------------------------------------------------------------------------------------------
>I28601_M030_Malvaceae_Sparmannia_africana_seq1
-----------------------------------------------------------------------------------------------tatgamwagytrktkatkt-tttg----------------------gactttatatcatgttc-attc-at----tgwcacatagcttgatgttttcttttc---cttcttcttcttcttccccactaccttatctgtcat-ccaagggtatatg-tttccactctt-ayaagtttctactgcaggtttattgcatggttgcacatcctttgcagcctcatcttgttgctactgggaccaatattggtataattgtcagtgaatttgatgctagatctcttcctcctgtggttcctctcccggcgccacctggaagtcgagaacattctgctgtgtacattgttgaaagagaattgaagctgttaaactttcagctgtccaacacggcaaatccatcacttggaaataatggatccttatctgaaacagcaaagttgaagggagaatcatttgaaccattgcacgtgaagcagattaaaaagcacattagtacacctgttccacatgattcatattcagttctttccgtaagcasttctgggaagtaagta-rtctc-tghgttt-------------------------------------------------------------------------------tgcacaaaga-tgattg---------ttattgcttttcgaagtgccaattttaca-ataagt-gtag-taggtgattcttgatgtgga--tgaaaat---------------------ttacaatgtata---------ttttgtccattttggactgttagtt----------------------------cctccc-cttgtctcctcccaa--------------------------------------------------------------------------------------------------------------
>I28602_M031_Malvaceae_Mollia_sp_seq1
----------aactaaawmyawytammatwtatgggggctaatgcgctgcatcacttatg----------caataaakgaatataag-gttctaccatgagtagttattgt--yttyta----------------------gactttatatcattgtt-stty---------tyaywyaktgtggyggtttccttkc-------------mtcytccchaccaccygatttcttct-ccarggatatttc-tttttactgtt-ataagtttttactgcaggtttattgcatggtygcacatcctttgcagcctcatcttgttgctactggraccaatatmggtatdattgtcagtgaatttgatgctagatctcttcctcctgtkgttcctctcccaacacctcctggaagtcgagaacattctgctgtgtacattgttgaaagggaattgaagctgttaaactttcagctgtccaabacavvtaatccctcacttggaaataatggatccttatctgaaacagcaaagttgaggggagattcatctgaahcattgcaagtaaagcagattaaaaagcacatcagtactcctgtyccacatgattcatattcagttctttctgtaagcagttctggaaagkaagta-atctw-tkwsytt-------------------------------------------------------------------------------tkywkarkr------tg---------tttttgctttwcagagtgcaaatttaaca-atrwstggtag-aatrtgattttggatttgam--tgtatattaaatctgatgagg------gttacaatgtata---------tagctacaactttggactctttgca----------------------------cmmaca-cacacacacccacccaccaaccgcg--gggccacacat---------------------------------------------------------------------------------------
>I28603_M223_Malvaceae_Gossypium_hirsutum_seq1
-----------------------------------------------------------------------------------------------------atttaattttttc-tttt----ccctttaatgaatttg--gcctttatactattgtt-gtt--------tttaactctgcttgatgtttctt-tcc-------------tttcttcctaccacctgatctctttcatcagcaatgtyta-tcttgactctt-acaattttctaccacaggtttattgcatggttgcacatcctttacagcctcatcttgttgctachgggaccaatgttggtattattgtcagtgaatttgatgctagatcacttcctcctgtagttcctctgccaacaccacctggaagtcgagaacattctgctgtttacattgttgaaagggaattgaagctgttaaactttcagttgtctaatacgacaaatccttcacttggaaataatggctccttatctgaaacaggaaagttgaagggagattcacttgaatcattgcacgtgaagcagattaaaaagcacattagtacacctgttccrcatgattcatattcagttctttccataagcagttccggaaagtaagya-atctt-tgacttctgctattggta--------------------aaaaaw---------------------------------atatgcttttgcttcaact-tgtcta---------ttgttgctt--ctaagttcctgcttcaacaaact---gtag-tagatggtcatagttgcttggtt-----------------------tg-tttacat--------------------------------------------------------------------------------------------------------------------------------------------------------------------------------------------------------
>I28604_M032_Malvaceae_Entelea_arborescens_seq1
---------------------------------------------------------------------------------------------actatgaatagwtatttattt-tttg----------------------gactttatatcatgttc-attc-tt----tgtcacatagcttgatgttttcttttccttcttcttcttcttcttccccactacattatctgtcat-ccaagggtatatg-tttccactckt-ataagtttctactgcaggtttattgcatggttgcacatcctttgcagcctcatcttgthgctactgggaccaatattggtataattgtcagtgaatttgatgctagatctcttcctcctgtggttcctctcccrgcgccacctggaagtcgagaacattctgcygtgtacattgttgaaagagaattgaagctgttaaactttcagctgtccaacacggmaaatccatcactwkgawmhagtggatchwtatctgaarcagcaaagttgaagggagactcatttgaaccattgcacgtraagcagattaaaaagcacattagtacacctgttccacatgattcatattcagttctttcygtaagcagttctgggaagtaagtaaatctc-tgagttt-------------------------------------------------------------------------------tgcacaaaga-tgattg---------ttattgcttttcgaagtgccaattttaca-ataagy-gtag-taggtgattcttratgtgga--tgaakattaaatctgatcagg------gttacaatgtata---------ttttgtccactttggactgttagtt----------------------------cctcc-------------------------------------------------------------------------------------------------------------------------------
>I28605_M235_Malvaceae_Abutilon_sp_seq1
----------------------------atc-------------------attacgcacct----ttcaaaaaaaaagaaatataaa-tcattaccat-gattttgatttattc-ttct----ccctttattgattttg--gcctttatattatcgtc-attc-tt----tttaa-gcagcttgatgtttctt-tcc-------------tttctttccagctcccatgctctt-c-ccagcaacatata-ttttgactctt-ccaaatatctattgcaggtttattgcatggttgcacatcctttgcagcctcatcttgttgctactgggactaatattggtattattctcagtgaatttgatgctaaatcacttcctcctgtagtccccctcccaactccagctggaaaccgagaacataatgctgtgtacattgttgaaagggaactgaagctgttaaattttcagttgtctaatacagcaaatccttcacttggaagcaatggctccttatctgaaacaggaaagatgaagggagattcacttgaaccattgcatgtgaagcagattaaaaagcacattagtacacctgttccacatgattcatattcagttctttccataagtagttccggaaagtaagta-atctc-tgacttctgctgttgggc--------------------aaatag---------------------------------tgtgacttttgcttcaaaa-tgttta---------ttgttgctttactaagttcacatgtccgcaaact---gttg-tagatgatcatagatgcttggtt-----------------------ta-tttacatgtttga------------tgaccagtttgta-------------------------------------------------------------------------------------------------------------------------------------------------------------------------
>I28606_M033_Malvaceae_Reevesia_formosana_seq1
----------------------------------------------------------------------------------------------------aattttatttattc-tttt----cccttcaatgaaaatg--gcctttatattattgtc-atta-tt----tttcacacagcttgatgtttcttttcc---------tttcttcttccccaccatccgatctcttcc-ccaagg--atctg-ttttgactctt-acaagtttttactgcaggtttattgcatggttgcacatcctttacagcctcatcttgtcgctactgggaccagtattggtattattgtcagcgaatttgatgctagatctcttcctcctatagttcctcttcccacgccacctggaagccgtgaacattctgctgtctacattgttgaaagggaattgaagttgttaagttttcagctgtccaatacagcgaatccttcacttggaaataatggctccttatctgaaacaggaaagttgaagggagattcacttgaaccattgcatgtgaagcagattaaaaagcacattagtacacctgttccacatgattcatattctgttctttccgtaagcagttctgggaagtaagta-acatt-taacttt-------------------------------------------------------------------------------tgcttcaaca-tgattg---------ttgtcgctttcctgaattcctgtttcagcaataagt-ttagaaagatgattttggat-------------------------------------------------------------------------------------------------------------------------------------------------------------------------------------------------------------------------------------------------
>I28608_M035_Malvaceae_Hosfordia_alata_seq1
-------------------------------------------------------------------------------------------------------------------------------------------------------tattgtc-attc-tt----tttaacgcagctwgatgtttctt-tcc-------------tttcttcccagctcccatgctcttcc-ccagcaatatrta-ttttgactctt-ccaaatatctactgcaggtttattgcatggttgcrcatcctttgcagcctcatcttgttgctactgggactaatattggyattattctcagtgaatttgatgctaaatcacttcctcctgtagtccccctcccaacwccagctggaaaccgagaacataatgctgtgtacattgttgaaagggaactgaagctgttaaattttcagttgtctaatacagcraatccttcacttggaaacaatggctccttatctgaaacaggaaagatgaagggagattcamttgaaccattgcatgtgaagcagattaaaaagcacattagyacacctgttccacatgattcatattcagttctttccataagtagttccggaaagtaagta-atctc-tgacttmtgctattgggc--------------------maaaaw---------------------------------tgtgacttttgcatcaaca-tktttm---------ytsttkcwwwrytwakyycayswgtymwcaaryw---ttts-tagatgat--------------------------------------------------------------------------------------------------------------------------------------------------------------------------------------------------------------------------------------------------------
>I28609_M036_Malvaceae_Pentaplaris_davidsmithii_seq1
-----------------------------------------------------------------------------------------ctttaccat-gaattttatttattc-tttt----ccctttaatgaaattg--gcctttatattattgtc-attc-tt----tttaacgcagctggatgtttctt-tcc-------------tttctt-ccaccacccgatctcttcc-ccaacgatatcta-ttttcactctt-acaagtttctactgcaggtttattgcatggttgcacatcctttacagcctcatcttgttgctactgggaccaatattggtattattgtcagtgaatttgatgctagatcacttcctcctgtagttcctctcccaacaccacccggaagtcgagaacattctgctgtctacattgttgaaagggaactgaagctgttaagctttcagttgtctaatacagcaaatccttcacttggaaacaatggctccttatctgaaacaggaaagttgaagggagattcacttgaaccattgcatgtgaagcagattaaaaagcacattagtacacctgttccacatgattcatattcagttctttccataagcagttctggaaagtaagga-atctcttgacttttgctattggcc--------------------cgcccaaaaaaaaa-------------------aaaaaatcgggcttktrskatta----------------------------------------------------------------------------------------------------------------------------------------------------------------------------------------------------------------------------------------------------------------------------------------------------------------------------
>I28610_M037_Malvaceae_Heritiera_littoralis_seq1
-------------------------------------------------------ttgtta---------ctwtwrrgaaatttra-------------wtkttatatttattc-tttt----ccctttaatgaaattg--gcctttacataattgtc-attc-tt----tttcacatagtttgatgtttcttttct------tttctccttcctccccaccacccaatctc-tt--ccaaagatatctg-ttttgaccatt-ataagtttctactgcaggtttattgcatggttgcacatcctttacagcctcatcttgttgctactgggaccaatattggtattattgtcagtgaatttgatgctagatctcttcctcctgtagttcctctccccacgccagctggaagtcgagaacattctgctgtctacattgttgaaagggaattgaagctgttaaactttcagctgtccaacacagcaaatccatcacttgcaaacaatggctctttatctgaagcaggaaagttgaagggagattcacttgaaccattacatgtgaagcagataaaaaagcacatcagtacacctgttccacacgattcatattcagttctttcagtaagcagttctggaaagtaagta---cgc-ttgcttt-------------------------------------------------------------------------------tgcttcaata-tgattgttga-cttcttgttgctttaccgagtgcctgtttcagctataact-gtag-tagatgattttggatgtgga--catacatcaaatttgtttggggtttg-cttacatgatatt---------tcatctm----------------------------------------------------------------------------------------------------------------------------------------------------------------------------------
>I28612_M038_Malvaceae_Brachichyton_bidwillii_seq1
-----------------------------------------------------tcttact----------ctataaagaaatttaa-------------atgttatatttattc-tttg----ccctttaatgaaattg--gcctttatatgactgtc-attc-tt----tt-----tagcttgatgtttcttttcc------ttgcttcttcctccccaccatccgatctcttt--ccaaagatatctg-ttttgactatt-ataagtttctactgcaggtttattgcatggttgcacatcctttacagcctcatcttgttgctactgggaccaatattggtattattgtcagtgaatttgatgctagatctcttcctcctgtagtacctctccctacgccagctggaagtcgagaacattctgctatctacattgttgaaagggaattgaagctkttaaactttcagctgtctaacacagcaaatccatcacttggaaataatggctctttatctgaaacaggaaagttcaagggagattcacttgaaccattgcatgtgaagcagatgaaaaagcacattagtacacctgttccacatgattcatattcagttctttcagtaagcagttctggaaagtaagta---ctc-ttacttt-------------------------------------------------------------------------------tgcttcaata-tgatggttga-crtcttgttgctttactgagtgcctgtttcaactataact-gtag-tagcagattttggatgtgga--c-----------------------------------------------------------------------------------------------------------------------------------------------------------------------------------------------------------------------------------------
>I28613_M039_Malvaceae_Eriotheca_macrophylla_seq1
-----------------------------------------------------------------------aacaaagaaatataaa-tctttaccat-gaattttatttattc-tttt----tcctttaatgaaattt--gcctttatgttattgtc-attc-gt----tttcacacagcttgatgtttctt-----------------ttccttcccaccatccaatctcttcc-gcaacgatatcta-ttttgactctt-acaagtttctactgcaggtttattgcatggttgcacatcctttacagcctcatcttgttgctactgggaccagtattggtattattgtcagtgaatttgatgctagatcacttcctcctgtagttcctctcccaacgccacctggaagtcgagaacattctgcggtctacattgttgaaagggaattgaagctgttaaactttcagttgtctaatacagcaaatccgtcacttggaaataacggctccttatctgaagcaggaaagttgaatggagattcactagaatcattgcatgtgaagcagattaaaaagcacattagtacacctgttccacatgattcatattcagttctttcaataagcagttctggaaagtaagta-atctc-tgacttatgctattggcc--------------------aaaaag----------------------------aaaaaactgacttttgctksaaca-ttttta---------tttttgctttacttagttgctgtttca-------------------------------------------------------------------------------------------------------------------------------------------------------------------------------------------------------------------------------------------------------------------------------
>I28614_M040_Malvaceae_Hydrogaster_trinervis_seq1
------------ctttcggtatctaccattt-------------------acagcttatg----------caataaaggaatataag-cttctaccattagtagttatctacttttttg----------------------gactttatatcattatt-gttc------ttttcac--agcgtggtgcttcttttcc---------tttcttcttccctgccacccaatctcttct-ccagggatgtcgt-ttttgactctt-gtaagttttcactgcaggtgtattgcatggtcgcacatcctttgcagcctcatcttgttgctactgggaccaatattggtataattgtcagtgaatttgatgctagatctcttccacctgtggttcctctcccaacac---ctggaagtcgggaacattctgctgtgtacattattgaaagggaattgaagcttttaaactttcagctgtccaacacagctaatgcctcacttggaaacaatggatccttatctgaaacagcaaagttgaggggagattcatctgaaccgttgcaagtgaagcagattaaaaagcacatcagtactcctgttccacatgattcatattcagttctttctgtaagcagctctggaaagtaagta-atctt-tgacttt-------------------------------------------------------------------------------ttcttaag------ctg---------ttgttgctttacagagttgccaagtttaacaaaagt-gtag-aatatgattttggatttgaa--tatatattaaatatgatcagg------gttgcaatgtata---------tagtgtccacttt---------------------------------------------------------------------------------------------------------------------------------------------------------------------------t
>I28615_M041_Malvaceae_Pterygota_brasiliensis_seq1
-----------------------------------------------attttwryatsaty---------matttrywwratttka-----------------------------tttr----mtytttaatgaaatag--acctgtatacgattgtc-attc-------cttttcacagtttgatgtttcttttcc------tttcttcttcctcctcaccacgcgatctcttt--ctagagatatctg-ttttgactgtt-ataagattctactgcaggtttattgcatggttgcacatcctttacagcctcatcttgttgctactgggaccaatattggtattattgtcagtgaatttgatactagatctcttcctcctgtagttcccctccctacgccagctggaagtcgagaacattctgctgtctacattgttgaaagggaattgaagcttttaaactttcagctgtctaacacggcaaatacttcgcttggaaataatggttctttatctgaaacaggaaagttaaagggagattcacttgaaccattgcatgtgaagcagattagaaagcacattagtacacctgttccacatgattcatattcagttctatcagtaagcagttctggaaagtaagta---ttc-ctacttt-------------------------------------------------------------------------------tgcttcaaca-tgattgttga-cttcttgttgctttaatgagtgcctgtttgaaatatacc--gtat-tagatgattttggatgt-----------------------------------------------------------------------------------------------------------------------------------------------------------------------------------------------------------------------------------------------
>I28616_M042_Malvaceae_Leptonichya_maranta_seq1
attactagaaacaaaaaaatatcaaccattt-------------------atggcttact-------------taaagaaatacaaa-tctctaccat-gaatgctatttattc-ttgg----ccttctaataaaattg--gtccttatgtgattgtt-atcc-tt----tttcgcataccttgatgtttcctttcc------tttcttcc--------------------------ccaaagatacctg-ttttgactc---ataaatttctattgcaggtttattgcatggttgcacatcctttacagcctcatcttgttgctactgggaccaatattggtattattgtcagtgaatttgatgctagatctcttcctcccgtagttcctctcccdacgccacatggaagtcgagagcattctgcagtctacattgttgaaagggaattgaagctgttaaactttcagctgtccaacacagckaatccagcwctaggaaataatggctctttatctgaaacaggaaaattgaagggagattcatttgaaccgctgcatgtgaagcagattaaaaagcacattagtacacctgttccacatgattcrtattcagttctttctgtaagcagttctggraagtaagta-atctc-tgacttt-------------------------------------------------------------------------------tacttcwwsc-cggttg---------ttgttgctttacagagtgccggtttcaagaataagt-gtag-tagrtgattttggatgttaa--tgtayatta-atttgttcagggtttg-tttacatgg------------------------------------------------------------------------------------------------------------------------------------------------------------------------------------------------------
>I28618_M044_Malvaceae_Pentace_laxiflora_seq1
--------------------------------------------------------------------------------atttag-------------atgttatttttgttc-tttg------ctcttgatgaattg--gcctttatatgattgtc-attc-tt----tttcacatagcttgatgtttcttgtcc---------ttttttcttcctcactactcaa--tcttt--ccaaagatatctg-ttttgattatc-ataagtttctattgcaggtttattgcatggttgctcatcctttacagcctcatctcgttgctactggaaccaatattggtattattgtcagtgaatttgatgctagatctcttcctcctgtagttcctctgcctacaccagctggaagtcgagaacattctgcagtctacattgttgaaagggaactgaagctgttaaactttcagctgtcaaacactgcaaatccatcacttggaaataatggctctttatctgaaacaggaaagttgctgggagatgcacttgagccattgcatgttaagcagattaagaagcacattagtactcctgttccacatgattcctattcagttctttcagtgagcagttctggaaagtaagta-ctcca-atattttt-----------------------------------------------ttattgtggggtggggggggttgagaactcttacttcaaag-caattg---------ttgatg----------gaaaattttcagc-------------tggaatat--------------------------------------------------------------------------------------------------------------------------------------------------------------------------------------------------------------------------------------------------------
>I28619_M045_Malvaceae_Phragmotheca_mammosa_seq1
---------------aaaatatc---------------------------tctgcttact----------taataaagaaatataaa-tctttaccat-gaattttatttattc-tttt----ccctttaatgaaattg--gcctttatattattgtc-attc-tt----tttaacacagcttgatgtttctt-tcc-------------tttcttcccacctcccgatctcttcc-ccaacgatatata-ttttgactctt-acaagtttctactgcaggtttattgcatggttgcacattctttacagcctcatcttgttgctactgggaccaatgttggtattatcgtcagtgaatttgattctagatcacttcctcctgtggttcctctcccaacaccacctggaagtcgagaacattctgctgtctacattgttgaaagggaactgaagctgttaaactttcagttgtctaatacagtgaatccttcacttggaaataatggctccttatctgaaacaggaaagttgaagggagattcacttgaaccattgcatgtgaagcarattaaaaagcacgttagtacacctgttccacatgattcatattcagttctttccataagcagttctggaaagtaagta-atctc-tgacttttgctattggcc--------------------aatatatatatata-------------------tatatatatgta---------------------------------------------------------------------------------------------------------------------------------------------------------------------------------------------------------------------------------------------------------------------------------------------------------------------------------------
>I28620_M046_Malvaceae_Camptostemon_shultzii_seq1
a-----------------------------------------------------------------------------------------------atcgaarcatytttaccc---------------------------gagattattttctacct-tttt-tt----tykwrcacadhttvatbttthhtthtt--------------ttcttcccaccacccgatctcttcc-tcagcaatatata-ttttgatt----gcaagtttctactgcaggtttattgcatggttgcacatcctttacagcctcatcttgttgctactgggaccaatattggtattattgtcagtgaatttgatgctagatcacttcctcctgtagttccwywyctaacacctgctggaagtcgagaacattctgctatctacattgttgaaagrgaactgaagctgttaaactttcagttgtctaatacagaaaatcctacacttggaaataatggttccttatctgaaacaggaaagacgaagggagattcatttgaaccattgcatgtgaagcagattaaaaagcacattactacacctgttccacatgattcatattcag-----------------------------------------------------------------------------------------------------------------------------------------------------------------------------------------------------------------------------------------------------------------------------------------------------------------------------------------------------------------------------------------------------------------------------------------------------------------
>I28623_M048_Malvaceae_Abroma_augusta_seq1
----------------ggacctcattggcctt-----acctctgccggctagactttgttt---------gtacagatgggtataa-------------gttccttgttaatatctctggaagtttagaaactaaattactagaaacataaaaatatc-aatc------atttcatgtagcttgatgtttctttttc------tttcttcttcctcccc--------------------------------acctgactctt-ataagtttctactgcaggtttattgcatggttgcacatcctttacagcctcatcttgttgctactgggaccaatattggtattattgtcagtgaattcgatgctagatctcttcctcctgtagttcctcttccaacaccgcctggaaatcgagaacattctgcaatctacattgttgaaagggaattaaagctgttaaactttcagctgtctaacacagcgaatccagcacttggaaataatggctccttatctgaaacaggaaaattgaagggagattcatttgaaccattgcatgtgaagcagattaaaaagcacattagtacacctgttccacatgattcatattcagttctttctgtaagcagttccggaaagtaagta-atctc-tgacttt-------------------------------------------------------------------------------tacttcaatc-tggttg---------ttgttgctttacagagtgccagtttcaacaataagt-gtag-tagatgattttggatgttaa--tgtacattaaatttgttcagggtttg-tttacatggtatt---------tgatgtccagtttg-actgttagtt----------------------------catctc-cttctatcctccta---------------------------------------------------------------------------------------------------------------
>I28624_M049_Malvaceae_Corchoropsis_tomentosa_seq1
--------------------------aacga-------------------aacacttaat----------gtttggacgtatgttgt-------tcttatatatatatttattc-tttt----cacataaatgaaatta--gcttctttatgattgtc-attc-tt----tttcacatagcttgatgtttcttctcc------tttctttttcctccttgctgcttgatatcttt--caaaagatatctgtttttgactatt-ataagtttctattgcaggtttattgcatggttgcacatcctttacagcctcatcttgttgctactgggaccaatattggtattattgtcagtgaatttgatgctaaatctcttcctcctgtagtacctctccctacgccagctggaaatcgagaacattctgctatctacattgttgaaagggaattgaagctgctaaactttcagctatcgaacacagcgaatcaatcacttggaaataatggctccttatcagaagcaggaaagttgaagggagattcacttgaccaattgcatgtgaagcagattaaaaagcacattagtacacctgttccacatgattcatattcagtcctttcagtgagcagttctggaaagtaaata---gtt-ttacttt-------------------------------------------------------------------------------tgcttcaaca-tgattgttgatttttttattgctttacccagtgcctgtttcaacaata-----tgg-tagatggttttagatgtgga--cgtacattacatttgtttggggtttgtt--------------------------------------------------------------------------------------------------------------------------------------------------------------------------------------------------------------
>I28625_M193_Malvaceae_Apeiba_tibourbou_seq1
---------aatctaaaaatatcaaycattt-------------------acagcttatg----------yrataraggaatakaaa-tttctaccacraatagttwtttatgt-tttg----------------------gacdttatrtcattgty-attc-tt----tgtcaaatagcttgatgtttcttttcg-----ktcthchtttyctwcccaccaccttatctgttct-ccaaggatatctg-tttccactcth-atadvtttctactgcaggtwtattgcatggttgcacatccwttacagcctcatcttgttgctactgggaccaatattggtataattgtcagtgaatttgatgctagatctcttcctcchgtgdtbcctctcccaacgccacctggaagtcgagaacattctgctgtgtacattgttgaaagagaattgaagctgttaaactttcagctgtccaacacwgcaaatccatcacttggaaataatgkatccttatchgaaacagcaaggttgaagggagactcatttgaaccattgcangtgaagcagattaaaaagcacattagtacacctgttccdcatgattcatatkcvgttctttctgtaagcagttctgggaagtaagta-atctc-tgactkt-------------------------------------------------------------------------------tgcttaaaga-tgattg---------tcgttgctttttraagtktyrtttt--acartaagk-gtag-tagatgattctttatgtgga--tgtatattaamtctgatcagg------gtkacaatgtata---------ttttstccacttyggactgttaatt----------------------------cctccc-cttgttcac---------agaagag--aaacaaagaamgr------------------------------------------------------------------------------------w
>I28628_M051_Malvaceae_Werklea_horrida_seq1
----------------------------------------------------------------------taataaagaaatgtaaa-tcttcmccat-ggatttgatt------tttc----ttcctgaatgaaattg--ac----atattattgtc-attc-t-----tttaatacagctggttgtttctt-tct-------------tttcttcccacaacctgatctcttcc-ttagcaatatata-ttttgactctt-acaagtttctactgcaggtttattgcatggttgcccatcctttacagcctcatcttgttgctactgggaccaatattggtattattgtcagtgaatttgatgctaaatcacttcctcctgtagttcctctcccaacaccagctggaagtcgagaacattctgctgtctacattgttgaaagagaactgaagctgttaagctttcagttgtctaatacagcaaatccttcacttggaaataatggctccttattggaagcaggaaagatgaggggagattcacttgaaccgttgcatgttaagcagattaaaaagcacatcagtacacctgttccacatgattcatattcagttctttctataagcagttctggaaagtaagta-atctc-tgaccttttctattggcg--------------------aaaatg--g-------------------------gaaacaatggcttttgcttcaacg-t------------------------------------------------------------------------------------------------------------------------------------------------------------------------------------------------------------------------------------------------------------------------------------------------------------------------
>I28629_M052_Malvaceae_Spirotheca_rosea_seq1
-c-----------------------tcgttt-------------------actgcttact----------taacaaagaaatataaa-tctttaccat-gaaktktatktattc-tttt----tcctttaatgaaattg--gcctttatgttattgtc-attc-gt----tttcacacagcttgatgtttctt-----------------ttccttcccaccacccaatctcttcc-tcaatgatatcta-ttttgactctt-ataagtttctactgcaggtttactgcatggttgcacatcctttacagcctcatcttgttgctactgggaccagtattggtattattgtcagtgaatttgatgctagatcacttcctcctgtagttcctctcccaacgccacctggaagtcgagaacattctgccgtctacattgttgaaagggaattgaagctgttaaactttcagttgtctaacacagcaaatccgtcacttggaaataatggctccttatctgaaacaggaaagttgaagggagatccactagaatcattacatgtgaagcagattaaaaagcacattagtacacctgttccacatgattcatattcagttctttcaataagcagttctggaaagtaagta-atctc-cgacttatgcthttggcccccccccccccactcccaaaaaaaaa----------------------------aaaaaactaacttttgctgcaaca-atttta---------ttgttgcttttccaagttgctgtttcaataatgt---gt-------------------------------------------------------------------------------------------------------------------------------------------------------------------------------------------------------------------------------------------------------------------
>I28630_M053_Malvaceae_Huberodendron_swietenioides_seq1
------------------------------------------------------------------------------aaatataaa-tctttaccat-gaattttatttattcctttt----tccttcaatgaaattg--gcctttatattattgtc-attc-tt----tttcaaacattttgatgtttcttttcc-------------tttcttcccaccacccaatctcttc--ccaacgatatcta-ttttgactctt-gcaagcttctactgcaggtttattgcatggttgcacatcctttacagcctcatcttgttgctactgggaccagtattggtattattctcagtgaatttgatgctagatcacttcctcctgtagttcctctcccaacaccacctggaagtcgagaacattctgctgtctacattgttgaaagggaactgaagctgttaaactttcagttgtctaatacagcgaatccatcacttggtaataatggctccttatctgaaacwggaaagttgaagggagattcacttgaactattgcatgtgaagcagattaaaaagcacattagtacacctgttcctcatgattcatattcagttctctcaataagcagttctggaaagtaagta-atct-----cttatgatattggcc--------------------aaaagaaaaaaaaaag----------------gaagaaatctgacttttgcctcaaca-ttttta---------tttttgctttactaagttc---------------------------------------------------------------------------------------------------------------------------------------------------------------------------------------------------------------------------------------------------------------------------------------
>I28631_M054_Malvaceae_Trochetiopsis_benjaminae_seq1
--------------------------------------------------actgcttaat----------ctrtaaagaaatttga--------------ttttttatwtatyc-tttt----sccataaatgaaat-----kagctttatgatttwc-rttcttt----tttcayatagcttgatgtttctbytcc------tttctttttcctmcctsctgtttgatctcttt--ccaaagwtatctg-ttttsacydtt-ataagtttctactgcaggtttattgcatggttgcacatcctttamwgcctcatcttgttgctantgggaccavtattggtattattgtcagtgaatttgatgcgaaatctcttcctcctgtagtacctctccctacgccagctggaaatcgagaacattctgctatctacattgttgaaagggaattgaagctgctaaactttcagctttcaaacacggcgaatcaatcactngghaataatggctccttrtcagaaacdggaaagttgaagggwgathcacttgaacaattgcatgtgaagcagattaaaaagcacattagtacacctgttccacatgattcatattcagttctttcagtgagcagttctggaaagtaaata---cmc-ttrcttt-------------------------------------------------------------------------------ygcttcaaca-ytattrttga-tttgttattgctttachgagtgcctgtttcaacaata-----trg-tagatkkttttagatatgga--tgtatattacakttgtttggggtttgttttacatggtgtt---------taatrtycggtttggactg----------------------------------------------------------------------------------------------------------------------------------------------------------------------
>I28632_M055_Malvaceae_Eriolaena_candollei_seq1
-----------------wrswmatttttccc-------------------actctttytt----------kwkya------------------------yttwywywyttwtyc-tttt----cycrtaaakgawat-----twgctttatgattttc-attcttt----tttcayatarcttgatgtttcttcwcc------tttctttttcmtccctgctgtttgatctcttt--ccaaagatatctg-ttttbacyatt-ataagtttctwctgcaggtttattgcatggttgsacatcctttacarcctcatcttgttgctactgggaccaatattggtattattgtcagtgaatttgatgcgaartctcttcctcctgtagyasctctccctayrccagctggaaaycgagaacattctgcyatctacattgttgaaagggaattgaagctgctaaactttcakctttcaaacacggcgaatcaatcacttggwaataatggytccttrtcagaaacwggaaagttgaagggagatycacttgaacaattgcatgtgaagcagattaaaaagcacattagtacacctgttccacatgattcatattcagttctttcagtgagcagytctggaaagtaaata---cwc-ttacttt-------------------------------------------------------------------------------ygmttmawsw-tkwtkdttkv-ttwntthttdmhttwycdagtgcctgtttcaacaata-----tag-tagatggttttaaatatgga--tgtatattacatttrttkkrgrytta-tttacatggtgtt---------trakwktyrsy------------------------------------------------------------------------------------------------------------------------------------------------------------------------------
>I28633_M056_Malvaceae_Adansonia_digitata_seq1
-------------------------------------------------------------------------------------aa-tttttacaat-gaatttcttttattt-cttt----tcctttaatgaaattg--gcctgtatattattgtc-attt-tttttattttacacagcttgatgtttcttttgc-------------tttcttcccaccacccaatctcttcc-ccaacgatatcta-ttttgactatt-acaagtttctactgcaggtttattgcatggttgcacatcctttgcagcctcatcttgttgctactgggaccagtattggtattattgtcagtgaatttgatgctagatcacttcctcctgtggttcctctcccaahgccacctggaagtcgagaacattctgcagtctacattgttgaaagggaactgaagctgttaagctttcagttgtccaatacagcaaatccatcgcttggaaataatggctccttatctgaaacaggaaagttgaagggagattcacttgaatcattgcatgtgaagcagattaaaaagcacattagtacacctgttccacatgattcatattcagttctttcagtaagcagttctggaaagtaagta-atctc-tagcttatactattggtc--------------------aaaagaaaa-------------------------tgaaatctgacttttgccacaaca-ttttta---------ttgttgctttactaagttcctgtttcaatatcgt---gtag-tagatgattttggatgcatggct-----------------------ta-tttgcatatttgg------------tgaccagtttggacttttagtt----------------------------cct---------------------------------------------------------------------------------------------------------------------------------
>I28635_M058_Malvaceae_Byttneria_aculeata_seq1
----------------atgtatgaaccgttt-------------------atgacttact----------cgatgaagaagtatatg--ttttactat-ggattctgtttattc-tttt----ccttgcaatggaatca-g---ttgctatwgttgct-attcttt----tttcacacaggttggtgtttcttttyc------tttctttttcctcact--------------------------------gcctgacactt-ataa-tttctaatgcaggtttattgcatggttgcacatcctttacagcctcatcttgttgttactgggactaatattggtataattgtaagcgaatttgatgctaagtctcttcctcctgtagttcctctcccagcaccacctggaggtcgagaacattctgcggtgtacattgttgaaagggaattaaagctgctaaattttcagctgtccaacacagcaaatccwgcactaggaaataatggctcattatctgaagcaggaaaathaaagggagattcatttgaaccattgcatgtaaagcagattaaaaagcacatcagtacacctgttccgcatgattcatattcagttctttccgtaagcagttctggaaagtaagta-gtctg-tgacttt-------------------------------------------------------------------------------tagtgctgca-tagtag---------ttgttgcgttatagagtaccagttataataataggt-ttag-tgaatgattttgtatgttaa--tgc---tcaaaattgtttggcatttg-tttacatggtttt---------tgatttctgctttaaattgctagtt----------------------------aatatc-tccctggcctcccaattcaggagag--aa------------------------------------------------------------------------------------------------
>I28636_M059_Malvaceae_Pterospermum_pierrei_seq1
-------------------------------------------------------------mcrwwktaw-----------------------------atgwwwyvwtkadky-twtt----scmywraatgaaattg--gcttttata--------------------------------tgatgtttcttcttc------tttcttcttccyyccmrstayctgatctcttt--tcaaag--atctg-ttttgactatt-ataagtttctactgcaggtttattgcatggttgcacatcctttacagcctcatcttgttgctaccgggaccaatattggtattattgtcagtgaatttgatactaaatctcttcctcctgtagtacctctcccgacacctgctggaaatcgagaacattctgctatctacattgttgaaagggaattgaarctgttaaactttcagctgtcaaacacagcgaatcaatcacttggaaataatggctccttatccgaaacaggaaagttgaagggagattcccttgaacaattgcatgtgaagcagattaaaaagcacattagtacacctgttccacatgattcatattcagttctttca---------------------------------------------------------------------------------------------------------------------------------------------------------------------------------------------------------------------------------------------------------------------------------------------------------------------------------------------------------------------------------------------------------------------------------------------------------
>I28637_M060_Malvaceae_Duboscia_vifidiflora_seq1
---------------------------------------------------------------------------aaggaatataag-cttctaccatgaatacttacttat-cttttg----------------------gacttgatatcattgtc-gttc-------tttcacatagcttggtggtttttttcc-------cttttttttcttcccaccacccaatctcttct-ccaaggatatccg-tttcgactctt-ataagtttctactgcaggtttattgcatggttgcacaccctttgcagcctcatcttgttgctactgggaccaatattggtataattgttagtgaatttgatgctagatcacttcctcctgtggttcctctcccgacaccacctggaagtcgagaacattctgctgtgtacattgttgaaagggaattgaagctgttaaactttcagctgtccaacacagctaatccatcacttggaaataatggatccttacctgaaacagcaaagttaaggggagattcgtttgaaccattgcatgtgaagcagattaaaaagcacatcagtactcctgttccacatgattcatattcagttctttctgtaagcacttctggaaagtaagta-atctc-tgacttt-------------------------------------------------------------------------------tacttaaaaggtgtttg---------ttgttgctttacagtgtgccaattttaac---aagt-gtag-aagatggtttaggatgtgaa--tgtatattgcatctgatcagg------gtcacaatgtata---------ttttgtccactttggactgtttgtt----------------------------cctccg-cttgtgttcttacaatgcaga-------------------------------------------------------------------------------------------------------a
>I28638_M061_Malvaceae_Basiloxylon_brasiliensis_seq1
-----------------------------------------------------gcttact----------ctataaaggaatttaa-------------atgttatatttattc-tttg----ccctttaatgaaattg--gcctttatatgattgtcaattc-tt----tttcagatatttcgatgtttcttttcc------tttcttcttcctgcccactgcctgatctcttt--ccaaagatatctg-ttttgactatt-ataagtttctactgcaggtttattgcatggttgcacatcctttacagcctcatcttgttgctactgggaccaatattggtattattttcagtgaatttgatgctagatctcttcctcctgtagttcctctccctacgccagctggaagtcgagaacattctgctatctacattgttgaaagggaattgaagctgttaaactttcagctgtccaacacagcaaatccatcacttggaaataatggctctttgtctgaagccggaaagttgaagggagattcacttgaaccactgcacgtgaagcagattaaaaagcacattagtacacctgttccacatgattcatattcagttctttcagtaagcagttccggaaagtaagtg---ctc-ttacttt-------------------------------------------------------------------------------tgcttcaata-tgatcgttga-cttcttgttgctttactgagtgcctgtttcaactataact-gtag-tagatgattttggatgtgga--catacattaaattggttttgggtttg-cttacatgatatt---------tcatcac-agtttggactgttattt----------------------------cctctt-ct---------------------------------------------------------------------------------------------------------------------------
>I28639_M249_Malvaceae_Gyranthera_amphibiolepis_seq1
--------------------------------------------------actgcttact----------taataaagaaatataaa-tctttaccat-gaattttatttattcttttt----tcctttaatgaaattg--gcctttatattattgtc-attc-tt----tttcacacatcttgatgtttcttttcc-------------cttcttcccaccacccaatcacttc--ccaatgatatcta-ttttgacgctt-acaagattctactgcaggtttattgcatggttgcacatcctttacagcctcatcttgttgctactgggaccagtatcggtattattctcagtgaatttgatgctagatcacttcctcctgtagttcctctcccaacaccacctggaagtcgagaacattctgctgtctacattgttgaaagggaactcaagctgttaaactttcagttgtctaatacagagaatccatcacttggtaataatggctccttatctgaaacaggaaagttgaagggagattcacttgaactattgcatgtgaagcagattaaaaagcacattagtacacctgttccacatgattcatattcagttctttcaataagcagttctggaaagtaagta-atctc-tgacttatgatattggcc--------------------caaaaaaa--------------------------aggaaactgactttcgcttcaaca-tattta---------ttgttgctttactaagttcctgtttcaacg-----t-gtag-tagattattttggatgcatggtt-----------------------ta-tttacatgtttatttacatgtttgatgaccagt------------------------------------------------------------------------------------------------------------------------------------------------------------------------------
>I28640_M062B_Malvaceae_Diplodiscus_paniculatus_seq1
-------------------------------------------------------------------------------------------------------------------------------attgatgaattr--gyyttwmywtsaytkts-attc-tt----tttcacatagcttgatgtttcttttcc---------ttttttcttcctcactgctcga--tcttt--ccaaagatatctg-ttttgattatc-ataagtttctattgcaggtttattgcatggttgctcatcctttacagcctcatctcgttgctactggaaccaatattggtattattgtcagtgaatttgatgctagatctcttcctcctgtagttcctctgcctacaccagccggaagtcgagaacattctgcagtctacattgttgaaagggaactgaagctgttaaactttcagctgtcaaacagtgcaaatccatcacttggaaataatggctctttatctgaaacaggaaagttgctgggagatgcacttgagccattgcatgttargcagattaagaagcacattagtactcctgttccacatgattcctattcagttctttcagttagcagttctggaaagtaagta-ctcca-tttttatt-----------------------------------------------tatttattttttgtggggtgggcagaac---------------------------------------------------------------------------------------------------------------------------------------------------------------------------------------------------------------------------------------------------------------------------------------------------------------------------------------
>I28641_M063_Malvaceae_Brownlowia_peltata_seq1
------------------------------------------------------------------------------------------------------------------------------------taaattg--gcctttatatggttgtc-attc-tt----tttcacatagcttgatgtttcttttct---------ttttttcttcctcactgcttga--tcttt--ccaaagatrtcgg-ttttgattatc-ataagtttctattgtaggtgtattgcatggttgctcatcctttacagcctcatcttgttgctactggaacgaatattggtattattgtcagtgaatttgatgctagatctcttcctcctgtagttcctctgcctacaccagctggaagtcgagaacattctgctgtctacattgttgaaagggaattgaagctgttaaactttcagctgtcaaacactgcaaatccatcacttggaaataatggctctttatctgaaacaggaaagttgctgggagatgcacttgagccattgcatgttaagcagattaagaagcacattagtactcctgttccacatgattcctattcagttctttcagttagcagttctggaaagtaagta-ctcca-tttttattattattattattt--------------------------------tgttttggttgsrkggatgaacatgacacgatttcatggaact-cgataa---------tttc------------------------------------------------------------------------------------------------------------------------------------------------------------------------------------------------------------------------------------------------------------------------------------------------------
>I28642_M064_Malvaceae_Burretiodendron_esquirolii_seq1
----------------------------------------------------------------------------------------------------------------------------------------------cttttatatgatkgtc-attc-tt----tttcacatagcttgatgtttcttctcc------tttcttcttcctccctgctacctgatctcttt--cmaaagatatctg-ttttgactgtt-agaattttccactgcaggttttttgcatggttgcacatcctttacagcctcatcttgttgctactgggaccagtattggtattattgtctgtgaatttaatgctaaatcccttccgcctgtagtacctctccctacacctgctggaaatcgagaacattctgctatctacattgttgaaagggaactgaagctgttaaactttcagctgtcaaacacagcgaatcaatcacttggaaataatggctccttatctgaaacaggaaagttgaagggagattcacttgaacaattccatgtgaagcagattaaaaagcacattagtacacctgttccacatgattcatattcagtcctttcagtgagcagttctggaaagtaaata---ctctttacttt-------------------------------------------------------------------------------tgcttcaatg-tgattgttga-ttttttgwygctctaccgagtgcctgtttcaacaata---------------------gatgtgga--catacattaaatttgtawgrktt-------------------------------------------------------------------------------------------------------------------------------------------------------------------------------------------------------------------
>I28644_M066_Malvaceae_Thomasia_solanaceae_seq1
-----------------------tattgtctg-----g-------ca-ctgcatcttagt----------gcctaggcacgtaaca----------------------ctgctc-tttg----cccwataataaaactg--gctgttatatgattgtc-attc-at----tttccaatagcttgatatttctttttct---ttcttcttcttcttcccctccaccagatctcttct-acatagatatctg-tttcgactcttaataggtttctattgcaggtttattgcatggttgcacatcctttacagcctcatcttgttgctactgggaccaatattggtattattgtcagtgaatttgatgctagatctcttcctcctgtagttcctttcccaacgccagctggaagtcgagaacattctgctatctacattgttgaaagggaattgaagctgttaaattttcagctgtccaacacagcaaatccatcacttggaaataatggctccttatctgaaacaggaaggttgaagggagattcgtttgaaccattgcatgtgaagcagatkaaaaagcacattagtacacctgttccacatgattcatattcagttctttctgtaagcagttctggaaagtaagta-atcta-tgaattt-------------------------------------------------------------------------------tgcttcaaaa--------------tattgttgctttatagagtkcttgttttaacaataatt-gtcg-tagatgggtttggatgtgga--tttacattaaaattgttcaaggtctg-cttacatggtatt---------tgatgtccagtttggacttttagtt----------------------------cctctt-cttatgtcctcccaatccagaagag---------------------------------------------------------------------------------------------------a
>I28645_M067_Malvaceae_Guichenotia_ledifolia_seq1
------------------------------------------------ctgcatcttagt----------gcctaggcacgtac--------------cttaacaacactgctc-tttt----ccctataataaaactg--gctgttatataattgtc-attc-at----tc----atagcttgatatttctttttct---ttcttcttcttcttcccctccatcagatctcttctacatagaatatctg-tttcgactctt-ataggtttctattgcaggtttattgcatggttgcacatcctttacagcctcatcttgttgctactgggaccaatattggtattattgtcagtgaatttgatgctagatctcttcctcctgtagttcctttcccaacgccagctgaaagtcgagaacattctgctatctacattgttgaaagggaattgaagctgttaaattttcagctgtccaacacagcaaatccatcacttggaaataatggctccttatctgaaacaggaaggttgaagggagattcgtttgaaccattgcatgtgaagcagattaaaaagcacatcagtacacctgttccacatgattcatattcagttctttctgtaagcagttctggaaagtaagta-atcta-tgaattt-------------------------------------------------------------------------------tgcttcaaca--------------tattgttgctttacagagtgcttgtttcaacaataatt-gtcg-tagatgggtttggatgtgga--tttggattaaaattgttcaaggtctg-cttacatggtatt---------tgatgtccagtttggacttttagtt----------------------------cctctt-cgtatgtcctgcca---------------------------------------------------------------------------------------------------------------
>I28646_M068_Malvaceae_Helmiopsis_sp_seq1
-------------aatatagtctttgtattt-------------------actgcttaat----------gtataaagaaatttga--------------ttttttatttatyc-tttt----ccyrtaaatgaaat-----tagctttatgatttwc-attcttt----tttcayatagchygatgtytcttctcc------tttctttytcctccctgctrtttgatctmktt--ccaragatatctg-ttttbacyatt-ataagtttctactgcaggtttattgcatggttgsacatcctttacakcctcatcttgttgckactgggacyaatattggtattattgtcagtgaatttgatgcgaaatctcttcctcctgtagtacctctccchacvccagctggaaatmgagaacattctgctatctacattgttgaaagggaattgaabctghtawactttcagctttcaaacacggcgaatcartcmcttggwartaatggctycttrtcagaaacwggaaagttgaagggagatycacttgaacaattgcatgwgaagcagattavaaagcacatyagtacacctgttccacatkwttcatattcagttctttcagtgagcagttctggaaagtaaata---cwc-ttacttt-------------------------------------------------------------------------------ygcttcaaca-ttattgttga-ttyrttattgcttwactgagtgcctgtttcawcaayw-----tag-tagatggttttagatatgka--tgtatat-acatttgtttggggtttgttttacatggtgtt---------taatgtccggt------------------------------------------------------------------------------------------------------------------------------------------------------------------------------
>I28648_M070_Malvaceae_Helmiopsiella_madagascariensis_seq1
---------------------------------------------------ctgcttaat----------ctataaagaaatttgat------------tttttttatttattc-tttt----cccataaatgaaat-----tagctttatgatttwm-attmttt----tttcayatagcttgatgtttcttcwcc------tttctttttcstccctgctgtttgatctcttt--ccamagatatctg-ttttbacbatt-ataagtttctahtgcaggtttattgcatggttgsacatcctttacarcctcatcttgttgctactgggacyaatattggtattattgtcagtgaatttgatbcgaaatctcttcckcctgtagtacctctccctacrccagctggaaatcgagaacattctgcyatctacattgytgaaagggaattgaagctgctaaactttcagctttcaaacacggcgaatcaatcmcttggwartaatggctccttrtcagaaacwggaaagttgaagggagathcacttgaacavttgcatgygaagcagattaaaaagcacattagtacacctgttccacatgattyatattcagttctttcagtgagcagytctggaaagtaaata---cwc-tthmytt-------------------------------------------------------------------------------tssytyaayr-ttdttgttga-tttgttattgcttwacykaktgcctgtttcaacaata-----tar-tagatggttttagatatgga--tgtatattacatttgtttggggtttr-tttacatggtgtt---------taatgtccggtttggact-----------------------------------------------------------------------------------------------------------------------------------------------------------------------
>I28649_M071_Malvaceae_Goethalsia_meiantha_seq1
--------------------------------------------------------tatg----------taataaaggaatataag-cttctaccatgaatggttatttat-cttttg----------------------gacttgatatcattgtt-gttc-------tttcacatagcttggtggtttttttgc------ctttctttttctttccactacccgatatcttct-ccaaggatatctg-tttcgactctt-ataagtttctactgcaggtttattgtatggtcgcacatcctctgcaggctcatcttgttgctactgggaccaatattggtataattgttagtgaatttgatgctagatctcttcctcctgtggttcctctcccgacagcacctggaagtcgagaacattcttctgtgtacattgttgaaagggaattgaagctgttaaactttcagctgtccaacacagctaatccatcactcgggaataatggatccttatctgaaacagcgaagttgaggggagatgcatttgaaccattgcatgtgaagcagattaaaaagcacatcagtactcctgttccacatgattcatattcagttctttctgtaagcagttctggaaagtaagta-atctc-tgacttt-------------------------------------------------------------------------------tacttgacaa-----tg---------ttgttgctttacagtgggccaattttaac---aagt-gtag-aacatggtttaggatgtgaa--tgtatattgcatctgaccagg------gttacaatgtata---------ttttatccactttggactgtttttt----------------------------cc----------------------------------------------------------------------------------------------------------------------------------
>I28652_M074_Malvaceae_Hildegardia_barteri_seq1
a------------taaaaatatcatccatt--------------------actgattact----------ctataaagaaa----------------------------tattc-tttg----ccctttaatgaaactg--gtctttatatgatcatc-attc-tt----tttcgcatagtttgatgtttcttttcc------tttcttcttcctccccgccacctgatctcttt--ccaaagatatctg-ttttgactact-ataagtttctactgcaggtttattgcatggttgcacatcctttacagcctcatcttgttgctactgggacaaatattggtgtcattgtcagtgaatttgatgctagatctcttcctcctgtagtacctcttccaacaccagctggaagtcgagaacattctgctgtctacattgttgaaagggaattgaagctgttaaactttcagctgtctagcaccgcaaatccatcacttggaaataatggctcactatctgaaacaggaaagttgaagggagattcacttgaaccattgcatgtgaagcagattaaaaagcacattagtacacctgttccacatgattcatattctgttctttcagtaagcagttccggaaagtaagtg---cct-ttacttt-------------------------------------------------------------------------------tgcttcaata-tgattgttga-cttcttgttgctttactgagtgcctgtttcaactattact-gtag-tagatgattttggatgtgga--catgtattaaatttgtttggggtttg-cttacatcatattt-------ctcatccc-tgtttgga-------------------------------------------------------------------------------------------------------------------------------------------------------------------------
>I28653_M168_Malvaceae_Theobroma_cacao_seq1
-------------------------tcattt-------------------acagcttact----------cactgaagaagtttaaa-tccctaccat-gaatgttatttaatc-ttagctctccctatattgaaattg--gcctttatatgattgtc-attc-gt----tttcacaaagcttgatgtttctttttc------tttcttcttcttcc--------------------ccaaagatatctg-ttttgactctt-ataagtttctactgcaggtttattgcatggttgcacatcctttacagcctcatcttgttgctactgggaccaatattggtattatagttagtgaatttgatgctagatctcttcctcctgtagttcctctcctgacaccacctgggagtcgagaacattccgctgtctacattgttgaaagggaattgaagctgttaaactttcagctgtccaacacagcaaatccatcacttggaaataatggctccttatctgaaacaggaaagctgaagggagattcatttgaaccattgcatgtgaagcagattaaaaagcacattagtacacctgttccacatgattcatattcagttctttctgtaagcagttctggaaagtaagta---gtc-tgacttt-------------------------------------------------------------------------------tgcttcaaaa-tgattg---------ttgttgctttacagattgccagtttcaacaa-----------tacatgattttggatgtaga--cgtacattaaatttgttcagggtttg-tttacatggtatt---------tgatgtccagtttggactgttagtt----------------------------cctctc-cttctgttct-------------------------------------------------------------------------------------------------------------------
>I28654_M105_Malvaceae_Pachira_aquatica_seq1
---------------------------------------------------------------------------------tataaa-tctttaccat-gaattttatttattc-tttt----tcctttaatgaaattt--gcctttatgttattgtc-attc-gt----tttcacacagcttgatgtttctt-----------------ttccttcccaccatccaatctcttcc-ccaacgatatcta-ttttgactctt-acaagtttctactgcaggtttattgcatggttgcacatcctttacagcctcatcttgttgctactgggaccagtattggtattattgtcagtgaatttgatgccagatcacttcctcctgtagttcctctcccaatgccacctggaagtcgagaacattctgcagtctacattgttgaaagggaattgaagctgttaaactttcagttgtctaatacagcaaatccgtcacttggaaataatggctccttatctgaagcaggaaagttgaatggagattcactagaatcattgcatgtgaagcagattaaaaagcacattagtacacctgttccacatgattcatattcakttctttcaataagcagttctggaaagtaagta-atctc-tgacttatgctattggcc--------------------aaaaag----------------------------aaaaaactgacttttgctacaaca-ttttta---------ttgttgctttactaagttgctgtttcaataacgt---gtag-ttgatgattttggatgcatggtt-----------------------ta-tttacatgtt-----------------------------------------------------------------------------------------------------------------------------------------------------------------------------------------------------
>I28656_M002_Malvaceae_Tilia_americana_seq1
----------------------------------------------------------------------ctataaagaaatttaa-------------atgttatatttatkc-tttg----ycctttaatgaaattg--kcctttrtatgattktc-attc-tt----tttcacatasyttgatgtttcttttc----------cttcttcctcccmaccaccsgatctswtt--ccmaagatatytg-ttttgactatt-ataagtttctactgcaggtttattghatggttgcacatcctttacagcctcatcttgttgctactggraccaatattggtattattrtcagtgaatttgatgctagatctcttcctcctgtavttcctctcccgaykccwgcyggaagtcgagaacattctkctmtctacattgttgaaagggaattgaadctgttaaactttcagctgtccaacacagcaaatccatcacttggaaataatggctctttatctgaaacaggaaagttgaagggagattcacttgaaycattgcatgtgaagcagattaaaaagcacattagtacacctgttccacatgattcatattcagttctttcagtaagcagttctggaaagtaagta---ctc-ttacttt-------------------------------------------------------------------------------tgcttcracw-ygattgttra-tttgttgttrctttactgagtgcytgtttyraywwtrrrt-gtrg-mmgatgattttggwtgtgga--crtammttaaatttgttcggagtttg-tttacatggtatt---------tcatgtctagtttggactgttagtt----------------------------cctctt-tttctctccttccagcc------------------------------------------------------------------------------------------------------------
