# Supplementary material for: Localized Phylogenetic Discordance Among Nuclear Loci Due to Incomplete Lineage Sorting and Introgression in the Family of Cotton and Cacao (Malvaceae)
Source: Front Plant Sci. 2022 Apr 13;13:850521. doi: 10.3389/fpls.2022.850521 (PMC9043901; doi:10.3389/fpls.2022.850521)
Supplement: Supplementary file 1 [file Data_Sheet_1.ZIP › Alignments_v4/L252.fasta]

>I23352_M001_Malvaceae_Bombax_ceiba_seq1
-------------------------------------------------------------------------------------------------------------------------------------------------------------------------------------------------------------------------------------------------------------------------------------------------------------------------------------------------------------------------------------------------------------------------------------------------------------------------------------------------------------------------------------------------------------------------------------------------------------------------------------------------------------------------------------------------------------------------------------------------------------------------------------------------------------------gtttgtgggatatgcgtcgattagaagctggatctgcacttgctaacctcaagcatagacgtgttgtgaactctgcctatttctctc-------------------------------------------cgttrtctggcaccaaaatccttaccacatctcaagataatcgccttcgtatatgggattccatctttcggaatttggactcaccaagtcgggaaatcgtacatagtcatgatttcaatcgacatttgactcctttycgagctgaatgggatcctaaagtaataaa----attttg--------acatg-g-aagtacttt-gttatcsgttt-acta---tata----tct--tttcattttaaaagattcccttg-ttcc-ttttg-------------gtgcaggatccgtcagagtctctagctgttactggtcgttatataagcgaaaattacaatggaactgctctacatcctattgacttcatagatatcaacacggggcaactagtagccgaggttatggatccaaacata-----------------------------------------------------------------------------------------------------------------------------------------------------------------------------------------------------------------------------------------
>I23353_M002_Malvaceae_Tilia_americana_seq1
--------------------------------------------------------------------------------------------------------------------------------------------------------------------------------------------------------------------------------------------------------------------------------------------------------------------------------------------------------------------------------------------------------------------------------------------------------------------------------------------------------------------------------------------------------------------------------------------------------------------------------------------------------------------------------------------------------------------------------------------------------------------------------------------------------------------------------------------agctggatctgctctttgtaacctcgagcatagtcgtgttgtgaactctgcctatttctctc-------------------------------------------cattgtctggcagcaaaattctttccacatctcaggataatcgtcttcgtatatgggattccatctttggtaatttggactcaccaagtcgagaaattgtacatagtcatgatttcaatcgacatttgactcctttccgagctgaatgggatcctaaggtcataaa----attt-g--------atatg-a-aagtactct-gttattggttt-atta---tata----tct--ttttatctttaaagattcccctg-ttcc-ttttt-------------gtgcaggatccatcagagtctctagcagttataggtcgctacataagtgaaaattataatggaactgcccta-----------------------------------------------------------------------------------------------------------------------------------------------------------------------------------------------------------------------------------------------------------------------------------------------------------
>I23354_M003_Malvaceae_Herissantia_crispa_seq1
-------------------------------------------------------------------------------------------------------------------------------------------------------------------------------------------------------------------------------------------------------------------------------------------------------------------------------------------------------------------------------------------------------------------------------------------------------------------------------------------------------------------------------------------------------------------------------------------------------------------------------------------------------------------------------------------------------------------------------------------------------------------------------------------------------------------gtttgtgggatatgcgtcgattagaagctggatctgctctggccaatctcgcgcatagacgtgttgtgaactctkcttatttctctc-------------------------------------------cattgtctggcaccaaaatccttaccacatctatagataatcgccttcgtatatgggattccatcttcggggatttggattcaccaagtcgggaaattgtacatagtcatgatttcaatcgacatttgacacctttccgagctgaatgggatcctaaggtcataag----a-ttgg--------attca-g-ctgtacttt---tattgttct-atat---ga-------ac--tattctttttaacgattcattcg-tttg-ttttt-------------atgcaggatccgtcagagtctctggctgttattggtcgttacataagcgaaaattataatggaactgctctacatcctatcgacttcatagatatcaacacggggcaattagtggccgaggttatggatcca-----------------------------------------------------------------------------------------------------------------------------------------------------------------------------------------------------------------------------------------------
>I23355_M004_Malvaceae_Malva_arborea_seq1
----------------------------------------------------------------------------------------------------------------------------------------------------------------------------------------------------------------------------------------------------------------------------------------------------------------------------------------------------------------------------------------------------------------------------------------------------------------------------------------------------------------------------------------------------------------------------------------------------------------------------------------------------------------------------------------------------------------------------------------------------------------------------------------------------------------------------------------------------------ttgctaatctcgcacatagacgtgttgtgaactctgcctatttttctc-------------------------------------------cattgtctggcaccaaaatccttaccacatctatagataatcgcctccgtatatgggattccatcttcggggatttggactcaccaagtcgggaaattgtacatagtcacgatttcaatcgacacttgactcctttccgagctgaatgggatcctaaggtcataaa----a-ttgt--------attca-a-ttgcacctt---cattccttt-atga---tatac---ctt--ttctatttctaacgatttcgctcattcg-ttttt-------------gtgcaggatccctcggagtctctagctgttattggtcgttacataagcgaaaactataatggaactgctctacatcctatcgattttattgatatcaa---------------------------------------------------------------------------------------------------------------------------------------------------------------------------------------------------------------------------------------------------------------------------------
>I23356_M005_Malvaceae_Lavatera_assurgentiflora_seq1
--------------------------------------------------------------------------------------------------------------------------------------------------------------------------------------------------------------------------------------------------------------------------------------------------------------------------------------------------------------------------------------------------------------------------------------------------------------------------------------------------------------------------------------------------------------------------------------------------------------------------------------------------------------------------------------------------------------------------------------------------------------------------------------------------------------------tttgtgggatatgcgttgattagaagctggatctgctcttgctaatctcgcacatagacgtgttgtgaactctgcctatttttctc-------------------------------------------cattgtctggcaccaaaatccttaccacatctatagataatcgcctccgtatatgggattccatcttcggggatttggactcaccaagtcgggaaattgtacatagtcacgatttcaatcgacayttgactcctttccgagctgaatgggatcctaaggtmataaa----a-ttgt--------atwca-a-ttgcacctt---yattccttt-atga---tatay---ctt--ttctatytctaacgatttcgctcattcg-ttttt-------------gtgcaggatccctcggagtctctagctgttattggtcgttacataagcgaaaactataatggaactgctctacatcctatcgattttatwgatatcaacacsgggcaattagtagccgaggttatggatccgaatatca----------------------------------------------------------------------------------------------------------------------------------------------------------------------------------------------------------------------------------------
>I23357_M006_Sphaerosepalaceae_Rhopalocarpus_longipetiolatus_seq1
------------------------------------------------------------------------------------------------------------------------------------------------------------------------------------------------------------------------------------------------------------------------------------------------------------------------------------------------------------------------------------------------------------------------------------------------------------------------------------------------------------------------------------------------------------------------------------------------------------------------------------------------------------------------------------------------------------------------------------------------------------------------------------------------------------------------------------cggctagaagctggatcttctctttacaaccttgagcacagacgtgttgtcaactctgcatatttctctc-------------------------------------------cattgtctggcagcaaaattcttaccacatctcaggataaccgtcttcgcatatgggattctatctttggcaatttggacacaccaagccgagaaattgtacatagtcatgacttcaatcgacatttgactccttttcgagctgaatgggatcctgaggt-------ggaattt---------tgcatt-a-gaatattt--acttttcatct--------caccc---ctttggaatctgatgataattccta--a-tgct-ttttc-------------ctacaggacc-------------------------------------------------------------------------------------------------------------------------------------------------------------------------------------------------------------------------------------------------------------------------------------------------------------------------------------------------------------------------
>I23359_M008_Malvaceae_Althaea_officinalis_seq1
----------------------------------------------------------------------------------------------------------------------------------------------------------------------------------------------------------------------------------------------------------------------------------------------------------------------------------------------------------------------------------------------------------------------------------------------------------------------------------------------------------------------------------------------------------------------------------------------------------------------------------------------------------------------------------------------------------------------------------------------------------------------------------------------------------------------------------gtcgattagaagctggatctgctctggctaatctcgcccataggcgtgttgtgaactcagcctatttctctc-------------------------------------------cattgtctggcaccaaaatccttaccacatctatagataaccgactccgtgtatgggattccatctttggggatttggactcaccaagtcgggaaattgttcatagtcatgatttcaatcgacatttgactcctttccgagctgaatgggatcctaaggtcataaa----a-ctgg--------ataca-a-ttgtacctt---tattgtttt-atga---tatat---ctt--ttctatttctaacgattt----------------------------------------------------------------------------------------------------------------------------------------------------------------------------------------------------------------------------------------------------------------------------------------------------------------------------------------------------------------------------------------------------------------
>I23360_M009_Malvaceae_Lagunaria_patersonia_seq1
-------------------------------------------------------------------------------------------------------------------------------------------------------------------------------------------------------------------------------------------------------------------------------------------------------------------------------------------------------------------------------------------------------------------------------------------------------------------------------------------------------------------------------------------------------------------------------------------------------------------------------------------------------------------------------------------------------------------------------------------------------------------------------------------------------------------gtttgtgggatatgcgtcgattagaagctggatcttcacttgctaatctcaagcatagacgtgttgtgaactctgcttatttctctc-------------------------------------------cgttttctggcaccaaaatccttaccacatctcaagataaccgccttcgtatatgggattccatctttcgagatttggacacaccaagtcgggaaattgtacatagtcatgatttcaatcgacatttgactcctttccgagctgaatgggatcctaaggtcataaa----a-ttag--------atact-g-tagtacttt---tattgtttt-atta---aatat---ctt--ttttatttttaacgattccctcg-atcg-ttttt-------------gtgcaggatccgtcggagtcgctagctgttattggtcgttacataagcgaaaattataatggaattgctctacatcctatcgatttcatagatgtcaacacagggcaattagtagcggaggttatggatccg-----------------------------------------------------------------------------------------------------------------------------------------------------------------------------------------------------------------------------------------------
>I23364_M013_Malvaceae_Grewia_sp_seq1
-------------------------------------------------------------------------------------------------------------------------------------------------------------------------------------------------------------------------------------------------------------------------------------------------------------------------------------------------------------------------------------------------------------------------------------------------------------------------------------------------------------------------------------------------------------------------------------------------------------------------------------------------------------------------------------------------------------------------------------------------------------------------------------------------------------------gtttgtgggatatgcggagattagaagctggatccgttctttttaaccttgagcataggcgtgtagttaactctgcctatttctccc-------------------------------------------cgttgtctggtagcaaaattcttaccacatctcaggataatcgtcttcgtatatgggattccatctttggtaatttggacttgccaagtcgagaaattgtgcatagtcatgatttcaatcggcatttaactccattccgagctgaatgggaccctaaggtcataaa----attt-g--------acatc-a-aaatactta-ttcatttgttt-atta---ttaa----tct--tttcatttgtaaagattcccattgttat-ttttt------------tgtgcaggatccatcggaatctcttgcagttattggtcggtacataagtgaaaattataatggaacygcccttcatcccattgatttcatagatatcaacacagggc-------------------------------------------------------------------------------------------------------------------------------------------------------------------------------------------------------------------------------------------------------------------------
>I23367_M016_Malvaceae_Kitaibelia_vitifolia_seq1
-------------------------------------------------------------------------------------------------------------------------------------------------------------------------------------------------------------------------------------------------------------------------------------------------------------------------------------------------------------------------------------------------------------------------------------------------------------------------------------------------------------------------------------------------------------------------------------------------------------------------------------------------------------------------------------------------------------------------------------------------------------------------------------------------------------------gtttgtgggatatgcgtcgattagaagctggatctgctctggctaatctcgcgcatagacgtgttgtgaactcwgcctatttctctc-------------------------------------------cattgtctggcaccaaaatccttaycacatctatagataatcrcytccgtrtatgggattccrtcttykgggatttggactcrccaagtcgggaaattgtacatagtcatgatttcaatcgacatttgactcctttccgagctgaatgggatcctaaggtcataaa----a-ytgg--------ataca-a-ttgtacctt---tattgyttt-atga---tawat---ctt--ttctatttytaacgatttcgctcattcg-ttttt-------------gtgcaggatccctcggagtctctagytgttattggtcgttacataagygaaaattataatggaa-------------------------------------------------------------------------------------------------------------------------------------------------------------------------------------------------------------------------------------------------------------------------------------------------------------------
>I23368_M017_Malvaceae_Sterculia_apetala_seq1
-------------------------------------------------------------------------------------------------------------------------------------------------------------------------------------------------------------------------------------------------------------------------------------------------------------------------------------------------------------------------------------------------------------------------------------------------------------------------------------------------------------------------------------------------------------------------------------------------------------------------------------------------------------------------------------------------------------------------------------------------------------------------------------------------------------------gtttatgggatatgcgtcgattagaagctggatctgctctttgtaaccttgagcatagacgtgttgtgaactctgcrtatttctctc-------------------------------------------cattgtctggcagcaaaattcttaccacatctcaggataatcgtcttcgtatatgggattccatatttggtaacttggactcaccaagtcgagaaatagtacatagtcatgatttcaatcgacatttgactcctttccgagctgaatgggatcctaaggtcataaa----attt-g--------atwtg-a-aagtactct-gttattggttt-atta---tata----tct----------ttaaagattccctgg-ttcc-ttttt-------------gtgcaggatccatcagaatctctagtrgttatcggtcgctacataagcgaaaattataatggaactgccctacatcccattgatttcatagatattaacacagggcaactagtagctgaggtca-------------------------------------------------------------------------------------------------------------------------------------------------------------------------------------------------------------------------------------------------------
>I23369_M018_Malvaceae_Abelmoschus_esculentus_seq1
-----------------------------------------------------------------------------------------------------------------------------------------------------------------------------------------------------------------------------------------------------------------------------------------------------------------------------------------------------------------------------------------------------------------------------------------------------------------------------------------------------------------------------------------------------------------------------------------------------------------------------------------------------------------------------------------------------------------------------------------------------------------------------------------------------------------------gtgggatatgcgtcgattagaagctggatctgctcttgctagtctccagcacagacgtgttgtgaactctgcctatttctcac-------------------------------------------caatgtccggcaccaaaatccttaccacatctcaagataatcgccttcgtatatgggattccatcttccgtggtttggactcaccaagtcgtgaaattgtacatagtcaagatttcaatcgacatttgactcctttccgagctgaatgggatcccaaggtcctaaa----aata-g--------agacg-g-tagcact---gttattgttttaatga---tatc----tttc-ttttatttttgacaattcgtcc--ttca--tttt-------------gtgcaggatccatcagagtctctggctgttattggtcgttacattagtgaaaattataacggaactgctctacatcctattg-------------------------------------------------------------------------------------------------------------------------------------------------------------------------------------------------------------------------------------------------------------------------------------------------
>I23370_M105_Malvaceae_Pachira_aquatica_seq1
--------------------------------------------------------------------------------------------------------------------------------------------------------------------------------------------------------------------------------------------------------------------------------------------------------------------------------------------------------------------------------------------------------------------------------------------------------------------------------------------------------------------------------------------------------------------------------------------------------------------------------------------------------------------------------------------------------------------------------------------------------------------------------------------------------------------tttgtgggatatgcgtcgattagaagctggatctgcacttgctaacctcaagcatagacgtgttgtgaactccgcctatttctctc-------------------------------------------cgttgtctggcaccaaaatccttaccacatcccaagataatcgccttcgtatatgggattccatctttcggaatttggactcaccatgtcgggaaattgtacatagccacgatttcaatcgacacttgactcctttccgagctgaatgggatcctaaggtaataaa----attttg--------acatg-g-aagtactct-gttatcggttt-acta---tata----tct--tttcattttaaaagattcccttg-ttcc-ttttt-------------ttgcaggatccgtcagagactctagctgttattggtcgttacataagtgaaaattacaatggaactgctctacatcctattgacttcattgatatcaacacagg---------------------------------------------------------------------------------------------------------------------------------------------------------------------------------------------------------------------------------------------------------------------------
>I23371_M137_Malvaceae_Dombeya_wallichii_seq1
----------------------------------------------------------------------------------------------------------------------------------------------------------------------------------------------------------------------------------------------------------------------------------------------------------------------------------------------------------------------------------------------------------------------------------------------------------------------------------------------------------------------------------------------------------------------------------------------------------------------------------------------------------------------------------------------------------------------------------------------------------------------------------------------------------------------tgtgggatatgcgtcgattagaagctggatcttctctttgtaaccttgagcataaacgtgttgtgaactctgcctatttctcty-------------------------------------------cttygwctggaaccaaaattcttaccacatctcaagataatcgtcttcgagtatgggattccatctttggtaatttggacgcaccaagtcgagaaattgtacayagtcatgatttcaatcgacatttgactcctttccgagctgaatgggatcctaaggtcataaa----attt-g--------atata-a-aggtactca-rkyyyykgktt-wwtw---wwww----wyy--yyhhhyytwwaradwtyymhdkk-tyyy-ytttt-------------gyrsrrgmymymwsagwstctykyrswkwtwkkkskckmyayawrwgwraawwwtawwmkrrmwsysyywyaymycmywkwkwtywyakakata--aacacagggcaact---------------------------------------------------------------------------------------------------------------------------------------------------------------------------------------------------------------------------------------------------------------------
>I23372_M140_Malvaceae_Chiranthodendron_pentadactylon_seq1
---------------------------------------------------------------------------------------------------------------------------------------------------------------------------------------------------------------------------------------------------------------------------------------------------------------------------------------------------------------------------------------------------------------------------------------------------------------------------------------------------------------------------------------------------------------------------------------------------------------------------------------------------------------------------------------------------------------------------------------------------------------------------------------------------------------------------------------------gctggatcttctcttgctaaccttgtgcatagacgtgttgtcaactctgcctatttctctc-------------------------------------------cgttgtctggcaccaaaattcttaccacatctcaggataatcgccttcgtatatgggattccatctttcataatttggactcaccaagtcgggaaattgtacatagtcatgatttcaatcgacatttgactcctttccgagctgaatgggatcctaaggtcataaa----gttt-g--------atatg-a-aagtactct-gttattggttt-acta---tgta----tct--ttttatttttaaagattcccttg-ttcc-ttttt-------------gtgcaggatccatcagagtctctagctgttattggtcgtt-------------------------------------------------------------------------------------------------------------------------------------------------------------------------------------------------------------------------------------------------------------------------------------------------------------------------------------------
>I23373_M141_Malvaceae_Quararibea_funebris_seq1
-------------------------------------------------------------------------------------------------------------------------------------------------------------------------------------------------------------------------------------------------------------------------------------------------------------------------------------------------------------------------------------------------------------------------------------------------------------------------------------------------------------------------------------------------------------------------------------------------------------------------------------------------------------------------------------------------------------------------------------------------------------------------------------------------------------------gtttgtgggatatgcgtcgattggaagctggatctgctcttgctaaccttgggcatagacgtgttgtgaactctgcctatttctctc-------------------------------------------cattgtctggcaccaaaatcctgaccacttctcaagataatcgccttcgtatatgggattccatctttcggaatttggactcaccaagtcgggaaattgtacatagtcatgatttcaatcggcatttgactcctttccgagctgaatgggatcctaaggtcataaa----attt-g--------acatg-g-aagtrctct-gttaccggwtt-acta---tata----tct--tcttatctctraagattcccttg-tttc-ttttt-------------gtgcaggatccgtcmgagtctctagctgttattggtcgttacataagcgaaaattataatggaaccgctctacatcctattgacttcatagatatcaacacagggcaactagtagctgaggttatggatccgaacattactactattagtcctgtgaacaa------------------------------------------------------------------------------------------------------------------------------------------------------------------------------------------------------------------
>I23376_M145_Malvaceae_Heliocarpus_appendiculatus_seq1
--------------------------------------------------------------------------------------------------------------------------------------------------------------------------------------------------------------------------------------------------------------------------------------------------------------------------------------------------------------------------------------------------------------------------------------------------------------------------------------------------------------------------------------------------------------------------------------------------------------------------------------------------------------------------------------------------------------------------------------------------------------------------------------------------------------------tttgtgggatatgcgtcgattagaagctggatcttctctctataaccttgagcatagacgtgtggttaactctgcctatttctccc-------------------------------------------cattgtctggcagcaaaattcttaccacatctcaggataaccgccttcgaatatgggattccatctttggtaatttggactcaccaagtcgagtaattgtacatagtcatgatttcaatcggcatttaactcctttccgggctgaatgggatcctaaggtaataaa----attt-g--------atatgaa-aaatacttt-ctcatttgttt-att-----ata----tat--tt--------------------------------------------------------------------------------------------------------------------------------------------------------------------------------------------------------------------------------------------------------------------------------------------------------------------------------------------------------------------------------------------------------------------------------
>I23377_M148_Malvaceae_Robinsonella_mirandae_seq1
--------------------------------------------------------------------------------------------------------------------------------------------------------------------------------------------------------------------------------------------------------------------------------------------------------------------------------------------------------------------------------------------------------------------------------------------------------------------------------------------------------------------------------------------------------------------------------------------------------------------------------------------------------------------------------------------------------------------------------------------------------------------------------------------------------------------------------------------agctggatctgctctggctaatcttgcacatagacgtgttgtgaactctgcttatttctctc-------------------------------------------cattgtctggcaccaaaatccttaccacatctatagataatcggcttcgtatatgggattccatcttcggggatttggattcaccaagtcgtgaaattgtacatagtcatgatttcaatcgacatttgactcctttccgagctgaatgggatcctaaggtcataaa----c-ttgg--------attca-g-ctgtacttt---tattgttct-atga---aatata--tat--atatatatttaacg----gtttg-ttcg-ttttt-------------atgcaggatccgtcagagtctctagctgttattggtcgttacataagcgaaaattataatggaaccgctctacatcctatcgacttcatagatatcaacacggggcaattag-------------------------------------------------------------------------------------------------------------------------------------------------------------------------------------------------------------------------------------------------------------------
>I23378_M150_Malvaceae_Ceiba_pentandra_seq1
----------------------------------------------------------------------------------------------------------------------------------------------------------------------------------------------------------------------------------------------------------------------------------------------------------------------------------------------------------------------------------------------------------------------------------------------------------------------------------------------------------------------------------------------------------------------------------------------------------------------------------------------------------------------------------------------------------------------------------------------------------------------------------------------------------------------------------gtcgattagaagccggatctgcacttgctaacctcaaccatagwcgtgttgtgaactctgcctatttctctc-------------------------------------------cgttgtctggcaccaaaatccttaccacatctcaagataatcgccttcgtatatgggattccatctttcggaatttggactcaccaagtcgggaaatcgttcatagtcatgatttyaatcgacatttgactcctttccgagctgaatgggatcctaaggtaataaa----attttg--------acatg-g-aagtacttc-rttatcrgttt-acta---tatatw--tct--tatcagtttaaaagattcccttg-ttcc-ttttg-------------gtgcaggatccgtcagagtctctagctgttactggtcgttatataagcgaaaattacaatggaactgctctacatcctattgacttcatagatatcaacacggggcaactagtagccgaggttatggatccaaacataactactattagtcccgtgaacaaacta--------------------------------------------------------------------------------------------------------------------------------------------------------------------------------------------------------------
>I23379_M160_Muntingiaceae_Muntingia_calabura_seq1
--------------------------------------------------------------------------------------------------------------------------------------------------------------------------------------------------------------------------------------------------------------------------------------------------------------------------------------------------------------------------------------------------------------------------------------------------------------------------------------------------------------------------------------------------------------------------------------------------------------------------------------------------------------------------------------------------------------------------------------------------------------------------------------------------------------------------ggatatgcgtcgactggaagctggatcttctctttgtgaccttgagcacagacgtgttgttaattctgcatatttttctc-------------------------------------------cattttccggcaacaaaattcttacaacatctcaggataaccgtcttcgtgtgtgggattctatctttggcaatttggagtcaccaagtcgagaaatagtgcatagtcatgatttcaatcgacatttgactccttttcgggctgaatgggatccaaaagt-------attattt---------tcttta-a-agatgt-----ctttttttct--------ttgac---tcttagttcataattaaaattttcatta-tgta-ttttt-------------ctgcaggattcatcagaatcccttgcagttgtaggccgttatataagcgagaattatcatggaactgcactgcatcccattgatttcttagatgtaagtactgggcaactggttgctgaggttatggatcccaacattacaactataagtcc-------------------------------------------------------------------------------------------------------------------------------------------------------------------------------------------------------------------------t-
>I23380_M161_Malvaceae_Hibiscus_tiliaceus_seq1
--------------------------------------------------------------------------------------------------------------------------------------------------------------------------------------------------------------------------------------------------------------------------------------------------------------------------------------------------------------------------------------------------------------------------------------------------------------------------------------------------------------------------------------------------------------------------------------------------------------------------------------------------------------------------------------------------------------------------------------------------------------------------------------------------------------------------------------------agctggatctgctcttgcgagtctccagcatagacgtgttgtgaactcagcctatttctcac-------------------------------------------cattgtctggcaccaaaatccttaccacatctcaagataatcgccttcgtatctgggattccatcttccgtggtttggactcgccaagtcgggaaatagtacatagtcatgatttcaatcgacatttgactcctttccgagctgaatgggatcccaaggtcataaa----aata-g--------agacg-g-taat------actgttttttt-atga---tatctttctttt-ttttatttttgacgattccctca-ttca--ttct-------------gtgcaggatccatcggagtctctagctgttattggtcgttacataagtgaaaattataayggatctgctctayatcctatcgatttcatag----------------------------------------------------------------------------------------------------------------------------------------------------------------------------------------------------------------------------------------------------------------------------------------
>I23383_M166_Malvaceae_Pseudobombax_ellipticum_seq1
-------------------------------------------------------------------------------------------------------------------------------------------------------------------------------------------------------------------------------------------------------------------------------------------------------------------------------------------------------------------------------------------------------------------------------------------------------------------------------------------------------------------------------------------------------------------------------------------------------------------------------------------------------------------------------------------------------------------------------------------------------------------------------------------------------------------gwttgtgggatatgcgccgattagaagctggatctgctcttgctaacctcaagcatagacgtgttgtgaactctgcctatttctctc-------------------------------------------crttgtctggcaccaaaatcctkaccacatgtcaagataatcgccttcgtatatgggattccatctttcggaatttggacacaccaagtcgggaaatcgtacatagccacgatttcaatcgacatttgactcctttccgagctgaatgggatcctaaggtaataaa----atttgg--------acatg-g-aagtactgt-gttattggttt-acaa---tata----tct--tttcattttaaaagattccbttg-ttcc-ttttg-------------gtgcaggatccatcvgagtctctagctgttattggtcgttacataagcgaaaattacaatggaactgctctacatcctattgacttcatagatatcaacacggggcaaywrkwrsykrrgktwwtggatccgaacattactactattagtcctgt------------------------------------------------------------------------------------------------------------------------------------------------------------------------------------------------------------------------
>I23384_M168_Malvaceae_Theobroma_cacao_seq1
-------------------------------------------------------------------------------------------------------------------------------------------------------------------------------------------------------------------------------------------------------------------------------------------------------------------------------------------------------------------------------------------------------------------------------------------------------------------------------------------------------------------------------------------------------------------------------------------------------------------------------------------------------------------------------------------------------------------------------------------------------------------------------------------------------------------gwttgtgggatatgcgtcgattagaagctggatctgctctttataacctagagcataggcgtgttgttaactctgcctatttctctc-------------------------------------------cattgtctggcagcaaaattcttaccacatctcaggataatcgccttcgtatatgggattccatctttggtaatttggactcaccaagtcgagaaattgtacatagtcatgatttcaatcgacatttgacgcctttccgagctgaatgggatcccaaggttagaaa----attt-g--------atatg-a-agacacttc-attattggttt-atta---tgta----tgc--tttcacctttaaagattccattg-ttac-ttttt-------------atgcaggatccatcagagtctctggcagttattggtcgctacataagtgaaaattataatggaactgccctacatcccattgatttcatagatatcaacacagggcatttagtagctgaggttatggatccgaacattactactattagtcctg-------------------------------------------------------------------------------------------------------------------------------------------------------------------------------------------------------------------------
>I23385_M169_Malvaceae_Ochroma_pyramidale_seq1
----------------------------------------------------------------------------------------------------------------------------------------------------------------------------------------------------------------------------------------------------------------------------------------------------------------------------------------------------------------------------------------------------------------------------------------------------------------------------------------------------------------------------------------------------------------------------------------------------------------------------------------------------------------------------------------------------------------------------------------------------------------------------------------------------------------------------------------------------ctgctcttgctaacctcgagcatagacgtgttgtgaactctgcctatttctctc-------------------------------------------cattgtctggcaccaaaatmcttaccacatctcaagataatcgccttcgtatatgggattccatctttsggaatttgsactcaccaagtcgggaaattgtacatagtcatgatttcaatcgacatttgactcctktccgagctgaatgggatcctaaggtcataaa----attt-g--------atatg-g-aagtactct-gttattggttt-acta---tatt----ttt--tattttttatt-----------------------------------------------------------------------------------------------------------------------------------------------------------------------------------------------------------------------------------------------------------------------------------------------------------------------------------------------------------------------------------------------------------------------
>I23388_M180_Malvaceae_Triumfetta_lappula_seq1
-------------------------------------------------------------------------------------------------------------------------------------------------------------------------------------------------------------------------------------------------------------------------------------------------------------------------------------------------------------------------------------------------------------------------------------------------------------------------------------------------------------------------------------------------------------------------------------------------------------------------------------------------------------------------------------------------------------------------------------------------------------------------------------------------------------------gtttgtgggatatgcgtcgattagaagctggatcttctctctrtaaccttgagcatagacgtgtkgttaactctgcctayttctccc-------------------------------------------cattgtctggcagcaaaattcttaccacatctcaggataaycgccttcgaatatgggattccatctttggtaattkggactcaccaagtcgagaaattgtacatagtcatgatttcaatcggcatttaactcctttccgggctgartgggatcctaaggtaataaa----attt-g--------atatgaa-aaatacttt-ctcatttgttt-att-----ata----tat--tttcagtgghaatgattccatt--ttcc--tttgt-----------ttttcaggatccatcggagtctctagcagttattggtcgttacataagtgaaaattataatggtactgctctacatcccattgatttcatcgatatcaacacagggcaactagtagctgaggtta-------------------------------------------------------------------------------------------------------------------------------------------------------------------------------------------------------------------------------------------------------
>I23389_M181_Malvaceae_Pavonia_scheadiana_seq1
----------------------------------------------------------------------------------------------------------------------------------------------------------------------------------------------------------------------------------------------------------------------------------------------------------------------------------------------------------------------------------------------------------------------------------------------------------------------------------------------------------------------------------------------------------------------------------------------------------------------------------------------------------------------------------------------------------------------------------------------------------------------------------------------------------------------tgtgggatatgcgtcgattagaagctggatctgctctggctaatctcgcgcatagacgtgttgtkaactctgcctatttctctc-------------------------------------------cattgtctggcaccaaaatccttaccacatctatagataatcgcctscgtatatgggattccatcttcggggatttggactcaccaagtcgggaaattgtacatagtcatgatttcaatcgacatttgactcctttccgagctgaatgggatcytaaggtcrtaaa----a-ttgg--------atwca-r-ttgtacctt---tattgtttt-atga---tacat---att--tattatttttaacgattcactca-ttcg-ttttt-------------gtgcaggatccctcggagtc--tagctgttattggtcgttacataagcga-aattataatggwwstgctctacatcctatcgat-----------------------------------------------------------------------------------------------------------------------------------------------------------------------------------------------------------------------------------------------------------------------------------------------
>I23390_M182_Malvaceae_Anoda_cristata_seq1
-------------------------------------------------------------------------------------------------------------------------------------------------------------------------------------------------------------------------------------------------------------------------------------------------------------------------------------------------------------------------------------------------------------------------------------------------------------------------------------------------------------------------------------------------------------------------------------------------------------------------------------------------------------------------------------------------------------------------------------------------------------------------------------------------------------------gtttgtgggatttgcgtcgattagaagctggatctgctcttgctaatcttgcacatacacgtgttgtgaactctgcctatttctctc-------------------------------------------cattgtctggcaccaaaatccttaccacatctatagataatcgcctscgtatatgggattccatcttcggggatttggactcaccaagtcgggaaattgtacatagtcatgatttcaatcgacatttgactcctttccgagctgaatgggatcytaaggtcrtaaa----a-ttgg--------atwca-r-ttgtacctt---tattgtttt-atga---tayat---mtt--twytatttttaacgattywsyywwtysk-ttttk-------------kksmrgrwyccyysgrrkyywsyhgytattrktsgtyrywwmakmrrmrwwawwwwkrawskrmyykmymtmcwwyckatygattttatagatatc-----------------------------------------------------------------------------------------------------------------------------------------------------------------------------------------------------------------------------------------------------------------------------------
>I23391_M183_Malvaceae_Phymosia_umbellata_seq1
----------------------------------------------------------------------------------------------------------------------------------------------------------------------------------------------------------------------------------------------------------------------------------------------------------------------------------------------------------------------------------------------------------------------------------------------------------------------------------------------------------------------------------------------------------------------------------------------------------------------------------------------------------------------------------------------------------------------------------------------------------------------------------------------------------------------------------------------------------------------------------------------cctacttctctc-------------------------------------------cattgtctggcaccaaaatccttaccacatctatagataatcgcctccgtatatgggattccatcttcggggatttggattcaccaagtcgggaaattgtacayagtcatgatttcaatcgacatttgactcctttccgagctgaatgggatmctaaggtcataaa----a-ttgg--------attca-g-ctgtacttt---tattgttct-atga---a------------ttttatatttaatgattcgttcg-tttg-ttttt-------------atgcaggatccgtcggagtctctagctgttattggtcgttacataagtgaaaatta---------------------------------------------------------------------------------------------------------------------------------------------------------------------------------------------------------------------------------------------------------------------------------------------------------------------------
>I23392_M187_Malvaceae_Ayenia_berlandieri_seq1
----------------------------------------------------------------------------------------------------------------------------------------------------------------------------------------------------------------------------------------------------------------------------------------------------------------------------------------------------------------------------------------------------------------------------------------------------------------------------------------------------------------------------------------------------------------------------------------------------------------------------------------------------------------------------------------------------------------------------------------------------------------------------------------------------------------------tgtgggatatgcgtcgattagaagctgaatctgctctttatagccttaagyatgracktgtagtgaattctgcgtatttctcac-------------------------------------------cattgtctggcagcaaaattctcaccacctctcaggataatcgccttcgtatatgggattctatttttggtaatttggactcacctagtcgcgaaattgttcatagtcatgacttcaatcgacatttaactcctttccgagctgaatgggatcctaaggtcgtaaa----gttt-g--------atatg---aagtgtttt-aatgttggttt-atct---tatat--------tttcacctctgatactctgttttccttttctttttcttttttcctttttgtaggatccctcggagtctctagcagtggttggtcgttatataagtgaaaactttaatggaactgccctacatcccattgatttcatagatatcaacaca-----------------------------------------------------------------------------------------------------------------------------------------------------------------------------------------------------------------------------------------------------------------------------
>I23393_M189_Malvaceae_Kearnemalvastrum_lacteum_seq1
-------------------------------------------------------------------------------------------------------------------------------------------------------------------------------------------------------------------------------------------------------------------------------------------------------------------------------------------------------------------------------------------------------------------------------------------------------------------------------------------------------------------------------------------------------------------------------------------------------------------------------------------------------------------------------------------------------------------------------------------------------------------------------------------------------------------gtttgtgggatatgcgycgattagaagctggatctgctytggctaatcttgtgcatagacgtgttgtgaactctgcctatttttctc-------------------------------------------cattgtctggcaccaaaatccttaccacatctatagataatcgcctccgtrtatgggattccatcttcggggatttggactcrccaagtcgggaaattgtacatagtcatgatttcaatcgacatttgactcctttccgagctgaatgggatcctaaggtcatawa----a-ytgg--------ataca-a-ttgtacctt---tattgtttt-atga---tatat---ctt--ttctatttctaacgatttctctcattcgcttttt-------------gtgcaggatccctcggagtctctagctgttattggtcgttacataagcgaaaattataatggaactgctctacatcctatcgattttatagatatcaacacggggcaattagtagccgaggttatggatccaaacattactactatcactcctgtgaacaaactacatccac-------------------------------------------------------------------------------------------------------------------------------------------------------------------------------------------------------
>I23394_M229_Malvaceae_Malvastrum_americanum_seq1
---------------------------------------------------------------------------------------------------------------------------------------------------------------------------------------------------------------------------------------------------------------------------------------------------------------------------------------------------------------------------------------------------------------------------------------------------------------------------------------------------------------------------------------------------------------------------------------------------------------------------------------------------------------------------------------------------------------------------------------------------------------------------------------------------------------------ttgtgggatatgcgtcgattagaagctggatcttctctggctaatcttgcacatagacgtgttgtgaactctgcctatttctctc-------------------------------------------cattgtctggcaccaaaatccttaccacatctatagataatcgcctccgyatatgggattccatcttcggtgatttggacacaccaagtagggaaattgtwcatagtcatgatttcaatcgacatctgactcctttccgagctgaatgggatcctaaggtcataaa----a-ttgg--------staca-a-ttgtacctt---tatygtttt-atga---tatat---ctc--ttttatttytaacgattc---tcattcg-attgt-------------gtgcaggatccctcggagtctctagctgttattggtcgytacataagcgaaaattataatggaactgctctacatcctatygattttatagata-------------------------------------------------------------------------------------------------------------------------------------------------------------------------------------------------------------------------------------------------------------------------------------
>I23395_M236_Malvaceae_Fuertesimalva_jacens_seq1
-------------------------------------------------------------------------------------------------------------------------------------------------------------------------------------------------------------------------------------------------------------------------------------------------------------------------------------------------------------------------------------------------------------------------------------------------------------------------------------------------------------------------------------------------------------------------------------------------------------------------------------------------------------------------------------------------------------------------------------------------------------------------------------------------------------------gtttgtgggatatgcgtcgattagaagctggatctgctcttgctaatctcgcacatagacgtgttgtgaactctgcctattwttctc-------------------------------------------cattgtctggcaccaaaatccttaccacatctatagataatcgcctccgtatatgggattccatcttcggggatttggactcaccgagtcgggaaattgtacatagtcacgatttcaatcggcacttgactcctttccgagctgaatgggatcctaaggtcataaa----a-ttgt--------ataca-a-ttgcacctt---ttttccttt-atga---tatat---ctt--ttctatttctaacgatttcgctcatttg-ttttt-------------gtgcaggatccctcggagtctctagctgttattggtcgttacataagcgaaaattataacg----------------------------------------------------------------------------------------------------------------------------------------------------------------------------------------------------------------------------------------------------------------------------------------------------------------------
>I23396_M019_Malvaceae_Allosidastrum_pyramidatum_seq1
------------------------------------------------------------------------------------------------------------------------------------------------------------------------------------------------------------------------------------------------------------------------------------------------------------------------------------------------------------------------------------------------------------------------------------------------------------------------------------------------------------------------------------------------------------------------------------------------------------------------------------------------------------------------------------------------------------------------------------------------------------------------------------------------------------------------------------------------------------gctaatctcgcgcatagacgtgttgtgaattctgcctatttctctc-------------------------------------------cattgtctggcaccaaaatccttaccacatctatagacaatcgccttcgtatatgggattccgtcttcggggatttggattcaccaagccgggaaattgtacatagtcacgatttcaatcgacatttgactcctttccgagctgaatgggatcctaaggtcataaatcagattcag--------ctgtaga-ctgtagttt---tattgttct-atga-----------ttt-------tttttatcgattcgttca-ttca-ttttt------------aatgcaggatcagtcagagtctctagcagttattggccgttacataagcgagaattataatggaactgccctacatcctatcgactttatagatatcaatacggggcaattag-------------------------------------------------------------------------------------------------------------------------------------------------------------------------------------------------------------------------------------------------------------------
>I23397_M020_Malvaceae_Melochia_betonicifolia_seq1
-------------------------------------------------------------------------------------------------------------------------------------------------------------------------------------------------------------------------------------------------------------------------------------------------------------------------------------------------------------------------------------------------------------------------------------------------------------------------------------------------------------------------------------------------------------------------------------------------------------------------------------------------------------------------------------------------------------------------------------------------------------------------------------------------------------------gtttgtgggatatgcgtcaattagaagctggktcttctctttataaccttgagcatagacgagtagtcaactcagcctatttctctc-------------------------------------------ctttgtctggaagcaaaattctgacaacatctcaggataaccgccttcgtgtatgggattccatctttggcaatttggactcaccaagtcgagaaattgtgcatagtcatgatttcaatcgacatttgactcctttccgagctgaatgggatcccaaggtaaccaa---aattt-g--------------ataagtactta-attattggttg-atta---cata----tct--tcttgcctttaaagattccattg-ttcc-ttctt-------------gtgcaggatccttcagagtctctagcagttattggtcgttacataagtgaaaattacaatggaacggccttacaccccattgatttcatagatattagcacagggcaactagtagctgaggttatggatccaaacattactactattagtcccgtgaacaaactacatccacgagatg-------------------------------------------------------------------------------------------------------------------------------------------------------------------------------------------------
>I23398_M021_Malvaceae_Sidastrum_micranthum_seq1
------------------------------------------------------------------------------------------------------------------------------------------------------------------------------------------------------------------------------------------------------------------------------------------------------------------------------------------------------------------------------------------------------------------------------------------------------------------------------------------------------------------------------------------------------------------------------------------------------------------------------------------------------------------------------------------------------------------------------------------------------------------------------------------------------------------------------------------------------------------------cataaacgcgttgtgaactctgcctatttctctc-------------------------------------------cattgtctggcaccaaaatccttaccacatctatagataatcgccttcgtatatgggattccatctttggggatttggattcaccaagtcgggaaattgtacatagtcatgatttcaatcgacatttgactcctttccgagccgaatgggatcctaaggtcataaa----a-ttgg--------attca-g-ctgtacttt---tattgttct-atga---aatata--tat--atatatatttaacgattcgtccg-ttcg-ttttt-------------atgcaggatccgtcagagtctctagctgttattggtcgttacataagcgaaaattataatggaaccgctctacatcctaccgacttcatagatatcaacacg-----------------------------------------------------------------------------------------------------------------------------------------------------------------------------------------------------------------------------------------------------------------------------
>I23399_M022_Malvaceae_Gaya_dominguensis_seq1
--------------------------------------------------------------------------------------------------------------------------------------------------------------------------------------------------------------------------------------------------------------------------------------------------------------------------------------------------------------------------------------------------------------------------------------------------------------------------------------------------------------------------------------------------------------------------------------------------------------------------------------------------------------------------------------------------------------------------------------------------------------------------------------------------------------------------------------------------------------------cgcgcataaacgtgttgtgaactctgcctatttctctc-------------------------------------------cattgtctggcaccaaaatccttaccacatctatagataatcgccttcgtatatgggattccatcttcggggatttggattcgccaagtcgggaaattgtacacagtcatgatttcaatcgacatttgactcctttccgagctgaatgggatcctaaggtcataaa----a-ttggattcaggcattca-g-ctatacttt---tattgttcc-atga---act--------------------------------------------------------------------------------------------------------------------------------------------------------------------------------------------------------------------------------------------------------------------------------------------------------------------------------------------------------------------------------------------------------------------------------------------
>I23366_M015_Malvaceae_Firmiana_simplex_seq1
-----------------------------------------------------------------------------------------------------------------------------------------------------------------------------------------------------------------------------------------------------------------------------------------------------------------------------------------------------------------------------------------------------------------------------------------------------------------------------------------------------------------------------------------------------------------------------------------------------------------------------------------------------------------------------------------------------------------------------------------------------------------------------------------------------------------------gtgggatatgcgccgattagaagctcgatctgctctttgtaaccttgagcataaacgtgttgtgaactctgcatatttctctc-------------------------------------------mattgtctggctgcaaaattcttaccacatctcaggawaatcgtcttcgcatatgggvttctatctttggtamtttggactcaccaagtcgagaaatagtacatagtcatgatttcaatcgacatttgactmctttccgagctgaatgggatcctaaggtcataaa----attt-g--------atatg-a-aagtactat-gttattggtta-atta---tataa---------------ccttacagttcccttg-tacc-ttttt-------------gtgcaggatccatcagagtctttagcagttattggtcgatacataagcgaaaattataatggaactgccctacatcccattgatttcatagatataaacacagggcaactagtagctgaggttatggatccgaacattac---------------------------------------------------------------------------------------------------------------------------------------------------------------------------------------------------------------------------------------
>I28591_M023_Malvaceae_Neobuchia_paulinae_seq1
------------------------------------------------------------------------------------------------------------------------------------------------------------------------------------------------------------------------------------------------------------------------------------------------------------------------------------------------------------------------------------------------------------tgttgagttgcggaaatgatcactttgtaagattcctagttacatctcttgataattgatgctgtttacattaatatgttgcattac---------atttctttttac---cgaa---gtatacattggggttttatgctttt-------tttgt-------tagtc-----------------------------------------------------------------------------------------atcattttgcatgc---------------ta------------ctattct-----aacaaccaaacacccttgtca-------------------------------------------------tctcaggctcgtttgtgggatatgcgtcgattagaagctggatctgcacttgctaacctcaagcatagacgtgttgtgaactctgcctatttctctc-------------------------------------------cgttgtctggcaccaaaatccttaccacatctcaagataatcgccttcgtatatgggattccatctttcggaatttggactcaccaagtcgggaaatcgtacatagtcatgatttcaatcgacatttgactcctttccgagctgaatgggatccaaaggtaataaa----attttg--------acatg-g-aagtacttc-gctatcttttt-acta---tata----tct--tttcattttaaaagattcccttc-ttcc-ttttg-------------ttgcaggatccatcagagtctctagctgt------------------------------------------------------------------------------------------------------------------------------------------------------------------------------------------------------------------------------------------------------------------------------------------------------------------------------------------------------
>I28592_M188_Cytinaceae_Bdallophytum_americanum_seq1
------------------------------------------------------------------------------------------------------------------------------------------------------------------------------------------------------------------------------------------------------------------------------------------------------------------------------------------------------------------------------------------------------------------------------------------------------------------------------------------------------------cccctctcttcc-------------tgtgctagtatgtcatgcat----------------------------------actgaagatgaa----ctttctagatggttt-gt----------------------------------------------------------------------------tg------------acattct-----aaaagttaatctttcttaccc-------------------------------------------------ctacaggctcgtatatgggatatgcgtagactggaagctaaatcttctctttatgaccttgagcacagacgtgttgttaattctgcatatttttctc-------------------------------------------cattgtctggcaacaaaattctcaccacatctcaggataatcgtcttcgcgtatgggactctatctttggvaatttagagtctccaagccgagaaatagtacacagccatgatttcaatcggcatttaactccctttcgggctgaatgggatcccaaagt-------ataattt----------------------------attgtaaattt----------------gctt-ggtaattgctaatgatcttttccccccc-agttt------------------------------------------------------------------------------------------------------------------------------------------------------------------------------------------------------------------------------------------------------------------------------------------------------------------------------------------------------------------------------------------------
>I28593_M024_Malvaceae_Carpodiptera_cubensis_seq1
---------------------------------------------------------------------------------------------------------------------------------------------------------------------------------------------------------------------------------------------------------------------------------------------------------------------------------------------------------------------------------------------------------------------------------------------------------------------------------------------cattga----tttaacctttttaatgc---caaa---gtatacatgcgaattttacgttt---------ttat--------tcatc--------aata-acaaaaa----ctttaaagattgtct-gc---------acacattctcagtt---gcat-----------------gtcattttgcatat---------------ta------------atctttt----taactatgaaacatccttatca-------------------------------------------------tctcaggctcgtttatgggatatgcgtcgattagaagctggatctgctctttttaaccttgagcatagacgtgttgtgaactctgcatatttctctc-------------------------------------------cattgtccggcagcaaaattcttaccacatctcaagataatcgtcttcgtatatgggattctatatttggaaatttggattcaccaagtcgagaaattgtacatagtcatgatttcaatcgacatttgactcctttccgagctgaatgggatccaaaggtcataaa----attt-g--------atttg-g-aagtactctggtttttggtctaattc---tata----tct--ttttatctttaaagatcccattg-ttct-tttt---------------tgcaggatccattagagtctct------------------------------------------------------------------------------------------------------------------------------------------------------------------------------------------------------------------------------------------------------------------------------------------------------------------------------------------------------------
>I28594_M025_Malvaceae_Herrania_nitida_seq1
-----------------------------------------------------------------------------------------------------------------------------------------------------------------------------------------------------------------------------------------------------------------------------------------------------------------------------------------------------------------------------------------------------------------------------------------------------------------------------------------gttgc------------agcctttggtattc---caaa---gcatacgtggggattttgtgttt---------ttcttgctactatcatc--------agta-acaaaaa----ctttaaagactgtct-gg---------atacatactcaagttttgaat-----------------gtaagtttgcataa-----------------------------ctcttct-----aacaatcaaatattcttatca-------------------------------------------------cctcaggctcgtttgtgggatatgcgtcgattagaagctggatctgctctatataacctagagcataggcgtgttgttaactctgcctatttctctc-------------------------------------------cgttgtctggcagcaaaattcttacgacttctcaggataatcgccttcgtatatgggattccatctttggtaatttggactcaccaagtcgagaaattgtacatagtcatgatttcaatcgacatttgacacctttccgagctgaatgggatcccaaggtcggaaa----attt-g--------atatg-a-cgatacttc-attattggttt-atca---tgta----ttc--tttcacctttaaagattccattg-ttgc-ttttt-------------atgcaggatccatctgagtctctagcagttattggtcgctacataagtgaaaattttaatggaact-----------------------------------------------------------------------------------------------------------------------------------------------------------------------------------------------------------------------------------------------------------------------------------------------------------------
>I28595_M184_Malvaceae_Guazuma_ulmifolia_seq1
-----------------------------------------------------------------------------------------------------------------------------------------------------------------------------------------------------------------------------------------------------------------------------------------------------------------------------------------------------------------------------------------------------------------------------------------------------------------------------------------------------------------------------------tgtacatggggatttcatattt---------ttcttgctactatcatc--------agca-acaaaaa----ctatacagactgtct-ag---------acacaagctcaatttttgcattttgcttactaccacacatatttttccagaa---------------aggtcatactatgtctcttct-----aacmatcaaatrttcttatct-------------------------------------------------cctcaggctcgtttgtgggatatgcgtcgattagaagctggatctgctttgtataaccttgagcataggcgtgttgttaactctgcctatttctctc-------------------------------------------cgttgtctggcagcaaaattcttaccacatctcaggataatcgccttcgtatatgggattccatctttggtaatttggactcaccaagtcgagaaattgtacatagtcatgatttcaatcgacatctgactcctttccgagctgaatgggatcccaaggtcataaa----attt-g--------atatg-a-agatacttc-atttttggttt-atta---tgta----ttt--tttcacctttaaagattacattk-ktgc-wkkwt-------------rtgcaggatccatcagagtctttagcggttgttggtcgttacattagtgaaaattataatggaactgccctacatcccattga------------------------------------------------------------------------------------------------------------------------------------------------------------------------------------------------------------------------------------------------------------------------------------------------
>I28596_M026_Malvaceae_Ruizia_cordata_seq1
-------------------------------------------------------------------------------------------------------------------------------------------------------------------------------------------------------------------------------------------------------------------------------------------------------------------------------------------------------------------------------------------------------------------------------------------------------------------------------------------------------ttttttcctttttgtac---caaa---gtaagaatgggrattttatgytt---------ttattgtwactaccatc--------agta-acaagga---cttttaaagattgtat-gtggrcatgcaasacatgctcaattttwgcat-----------------gttcttttgggtac---------------ya------------cttttct-----aamaatctaacattcctatcr-------------------------------------------------tttcaggctcgtttgtgggatatgcgtcgattrgaagctggatcttctctttgtarccttgagcataamygtgttgtgaactctgcctatttctcty-------------------------------------------cttnvwctggaaccaaaattcttrccacatctcaagataatsrtcttcgagtatgggattccatctttggtaatttggatgcaccaagtcgagaaattgtacayagtcatgatttcaatcracatttgactcctttccgagctgaatgggatcctaaggtcataaa----attt-g--------atata-a-aggtactcaagtctctggttt-atta---tata----tct--ctc-atctttaaaratttccatgtttcc-ttttt------------------------------------------------------------------------------------------------------------------------------------------------------------------------------------------------------------------------------------------------------------------------------------------------------------------------------------------------------------------------------------------------
>I28598_M028_Malvaceae_Glyphaea_brevis_seq1
---------------------------------------------------------------------------------------------------------------------------------------------------------------------------------------------------------------------------------------------------------------------------------------------------------------------------------------------------------------------------------------------------------------------------------------------------------------------------------------------------------------tttgtatac---caaa---gtatacat-gggattttatgtttc-----------ttgcatccatcatc--------aata-acaataa----ctttaaacactgtct-gg---------tgctgtgctcaattttcacac-----------------atcattttgcatgc---------------taata---------ctcttct-----aacaatca-attttcgtatca-------------------------------------------------cctcaggcacgtgtgtgggatatgcgtcaattagaggctgtatctgctctttataaccttgagcatagacgtgttgttaactctgcctatttctccc-------------------------------------------cattgtctggcagcaaaattcttaccacatctcaggataatcgcattcgtatatgggattccatatttggtagtttggactcaccaagtcgagaaattgtgcatagtcatgatttcaatcggcatttaactcctttcagagctgaatgggaccctaaggtcataga----tttt-g--------atatg-a-aagtacttc-cttatttgttt-atta---tata----tct--tttcagttttaaagattcagtgt-tcgc-ttttg--------------tgcaggatccatcagagtctctagccgttatcggtcg---------------------------------------------------------------------------------------------------------------------------------------------------------------------------------------------------------------------------------------------------------------------------------------------------------------------------------------------
>I28599_M029_Malvaceae_Desplatsia_dewevrei_seq1
--------------------------------------------------------------------------------------------------------------------------------------------------------------------------------------------------------------------------------------------------------------------------------------------------------------------------------------------------------------------------------------------------------------------------------------------------------tcatttgatattttattgtattgatattcagctgtcgccttgc-----atggccttttgtatacc-----------------------------------------------------------------------aaaatat----rcagaaacagtgtctcat---------acacatgctccattttttcat--------------------------------------------tgtagtw---------ctcttct-----aacaatcaaattttcttatta-------------------------------------------------cctcaggctcgtttgtgggatatgcggcgattagaagctggatctgttctttataaccttgagcatagacgtgtagttaactctgcttatttctccc-------------------------------------------cgttrtctggcagcaaaattcttaccacatctcaggataatcgtcttcgtatatgggattccatctttggtaatttggactcaccaagtcgagaaatcgtacatagtcatgatttcaatcggcatttaactcctttycgagctgaatgggaccctaaggtcaaaaa----aattaa------tkatatg-a-aaatwcttc-ctcatttgttt-atta---ctta----tct--tttcagttttaaagattcaatcg-ttcc-tttct-------------gtgcaggatccatcagagtctttagcagttatcggtc----------------------------------------------------------------------------------------------------------------------------------------------------------------------------------------------------------------------------------------------------------------------------------------------------------------------------------------------
>I28600_M146_Malvaceae_Mortoniodendron_guatemalense_seq1
------------------------------------------------------------------------------------------------------------------------------------------------------------------------------------------------------------------------------------------------------------------------------------------------------------------------------------------------------------------------------------------------------------------------------------------------------------------------------------------------------------ccttttgtatac---caa----gtatacatggggattttatgttt---------ttattgctac-atcatc--------aata-gaaaaaa----ctttacagattgtct-gc---------acacatgctcaatttccacat-----------------gtgattttgcatgc---------------tt------------ctcttct-----aaaaatcaaacatcctcatcc-------------------------------------------------tctcaggctcgtttgtgggatatgcgtcaattagaagctggatctgctctttgtaaccttgagcatagacgtgttgtgaactctgcctatttctccc-------------------------------------------cattttctggcagcaaaattctttccacatctcaggataaccgtcttcgtatatgggattccatctttggtaatttggactcaccaagtcgagaaattgtacatagtcatgatttcaatcgacatttgactcctttccgagctgaatgggatcctaaggtcataaaatagattt-g--------atatg-a-aagtactct-cttattggtct-atta---tata----tct--ttttatctgtaaagattcccttg-ttcc-ttttt-------------gtgcaggatccatcagagtctcyggcagttataggtcgctacataagcgaaaat-----------------------------------------------------------------------------------------------------------------------------------------------------------------------------------------------------------------------------------------------------------------------------------------------------------------------------
>I28601_M030_Malvaceae_Sparmannia_africana_seq1
-------------------------------------------------------------------------------------------------------------------------------------------------------------------------------------------------------------------------------------------------------------------------------------------------------------------------------------------------------------------------------------------------------------------------------------------gctcctaagtacatcccttgatattttattctattgatrttaagctgttgctttac-----gyagctttt----------------------tgttgraatttcrtat--------------------------------------------------------------------------------------gtcaatttycrcat-----------------ktcattttacata----------------taata---------ctcttct-----aacaatcaaattttcttgtca-------------------------------------------------cctmaggctcgtttatgggatatgcgtcgtttagaagcyggatcttctctttacaaccttgctcatasacgtgttgttaactctgcctatttctccc-------------------------------------------cattgtctggcaccaaaattcttaccacktctcaggataatcgccttcgaatatgggattccatctttggtaatttggactcaccaagtcgagaaattgtacatagtcatgatttcaaccggcatttaactcctttccgagctgaatgggaccctaaggtcataaa----attc-g--------atatg-a-aaatacttc-ctaatttgttt-attat--tatata--tct--gttcagttttaaagatttgattg-tttc-ttttt--------------tgcaggatccatcagagtctctagcagtyattggtcgttac-----------------------------------------------------------------------------------------------------------------------------------------------------------------------------------------------------------------------------------------------------------------------------------------------------------------------------------------
>I28603_M223_Malvaceae_Gossypium_hirsutum_seq1
------------------------------------------------------------------------------------------------------------------------------------------------------------------------------------------------------------------------------------------------------------------------------------------------------------------------------------------------------------------------------------------------------------------------------------------------------------------------------------------ttacatcgc--------------------------------------------------------------------------------------------------------------------------------------cgtgctcggtttttgtgt-----------------tttattttgcacgg---------------ta------------ctctygt-----gacaaccaaacatcgttctta-------------------------------------------------tcataggcccgtttgtgggatatgcgtcgattagaagctggatctgttcttgctaatctcgagcatagacgtgttgtgaactccgcctatttctctc-------------------------------------------cattttctgggactaaaatccttaccacgtctcaagataatcgccttcgcatatgggattccatcttccgggatttggactcaccgagtcgggaaatcgtacatagtcatgatttcaatcggcatttgactcctttccgagctgaatgggatcctaaggtcataaa----accg-g--------atact-------------gttattrtttt-acra---caya----tctc-ttttatatttaatgattccc--------------------------------------------------------------------------------------------------------------------------------------------------------------------------------------------------------------------------------------------------------------------------------------------------------------------------------------------------------------------------------------------------------------
>I28604_M032_Malvaceae_Entelea_arborescens_seq1
------------------------------------------------------------------------------------------------------------------------------------------------------------------------------------------------------------------------------------------------------------------------------------------------------------------------------------------------------------------------------------------------------------------------------------------------------------------------------------aagctgttgctttac-----atagccttt----------------------tgttggaatttcatatttc-----------ttgcttccatcatc--------aata-ataaaaa----ctttaaccagtgtgt-gg---------acacaagctcaatttctgcat-----------------gtcattttacata----------------tatta---------ctcttct-----aacaatca-attttcttgtca-------------------------------------------------cctcaggctcgtttatgggatatgcgtcgattagaagctggatctgctctttgtaaccttgcgcatagacgtgttgttaactccgcatatttctccc-------------------------------------------cattgtctggcaccaaaattcttaccacatctcaggataatcgcattcgaatatgggattccatctttggtaatttggactcaccaagtcgagaaattgtacatagtcatgatttcaatcggcatttaactcctttccgagctgaatgggaccctaaggtcataaa----attc-g--------atatg-a-aaatacttt-ctaattagttt-atta---tata----tct--gttcagttttaaagattcaattg-tttc-ttttt--------------tgcaggat--------------------------------------------------------------------------------------------------------------------------------------------------------------------------------------------------------------------------------------------------------------------------------------------------------------------------------------------------------------------------
>I28605_M235_Malvaceae_Abutilon_sp_seq1
------------------------------------------------------------------------------------------------------------------------------------------------------------------------------------------------------------------------------------------------------------------------------------------------------------------------------------------------------------------------------------------------------------------------------------------------------------------------------------------------------------------------------------------------tatatgttt----------tcttgctactacggtc--------tatt-aaaaaaa----ctagaaaaactgtct-g----------gtacacgctcgatt----------------------attttaytttgcatgg---------------tt------------ctcttct-----gacaaccaagcatctttgtta-------------------------------------------------tcataggctcgtttgtgggatttgcgtcgactggaagctggatcttctctggctaatcttgcgcataaacgtgttgtgaactctgcctacttctctc-------------------------------------------cattgtctggcaccaaaatccttaccacgtctatagataatcgccttcgtatatgggattccatcttcggggatttggattcaccaagtcgggaaattgtacatagtcatgatttcaatcgacatttgactcctttccgggctgaatgggatcctaaggtcataaa----a-ttgg--------attca-g-ctgtacttt-------------------------------------------------------------------------------------------------------------------------------------------------------------------------------------------------------------------------------------------------------------------------------------------------------------------------------------------------------------------------------------------------------------------------------------------------------------------
>I28606_M033_Malvaceae_Reevesia_formosana_seq1
---------------------------------------------------------------------------------------------------------------------------------------------------------------------------------------------------------------------------------------------------------------------------------------------------------------------------------------------------------------------------------------------------------------------------------------------------------------------------------------------------------------------------------------------aattttatgttt---------taattgctgctatcaac--------aata-acaaaaa----ctctaaagactgtct-gg---------agacatgctcaatttctgcat-----------------gccatcttgcattm---------------ta------------gtcttct-----aacaatcaaacgtccttatca-------------------------------------------------tctcaggctcgtttgtgggatatgcgtcgattagaagctggatctgctatttgtaaccttgagcatagacgtgttgtgaactctgcctacttctctc-------------------------------------------cattgtctggcagcaaaattcttaccacatctcaggataatcgccttcgtatatgggattccatctttggtaatttggactcaccaagtcgagaaattgtgcatagtcatgattttaatcgacatttgactcctttccgagctgaatgggatcctaaggtcataaa----attt-t--------atatg-a-aagtgctct-gttattggtat-atta---tata----tct--ttttatcttcaaagattctgttg-ttcc-ttttt--------------tgcaggatcc------------------------------------------------------------------------------------------------------------------------------------------------------------------------------------------------------------------------------------------------------------------------------------------------------------------------------------------------------------------------
>I28607_M034_Malvaceae_Mansonia_altissima_seq1
----------------------------------------------------------------------------------------------------------------------------------------------------------------------------------------------------------------------------------------------------------------------------------------------------------------------------------------------------------------------------------------------------------------------------------------------------------------------------------------tgttgcattac-----ttcgtcttttgcatac---cgaa---gtatgcatg-ggattttatgtttt--------tttttgcacctgtaatt--------tata-gtgaaac----ttattaagactgtct-gg---------agacatgctcaattgttgca------------------gtgattttgcatac---------------ta------------ctcatct-----aacaattaaatttctatatca-------------------------------------------------tcttaggctcgcttgtgggatatgcgtcgattagaagctggatcagctctttgtaatcttgagcacaaacgtgttgtgaactctgcctatttctctc-------------------------------------------cattgtctggtagcaaaattctgaccacttctcaggataatcgtcttcgtatatgggattccatatttggtaatttggactcaccaagtcgggaaattgtacatagtcatgatttcaatcgacatttgactcctttccgagctgaatgggacactaaggtcataaa----ttta----------atatg-a-aagtgcttt-gttattggttt-attatagtat-----ttt--ttttatccttaaagaatcccttg-ttcc-ttttt-------------gtgcaggatccatcagagtctctagcagtta----------------------------------------------------------------------------------------------------------------------------------------------------------------------------------------------------------------------------------------------------------------------------------------------------------------------------------------------------
>I28608_M035_Malvaceae_Hosfordia_alata_seq1
----------------------------------------------------------------------------------------------------------------------------------------------------------------------------------------------------------------------------------------------------------------------------------------------------------------------------------------------------------------------------------------------------------------------------------------------------------------------------------------------------------------------------------------------------------------------------------------------------cac----ykrkwrmwwktgyyt-g----------kkacacgctcgatt----------------------attttactttgcatgg---------------tt------------ctcttct-----gacaaccaagcatctttgtca-------------------------------------------------tcataggcycgtttgtgggatttgcgtcgwctagaagctggatctgctctkgctaatctcgcacatagacgtgttgtgaactctgcctacttctctc-------------------------------------------cattgtctggcaccaaaatccttaccacatctatmgataatcgccttcgtatatgggattccatcttcggggatttggattcaccaagtcgggaaattgtacahagtcaygatttcaatcgacatttgactcctttccgagctgaatgggatcctaaggtcataaa----awtkgr--------wttca-g-ctgtacttt---tattrttct-atga---a------------ttttkwatttaatgattcgttca-ttcg-ttttt-------------atgcaggatccgtcagagtctmtagctgttattggtcgttacataagtgaaaattataatggaacc-----------------------------------------------------------------------------------------------------------------------------------------------------------------------------------------------------------------------------------------------------------------------------------------------------------------
>I28609_M036_Malvaceae_Pentaplaris_davidsmithii_seq1
-------------------------------------------------------------------------------------------------------------------------------------------------------------------------------------------------------------------------------------------------------------------------------------------------------------------------------------------------------------------------------------------------------------------------------------------------------------------------------------------------------------------------------------tacacggggattttatgttt----------ttttgctactatcgtc--------gaga-cagaaaa----ctttaaaaactg-----tg--------acacatgctccatttttgcat-----------------gtcattttgcatgc---------------ta---------------ttct-----aaaaaccaaacatccttgtta-------------------------------------------------tatcaggctcgtttgtgggatatgcgtcgattagaagctggatctgctcttgctagcctcgagcatagacgtgttgtaaactctgcctatttctctc-------------------------------------------cattgtctggcaccaaaatccttaccacatctcaagataatcgccttcgtatatgggattccatctttcagaatttggactctccaagtcgggaaattgtacatagtcatgatttcaatcgacatttgactcctttccgagctgaatgggatcctaaggtcataaa----attt-g--------acatg-g-aagtactct-gttattggttt-acta---tata----tct--ttccatttttaaagattcccttt-tgcc-ttttt-------------ctgcaggatccatcagagtctctagctgttattggtcgttacatcagcgaaaattataatggaa-------------------------------------------------------------------------------------------------------------------------------------------------------------------------------------------------------------------------------------------------------------------------------------------------------------------
>I28610_M037_Malvaceae_Heritiera_littoralis_seq1
-----------------------------------------------------------------------------------------------------------------------------------------------------------------------------------------------------------------------------------------------------------------------------------------------------------------------------------------------------------------------------------------------------------------------------------------------------------------------------------------------------------------------c---aaaa---gtatacctggggattttatgttt---------ttagtgctactgtcatc--------aata-acaaaaa----ctttaaagattgtct-gc---------atgcatgctcaattttcgctt-----------------gtcattttgcatgt---------------ta------------ctcttct-----aactatcaaacatccttatca-------------------------------------------------tctcaggctcgtttgtgggatatgcgtcgattagaagctggatctgctctttgtaaccttgagcataaacgtgttgtgaactctgcctatttctctc-------------------------------------------cattgtctgggagcaagattcttaccacatctcaggataatcgtcttcgtatatgggattctatctttggtaatttggactcaccaagtcgagaaatagtacatagtcatgatttcaatcgacatttgactcctttccgagctgaatgggatcctaaggtcataaa----attt-g--------atatg-a-aagtactat-gttattggttt-atta---tata----tc----------tttaaagattcccttg-ttcc-ttttt-------------gtgcaggatccatc---------------------------------------------------------------------------------------------------------------------------------------------------------------------------------------------------------------------------------------------------------------------------------------------------------------------------------------------------------------------
>I28611_M062A_Malvaceae_Durio_zibethinus_seq1
---------------------------------------------------------------------------------------------------------------------------------------------------------------------------------------------------------------------------------------------------------------------------------------------------------------------------------------------------------------------------------------------------------------------------------------------------------------------------------attaaactgttgcattac----tttatcctttcgtatac---caaa---gtatacatggggatttaatattt---------ttattgctactatcatc--------aata-acaaaaa----ctttaaagattgtct-gc---------acacatggtcaatttttgcat-----------------gtcattttgcatac---------------ta------------ttctttt-----gccaatcaaacatccttatca-------------------------------------------------tttcaggctcgtttgtgggatatgcgtcgattagaagctggatcttctctttgtaaccttgagcatagacgtgttgtgaactctgcctatttctccc-------------------------------------------cattgtctggatgcaaaattcttaccacatctcaggataatcgtcttcgtatatgggactccatctttggtaatttggactcaccaagtcgagaaattgtacatagtcatgatttcaatcgacacttgactcctttccgagctgaatgggatcctaaggtcataaa----attt-g--------atatg-a-aagtacttt-attattggttt-atta---taca----tc---ttttatctttaaaga-------------------------------------------------------------------------------------------------------------------------------------------------------------------------------------------------------------------------------------------------------------------------------------------------------------------------------------------------------------------------------------------------------------------
>I28612_M038_Malvaceae_Brachichyton_bidwillii_seq1
----------------------------------------------------------------------------------------------------------------------------------------------------------------------------------------------------------------------------------------------------------------------------------------------------------------------------------------------------------------------------------------------------------------------------------------------------------------------------------------------------------------------------------------------attctat-------------------ttactgtcatc--------aata-acaaaaa----cattaaagattgtct-gc---------acacatgctcgattttcgcat-----------------gtcattttgcatac---------------ta------------ctcttct-----aaccaccaaacatccttatca-------------------------------------------------tctcaggctcgtttgtgggatatgcgtcgattagaagctggatctgctctttgtaaccttgagcatagacgtgttgtgaactctgcctatttctctc-------------------------------------------cattgtctggcagcaaaattcttaccacatctcaggataatcgtcttcgtatatgggattccatctttggtaacttggactcaccaagtcgagaaatagtacatagtcatgatttcaatagacatttgactcctttccgagctgaatgggatcctaaggtcataaa----attt-t--------atatg-a-acgtactct-gttattggttt-atta---tata----tc----------tttaaagattcccgtg-ttcc-ttttt-------------ctgcaggatccatcgga------------------------------------------------------------------------------------------------------------------------------------------------------------------------------------------------------------------------------------------------------------------------------------------------------------------------------------------------------------------
>I28613_M039_Malvaceae_Eriotheca_macrophylla_seq1
-------------------------------------------------------------------------------------------------------------------------------------------------------------------------------------------------------------------------------------------------------------------------------------------------------------------------------------------------------------------------------------------------------------------------------------------------------------------------------------------------------cattactttttttttac---cgaa---gtatgcatgsggattttatgctt---------ttttttttgttactatt-----------------------------------------------------------------------------------------gtcattttgcatgc---------------ca------------ctcttct-----aacaaccaaacatccttgtca-------------------------------------------------tctcaggctcgtttgtgggatatgcgtcgattagaagctggatctgcacttgctaacctcaagcatagacgtgttgtgaactctgcctatttctctc-------------------------------------------cgttgtctggcaccaaaatcctkaccacatcccaagataatcgccttcgtatatgggattccatctttcggaatttvgactcaccaagtcgggaaattgtacatagccacgatttcaatcgacatttgactcctttchgagctgaatgggatcctaaggtaawaaa----attttg--------acatg-g-aagtactct-gttatcagttt-gcta---tata----tct--tttcat-tttaaagattcacttg-ttc--ttttt-------------gtgcaggatccgtcagagtctctagctgttattggtcg---------------------------------------------------------------------------------------------------------------------------------------------------------------------------------------------------------------------------------------------------------------------------------------------------------------------------------------------
>I28615_M041_Malvaceae_Pterygota_brasiliensis_seq1
----------------------------------------------------------------------------------------------------------------------------------------------------------------------------------------------------------------------------------------------------------------------------------------------------------------------------------------------------------------------------------------------------------------------------------------------------------------------------------------------------------------------------------------rtrrrgatttcatgtyy---------wksttratwmtkyyawm--------awtk-acaaaaa----cttgaaagattgtct-gc---------atgcatgctcaattttcatgt-----------------gccattttgtattc---------------ta---------------ttct-----aactatcaaacatgcttatca-------------------------------------------------tctcaggctcgtttgtgggatatgcgccgcttagaagctggatctgctctttgtaaccttgagcataggcgtgttgtgaactctgcctatttttctc-------------------------------------------cattgtctggcaacaaaattcttactacatctcaggataatcgtcttcgtatatgggattccatctttggtaatttggactcaccaagtcgggaaatagtacatagtcatgatttcaatcgacatttgactcctttccgagctgaatgggatcctaaggtcataag----attt-t--------atata-a-aaat-ctct-gttattggttt-atta---tata----tc----------tttaaagatttcgttg-ttcc-ttttt-------------gtgcaggacccatca--------------------------------------------------------------------------------------------------------------------------------------------------------------------------------------------------------------------------------------------------------------------------------------------------------------------------------------------------------------------
>I28616_M042_Malvaceae_Leptonichya_maranta_seq1
-----------------------------------------------------------------------------------------------------------------------------------------------------------------------------------------------------------------------------------------------------------------------------------------------------------------------------------------------------------------------------------------------------------------------------------------------------------------------------------taagctgttgcattac-----gtagcctgttttattc---cttm---gcgcacatggggaattcatgcat---------ttattggtactatcatg--------gatm-atgaaaa----tctagaagactgtgt-gg---------cca---gctcaatttttgctt-----------------atcrttctgtagac---------------ta------------ttcttct-----tacattcaaacattcttataa-------------------------------------------------ccacaggctcgtttgtgggatatgcgtcgattagargctggatctgctctttataacctggagcataggcgtgtcgttaactctgcctatttctctc-------------------------------------------cattatctggcagcaaaattcttaccacatctcaggataatcgccttcgaatatgggattccgtctatggtaatttgaactcaccaagtcgagaaattgtacatagtcatgatttcaatcgacatttgactcctttccgagctgaatgggatcccaaggtcataaa----attt-a--------atatg-a-aagtacttt-gttattggttt-atta---tata----tct--tttaaggtttaaagatttcgttc-ttcc-ttttt-------------gtgcaggattcatcagagt----------------------------------------------------------------------------------------------------------------------------------------------------------------------------------------------------------------------------------------------------------------------------------------------------------------------------------------------------------------
>I28617_M043_Neuradaceae_Neurada_procumbens_seq1
--------------------------------------------------------------------------------------------------------------------------------------------------------------------------------------------------------------------------------------------------------------------------------------------------------------------------------------------------------------------------------------------------------------------------------------------------------------------------------------------------------gttatggtttccatgc---tgaa------------------ttatgttt------------------------------------------------------------------gt----------------------------------------------------------------------------tg------------ttttkct--catcataatcaaattgtattatca-------------------------------------------------cttcaggctcgcatatgggatatgcgtaagatggaatccgagtcttctctttacaatctcgcacataaacgtgttgttaactctgcatatttctccc-------------------------------------------ctatatcgggcagcaaaattttgacaacatctcaggataaccgtcttcgcatatgggattccatctttggcgatttggattcaccaagccgtgaaattgtacatagtcatgatttcaatcgacatttgactcctttccgagctgaatgggatcctaaggttgtaaa--------------------------aagtggcct-------------cttaga-aatag---ttttggttggttcttaaatatttgttta---------------------------------------------------------------------------------------------------------------------------------------------------------------------------------------------------------------------------------------------------------------------------------------------------------------------------------------------------------------------------------------------------------t-
>I28618_M044_Malvaceae_Pentace_laxiflora_seq1
-----------------------------------------------------------------------------------------------------------------------------------------------------------------------------------------------------------------------------------------------------------------------------------------------------------------------------------------------------------------------------------------------------------------------------------------------------------------------------------------------------------gccttttttatac---caat---ttataaatgggaattttatgttt---------tttc--------tcatt--------gata-acaaaaa-----cttaaagattattt-gt---------tcacatgatcagtt---gcat-----------------gtcattttgcatat---------------ta------------ctctcct-----aaccaggaaacatccttatca-------------------------------------------------cctcaggctcgtttgtgggatatgcgtcgattagaagctggatctgctctttgtaaccttgagcacaaacgtgttgtgaactctgcatatttctctc-------------------------------------------cattgtccggcagcaaaattcttaccacatctcaggataatcgccttcgtatatgggattccatctttggaaatttggattcaccaagtcgagaaattgtacatagtcatgatttcaatcgacatttaactcctttccgagctgaatgggatcctaaggttataaa----attt-g--------atatg-a-aagtactct-gttgttggttt-attg---catg----tct--ttttatttttaaagattcc-------------tw-------------gmrmaaattatrayggaayt---------------------------------------------------------------------------------------------------------------------------------------------------------------------------------------------------------------------------------------------------------------------------------------------------------------------------------------------------------------
>I28619_M045_Malvaceae_Phragmotheca_mammosa_seq1
-------------------------------------------------------------------------------------------------------------------------------------------------------------------------------------------------------------------------------------------------------------------------------------------------------------------------------------------------------------------------------------------------------------------------------------------------------------------------------------------------------------acacac---ac---caaa---gtatacacggggattttatgttt---------attttgctactttcgtcaataaaaaaaaa-aaaaaaa----attccaaaactac---ttg--------gcacaagctcaatttttgcat-----------------gtcattttgcatgc---------------ta------------ctcttct-----aacaaccaaacacccctgtca-------------------------------------------------tctcaggctcgtttgtgggatatgcgtcaattagaagctggatctgctcttgctaacctcgggcatagacgtgttgtgaactctgcctatttctctc-------------------------------------------ctttgtctggcaccaaaatccttaccacatctcaagataatcgccttcgcatatgggattccatctttcggaatttggactcaccaagtcgggaaattgtacatagtcatgatttcaatcgacatttgactcctttccgagctgaatgggatcctaaggtcataaa----attt-g--------acatg-g-aagtactct-gttattggttt-acta---tata----cct--tcttatttctaaagattcccttg-ttcc-ttttt-------------gtgcaggatccgtcagagtctctagctgtt-----------------------------------------------------------------------------------------------------------------------------------------------------------------------------------------------------------------------------------------------------------------------------------------------------------------------------------------------------
>I28620_M046_Malvaceae_Camptostemon_shultzii_seq1
----------------------------------------------------------------------------------------------------------------------------------------------------------------------------------------------------------------------------------------------------------------------------------------------------------------------------------------------------------------------------------------------------------------------------------------------------------------------------------------------------------------------------------------------------------------------------------------------------------cttttatatacttcttcgt--------------------------gcat-----------------tttattttacgtgc---------------ta------------ctcttct-----gacaaccaaacatctttgtta-------------------------------------------------tcataggctcgtttgtgggatatgcgtctattagaagctggatcttctcttgctaatctcgagcatagacgtgttgtgaactctgcctatttctctc-------------------------------------------cattgtctggcacsaaaatcctgaccacatctcaagataatcgccttcgtatatgggattccatctttcgggatttggactcaccaagtcgagaaattgtacatagtcatgatttcaatcgwcwtttgactcctttccgagctgaatgggatcccaaggtcataaa----attg-g--------ataca-g-tagtact---gttattgtttt-atta---ta------tct--ttttatttttaatgt-------------------------------------------------------------------------------------------------------------------------------------------------------------------------------------------------------------------------------------------------------------------------------------------------------------------------------------------------------------------------------------------------------------------
>I28621_M153_Malvaceae_Trichospermum_sp_seq1
-------------------------------------------------------------------------------------------------------------------------------------------------------------------------------------------------------------------------------------------------------------------------------------------------------------------------------------------------------------------------------------------------------------------------------------------------------------------------wtattgatattaagctgttkctttgt-----gtagccttttgtatgc---caaa-----gtgtagtgaggtttcatgtttc--------ttgctctta---------------------atggaaa----ckttaaatagtgtct----------cgacaaatggtccatttttgcat--tgcta---------------------------------------ta------------cttttct-----aachataaaattttcttattacctcagkctcgttwgykkkawatkcgkcamttakaakmtggawmtgcyycctcaggctcgtttgtgggatatgcrgcaattagargctggatctgctctttatadccttgagcatagacgtgtagttaactctgcctacttctccc-------------------------------------------cattktcydgcagcaaaattcttacaacatcncaggataatcgccttcgtatatgdgattccatctttggtaatttggactcaccaagtcgagaaatmdtacatagtcatgatttcaabcggcatttaactcctttccgagctgaatgggaccytaaggtcattaa---cattg----------atatg-a-amatrcttc-ctcatttgttt-atta---wttt----tct--tttcagkttttaagrttccattg-ttct-ttttt-------------gtgcaggatccatcagagtctctagcagttatccgtcggtacattagtgaaaattacaacagaactgcc--------------------------------------------------------------------------------------------------------------------------------------------------------------------------------------------------------------------------------------------------------------------------------------------------------------
>I28623_M048_Malvaceae_Abroma_augusta_seq1
---------------------------------------------------------------------------------------------------------------------------------------------------------------------------------------------------------------------------------------------------------------------------------------------------------------------------------------------------------------------------------------------------------------------------------------------------------------------------------attaagctgttgcattac-----ttagccacatttata-----------atgtacatgggcaattcatgttt---------ttattg-tactatcctc--------gata-attaaaa----tttagaagactgtgt-gg---------ccgcatgctcaatttttgcat-----------------gtcattctgcagac---------------ta------------cttttct------aaaatcaaacattcttatca-------------------------------------------------cctcaggctcgtttgtgggatatgcgacgattagaagctggatctgctctttataaccttgagcacagacgtgtggttaattctgcctatttctctc-------------------------------------------cattgtctggcagcaaaattcttaccacatctcaggataatcgccttcgtatatgggattccatttttggtagtttggactcacctagtcgagaaattgtacatagtcacgatttcaatcggcatttgactcctttccgagctgaatgggatcctaaggtcaaaaa----gttt-g--------atatg-a-aagtacttt-gttattggttt-attt---tata----tct--ttgcacctttgaagattccattc-ttgc-ttttt-------------gtgcaggatccgtcagagtctctagcagtt-----------------------------------------------------------------------------------------------------------------------------------------------------------------------------------------------------------------------------------------------------------------------------------------------------------------------------------------------------
>I28624_M049_Malvaceae_Corchoropsis_tomentosa_seq1
---------------------------------------------------------------------------------------------------------------------------------------------------------------------------------------------------------------------------------------------------------------------------------------------------------------------------------------------------------------------------------------------------------------------------------------------------------------------------------------------------------------gctatatat---taagtctgtacctatttrrattktwtrwyy---------twattkytwytaycaws--------mwta-acaaggag-actttaaaagatcgtcc-gt---------gcacatgctcaatttttgcat-----------------gcctttttttgtac---------------ca------------ctcttct-----aacaatctaacattcgtatca-------------------------------------------------tttcaggctcgtttatgggatatgcgtcgattagaagctggatcttctctttgtaaccttgagcataaacgtgttgtgaactctgcctatttctctc-------------------------------------------cattgtctggaaccaaaattcttaccacatctcaggataatcgtcttcgtgtatgggattccatctttggtaatttggacgcaccaagtcgagaaattgtacatagtcatgatttcaatcgacatttgactcctttccgagctgaatgggatcctaaggtcataaa----attt-g--------atgta-a-aggtactca-gtcactggttt-atta---tata----tct--tcat---tttaaagatttccatgtttcc-ttttt-------------gtgcaggatcyatcagagtctywmg----------------------------------------------------------------------------------------------------------------------------------------------------------------------------------------------------------------------------------------------------------------------------------------------------------------------------------------------------------
>I28626_M226_Malvaceae_Helicteres_guazumifolia_seq1
------------------------------------------------------------------------------------------------------------------------------------------------------------------------------------------------------------------------------------------------------------------------------------------------------------------------------------------------------------------------------------------------------------------------------------------------------------------------------gatatgaacatgttgcattag-----ttggttttcttcatat---tgaa---gcatgcatg-ggattttatgttt---------ttattgctactataatt--------aata-acaaaaa---------------------------------------ctaattgttgca------------------gtgattttgaatac---------------ta------------ctmttct-----aacaatcaaatttctatatca-------------------------------------------------tcttaggctcgtttgtgggatatgcgtcaattagaagctggatctrctctttgtaacctggagcataaacgtgtagtgaactctgcctatttctctc-------------------------------------------cattgtctggtagcaaaattcttacgacatctcaggataatcgccttcgtatatgggattccatatatggtaatttagactcaccaagtcgggaaattgtacabagtcatgatttcaatcgacatttgactcctttccgagctgaatgggatcctaaggtcataaa-----tta----------atatg-a-aagtgcttt-gttattggaty-gttatagtata----tct--ttttatccttaaataatcccttg-ttcc--tttt-------------gtgcaggatccatcagagtctctagcagttattggtcgttacattagtgaaaatt----------------------------------------------------------------------------------------------------------------------------------------------------------------------------------------------------------------------------------------------------------------------------------------------------------------------------
>I28628_M051_Malvaceae_Werklea_horrida_seq1
----------------------------------------------------------------------------------------------------------------------------------------------------------------------------------------------------------------------------------------------------------------------------------------------------------------------------------------------------------------------------------------------------------------------------------------------------------acttgatattttatgcaattcat-ttagcatgttgcattgc------------------------cgaa---gcatacatg-gagttttgtggtgtt------tgttttgctactattgatc-------gataaaagaaaaaaaacctttaagaacatct-------------------------------------------------------------------------------ta----------------------------------------tgtta-------------------------------------------------tcataggctcgattgtgggatatgcgccgattagaagctggatctgctcttgctagtctccagcatagacgtgttgtgaactctgcctatttctcac-------------------------------------------cattgactggcaccaaaatccttaccacatctcaagataatcgccttcgtatatgggactccatcttccgtggtttggactcaccaagtcgggaaattgtacatagtcaagatttcaatcgacatttgactcctttccgagctgaatgggatcccaaggtcataaa----aata-g--------atacg-g-tagtact---gttattgtttttackg---twtc----tttc-ttttatttttgatgakggactcg-ttca--tttt-------------gtgcaggatccatcagagt----------------------------------------------------------------------------------------------------------------------------------------------------------------------------------------------------------------------------------------------------------------------------------------------------------------------------------------------------------------
>I28629_M052_Malvaceae_Spirotheca_rosea_seq1
----------------------------------------------------------------------------------------------------------------------------------------------------------------------------------------------------------------------------------------------------------------------------------------------------------------------------------------------------------------------------------------------------------------------------------------------------------------------------------------------------tatatatatatatattttac---cgaa---gtatacattgggattttatgctttt-----ttttttttttgttactgtc-----------------------------------------------------------------------------------------gtcattttgcatgc---------------ta------------ctattct-----aacaaccaaacatccttgtca-------------------------------------------------tctcaggctcgtttgtgggatatgcgtcgattagaagctggatctgcacttgctaacctcaagcatagacgtgttgtgaattctgcctatttctctc-------------------------------------------ctttgtctggcaccaaaatccttaccacatctcaagataatcgccttcgtatatgggattccatctttcggaatttggacttaccaagtcgggaaatcgtacatagccacgatttcaatcgacatttgactcctttccgagctgaatgggatcctaaggtaatgaa----attttg--------acatg-g-aagtactct-gatatcggttt-acta---tata----tct--gttcattttaaaagattcccttg-ttcc-ttttt-------------gtgcaggatccgtcagagtctctggctgttattggtcgttacataagtgaaaattacaatggaactgctctacatcctattgac-----------------------------------------------------------------------------------------------------------------------------------------------------------------------------------------------------------------------------------------------------------------------------------------------
>I28630_M053_Malvaceae_Huberodendron_swietenioides_seq1
--------------------------------------------------------------------------------------------------------------------------------------------------------------------------------------------------------------------------------------------------------------------------------------------------------------------------------------------------------------------------------------------------------------------------------------------------attacatcacttgatattttatgctgtttatattgacatgttgcattwc-----tcggcttttttttaat--------------------------cgtgttt---------ttatttctactatcgtc--------aata-acaatta----ytttaaaaactgtgt---------ctggcacwtgctcgatttttkaat-----------------gtcaytctgcatac---------------ta------------ctcttct-----aacagcgaaacaacattttca-------------------------------------------------tatcaggcacgtttgtgggatatgcgtcrattagaagctggatctgctcttgctaacctcgagcatagacgagttgtgaactctgcctatttctctc-------------------------------------------cattgtccggcaccaaaatccttaccacatctcaagataatcgccttcgtatatgggattccatctttcggaatttggactcaccaagtcgggaaattgtacatagtcatgatttcaatcgacatttgactcctttccgagccgaatgggatcctaaggtcataaa----attt-g--------acatg-g-aagcactct-gttrtyggttt-actt---tata----tat--atatathtty------------------------------------------------------------------------------------------------------------------------------------------------------------------------------------------------------------------------------------------------------------------------------------------------------------------------------------------------------------------------------------------------------------------------
>I28631_M054_Malvaceae_Trochetiopsis_benjaminae_seq1
---------------------------------------------------------------------------------------------------------------------------------------------------------------------------------------------------------------------------------------------------------------------------------------------------------------------------------------------------------------------------------------------------------------------------------------------------------------------------------------------tactct--tttttttatctttctgtac---caaa---gtatgaatgtggattttatgttt---------ttattgttactaccatc--------agta-acaagga---cttttaaatattgtct-gtggacatgcaacgcatgctcaaattttgcat-----------------gttcttttgggtac---------------ca------------cttttct-----aacaatctaatattcctatcg-------------------------------------------------tttcaggctcgtttgtgggatatgcgtcggttagaagctggatcttctctttgtaaccttgagcataaacgtgttgtgaactctgcctatttctctc-------------------------------------------ctttgtctggaaccaaaattcttaccacatctcaagataatcgtcttcgagtatgggattccatctttggtaatttggaggcaccaagtcgagaaattgtacacagtcatgatttcaatcgacatttgactcctttccgagctgaatgggatcctaaggtcataaa----attt-g--------atat--a-aggtaatcagatctctggttt-atta---tata----tct--at--atctataaaaatttccatgtttcc-ttttt-------------gtgcaggatccatcagagtctcttgca--------------------------------------------------------------------------------------------------------------------------------------------------------------------------------------------------------------------------------------------------------------------------------------------------------------------------------------------------------
>I28632_M055_Malvaceae_Eriolaena_candollei_seq1
------------------------------------------------------------------------------------------------------------------------------------------------------------------------------------------------------------------------------------------------------------------------------------------------------------------------------------------------------------------------------------------------------------------------------------------------------------------------------------------------------------------------------------atggatgggrayyykatkktt---------ttnttgttactaccatc--------agta-acaaggn---cttttaaanattgtct-gtbgacatgyaacdcatgctcaatttttgcat-----------------rttcttttgggtac---------------ca------------chtttct-----aahaatctaamattcctatcd-------------------------------------------------tttyaggckcgtttgtgggatatgcgtcgattagaagctggatcttctctttgtaaccttgagcataaacgtgtygtgaactctgcctatttctcty-------------------------------------------ctttdwctggaaccaaaattcttaccacatctyaagataatcgtcttcgagtatgggattccatctttggtaatttggrcryaccaagtcgagaaattgtacwyagtcawgatttcaatcgacatttgactcctttcygagcygaatgggatcctaaggtcataaa----attt-g--------atata-a-aggtactcaagtctctggttt-tttk---ttattt--atc--tcccrtctttaawgatttccatg-tttc-ckytt-------------rhvharrrwbcatbrvybwsttga--------------------aagaramaaww----------------------------------------------------------------------------------------------------------------------------------------------------------------------------------------------------------------------------------------------------------------------------------------------------------------------------
>I28633_M056_Malvaceae_Adansonia_digitata_seq1
--------------------------------------------------------------------------------------------------------------------------------------------------------------------------------------------------------------------------------------------------------------------------------------------------------------------------------------------------------------------------------------------------------------------------------------------------------------------------------------------------------------taacttttac---caaa---gcatacatcaggattctatatatatatwtktcttttggttgctatsgtc------------------------------------tct------------atatttttttctcttttggttgctrty-----------gtcattttgcatgc---------------ta------------------------------------tccttgtca-------------------------------------------------tctcaggctcgtttgtgggatatgcgtcaattggaagctggatctgctcttgctaacctcgagcatagacgtgttgtgaactctgcctatttctctc-------------------------------------------cattgtcwggcaccaaaatccttaccacatcccaagataaccgccttcgtdtatgggattccatttttcagaatttggactcaccaagtcgggaaattgtccatagtcatgatttcaatcgacatttgactcctttccgdgctgaatgggatcccaaggtaataga----attt-g--------acatg-g-aagtcctcc-gttattggttc-actt---tatg----tat--tctcattttaaaaggctcctttc-ttcc-ttttt-------------gtgcaggatccgwcggagtctctagctgttattggccgttacataagtgaaaattacaatggaact-----------------------------------------------------------------------------------------------------------------------------------------------------------------------------------------------------------------------------------------------------------------------------------------------------------------
>I28637_M060_Malvaceae_Duboscia_vifidiflora_seq1
-------------------------------------------------------------------------------------------------------------------------------------------------------------------------------------------------------------------------------------------------------------------------------------------------------------------------------------------------------------------------------------------------------------------------------------------------------------------------------------agctgttgctttat-----gtagccgtttttataag-ccttt---tttattctattgatttcatgtttc-----------ttgcttctatcatc--------aata-ataaaaa----ctttaaaca--gtct-gg---------agactttctcaatttctgcat-----------------gtcattttgctga----------------taata---------ctcttct-----aacaatcgtatttccatatca-------------------------------------------------cctcaggctcgtttgtgggatatgcgtcgattagaagctggatctgttctttacaaccttgagcataggcgtgttgttaactctgcctatttctccc-------------------------------------------ctttatctggcagcaaaattcttaccacatgtcaggataatcgccttcgaatatgggattccatctttggtaatttggactcaccaagtcgagaaattgtacatagtcatgatttcaatcggcatttaactcctttccgagctgaatgggatcctaaggtcataaa----attt-g--------atatg-a-aaatactt--ctcatttgttt-att------ta----tct--tttcagttttaaagattcctttg-ttgc-ttttg--------------tgcaggatccatcagaatctctagcagttatcggtcgttacataagcgaaaattataatggaactgccctacatcccat---------------------------------------------------------------------------------------------------------------------------------------------------------------------------------------------------------------------------------------------------------------------------------------------------
>I28638_M061_Malvaceae_Basiloxylon_brasiliensis_seq1
---------------------------------------------------------------------------------------------------------------------------------------------------------------------------------------------------------------------------------------------------------------------------------------------------------------------------------------------------------------------------------------------------------------------------------------------------------------------------------akwaagctgttgcattac----tttagccttttgtatac---caca---gtattgatggggattttattttt---------ttcttgctactgtcatc--------aat-------aa----ctttaaagattgtct-gc---------acacatgctcaatttccgcat-----------------gtcattttgcatgg---------------ta------------ctcttct-----aaccatyaaaygtccttataa-------------------------------------------------tctcaggctcgtttgtgggatatgcgtcgattagaagctggatctgctctttgtaaccttgagcatagacgtgttgtgaactccgcctatttctctc-------------------------------------------cattgtctggcagcaaaattcttaccacatctcaggataatcgtcttcgtatatgggattccatatttggtaacttggactcaccaagtcgagaaatagtacatagtcatgatttcaatcgacatttgactcctttccgagctgaatgggatcctaaggttataaa----attt-r--------atatg-a-aagtactct-gttattggttt-atta---tata----tc----------tttaaarattctctgg-ttcc-ttttt-------------gtgcaggatccatcagaatctttagcagttattggtcgctacataagtga---------------------------------------------------------------------------------------------------------------------------------------------------------------------------------------------------------------------------------------------------------------------------------------------------------------------------------
>I28639_M249_Malvaceae_Gyranthera_amphibiolepis_seq1
------------------------------------------------------------------------------------------------------------------------------------------------------------------------------------------------------------------------------------------------------------------------------------------------------------------------------------------------------------------------------------------------------------------------------------------------------------------------------------------ttgcattac----atggctgttttttatattaccaaa---ctatacatggggattatatgttttt--tttttttttggctactatcatc--------aata-aaaaaaa----ctttaaaaactgtct-----------ggcacatgctcgatttttgcat-----------------gttattttcaatac---------------ta------------ctcttct-----aataacgaagtgtccttctca-------------------------------------------------tctcaggcgcgtttgtgggatatgcgtcaattagaagctggatctgctcttgctaacctcgagcatagacgtgttgtgaactctgcctatttctctc-------------------------------------------cattgtccggcaccaaaatccttaccacatctcaagataatcgccttcgtatatgggattccatctttcggaatttggactcatctagtcgggaaattgtacatagtcatgatttcaatagacatttgactcctttccgagccgaatgggatcccaaggtcataaa----attt-g--------acatg-g-aagcacgct-gttattggttt-actt---tatattttttt--tgttatttttaaagattccatcg-ttcc-ttttt-------------gtgcaggatccatcggagtctctagctgttattggtcgttacataagcgaaaattataatg----------------------------------------------------------------------------------------------------------------------------------------------------------------------------------------------------------------------------------------------------------------------------------------------------------------------
>I28640_M062B_Malvaceae_Diplodiscus_paniculatus_seq1
---------------------------------------------------------------------------------------------------------------------------------------------------------------------------------------------------------------------------------------------------------------------------------------------------------------------------------------------------------------------------------------------------------------------------------------------------------------------------------tttaagctgttgwgtwrc----tttggcgctttttatac---caaa---ttataaatgggaattttatgttt---------tttt--------tcatc--------gata-acaataa-----cttaaagattattt-gc---------acacatgatcagtt---gcat-----------------gtcattttgcatat---------------ta------------ctcttct-----aaccaggaaccatccttatca-------------------------------------------------cctcaggctcgtttgtgggatatgcgtcgattagaagcgggatctgctctttgtaaccttgagcacaaacgtgttgtgaactctgcatatttctctc-------------------------------------------cattgtccggcagcaaaattcttaccacatctcaggataatcgycttcgtatatgggattccatctttggaaatttggattcaccaagtcgrgaaattgtacatagtcatgatttcaatcgacaktyarytsmk--------------------------------------------------------------------------------------------------------------------------------------------------------------------------------------------------------------------------------------------------------------------------------------------------------------------------------------------------------------------------------------------------------------------------------------------------------------------------------------------------------------------------------------
>I28641_M063_Malvaceae_Brownlowia_peltata_seq1
---------------------------------------------------------------------------------------------------------------------------------------------------------------------------------------------------------------------------------------------------------------------------------------------------------------------------------------------------------------------------------------------------------------------------------------------------------------------------------------ctgttgcattgc----tttagccatttttatac---caaa---ttataaatgggaattttatgttt---------ttt---------tcatc--------gaca-acaaaaa-----cttaaagattgttt-gc---------acacatgatcagtt---gcat-----------------gtcattttgcatat---------------ta------------ctcttct-----aaccaggaaacttccttatca-------------------------------------------------tctcaggctcgtttgtgggatatgcgtcgattagaagctggatctgctctttgtaaccttgagcataaacgtgttgtgaactctgcatatttctctc-------------------------------------------cattgtctggcagcaaaattcttaccacatctcaggataatcgccttcgtatatgggattccatctttggaaatttggattcaccaagtcgagaaattgtacatagtcatgatttcaatcgacatttaactcctttccgagctgaatgggatcctaaggttataaa----attt-g--------atatg-a-aagtactct-gttattggttt-atta---cgca----tct--ttttatctttaaagattmccttg-ttcc-ttttt-------------gtgcaggatccatcagaatc---------------------------------------------------------------------------------------------------------------------------------------------------------------------------------------------------------------------------------------------------------------------------------------------------------------------------------------------------------------
>I28642_M064_Malvaceae_Burretiodendron_esquirolii_seq1
-------------------------------------------------------------------------------------------------------------------------------------------------------------------------------------------------------------------------------------------------------------------------------------------------------------------------------------------------------------------------------------------------------------------------------------------------------------------------------------------------------------------------------------------------------------------------------------------------------------------------------------------------------------------------------------cagac---------------ta------------ctcttct-----aacaatgaaacattcttatca-------------------------------------------------tttcaggctcgtttgtgggatatgcgtcgattagaagctggatctgctctttgtaaccttgagcatagacgtgttgtgaactctgcctatttctctc-------------------------------------------ctttgtctggaacaaaaattcttaccacatctcaggataatcgtcttcgtgtgtgggattccatctttggtaatttggacacaccaagtcgagaaattgtacatagtcatgatttcaatagacatttgactcctttccgagctgaatgggatcctaaggtcataaa----attt-a--------raycr-r-aa--------------------------------------------------------------------------------------------------------------------------------------------------------------------------------------------------------------------------------------------------------------------------------------------------------------------------------------------------------------------------------------------------------------------------------------------------------------------------
>I28643_M065_Malvaceae_Hermannia_flammea_seq1
-----------------------------------------------------------------------------------------------------------------------------------------------------------------------------------------------------------------------------------------------------------------------------------------------------------------------------------------------------------------------------------------------------------------------------------------------------------------------------------------gttgcattaccttgcttagtcttctgtaaat---cgaa---gtgtgcatggaaagttcatgttt---------ttcttgctataactgc---------aata-acaaata----cttcgaggactgtct-gt--actctggacaggtgctcagtttttgcat-----------------gttactttgcataat------------tctg------------ttttttt-----aacaatcaaatattctaatta-------------------------------------------------cctcaggctcgtttgtgggatatgcgtcgactagaagctggatctgctctttgtagccttgagcataaacgtgttgtcaactctgcttatttctctc-------------------------------------------cattgtctggcagtaaaattcttactacatctcaggataatcgccttcgtatatgggattccatctttggtaatttggactcacctagtcgagaaattgtacacagtcatgactttaatcgacatttgactcctttccgagcagaatgggatcccaaggtttcaaa----attt-g--------------atgtgtatattcattactggtta-atta---taaaaaat-----cttcatctttatagattccatct------ttttt----------------------------------------------------------------------------------------------------------------------------------------------------------------------------------------------------------------------------------------------------------------------------------------------------------------------------------------------------------------------------------------------t-
>I28645_M067_Malvaceae_Guichenotia_ledifolia_seq1
-----------------------------------------------------------------------------------------------------------------------------------------------------------------------------------------------------------------------------------------------------------------------------------------------------------------------------------------------------------------------------------------------------------------agttgtggaaatgatcactttgtaaggctcctaattacatcac----------------ttaatattaagctgttgcattac-----ttagctttttataaaag--tata-----------------------------------ttcttgctactagcatc--------agta-accacaa----ctttagagatagtgc-ac-----------------------------------------------gtcattttacatact------------acta------------ctcttct-----aactatcaaatattctaatca-------------------------------------------------cctcaggctcgtttgtgggatatgcgtcgattagaagctggwtmtgmtcyktahwammyygakmatagacgtgttdttawhtchgnmyattthwvtnggagagagcagtcaataagkaaaatagargcwtytaagcagagyakwgkndggcagcaaaattcttaccacatctcabgataatcgccttcgaatatgggattccatctttggtaatttggactcacckagtcgagagattgtacatagtcatgatttcaatcgacatttgactcctttccgagctgaatgggatcccaagstcataaa----tttk-g--------atatg-a-atttacttacgttatt------atta---tata----tct--cttcacctttaaagaacccattg-ttcc-ttgtt-------------gtgcaggatccatcrgagkccctagcagttattggtcgtta------------------------------------------------------------------------------------------------------------------------------------------------------------------------------------------------------------------------------------------------------------------------------------------------------------------------------------------
>I28646_M068_Malvaceae_Helmiopsis_sp_seq1
---------------------------------------------------------------------------------------------------------------------------------------------------------------------------------------------------------------------------------------------------------------------------------------------------------------------------------------------------------------------------------------------------------------------------------------------------------------------------------------------cattac--tttttttacctttttatac---caaa---gtatgaatggggattttatgtat---------ttattgttactaccatc--------agta-acaagga---cttttaaagattgtct-gtggacatgtaacacgtgctcaatttttgcat-----------------gytcttttgggtac---------------ca------------cttttct-----agcaatctaacatttctatcg-------------------------------------------------tttcaggctcgtttgtgggatatgcgtcgattagaagctggatyttctctttgtaaccttgagcataaacgtgttgtgaactctgcttatttctctc-------------------------------------------ctttgtctggcaccaaaattcttaccacatctcaagataatcgtcttcgagtatgggattccatctttggtaatttggacgcaccaagtcgagaaattgtacacagtcatgatttcaatcgacatttgactcctttccgagctgaatgggatcctaaggtcattaa----attt-g--------atata-a-aggtactcaagtctctggttt-atta---tata----tct--ct--atctttaaaaatttccatgtttcc--------------------tgcaggatccatcagagt----------------------------------------------------------------------------------------------------------------------------------------------------------------------------------------------------------------------------------------------------------------------------------------------------------------------------------------------------------------
>I28647_M069_Malvaceae_Cheirolaena_linearis_seq1
---------------------------------------------------------------------------------------------------------------------------------------------------------------------------------------------------------------------------------------------------------------------------------------------------------------------------------------------------------------------------------------------------------------------------------------------------------------------------------------------------------tttaccttttcatac---caaa---gtatgaatgagga---tatgttt---------ttattgttactaccatc--------agta-acaagga---cttttaaagattgtct-gtggacatgcaacacattttcaatttttgcat-----------------gttcttttgggtac---------------ct------------cttttct------acaatctaacattcctattg-------------------------------------------------tttcaggctcgtctgtgggacatgcgtcgattggaagctggatcttctctttgtaaccttgagcataaacgtgttgtgaactctgcctatttctctc-------------------------------------------ctttgtctggaaccaaaattcttaccacatctcaagataatcgtcttcgagtttgggattccatctttggtaatttggacgcaccaagtcgagaaattgtacacagtcatgatttcaatcgacatttgactcctttccgagctgaatgggatcctaaggtcataaa----attt-t--------ctatg-a-aggtactcaagtttctggttt-atta---tata----tat--atctctctttaaaaatttccatgtttcc-ttttt-------------gtgcaggatccatcagagtctcttgctgttattggtcgctacat---------------------------------------------------------------------------------------------------------------------------------------------------------------------------------------------------------------------------------------------------------------------------------------------------------------------------------------
>I28648_M070_Malvaceae_Helmiopsiella_madagascariensis_seq1
---------------------------------------------------------------------------------------------------------------------------------------------------------------------------------------------------------------------------------------------------------------------------------------------------------------------------------------------------------------------------------------------------------------------------------------------------------------------------------------------------------------------tac---caaa---gtatgaatggggattttatgttt---------ttattgttactaccatc--------agta-acaaggg---cttttaaatattgtct-gtggacatgcaacacatcctcaatttttgcat-----------------gttcttttgggtac---------------ca------------cttttcttttctaaaaatctaacattcctatcg-------------------------------------------------tttcaggctcgtttgtgggatatgcgtcgattagaagctggatcttctctttgkaaccttgagcataaacgtgttgtgaactctgcctatttctctc-------------------------------------------ctttgtctggaaccaaaattcttaccacatctcaagataatcgtcttcgagtatgggattccatctttggtaatttggacgcaccaagtcgagaaattgtacacagtcatgatttcaatcgacatttgactcctttccgagctgaatgggatcataaggtcataaa----attt-g--------atata-a-aggtactcaagtctctggttt-atta---tata----tat--ccctatctttaaaaatttccatgtttcc-ttttt-------------gtgcaggatccatcagagtctcttgcagttattggtcgctacataagtgaaaattataatggaactgc---------------------------------------------------------------------------------------------------------------------------------------------------------------------------------------------------------------------------------------------------------------------------------------------------------------
>I28649_M071_Malvaceae_Goethalsia_meiantha_seq1
---------------------------------------------------------------------------------------------------------------------------------------------------------------------------------------------------------------------------------------------------------------------------------------------------------------------------------------------------------------------------------------------------------------------------------------------------------------------------------------------------------tagccttttttatac---caaa---atttacat-gggatttcatgttcc-----------ttgtttctattatc--------aata-ataaaga---actttaaaaactgtat-gg---------acaaatgctcaattttcacat-----------------gccattttgctta----------------taata---------ctcttct-----aacaatcgtatttccatatca-------------------------------------------------cctcaggctcgtttgtgggatatgcgtcgattagaagctggatctgtgctgtacaaccttgagcataggcgtgttgttaactctgcctatttctccc-------------------------------------------cattgtctggcagcaaaattcttaccacatctcaggataatcgccttcgaatatgggattccatctttggtaatttggagtcaccaagtcgagaaattgtacatagccatgatttcaatcggcatttaaccsctttccgagctgaatgggatcctaaggtcaaaaa----aatt-g--------atata-a-aaatacgta-ctcatttgttt-at------ata----tct--tttcagttagaaagattctattg-ttcc-ttttg--------------tgcaggatccatcagaatctctagcagttattggtcgttacataagcgaaaattataatggaa-------------------------------------------------------------------------------------------------------------------------------------------------------------------------------------------------------------------------------------------------------------------------------------------------------------------
>I28650_M072_Malvaceae_Clappertonia_ficifolia_seq1
-----------------------------------------------------------------------------------------------------------------------------------------------------------------------------------------------------------------------------------------------------------------------------------------------------------------------------------------------------------------------------------------------------------------------------------------------------------------------------------kaaryyswtgmyctaw-----rwggymwytwrkataw---cara---gtatacgttggggtatcatgtttt-----------ttgcttctatcatc--------aataaataaaaa----ctttaaacactggct-gg---------gcacatgctc-atttttgcat-----------------ttcattttgcaca----------------taata---------ctcttct-----aataatcaaattttcttatca-------------------------------------------------actcaggctcgtttgtgggatatgcgtagattagaagctggatcatctctttataaccttgagcatagacgtgttgttaactctgcctatttctccc-------------------------------------------cattgtctggcagcaagattcttaccacatctcaggataatcgccttcgaatatgggattccatctttggtaatttggactcaccaagtcgagaaattgtgcatagtcatgatttcaatcggcatttaactcctttccgggctgaatgggatgctaaggtcataaa----attc-a--------atatg-a-acatacttg-ctcatttgttt-at-------aa----tct--tttcagtgttaaagattccattg-ttcc-ttttgt-----------ttttcaggatccatsagwgtctctagcagttatcggtcgttacataagcgaaaattataatggaactgcc--------------------------------------------------------------------------------------------------------------------------------------------------------------------------------------------------------------------------------------------------------------------------------------------------------------
>I28652_M074_Malvaceae_Hildegardia_barteri_seq1
--------------------------------------------------------------------------------------------------------------------------------------------------------------------------------------------------------------------------------------------------------------------------------------------------------------------------------------------------------------------------------------------------------------------------------------------------------------------------------------------------------ttagccttttttatac---aaaa---gtatatgtggggattttatgttt---------ttgttgctactgtcatc--------aata-acaaaaa----cttgaaagattgtct-ga---------atgcatgctctattttcacat-----------------gccattttgcatat---------------ta------------ctcctct-----aaccatcaagcatccttatca-------------------------------------------------tctcaggctcgtttgtgggatatgcgccgattagaagctggatctgctctttgtaaccttgagcataaacgtgttgtgaactctgcctatttctctc-------------------------------------------cattgtctggctgcaaaattcttaccacatcgcaggataatcgtcttcgtatatgggattctatctttggtaatttggactcaccaagtcgagaaatagtacatagtcatgatttcaatcgacatttgactcctttccgagctgaatgggatcctaaggtcataaa----attt-a--------atatg-a-aagtactct-gttattggtta-atta---tata----tc----------cttaaag-ttcccttg-taac-tttct-------------gtgcaggatccatcagagtctttagcagttattggccgata------------------------------------------------------------------------------------------------------------------------------------------------------------------------------------------------------------------------------------------------------------------------------------------------------------------------------------------
>I28653_M168_Malvaceae_Theobroma_cacao_seq1
-------------------------------------------------------------------------------------------------------------------------------------------------------------------------------------------------------------------------------------------------------------------------------------------------------------------------------------------------------------------------------------------------------------------------------------------------------------------------------atattaagctgttgc------------agccttttgtatac---ctaa---gtatacatggggattttgtgttt---------ttcttgctactatcatc--------agta-acaaaaa----ctttaaagactgtct-gg---------acacatactcaatttttgcat-----------------gtaagtttgcataa-----------------------------cttttct-----aacaataaaatattcttatca-------------------------------------------------cctcaggctcgtttgtgggatatgcgtcgattagaagctggatctgctctttataacctagagcataggcgtgttgttaactctgcctatttctctc-------------------------------------------cattgtctggcagcaaaattcttaccacatctcaggataatcgccttcgtatatgggattccatctttggtaatttggactcaccaagtcgagaaattgtacatagtcatgatttcaatcgacatttgacgcctttccgagctgaatgggatcccaaggttagaaa----attt-g--------atatg-a-agacacttc-attattggttt-atta---tgta----tgc--tttcacctttaaagattccattg-ttac-ttttt-------------atgcaggatccatcagagtctctggcagttattggtcgctacataagtgaaaattataatggaactgccct------------------------------------------------------------------------------------------------------------------------------------------------------------------------------------------------------------------------------------------------------------------------------------------------------------
>I28654_M105_Malvaceae_Pachira_aquatica_seq1
-----------------------------------------------------------------------------------------------------------------------------------------------------------------------------------------------------------------------------------------------------------------------------------------------------------------------------------------------------------------------------------------------------------------------------------------agacttctaattacatcttctgatattttatgctgtttgcattaacat-ttgcattact--------ttttttttttac---cgaa---gtatgcatggggattttatgctttt-------tttttgttactatt--------------------------------------------------------------------------------------------gtcattttgaatgc---------------ca------------ctcttct-----aacaaccaaacatccttgtca-------------------------------------------------tctcaggctcgtttgtgggatatgcgtcgattagaagctggatctgcacttgctaacctcaagcatagacgtgttgtgaactccgcctatttctctc-------------------------------------------cgttgtctggcaccaaaatccttaccacatcccaagataatcgccttcgtatatgggattccatctttcggaatttggactcaccatgtcgggaaattgtacatagccacgatttcaatcgacayttgactcctttccgagctgaatgggatcctaaggtaataaa----attttg--------acatg-g-aagtactct-gttatcggttt-acta---tata----tct--tttcattttaaaagatt-----------------------------------------------------------------------------------------------------------------------------------------------------------------------------------------------------------------------------------------------------------------------------------------------------------------------------------------------------------------------------------------------------------------
>I28655_M148_Malvaceae_Robinsonella_mirandae_seq1
---------------------------------------------------------------------------------------------------------------------------------------------------------------------------------------------------------------------------------------------------------------------------------------------------------------------------------------------------------------------------------------------------------------------------------------------------------------------------------------------------------tttaacatgttgtac---caag---gcatatgcggggaatttatgttt----------tcttgctactacagtc--------ta---aaaagaa----ctagaaaaactgtct-g----------gtacacgttcgatt----------------------aatttattttgcacgg---------------tt------------ctcttct-----gacaacctagcatctttgtta-------------------------------------------------ttttaggctcgtttgtgggatttgcgtcgattagaagctggatctgctctggctaatcttgcacatagacgtgttgtgaactctgcttatttctctc-------------------------------------------cattgtctggcaccaaaatccttaccacatctatagataatcggcttcgtatatgggattccatcttcggggatttggattcaccaagtcgtgaaattgtacatagtcatgatttcaatcgacatttgactcctttccgagctgaatgggatcctaaggtcataaa----c-ttgg--------attca-g-ctgtacttt---tattgttct-atga---aatata--tat--atatat----------------------------------------------------------------------------------------------------------------------------------------------------------------------------------------------------------------------------------------------------------------------------------------------------------------------------------------------------------------------------------------------------------------------------
>I28656_M002_Malvaceae_Tilia_americana_seq1
-------------------------------------------------------------------------------------------------------------------------------------------------------------------------------------------------------------------------------------------------------------------------------------------------------------------------------------------------------------------------------------------------------------------------------------------------------------------------------------------------------------------tatac---caa----gtatacacggggattttatattt---------ttattgctacaatcatc--------aata-acaaaaa----ttttacagattgtct-gt---------acgtatgctcaatttccacat-----------------gtcattttgcatac---------------ta------------ctcttct-----aacaatcaaacatccttatca-------------------------------------------------tctcaggctcgtttatgggatatgcgtcgattagaagctggatctgctctttgtaacctcgagcatagtcgtgttgtgaactctgcctatttctctc-------------------------------------------cattgtctggcagcaaaattctttccacatctcaggataatcgtcttcgtatatgggattccatctttggtaatttggactcaccaagtcgagaaattgtacatagtcatgatttcaatcgacatttgactcctttccgagctgaatgggatcctaaggtcataaa----attt-g--------atatg-a-aagtactct-gttattggttt-atta---tata----tct--ttttatctttaaagattcccctg-ttcc-ttttt-------------ctgkm------------------------------------------------------------------------------------------------------------------------------------------------------------------------------------------------------------------------------------------------------------------------------------------------------------------------------------------------------------------------------
>I28657_M180_Malvaceae_Triumfetta_lappula_seq1
-----------------------------------------------------------------------------------------------------------------------------------------------------------------------------------------------------------------------------------------------------------------------------------------------------------------------------------------------------------------------------------------------------------------------------------------------------------------------------------------------------------------------------------tkgrtcatggggtatcatgtttt-----------ttgcttmtatcatc--------aata-mtaaaaa----ctttaaacaytgtct-gg---------acayatgctc-attttygcac-----------------rtcatattayatatt------------atttata---------ctcttct-----aacaatcaaawtttsttatca-------------------------------------------------actcaggctcgtttgtgggatatgcgtcgattagaagctggatcttctctctrtaaccttgagcatagacgtgtkgttaactctgcctabttctccc-------------------------------------------cattgtctggcagcaaaattcttaccacatctcaggataaycgccttcgaatatgggattccatctttggtaattkggactcaccaagtcgagaaattgtacatagtcatgatttcaatcggcatttaactcctttccgggctgartgggatcctaaggtmataaa----attt-g--------atatrmw-aaatactyt-ctcatttgttt-att-----ata----tmt--tttcagtggtaawgattccatt--ttcc-ttttgt-----------ttttcaggatccatyggagtctctagcagttrttggtcgttacataagtgaaaattataatggaaccgct--------------------------------------------------------------------------------------------------------------------------------------------------------------------------------------------------------------------------------------------------------------------------------------------------------------
>I28658_M160_Muntingiaceae_Muntingia_calabura_seq1
--------------------------------------------------------------------------------------------------------------------------------------------------------------------------------------------------------------------------------------------------------------------------------------------------------------------------------------------------------------------------------------------------------------------------------------------------------------------------------------------------------gtggcttttcttgtgaa-------------------gatatttgtattg---------gttcttctcccagtgtatct-----tgtttgtggaaga-----tttaatattgtct-gt---------atgctttgcccacttttgtgca----------------tttttgctatatgatggctgattatagactatgatg-------acatcct-----ggaagttgacctttcttacaa-------------------------------------------------ctgcaggctcgtatatgggatatgcgtcgactggaagctggatcttctctttgtgaccttgagcacagacgtgttgttaattctgcatatttttctc-------------------------------------------cattttccggcaacaaaattcttacaacatctcaggataaccgtcttcgtgtgtgggattctatctttggcaatttggagtcaccaagtcgagaaatagtgcatagtcatgatttcaatcgacatttgactccttttcgggctgaatgggatccaaaagt-------attattt---------tcttta-a-agatgt-----ctttttttct--------ttgac---tcttagttcataattaaaattttcatta-tgta-ttttt-------------ctgcaggattcatcagaatcccttgcagttgtaggccgttatataagcgagaat-----------------------------------------------------------------------------------------------------------------------------------------------------------------------------------------------------------------------------------------------------------------------------------------------------------------------------
>I9832_V002_Malvaceae_Luehea_speciosa_seq1
agtcttatttatatttagtttgtcactgttttatcatgcacaagtaatacgtgttccgtctttaggggccaagcagttggaggatgctttacggaatggatattaattcagagaaaagtgttgttcttgtagctgataactttggtttcctttacttgtgagtagttttcttaccatgcattcattacaaagtcttcaagcacctaaattatgaaattattatttttttcattatttgagaaatgtgagcacyatctcaaattyrattggaaatttctytgtgcatmtccagggttgacastcgctccaacagccaaactggraaggcaatyatgatccataagaaaggaagcaaagtcgttggtctacactgtaatccdgttcaaccagatcttttgttragctgtgggaatgatcactttgtaagagtcccaagtatatcact---------------ttggtattaagctgctgctttgc-----atagccttttgtatgt---agaa---gaatacatg-ggatttcatgtttc--------ttgct--------------------tata-acagaaa----ctttaaatggtgttt-cc---------acacaagctcaatttttgcat-----------------ctcatttygcatts---------------twata---------ctcttct-----ahyaatcvawttttctyrtca-------------------------------------------------cctcaggctcgtttgtgggatatgcggcdattagaagctggrtctghtctttataaccttgagcatagacgtgtagttaactctgcctatttctccc-------------------------------------------cnttgtctggcagcaaaattcttaccacanctcaggataatcgtcttcgtatatgggattccatctttggwaatttggactcaccaagtcghgaanthgtacatagtcatgatttcaatcgkcatttaactcctttccgagctgantgggaccctaaggtcataaa----agtt-g--------atatg-a-aaatactta-----tttrttt-atta---tatm----ttm--tttcagttttaaagattccatta-ttcc-ttttt-------------gtgcaggatccatcagagtctctmgcagttatyggtcgttacatmagcgaaaattayaatggaactgccctacatccmattgatttcatagatatyaatacagggcaamtggtagccgaggttatggatcsgaatattacwactatyagtcctgtgaacaaactacayccgcgtgatgatgttttggcaactggtagttcaaggttggaatttgttttctgctttagtgtttattctgtgatgctaatcttcaattccatmgcctttcgtgaagccctttttgcaaagagctttgtttgattatctaatactttacatctaataaattcgatttaattggtttaaatatgttgctttcttttccccctctg
