# Supplementary material for: Localized Phylogenetic Discordance Among Nuclear Loci Due to Incomplete Lineage Sorting and Introgression in the Family of Cotton and Cacao (Malvaceae)
Source: Front Plant Sci. 2022 Apr 13;13:850521. doi: 10.3389/fpls.2022.850521 (PMC9043901; doi:10.3389/fpls.2022.850521)
Supplement: Supplementary file 1 [file Data_Sheet_1.ZIP › Alignments_v4/L68.fasta]

>I23352_M001_Malvaceae_Bombax_ceiba_seq1
------------------------------------------------------------------------------------------------------------------------------------------------------------------------------------------------------------------------------------------------------------------------------------------------------------------------------------------------------------------------------------------------------------------------------------------------gcttgcagatttgacaggagagctgatgcggttagcaattggtcgaatatctgatggtgaagtagaattttctgagagaatatgcaaatttgtacgggatatttacagggaattgacacttcttgtcccacttatgggtgatagttct------------------gacatgaagacaaagatggatacaatgctccaaagtgtagtgaaaatagagaatggtaata---------t--tgataatggttt-cttgcc--------cagaa----------tcatc---atg------tattatattat--caaag-a-t--------------ttcttt-gttaagctaatga---------------------------------gtat---------------------act-ctatccgatgtc--gaattacacatgcttct---------------tg------tttttt--------atgtgtgttgaatacct-aaggatcttaaaagacttgaaaa-ctatccacacacaacttgtacgcacatgataatt------------------------------------------------------------------------------------------------------------------------------------------------------------------------------------------------------------------------------------------------------------------------------------------------------------------
>I23353_M002_Malvaceae_Tilia_americana_seq1
--------------------------------------------------------------------------------------------------------------------------------------------------------------------------------------------------------------------------------------------------------------------------------------------------------------------------------------------------------------------------------------------------------------------------------------------------------------------agctgatgagattagcaattggtcgaatatctgatggtgaagtagaatttgctgagaggatatgtcggtttgtacgtgatatttacagggaattgactcttgttgtcccacttatggatgatagttct------------------gatatgaagacaaagatggatacaatgctccaaagtgtagtgaaaatagagaatggtatta---------t--tggtgttggttttcttacc--------ccaaa----------tcagc---atg------tattatattat--gaaag-a-t--------------ttcttt-attaagctaatga---------------------------------atagt-----------------tatact-ctatttgatgccaagaattacacactatttct--------------tg-------ttttgat------atgtatgttgaatatct-aaagatcttaaaaaggttgaaaa-tcgtccatccataacttgtatgcacatgataatt--------cttttactggatcccttatattagt---------------------------------------------------------------------------------------------------------------------------------------------------------------------------------------------------------------------------------------------------------------------------------
>I23354_M003_Malvaceae_Herissantia_crispa_seq1
------------------------------------------------------------------------------------------------------------------------------------------------------------------------------------------------------------------------------------------------------------------------------------------------------------------------------------------------------------------------------------------------------------------------------------------------gcttgcagatttgacaggagwgctgatgcggttagcaatcggtcgaatatctgatggtgaaatagaatattctgagaggatatgccaatttgtgcgtgatatttacagggaattgactcttgttgtcccacttatggatgatacttat------------------gacatgaagacaaagatggatgtaatgctccaaagtgtagtgaaaatagagaatggtaatg---------c--tgatgctggttttcttgcccttaaagtcagaa----------tcatc---tta------tattatattat--gaaag-a-t--------------ctcttc-gttaagctaagga---------------------------------atat---------------------agtcgtatct--------gaattccatggctttct-------------------------ttcttt------ctgtgtattgaacacct-ggggatcttaaaagacttgaaaa-taatccac-cacaacttgtatccacctgattatt--------cttttgctagatcccttatgttcgttcctgatgc-----------------------------------------------------------------------------------------------------------------------------------------------------------------------------------------------atgcagcgtgcttcagtgttcgtgtgaga----------------------------------------ggat
>I23355_M004_Malvaceae_Malva_arborea_seq1
----------------------------------------------------------------------------------------------------------------------------------------------------------------------------------------------------------------------------------------------------------------------------------------------------------------------------------------------------------------------------------------------------------------------------------------------------------------------------cggttagcaatcggtcgaatatctgatggcgaagttgaattttctgaaagaatctgccagtttgtacgtgttatttacagggaattgattcttgttgtcccacttatggatgatggttat------------------gacatgaaaacaaagatggatacaatgctccaaagtgtgatgaaaatagagaatggtaata---------taccgatgctggttttcttgacctcaaagtcagaa----------ttrtw---kww------tatwwtatkaw--kwmwt-y-y--------------ttckty-rwkmwrmtrakka------------------------------------------------------wwmtmyw-ymwkmtgmyrmsaakarywwswkktkyttst---------------tk-------ttwtkws--------kkrtgakkwstwyyk-rwagatcttaaaagatttgaaaa-cawtccacgsacaacttatatccacatgastatt--------cttttggtagatctcttatatgagatcttgttgc-----------------------------------------------------------------------------------------------------------------------------------------------------------------------------------------------ctgcag------------------------------------------------------------------c
>I23356_M005_Malvaceae_Lavatera_assurgentiflora_seq1
-------------------------------------------------------------------------------------------------------------------------------------------------------------------------------------------------------------------------------------------------------------------------------------------------------------------------------------------------------------------------------------------------------------------------------------------------------gatttgacwggagagttgatgcggttagcaatcggtcgaatatctgatggsgaagttgaattttctgaragaatctgccagtttgtacgtgttatttacagggaattgattcttgtygtcccacttatggatgatggttat------------------gacatgaaaacaaagatggatacaatgctccaaagtgtgatgaaaatagagaatggtaata---------taccgatgctggttttcttgacct------caaag----------tcarww--khr------tatwwtatwwt--rwraw-y-t--------------ytytyy-kykwwrmkmwwrw------------------------------------------------------rwrtayw-cwmtmtswkrysmmrarwwwmryrtgtktyt---------------yk-------tktttwy--------rtgtgwkrwgwryyy-wwwkrkywkawmwkawwwgawww-sawwmcac--------------------------------------------------------------------------------------------------------------------------------------------------------------------------------------------------------------------------------------------------------------------------------------------------------------------------------------------
>I23357_M006_Sphaerosepalaceae_Rhopalocarpus_longipetiolatus_seq1
----------------------------------------------------------------------------------------------------------------------------------------------------------------------------------------------------------------------------------------------------------------------------------------------------------------------------------------------------------------------------------------------------------------------------------------------------------------------------------------------atatctgatggtgaagttgatctggctgagaagatatgccagtttgtacgtgatatttacagggagttcactcttgtagtcccacttatggatgacagttat------------------gatatgaagacaaagatggatactatgcttcaaagcgtggtgaaaatagagaacggccttg---------c---------aatccccacccc--------caaaa----------aaattt--aaa------tattttataa------------------------------------------------------------------------------------------------------------------------------------------------------------------------------------------------------------------------------------------------------------------------------------------------------------------------------------------------------------------------------------------------------------------------------------------------------------------------------------------------------------------------------------------------------------------------------
>I23359_M008_Malvaceae_Althaea_officinalis_seq1
------------------------------------------------------------------------------------------------------------------------------------------------------------------------------------------------------------------------------------------------------------------------------------------------------------------------------------------------------------------------------------------------------------------------------------------------------------gacaggagagctgatgcggttagcaatcggtcgaatatctgatggtgaagtagatttttctgagagaatctgccaatttgtacgtgttatttacagggaattgactcttgttgtcccacttatgaatgatggttat------------------gacatgaaaacaaagatggatacaatgctccaaagtgtgatgaaaatagagaatggtaata---------tactgatgctggtttttttgacctcaaagtcagaa----------tt------gta------tattatattat--gaaat-a-t--------------ttcttc-gttaagctaatga---------------------------------atat---------------------act-ctatctgatgccaagaattccatatatttct---------------tg-------tttttat------gcgtg--atgagtgcct-aaagatcttaa--------------aatccacgcacaacttatcca------------------------------------------------------------------------------------------------------------------------------------------------------------------------------------------------------------------------------------------------------------------------------------------------------------------------------
>I23360_M009_Malvaceae_Lagunaria_patersonia_seq1
--------------------------------------------------------------------------------------------------------------------------------------------------------------------------------------------------------------------------------------------------------------------------------------------------------------------------------------------------------------------------------------------------------------------------------------------------ttgcagatttgacaggagagctgatgcggttagcaattggtcgaatatctgatggtgaagtagaattttctgagagaatatgycaatttgtacgtgatatttacagggaattgactcttcttgtcccgcttatggatgatagtttt------------------gacatgaagtcaaagatggatacaatgctccaaagtgtagtgaaaatagagaatggtaata---------a--tgatgctggttttctttcccttaaagtcagaa----------tcatc---gta------tattatattat--gaaag-a-t--------------ttcttt-gttaagctaatga---------------------------------atat---------------------act-ctatctgatgtcaaggattccacaggtttct---------------ta-------tttctat------atgtttgatgcatacct-aaggatcttaaaagacttgaaaa-taatccwc--------------------------------------------------------------------------------------------------------------------------------------------------------------------------------------------------------------------------------------------------------------------------------------------------------------------------------------------
>I23364_M013_Malvaceae_Grewia_sp_seq1
------------------------------------------------------------------------------------------------------------------------------------------------------------------------------------------------------------------------------------------------------------------------------------------------------------------------------------------------------------------------------------------------------------------------------------------------gcttgcagatttgacaggggagctaatgcgtttggcaattggtcgaatatctgatcgtgaagttgaatttgccgagaggatatgccagtttgtacgtgagatatacagagaattgacccttgttgtgccactcatggatgatagttcc------------------gacatgaagacaaagatggagacaatgctccaaagtgttgtgaaaatagagaatggtaat-------------tatatttggttttctttac--------caaaa----------ctatt---atg------tattctactat--gaaag-a-t--------------ttcttt-attaagctaatga---------------------------------atttt-----------------tattct-ctat-ttatgccaagaattacacttgtttttc--------------tg-------tttttat--------gtgtgctt-atatgt-aaggatcctaagggaattcaaac------ctcccagaacttgcatg-gcaaataattttatgtgctcttttgctgg-----------------------------------------------------------------------------------------------------------------------------------------------------------------------------------------------------------------------------------------------------------------------------------------------a
>I23367_M016_Malvaceae_Kitaibelia_vitifolia_seq1
-------------------------------------------------------------------------------------------------------------------------------------------------------------------------------------------------------------------------------------------------------------------------------------------------------------------------------------------------------------------------------------------------------------------------------------------------------------------------------ttagcaatcggtcgaatatctgatggtgaagtagaattttctgakagaatctgccaatttgtacgtgttatttacagggaattgactcttgttgtcccacttatgaatgatggttat------------------gacatgaaaacaaagatggatacaatgctccaaagtgtgatgaaaatagagaatggtaata---------tactgatactggttttcttgacctcaaagtcagaa---------------------------tcgtgtattat--gaaat-a-t--------------ttcttc-attaagctaatga---------------------------------atat---------------------act-ctatctgatgccaagaattccacgtgtttct---------------tg-------tttttat------gtgtg--atgagtacct-aaagatcttaaaagatttgaaaa-taatccacgcacaacttatattcacatgagtcatgac-tattcttttgctagat----------------------------------------------------------------------------------------------------------------------------------------------------------------------------------------------------------------------------------------------------------------------------------------------
>I23368_M017_Malvaceae_Sterculia_apetala_seq1
---------------------------------------------------------------------------------------------------------------------------------------------------------------------------------------------------------------------------------------------------------------------------------------------------------------------------------------------------------------------------------------------------------------------------------------------------tgcagatttgacaggagagctgatgaggttagcaattggtcgaatatctgatggtgaagtagaatttgctgagaggatatgccggtttgtacgtgatatttacagggaattgacccttcttgtcccacttatggatgataataat------------------gatatgaaggcaaagatggatacagtgctccaaagtgtagtgaaaatagagaatggta----------------------------------------------------------------------------------tat--gaaag-a-t--------------ttcttt-attaagctaatga---------------------------------atctt-----------------tttact-ctatttgatgccaggaattacacactatttct--------------tg-------cctttat------atatg-----------------------------------------------------------------------------------------------------------------------------------------------------------------------------------------------------------------------------------------------------------------------------------------------------------------------------------------------------------------------------------------
>I23369_M018_Malvaceae_Abelmoschus_esculentus_seq1
---------------------------------------------------------------------------------------------------------------------------------------------------------------------------------------------------------------------------------------------------------------------------------------------------------------------------------------------------------------------------------------------------------------------------------------------------------tttgactggagagctgatgcggttagcgattggtcgaatatctgatggcgaagtagaatattctgagagaatatgccaattcgtacgtgatatttatagggaattgactcttgttgtcccacttatggatgatagttat------------------gacatgaagacaaagatgactacaatgctccaaagcgtagtgaaaatagagaatggtaatc---------t--tggtgctggttttcttgcccttaaactcagaa----------tcatt---g------------------------------------------------------------------------------------------------------------------------------------------------------------------------------------------------------------------------------------------------------------------------------------------------------------------------------------------------------------------------------------------------------------------------------------------------------------------------------------------------------------------------------------------------------------------------------------------------
>I23370_M105_Malvaceae_Pachira_aquatica_seq1
-------------------------------------------------------------------------------------------------------------------------------------------------------------------------------------------------------------------------------------------------------------------------------------------------------------------------------------------------------------------------------------------------------------------------------------------------------gatttgacaggagagctaatgcggttmkcaattggtcgcatatctgatggtgaagtagaattttctgagagaatatgccaatttgtacgtgatatttacagggaattgacacttcttgtcccacttatggatgatagttct------------------gacatgaagacaaagatggatacaatgctccaaagtgtagtgaaaattgagaatggtaata---------t--tgatactggttttcttgcc--------cagaa----------tcatc---atg------tactaaattat--caaaa-a-t--------------ttctta-gttaagctaatga---------------------------------gta---------------------------tatctgatgccaagaattacatgtgtttc------------------------------------------------------------------------------------------------------------------------------------------------------------------------------------------------------------------------------------------------------------------------------------------------------------------------------------------------------------------------------------------------------------------------------------
>I23371_M137_Malvaceae_Dombeya_wallichii_seq1
----------------------------------------------------------------------------------------------------------------------------------------------------------------------------------------------------------------------------------------------------------------------------------------------------------------------------------------------------------------------------------------------------------------------------------------------------------ttgacaggagagctgatgaggttagyrattggtcgaatatctgatggtgaagtagaatttgcagaaagaatatgccggtttgtacgtgatatttacagggaattgactcttgttgtcccgctcatggatgatagttct------------------gatatgaagacaaagatggatacgatgctccaaagtgtagtgaaaatagagaayggtaata---------t--tgatattggttttctttgcc-------ccaaa----------tcatcat-atg------cattaaataat--gaaag-a-t--------------ttcttt-attaagctaat---------------------------------------------------------tatact-ctatttgatgtcaagaattacgcataatttct--------------tg------ttttttat------acgtatatcaaatatca-tcgagtcccacaaca-------------------------tgtatgcacatcatacca--------tttcagt------------------------------------------------------------------------------------------------------------------------------------------------------------------------------------------------------------------------------------------------------------------------------------------------acc
>I23372_M140_Malvaceae_Chiranthodendron_pentadactylon_seq1
-----------------------------------------------------------------------------------------------------------------------------------------------------------------------------------------------------------------------------------------------------------------------------------------------------------------------------------------------------------------------------------------------------------------------------------------------------cagatttgacaggagagctgatgcggttagcaattggtcgaatatctgatggtgaagtagaattttctgagagaatatgccagtttgtacgtgatatttacagggaattgactcttcttgtcccacttatggatgatagttct------------------gacatgaagacaaagatggatacaatgctccaaagtgttgtgaaaatagagaatggtaata---------t--tgatgt---ttttctttcc--------tag-------------------------------------------aaag-a-t--------------ttcttt-attaagctaatga---------------------------------atatt-----------------tatact-ctatttgatgccaagaatcacacgtgtttct---------------tg-------tttt--t------atatgtgttgaatacct-aaggatcttaaaagacttgaaaa-taatccacacacaacttgtatgcacatg------------------------------------------------------------------------------------------------------------------------------------------------------------------------------------------------------------------------------------------------------------------------------------------------------------------------
>I23373_M141_Malvaceae_Quararibea_funebris_seq1
---------------------------------------------------------------------------------------------------------------------------------------------------------------------------------------------------------------------------------------------------------------------------------------------------------------------------------------------------------------------------------------------------------------------------------------------------tgcagatttgacaggagagctgatgcggttagcaattggtcgaatatctgatggtgaagtagaatttkctgacagaatatgccaatttgttcgtgatatttacagggaattgactcttcttgtcccacttatggatgatagctct------------------gacatgaagacaaagatggatacaatgctccaaagtgtagtgaaaatagagaatggtaata---------t--tgatactgattttgttgcc--------cggaa----------tcatc---atg------tattatattat--aaaag-a-t--------------ttcttt-gttaagctaatga---------------------------------atat---------------------act-ctatctgatgccaagwattacatgtgtttct---------------tg-------ttttgat------atgtgagttgaatacct-aaggatcttgaaagacttgaaaa-taatccacacacaacttgcatgcacatgataayt--------cttttgctggatcccttatatgagttcttgtt---------------------------------------------------------------------------------------------------------------------------------------------------------------------------------------------------gcagcatgctttagtgttc----------------------------------------------------
>I23374_M142_Malvaceae_Hampea_nutricia_seq1
--------------------------------------------------------------------------------------------------------------------------------------------------------------------------------------------------------------------------------------------------------------------------------------------------------------------------------------------------------------------------------------------------------------------------------------------------------atttgactggagagctgatgcgtttagcaattggtcgaatatctgatggtgaagtagaattttctgagagaatatgccaatttgtacgtgatatttacagggaattgactcttcttgtcccacttatggatgatggttct------------------gacatgaagacaaagatggatacaatgctccaaagtgttgtgaaaatagagaatggtaata---------t--tgatgctggtttkcttgcccttaaaatgaaaa----------tctca---tta------tagcatattat--gaaag-a-t--------------ttcttt-gttaagctaatga---------------------------------a-----------------------------tatgcgatgccaagagttccattagtttct---------------tg-------tttttgt------atgtgctatgaatacct-aagagttttaagtgacttgacag-taattcacg-------------------------------------------------------------------------------------------------------------------------------------------------------------------------------------------------------------------------------------------------------------------------------------------------------------------------------------------
>I23376_M145_Malvaceae_Heliocarpus_appendiculatus_seq1
------------------------------------------------------------------------------------------------------------------------------------------------------------------------------------------------------------------------------------------------------------------------------------------------------------------------------------------------------------------------------------------------------------------------------------------------------------------------------gctagcaattggtcgaatatctgatggtgaagttgaatttgctgagagaatatgccggtttgtgcgtgatatttacagggaattgactcttgttgtcccacttatggacgaaagttct------------------gatatgaagacaaagatggatacaatgcttcagagtgttgtgaaaatagaaaatggtaatt---------t--gaagtttagttttcttgca--------caaaa----------tcata---gtattctattattctattat--gaaag-a-t--------------atctttacaaaagctaacgg---------------------------------tagtag---------------ttataat-ctattttaggccaggaattaaacatgctttc---------------tg-------tttttat--------gtttattcaatattt-aacagtttaaaagagctaaaatc--------cct------------------------------------------------------------------------------------------------------------------------------------------------------------------------------------------------------------------------------------------------------------------------------------------------------------------------------------------
>I23377_M148_Malvaceae_Robinsonella_mirandae_seq1
----------------------------------------------------------------------------------------------------------------------------------------------------------------------------------------------------------------------------------------------------------------------------------------------------------------------------------------------------------------------------------------------------------------------------------------------------gcagatttgacrggagagctgatgcggttagcaattggtcgaatatctgatggtgaaatagaataytctgagakratatgccaatttgtgcgcgatatttacagggaattgactcttgttgtcccactwatggatgatwgttat------------------gacatgaagacaaagatggatgtaatgctccaaagtgtagtgaaaatagagaatgktaata---------c--tgatgctggttbtctttcccttaaattcagaa----------tcattgtagta------tattatattat--gaaag-a-t--------------ttcttc-attaagctaagga---------------------------------ataa---------------------actcgtatctgataccaagaattccacggctttct---------------t--------tttttct------atgtgtgatgaatacct-gaggat------agacttgaaaa-taatccac-cacaacttgtatccacatgattatt--------cttttgctagatcccttatatgagttcccgattc-----------------------------------------------------------------------------------------------------------------------------------------------------------------------------------------------atgcagcatgcttcag---------------------------------------------------------
>I23378_M150_Malvaceae_Ceiba_pentandra_seq1
--------------------------------------------------------------------------------------------------------------------------------------------------------------------------------------------------------------------------------------------------------------------------------------------------------------------------------------------------------------------------------------------------------------------------------------------------ttgcagatttgacaggagagctgatgcggttggcaattggtcgaatatctgatggtgaagtagaattttctgagagaatatgcaaatttgtacgggatatttacagggaattgacacttcttgtcccacttatggatgatagttct------------------gacatgaagacaaagatggatacaatgctccaaagtgtagtgaaaatagagaatggtaata---------t--tgataatggttt-cttgcc--------cagaa----------tcatc---atg------tattatattat--cagag-a-t--------------ttcttt-gttaagctaatga---------------------------------ttat---------------------act-ccatccgatgscaagaattacacacgcttct---------------tg------tttttt--------atgtgtgttgaatacct-aaggatcttaaaagacttgaaaa-ctatccacacacaacttgtacgcacatgataatt--------ctttttctggatcccttatatgagttcttgtt---------------------------------------------------------------------------------------------------------------------------------------------------------------------------------------------------gcagca-----------------------------------------------------------------
>I23380_M161_Malvaceae_Hibiscus_tiliaceus_seq1
---------------------------------------------------------------------------------------------------------------------------------------------------------------------------------------------------------------------------------------------------------------------------------------------------------------------------------------------------------------------------------------------------------------------------------------------------tgctgatttgaccggagagckgatgcggttagcgattggtcgaatatctgatggcgaagtagaattttctgaaagaatatgccaatttgtacgtgatatttatagggaattgactcttgttgtcccacttatggatgatagccat------------------gacatgaagacaaagatggatacaatgctccaaagcatagtgaaaatagagaatggtaata---------t--tggtgctggttttcttgcccttaaagtcaaaa----------tcatc---gta------tagtatattat--ggaag-t-t--------------ttcttt-gttaagctattgg---------------------------------a-----------------------------tatctgatttcaagaattccacgggtttgt-------------------------tattat------atgtgatatgaatgcct-aaggatcttaaga------ctta-tccatg---cacaacttgtatccacatggtaatt--------cttttgttggatcccttatgcgagtcattg----------------------------------------------------------------------------------------------------------------------------------------------------------------------------------------------------------------------------------------------------------------------------
>I23383_M166_Malvaceae_Pseudobombax_ellipticum_seq1
-----------------------------------------------------------------------------------------------------------------------------------------------------------------------------------------------------------------------------------------------------------------------------------------------------------------------------------------------------------------------------------------------------------------------------------------------------------tgamaggagagctgatgcggttagcaattggtcgaatatctgatggtgaagtagaattttctgagagaatatgccaatttgtacgggatatttacagggaattgacacttcttgtcccacttatggatgatagttct------------------gacatgaagacaaagatggatacaatgctccaaagtgtagtgaaaatagagaatggtaata---------t--tgatactggttt-cttgcc--------cagaa----------tcatc---atg------tattatatcat--caaag-a-t--------------ttcttt-cttaagctaatga---------------------------------gtat---------------------act-ctatccgataccaagaattacacatgtttct---------------tg-------ttttt--------atgtgtgttgaatacct-aaggatctcaaaagacttgaaaa-ttatccacacacaacttgtacgcacatgataatt--------ctttttctggatccctt-----------------------------------------------------------------------------------------------------------------------------------------------------------------------------------------------------------------------------------------------------------------------------------------
>I23384_M168_Malvaceae_Theobroma_cacao_seq1
------------------------------------------------------------------------------------------------------------------------------------------------------------------------------------------------------------------------------------------------------------------------------------------------------------------------------------------------------------------------------------------------------------------------------------------------gcttgcagatttgacaggagagctgatgcggttagcaattggtcgaatatctgatggtgaagttgaatttgctgagaggatatgccggtttgtacgtgatatttacagggaattgactcttgtcgtcccacttttggatgatagttct------------------gatatggagacaaagatggttacaatgctccaaagtgtagtgaaaatagagaatggtaat----------t--tgatgttggttttcttgcc--------caaaa----------tcatc---atg------tattgtatcat--aaaag-a-t--------------ttcttt-attagactaatga---------------------------------ataatt-tac-------acagttatact-atattttatgccaggaattacatgtgtttct---------------tg-------tttttat------gtgtatgtttaatttct-aaagatcttaaaagagttgaaaactcctccatccagaacttgtatgcacatgataatt--------tttgtgttcttttgc-------------------------------------------------------------------------------------------------------------------------------------------------------------------------------------------------------------------------------------------------------------------------------------------
>I23385_M169_Malvaceae_Ochroma_pyramidale_seq1
-------------------------------------------------------------------------------------------------------------------------------------------------------------------------------------------------------------------------------------------------------------------------------------------------------------------------------------------------------------------------------------------------------------------------------------------------------gatttgacaggagagctgatgcggttagcaattggtcgaatatctgatggtgaagtagaattttctgagagaatatgccagtttgtacgtgatatttacagggaattgactcttcttgtcccacttatggatgatagttct------------------gacatgaagacaaagatggatacaatgctccaaagtgtagtgaaaatagagaatggtaata---------t--tgatgttggttttcttgcc--------cagaa----------tcatc---atg------tattatattat--gaatg-a-t--------------ttc-tt-attaagctaatga---------------------------------atatt-----------------tatact-ctatttg-----------------------------------------------------------------------------------------------------------------------------------------------------------------------------------------------------------------------------------------------------------------------------------------------------------------------------------------------------------------------------------------------------------------------------------------------------------
>I23387_M178_Malvaceae_Malvaviscus_arboreus_seq1
------------------------------------------------------------------------------------------------------------------------------------------------------------------------------------------------------------------------------------------------------------------------------------------------------------------------------------------------------------------------------------------------------------------------------------------------gcttgcagatttgactggagagctgatgcggttagcgattagtagaatatctgatggygaagtagawtattctgagagaatatgccaatttgtacgtgatatttatagggaattgactcttgttgtcccacttatggatgatagttat------------------gacatgaagacaaagatgaatacaatgctccaaagcgtagtgaaaatagagaacggtaatc---------t--tggttctggttttcttgtccttaaagtcagaa----------tcatc---gtt------taatatattat--gaaag-a-t--------------cccttt-gttaatctaatga---------------------------------a-----------------------------catctgatgccaagaattccaggggtttgt---------------tg-------ttattat------atgtgctatgaatacct-aaggatcttaaaagacttgacaa-tcmatg---cagaacttgtatccacwtgatawtt--------attttgttggatcccttacatgggttmttgtttc-----------------------------------------------------------------------------------------------------------------------------------------------------------------------------------------------atgcagcatgcttta----------------------------------------------------------
>I23388_M180_Malvaceae_Triumfetta_lappula_seq1
-----------------------------------------------------------------------------------------------------------------------------------------------------------------------------------------------------------------------------------------------------------------------------------------------------------------------------------------------------------------------------------------------------------------------------------------------------cagatttgacaggggagctgatgaggctagcaattggtmgaatatctgatggtgaagttgaatttgctgagagaatatgccggtttgtgcgtgatatttacagggaattgactcttgttgtcccacttatggacgaaagttct------------------gatatgaagacaaagatggatacaatgcttcagagtgttgtgaaaatagaaaatggtaatt---------t--gaagtttagttttcttgca--------caaaa----------tcata---gtattctatkwwtyyawtww--kraar-r-w--------------wwyyttwmmaaagctaaygg---------------------------------tagtak---------------ttataay-ctattttaggccargaattaaacatgttttc---------------tg-------tttttat--------gtttattcaatattt-aacagtttaaaagagctaaaatc--------cctagaacatgcatgcaaatgattatttatatgttcttttgccggatctcttattcg-----------------------------------------------------------------------------------------------------------------------------------------------------------------------------------------------------------------------------------------------------------------------------------g
>I23389_M181_Malvaceae_Pavonia_scheadiana_seq1
------------------------------------------------------------------------------------------------------------------------------------------------------------------------------------------------------------------------------------------------------------------------------------------------------------------------------------------------------------------------------------------------------------------------------------------------gcttgcagatttgacaggagagctgatgcggttagcaattggtcgaatttctgatggtgaagtagaattttctgagagaatatgccaatttgtrcgtgttatttacagggaattgactcttgttgtcccacttatgmatgatggttct------------------gacatgaagacaaagatggatacaatgctccaaarmgtgkkgwraawakararwrkkrwwa---------y--wswkrydmkkkttytykhscycwmaatcagad----------tcatc---gta------tattatattat--gaaat-a-t--------------ttcttc-gttaagctaatga---------------------------------atat---------------------act-ctatctgatgccaataattccatggatttct---------------tg-------tttttat------atgtgtgatgaataccy-aaggatcttaaaagacttgaaaa-taatccatgcacaacttttattgacatgattatt--------cttttgmtagatcccttatatgagtt--------------------------------------------------------------------------------------------------------------------------------------------------------------------------------------------------------------------------------------------------------------------------------
>I23390_M182_Malvaceae_Anoda_cristata_seq1
------------------------------------------------------------------------------------------------------------------------------------------------------------------------------------------------------------------------------------------------------------------------------------------------------------------------------------------------------------------------------------------------------------------------------------------------gcttgcagatttgacaggagagctgatgcggttagcaattggtcgaatttctgatggtgaagtagaattttctgagagaatatgccaatttgtgcgtgttatttacagggaattgactcttgttgtcccacttatgaatgatggttct------------------gacatgaagacaaagatggatacaatgctccaaagcgtggtgaaaatagaaaatggtaata---------c--tgatgctagttttcttgccctcaaaatcagaa----------tcatc---gta------tattatattat--gaaat-a-t--------------ttcttc-gttaagctaatga---------------------------------atat---------------------act-ctatctgatgccaataattccatggatttct---------------tg-------tttttat------atgtgtkrwrwaymymm-rrrkmtywwaaraswykaaaata-at--------------------------------------------------------------------------------------------------------------------------------------------------------------------------------------------------------------------------------------------------------------------------------------------------------------------------------------------------
>I23392_M187_Malvaceae_Ayenia_berlandieri_seq1
-------------------------------------------------------------------------------------------------------------------------------------------------------------------------------------------------------------------------------------------------------------------------------------------------------------------------------------------------------------------------------------------------------------------------------------------------cttgcagatttgacaggagagctgatgagattagcaattggtcgaatatctgatggtgaagttcaatttgctgagaagatatgccagtttgtacgtgatatttacagggagttaactcttgttgtcccacttatggatgatagttca------------------gatatgaagacaaagatggatacaatgctccaaagtgtagtgaaaatagagaatggtaatg---------tg-atgtgctcctttcattctt--------taaaa----------tcatg------------tatttattaaa--aaaaa-r-s--------------mwttty-cywrgktwawwaaaarsmwtyyttwrsykgk----------ttksytwwttkrrktksyksyksmrsmwksyttwrkkkycskkkymrrrgrwycsrrkwmmgtccacttctaggatccagtgacccaagttccytymmsktkrrgggtgtctgatgt---ggaaatatgaaaatataagtaacttctgcttctcttagcctatttt----------------------------------------------------------------------------------------------------------------------------------------------------------------------------------------------------------------------------------------------------------------------------------------------------------------------------tt
>I23393_M189_Malvaceae_Kearnemalvastrum_lacteum_seq1
----------------------------------------------------------------------------------------------------------------------------------------------------------------------------------------------------------------------------------------------------------------------------------------------------------------------------------------------------------------------------------------------------------------------------------------------------gcagatttgacaggagagctgatgcggttagcaatcggtcgaatatctgatggtgaagtagaatttgcrgagagaatmtgccaatttgtacgygwtatttacagggaattgactcttgttgtcccacttatgaatgatggttct------------------gacatgaagacaaagatggatacaatgctccaaagtgtsrtgaaaatagagaatggtaata---------c--tgatgctggttttcttgctctcaaagtcagaa----------tcatt---gta------tattatattac--gaaat-a-t--------------ttcttc-gttaagctaatga---------------------------------atat-------------------acact-ctgtctgatgccaagaattctacgtgtttct---------------tg-------ttttwwk------kkkkr--wkrrkwmcyw-aarrwtktwaaarrwytkraaaw-wawycmmssmmmamytwswwycmmmwkrwtwwtk---------yttcgcta-------------------------------------------------------------------------------------------------------------------------------------------------------------------------------------------------------------------------------------------------------------------------------------------------
>I23394_M229_Malvaceae_Malvastrum_americanum_seq1
------------------------------------------------------------------------------------------------------------------------------------------------------------------------------------------------------------------------------------------------------------------------------------------------------------------------------------------------------------------------------------------------------------------------------------------------------------------agagctgattcggttagcaatcggtcgaatatctgatggtgaagtagaatttgmggagagaatatgccaatttgtacgtgttatttacagggaattgactcttgttgtcccactwatgaatgatggttct------------------gacatgaagacaaagatggatacmatgctccaaagtgtcstgaaaatagagaatggtaata---------c--tgatgctggttttcttgccctcaaagtcggaa----------tcatt---gta------tattatattat--gaaat-w-w--------------ttyyty-sttwwrsywawkr---------------------------------awrw---------------------wsy-yywwyykrwkscmawwawtycmwgggtttct---------------tg-------ttttaat------atgtgtgatgaatacct-aaggatcttaa-agacttgataa-taatccatgcacaacctttattgacat-------------------------------------------------------------------------------------------------------------------------------------------------------------------------------------------------------------------------------------------------------------------------------------------------------------------------
>I23395_M236_Malvaceae_Fuertesimalva_jacens_seq1
------------------------------------------------------------------------------------------------------------------------------------------------------------------------------------------------------------------------------------------------------------------------------------------------------------------------------------------------------------------------------------------------------------------------------------------------gcttgcagatttgacaggagagttgatgcggttagcaatcggtcgaatatctgatggcgaagttgaattttctgaaagaatctgccaatttgtacgtgttatttaccgggaattgattcttgtcgtcccacttatggatgatggttat------------------gacatgaaaacaaagatggatacaatgctccaaagtgtgatgaaaatagagaatggtaata---------taccggtgctggttttcttgacctcaaagtcagaa----------tc------gta------tattatattat--gaaat-c-t--------------ttcttc-gttaagctaatga---------------------------------atat---------------------act-ccatctgatgcaaagaattccatgtgtttct---------------tg-------tttttat------gtgtg--ctg------------------------------------------------------------------------------------------------------------------------------------------------------------------------------------------------------------------------------------------------------------------------------------------------------------------------------------------------------------------------------------
>I23396_M019_Malvaceae_Allosidastrum_pyramidatum_seq1
-------------------------------------------------------------------------------------------------------------------------------------------------------------------------------------------------------------------------------------------------------------------------------------------------------------------------------------------------------------------------------------------------------------------------------------------------cttgcagrtttgacaggagagctgatgcggttagcaattggtcgaatatctgatggtgaaatagaatattcagagaggatatgccaatttgtgcgcgatatttacagggaattgactcttattgtcccacttatggatgatagttat------------------gacatgaagacaaagatggatgtaatgctccaaagtgtagtgaaaatagagaatggtaata---------c--tgatgctggttttcttgcccttaaagttagaa----------tcatc---gta------tattatatta--------------------------ttattc-gttaagctaatga---------------------------------gtat---------------------acccttatctgatgcaaagaattccacggcttctt------------------------gttttct------atgtatgatgaatacct-gaggatcttaaaagacttgaaaa-taa-------------------------------------------------------------------------------------------------------------------------------------------------------------------------------------------------------------------------------------------------------------------------------------------------------------------------------------------------
>I23397_M020_Malvaceae_Melochia_betonicifolia_seq1
-------------------------------------------------------------------------------------------------------------------------------------------------------------------------------------------------------------------------------------------------------------------------------------------------------------------------------------------------------------------------------------------------------------------------------------------------ctagcagatttgacaggagaactaatgcggttagcaattggtcgaatatctgatggtgaagttgaatatgctgagaggatatgccggtttgtacgtgacatttacagggaattgattcttgttgtcccactcatggatgagagttct------------------gatatgaagatgaagatggataccatgctccaaagtgtcgtgaaaatagagaatggtaatg---------------tattggttctcttgct--------taaaa----------tcttc---atcg-----tatcatgtttg--gaaag-a-t--------------ttcatt-atcaggctaataaaag-----------------------------------------------------------ctctgttggaccaagaatcactcgtgtttcc---------------tt-------ttcttgta---tcatgtgtgtttaaagtaa-agattttttaaagagctgagaaa----tyatccccacagctgtatgcacatgataatttctgttttcttttg---------------------------------------------------------------------------------------------------------------------------------------------------------------------------------------------------------------------------------------------------------------------------------------------------c
>I23366_M015_Malvaceae_Firmiana_simplex_seq1
-------------------------------------------------------------------------------------------------------------------------------------------------------------------------------------------------------------------------------------------------------------------------------------------------------------------------------------------------------------------------------------------------------------------------------------------------------------------------atkagattagcaattggtagaatatctgatggtgaagtagaatttgctgagaggatatgtcgatttgtacgtgatatttacaaggamrtgactctcgttgtcccacttatggmtgataattat------------------gaaatgaagacgaagatggatacaatgctacaawatgtagtgaaaatagagaatggta-ta---------c--tgatgttggttttctt-----------------------------------------------------------------------------------------------------------------------------------------------------------------------------------------------------------------------------------------------------------------------------------------------------------------------------------------------------------------------------------------------------------------------------------------------------------------------------------------------------------------------------------------------------------------------------------------------------------------------------------
>I28591_M023_Malvaceae_Neobuchia_paulinae_seq1
----------------------------------------------------------------------------------------atatgtttg-taaat----cattatat---cttctgt---taaaatattgcctac----------------------ttatttccagca---tcaacacataa-acacgggatattctg-aaattttcatg----catggaca-ca----tctaacac-------tgcgaaccaa---------------------------acacat--------------------------atactt-------------------------------------------gtgcacttg------------tgtttt-at---------agtgttcactcttg-ttttacagcttgcagatttgacaggagagctgatgcggttagcaattggtcgaatatctgatggtgaagtagaattttctgagagaatatgccaatttgtacgggatatttacagggaattgacamtacttgtcccacttatggatgatagttct------------------gacatgaagacaaagatggatacaatgctccaaagtgtagtgaaaatagagaatggtaata---------t--tgacaatggttt-cttgcc--------cagaa----------acttc---atk------tattatattat--caaag-a-t--------------ttcttt-gttaagctaatga---------------------------------gtat---------------------cct-ctacccgatgccaagaattacacatgcttct---------------tg-------ttt--------------------------------------------------------------------------------------------------------------------------------------------------------------------------------------------------------------------------------------------------------------------------------------------------------------------------------------------------------------------------------------------------------
>I28593_M024_Malvaceae_Carpodiptera_cubensis_seq1
----------------------------------------------------------gataaaaacattttatgaaaatc--gccaaatacatttt-tatat----tgttatat---cttcggt---taaagtagtgactac----------------------ttaattctagca---tgca---------cacaggatattctg-aattttacgtg----catacaaa-cagacatctgatgc-------actgaaccac-----------------------------------------------------------acactt-------------------------------------------aagaatgta------------taacgg-aaggg-------atgtttactcttc-ttttacagcttgcagatctgacaggagagctgatgaggttagcaattggtcgaatatctgacggtgaagtagaatttgctgagaggatatgccagtttgtgcgtgatatttacagggaattgactcttgttatcccacttatggatgatagttct------------------gatatgaagacaaagatggaaacgatgctccaaagtgtagtgaaaatagagaatggtaata---------g--tggtgttggttttcttgcc--------caaaa----------tcagc---acg------tgctatatttt--gaaag-a-t--------------ttcttt--tttagctaagga---------------------------------atata-----------------tatctt-ctatttgctgccaagaattacagactactttg-----------------------tttttat------atgca-----------------------------------------------------------------------------------------------------------------------------------------------------------------------------------------------------------------------------------------------------------------------------------------------------------------------------------------------------------------------------------------
>I28594_M025_Malvaceae_Herrania_nitida_seq1
----------------------------------------------------------------------tggggc----------aaagatggtca-tatat----cattatat---cttctgt---taaagtagtgcctac----------------------ttaattccagct---tctaaattact-ggactagatattccg-aagtttacatg----catactca-caaaagtgtgacac-------ttccaaccaa---------------------------acagac--------------------------atagat-------------------------------------------gtgcatgta------------tgatgg-aagggg--ctgtttgtttactcttc-ttttacagcttgcagatttgacaggagagctgatgcgattagcaattggtcgaatatctgatggtgaagttgaatttgctgagaggatatgccagtttgtacgtgatatttacagggaattgactcttgttgtcccacttatggatgatagttct------------------gatatgaagacaaagatggagacaatgctccaaagtgtagtgaaaatagagaatggtaat----------t--tgatgttggttttcttacc--------caaaa----------tcatc---att------tattatattat--aatag-a-t--------------ttcttt-attagactaatga---------------------------------ataatt-tat-------acagttatgct-ctattttatgccaagaattg----------------------------------------------------------------------------------------------------------------------------------------------------------------------------------------------------------------------------------------------------------------------------------------------------------------------------------------------------------------------------------------------------------------------------------------------
>I28595_M184_Malvaceae_Guazuma_ulmifolia_seq1
------------------------------------------------------------tgaaaacaattgagtc----------aaatatggtct-tatat----caccatat---cttcggt---taaagtagtg-ctac----------------------tttattccagct---tctaaattactggcactggatagtctg-aagttcacatg----catgctca-ctgtattgtgacac-------atcctactag---------------------------gcacac--------------------------atagtt-------------------------------------------gtgcatgta------------taatgg-aaagg---ctgtttgtttactcttc-ttttacagcttgcagatttaacaggagagctgatgcggttagcaattggtcgaatatctgatggtgaagtagaatttgctgagaggatatgcaggtttgtacgtgatatatacagggaattgactctggttgtgccgcttatggatgatagttct------------------gatatgaagacaaagatggatacadtgctccaaagcgtagtgaaaatagagaatggtratt------------cgatgttkgttttcttgct--------caaaa----------tcatc---atg------tattatattaa--taaat-t-t---------------------atcaggctaatga---------------------------------atagt--cat-------acacttatact-ctattttatgccaagaattacttgtgcttcc---------------tg-------cttctct------gtgtgtttaa------------------------------------------------------------------------------------------------------------------------------------------------------------------------------------------------------------------------------------------------------------------------------------------------------------------------------------------------------------------------------------
>I28596_M026_Malvaceae_Ruizia_cordata_seq1
---------------------------------------------------------------------ttgatga----------aaatatgtttg-tatat----cactttat---cttctrt---taragkaatggctac----------------------ttrattccrgta--ttaca---------yacaggatattctg-aattktacryg----catagaca-cwgatgtatgmcac-------actgaacyga---------------------------acaygc--------------------------ayacaw-------------------------------------------gtgagcgaa-------tgtattgacag-aagag-------ctgtttattcttc-ttttacagcttgcagatttgacaggagagctgatgaggttagcrattggtcgaatatcwgatggtgaagtagaatttgcwgaragrdtatgccggtttgtacgtgatatttacagggaattgactcttgtdgtcccgctcatggatgatagttct------------------gatatgaagacaaagatggatacgatgctccaaagtgtagtgaaaatagagaatggtrataatattgaatt--tgatattggttttctttgmc-------ccaaatcatcgtatgtcatcat-atg------cattatataat--gaaag-a-t--------------ttcttt-attaagctaat---------------------------------------------------------tatacw-ctatttgatgtctagaattacgcacaat--------------------------------------------------------------------------------------------------------------------------------------------------------------------------------------------------------------------------------------------------------------------------------------------------------------------------------------------------------------------------------------------------------------------------------------
>I28597_M027_Malvaceae_Melhania_velutina_seq1
-----------------------------------------------------------aatgaaacatttgatga----------aaatatgtttg---tat----cactttat---catctgt---taaaggaatggctac----------------------ctaattccagta--ttaca---------cacaggatattctg-aattttacatg----catagaca-ctgatgtatgccac-------actgaacaga---------------------------acatgc--------------------------acacat-------------------------------------------gtgagcgaa-------tgtattaacagaaagag-------ctgtttattcttc-ttttacagcttgcagatttgacgggagagctgatgaggttagcaattggtcgaatatctgatggtgaagtagaatttgcagaaagaatatgccggtttgtacgtgatatttacagggaattgactcttgttgtcccactcatggatgatagttct------------------gatatgaagacaaagatggatacgatgctccaaagtgtagtgaaaatagagaatggtaata---------t--tgatattggttttctttgcc-------ccaaa----------tcatcat-atg------cattatataay--gvaag-m-b--------------bwy-------aggccga----------------------------------------g-----------------ggcacg-cctgcctgggt-----gtcacgcatcgtytk-----------------------------------------------------------------------------------------------------------------------------------------------------------------------------------------------------------------------------------------------------------------------------------------------------------------------------------------------------------------------------------------------------------------------------------
>I28598_M028_Malvaceae_Glyphaea_brevis_seq1
------------------------------------------------------------------------aggc----------aaatatggttgatatat----cactatat---cttctgt---taaagtagtgcatac----------------------ttaactctagcatgacacacattact-ggactagacattctg---------------aagtacaca-cagaagcatgacat-------gccaaaccaa---------------------------aaaca----------------------------cacat-------------------------------------------gtgcacgga------------tgatgg-aaggg-------ctatttactcttc-ttttacagcttgcagatttgacaggagagctgatgcggttagcaattggtcgaatatctgatggtgaagttgaatttgctgagagaatatgccagtttgtacgtgatatttacagggaattgactcttgttgtcccacttatggatgatagttat------------------gatatgaagacaaagatggatacaatgcttcaaagtgttgtgaaaatagaaaatggtaatg---------t--gatctttg---cctttgtc--------caaaa----------tcata---acg------tattctgttac--aaagg-a-t--------------ttcctt-actaagctaatgg---------------------------------ttgtat---------------ttatast-ctawtywwtgryaagaactaaacattatttc---------------tsy-----------------------------------------------------------------------------------------------------------------------------------------------------------------------------------------------------------------------------------------------------------------------------------------------------------------------------------------------------------------------------------------------------------------
>I28599_M029_Malvaceae_Desplatsia_dewevrei_seq1
--------------------------------------cattttaaaaggcagaggctgatgaaaactattgaggc----------aatc---------ctat---------------tctctgt---taaaatagtgcctac----------------------ttatatccagct---tctaaatcact-gcactagatattcca-aaatttgaatt----catagtca-caggagtctcacac-------accaaaccaa---------------------------ccgcac--------------------------acacaa---------------------------------------------gcatgta------------tagaag-aaggg-------ctgtttattcttc-ttttacagcttgcagatttgactggagagctgatgcgtttggcaattggtcgaatatctgatggtgaagttgaatttgctgagaggatatgccagtttgtacgtgagatatacagggaattgactcttgttgtcccacttatggatgatagttct------------------gacatgaagacaaagatggatacaatgctccaaagtgttgtgaaaatagagaatggtaatg------------gatattaggtttccttgac--------caaaa----------tcatt---gtg------tattctacagt--gaaag-a-t--------------ttcttt-ataaagctaatga---------------------------------atttt-----------------tatgct-ctattttataccaagaatttcactttttttt---------------tt-------tkgkttt------ttgtgtgcg-------------------------------------------------------------------------------------------------------------------------------------------------------------------------------------------------------------------------------------------------------------------------------------------------------------------------------------------------------------------------------------
>I28600_M146_Malvaceae_Mortoniodendron_guatemalense_seq1
t-------------------------------------gcattttgaaggcagacatggatgaaaacatttgatgc----------aaatatgtttg--ttat----cactatat---cttctgt---taaagtagtgcgttc----------------------tcaattccagca---tgca---------cacagaatattctg-aattttacatk----catacrca-cagacrtct-----------cactgaaccaa---------------------------acacac--------------------------acacat-------------------------------------------atgtgaatg----------tatgatggaatg---------ctgtttactcttc-ttttacagcttgcagatttgacaggagagctgatgagattagcaattggtcgaatatctgacdgtgaagtagaatttgctgataggatatgtcggtttgtacgtgatatttacagggaattgactcttgttgtcccacttatggatgatagttct------------------gatatgaagacaaagatggatacaatgctccaaagtgtagtgaaaatagagaatggtatta---------t--tggtrttggttttcttgcc--------caaaa----------tcagc---atg------tattatattat--gaaag-a-c--------------ttcttt-attaagctaatga---------------------------------ataat-----------------tatact-ctatttgatgctaagaattacacactatttct--------------tg-------ttttgat------acgtatgttgaatatcy-aaagatcttwaaaagattg---------------------------------------------------------------------------------------------------------------------------------------------------------------------------------------------------------------------------------------------------------------------------------------------------------------------------------------------------------
>I28601_M030_Malvaceae_Sparmannia_africana_seq1
-----------------------------------------------------------------------gaggc----------aaatatggtca-tatat----cackatat---tctctgt---taaagtagtgcctac----------------------ctaactttagct---cgtgaattact-cgattaatttttttg-aagtttgcatg----cgtacacg-cagaagtgtgacac-------accaagccaa-------------------------acacacac------------------------acacacat-------------------------------------------gtgcatgaa------------tgatgt-aaggg-------ctatttactcttc-ttttacagcttgcagatttgacaggagagctgatgcggttagcaattggtcgaatatctgatggtgaagttgaatttgctgagagaatatgccggtttgtacgtgatatttacagggavttgactcttgttgtcccacttatggatgahagttmt------------------gatatgaagayaaagatggatgtaatgcttcaaagtgttgtgaaaattgaaaatggtaatt---------t--gatgtytggttttcttgcy--------caaaa----------tcata---atg------ctttctataat---gaag-g-y--------------ttcttt-actaagctaatgg---------------------------------tactac---------------gtattct-ctattttatgccaagaa-------------------------------------------------------------------------------------------------------------------------------------------------------------------------------------------------------------------------------------------------------------------------------------------------------------------------------------------------------------------------------------------------------------------------------------------------
>I28602_M031_Malvaceae_Mollia_sp_seq1
--------------------------------------------------------------------------------------aaataggatcc-tatat---------------cctctgt---tgaagtagtgcctac----------------------ttatctccagct---tctaaattacc-acactggagactcta-aagtttgcatt----catacatt-gaggagtctgacac-------accaaaccaaaccccccc--------------accccacacac--------------------------acacac-------------------------------------------atgcattta------------tggtgg-aaggg-------ctgcttactcttc-ttttacagcttgcagatttgactggagagctgatgcgtttggcaattggtcgaatatctgatggtgaagttgaatttgctgagaggatatgccagtttgtacgtgagatatacagggaattgactcttgttgtcccacttgtggatgatagttat------------------gatatgaagataaagatggaaacaatgcttcaaagtgttgtgaaaatagagaatggtaatg------------gatatttgtttcctttgac--------caaaa----------tcatt---gtg-----ttattctactat--gaaagat-t--------------ttcttt-attaagctaagaa---------------------------------tttta-----------------tactct-a-----------------------------------------------------------------------------------------------------------------------------------------------------------------------------------------------------------------------------------------------------------------------------------------------------------------------------------------------------------------------------------------------------------------------------------------------------------------
>I28603_M223_Malvaceae_Gossypium_hirsutum_seq1
--------------------------------------------------------------------------------------aattttttttg-tatat----ccttatat---cctttgt---tcaaatattgcctactt-------------------attattcycagca---taca---------tgca--------------------ta----catacata-cagatytctgacac-------actgaaccaa----------------------------crcat--------------------------acgctc-------------------------------------------acaca-atg-----tgcattgtgatgg-aagaa--------tgtttactcttc-ttttacagctagcagatttgactggagarctgatgcggttagcaattggtcgaatatctgatggtgaagtagaatattctgagagaatatgccagtttgtacgtgatatttacagrgaattgactcttcttgtcccacttatggatgacggttct------------------gacatgaagacaaagatggatacaatgctccaaagtgttgtgaaaatagagaatggtaata---------t--tgawgctggttttcttgcccttaaatacaaaa----------tcttc---tca------tagcatattat--gaaag-a-t--------------ttcttc-attaagctaatga---------------------------------a-----------------------------tatgcgatgccaagagttccacgagtttct---------------tg-------tttttgt------atgtgctatgaatacctaaagagttttaagagacttgac-------------------------------------------------------------------------------------------------------------------------------------------------------------------------------------------------------------------------------------------------------------------------------------------------------------------------------------------------------
>I28604_M032_Malvaceae_Entelea_arborescens_seq1
t-----------------------------------------------------------------tgatytwkkc----------aaaywkrrtyr-katat----cactatct---tctctgt---taaagtagtgcctac----------------------ctaactttagct---cgtgaattact-cvactagattttttg-aagtttgcatg----cgtacacr-magaagtgtgrcac-------accaagccaa---------------------------acacac------------------------acwyacat-------------------------------------------gtgcatgaa------------tgatgt-aaggg-------ctatttactcttc-ttttacagcttgcagatttgacaggagagctgatgmggttagcaattggtcgaatatctgatggtgaagttgaatttgctgagdgaatatgccrrtttgtacgtgatatttacagggaattgactcttgttgycccacttatggatganagttct------------------gatatgaagacaaagatggatacaatgcttcaaagtrttgtgaaaatagaaaatggtaatt---------t--gatgtttggttttmttgcc--------caaaa----------kcata---atg------ctttctataat---gaag-g-t--------------ttcttt-actaagctaatgg---------------------------------tactat---------------gcatact-ctattttatgccaagaatcaaacatgtttct-----------------------gtttttatt----------tattcaatat-------------------------------------------------------------------------------------------------------------------------------------------------------------------------------------------------------------------------------------------------------------------------------------------------------------------------------------------------------------------------------
>I28605_M235_Malvaceae_Abutilon_sp_seq1
---------------------------------------------------------------ctatctcttaggg----------gtagattcctg-aactc----tatgctatt-caccattt---taaggaaaaggttga-------------------------------------tgaaaacatttaatgctatatttccag----catacttg----cttacaca-tagatgtctaacac-------actgaatcaa---------------------------acacat--------------------------acactc-------------------------------------------aaacattta---------tcatgtttg---aag-------ttgttgactcttc-ttttacagcttgcagatttgacaggagagctgatgcggttggcaatgggtcgaatatctgatggtgaaatagaatattctgagaggatatgccaatttgtgcgtgatatttacagggaattgactcttgttgtgccacttatggatgatagttat------------------gacatgaagacaaagatggatgtaatgctccaaagtgtagtgaaaatagagaatggtaata---------c--tgatgctggttttcttgcccttaaagtcagaa----------tcatc---gta------tattatattat--gaaag-a-t--------------ctcttc-gttaagctaag----------------------------------------------------------------------------------------------------------------------------------------------------------------------------------------------------------------------------------------------------------------------------------------------------------------------------------------------------------------------------------------------------------------------------------------------------------------------------------------------------------------------------------
>I28606_M033_Malvaceae_Reevesia_formosana_seq1
---------------------------------------------------gaggctgctgaaaacaattgaatgt----------aaatatgtttg-catat----cagcatat---ctcctct---taaagtagtgcctac----------------------ataattccagc-----ata---------cacagaatattctg-aattttacatg----catacaca-cagacgtctgacac-------accaaactaa---------------------------acacac--------------------------tcacat-------------------------------------------gtgaatgta------------tgatgg-aaggg-------ctgtttactcttc-ttktacagcttgcagatttgacaggagagctgatgcggttagcaattggtcgaatatctgatggtgaagtagaatttgctgagaggatatgccagtttgtacgtgatatttacagggaattgactcttgtggtcccacttatggatgatagtcat------------------gacatgaagacaaagatggatacaatgctccaaagtgtagtgaaaatagagaatggtaata---------g--cgatgttggtttcttttccg---------aaa----------gctta---atg------tattatattat--gatag-g-t--------------ttcttt-attaagccaatga---------------------------------acatt-----------------tatact-ctatttactgccaataatgacgcatgtttct---------------tg-------tttttat------atgagtgttgaatatct-aaagatctgaaaagagttaaaaa-ccatccacccacaacttttatgcgcattataata--------cttttgctggatcac-------------------------------------------------------------------------------------------------------------------------------------------------------------------------------------------------------------------------------------------------------------------------------------------
>I28607_M034_Malvaceae_Mansonia_altissima_seq1
----------------------------------------ttttgaagccagaggctgatgaaaacaatccaatgc----------gaatatgttta-tatag----tggtatct---ctcctct---taaagtagtgcctac----------------------ttaattcctgca---tgca---------catagaaca-tctg-aattttacatg----catataca--tagtgtcaaagaa-------accgtaccaa---------------------------acacat--------------------------acccat-------------------------------------------gtggatg--------------tgatgg-aaggg-------ctgtttactcttc-ttttacagcttgcagatttgacaggagagctaatgcggttagccattggtcgtatatctgatggtgaagtagaatatgctgagagaatatgccagtttgtacgtgatatttacagggaacttatgcttgttttcccacttatggatgatagttca------------------gacatgaagacaaagatggatacaatgctccaaagtgtagtgaaaatagagaatggtaatg---------t--tgatgttggtttccttacc--------caaaa----------tcatc---atgt---attatattattat--gaaat-a-t--------------ttcttt-atttagctaaaga---------------------------------atatt-----------------tatact-ctctttcatgctagggattacacatgtttaa-----------------------------at------atgtctgttgaatatct-aagaa-----------------------------------------------------------------------------------------------------------------------------------------------------------------------------------------------------------------------------------------------------------------------------------------------------------------------------------------------------------------------
>I28608_M035_Malvaceae_Hosfordia_alata_seq1
------------------------------------------aaggcacgawaamctcyttgamwwyykmttmrkk----------rkaytkgtctg-aactc----tatgctatt--tactttt---caaggaaaaggttga-------------------------------------tgaaaacatttgatgcaatatttccag----catacatg----catacaca-----------------------ccgaatcaa---------------------------acactt--------------------------acactt-------------------------------------------acacgcaca---------tttgttagg---gag-------gtgttgactcttc-ttttacagcttgcagatttgacaggagagctgatgcggttagcaattggtcgaatatctgatggtgaaatagaatattctgagaggatatgccaatttgtgcgcgatatttacagggaattgactcttgttgtcccacttatggatgatagttat------------------gacatgaagacaaagatggatgtaatgctccaaagtgtagtgaaaatagagaatggtaata---------c--tgatgctggatttcttgcccttaaagt---------------tcatc---gta------tattattttat--gaaag-a-t--------------ttcttc-gttaagctaagga---------------------------------atat---------------------ay--------------------------------------------------------------------------------------------------------------------------------------------------------------------------------------------------------------------------------------------------------------------------------------------------------------------------------------------------------------------------------------------------------------------------------------------------------------------
>I28609_M036_Malvaceae_Pentaplaris_davidsmithii_seq1
-----------------------------------------------------------------------------------------tatgtttg-tatat----cattatgt---cctctgt---caaaatattgcttac----------------------ttatttccagca---taaa---------cacaggatattctg-aattttacatg----catacaca-cagatttctgacac-------actgaaccaa---------------------------actcat--------------------------gcactc-------------------------------------------acacacacg-----cgcattatgatgg-aag---------gtgtttrctcttc-ttttacagcttgcagatttgacaggagagctgatgcggttagcaattggtcgaatatctgatggtgaagtagaattttctgagagaatatgccaatttgtacgtgatatttacagggaattgactctgcttgtcccacttatggatgatggttct------------------gacatgaagacaaagatggatacaatgctccaaagcgtagtgaaaatagagaatggtaata---------t--tgatgctggttttcttgcccagaaagtcagaa----------tcatc---atg------tattatatta---gaaag-a-t--------------ttcttt-gtt-agctaatga---------------------------------atat---------------------act-ttatctgatgccaagaattacacgggtttct---------------tg-------tttttat------atgtgtgatgaatacct-aaggatcttaaaagacttgaaaa-taatccacacacaacttgtatgcacatgataatt--------ct--------------------------------------------------------------------------------------------------------------------------------------------------------------------------------------------------------------------------------------------------------------------------------------------------------
>I28610_M037_Malvaceae_Heritiera_littoralis_seq1
---------------------------------------------------------------------ttgatac----------aaatatgtttg-catat----cactatat---cttctgc---tccagtcgtacctac----------------------ttgatgcaagca---tatg---------aacaggatattcta-aattttacatg----catacaaa-caaacatctgatta-------actgaaccaaa--------------------------acacac--------------------------acgcat-------------------------------------------gtgaatgta-----------atgatgg-aaggg-------ctgacta--ctcc-tcttacagcttgcagatttgacaggagagctgatgaggttagcaattggtcgaatatctgatggtgaagttgaatttgctgagaggatatgctggtttgtgcgtgatatatacagggaactgactcttgttgtcccacttatggatgataattat------------------gatatgaagataaagatggatacaatgctccaaagtgtggtgaaaatagagaatggta-ta---------t--tgatgttggttttcttgcc--------caaag----------tcatt---gtg------tattatattat--aaaag-a-t--------------ttcttt-attaagctaatgt---------------------------------atctt-----------------tt-----------------------------------------------------------------------------------------------------------------------------------------------------------------------------------------------------------------------------------------------------------------------------------------------------------------------------------------------------------------------------------------------------------------------------------------------------------------------
>I28611_M062A_Malvaceae_Durio_zibethinus_seq1
--------------------------------------------------------------------------------------aaatatgtttt-tatat----cactatat---cttctgt---taaagtagtgcctac----------------------ttaattccagca---tacg---------cataagaaattctg-aattttacatg----catataca-cagtcgtctaacac-------acagaaccaa---------------------------tcatac--------------------------agacac-------------------------------------------atgcacatg------aatgtatgattg-aagtg-------ttgtttactcgtc-ttttacagcttgcagatttgacaggagagctgatgcggttagcaattggtcgaatatctgatggtgaagtagaatttgctgagaggatatgccggtttgtacgtgatatttacagggaattgactcttgttgtcccacttatggatgatagtttg------------------gacatgaagttaaagatggatacaatgctccaaagtgtagtgaaaatagagaatggtaata---------t--tgatattggttttcttgtc--------caaaa----------tcatc---atg------aattatattat--gaaag-a-t--------------ttcttt-attaacctaatgc---------------------------------acatt-----------------cacact-ctatctgatgcctagaattaaaattatttct---------------tg-------tttttat------atgtgtgttgaatatct-aaggatctgtaaagagt-----------------------------------------------------------------------------------------------------------------------------------------------------------------------------------------------------------------------------------------------------------------------------------------------------------------------------------------------------------
>I28612_M038_Malvaceae_Brachichyton_bidwillii_seq1
------------------------------------------------------------tgaaatcatttgatgc----------aaatatgtttg-cacat----cactatag---cttctgc---tacagcag----tac----------------------ttaattccagca---taca---------cacaggatattctg-aattttacatg----catacaaa-cagacatctgaccc-------aatgaaccaaa--------------------------acacac--------------------------acatgc-------------------------------------------------aca--tatgartgtatgatgg-aagga-------ctgatta--ctcc-tcttacagcttgcagatttgacaggagagctgatgaggttagcaattggtcgaatatctgatggtgaagtagaatttgctgagaggatatgccggtttgtacgtgatatttacagggaattgactcttgttgccccacttatggatgatagttat------------------gatatgaaaacaaagatggatacaatgctccaaagtgtggtgaaaatmgagaatggta-ta---------t--tgatkthggttttcttg-c--------saaag----------tcatc---atg------tattatattat--gaaag-a-t--------------ttcttt-attaagctaat--------------------------------------------------------------------ttgatgccaagaattacacactatttct--------------tgct----------------------------------------------------------------------------------------------------------------------------------------------------------------------------------------------------------------------------------------------------------------------------------------------------------------------------------------------------------------------------------------------------------------
>I28613_M039_Malvaceae_Eriotheca_macrophylla_seq1
------------------------------------------------------------------------------------------------------------------------------------------cmyyt----------------------atmtttcsrgkr---tmaa---------cayaggatattctg-aattttacatg----catacgca-cagatgtctgacac-------accaaaccaa---------------------------acacat--------------------------acactc-------------------------------------------acacatgca---catttattatgatgg-aag-g--------tgtttactcttc-ttttacagcttgcagatttgacaggagagctaatgcggttagcaattggtcgcatatctgatggtgaagtagaattttctgagagaatatgccaatttgtacgtgatatttacagggaattgacacttcttgtcccacttatggatgatagttct------------------gacatgaagmcaaagatggatacaatgctccaaagtgtagtgaaaatagagaatggtaata---------t--tgacacttgtwttgttgcc--------cagaa----------tcatc---atg------tactaaattat--caaaa-a-k--------------ttctta-gttaagctaatwa---------------------------------gta---------------------------tatctgatgccaagaattacacgtgtttctt--------------tt-------tttttat------atgcgtgt--------------------------------------------------------------------------------------------------------------------------------------------------------------------------------------------------------------------------------------------------------------------------------------------------------------------------------------------------------------------------------------
>I28614_M040_Malvaceae_Hydrogaster_trinervis_seq1
------------------------------------------------------ggctgatgagaacgataaaggt----------aaataggatcc-tatat---------------cctctgt---taaagtagtgtctac----------------------ttatctccagct---tctaaattact-gcactagatattcta-aagttttcatt----catacact-tgggagtctgacac-------acccaaccaa---------------------------ccattc--------------------------acacac-------------------------------------------gtgcatgta------------tggtgg--ttgg-------ctgtttactcttc-ttttacagcttgcagatttgactggagagctgatgcgtttggcaattggtcgaatatcagatggtgaagtttaatttgctgagaggatatgccagtttgtacgtgagatatacagggagttgactcttgttgtcccgcttatggatgatagtttt------------------gatatgaagacaaagatggaaaccatgctccaaagtgttgtgaaaatagagaatggtaatg------------gatatttggttttgttgac--------caaaa-----------tgtt---gtg------tattctgcaat--gaaag-c-t--------------ttcttt-attaagctaatga---------------------------------attt------------------tatact-ctattttatgcc-agaattaggcatgttttt---------------tg-------ttcttgt------gtgtgcttgt-----------------------------------------------------------------------------------------------------------------------------------------------------------------------------------------------------------------------------------------------------------------------------------------------------------------------------------------------------------------------------------a
>I28615_M041_Malvaceae_Pterygota_brasiliensis_seq1
----------------------------------------------------------------------tgatgc----------aaatatgtttt-catat----cactatat---cttctgc---tacggtagtacctac----------------------ttaattccaaca---taca---------cacaggatattctg-aattttacatg----cat----a-cagacatctgactc-------gatgaaccaaa--------------------------acacac--------------------------atacac-------------------------------------------ataaacaca--tgtgaatgtatgatgg-aaggg-------ctgatta--ctcc-tcttgcagcttgcagatttgaccggagagctgatgaggttagcaattggtcgaatatccgatggtgaagtagaatttgctgagaggatatgccagtttgtacgtgatatttacagggaattgactcttgttgtcccacttatgggtgataattat------------------gatatgaagataaagatggatacaatgcttcaaagcgtagtgaaaatagagaatggta-ta---------t--tgatgttggttttcttgcc--------caaaa----------tcatc---atg------tattatagtat--gaaag-g-t--------------ttcctt-attaagctaatga---------------------------------at---------------------------------------------------------------------------------------------------------------------------------------------------------------------------------------------------------------------------------------------------------------------------------------------------------------------------------------------------------------------------------------------------------------------------------------------------------------------------------------------
>I28616_M042_Malvaceae_Leptonichya_maranta_seq1
------------------------------------------------------------------------aagc----------aaatatggtcg-tatg-----cactatat---cttckgt---taaagtagtgcctac-----------------------ttattccagct---tcttaataact-ggactaga--ttcca-aggcttacatg----catagaca-cagaagtgtgacaca------accaaaatgca---------------------catagccacat--------------------------acacgt-------------------------------------------gtgcatgta------------taatgg-aaggg---ctgtttgtttactcttt-ttttacagcttgcagatttgacaggagagctgatgcggttagcaattggtagaatatctgacggtgaagttgaatttgctgagaggatatgccggtttgttcgtgatatttacagggaattgactcttgtcgtccctcttatggatgatagttct------------------gatatgaagacaaagatggatacaatgctccaaagtgtagtgaaaatagagaatggtaata------------tgatgttggttttcttgcc--------tgaaa----------tcaat---gtg------tattatataatgagaaag-a-t--------------ttcttt-attaggttaatat---------------------------------atatatttat-------acagttttact-catttttatkccaaaaagtacgtgc--tttc---------------tg-------ttttcat------gtgtgtgtttagtgtct-gaagatcttaagagtttgaaa---tcatccac-cagcgcttgtat-------------------------------------------------------------------------------------------------------------------------------------------------------------------------------------------------------------------------------------------------------------------------------------------------------------------------------
>I28617_M043_Neuradaceae_Neurada_procumbens_seq1
--------------------------------------------------------------------tctgatgc----------------------cagtt----agttatat--------------------------------------------------tttcatttgaca--g------------gaaaaagaaaagcta-atcattatata----attacaaa-gagatagcaagtgcatat-------------------------------------tttacatttc----------------------tatatgcat-------------------------------------------gcattcata------------tgtaaa-atggg-------ctgcttatttttc-ttggacagcttgcagatctgacaggagagttgatgcggttagcaattggtcgaatatctgatggggaacttgattatgcagagagaatatgcctatttgtgcgtgaaatttacagggagctgatgcttattgtacccctcatggatgatagttca------------------gatatgaagacaaaaatggatacaatgctccaaagtgtagtgaaaatcgaaaacggtattt------------ttttagtgcttttttcctt--------gaaggc--------ttcaga-----------ttatcttaaaaa--caaag-a-t--------------tgctta-atgaatttatggtctgataagtt----------------------tataccatta-------------taattt-ctatccctaataggaaccttctgctgcagct---------------tg-------ttttagt-g-ttcatgtg-------------agag------------------------------------------------------------------------------------------------------------------------------------------------------------------------------------------------------------------------------------------------------------------------------------------------------------------------------------------------------------------------
>I28619_M045_Malvaceae_Phragmotheca_mammosa_seq1
------------------------------------------------------------------------atgc----------aaatatgtttg---tat----cattatat---cttctgt---taaaatattgcctac-----------------------tatttccatcg---taaa---------cactggatattctg-aattttaaatg----catataca-cagatgtctgacac-------accaaaccaa---------------------------acatgt--------------------------acactc-------------------------------------------acacacacc-----tgtactgtgatgg-aag---------gtgtttactcttc-ttttacagcttgcagatttgactggagagctgatgcggttagcaattggtcgaatatctgatggtgaagtagaattttctgagagaatatgccaatttgtacgtgatatttacagggaattgactcttcttgtcccacttatggatgatagtttt------------------gacatgaagacaaagatggatacgatgctccaaagtgtagtgaaaatagagaatggtaata---------t--tgatactggttttgttgcc--------cagaa----------tcatc---gtg------cattatattat--aaaag-a-t--------------ttcttt-gttaggctaatga---------------------------------atat---------------------act-ctatctgatgcca-aaattacacgtgtttct---------------ta-------atttgat------atgtgagttgaatacct-aagtatcttaaaagact-----------------------------------------------------------------------------------------------------------------------------------------------------------------------------------------------------------------------------------------------------------------------------------------------------------------------------------------------------------
>I28620_M046_Malvaceae_Camptostemon_shultzii_seq1
----------------------------------------------------------------------------------------------------------------tat---tctctgt---taaagtatcgcctac----------------------ttatttccagca---taca---------------------------------------tgtataca-cagatttccgacac-------accgaatyaa---------------------------acacat--------------------------gcactc-------------------------------------------acamaracg-----tgtattatggtgg-aagggt---------tttactcttc-ttttacagcttgcagatttgacaggagagctgatgcggttagcaattggtcgagtatctgatggtgaagtagaattttctgagagaacatgccgatttgtacgtgatatttacagggaattgactcttcttgtcccactcatggatgatarttct------------------gacatgaagacaaagatggatacaatgctccaaagtgtagtgaaaatagagaatggtaata---------t--tgatgctggttttgctgcccttgaagtcagaa----------tcatc---gta------tattatattat--gaaag-a-t--------------ttcttc-rttaagmtaatga---------------------------------wtat---------------------gct-ctatctgatgccaagaattccacgggtttct---------------tg-------tttttat------atgtgaga--------------------------------------------------------------------------------------------------------------------------------------------------------------------------------------------------------------------------------------------------------------------------------------------------------------------------------------------------------------------------------------
>I28621_M153_Malvaceae_Trichospermum_sp_seq1
-----------------------------------------------agtcagaggctgat-aaaacaattggggc----------aaatagaatca-agtat---------------ccttggt---taaagtagttcctac----------------------ttatctccagct---tctaaattayy-gccctagatatwcca-aastttkcatt----tatacaca-aaggagtctgacac-------acctaamcaa---------------------------cyacac--------------------------acacnb-------------------------------------------gtgcatgha------------tggtgg-aagha-------ctgtttactcttc-ttttacagcttgcagatttgahtggagagctgatgcgtttggcaattggtcgaatatctgatggtgaagttgaatatgctgwgaggatatgccagtytgtacgtgagatatacanggaatngactcttgttgtcccacwtatggatgatagttct------------------gatatgaagacaaagatggatacaatgctccaaagtgttgtgaaaatagagaatggtamtg------------gatatttggtttccttgac--------caaaa----------tcatt---gtg------tattctactat--gaaaw-t-t--------------ttctyt-attaggctaatga---------------------------------attta-----------------tawact-ctattttatgccaaaaattacacgtatttyt---------------tt-------tktktyt------gtgtgtgctt-acatgt-aaagatcttaaaagaattcaaac------cacycagaact------------------------------------------------------------------------------------------------------------------------------------------------------------------------------------------------------------------------------------------------------------------------------------------------------------------------------------
>I28623_M048_Malvaceae_Abroma_augusta_seq1
----------------------------------------------------------------aaaaattgaggc----------aaatatgtttg-tatat----caccatat---cttctgt---taaagtagtgcctaca--------------------t---attccagct---tctaaattact-ggactagatattctgaaagcttacatg----catagaca-cagaggtgtggcac-------acctaaccaa---------------------------acgcac--------------------------acacac-------------------------------------------gtgcatgta------------tgatgg-aaggg---ctgtttgtttattcttc-ttttacagcttgcagatttgacaggagagctgatgcggttagcaattggtcgaatatctgatggtgaagttgaatttgctgagaggatatgccggtttgtacgtgatatttacagggaattgactcttgttgtcccacttatggatgatagttat------------------gatatgaagacaaagatggatataatgctccaaagtgtagtgaaaatagagaatggta----------------gatgctggttttcttgcc--------taaaa----------tcatc---atg------tgttatattac--aaaag-a-t--------------ttcttt-attaggctaatgg---------------------------------atatt--tat-------atagttatact-ctattttatgccaagaagtct--gtgtttcc---------------tg-------tttttat------gtgtgt---------------------------------------------------------------------------------------------------------------------------------------------------------------------------------------------------------------------------------------------------------------------------------------------------------------------------------------------------------------------------------------t
>I28624_M049_Malvaceae_Corchoropsis_tomentosa_seq1
----------------------------------------------------------aaataaaacatttgatgt----------aaatatgtttt-tatat----cactttag---ttgctgt---taaaataatggctac----------------------ttagttctagt-----ata---------cacaggatattctg-aattttacacg----tatagaca-tagatgtatgaaac-------actgaaccaa---------------------------acacgc--------------------------acacat-------------------------------------------gtgaatgta------------tgacag-aagag-------atgtttattcttctttttacagcttgcagatttgacaggagagctgatgaggttagcaattggtcgaatatctgatggtgaagtagaatttgcagagaggatatgccggtttgtacgtgatatttacagggaattgactcttgttgtcccgctcatggatgatagttct------------------gatatgaagacaaagatggatacgatgctccaaagtgttgtgaaaatagagaatggtaata---------t--tgatattggttttcttgcc--------ccaaa----------tcacc---gtg------cattatataat--gaaag-a-t--------------ttcttt-atcaacttaat---------------------------------------------------------tatact-ctatttgatgtcaagaattatgctcaatttct--------------tg-------tttttat------acttgtatcgaatatct-aaagatctttaaaagg------------------------------------------------------------------------------------------------------------------------------------------------------------------------------------------------------------------------------------------------------------------------------------------------------------------------------------------------------------
>I28625_M193_Malvaceae_Apeiba_tibourbou_seq1
----------------------------------------------------------------------atatgc----------aaatatggtcg-tatat----caatatat---tctctgt---taaagtagtgcttay----------------------ytaactctagcy---trtaarttacy-cgactagatattttg-aagtttgcayk----yggacack-cagaagtgtgacwc-------accaagcmaacrcacatama--------cacacacacacwcac------------------------acwcacdt-------------------------------------------atgcatgaa------------tgatgg-aagga---cta-ttatttactcttc-ttttacagcttgcagatttgacaggagagctgatgcggttagcaattggtcgaatatctgatggtgaagttgaatttgctgagagaatatgccagtttgtacgtgatatttacagggaactgactcttgttgtcccacttatggatgatakttct------------------gatatgaagacaaagatggatacaatgcttcaaagtgttgtgaaaatagaaaatggtaatt---------t--gatgtttggttttctygcc--------caaaa----------tcata---atg------ctttctataat---grag-g-t--------------ttcttt-actaakctaatgg---------------------------------tacyay---------------gtatact-ccattttatgcsaagaatsaaacatstttct-----------------------gtttttat--------gtttattcaatattt-aaagagtytaaaagagttcaaat-----------------------------------------------------------------------------------------------------------------------------------------------------------------------------------------------------------------------------------------------------------------------------------------------------------------------------------------------------
>I28626_M226_Malvaceae_Helicteres_guazumifolia_seq1
-------------------------------------------------------------aaaatatttgaatgc----------gaatgtgttta-tatat----cattatat---ctactct---ttaactagtgcctgc----------------------ttaattccagca---t--a---------cacagaata-tctg-aattttacatg----cttataaa--tggtgccagacaa-------accaaactaa---------------------------atgcat--------------------------acgtat-------------------------------------------gtgaatg--------------tgat-g-aaggg-------ccatttactcttc-ttttatagcttgcagacttgacaggagagctgatgcggttagccattggtcgaatatctgatggtgaagtagaatatgctgagagaatatgccaatttgtacgtgatatttacagggaattgatgcttgttgtcccacttatggatgatagttct------------------gacatgaagacaaagatggatacaatgctccaaagtgtagtgaaaattgagaatggtaatg---------t--tgatgttggtttccttgcc--------caaaa----------tcatc---atgt---attataatagtat--gaaag-g-t--------------ttcata-agtaagctcaaga---------------------------------atatt-----------------aatact-ctctttcatgccaggtattagacattt---------------------------------aa------atgtcggttgaatatct-aagaatctta------------------------------------------------------------------------------------------------------------------------------------------------------------------------------------------------------------------------------------------------------------------------------------------------------------------------------------------------------------------
>I28628_M051_Malvaceae_Werklea_horrida_seq1
--------------------------------------------------cttaggctgatgaaagcatttgatgc----------aaatatttttg-yatat----cattawayc--cctctst---tagaacatygcctac----------------------ttatttccaaca---tacg---------tgca--------------------------yacacgca-cagawgtctaacaa-------accaaaycag---------------------------tcrcat--------------------------aaactc-------------------------------------------ccaca---------tgkattacaatgg-agg---------gtgttgactcdtc-ctttacagcttgcagatttgactggagagytgatgcggttagcgattggtcgaatatctgatggcgawgtagaatwttctgagagaatatgccakttyrtacgtgatatttatagggaattgactcttgttgtcccacttatggatgatagttat------------------gacatgaagacraagatgaatacaatgctccaaagcgtagtgaaaatagagaatggtaatc---------y--yggtgctkgttttcttgcccttaaartcagaa----------tcatc---ktw------tagtatattat--gaaag-att--------------tctttt-gttaagctaatga---------------------------------a-----------------------------tatctgatgccaagaattccacggatttgt---------------tg-------ctattat------atgtgctacgaataccc-a---------------------------------------------------------------------------------------------------------------------------------------------------------------------------------------------------------------------------------------------------------------------------------------------------------------------------------------------------------------------------
>I28629_M052_Malvaceae_Spirotheca_rosea_seq1
------------------------------------------------------------------------------------------atgtttg-tatat----cattatat---cttcttt---taaactattgcctac----------------------ttatttccagca---tgaa---------gataggataktttg-aattttacatg----catacaca-cagatgtctgacac-------gctgaaccaa---------------------------acgcat--------------------------tta-----------------------------------------------ctcacatg---catgtattatgatgg-aag-g--------t-tttactcttc-ttttacagcttgcagatttgacaggagagctgatgcggttagcaattagtcgaatatctgatggtgaagtagaatttgctgaaagaatatgccactytgtacgtgatatttacagggaaytgacacttcttgtcccacttatggatgatagttct------------------gacatgaagacaaagatggatacaatgctccaaagtgtagtgaaaatagagaatggtaata---------t--tgatgccggttttcttgcc--------cagaa----------tcatc---acg------tattatattat--caaag-a-t--------------ttcttt-gttaagctaatga---------------------------------gtat---------------------agt-ctatccgatgccaagaattacacgtgttttc----------------------------------------------aattacct-aaggatcttaaaagacttgaaaa-taatccacacacaacatgtaggcacatgataa--------------------------------------------------------------------------------------------------------------------------------------------------------------------------------------------------------------------------------------------------------------------------------------------------------------------
>I28630_M053_Malvaceae_Huberodendron_swietenioides_seq1
----------------------------------------------------aaggctgatgaaaacatttgatgc----------aaatatgttta-tatat----cattatat---cttctgt---taaa-----------------------------------------agca---taaa---------cacaggatattctg-agttttacatg----cataaaca-ctgatgtctgacac-------accgaaccaa---------------------------acacat--------------------------attctc-------------------------------------------acacatttgtattgtgtcttatgatgg-aag---------gtgtttacttttc-ttttacagcttgcagatttgacaggagagctaatgcggttagcaattggtcgaatatctgatggtgaagtagaattttctgagagaatatgccaatttgtacgtgatatttacagggaattgactcttcttgtcccactcatggacgatagttct------------------gacatgaagacaaagatggatacaatgctccaaagtgtagtgaaaatagagaatggtaatg---------t--tgacgctggttttcttgcc--------cagaa----------tcatc---atg------tattatattat--gaagg-a-taatccatgaatatacttttt-gttaagctaatga---------------------------------atat---------------------act-ctatctgatgccaagaattacatgcgtttct---------------tg------tttttt--------atgtgtgttgaataatc-----------------------------------------------------------------------------------------------------------------------------------------------------------------------------------------------------------------------------------------------------------------------------------------------------------------------------------------------------------------------------
>I28631_M054_Malvaceae_Trochetiopsis_benjaminae_seq1
-----------------------------------------------------------------------gatga----------aaatatctttg-tatat----cactttat---catatgt---taaaggaatggctac----------------------ctaattccagta--ttacg---------cacaggatattctg-aattttatgtg----catagaca-ctaatgtatgccac-------actgaacaga---------------------------acatgc--------------------------acacat-------------------------------------------gtgagcgaa-------tgtattaacagaaagag-------ctgtttattcttc-ttttacagcttgctgatttgacgggagagctgatgaggttagcaattggtcgaatatctgatggtgaagtagaatttgcagaaagaatatgccggtttgtacgtgatatttacagggaattgactcttgttgtcccgctcatggatgatagttct------------------gatatgaagacaaagatggatacgatgctccaaagtgtagtgaaaatagagaatggtaata---------t--tgatattggttttctttgcc-------ccaaa----------tcatcat-atg------cgttatataat--gaaag-a-t--------------ttcttt-attaagctaat---------------------------------------------------------tatact-ctatatgatgtcaagaattatgcataatttct--------------tg------ttttttat------acgtatatca------------------------------------------------------------------------------------------------------------------------------------------------------------------------------------------------------------------------------------------------------------------------------------------------------------------------------------------------------------------------------------
>I28632_M055_Malvaceae_Eriolaena_candollei_seq1
-------------------------------------------------gcacagactaaatagaacatttgatga----------aaatatgtttg---tat----cactttat---cttctat---taaagtaatggctac----------------------atgattccagta--t------------atacaggatattctg-aattttacaca----catagact-cagatgtatgacac-------actgaactga---------------------------acgtgc--------------------------acacat-------------------------------------------gtgagcgaa-------tgtattgacaa-aagag-------ctgtttattcttc-ttttacagcttgcagatttgacaggagagctgataaggttagcaattggtcgaatatctgatggtgaagtagaatttgctgagaggatatgctggtttgtacgcgatatttacagggaa----------ttgttgcgctcatggatgatagttct------------------gatatgaagacaaagatggatahggtgctccaaagtgtagtgaaaatagagaatggtaataatataggatt--tgatattggttttctttgac-------ccaaa----------tcatcgt-atg------cattatataat--gaaag-a-k--------------wycctc-----------------------------------------------------------------------------------------------------------------------------------tcgtcgtc-----gtct------------------------------------------------------------------------------------------------------------------------------------------------------------------------------------------------------------------------------------------------------------------------------------------------------------------------------------------------------------------------------------------
>I28633_M056_Malvaceae_Adansonia_digitata_seq1
------------------------------------------------------------------------------------------------g-tatat----cattatat---cttctgt---taaaatattgcgtac----------------------ttatttcattca---taaa---------gatragatattttg-aattttacatgcatacatacaca-cagatctctaacac-------gccgaaccaa---------------------------acacatacrctaggacacacamacacmcacacacacac-------------------------------------------gtacacgtg-------tattatgatgg---tag-------gtgtttactcttc-ttttacagcttgcagatttgacaggagagctgatgcggttagcaattggtcgaatatctgatgghgaagtagaattttctgagaraatatgccaatttgtacgtgatatttacagagaattgactcttcttgtcccgcttdtggatgatagttct------------------gacatgaagacaaagatggawacaatgctccaaagtgtrgtgaaaatagagaatggtaata---------t--tga-------ttctttgcc--------cagaa----------tcatc---atg------tattatattat--aaaag-a-t--------------ttcttt-gttaagytaatga---------------------------------atat---------------------cct-ctatctgatgccaagaattactcgtgtttct---------------tg-------tttatat------atat------------------------------------------------------------------------------------------------------------------------------------------------------------------------------------------------------------------------------------------------------------------------------------------------------------------------------------------------------------------------------------------
>I28635_M058_Malvaceae_Byttneria_aculeata_seq1
--------------------------ttac--tgtatctacattttcaggcagagactgatgaacatacattaggc----------taatatgttta-aatat----cactgtat----cattgt---taatgtactgtctacat-----------------------atcccagct---tctaaattaga-gcactaggtatkttg-aagttctcatg----caaataga-------------------------------------------------------------------------------------------------------------------------------------------cgtgtatgca------------tgatgg-aaggg---ctatttatttaccattc-ttttacagctagcagatttgacgggagagctaatgcggttggcaattggtcgaatatctgahggtgaagttgaatttgctgggaggatatgccagtttgtacgtgatattcacagggagttgactcttgttgtcccacttatggatgatagttca------------------gatatgaagacaaagatggatactatgctccaaagtttagtgaaaatagagaatggtaatg------------tgatgctcatttccttgcc--------taaatc-----------------atgt---gttatagtagtaa--aaaag------------------atattc-aacaagttgatga---------------------------------atatt-----------------tattct----------gccaagaaaggt----gttttt-------------------------------------atgtttcttcaaaatct-gagatattaaaataattggaaaa---agtggcgccacatctgtatgcacatgataattcccatgt----------------------------------------------------------------------------------------------------------------------------------------------------------------------------------------------------------------------------------------------------------------------------------------------------------t
>I28636_M059_Malvaceae_Pterospermum_pierrei_seq1
-----------------------------------------------------------------------------------------------------------------at---cttctgt---cgaagtagtggctac----------------------ttaattccagca---taca---------aactggatattctg-agttttagatg----catagaca-cagatgtatgacac-------actgaaccaa---------------------------agacac--------------------------aagcat-------------------------------------------gtgaatata------------tgacaa-aagag-------ctgtttattcttc-ttttacagcttgcagatttgacaggagagctgatgaggttagcaattggtcgaatatctgatggtgaagtagaatttgctgagagcatatgccggtttgtacgwgatatatacagggaattgacgcttgttgtcccactcatggatgatacttat------------------gatatgaagacaaagatggatacgatgctccaaagtgtwgtgaaaatagagaatggtaata---------t--taatgtcggtttcttttgc--------c-----------------------------------------------------------------------------------------------------------------------------------------------------------------------------------------------------------------------------------------------------------------------------------------------------------------------------------------------------------------------------------------------------------------------------------------------------------------------------------------------------------------------------------------------------------------------------------------------------------------------
>I28637_M060_Malvaceae_Duboscia_vifidiflora_seq1
---------------------------------------------------agaggctgatgaaaacaattgaggc----------aaatgtggtca-tatgt---------------ctcctgt---taaagtagtgcctac----------------------ttaactccagct---tctaaattact-gcactagatattcca-aagtttggatg----catacaca-caggggccggacac-------acctaaccaa---------------------------ccacaca----------------------cactcacac-------------------------------------------gtgcatcta------------tcgtgg-agggg-------ctgtttactcttc-ttttacagcttgcagatttgactggagagctgatgcgtttagcaattggtcgaatatctgatggtgaaattgagtttgctgagaggatatgccggtttgtacgtgatatttacagggaattgactcttgttgtcccacttatggatgatacttctgatatgaagtcaaaggtggatatgaagacaaagatggaaacaatgctccaaagtgttgtgaaaatagagaatggtaatg------------gatctttggtttgcttggc--------caaaa----------tcacc---gtg------tattctactat--gaaag-a-t--------------ttcttt-attaagctaatga---------------------------------atttt-----------------tatact-cagttttatg--------------------------------------------------------------------------------------------------------------------------------------------------------------------------------------------------------------------------------------------------------------------------------------------------------------------------------------------------------------------------------------------------------------------------------------------------------
>I28638_M061_Malvaceae_Basiloxylon_brasiliensis_seq1
-----------------------------------------------------------------acattcgatgc----------aaatatgtttt-cacat----cactatat---cttgtgt---tacggtagtacctac----------------------ttaattccagca---taca---------cacaggatattctg-aattttacatg----catacaaa-cagacatctgactc-------gctgaaccaaaacacacacacacacacacacacacacacacac--------------------------acacgc-------------------------------------------atgaacgta------------tgatgg-aaggg-------ctgatta--ctcc-gcttacagcttgcagatttgacaggagagctgatgaggttagcaattggtcgaatatctgatggtgaagtagaatttgctgagaggatatgccggtttgtacgtgatatttacagggaattgactcttgttgtcccacttatggatgataattat------------------gatatgaaggcaaagatggatacaatgctccaaagcgtagtgaaaatagagaatggta----------------------------------------------------------------------------------tat--gaaag-a-t--------------ttcttt-attaagctaatga---------------------------------atctt-----------------tttact-ctatttgatgccaagaattacacactatttca--------------tg-------cctttat------atatgtgttgaatatct-aaagatcttaaaaaggttgaaaa-tcatccacccacaacttgtctgcacatgataatt--------cttttgctgcatcccttatattagtttt------------------------------------------------------------------------------------------------------------------------------------------------------------------------------------------------------------------------------------------------------------------------------
>I28639_M249_Malvaceae_Gyranthera_amphibiolepis_seq1
------------------------------------------------ggcagaggctgatgaaaacatttgatgc----------aaatatgttta-tatat----cattatat---cttctgt---taaa-----------------------------------------agca---taaa---------cacaggatattctg-aattttacatg----catacaca-cagatgtctgactc-------accgaaccaa---------------------------acacat--------------------------atactc-------------------------------------------ccacgtgta--ttgtgtattatgatgg-aag-g--------tgtttactcttc-ttttacagcttgcagatttgacaggagagttaatgcggttagcaattggtcgaatatctgatggtgaagtagaattttctgagagaatatgccaatttgtacgtgatatttacagggaattgactcttcttgtcccactcatggatgatagttct------------------gacatgaagacaaagatggatacgatgctccaaagtgtagcgaaaatagagaatggtaata---------t--tgacgctggttttcttgcc--------cagaa----------tcatc---atg------tattatattat--gaaag-a-t--------------ttcttt-gttaagctaatga---------------------------------atat---------------------act-ctatctgatgccaagaattacatgtgtttct---------------tg-------ttttt--------atgtgtgttgaatacct-aaggatcttaaaagactagaaaa-tgatccacacacaact------------------------------------------------------------------------------------------------------------------------------------------------------------------------------------------------------------------------------------------------------------------------------------------------------------------------------------
>I28640_M062B_Malvaceae_Diplodiscus_paniculatus_seq1
-----------------------------------------------------------------------------------------------------------------------------------aakagkgacaac----------------------ttaactctggcc---taca---------cacaggatattatg-aattttacatg----catacaaa-cagacatctaatgc-------actgagccaa---------------------------ataaac--------------------------acccat-------------------------------------------tggagtata------------tgatgg-aaggg-------ctgtttactcttc-ttttacagcttgcagatttgacaggagagctgatgagattggcaattggtcggatatctgatggcgaagtagaatttgctgagaggatatgccagtttgtacgtgatatttacagggaattgactctcgttgtaccactcatggacgatagttct------------------gatatgaagatgaagatggatacgatgctccaaagtgtagtgaaaatagagaatggtaaaa---------g--tgatgttaattttcttgcc--------caaaa----------tcagc---atg------tactataktty--graag-a-t--------------ttattt-gtc-tgctaagga---------------------------------atatt-----------------tatgct----------------------------------------------ttry-----------------------------------------------------------------------------------------------------------------------------------------------------------------------------------------------------------------------------------------------------------------------------------------------------------------------------------------------------------------------------------------------------------------
>I28641_M063_Malvaceae_Brownlowia_peltata_seq1
--------------------------------------------------------------------------gcc---------agatatatttc-tatat----trtwmtat---cttcwkt---taawgtagtghhwac----------------------ttaattccagya---taca---------cakwggatattctg-amkttywcatg----crtwcaaa-cagayrtstgahactcctgrcactshaavmm---------------------------aaacah--------------------------rykcmt-------------------------------------------kkgaatgdg------------tkwtgg-aagggctkctwagtgyttacthttc-tttnacagcttgcagatttgacaggagaghtgatgvgrttagcaattggtcgaatatctgatgghgaagtagaatttgctgagaggatatgccdgtttgtacgtgatatttacagggaaytdachcttgttgtybcmcttatggahgatmkttwt------------------gahatgaagacaaagatggakahratgctccaaagtgtagtgaadatagagaayggtaata---------k--tgatgttrwttttwcttgcc-------caaaa----------kyrkc---atg------yastatattwt--gattt-a-t--------------ttatat-------------------------------------------------------------------------------------gacaagaagtaaaaatgtttct---------------tr-------twttta-----------------------------------------------------------------------------------------------------------------------------------------------------------------------------------------------------------------------------------------------------------------------------------------------------------------------------------------------------------------------------------------------------
>I28642_M064_Malvaceae_Burretiodendron_esquirolii_seq1
-------------------------------------------------------------------------------------------------------------------------------------------------------------------------------------aaa---------aacaggatattctg-aatttttcatg----cakagaaa-cagatgtatgacat-------gctgaaccaa---------------------------acacac--------------------------atgcat-------------------------------------------gtgaatgta------------tgacag-aaaag-------ctgtttattcttg-ttttacagcttgcagatttgacaggagagctgatgaggttagcaattggtcgaatatctgatggagaagtagaatttgctgagaggatatgccggtttgtacgtgatatttacagggaattgacacttgttgtcccactcatggatgatattact------------------gatatgaagatgaagatggatacaatgctccaaagtgtagtgaaaattgagaatggtaata---------c--tgttgtagcttttct------------------------------------------------------------------------------------------------------------------------------------------------------------------------------------------------------------------------------------------------------------------------------------------------------------------------------------------------------------------------------------------------------------------------------------------------------------------------------------------------------------------------------------------------------------------------------------------------------------------------------------
>I28643_M065_Malvaceae_Hermannia_flammea_seq1
--------------------------------tgtgctatttatgtactgcagaggctaataaaaacacttgaggc----------aaatctggtcg-gaagt-------------------------ttaagtatttcttac-----------------------cagattgagct---tctaaat-agt-ggactagatattcgg-aagtttgcatg----tatacaca-caactg-------------atattcaaccaa---------------------------acacac--------------------------gcacaca---------------------------------------aatgtgcatctat------------------------------gaagttactcttc-ttttgtagcttgcagatttaacaggagagctgatgcggttagcaattggtcgaatatctgatggtgaagttgaatatgctgggagratatgccagtttgtacgtgatatttatagggagttgactcttgttgtcccacttatggatgagagtcat------------------gatatgaagtcaaagatggaygtaatgctccaaagcgtagtgaaaatagagaatggtattg------------tgatgttggttt-cttgct--------caaaa----------tcatc---att------aatcatatcgt--gaaag-t-t--------------attctt-tttaggataatgg---------------------------------gtata----------------------------------------------------------------------ta------------------------------------------------------------------------------------------------------------------------------------------------------------------------------------------------------------------------------------------------------------------------------------------------------------------------------------------------------------------------------------------------------------------
>I28644_M066_Malvaceae_Thomasia_solanaceae_seq1
-------------------------------------------------------------------------------------caaatatggtta-tatttcacccactatat---cttctg----caaagtagtgtttat----------------------gtaagtccagct---tctaaattaca-agactagattttctg-aagtttacatt----catacaca-cataagtgtgagta------cacccattcaaa-cacac------------acacacacacacac--------------------------acacac-------------------------------------------atgcattta------------tgatgg-aatgg-------ctgtttactgttc-ttttatagcttgcagatttgacaggagagctgatgcggttagcaattggtcgaatatctgatggcgaagttgaatttgctgagaggatatgccggtttgtacgtgatatttatagggaattgactcttgttgtcccacttatggatgagagttct------------------gatatgaagacaaagatggatacaatgctccaaagcgtagtgaaaatagagaatggtaagg------------tgatgttggttttcttccc--------caaca----------tcact------------tattatactgt--gaagg-a-t--------------ttctttaattaggctaatta---------------------------------atatt--tgt-------acaattatact-ctattttatgccaagaattacacatgtttcc---------------tt-------ctatcat------gtgtgtgtttaatatct-aaagattctaaaagagttgaaaa-----------------------------------------------------------------------------------------------------------------------------------------------------------------------------------------------------------------------------------------------------------------------------------------------------------------------------------------------------
>I28645_M067_Malvaceae_Guichenotia_ledifolia_seq1
---------------------------------------------------------------------------------------------gtaa-tatatcactcgctatat---cttctg----caaagtagtgtttac----------------------ataattccagct---tctaaatgaca-agactagattttctg-aagtttacatt----catacaca-cagaagtgtgagta------cacccattcaca-cacacaca---------acacacacacacgc--------------------------acgcat-------------------------------------------gtgcattta------------tgatgg-aaggg-------ctgtttactgttc-ttttatagcttgcagatttgacaggagagctgatgcggttagcaattggtcgaatatctgatggcgaagttgaatttgctgagaggatatgccggtttgtacgtgatatttatagggaattgactcttgttgtcccacttatggatgatagttct------------------gatatgaagacaaagatggatacaatgctccaaagtgtggtgaaaatagagaatggtaagg------------tgatattggttttcttccc--------caaca----------gcact------------tattatattgt--gaagg-a-t--------------ttcttt-attaggctaatta---------------------------------atatt--tat-------acaattatact-ctattttatgccaagaattacacatgtttcc---------------tt-------ctttca--------tgtgtgtttaatatct-aaagattctagaagagttgaaaa-tcat------------------------------------------------------------------------------------------------------------------------------------------------------------------------------------------------------------------------------------------------------------------------------------------------------------------------------------------------
>I28646_M068_Malvaceae_Helmiopsis_sp_seq1
---------------------------------------------------------------aaacatttgatga----------aaatatgtttg-tatat----sactatat---cttctgt---taaaggaatggctay----------------------ttaattccagta--ttaca---------cacaggatattcag-aattttatgtg----catagaca-ctgatgtatgccac-------actgaaccga---------------------------acatgc--------------------------acacat-------------------------------------------gtgaktgaa-------tgtattgacag-aacag-------ctgtttattcttc-ttttacagcttgcagatttgacaggagagctgatgaggttagcaattggtcgaatatctgatggtgaagtagaatttgcagaragaatatgccgrtttgtacgtgatatttacagggaattgactcttgttgtcccgctcatggatgatagttct------------------gatatgaagacaaagatggatacgatgctccaaagtgtagtgaaaatagagaatggtaata---------t--tgatattggttttctttgcc-------ccgaatcatyatatgtcatcat-atg------cattatataat--gaaag-a-t--------------ttcttt-atyaagctaat---------------------------------------------------------tatact-ctatttgatgtcaagaattacgcataatttct--------------tg------ttttttat------acgtatatcagatatca-tcggat----------------------------------------------------------------------------------------------------------------------------------------------------------------------------------------------------------------------------------------------------------------------------------------------------------------------------------------------------------------------
>I28647_M069_Malvaceae_Cheirolaena_linearis_seq1
------------------------------------------------------------------catttgatga----------aaatatgtttt-tatat----cacttcat---cttctgt---taaaggaatggctac----------------------ttagtttcagta--ttaca---------cacaagatattctg-aattttacgca----catagaca-ttgatgtatgacac-------actgaaccga---------------------------acatgc--------------------------acacat-------------------------------------------gtgagcgaa----ttgtttattgacag-aagag-------ctgtttattcttc-ttttacagcttgcagatttgacaggagagctgatgaggttagcaattggtcgaatatctgatggtgaagtagaatttgcagaaagaatatgccggtttgtacgtgatatttacagggaactgactcttgttgtcccgctcatggatgatagttct------------------gatatgaagacaaagatggatacgatgctccaaagtgtagtgaaaatagagaatggtaata---------t--tgatattggttttctttgcc-------ccaaa----------tcatcat-atg------cattatataat--ggaag-a-t--------------ttcttt-attaagctaat---------------------------------------------------------tataat-ctatttgatgtcaagaattatgcataatttct--------------tggt----ttttttat------atgtatatcaaatatca-tcgagtc---------------------------------------------------------------------------------------------------------------------------------------------------------------------------------------------------------------------------------------------------------------------------------------------------------------------------------------------------------------------
>I28648_M070_Malvaceae_Helmiopsiella_madagascariensis_seq1
------------------------------------------------------gagtacatgaaacatttgatga----------aaatatgtttg-tatat----yactttat---cttctgt---taaagraatggctac----------------------ttawttccagta--ttaca---------cacaggatattcag-aattttacgyg----catagaca-ctgwtgtrtgccac-------actgaaccra---------------------------acatgc--------------------------acayat-------------------------------------------gtgagygaa-------tgtattgacag-aagag-------ctgtttattcttc-ttttacagcttgcagatttgacaggagagctratgaggttagcaattggtcgaatatctgatggtgaagtwgaatttgcagaaagaatatgccggtttgtacgtgatatttacagggaaytgactcttgttgtcccgctcatggatgatarttyt------------------gatatgaagayaaagatggatacratgctccaaagtgtagtgaaaatagagaatggtaata---------t--tgatattggttttctttgcc-------ccaaa----------tcatcat-atg------cattatagaat--gaaag-a-t--------------ttcttt-attaagctaat---------------------------------------------------------tatact-ctatttgatgtcaagaactacrcataatttct--------------tg------ttttttat------acgtatatcaaatgtca-tcgagtcccacaaca-------------------------tgtatgcg----------------------------------------------------------------------------------------------------------------------------------------------------------------------------------------------------------------------------------------------------------------------------------------------------------------------------
>I28649_M071_Malvaceae_Goethalsia_meiantha_seq1
---------------------------------------------------aagggctgtttactcttttttgca-----------------gcttg-cagat---------------ttgactg---gagagctgatgcgtt----------------------tagcttccagct---tctaaattact-gcagtagatattcca-aagtttgcatg----catacaca-taggagtcggacac-------acctaaccaa---------------------------ccgcac------------------------acacacat-------------------------------------------gtgcatcta------------tggtgg-aaggg-------ctgtttactctt--ttttacagcttgcagatttgactggagagctgatgcgtttagcaattggtcgaatatctgatgatgaaattgagtttgcagagagtatatgccggtttgtacgtgatatttacagggaattgactcttgttgtcccacttatggatgatacttctgatatgaagtcaaagatggatatgaagacaaagatggaaacaatgctccaaagtgttgtgaaaatagagaatggtaatg------------aatctttggtttgcttgac--------ccaaa----------tcatc---gtg------cattctactat--gaagg-a-t--------------ttcttt-attaagctaatgaccccagaacttgcattgaaatgataatttctgtgttgt-----------------tttgct-gagtctttattt------------------------------------------------------------------------------------------------------------------------------------------------------------------------------------------------------------------------------------------------------------------------------------------------------------------------------------------------------------------------------------------------------------------------------------------------------
>I28650_M072_Malvaceae_Clappertonia_ficifolia_seq1
-tc---------------ctattcaattatcatatctgcttttggaaaggcagatgctgatgaaaatagttgaggca---------------------aatat---------------cttctgt---tgaagtagtgcct-----------------------tttaactctagct---tgtaaattact-gtactagatattctt-------gcatg----catacaca----cagtgtgaaac-------accaaagcaa---------------------------aca---------------------------------------------------------------------------------------------------caatgg-aagag-------ctatttactcttc-ttctacagcttgcagatttgacaggagagctgatgcggctagcaattggtcgaatatctgatggtgaagttgaatttgctgagagaatatgccagtttgtgcgtgatatttacagggaattgactcttgttgtcccacttatggatgaaagttct------------------gatatgaagacaaagatggatataatgcttcaaagtgttgtgaaaatagaaaatggtaata--------------------------------------------------------------ctg------tattctattat--gaaag-a-t--------------atctt--acaaagctaatgg---------------tg----------------gtatt-----------------aatact-ctactttaggccaggaattaaacatgtttta---------------tgt-----------------------------------------------------------------------------------------------------------------------------------------------------------------------------------------------------------------------------------------------------------------------------------------------------------------------------------------------------------------------------------------------------------------
>I28652_M074_Malvaceae_Hildegardia_barteri_seq1
---------------------------------------------------------------------------------------aatatgtttg-cgcat----cactatat---cttttgc---aacagtactacttac----------------------ttaattccagca---taca---------cacaggatattctg-aatcttacatg----catacaaa-cagacatctgactc-------aatgcaccaaa--------------------------acacac--------------------------atacac-------------------------------------------acagagttg----tgattgtattatgg-aaggg-------ctgatt--tctcc-tcttacagcttgcagatttgacaggagagctgatgagattagcaattggtagaatatcagatggtgaagtagaatttgctgagaagatatgtcgatttgtacgtgatatttacagggaaatgactctcgttgtcccacttatggatgataattat------------------gatacgaagacgaagatggatacaatgctccaaaatgtagtgaaaatagagaatggta-tg---------c--tgatgttggttttcttgcc--------caaaa----------tcgtc---atg------tattatattat--gaaag-a-t--------------ttcctt-gttaagctaatga---------------------------------atatt-----------------tatact-ctatttgatgccaagaattac---------------------------------------------------------------------------------------------------------------------------------------------------------------------------------------------------------------------------------------------------------------------------------------------------------------------------------------------------------------------------------------------------------------------------------------------
>I28653_M168_Malvaceae_Theobroma_cacao_seq1
---------------------------------------------------------------------ttgaggc----------aaatatggtca-tatat----cactgtat---cttctgt---taaagtagtgcctac----------------------ttaattccagct---tctaaattact-ggactagatattccg-aaggctacatg----catactca-caaaagtgtgacac-------atccaaccaa---------------------------acagac--------------------------atagat-------------------------------------------gtgcatgta------------tgatgg-aaggg---ctgtttgtttactcttc-ttttacagcttgcagatttgacaggagagctgatgcggttagcaattggtcgaatatctgatggtgaagttgaatttgctgagaggatatgccggtttgtacgtgatatttacagggaattgactcttgtcgtcccacttttggatgatagttct------------------gatatggagacaaagatggttacaatgctccaaagtgtagtgaaaatagagaatggtaat----------t--tgatgttggttttcttgcc--------caaaa----------tcatc---atg------tattgtatcat--aaaag-a-t--------------ttcttt-attagactaatga---------------------------------ataatt-tac-------acagttatact-atattttatgccaggaattacatgtgtttct---------------tg-------tttttat------gtgtatgtttaatttct-aaagatcttaaaagagttgaaaactcctccatccagaacttgtatgc-----------------------------------------------------------------------------------------------------------------------------------------------------------------------------------------------------------------------------------------------------------------------------------------------------------------------------
>I28654_M105_Malvaceae_Pachira_aquatica_seq1
---------------------------------------------------------------------------------------------tttg-tgtat----cattatat---ctcccgt---taaaatattgcctac----------------------ttatwtccagca---taaa---------cacaggatattctg-aattttacatg----catacgca-cagatgtctggcacacc--aaaccaaaccaa---------------------------acacat--------------------------acactc-------------------------------------------acacatgca---catgtattatgatgg-aag-g--------tgtttactcttc-ttttacagcttgcagatttgacaggagagctaatgcggttagcaattggtcgcatatctgatggtgaagtagaattttctgagagaatatgccaatttgtacgtgatatttacagggaattgacacttcttgtcccacttatggatgatagttct------------------gacatgaagacaaagatggatacaatgctccaaagtgtagtgaaaattgagaatggtaata---------t--tgatactggttttcttgcc--------cagaa----------tcatc---atg------tactaaattat--caaaa-a-t--------------ttctta-gttaagctaatga---------------------------------gta---------------------------tayctgatgccaagaattacatgtgtttctt--------------tt-------tttttat------atgcgtgttgaacacct-aagg------------------------------------------------------------------------------------------------------------------------------------------------------------------------------------------------------------------------------------------------------------------------------------------------------------------------------------------------------------------------
>I28655_M148_Malvaceae_Robinsonella_mirandae_seq1
--------------------------------------------------------------actatctcttgggg----------gtagatrcyyk-aastc----tatgctatt--tactttt---taaggaaawrktwga-------------------------------------tgaaaacawttgrtssartrtttccag----catacatg----catacacaytagatgtctaacac-------abhraatcaa---------------------------acacat--------------------------acactcacacacacamatttattatgttbraasacatacasttacacvyacacattta---------tyatgttbg---aag-------gtgtttwctctts-ttttacagcttgcagatttgacrggagagctgatgcggttagcaattggtcgaatatctgatggtgaaatagaataytctgagakratatgccaatttgtgcgcgatatttacagggaattgactcttgttgtcccactwatggatgatwgttat------------------gacatgaagacaaagatggatgtaatgctccaaagtgtagtgaaaatagagaatgktaata---------c--tgatgctggttytcttkccctkaaaktcagaa----------tcatt---gtak---wwtatwwtattat--gaaag-a-t--------------ttcttc-rttaagctaagga---------------------------------atat---------------------actcgtatctaatgccaa----------------------------------------------------------------------------------------------------------------------------------------------------------------------------------------------------------------------------------------------------------------------------------------------------------------------------------------------------------------------------------------------------------------------------------------------------
>I28656_M002_Malvaceae_Tilia_americana_seq1
---------------------------------------cccct------------ctaattataaatcctgggtcc---------gccactgtttg--taat----cactgtat---cttctgt---taaagtagtgcgtac----------------------ttaattccag------------------------------------------------catacaca-cagatgkctgacac-------actgaaccaa---------------------------acacac--------------------------acacac-------------------------------------------atgtgaatg----------tatgatgg-aaagg-------ttgtttactcttc-ttttacagcttgcagatttgacaggagagctgatgagattagcaattggtcgaatatctgatggtgaagtagaatttgctgagaggatatgtcggtttgtacgtgatatttacagggaattgactcttgttgtcccacttatggatgatagttct------------------gatatgaagacaaagatggatacaatgctccaaagtgtagtgaaaatagagaatggtatta---------t--tggtgttggttttcttacc--------ccaaa----------tcagc---atg------tattatattat--gaaag-a-t--------------ttcttt-attaagctaatga---------------------------------atagt-----------------tatact-ctatttgatgccaagaattacacactatttct--------------tg-------ttttgat------atgtatgttgaatatct-----------------------------------------------------------------------------------------------------------------------------------------------------------------------------------------------------------------------------------------------------------------------------------------------------------------------------------------------------------------------------
>I28657_M180_Malvaceae_Triumfetta_lappula_seq1
---------------------------tacatctgtcgagcctttgcaaattaatctccttgactatctcttaggggtagctaccttaattttatcc-tatttaat-tatcatatatgcttttaa---aaaggcagaagctgatgaaaataattgaggcaaatatcttctgttagct---tgtaaattact-gtactakattttmtg-aagtttacatg----catacaca-caagagtgtgaaaa-------accaaagcaa---------------------------aca---------------------------------------------------------------------------------------------------caatgg-aarkg-------cthtttactcttc-ttctabagcttgcagatttgacaggrgagctgatgaggctagcaattggtmgaatatctgatggtgaagttgaatttgctgagagaatatgccggtttgtgcgtgatatttacagggaattgactcttgttgtcccacttatggacgaaagttct------------------gatatgaagacaaagatggatacaatgcttcagagtgttgtgaaaatagaaaatggtaatt---------t--gaagtttagttttcttgca--------caaaa----------tcata---gtaktmtwywattmtrwwak--rwaab-a-t--------------atctttacaaaagctaaygg---------------------------------tagtag---------------ttataat-ctattttaggccargaattaaacatgttt-------------------------------------------------------------------------------------------------------------------------------------------------------------------------------------------------------------------------------------------------------------------------------------------------------------------------------------------------------------------------------------------------------------------------------------
>I9832_V002_Malvaceae_Luehea_speciosa_seq1
agctgccttgatcttaagctatttacttactatatctgcattttgaaaggcacaggctgat--aatcaagtgaggc----------aaatttggtca-tatat----caatatac---ctcctataaaaaaaggagtgcctrc----------------------ttaactc----------------act-gcactagatattccg-aagtttgcatg----cgtacaca-caggagtctgacac-------acctaaanva---------------------------vcvavn--------------------------nmvhmhh------------------------------------------bbvvhhhdn------------dgkngd-avkgg-------ctgtttactcttc-atttacagcttgcagatttgactggagagctgatgcggtwrgcdattggtcgaatatctgatggtgaagttgaatttgctgagaggatatgchgrtttgtacgtgatatttacagggaantgactcttgttgtcccwcttatggatgatagytct------------------gacatgragacaaagatggakacartgvtccaaartgtdgtgaaaatagagaatggtaatg------------gatahttgntttccttgdc--------caaav----------tcatw---rkk------kwwtyywrywt--kraar-r-w--------------ttyyttmwtwmrkywawkda---------------------------------kyttt-----------------wwkmtt-ctattttatgccaagaattacacatgctttt---------------tg-------tttttgt--------gcgtgcttaatgtgt-aaagattttaaacggattcaaac------trccyagaacttgcattaamatgataayttatgtgttsttttgwtggagtccttatttgagttgttgctgcagcatgctttagtgtccgtgtcagaggatcagagtacdtaccacttckaggatccaatgatccaagttccttcttaktmggggtgtctgatgtggaattatgagggtaacttctgcttctcttggcctcttcttcctttgctttgttatccccactgtggcctactattaatttcaattcattttccytctctgcagttctccttcttgactggaggagaggtttcttgctctacttacaagcacttaagaaaatgtttgtgca
