# Supplementary material for: Localized Phylogenetic Discordance Among Nuclear Loci Due to Incomplete Lineage Sorting and Introgression in the Family of Cotton and Cacao (Malvaceae)
Source: Front Plant Sci. 2022 Apr 13;13:850521. doi: 10.3389/fpls.2022.850521 (PMC9043901; doi:10.3389/fpls.2022.850521)
Supplement: Supplementary file 1 [file Data_Sheet_1.ZIP › Alignments_v4/L95.fasta]

>I23352_M001_Malvaceae_Bombax_ceiba_seq1
----------------------------------------------------------------------------------------------------------------------------------------------------------------------------------------------------------------------------------------------------------------------cagtttagtacatcctttctcgagggaattgctgaacatgttratcccagtttgccatttatatcccttagcaaaggcttagagctcaatacattgaggatgatgtctcaaatmattcctcaagcattaaagaaccctcgccaaccttttattgcactatcaggsccttcctttgcattggaattaatgaacaaattaccaacaggtaacttkctt--------------------------gtatacaataaa---------ttgtattcttgtaata-----------ccttcaaccaattc-atata----------tcttgggttactttaattttttgccttgc------------------tattcct-ttttgytttgcagcaatggtggtggcatcaaaagacaaaaaattggccaatgctgttcagcagctattgg-----cttgtart--catttaaggataagcacttcaaggtaaagg--------atctttattgtatmaaactaa----------------caaaaaattttgtgta-----------------------------------
>I23353_M002_Malvaceae_Tilia_americana_seq1
-----------------------------------------------------------------------------------------------------------------------------------------------------------------------------------------------------------------------------------------------------------------------------gtgcatcttttcttgagggaattgcagaacatgttgaacctggcttgccatttatatcccttagcaaaggcttagagctcaatacattgaggatgatgtctcaaatcattcctcaagcattgaagaaccctcgccaaccttttattgcattatcagggccttcctttgcattggaattaatgaacaaattaccaacaggtgacttggtt--------------------------gtatacaagaaa---------ttttattcttgtaata-----------cctgcaaccaattc-atata----------tcttgtgttacc-taatattttgccttgc-------------------attctc-ttctgctttgcagcaatggtagtggcatcaaaagacaaaaaattagccaatgctgttcaacagctattgg-----cttctagt--catttaagaat-------------------------------------------------------------------------------------------------------------------
>I23354_M003_Malvaceae_Herissantia_crispa_seq1
---------------------------------------------------------------------------------------------------------------------------------------------------------------------------------------------------------------------------------------------------------------------gcagtttagtacatcgtttctcgagggaattgcagaacatgttgatcctggcttgccatttatatcccttagcaaaggcttagagctcaatacattgaggatgatgtctcaaatcattcctcaagcattaaagaaccctcgtcaaccttttattgcactatcagggccttcttttgcgttggaaataatgaacaagctaccaacaggtagcttgctt--------------------------gtatgcaatgaat--------ttgtattcttgtaatg-----------ccttcatccgattc-atata----------tctcgggtcact-tgatattccct-------------------------------ttcgtctttgcagcaatggtggtggcatcaaaagacaaaaaattggccccagcggttcagcagctattgt-----cttgtagt--catttaaggatcagcacttcaaggtggaggatcttc-aatcttcatcatattaaactaa-----------------tgaagattttgtataatacgta--raagattatttatggttttctctttc
>I23359_M008_Malvaceae_Althaea_officinalis_seq1
--------------------------------------------------------------------------------------------------------------------------------------------------------------------------------------------------------------------------------------------------------------------------------catcgtatctcgagggaattgcagaacatgttgatcctggcttgccatttatatcccttagcaaaggtttagagctcaatacgttgaggatgatgtctcaaatcattcctcaagcattaaagaaccctcgccaaccttttattgcattatcagggccttccttcgcattggaattaatgaacaaattaccaacaggtaacttgctt--------------------------gtatactataaa---------tcgtattcttgtaata-----------gcttcaaccgattc-atata----------tctcgggtaacttgatgtttttgttttgc------------------tatccct-ttctgctttgcagcaatggtggtggcatcaaaagacaaaaaattggcccatgctgttcagcagttattgt-----cttgtagt--catttaaggatcagcacttcaaggtaaagg--------at--------------------------------------------------------------------------------------
>I23360_M009_Malvaceae_Lagunaria_patersonia_seq1
-----------------------------------------------------------------------------------------------------------------------------------------------------------------------------------------------------------------------------------------------------------------------agtttagtacatcattyctcgagggaattgcagaacacgttgatcctggcttgccatttatatcccttagcaaaggcttagagctcaatacattgaggatgatgtctcaaatcattcctcgagcattgaagaaccctcgccaaccttttattgcattatctgggccttcctttgcattggaattaatgaataaattaccaacaggtaacttgctt--------------------------gaatacaataaa---------ttgtattcttgtatta-----------ccttcaacctattc-atatat---------tgatagagttta-taatattc--------------------------tataata-ttctagagtatattaaaagaatctaagaggggagttattaatctttatagttatgtttaatacctttgtaaaacccttgtaac---------------------------------------------------------------------------------------------------------------------------cccat
>I23361_M010_Malvaceae_Allyogyne_huegelli_seq1
----------------------------------------------------------------------------------------------------------------------------------------------------------------------------------------------------------------------------------------------------------------------------------------------------------------------------------------------------------------acattgaggatgatgtctcaaatcattcctcaagcattaaagaaccctcgccaaccttttattgcgctatcagggccttcctttgcattggaattgatgaataaattaccaacaggtaacttgcat--------------------------gcatatgatgaa---------ttgaatatttgtaata-----------ccttcaaccaattc-atata----------tcttggtttact-atatgttttcccttgc------------------tattcattttctgttttgcagcaatggtggtggcatcgaaagacaaaaaattggctggtgctgttcagcagctattgt-----cttgtagt--catttaaggatcagcacttcaaggtagagg--------attttcatc-------------------------------------------------------------------------------
>I23367_M016_Malvaceae_Kitaibelia_vitifolia_seq1
-----------------------------------------------------------------------------------------------------------------------------------------------------------------------------------------------------------------------------------------------------------------------agtttagtayatcgtatctcgagggaattgcagaacatgttgaycctggcttgccatttatatcccttagcaaaggcttagagctcaatacrttgaggatgatgtctcaaatyattcctcaagcattraagaaccctcgycaaccttttattgcaytatcagggccttccttygcwttggaattaatgaacaaattaccaacwggtaacttgctt--------------------------gtatacaataaa---------tcgtattcttgtaata-----------scttcaaccgattc-atata----------tctcrggtmmcttgatgtwwtygttttgc------------------tatccct-ttctgctttgcagcaatggtggtggcatcaaaagacaaaaarttgkcccatgcwgttcarcagttattgt-----cttgtagt--catttaaggatcagcacttcaaggtaragg--------atcttcatcatatcaaactaa----------------caaagatttgtat--------------------------------------
>I23368_M017_Malvaceae_Sterculia_apetala_seq1
-------------------------------------------------------------------------------------------------------------------------------------------------------------------------------------------------------------------------------------------------------------------------ttcagtgcatcttttcttgagggcattgcagaaaatgtagatcccggcttgccatttatatcccttagtaaaggtttagagctcaatacattgaggatgatgtctcaaatcattcctcaagcattgaagaaccctcgccaaccttttgttgcgttatcagggccttcctttgcattggaattgatgaacaaattaccaacaggtgacttgctt--------------------------gtatctggtaaa---------ctgtattcttgtaaaa------------cctgaaccaattc-atatatg-------ttcttgagttact-tggcatttccccttgc------------------ttttgtg-ttctgctttgcagcaatggtggtggcatcaaaagacaaaaaattggcaaatactgttcagcagctattgg-----cttctagt--tatttaagaatcagcacttcaaggtagaag--------atcttcatcatatcaaactga----------------ataaaga------------------aaa---------------------aa
>I23369_M018_Malvaceae_Abelmoschus_esculentus_seq1
-------------------------------------------------------------------------------------------------------------------------------------------------------------------------------------------------------------------------------------------------------------------------tatagtacattgtttcttgagggaattgcagaacatgttgatcccagcttgccatttatatcccttagcaaaggcttagagctcaatacattgagaatgatgtctcaaatcattcctcaagcattaatgaaccctcgccaaccttttattgcattatcagggccttcctttgcattggaattgatgaataaattaccaacaggtaacttgcct--------------------------gtatacaataaa---------ttgtattcttgtatta-----------tcttcaaccaattc-atata----------tcttggtttacc-atatgtttc-ccttgt------------------ta-------------------------------------------------------------------------------------------------------------------------------------------------------------------------------------------------------------------------
>I23370_M105_Malvaceae_Pachira_aquatica_seq1
-----------------------------------------------------------------------------------------------------------------------------------------------------------------------------------------------------------------------------------------------------------------------------gtacatcttttctcgagggaattgctgaatatgttgatcctggtttaccatttatatcccttagcaaaggcttagagctcaatacattgaggatgatgtctcaaatcattcctcaagctttaaagaacccacgccaaccttttattgcactatcagggccttcctttgcattggaattaatgaagaaattaccaacaggtaactttctt--------------------------gtatatgataaa---------ttgcattcttttaata-----------ccttcaaccaattc-atata----------tcttgcgttactttaattttttgtcttgc------------------tattccc-ttttgctttgcagcaatggtggtggcatcaaaagacaaaaaattggtcaatgctgttcagcagctattgg-----cttgtagt--catttaaggataagcacttcaaggtagagg--------atcttgatcgtatcaaactaa----------------caaaagattttgtataat---------------------------------
>I23371_M137_Malvaceae_Dombeya_wallichii_seq1
-----------------------------------------------------------------------------------------------------------------------------------------------------------------------------------------------------------------------------------------------------------------------------gtgcaacttttctcgagggaattgcagaacatgttgaccctggcttgccatttatatcccttagcaaaggcttagagctcaayacgttgagaatgatgtctcaaatcattcctcaagcattgaataaycctcgccaaccttttattgcactatctgggccytccttcgcattggaactaatgaagaaattaccaacaggtgasttgttt--------------------------ktgtacaataaa---------ttgtattcttrtaatw-----------cmyyywmmhcmywy-wyata----------tmtykyrywcys-yswka-------------------------------------twttkysyykyrsmghwrkkrkwgksrymwmaarasamaaaawwwkmsmmwwytstkywsmrsmkmtwwk-----mkyytmkw--skyktwwrartcagvacttcaaggtagagrrk------mtyywmawaywtwtwytctstkwwwrkttctcttttcctcgaatatttccat------------------------------------
>I23372_M140_Malvaceae_Chiranthodendron_pentadactylon_seq1
-------------------------------------------------------------------------------------------------------------------------------------------------------------------------------------------------------------------------------------------------------------------------------gcatgttttcttgagggaattgcagaacatgttkatcctggtttgccatttatatcccttagcaaaggcttagagctcaatacattgaggatgatgtctcaaatcatacctcaaacattgaagaaccctcgccaaccttttattgcactatcagggccttcctttgcgttggaattaatgaacaaattaccaacaggtaacttgctt--------------------------gtatacaataaa---------ttgtattcctgtaata-----------cgttcaaccaattc-atata----------tcttgggttactttaatgttttgccttgc------------------tattccc-ttgtgctttgcagcaatggtggtggcatcaaaagacaaaaaattggccaatgctgttcagcagctattgg-----cttctagt--catttaagaatcagcacttcaaggtagatg--------atctttatcatatcaaactaaa---------------taaaagaatttgtattatacata--aaacattgt-----------------
>I23373_M141_Malvaceae_Quararibea_funebris_seq1
------------------------------------------------------------------------------------------------------------------------------------------------------------------------------------------------------------------------------------------------------------------------gtttagtacatcttttcttgagggaattgctgaacatgttgatccaggcttgccatttatatcccttagcaaaggcttagagctcaatacattgaggatgatgtctcaaatcattcctcwagcattaaagaaccctcgccaaccttttattgcactatcagggccttcctttgcattggaattaatgaacaaattaccaacaggtaacttgctt--------------------------ttgtacaataaa---------ttgtattcttgtaatc-----------ccttcaaccaattc-atata----------tcttggattact-tgatgtttkscywrsc------------------mwtwmyt-tyyksyttksmrsmawkgkkgkkgsmwymaaarrmmaaaaawtkgbcmawksykktymrsmrsywwtkgs-----ytkkwrky--mwttwargrwymrsmmytymargkwrrrgr--------wtctttatcatgtcaaactaa-----------------caaagattttttataatacata--------------------------aa
>I23376_M145_Malvaceae_Heliocarpus_appendiculatus_seq1
----------------------------------------------------------------------------------------------------------------------------------------------------------------------------------------------------------------------------------------------------------------------------------------------------gtagaacatgttgatcctggcttgctatatatatcccttagcaaaggcttagaactcaacacattggggatgatgtctcaaatcatccctcaagcattaaagaaccctcgccaaccttttattgcactatcggggcctwcttttgcattggaattgatgaacaaattaattatatcccttaaagatttttcaatttcaagtgtagatctcgaagawccggttaa--------gttttkagttttcaatttcaasygtaaatctccaa--gatcc-agtta--------agttttcaatttct-ttttgattctttttccttgtgcagatttcacaatcattat--atatgccctacatcgaaaatgtttctctt------------ttcaagggatgctctttagaattcataaatca-gattgtaagt------------------------------------------------------------------------------------------------------------------------------c
>I23378_M150_Malvaceae_Ceiba_pentandra_seq1
----------------------------------------------------------------------------------------------------------------------------------------------------------------------------------------------------------------------------------------------------------------------cagtttagtacatcttttctcgagggaattgctgaacatgttgatcccrgtttgccatttatatcccttagcaaaggcttagagctcaatacattgaggatgatgtctcaaataattcctcaagcattaaagaaccctcgccaaccttttattgcactatcagggccttcctttgcattggaattaatgaacaaattaccaacaggtaacttgctt--------------------------gtatacaataaa---------ttgtattcttgtaata-----------cctycaaccaattc-rtgta----------tcttgggttactttaattttttgccttgc------------------tattcct-ttttgctttgcagcaatggtggtggcatcaaaagacaaaaaattggccaatgctgttcagcagctcttgg-----cttgtagt--catttaaggataagcacttcaaggtaaagk--------atctttatygtatcaaactaa----------------caaaaaattttgtataa----------------------------------
>I23380_M161_Malvaceae_Hibiscus_tiliaceus_seq1
---------------------------------------------------------------------------------------------------------------------------------------------------------------------------------------------------------------------------------------------------------------------gcagtatagtacattgtttctcgagggaattgcagaacatgttgatcccggcttgccatttatatcccttagcaaaggcttagagctcaatacattgaggatgatgtctcaaatcattcctcaagcattaaaaaaccctcgccaaccttttatagcattatcagggccttcctttgcattggaattgatgaataaattaccaacaggtaacttgcct--------------------------gtatatggtaaa---------ttttattcttataata-----------cc-tcaaccaattc-atata----------tcttggtttacc-gtatgttttccgttgc------------------tattca--ttatgttttgcagcaatggtggtggcatcaaaagacaaaaaattggctggtgctgttcagcagctgttgt-----cttgtagt--catttaaggatcagcacttcaaggtaaagg--------atcttcatcatatcaaactaw-----------------smaagattttgtataatacgta--aaacattgttcatggttctt------
>I23383_M166_Malvaceae_Pseudobombax_ellipticum_seq1
-------------------------------------------------------------------------------------------------------------------------------------------------------------------------------------------------------------------------------------------------------------------------ttcagtacatgttttcttgagggaattgccgaacatgttgatcctggtttgccatttatatcccttagcaaaggcttagagctcaatacattgagaatgatgtctcaaattattcctcaagcattaaagaaccatcgccaaccttttattgcactgtcggggccttcctttgcattggaattaatgaacaaattaccaacaggtaacttgctt--------------------------gtatacaataaa---------ttgtatacttgcaata-----------ccttcaaccaattc-atata----------tcttgagttactttaattttttgccttgc------------------tattccc-ttttgctttgcagcaatggtggtggcatcaaaagacaaaaaattggccaatgctgttcagcagctattgg-----cttgtagt--catttaaggataagcacttcaaggtagagg--------atctttatcatttcaaactaa----------------caaaagtttttgtataatacata--aaacattgtttatgg-----------
>I23384_M168_Malvaceae_Theobroma_cacao_seq1
----------------------------------------------------------------------------------------------------------------------------------------------------------------------------------------------------------------------------------------------------------------------cagttcagtgcaacttttcttgagggcattgcagaatatgttgatcctggcttgccatttatatcccttagcaaaggcttagagctcaatacattgaggatgatgtctcaaatcattcctcaagcattgaagaaccctcgccaaccttttattgcactatcagggccttcttttgcattggaattgatgaacaaattaccaacaggtgacttgctt--------------------------gtattcaataaa---------ctgttttcttgtaata-----------acttcaaccaactc-atata----------tcttgggttact-taatatttttccatct-------------------attgtc-ttctgctttgcagcgatggtggtggcatcaaaagacaaaaaattggcaaatgctgttcagcagctattgg-----cttccagt--catttaagaatcagcacttcaaggtagaag--------atctccatcatatcaaactaga---------------aaagaaaaattgtcttacacatataaaagattttgaatggttc--------
>I23385_M169_Malvaceae_Ochroma_pyramidale_seq1
---------------------------------------------------------------------------------------------------------------------------------------------------------------------------------------------------------------------------------------------------------------------------------atcttttctcgagggaattgcagaacatgttgatcctggcttgccatttatatcccttagcaaaggcttagagctaaatacattgaggatgatgtctcaaatcattcctcaagcattaaagaaccctcgccaaccttttattgcactatcagggccttcctttgcattggaattaatgaacaaattaccaacaggtaacttgctt--------------------------gtttacagtaaa---------ttgtattcttgtaata-----------ccttcaaccaattc-atata----------tcttgggttact-tgatgttttgccttgc------------------tattccc-ttctgctttg---------------------------------------------------------------------------------------------------------------------------------------------------------------------------------------------------------
>I23387_M178_Malvaceae_Malvaviscus_arboreus_seq1
-------------------------------------------------------------------------------------------------------------------------------------------------------------------------------------------------------------------------------------------------------------------------tatagtacattgtttctggagggaattgcagaacatgttgatccyggcttgccatttatatcccttagcaaaggcttagagctcaatacattgaggatgatgtctcaaatcattcctcaagcattaaagaaycctcgccaaccttttwttgcattatcagggccttcctttgcattsgaattgatgaataarttaccaacaggtaacthgcct--------------------------gtatatgataaa---------ttgcattcttgtaata-----------ccttcaaccaattc-atata----------tcttggtttacc-atatrttttyycyyky------------------kmtwywywttytstkttkyrsmrmwrkkgkkgksrymwmaadasamaaaawwkkskskkgykstkywsmrsmkmtwkt-----styktrkw--swywtwwrrrkmwsmvcwyywmrrkrkagr--------rkwttywymwyatmwmamwmwm---------------ararakwttttgtataatacgca--aaacat--------------------
>I23388_M180_Malvaceae_Triumfetta_lappula_seq1
----------------------------------------------------------------------------------------------------------------------------------------------------------------------------------------------------------------------------------------------------------------------cagtttagcacatctttccttgagggcattgcasaacatgtykatcctggcttgccatttatatcccttagcaaaggcttagaactcaacacattraggatgatgtctcaaatcatccctcaagcattaaagaaccctcgccaaccttttattgcactatcrggrccttcmtttgcattggaattkatgaacaaattaattatatgcaaagaagatttttcaatttcaagtgtagatctccaagatccggttaa--------gttttgagttttcaatttcaagtgtagatcttcaa--gatcc-ggtta--------agttttcaatttct-ttttkattctttttccttgtgcagatttcacaatcattat--atatgccctacatcgaaaatgtttctctt------------ttcaagggatgctctttagaattcataaatca-gattgtaggttagtttatg-------tcttcaaatgatatgcatgccacgttttcagaaagtgaaacttt------------------------------------------------------------------t
>I23391_M183_Malvaceae_Phymosia_umbellata_seq1
-----------------------------------------------------------------------------------------------------------------------------------------------------------------------------------------------------------------------------------------------------------------------agtttagtacatcgtttctcgagggaattgcagaacatgttgatcctggcttgccgtttatatcccttagcaaaggcttagagctcaatacattgaggacgatgtctcaaatcattcctcaagcattaaagaaccctcgtcaaccttttattgcgctatcmggrccttcttttgcattggaattaatgaacaaactaccaacaggtaacttrywt--------------------------ryawwsaatkaw---------htwtwktrwyrymwtm-----------vmybsawycadwym-whwyr----------kswcrvkysayk-tkmysttycyt-------------------------------ytytkcwtyrmwgswrkkgksrtsrmawsamaaramawwrrmyyskscsstkcrrywsmkmwkstmttgt-----mktswwkt--makkwamrgmwcwkcamkkyarrgkakmkk--------mwyhdywwywdwytrwmhwadvhwwkdtwyd------rwwbrdwrwttgtatag-----------------------------gtggt
>I23393_M189_Malvaceae_Kearnemalvastrum_lacteum_seq1
----------------------------------------------------------------------------------------------------------------------------------------------------------------------------------------------------------------------------------------------------------------------cagtttagtacatcgtgtctcgagggaattgcagaacatgttgaycctggcttgccatttatatcccttagcaaaggcttagagctcaatacgttgaggatgatgtctcaaatcattcctcaagcattaaagaaccctcgtcaaccttttattgcactmtcagggccttcwtttgcrttggaattvatgaacaaattaccaacwggtaacttgctt--------------------------gtatacartaaa---------tygtattcttgtaata-----------ccttcaaccgattc-atata----------tctcrggthact-wgatgttttkysttky------------------kmtmyyy-ytytsykwmkyrbmrmwrkkgkkgksrymwmwarasamaaaawkkwmscmyrygstkywsmrsmkmtwkt-----styktrkwswywtwwrrrkawsmrcwyywvrrkrkagrrk--------mtyytcatcatmwmamwmwmam-------------------aratwttgtat----------------------------------aa
>I23394_M229_Malvaceae_Malvastrum_americanum_seq1
----------------------------------------------------------------------------------------------------------------------------------------------------------------------------------------------------------------------------------------------------------------------------------tcgtatctcgagggaattgcagaacatgttgaccctggcttgccatttatatcccttagcaaaggcttagagctcaatacattgaggatgatgtctcaaatcattcctcaagcattaaagaaccctcgtcaaccttttattgcactatcagggccttccttcgcattagaattaatgaaaaaattaccaacaggtaacttgctt--------------------------gtatacaataaa---------tttcattcttataata-----------acttcaaccgattc-atata----------tcgcgggttacttgatgttttcgttttgc------------------tatccct-ttctgccttgcagcaatggtggtggcatcaaaagacaaaaaattggcatatgctgttcagcagttattgt-----cttgtagt--catttaaggatcaacacttcaaggtagagg--------atcttcatcatatcaaactaa----------------caaaggtttt-----------------------------------------
>I23396_M019_Malvaceae_Allosidastrum_pyramidatum_seq1
---------------------------------------------------------------------------------------------------------------------------------------------------------------------------------------------------------------------------------------------------------------------gcagtttagtacatcgtttctcgagggaattgcggaacatgttgatcctggcttgccatttatatcccttagcaaaggcttagagctcaatacattgaggatgatgtctcaaatcattcctcaagcattaaagaacccccgtcaaccttttattgcactatcagggccttcttttgcgttggaattaatgaacaaactaccaacaggtaacttgctt--------------------------gtatacaatgaa---------ttgtattcttgtaata-----------ccttcaactgattc-atata----------tctcgggtcact-tgatgttccc--------------------------------ttcttctttgcagcaatggtggtggcatcaaaagacaaaaaattggcccctgcggttcagcagctattgt-----cttgtagt--catttaaggatcagtacttcaaggtagagg--------atcttcatcatattaaaccaa-----------------caaagatcttttataatacgta--aaacattgtttatgg-----------
>I23398_M021_Malvaceae_Sidastrum_micranthum_seq1
-------------------------------------------------------------------------------------------------------------------------------------------------------------------------------------------------------------------------------------------------------------------------tttagtacatcgtttctcgagggaatagcagaacatgttgatcctggcttgccatttatatcccttagcaaaggcttagagctcaatacattgaggatgatgtctcaaatcattcctcwagcattaaagaaccctcgtcaaccttttattgcactatcagggccttcttttgctttggaattaatgaacaaactaccaacaggtaayttgctt--------------------------gtatacaatgaa---------ttgtattcttgtaayg-----------ccttcarccgattc-atata----------tctccggtcact-tgatgttccct-------------------------------ttcttctttgcagcaatggtrgtggcatcaaaagacaaaaaattggcccctgcggttcagcagctattgt-----cttgtagt--catttaaggatcagtacttcaaggtagagg--------atcttcatcatattaaactaa-----------------caaaggttttgtataatatgta----------------------------
>I23399_M022_Malvaceae_Gaya_dominguensis_seq1
-------------------------------------------------------------------------------------------------------------------------------------------------------------------------------------------------------------------------------------------------------------------------------------tttctcgagggaattgmagaacatgttgatcctggcttgccatttatatcccttagcaaaggcttagagctcaatacattgaggatgatgtctcaaatcattcctcaagcattaaagaaccctcgtcaaccttttattgcactatcagggccttcttttgcgttggaaataatgaacaagctaccaacaggtaacttgctt--------------------------gtatgcaatgaat--------ttgtattcttgtaatg-----------ccttcaaccgattc-atata----------tctcgggtcgct-tgatattccct-------------------------------ttcttcttcgcagcaatggtggtgg------------------------------------------------------------------------------------------------------------------------------------------------------------------------------------------
>I28591_M023_Malvaceae_Neobuchia_paulinae_seq1
-----------------------------------------------------------gcataaacttgatcgtccacaa--------tgctaacctgttatattgg-------gtcatatgat-gtgtttaattct------------gttta------------atatcaattatgt-aaac-tatttaatttatgtcatg-------c-------tctgggacaaccgcctgaatt-----tcct-------gtaatgcagtttagtacatcttttcttgagggaattgctgaacatgttgatcccagtttgccatttatatcccttagcaaaggcttagagctcaatacattgaggatgatgtctcaaatcattcctcaagcattaaagaaccctcgccaaccttttattgcattatcaggcccttcctttgcattggaattaatgaacaaattaccaacaggtaacttcctt--------------------------gtatacaataaa---------ttgtattcttgtaata-----------ccttcaaccaattc-atata----------tcttgggttactttaattttttgccttgc------------------tattcct-ttttgctttgcagcaatggtggtggcatcaaaagacaaaaaattggccaatgctgttcagcaactattgg-----cttgta----------------------------------------------------------------------------------------------------------------------------------
>I28593_M024_Malvaceae_Carpodiptera_cubensis_seq1
-----------------------------------------------------------------------------------------------------acattgg-------gtcatatcat-gtgtgtaattct------------gtttaatatcaggtttaatatcatatttgtaattc-tatttagcttgttttgta-------c-------cctggggcttctgcctcaatctcacctcat-------gtgatgcagtttagtgcatcttttcttgagggaattgcagaacatgttgaacctcggttgccgtttatatcccttagcaaaggattagagctaaatacattgaggatgatgtctcaaatcattcctcaagcattgaagaaccctcgccaaccatttattgcactatcagggccttcctttgcgttggaattaatgaacaaattaccaacaggtgacttgctc--------------------------atctaaactaaa---------ttgtattcttgtaata-----------ccttcaaacgatt--atata----------tcttgcttcgcc-taattttttgccttgt-------------------tttatc-ttctgttttgcagcaatggtggtggcatcaaaagacaaaaaattagccaatgctgttcagcagctattgg-----cttctagt--ta----------------------------------------------------------------------------------------------------------------------------
>I28594_M025_Malvaceae_Herrania_nitida_seq1
---------------ttaraaaaygtgattgatttttcctt-tctgtcaaa-ttttatcgcataaacttgattttccacaa--------tgctcatctttcacatagg-------gtcatataac-gtgtctaattct------------gttta------------atatcaactatggagagc-aatttagcttatttttca-------g-------tctgaggcaactgcctgaatcttgcctcct-------gtaatgcagttcagtgcaacttttcttgagggcattgcagaatatgttgatcctggcttgccatttatatcccttagcaaaggcttagagcttaatacattgaggatgatgtctcaaatcattcctcaagcattgaagaaccctcgccaaccttttattgcactatcagggccttcctttgcattggaattgatgaacaaattaccaacaggtgacttgctt--------------------------gtattcaataaa---------ctgttttcttgtaata-----------ccttcaaccaattc-atata----------tcttgggttact-taatatttttccatct-------------------atcgtc-ttctgctttgcagcaatggtggtggcgtcaaaagacaaaaaattggcaaatgctgttcagcagctgttgg-----cttccagt--catttaagaatcagcacttcaagg------------------------------------------------------------------------------------------------------
>I28596_M026_Malvaceae_Ruizia_cordata_seq1
--------------------acctgtrattgattttttcctttcagttaga-ttttatcgcataaacttgattgkccacwg-------atgctcatctgttacatagg-------gtcatatcat-gtatkcarttct------------gttta--------------------------------gctta--ttttytttca-------m-------tctggascaactrcctgartctcgcctccc-------ktaatgcagtttagtgcaacttttctcgagggaattgcagaacatgttgaccctggcttgccatttatatcccttagcaaaggcttagagctcaabacwttgagaatgatgtctcaaatcattcctcaagcactgaataayhctcgccaaccttttattgcactatctgggccttccttcgcattggaactaatgaagaaattaccaacaggtgabttgytt--------------------------ktgtacaataaa---------ttgtattcttdtaatw---------chccttcaacccattc-rtata----------tcttgcattccc-tgata-------------------------------------ttttkccttgcagcratggtagtggcatcaaaagacaaaaaattagccaattctgttcagcarctaytag-----cttctagt--cgtttaaga---------------------------------------------------------------------------------------------------------------------
>I28597_M027_Malvaceae_Melhania_velutina_seq1
-----------------------------------------------------------------------ttgtccactg--------tgctcatctgttacatagg-------gtcatatcat-gtatgtaattct------------gttta--------------------------------gctta----ttttttca-------c-------tctggagcaactacctgaatctcacctccc--------taatgcagtttagtgcaacttttctcgagggaattgcagaacatgttgaccctggcttgccatttatatcccttagcaaaggcttagagctcaatacattgagaatgatgtctcaaatcattcctcaagcattgaataaccctcgccaaccttttattgcactatctgggccttccttcgcattggaactaatgaagaaattaccaacaggtgagttgtt---------------------------gtgtacaagaaa---------ttgtattcttgtaat-----------tccttcaacccattc-atata----------tcttgcattccc-tgata-------------------------------------ttttgccttgcagcaatggtagtggcatcaaaagacaaaaaattagccaattctgttcagcagctat------------------------------------------------------------------------------------------------------------------------------------------------
>I28598_M028_Malvaceae_Glyphaea_brevis_seq1
----------------tgaaacctgtgattggtatttcctt-tcggttaa--gttttatgcatatactggattatccataa--------tgctcatctgttactttgg-------gtcatattgc-gtgtataattct------------gttca------------gtatttccaatggagaac-tattcagtttattttgca-------c-------tataaggcaactggctgaatcttgcttcgt------tgtaatgcagttcagtgcatctttccttgagggcattgcagaatatgttgatcctggcttgccatttatatcccttagcaaaggcttagagctcaatacattgaggatgatgtctcaaatcatccctcaagcattgaaaaaccctcgccaaccctttattgcactatcagggccttcctttgcattggaattgatgaacaaattaccaacaggttacttgctt--------------------------gtatgcaataag---------ctgtattcatgtaata-----------ccttggaccaattc-atat-----------ctttggatcact-taatatttttcctcgc------------------tttkgtc-ttctccgttgcagcaatggtggtggcatcgaaagaaaaaaaattg----------------------------------------------------------------------------------------------------------------------------------------------------------------------
>I28600_M146_Malvaceae_Mortoniodendron_guatemalense_seq1
-------------------------tgatcaatttttcctt-tctgttaaatttttatcgcataaacttgattgtccacag--------tgttcatctgttacatagg-------gtcatatcat-gtgtctaattcc-----------tgtttc------------atatcatgtgtgtaattc-tgtttagcttatcttgca-------c-------tctgaggcagttgcctgaatcttgcctcct-------gtaatgcagtttagtgcatcttttcttgagggaattgcagaacatgttgaacctggcttgccatttatatcccttagcaaaggcttagaactcaatacattgaggatgatgtctcaaatcattcctcaatcattgaagaaccctcgccaaccttttattgcactatcagggccttcctttgcgttggaattaatgaacaaattaccaacaggtgacttgatt--------------------------gtgtacaataaa---------ttgtattcttgtaata-----------ccttcaaccaattc-ataaa----------tcttgtgttacc-taatattttgccttgc-------------------attgtc-ttctgctttgcagcaatggtagtggcttcaaaagacaaaaaattagctaatgctgttcaacagctattgg-----cttct-----------------------------------------------------------------------------------------------------------------------------------
>I28603_M223_Malvaceae_Gossypium_hirsutum_seq1
----------------------------------------------------ttctgatgccaaaactgctttgcttggggcagattattgccttcatgctgtac---------------------ctgtgcaggtct------------gtcaa-----------------gccattgtattat-gttgatgcttattttkta-------c-------catgggacaagtgcctgaatcttgcctcct-------gtgttgcagtttagtacrtcctttctcgaaggaattgcagagcatgttgatcctggcttaccatttatatchcttagcaaaggcttagagctcaatacattgaggatgatgtctcaaatcattcctcaagcattaaagaaccctcgccaaccttttattgcactatcagggccttcctttgcgttggaattaatgaacaaactaccaacaggtaacttggtt--------------------------gtwtatgataaa---------ctatattcttgtaata-----------ccttcaaccaattc-atata----------tctwgggttact---------------------------------actattcct-ttctgctttgcagcaatggtggtggcatcaaaagacaaaaaattggcccatgctgttcagcagcta-------------------------------------------------------------------------------------------------------------------------------------------------
>I28605_M235_Malvaceae_Abutilon_sp_seq1
--------------------atctgtgatcg--atttcctg-tctgtcaag-ttttgtctcatagacttgatcctccataa--------tggtcacctgtta-attgg-------gtcatacggtcgtaattaattct------------cttta-------------tgtcaaacttgtaaaac-tatttagtttattttgca-------c-------catagaacgattgcctgaatcttgcttcct-------gtactgcagtttagtacatcgtttctcgagggaattgcagaacatgttgatcctggcttgccatttatatcccttagcaaaggcttagagctcaatacattgaggatgatgtctcaaatcattcctcaagcattaaagaaccctcgtcaaccttttattgcgctatcagggccttcttttgcattggaattaatgaacaaactaccaacaggtaacttactt---t----------------------gtatacaatgaa---------ttatattcttgtaata-----------ccttcaaccgattc-atata----------tctcgggccact-tgatgttccct-------------------------------ttcttctttgcagcaatggtggtggcatcgaaagacaaaaaattggcccctgcggttcagcagctat------------------------------------------------------------------------------------------------------------------------------------------------
>I28608_M035_Malvaceae_Hosfordia_alata_seq1
----------------------------------tttcctg-tctgttaag-ttttgtctcatagacttgatcctccacaa--------tggtcacctgtta-actgg-------gtcatatggtcgcaattaattct------------cttta-------------tttcatacttgtaaaac-taattagtttatttttca-------c-------catagaacgattgcctgaatcttgcttcct-------gtactgcagtttagtacattgtttctcgagggaattgcagaacatgttgatcctggcttgccatttatatcccttagcaaaggcttagagctcaatacattgaggatgatgtctcaaatcattcctcaagcattaaagaaccctcgtcaaccttttattgcgctatcagggccttcttttgcattggaattaatgaacaaactaccaacaggtaacttacttgtat----------------------atgtacaatgaa---------ttatattcttgtaata-----------ccttcaaccaattc-ataca----------tctcaggccact-tgatgttccct-------------------------------ttcttctttksakcaatggtggtggcatcaaaagacaaaaaattggcccctgcggttcagcagctattrt-----ytyrtrrw--cattyaakrwk-------------------------------------------------------------------------------------------------------------------
>I28609_M036_Malvaceae_Pentaplaris_davidsmithii_seq1
---------------------tctatgattga-ttttcctt-tctgttaag-ttttgttgcatatacttgattgtccacaa--------tgttcacctgtta-attgg-------gtcatatgat-gtgtttaattct------------gttta------------atataaaccgtgtaaaac-tatttagcttattttgta-------c-------tacgtggcaactgcctgaatcttgcctcct-------gtaatgcagtttagtacatcttttcttgaaggaattgcagaacatgttgatcccggcttgccatttatatcccttagcaaaggcttagagctcaatacattgaggatgatgtctcaaatcattcctcaagcattaaagaaccctcgccaaccttttattgcactatcagggccttcctttgcattggaattaatgaacaaattaccaacaggtaacttgctt--------------------------gtatttgataaa---------ttgtattcttgtaata-----------ccttcaaccaattc-atata----------tcttgggttact-tgatgttttgcctagc------------------tattact-ttctgctttgcagcaatggtggtggcatcaaaagacaaaaaattggccaatgctgttcagcagctattgt-----ctwgwwg---------------------------------------------------------------------------------------------------------------------------------
>I28610_M037_Malvaceae_Heritiera_littoralis_seq1
ttgatgtttcttgtactcaaacctgtgactgacttttcctt-tttgttaaa-ttttaacgcataaacttgattgtccacag--------tgcttatctgttatata---------------tcat-gtctataattct------------gttta------------atatcaactatgtagaac-tgtttagcatagtttgca-------c-------tttgaagcaactgcctgaacctagcccccg-------ataatgcagttcagtgcatcttttcttgagggcattgcagaaaatgttgatcctggcttgccatttatatcacttagcaaaggcttagagctaaatacattgaggatgatgtctcaaatcattcctcaagtattgaagaaccctcgccaaccttttattgcactatcagggccttcctttgcaatggaattgatgaacaaattaccaacaggtgacttgctc--------------------------gtatttgataaa---------ctgtattcttgtaatg------------cctgaaccaattc-atatatc-------ttcttgggttact-tgacatttgtccttgc------------------tattgtc-ttcttctttgcagcaatggtggtggcatcaaaagataaaaaattggcaaatgccgttcagcagctattgg-----c---------------------------------------------------------------------------------------------------------------------------------------
>I28612_M038_Malvaceae_Brachichyton_bidwillii_seq1
------------------------------gacttttcctt-tctgttaaa-ttctatcacataaacttgatcgtccacag--------tgctcatctgttatatagg-------gtaa--tcat-gtgtataattct------------gttta------------atagcaactatgtagaac-tatttagcttaatttgct-------c-------tttgaagcaactgcctgaaccttgcttcct-------acaatgcagttcagtgcatcttttcttgagggcattgcagaaaatgttgatcctggcttgccatttatatcccttagcaaaggcttagagctcaatacattgaggatgatgtctcaaatcattcctcaagcattgaagaaccctcgccaaccttttattgcactatcagggccttcctttgcattggaattgatgaacaaattgccaacaggtcacttgctt--------------------------gtatttgataaa---------ctgtattcttgtaata------------cctgaaccgattc-atatatc-------ttcttgggttact-ttacatttt-ccttgc------------------tattgcc-ttctgctttgcagcaatggtggtggcatcaaaagacaaaaaattgaca-------------------------------------------------------------------------------------------------------------------------------------------------------------------
>I28613_M039_Malvaceae_Eriotheca_macrophylla_seq1
-------------------------------------------------------------ctaaacttgatcgtccacaa--------tgctcacctgttacattgg-------gtcatatgat-gtgtttaattct------------gttta------------atttcaactctgt-aaac-tatttagcttattttgtg-------c-------tctggggcaactgcctgaatttcgcctcct-------gcaatgcagtttactacatcttttctggaggraattgcygatcatgttgatcctggtttgccatttatatccctgagcaaaggcttagagctcaatactttgaggatgatgtctcaaatcattcctcaagcattaaagaaccctcgccaaccttttattgcactatcagggccttcctttgcattggaattaatgaacaaattaccaacaggtagcttgctt--------------------------gtatacaataaa---------ttgtattcttgtaata-----------ccttcaaccaattc-atata----------tcttgggttacttttactttttgccttgc------------------tatyccc-ttttgctttgcagcaatggtggtggcatcaaaagacaaaaaattggccaatgctgttcagcagctattgg-----yttgtagt--catttaaggataa-----------------------------------------------------------------------------------------------------------------
>I28615_M041_Malvaceae_Pterygota_brasiliensis_seq1
--------------------------------------------------a-ttttatcgcataaacttgattgtmcakgg--------tgcttatctgttacatagg-------gtaatttcat-gtgtataattct------------gttta------------atagcaagtatgtagaac-tatttagcttattttgta-------c-------tctgaagcaactgcctgaaccttgcctcct-------ataatgcagttcagtgcatcttttcttgagggcattgcagaaaacgttgatcctggcttgccatttatatcccttagcaaaggcttagagctaaatacattgaggacgatgtctcaaatcattcctcaagcattgaagaatcctcgccaaccttttattgcactatcagggccttcctttgcattggaattgatgaacaaattaccaacaggtgacttgttt--------------------------ggatttgataaa---------ctgttttctggtaata------------cctgaaccaattc-atata----------tcttgggtttct-taacatttttccttgc------------------tgttgtc-ttctgctttgcagcaatggtggtggcatcaaaagacaaaaaattggcaaatgcagttcagcagctgt------------------------------------------------------------------------------------------------------------------------------------------------
>I28616_M042_Malvaceae_Leptonichya_maranta_seq1
----------------------------------------------------tttt----------tttkrkkgttmamrw--------ttwkwatctttta-atagg-------gtgatgtaat-gtgtgtgattct------------gttta------------atatcaattatgtagaac-tatttagctaattttgca-------c-------tctaaagmatttgcctaaatctggcctcct-------gtaatgcagttcagtgcatcttttcttgagggcattgcagaacatgttgatcctggcttgccatttatatcccttagcaaaggcttagagctcaatacattgaggatgatgtctcaaattattcctcaagcattgaagaatcctcgccagccttttattgcactatcagggccttcctttgcgttggaattgatgaacaatttaccaacaggtgacttggtt--------------------------gcattcagtaaa---------ctgaattcttgtagtat---------accttcaagcaagtc-atata----------tcttgggt-----tgacattttgccttgc------------------tattgtc-tcctgctttgcagcaatggtggtggcatcaaaagacaaaaaattggcawatgctgttcagcagctattgg-----cttctagt--cattta------------------------------------------------------------------------------------------------------------------------
>I28618_M044_Malvaceae_Pentace_laxiflora_seq1
------------------------------------------------------------------------------------------gctcatctgttacattgg-------gtcatatcat-gcgtgtaattct------------gtttagtatcaggtttaatatcatatttgtaattc-tgtatagcttattttgca-------c-------tctggtgcaactgcctcaatcttgcctcct-------gtaatgcagtttagtgcatcttttcttgagggaattgcagaacatgttgaacctggcttgccatttatatctcttagcaaaggtttggagctaaatacattgaggatgatgtctcaaatcattcctaaagcattgaagaatcctcgccaaccatttattgcactatcagggccttcctttgcgttggaattaatgaacaaattaccgacaggtgacttgctt--------------------------atgtaaactaaa---------ttgtattcttgtaata-----------ccttcaagcaatt--atata----------tcttgctttgcc-taattttttgtgttgc-------------------tttatc-ttctgttttgcagcaatggtagcggcatcaaaagacaaaaaattagccaatgctgttcagcagctattgg-----cttctagt--tatttaagaa--------------------------------------------------------------------------------------------------------------------
>I28619_M045_Malvaceae_Phragmotheca_mammosa_seq1
---------cttgtacccaaacctgtgattga-ttttcctt-tctgttaag-ttttgtcgcataaacctgatcgtccacra--------tgctcacctgtta-attgg-------gtcatatgat-gtgtttaatcct------------gttta------------atatcaactgtgtaaaac-tatttagcttattttgtg-------c-------tatggggcagctgcctgaatcttgcctcat-------gtaatgcagtttagtacatcttttcttgagggaattgcagaacatgttgatccaggcttgccagttatatcccttagcaaaggcttagagctgaatacattaaggatgatgtctcaaatcattcctcaagcattaaagaaccctcgccaaccttttattgcactatcagggccttcctttgcattggaattaatgaacaaattaccaacaggtaacttgctt--------------------------gtatacaataaa---------ttgtattcctgtacta-----------ccttcaaccaattc-atata----------tcttgggttact-tgatgttttgccttac------------------cattcct-ttctgctttgcagcaatggtggtggcatcaaaagacaaaaaattggccaatgcwgttcagcagctattgg-----cttgtagt--cattt-------------------------------------------------------------------------------------------------------------------------
>I28620_M046_Malvaceae_Camptostemon_shultzii_seq1
-------------------------------------------------------------------------------------------------------------------------------tkwyyaattct------------gttta------------gtgtcaaacttgkaraam-tatttagtttattttgta-------c-------catggcataactgcctgaatcttgcttctt-------gcactgcagtttagtacatcgtttctcgagggaattgcagaacatgttgatcctggcttgccatttatatcccttagcaaaggcttagagctcaatacgttgaggatgatgtctcaaatcattcctcaagcattaaagaaccctcgccaaccttttattgcactatcagggccctcctttgcgttggaattaatgaacaaactaccaacaggtaacttggtt--------------------------gtatawgawaactacc---cawtrtatwyttgkaata-----------mcwytawyy------atagattccaagagttctcaaawktcw-------------------------------------------------------------------------------------------------------------------------------------------------------------------------------------------------------------------------------------------------------------w
>I28623_M048_Malvaceae_Abroma_augusta_seq1
----tgtttcttgtgctcaaacctgtgattgatttttttttctttgctgtt-aattatcgcatgaacttgattgtccacaa--------ttcttgtcttttacatagg-------gtcacataat-gtgtgtaattct------------gtttaca-------ttgtccacaactatgtagaac-tatttagctaattttaca-------c-------tctgaagcaactgcctgtatcttgcctcct-------gtaatgcagttcagtgcatcttttcttgagggcattgcagaatatgttgatcctggcttgccatttatatcccttagcaaaggcttagagctcaatacattgaggatgatgtctcaaattattcctcaagcattgaagaaccctcgccagccttttattgcactatcagggccttcctttgcattagaattaatgaacaacttaccaacaggtgactcggtt--------------------------gtatttagtaaa---------ctgtattcttgtatac------------cttcaaccaattc-ttata----------tcttgggttact-taacattttgccttgc------------------tactgtc-ttctgctttgcagcaatggtggtggcatcaaaagacacaaaattggcaaatgctgttcagcagctattgg-----cttctagt--ca----------------------------------------------------------------------------------------------------------------------------
>I28625_M193_Malvaceae_Apeiba_tibourbou_seq1
----tttttcttgtactcaaacctgtgattgatttttcctt-tctgktaa---ttttatgcatatacyggattatccayaa--------tgcttatctgttacattgg-------gtcatattst-gtgtgtaattct------------gttca------------atattrccartggagaac-tatttagcttattttgca-------c-------tctaaggcaaatggctgaatcttgcttcg--------ataatgcagttcagtgcatctttccttgagggtattdcagaahatgtkgatcctkgcttgccatttatatcccttagcaaaggcttagagctcaatacattgaggatgatgtctcaaatcatcccccaagcattgaagaaccctcgccaaccttttattgcactatcagggccttcctttgcnttggaattgatgaacaaattaccaacaggttgcttgctt--------------------------gtattcaataaa---------ctgtat--atatwwdm-----------chttggaccaatrc-atat-----------hkttgggttact-taatatttttccttgc----------------gatattgtc-tyctchgttgcagcaatggtggtggcatcaaaagacaaaaaattggcaaatgctgttcagcagctattgg-----cttctagy--catttaaga--------------------------------------------------------------------------------------------------------------------a
>I28628_M051_Malvaceae_Werklea_horrida_seq1
at--------------------------------------------------ttttgttgcgtaaacatgattgtccacag--------tggtcacttgtta-attgg-------gtgatatgac-tatgttaattct------------gttta------------atatcaaacttgtaaaacttatttagcttattttgtaccatggcc-------catgggacaacagcctgaatcttgcttcct-------gtactgcagtatagtacattgtttctygagggaattgcagaacatgttgatcccggcttgccatttatatcccttagcaaaggmttagagctcaatacattgaggatgatgtctcaaatcattcctcaagcattaaagaaccctcgccaaccttttattgcattatcagggccttcctttgcattggaattgatgaataaattaccaacaggtaacttgcat--------------------------gtatatgataaa---------ttgtattcttgtaata-----------ccttcaaccaattc-atata----------tcttggtttacc-atatgtttc-ccttgc------------------tattcattttctgttttgcagcgatggtggtggcatcaaaagacaaaaaattggccggtgctgttcagcagctattgt-----cttgtagt--------------------------------------------------------------------------------------------------------------------------------
>I28629_M052_Malvaceae_Spirotheca_rosea_seq1
------------------------------------------------aag-ttttgtcacctaaacttgatcatccgcaatg---cattgctaatcggttgcattgg--------------gat-gtgtttatttct------------gttta------------atatcaactgtgt-aatc-tatttagcttattttatg---------------ctctggacaactgcctgaattttgcctctt-------gtaatgcagtttagtacatcttttctcgagggaattgccgaacatgttgatcctggtttgccatttgtatcccttagcaaaggcttagagctcaatacattgagaatgatgtctcaaatcattcctcaagcattaaagaaccctcgccaaccttttattgcactatcagggccttcctttgcattggaattaatgaacaaattgccaacaggtaacttgctt--------------------------gtatacaataaa---------ttgtattcttgtaata-----------gcttcaaccaattc-atata----------tcttgggttgctctaattttttgccttgc------------------tattccc-ttctgctttgcagcaatggtggtggcatcaaaagacaaaaaattggccaatgctgttcagcagctattgg-----cttgtggt--catttaaggatcagc---------------------------------------------------------------------------------------------------------------
>I28630_M053_Malvaceae_Huberodendron_swietenioides_seq1
------cttcttgtactcatacctgtgattga-ttttcctt-tctgttaag-ctttgtagcataaacttgattgtccacaa--------tgctcacttgttacattgg-------gtcatatgat-gtgtttaattct------------gttta------------atatcaactgtgyaaaac-tattkagcttattttgta-------c-------tctggggcagctgcctgaatcttgcctcct-------gtaatgcagtttagtgcatcttttcttgagggaattgcagaacttgttgatcctggcttgccagttatatcccttagcaaaggcttagagctcaatacattgaggatgatgtctcaaatcattcctcaagcattaaaaaaccctcgccaaccttttgttdcactatcagggccttcctttgcattggaattaatgaaccaattaccaacaggtaacttgctt--------------------------gtatacagtaaa---------ttatattcttktaatt-----------ccrtcgaccaattc-ttata----------t-tagggttact-tgatgttttgccttgc------------------tattccc-ttctgctttgcagcaatggtggtggcatcaaaagacaaaaaattggccaatgctgttcagcagctattgg-----cttgtagt--catttaaggatcagcac-------------------------------------------------------------------------------------------------------------
>I28632_M055_Malvaceae_Eriolaena_candollei_seq1
--------------------------------------------------a-ttttatcgcataaacttgattgtccactg--------tcctcatctgttacatagg-------gtcatatcat-gtatgyaattct------------gttta--------------------------------gcttattttttttttca-------c-------tctggagcaactacctgaatctcrcctycc-------ataatgcagtttagtgcaacttttctykagggaattgcwgaacatgttgaccctrgcttgccatttatatcccttagcaaaggcttagagctcaatacgttgagaatgatgtctcaaatcattcctcaagcattgaataaccctcgccaaccttttattgcactatctgggccttcyttcgcattggaactaatgaagaaattaccaacaggtgagttgttt--------------------------dtkthymatwma---------trtaatt-----------------------------------atata----------tcttgcattccc-tgata-------------------------------------ttttgscttgcagcgatggtagtggcatcaaaagacaaaaaattagccaattctgttcagcagctattag-----cttctagt--cgtttaagaatcagcacttcaaggtagagg--------atcttcgaaaattca----------------------------------------------------------------------ttc
>I28633_M056_Malvaceae_Adansonia_digitata_seq1
-------ttcttgaactcaaacatttgattga-ttttcctt-tctgttaag-ttttgttgcataaacttgatcatccacaa--------tgctcacctattgcattgg-------gtcatatgat-gtgtttaattct------------gttta------------ctatcaaatgtgt-aaac-tatttagcttatttcgtg-------c-------tctggggcaactgcctgadtttcgcctcct-------gtaatgcagtttagtacatcttttctcgagggaattgcagaatatgttgatcctggcttgccgtttatatcccttagcaaaggcttagagctcaatacattgaggatgatgtctcaaatcattcctcaagcattaaagaamcctcgccaaccttttattgcactatcagggccttcctttgcattggaattaatkaacaagttaccaacaggtaacttgctt--------------------------gtatacaataaa---------ttatathctcgtaata-----------tcttcaaccaattm-atrta----------tcctgggttactttaattttttgccttkc------------------tcttctc--tttgctttgcagcaatggtggtggcatcaaaagacaaaaaattggccaatgctgttcagcagctattgg-----cttgtagt--catttaaggatcagcac-------------------------------------------------------------------------------------------------------------
>I28638_M061_Malvaceae_Basiloxylon_brasiliensis_seq1
------------------------gtgattgacttttcctt-catgttaaa-ttttatctcataaacttgatcgtcctcgg--------tgctcatctgttacatagg-------gtaatgtcat-gtatataattct------------gttta------------gtatcaactatgtagaac-tatttagcttattttgca-------c-------tttgaagcmactgcctgaaccttgcatcct-------a-aatgcagttcagtgcatcttttcttgagggcattgcggaaaatgttgatcctggcttgccatttatatcccttagcaaaggtttagagctcaatacattgaggatgatgtctcaaatcattcctcaagcattgaagaaccctcgccaaccttttgttgcgttatcagggccttcctttgcgttggaattgatgaacaaattaccaacaggtgacttgctt--------------------------gtatctggtaaa---------ctgtattcttgtaata------------cctgaaccaattc-atatatc-------ttcttgagttact-tgacattttcccttgc------------------tattgtg-ttctgctttgcagcaatggtggtggcatcaaaagacaaaaaattggcaaatgctgttcagcagctattg----------------------------------------------------------------------------------------------------------------------------------------------
>I28639_M249_Malvaceae_Gyranthera_amphibiolepis_seq1
-------------------------------a-ttttcctt-tctgttaag-ttttgtagcataaacttgatcgtccacaa--------tgctcacctgttattttgg-------gtcatatgat-gtgtttaattct------------gttta------------atatcaactgtgtaaaac-tatttagcttattttgta-------c-------tccatggcagctgcctgaatcttgcatcct-------gtaatgcagtttagtacatattttcttgagggaattgcagaacatgttgatcctggcttgccatttatttcccttagcaaaggcttagagctcaatacattgaggatgatgtctcaaatcattcctcaagcattaaaaaaccctcgccaaccttttattgcactatcagggccttcctttgcattggaattaatgaacaaattaccaacaggtaacttgctt--------------------------ctatacaataaa---------ttatattcttgtaata-----------cagtcaaccaattc-ttata----------t-tagggttact-tgatgttttgccttgc------------------tattccc-ttctgctttgcagcaatggtggtggcatcaaaagacaaaaaattggccaatgctgctcagcagctattgg-----cttgtagc--catttaagg---------------------------------------------------------------------------------------------------------------------
>I28640_M062B_Malvaceae_Diplodiscus_paniculatus_seq1
----------------------------------------------------------------------------------------------------------gt-------ctccaatggt-caatgcarktc-------------------------------caaaathhywrtrmtym-yrwawarctymtkhykca-------c-------tctggtscaactgcctcaatcttgcctcct-------gtaatgcagtttagtgcatcttttcttgagggaattgcagaacatgttgaacctggcttgccatttatatcccttagcaaaggtttggaactaaatacattgaggatgatgtctcaaatcattcctaaagcattgaagaatcctcgccaaccatttattgcactatcagggccttcctttgcgttggaattaatgaacaaattaccaacaggtgacttgctt--------------------------atgtaaactaaa---------ttgtattcttgtaata-----------ccttcaagcaatt--atata----------tcttgctttgcc-taa-tttttgtcctgc-------------------tttatc-ttctgttttgcagcaatggtagcggcatcaaaagacaaaaaattagccaatgctgttcagcagctattgg-----cttctagt--tatttaagaat-------------------------------------------------------------------------------------------------------------------
>I28641_M063_Malvaceae_Brownlowia_peltata_seq1
----------------------------------------------------------cacataaacttgattgcccacag--------tgctcatctgttaaattgg-------gtcatatcat-gcatgtaattct------------gtttaatatcaggtttaatatcatatttgtaattc-tgtatagcttattttgca-------c-------tctggtgcaactgcctcaatctygcctcct-------gtaatgcagtttagtgcatcttttcttgagggaattgcagaacatgttgaacctggcttgccatttmtatcccttagcaaaggtttggagctaaatacattgaggatgatgtctcaaatcattcctaaagcattgaagaatcctcgccaaccatttattgcactatcagggccttcctttkcgttggaattaatgaacaaattaccaacaggtgacttgctt--------------------------atgtaaactaaa---------ttgtattcttgtaata-----------ccttcaagcaatt--atata----------tcttgctttgcc-waattttttgtgttgc-------------------tttatc-ttctgttttgcagcaatggtagcggcatcaaaagacwawaaattagccaatgctgttcagcagctgttgg-----ct--------------------------------------------------------------------------------------------------------------------------------------
>I28642_M064_Malvaceae_Burretiodendron_esquirolii_seq1
--------------------------------------------------------------taaacttgattgtccacag--------tgcttatctgttacatagg-------gtcatacac--atttgtagttgt------------gtttc------------atmwraygtgtgykmttc-tgtttagcttatttt---c-----gc-------tttgaggcaactgcctgaatctctcctcct-------gtaatgcagtttagtgcatcttttcttgagggaattgcagaacatgttgaccctggcttgccatttatatcccttagcaaaggcttagagctcaatacgttgagaatgatgtctcaaatcattcctcaggcattgaataatcctcgccaaccttttattgcactatctgggccttccttcgcactggaattaatgaacaaattaccaacaggyr------------------------------------------------------------------------------------------------------------------------------------------------------------------------------------------------------------------------------------------------------------------------------------------------------------------------------------------------------------------------------------------
>I28646_M068_Malvaceae_Helmiopsis_sp_seq1
---------gtagtgttgatamctgcgattgrtttttcctttcc-attaga--tttatygcataaacttgattgtccactg--------tgctcatctgttacatagg-------gtcatatcat-rtatgcaattct------------gttta--------------------------------gctt---ttttttttta-------c-------tctggagcaactacctgaatctcgcctccc-------gtvatgcagtttagtacaacttttctcgaggraattgcagaacatgttgaccctggcttgccatttatatcccttagcaaaggcttagagctcaatacgttgagaatgatgtctcaaatcattcctcaagcattgaataaccctcgccaaccctttattgcactatctgggccttccttcgcattggaactaatgaagaaattaccaacaggtgasttrwtw--------------------------rtgtacaatraa---------ttgtwttcttgtaata---------ctccttmaacccattc-atata----------tcttgcwttccc-tgata-------------------------------------ttttgtcttgcagcgatggtagtggcatcraaagacaaaaaattagccaattctgttcagcagctattag-----cttctagt--cgtttaagaatcagcacttcaa--------------------------------------------------------------------------------------------------------
>I28647_M069_Malvaceae_Cheirolaena_linearis_seq1
-----ttttatagtgttgataccttcgattgatttttccattcc-gttaga-ttttatcacataaacttgattgtacactg--------tgctcatctgttacatagg-------gtcatatcat-gtatgcagttct------------gttta--------------------------------gctt---ttttttttaa-------ctctggagtctggagcaactacctgaatctcgcctctcataagtcataatgcagtttagtgcaacttttctcgagggaattgcagaacatgttgaccctggcttgccatttatatcccttagcaaaggcttagagctcaatacattgagaatgatgtctcaaatcattcctcaagcattgaataacccccgtcaaccttttattgcactatctgggccttccttcgcattagaactaatgaagaaattaccaacaggtgagttgttt--------------------------gtgtacaataaa---------ttgtattcttgtaat-----------tccttcaacccattctatata----------tcttgcattccc-tgata-------------------------------------ttttgccttgcagcaatggtagtggcatcaaaagacaaaaaactagccaattctgttcagcagctattag---------------------------------------------------------------------------------------------------------------------------------------------
>I28653_M168_Malvaceae_Theobroma_cacao_seq1
------attcttgcactcaaaaatgtgattgatttttccct-tctgttaaa-ttttatcccataaacttgattttccaca---------tgctcatctgttacatagg-------gtcatataac-gtgtctaattct------------gttta------------atatcaactatggagaac-aatttagcttatttttca-------g-------tctgaggcaactgcctgaatcttgcctcct-------gtaatgcagttcagtgcaacttttcttgagggcattgcagaatatgttgatcctggcttgccatttatatcccttagcaaaggcttagagctcaatacattgaggatgatgtctcaaatcattcctcaagcattgaagaaccctcgccaaccttttattgcactatcagggccttcttttgcattggaattgatgaacaaattaccaacaggtgacttgctt--------------------------gtattcaataaa---------ctgttttcttgtaata-----------acttcaaccaactc-atata----------tcttgggttact-taatatttttccatct-------------------attgtc-ttctgctttgcagcgatggtggtggcatcaaaagacaaaaaattggcaaatgctgttcagcagctattgg-----cttccagt--catt--------------------------------------------------------------------------------------------------------------------------
>I28654_M105_Malvaceae_Pachira_aquatica_seq1
--------------actcaaacctgtgattga-tttttctt-tctgttagg-ttgtatcgcattaacttgattgtctatag--------tgctcacctgttacattga-------gttatatgat-gtgtttaattct------------gttta------------atatcarctgt---aaac-tatttcgcttatttcgtg-------c-------tctggggcaactgyctgaattttgc-tcct-------gtaatacagtttagtacatcttttctcgagggaattgctgaatatgttgatcctggtttaccatttatatcccttagcaaaggcttagagctcaatacattgaggatgatgtctcaaatcattcctcaagcwttaaagaacccacgccaaccttttattgcactatcagggccttcctttgcattggaattaatgaagaaattaccaacaggtaactttctt--------------------------gtatatgataaa---------ttgcattcttttaata-----------ccttcaaccaattc-atata----------tcttgcgttactttaattttttgtcttgc------------------tattccc-ttttgctttgcagcaatggtggtggcatcaaaagacaaaaaattggtcaatgctgtt----------------------------------------------------------------------------------------------------------------------------------------------------------
>I28656_M002_Malvaceae_Tilia_americana_seq1
---------------------cctgcgattgatttttcctt-tctgttaaatttttatcgcatacactggaccgtccacag--------tgcttatctgttacatagg-------gtcatataat-gtgtctaattctgtttcatatcaagtttg------------atatcatgtgtgtaattc-tgtttagcttattttgca-------c-------tctg-ggcaactgcctgaatcttgcctcct-------gtaatgcagtttagtgcatcttttcttgagggaattgcagaacatgttgaacctggcttgccatttatatcccttagcaaaggcttagagctcaatacattgaggatgatgtctcaaatcattcctcaagcattgaagaaccctcgccaaccttttattgcattatcagggccttcctttgcattggaattaatgaacaaattaccaacaggtgacttggtt--------------------------gtatacaagaaa---------ttttattcttgtaata-----------cctgcaaccaattc-atata----------tcttgtgttacc-taatattttgccttgc-------------------attctc-ttctgctttgcagcaatggtagtggcatcaaaagacaaaaaattagccaatgc--------------------------------------------------------------------------------------------------------------------------------------------------------------
>I28657_M180_Malvaceae_Triumfetta_lappula_seq1
----tgtttcttatacttaaacctgccattgaattttcctt-tcagtta---tgtttatgcataaactggattatccacag--------tgcttacctgttacattggtcatattgcctcattgc-ctgtgtgattct------------gttca------------atat--------tataac-aatctagcttgttttgca-------c-------tctaaggcaaatagctgaattttgcttctg-------gtaatgcagtttagcacatctttccttgagggcattgcasaacatgtykatcctggcttgccatttatatcccttagcaaaggcttagaactcaacacattgaggatgatgtctcaaatcatccctcaagcattaaagaaccctcgccaaccttttattgcactatcrggrccttcmtttgcattggaattkatgaacaaattamywayakgywamkwrswtktytywwttyywwktktwgmtmymmrwkayyygsttrwrtywwkarwyhtyawtttyacaata-----------ctttggaccartkw-akatcttc-----rrgrwymggttact-taacgattttacttga------------------tattgtc-ttyyyytktgcagcaatggtggtggcatcaaaagacaaaaaattgacaaatgctgwty--------------------------------------------------------------------------------------------------------------------------------------------------------w
