# Supplementary material for: Localized Phylogenetic Discordance Among Nuclear Loci Due to Incomplete Lineage Sorting and Introgression in the Family of Cotton and Cacao (Malvaceae)
Source: Front Plant Sci. 2022 Apr 13;13:850521. doi: 10.3389/fpls.2022.850521 (PMC9043901; doi:10.3389/fpls.2022.850521)
Supplement: Supplementary file 1 [file Data_Sheet_1.ZIP › Alignments_v4/L233.fasta]

>I23352_M001_Malvaceae_Bombax_ceiba_seq1
---------------------------------------------------------------------------------------------------------------------------------------------------------------------------------------------------------------------------------------------------------------------------------------------------------------------------------------------------------------------gggcatatcgtttaagctgcttgaaggaaagtgacatctttgaagtagactttcctgaagtcctgcaagtaaaagcagctcttcttcaggcagctctggagtccacagaacatcttaggttgatggcaaaatccttaacgagagtagctgctgacataagagagaatgactggcttgaaaagcttcaaatagctgggtttgtggcagaaaaaaatacagtatgggttctagaaggtatcatctactacctctcaaattctcaagccatgcaagtactgaagatcatagctgacaagtgtaccctcacccgtacagttctcttagcagacttcatgaacaaagcatcaacaacactctccagttctaccttccacttctatagtgattggcctgatcatctcctaccatctcttggattttcccatgttaagctttcacaaatcggtgatccagatgctcattttgggctcatgcatgatccattgaatttgtttaataagctccgcaacttgccaa--ggtcagtagaaacccacccagatgatggaacaccatgctgtcgcttatatttggtgcaggcttctggctcaccaaatcaaccaatttccttg--agcacca-tcccaatgtagta-----tatagagatca-----tatgc-gc-aaaca----tagtggttataatatagatgcagg----------------------------------------------------------------------
>I23353_M002_Malvaceae_Tilia_americana_seq1
-----------------------------------------------------------------------------------------------------------------------------------------------------------------------------------------------------------------------------------------------------------------------------------------------------------------------------------------------------------------gcaagggcataccgtttgagctgcttgaaggaaagtgatgtctttgaagtagactttcctgaagtcctgcaagtaaaagctgctcttmttcaggcagctctggagtcvacrgaacatcttagtttgatggcaaaatccttaacgagagtagcagctgacattrgagagaatgactggcttgaaaagcttcagatatctgggtttgtgccagaaaaaaatacagtatgggttctagaaggtatcatctactacctctcaaattctcaagccatgcaagtactgaagatcatagctgacaagtgtaccctcagccvtacagttctcttagcagacttcatgaataaagcatcaacaacactctccagttcyaccttccactthtatagtgattggcctgatmatctcctgccatctcttggattttctcatgttaagctttcacaaatcggtgayccagatgctmattthggrctcatrcatgatccattgartttgttcaataagctccgcarcttgccaa--ggtcagtagaaacccacccggacgatggaacaccatgytgtcgcttrtatttggtgcaggcttctggttcaccgaatcaaacaatttccttg--agcacca-tccaaatgtagta-----tatagagatca-----tatgt-gc-aaacatac-tagtagttataataaatatgcagtaatcgttatt-------tgtagtgttgctcatggaatataaaagtcaattgaataca-------------
>I23354_M003_Malvaceae_Herissantia_crispa_seq1
--------------------------------------------------------------------------------------------------------------------------------------------------------------------------------------------------------------------------------------------------------------------------------------------------------------------------------------------------------ggaatggactcgagggcatatcgtttaagctgcttgaaggaaagtgatgtctttgaagtagactttcctgaagtccttcaagtgaaagctgctcttttgcaggcagctctggagtccacagaacatcttagtttgaaggcaaagtccttaacgagagtagcagccgacattagagagaatgactggcttgaaaagcttcagatctctggatttgttccggaaaagaacacagtatgggttctagaaggtatcatttactacctctcaaatcctcaagccatgcaagtactgaagatcataggtgacaagtgtaccctcactcatacagttctcttagcagacttcatgaataaagcatcaacaacactctcaagttcttcctttcacttctatagtgattggcctgatcatctcctgccatctctcggattttctcacgttaatctttcacaaataggtgatccagatgcacattttggcctcatgcatgatccattgaatttgttcaataagcttcgcaacttgccac--ggtcagtagaaacacacccggacgatggaacaccatgctgtcgcttatatttggtgcaggcttctggttcacctaatcaaacattatctttg--agtacca-tcccaatgtagca-----tatagagctta-----tatgcagc-aaacatacttagtggttctaatata------------------------------------------------------------------------------
>I23355_M004_Malvaceae_Malva_arborea_seq1
--------------------------------------------------------------------------------------------------------------------------------------------------------------------------------------------------------------------------------------------------------------------------------------------------------------------------------------------------------ggaatggactcgagggcatatcgtttaaactgcttgaagsaaagtgatgtcttcgaagtagactttcctgaagtcctgcaagtgaaagctgctcttcttcaggaagctmtggagtcyacagaacatcttagtttgaaggcaaagtccttaaccagagtagcagcygacattagagagaatggctggcttgaaaagcttcaaatatcyggatttgtgccagaaaagaacacagtttgggttctagaaggtatcatctactacctctcaaatcctcaagccatgcaagtactgaagatcgtaggbgacaagtgtaccctcacccayacagttctattagcagacttcatgaataaagcatcaacaacactctcaagttchtccttccacttctatagtgattggcctgatcatctcctgccatctcttggattttctaatgttaatmtttcacaaataggtgatccagatgcacattttggcctcatgcatgatccattgaatttgttcaataagctccgyaacttgccaa--ggtcagtagaaacacacccggacgatggaacwccatgctgtcgcttatatttsgtgcaggcttcgggttcacctaatcaaacaatatccttg--agtacca-tccaaatgtagca-----tataaagatca-----tatgt-gc-aaacatacttagtggttctgatatagatgtaggaatcattgtt-------tgtagtgttgctcat--------------------------------------
>I23356_M005_Malvaceae_Lavatera_assurgentiflora_seq1
---------------------------------------------------------------------------------------------------------------------------------------------------------------------------------------------------------------------------------------------------------------------------------------------------------------------------------------------------------gaatggactcgagggcatatcgtttaarctgcttgaaggaaagtgatgtcttcgaagtagactttcctgaagtcctgcaagtgaaagctgctcttcttcaggaagctmtggagtcyacagaacatcttagtttgaaggcaaagtccttaaccagagtagcagcygacattagagagaatggctggcttgaaaagcttcaaatatcyggatttgtgccagaaaagaacacagtttgggttctagaaggtatcatctactacctctcaaatcctcaagccatgcaagtactgaagatcgtaggsgacaagtgtaccctcacccayacagttctattagcagacttcatgaataaagcatcaacaacactctcaagttcytccttccacttctatagtgattggcctgatcatctcctgccatctcttggattttctaatgttaatmtttcacaaataggtgatccagatgcacattttggcctcatgcatgatccattgaatttgttcaataagctccgyaacttgccaa--ggtcagtagaaacacacccggacgatggaacwccatgctgtcgcttatatttsgtgcaggcttckggttcacctaatcaaacaatatccttg--agtacca-tccaaatgtagca-----tatmragatca-----tatgt-gc-aaacatacttagtggttctgatatagatgtaggaatcattgtt-------tgtagtgttgctcattgaatataaaattcagt---------------------
>I23359_M008_Malvaceae_Althaea_officinalis_seq1
---------------------------------------------------------------------------------------------------------------------------------------------------------------------------------------------------------------------------------------------------------------------------------------------------------------------------------------------------------gaatggactcgagggcatatcgtttaagctgcttgaaggaaagtgatgtctttgaagtagactttcacgaagtcctgcaagtgaaagctgctcttcttcaggaagctctggagtccactgaacatcttagcttgaaggcaaagtccttaaccagagtagcagctgacattagagagaatgactggcttgaaaagcttcaaatatctgggtttgtgccagaaaagaatacagtatgggttctagaaggtatcatctactacctctcaaatcctcaagccatgcaagtactgaagatcgtaggtgacaagtgtaccctcacccatacagttctattagcagacttcatgaataaagcatcaacaacactctcaagttcttccttccacttctatagtgactggcctgatcatctcctgccatctcttggattttctcatgttaacctttcacaaataggtgatccagatgcacattttggcctcatgcatgatccattgaatttgttcaataagctccgcaacttgccaa--gatcagtagaaacacacccggacgatggaacaccatgctgtcgcttatatttggtgcaggcttccggttcacctaatcaaacaatagccttg--agtacca-tcgaaatgtagca-----tatagagatca-----tatgt-gc-aaacatacttagtggttcagatacrgatgcaggaatcattgtt-------tgtagtgtt--------------------------------------------
>I23360_M009_Malvaceae_Lagunaria_patersonia_seq1
---------------------------------------------------------------------------------------------------------------------------------------------------------------------------------------------------------------------------------------------------------------------------------------------------------------------------------------------------------------------------atcgtttaagctgcttgaaggaaactgatgtcttcgaagtagactttcctgaagtcctgcaagtgaaagcttctcttcttcaggaagctctggagtccacagaacatcttaggttgatggsaaagtccttaacgagagtagcagctgacattagagagaatgactggcttgaaaagctactgagatctgggtttgtgccggaaaagaatacagtatgggttctagaaggtatcatctactatctctcaaattctcaagccatgcaagtactgaagatcgtaggtgacaagtgcaccctcacccatacagttctcttagcagacttcatgaataaagcatcgacaacactctcaagttctaccttccatttctatagtgattggcctgatcatctcctgccatctcttggattttctcatgttaagctttcacaaataggtgacccagacgcgcatttcggcctcatgcatgatccattgaatttgttcaataagctccgcaacttgccaa--ggacagtagaaacccacccagatgatggaacaccatgctgtcgcttatatttggtgcaggcttctggttcaccgaatcaaacaatatccttc--agcacca-ttgcaatgtagca--------agagatca-----tataa-ga-aaccatacttagtggctacaat-tgcacacaagcagcaacatgat-----tctcaagctgaataatgaatctttattgtataagcaca--------------t
>I23361_M010_Malvaceae_Allyogyne_huegelli_seq1
------------------------------------------------------------------------------------------------------------------------------------------------------------------------------------------------------------------------------------------------------------------------------------------------------------------------------------------------------------------------------------------------------------------------------------------------------------------------------------------------------------------------------------------------------------------------------------------------------------------------------------------aagccatgcaagtgctgaagatcgtaggcaaaaagtgtactctcacacacactgttctcttagcagatttcatgaacaaagcatcaacaacactctcaagtgctaccttccatttctacagtgattggccggatcatctcctgccatctctaggattttctcatgttaagctttcacaaataggtgacccagaagcgcatttcggcctcatgcatgatccattgaatttgttcaataagctccgaaacttgccga--ggtcagtagaaacacacccggacgacggaacgccgtgctgtcgcttatatttggtgcaggcttctggttcacctaatcaa--------------agcacca-tcccaacgtagca-----tata----------------------------------------------------------------------------------------------------------------------------
>I23363_M012_Malvaceae_Napaea_dioica_seq1
--------------------------------------------------------------------------------------------------------------------------------------------------------------------------------------------------------------------------------------------------------------------------------------------------------------------------------------------------------------------agggcatatcgtttaagctgcttgaaggaaagtgatgtctttgaagtagactttcctgaagtcctgcaagtgaaagctgctcttcttcaggaagctctggagtccacggaacatcttagtttgaaggcaaagtccttaaccagagtagcagctgacattagagagaatgactggcttgaaaagcttcaaatatctggatttgtgccagaaaagaatacagtatgggttctagaaggtatcatctactacctctcaaatcctcaagccatgcaagtactgaagatcataggtgacaagtgtaaccttacccatacagttctattagcagacttcatgaataaagcatcaacaacactctcaagttcttccttccacttctatagtgattggcctgatcatctcctgccatctcttggattttctcatgttgatctttcacaaataggcgatccagatgcacattttggcctcatgcacgatccattgaatttgttcaataagctccgccacttgccaa--ggtcagtagaaacacacccggacgatggaacaccatgctgtcgcttatatttggtgcaggcttctggttcacctaatcaaacaatatccttg--agtacca-tccaaatgtagca-----tataaag-tca-----tatgt-gc-aaacatacttagtggctccgatatagacgcaggaataattgtt-------tgtagtgttgatcatt-------------------------------------
>I23365_M014_Malvaceae_Callirhoe_bushii_seq1
-------------------------------------------------------------------------------------------------------------------------------------------------------------------------------------------------------------------------------------------------------------------------------------------------------------------------------------------------------aggaatggactcgagggcatatcgtttaagctgcttgaaggaaagtgatgtctttgaagtagactttcctgaagtcctgcaagtgaaagctgctcttcttaaggaagctcwggagtccacvgaacatcttagtttgaaggcaaagtccttaaycagagtagcagctgacattagagaaaatgactggcttgaaaagcttcaaatatckgggtttgtrccagaaaagaatacagtatgggttctmgaaggtwtcatctactacctctcaaatcctcaagcyatgcaagtactgaagatcrtaggtgacaagtgtahsctyacccrtacagttctattagcagacttcatgaataaagcatcaacaacactctcaagttcttccttccacttctatagtgattggcctgatcatctcctgccatctcttggattttctcawgttratctttcacaaatargcgatccagatgcacattttggcctcatgcaygatccattgaatttrttcaataagctccgcaacttgccaa--ggtcrgtagaaacacacccggaygatggaacaccatgctgtcgcttatatttggtrcaggcttcyggttcacctaatcaaacaatatccttg--agtacca-tccaaatgtagca-----tataaagatca-----tatgt-gc-aaacatacttactggttccgatatagaygcaggaataattgtt-------tgtagt-----------------------------------------------
>I23368_M017_Malvaceae_Sterculia_apetala_seq1
------------------------------------------------------------------------------------------------------------------------------------------------------------------------------------------------------------------------------------------------------------------------------------------------------------------------------------------------------caggaatggatgccagggcataycgtttaagctgcttgaaggaaagtgayvtctttgaagtagacttyyctgawgtcctgcaagtaaaagctrctcttcttcaggcagcwatggagtccacagaacatcytaggttgatggchaaatccttaacragagtagcagctgacattagagagaaygrctggcttgaaaagcttcagatatctggktttgtgccagaaaaaaatacagtdtgggttctagaaggtatyatctactacctmtchmattctcaagccatgsaagtactgaagatcgtagctgacaagtgtaccctcacccatacvgttctyttagcagacttcatgaataaagcatcaacaacactctccagytctatcttccacttctahagtgattggcckgatcwtctcctgccatctcttggatttkctcatgttaakctttcwcaaatcggtgayccagatgcycayttcggsctcwtgcatgayccattgaatttgttcaataagctccgcaacttgccaa--ggtcagtagaaacccacccwgaygatggaacaccatgctgtcgcttrtatttggtgcaggcttcyggttcaccraatcaaacaatttccttd--agcacca-tyccaatgtagca-----tatagagatca-----tayrs-rc-aaacmtas-tarwagtagtaatatagatgcaggaatcattakt-------tgtaatgttactcatgggatataaaattcaa----------------------
>I23369_M018_Malvaceae_Abelmoschus_esculentus_seq1
----------------------------------------------------------------------------------------------------------------------------------------------------------------------------------------------------------------------------------------------------------------------------------------------------------------------------------------------------------------------------------------------------------------------------------cctgcaagtgaaagctgctcttctcgaggaggctctcaagtccacggaacatcttcggttgatggccaagtccttaactagagtagcagccgatattcgagagaatgactggcttgaaaagctacagatctccgggtttgtgccggagaagaatacggtatgggttctcgaaggcatcatctactacctctcaaactctcaagccatgcaagtgctgaagatcgtaggcgagaagtgtaccctcacccacacagttctcttagcagatttcatgaacaaagcatcaacaacactctcaagttccaccttccatttctatagtgattggcctgatcatctcctgccatctctaggattctctcatgttaagctttcacaaataggtgacccggacgcgagttttgggctcatgcatgatccgttgaatttgttcaataagcttcggaacttgccga--ggtcagtagaaacgcacccggacgatggaacaccgtgctgccgcttatatttggtgcaggcttccggttcacctaatcaaacagtaaccctgaaagcacca-tcccaacgtagca-----tatagagatca-----tatgc-gt-acacatacttagtgactatgatatagatgcatgaattattgct-----------------------------------------------------------t
>I23370_M105_Malvaceae_Pachira_aquatica_seq1
------------------------------------------------------------------------------------------------------------------------------------------------------------------------------------------------------------------------------------------------------------------------------------------------------------------------------------------------------cagggatggactcaagggcatatcgtttaagctgcttgaagggaagtgatgtctttgaagtagactttcctgaagtcctgcaagtaaaagcagcacttcttcaggcagctctggagtccacagaacatcttaggttgatggcaaaatccttaacgagagtagcagctgacataagagagaatgactggcttgaaaagcttcaaatatctgggtatgtgccagaaaaaaatacagtatgggttctagaaggtatcatctactacctctcaaattctcaagccatgcaagtactgaagatcgtagctgacaagtgtaccctcacccatacagttctcttagcagacttcatgaataaagcatcaacaacactctccagttctaacttccacttctatagcgattggcctgatcatctcctgccatctcttggattttctcatgttaagctttcacaaatcggtgatccagatgctcatttcgggctcatgcatgatccattgaatttgtttaataagctccgcaacttgccaa--ggtcagtagaaacccacccggacgatggaacaccatgctgtcgcttatatttggtgcaggcttctggttcaccaaatcaaacaatttccttg--agcacca-tcccaatgtagta-----taaagagatcat----taagt-gc-aaacatacttagtggttataatatagacgcaggaatcattatt-------tgtagtgttgcttatggaatataaaat--------------------------
>I23371_M137_Malvaceae_Dombeya_wallichii_seq1
---------------------------------------------------------------------------------------------------------------------------------------------------------------------------------------------------------------------------------------------------------------------------------------------------------------------------------------------------------------atacwagggcataccgtttaagctgcttgaaggaaagtgatgtcttcgaagtagactttcctgaagtcctgcaagtaaaagctgctcttcttcaggtagcksbbbhgkvvdcmvmavaacttaggttgatggcaaaatccttaactagagtagvagctgacattagagagaatgactggctcgaaaagcttcagatatctgggtttaagcyagaaaraaataccgtatgggttythgaaggtatcatctactacctctcgaattctcaagccatrcaagtactgaagatygtagctgacaagtgtaccctcrcccatacagttctcttagcagacttcatgaataaagcatcaacaacactctccagttctatcttccactttcatagtgattggcctgatcatctcctgccrtctcttggattttctcatgttaagctttcacaaattggtgacccagatgctcatttyggcctcaygbaggatccattaaatttgttcaataagctccgcaacttgccaa--ggtcagtagaaacccacccagaygatggaacaccatgctgtcgcttgtatttggtgcaggcrtctggttcmccraawcaaaccatytccttg--aghactg-tcccaatgtagtr-----tatagagaagagatcatatgt-gc-aaatatactwgtag--crcaatatagaagcagsagtyattact-------tgtagtgttgctcatgaa----------------------------------a
>I23372_M140_Malvaceae_Chiranthodendron_pentadactylon_seq1
-------------------------------------------------------------------------------------------------------------------------------------------------------------------------------------------------------------------------------------------------------------------------------------------------------------------------------------------------------------ggactcaagggcatatcgtttaagctgcttgaaggaaagtgatgtctttgaagyagactttcctgaagtcctrcaagtaaaarctgctcttcttcaggcagctctggagtccacagaacawcttaggttgawggcaaaatccttaacgagagtagcagctgacattagagagaatgactggcttgaaaagcttcagatatctgggtttgtgccasamaaaaatacartatgggttctaraaggtatcatctactacctctcaaattctcaagccatgcaagtactgaagatcgtagctgacaagkgyaccctcacccatacagttctcttarcagacttcatgaataaagcatcaacaacactctccagttctaccttccacttctatagtgattggcctgatcatcttctaccatctcttggattttctcatgttaagctttcacaaataggtgacccagatgctcatttcggcctcatgcatgatccactgaatttgttcaataagctccgcaacttgccaa--ggtcagtagaaacccacccggacgatggaacaccatgctgtcgcttatatttggtgcaggcttctggttcaccgaatcaaacaatttccttg--mgcacca-tcccaatgtagta-----tatagagatca-----tatgc-ac-aaacatacttagtggttataatgtagatgcaggaatcattatt-------tgtagtgttgctcatggaat---------------------------------
>I23373_M141_Malvaceae_Quararibea_funebris_seq1
------------------------------------------------------------------------------------------------------------------------------------------------------------------------------------------------------------------------------------------------------------------------------------------------------------------------------------------------------------tggactcaagggcatatcgattaagctgcttgaaggaaagtgatgtctttgaagtagactttcctgaagtcctacaagtaaaagctgctcttcttcaggcagctctggagtccagagaacatcttaggttgatggcaaaatccttaacgagagtagcagctgacattagagagaatgaytggcttgaaaagcttcagatatctgggtttctgccagaaaaaaatacagtatgggttctagaaggtatcatatactacctctcaaattctcaagccatgcaagtactgaagattgtagctgaaaagtgtactttcacccatacagttctcttagcagacttcatgaataaagcatcaacaacactctccagttctgccttccacttctatagtgattggcctgatcatctcctgccttctcttggattttctcatgttaagctttcacaaataggtgacccagatgctcatttcggcctcatgcatgatccattgaatttgttcaataagctccgcaacttgccaa--ggtcagtagaaacccacccagatgatggaacaccatgctgtcgcttatatttggtgcaggcttctggttcaccaaatcaaacaatttccttg--agcacca-tcccaatgtagtaatatgtatagagatca-----tatgt-gc-aaacatacttagtggttatgatatagatgcagtaatcattgttt------tgtagtgttgctcatggaata--------------------------------
>I23377_M148_Malvaceae_Robinsonella_mirandae_seq1
-------------------------------------------------------------------------------------------------------------------------------------------------------------------------------------------------------------------------------------------------------------------------------------------------------------------------------------------------------aggaatggactcgagggcatatcgtttaagctgcttgaaggaaagtgatgtctttgaagtagactttcctgaagtcctgcaagtgaaagctgctcttcttcaggcagctctggagtccacagaacatcttagtttgaaggcaaagtccytaacgagwgtagcwgctgacattagagagaatgactggcttgaaaagcttcagatatctggatttgtgccggaaaagarcacagtatgggttctagaaggtatcatctactacctctcaaatcctcaagccatgcaagtactgaasatcrtaggtgacaagtgtacmgtcacccatacagttctyttagcagacttcatgaataaagcatcmacaacwctctcaagttcttccttccacttctatagtgattggcctgatcatctcctgccatctctwggaytttctcatgttaatctttcacaaataggtgatccagatgcacattttggcctmatgcatgatccattgaatttgttcaataagcttcgcaacttgccwm--ggtcagtagaaacrcacccrgacgawggaacaccatgctgtcgcttatatttggtgcaggcbtstggttcacctaatcaaacattatcttyg--agtacca-tyccaatrtagca-----tatagakctya-----tatgy-gc-aaacatacttagtggttctaatatagatgcaggaatcattgtc-------tgtagtgttgctcattgaatat-------------------------------
>I23378_M150_Malvaceae_Ceiba_pentandra_seq1
-----------------------------------------------------------------------------------------------------------------------------------------------------------------------------------------------------------------------------------------------------------------------------------------------------------------------------------------------------------atggattcaagggcatatcgtttaagctgcttgaaggaaagtgatatctttgaagtcgactttcctgaagtcctgcaagtaaaagcagctcttcttcaggcagctctggagtctacagaacatcttaggttaatggcaaaatccttaacgagagtagctgctgacataagagagaatgactggcttgaaaagcttcagatatctgggtttgtgccagaaaaaaatacagtatgggttctagaaggtatcatctactacctctcaaattctcaagccatgcaagtactgaagatcatagctgacaagtgtaccctcacacgtacagttctcttmgcagacttcatgaataaagcatcaacaacactctccagttctaccttccacttctatagtgattggcctgatcatctcctaccatctcttggattttccaatgttaagctttcacaaatcggtgatccagatgctcattttgggctcatgcatgatccattgaatttgtttaataagctccgcaacttgccaa--ggtcagtagaaacccacccagatgatggaacaccatgctgtcgcttatatttggtgcaggcttctggttcaccaaatcaaacaatttccttg--agcacca-tcccaatgtagta-----tatagagatca-----tatgc-tt-aaaca----tagtggttataatatagatgcaggaatcattatt-------tgtagtgt---------------------------------------------
>I23380_M161_Malvaceae_Hibiscus_tiliaceus_seq1
-------------------------------------------------------------------------------------------------------------------------------------------------------------------------------------------------------------------------------------------------------------------------------------------------------------------------------------------------------------------aagrgcatatcgcttaagctgcttgaaagagagtgacgtctttgaagtagacttccctgaagtcctgcaagtgaaagctgctcttctcgaggaggctctcgagtccacgaaacatctccggttgatggcgaagtccttaacaagagtagcagctgatatcagagagaacgattggcttgaaaagctacagatctccgggtttgtgctggaaaagaacacggtatgggttctagaaggcatcatctactacctctcaagttctcaagccatgcaagtgctgaagaccgtaggggaaaagtgtaccctcacccacacggttctcttagcagatttcatgaacaaagcatcaacaacactatcaagttccaccttccatttctacagtgattggcctgaccatctcctgccatctctaggattctctcatgttaagctttcacaaataggcgacccagacgcacatttcggcctcatgcatgatcccttgaatctgttcaataagctccggaacttgccga--ggtcagtggaaacgcacccggacgatggaacaccgtgctgtcgtttatatctggtgcatgcttctggttcacctaatcaaacagtacccctgaaagcacca-tcccaacgtagca-----tctagagatca-----tatga-atcaaacatac-----------------------------------------------------------------------------------------------
>I23383_M166_Malvaceae_Pseudobombax_ellipticum_seq1
-----------------------------------------------------------------------------------------------------------------------------------------------------------------------------------------------------------------------------------------------------------------------------------------------------------------------------------------------------------atggattcaagggcatatcgtttaagctgcttgaaggaaagtgacatctttgaagtagactttcctgaagtcctgcaagtaaaagcagctcttcttcaggcagctctggagtccacabaacatcttaggttgatggcaaaatccttaacgagagtagccgctgacataagagagaatgactggcttgaaaagcttcaaatatctgggtttgtkccagaaaaaaatacagtatgggttctagaaggtatcatctactatctctcaaattctcaagccatgcaagyactgaagatcatagctgacaagtgtaccctcacccatacagttctcttagcagacttcatgaataaagcatcaacaacactctccagttctaccttccacttctatagcgattggcctgatcatctcctaccatctcttggattttcccatgttaagctttcacaaatcggtgatccagatgctcattttgggctcatgcatgatccattgaatttgtttaataagctccgcaacttgccaa--ggtcagtagaaacccayccagatgatggaacaccatgctgtcgcttatatttggtgcaggcctcgggttcaccaaatcaaacaatttccttg--agcacca-tcccaatgtagta-----yatrgagatca-----tatgc-gc-aaacatacttagtggttataatatagatgcaggaatc------------------------------------------------------------------
>I23384_M168_Malvaceae_Theobroma_cacao_seq1
------------------------------------------------------------------------------------------------------------------------------------------------------------------------------------------------------------------------------------------------------------------------------------------------------------------------------------------------------caggaatggatgcaagggcataccgcttaagctgcttgaaggaaagtgacgtctttgaagtagactttcctgaagtcttgcaagtaaaagctgctcttcttcaggcagctctggagtccacagaacatcttaggatgatggcaaaatccttaacgagtgtagcagctgacattagagagaatgactggcttgaaaagcttcagatatctgggtttgtgccagaaaaaaacacagtatgggttctagaaggtatcatctactacctctcccattctcaagccatgcaagtactgaagattgtagctgacaagtgtacccttacccatacagttctattagcagactttatgaataaagcatcaaccacactctccagttctatcttccgcttctatagtgattggcccgatcatcttctgccatctcttggattttctcatgttaaactttcacaaataggtgacccagatgctcattttggtctcatgcatgatccattgaatttgttcaataagctccgcaacttgccaa--gatccgcagaaaccaacccagatgatggaacaccatgctgtcgcttgtatttggtgcaggcttctggttcgccaaatcaaacaatttccttg--agcacca-ttccaatgtagta-------tagatatca-----------------------------ttgtaatgtagatgcaggaatcattatt-------tttagtgttgctca----atgtaaaattcaa----------------------
>I23385_M169_Malvaceae_Ochroma_pyramidale_seq1
-----------------------------------------------------------------------------------------------------------------------------------------------------------------------------------------------------------------------------------------------------------------------------------------------------------------------------------------------------------------------------cgtttaagctgcttraaggaaagtgatgtctttgaagtagactttcctgaagtcctgcaagtaaaagcggctcttcttcaggcagctctagagtccacagaacatcctaggttgatagcaaaatccttaacaagagtagaagctgacattagagagaatgactggcttgaaaagcttcagatgtctgggtttgtgccagaaaaaaatacagtatgggttctagaaggtatcatctactacctctcaaattctcaagccatgcaagtactgaagattgtagctgacaagtgtaccctcacccatacagttctcttagcagacttcatgaacaaagcatcaacaacactctccagttctaccttccacttctatagtgattggcctgatcatctcctgccatctcttggattttctcatgttaagctttcacaaatcggtgatccagatgctcatttcgggctcatgcatgatccattgaatttgtttaataagcttcgcaacttgccaa--ggtcagtagaaacccacccggacgatggaacaccatgctgtcgcttatatttggtgcaggcttctggttcaccgaatcaaacaatttccttg--agcacca-tcccaatgtagta-----tatagagatca-----tatgc-gc-aaacatacttagtggttataatatagatgcaggaatcattatt-------tgtagtgttgctcatggaatataaaattcaat---------------------
>I23387_M178_Malvaceae_Malvaviscus_arboreus_seq1
---------------------------------------------------------------------------------------------------------------------------------------------------------------------------------------------------------------------------------------------------------------------------------------------------------------------------------------------------------------------------------taagctgcttgaaagaaagtgatgtctttgaagtagacttccctgaagtcctgcaagtgaaagctgctcttctcgaggaggctctcgagtctatggaacatcttcggttgatggccaagtccttaacaagagtagcagccgatattcgagagaacgactggctcaaaaagctacagacctccgggtttgtgccggaaaagaatacggtatgggttctagaaggcatcatctactacctctcaaactctcaagccatgcaagtgctaaagatcgtaggcgagaagtgtgccctcacacacacagttctcttagcagatttcatgaacaaagaatcaacaacactctcaagttccaccttccatttctatagtgattggcctgatcatctcctgccttctctaggattctctcatgttacgctttcacaaataggtgacccggatgcgcatttcggcctcatgcacgatccaatgaatttgttcaataagctccggaacttgccga--ggtcagtagaagcgcacccagatgacggaacaccgtgttgccgcttatatttggtgcaggcttccggttcacctaatcaaacagtatccctgaaaccacca-ccccaacgtagca-----tatagagatca-----tatgc-gc-acacatatttag------------------------------------------------------------------------------------------t
>I23388_M180_Malvaceae_Triumfetta_lappula_seq1
------------------------------------------------------------------------------------------------------------------------------------------------------------------------------------------------------------------------------------------------------------------------------------------------------------------------------------------------------------tggacttgagggcatatcgtttaagctgmttgarggaaagtgatgtctttgaagtagactttcctgaagtcctgcaagtgaaagctgctcttcttcaggaagctctggagtcyacggaacatcttagtttgaaggcaaagtccttaaccagagtakrwrswrrcwkymrakagarwgamtgrckykwraarykyywsawatmtsggtttgtgccagaaaagaatacagtatgggttctagaaggtatcatctactacctctcaaatcctcaagccatgcaagtactgaagatcgtaggtgayaagtgtaccctcaccsatacagttctattagcagacttcatgaataaagcatcaacaacwctctcaagttcttccttccacttctatagtgattggcc---------------------------------------------------------------------------------------------------------------------------------------------------------------------------------------------------------------------------------------------------------------------------------------------------------------------------------------------------------------------------------------
>I23389_M181_Malvaceae_Pavonia_scheadiana_seq1
----------------------------------------------------------------------------------------------------------------------------------------------------------------------------------------------------------------------------------------------------------------------------------------------------------------------------------------------------------aatggactygagggcatatcgtttaagctgcttgaaggaaagtgatgtctttgaagtagactttcctgaagtcctgcaagtgaaagctgctcttcttcrggaagctctggagtcyacggaacatcttagtttraaggcaaagtccttaaccagagtagmagctgacattagagagaatgactggcttgaaaagcttcagatatcdgggtttgtgccagaaaagaatacagtatgggttctagaaggtatcatctactacctctcaaatcctcaagccatgcaagtactgaagatcgtaggtgacaagtgtaccctcacccatacagttctattagcagacttcatgaataaagcatcaacaacactctcaagttcttccttccacttctatagtgattggcctgatcadctcctgccatctcttggattytctcaygttaatcwttcacaaataggtgatccagatgcacayttcggcctcatgcatgatccattgaatttgttcaataagctccgcaacttgccaa--ggtcagtagaracacacccggacratggaacaccatgctgtcgmttatatttggtrcaggcttctggttcacctaatcaaacaawatccttg--agyacca-tccaaatgtagca-----tatagagatca-----tatgc-gc-aaacadacttagtggttccgatatmkatscaggaatcattgtt-------tgtcgtgttgctcattgaatgtgaaat--------------------------
>I23390_M182_Malvaceae_Anoda_cristata_seq1
-------------------------------------------------------------------------------------------------------------------------------------------------------------------------------------------------------------------------------------------------------------------------------------------------------------------------------------------------------aggaatggactccagggcatatcgtttaagctgcttgaaggaaagtgatgtctttgaagtagactttcctgaagtcctgcaagtgaaagctgctcttcttcrggaagctctggagtcyacggaacatcttagtttraaggcaaagtccttaaccagagtagvagctgacattagagagaatgactggcttgaaaagcttcagatatcwgggtttgtgccagaaaagaatacagtatgggttctagaaggtatcatctactacctctcaaatcctcaagccatgcaagtactgaagatcgtaggtgacaagtgtaccctcacccatacagttctattagcagacttcatgaataaagcatcaacaacactctcaagttcttccttccacttctatagtgattggcctgatcawctcctgccatctcttggattytytcaygttaatcwttcacaaataggtgatccagatgcacayttcggcctcatgcatgatccrttgaatttgttyaataagctccgcaacttgccaa--ggtcagtagaaacacacmcrgacratggaacaccatgctgtcgcttatatttggtrcaggcttctggttcacctaatcaaacaatatccttg--agtacca-tccaaatgtagca-----tatagagatca-----tatgc-gc-aaacagacttagtggttccgatatagatgt-------------------------------------------------------------------------
>I23391_M183_Malvaceae_Phymosia_umbellata_seq1
-------------------------------------------------------------------------------------------------------------------------------------------------------------------------------------------------------------------------------------------------------------------------------------------------------------------------------------------------------------ggactcgagggcatatcgtttaagctgcttgaaggaaagtgatgtctttgaagtagactttcctgaactcctgcaagtgaaagctgctcttcttcaggcagctctggagaccacagaacatcttagtttgaaggcaaagtccttaacgagagtagcagctgacattcgagagaatgactggcttgaaaagcttcagatrtcyggatttgtgccagaaaagaacacagtatggattctagaaggtatcatctactacctctcaaaycctcaagccatgcaagtactgaagatygtaggcgacaagtgtagcctcacccatacagttctcttagcagacttcatgaataargcatcaacwacactctcgagttcttccttccacttctatagtgattggcctgatcatctcctgccatctcttggwttttcacaagttaatctttcacaaataggtgatccagatgcacattttggcctcatgcacgatccattgawtttgttcaataagcttcgcaacttgccaa--ggtcagtagaaacacaccctgacgayggaacaccatgctgtcgcttatatttggtgcaggcttctggttcacctaatcaatcattatctttg--agtacca-ttccaatgtagca-----tatagagctta-----catgt-gc-aaacatacttagtggttctaatatagatgcaggaatcatt---------------------------------------------------------------
>I23393_M189_Malvaceae_Kearnemalvastrum_lacteum_seq1
--------------------------------------------------------------------------------------------------------------------------------------------------------------------------------------------------------------------------------------------------------------------------------------------------------------------------------------------------------ggaatggactcgagggcatatcgtttaagctgcttgaaggaaagtgatgtcttcgaagtagactttcctgaagtcctgcaagtgaaagctgctcttcttcaggaagctctggagtccacggaahatcttagtttgaaggcaaagtccttaamcagagtagmagctgacattagagagaatgactggcttgaaaagcttcagatatctgggtttgtgccagaaaagaatacdgtatgggttctagaaggtatcatctactacctctcaamtcctcaagccatgcaagtattgaagatcgtaggtgacaagtgtaccctcacmcatacagttctattagcagacttcatgaataaagcatcaacaacactctcaagttcttccttccacttctatagtgattggcctgatcawctcytgccatctcttggattttctcaygttaatctttcacaaataggtgatccagatgcacayttcggcctcatgcatgatccattgaatttgttcaataagctccgcaacttgccaa--ggtcagtagaaacacacccrgacgatggaacaccatgctgtcgcttatatttggtgcaggcttctggttcacctaatcaaacaatatccttg--agtacca-tccaaatgtagca-----tatagagatca-----tatgc-gc-aaacatacttcgtggttccgatatagatgtaggaatcgttgc-------------------------------------------------------------
>I23394_M229_Malvaceae_Malvastrum_americanum_seq1
-----------------------------------------------------------------------------------------------------------------------------------------------------------------------------------------------------------------------------------------------------------------------------------------------------------------------------------------------------------atggactccagggcatatcgtttaagctgcttgaaggaaagtgatgtctttgaagtagactttcctgaagtcctgcaagtraaagctgctcttcttcaggaagctctggagtctacrgaacaycttwgtttgaaggcaaagtccttaaccagagtagaagctgacattagagagaatgactggcttgaaargcttcagatwtctgggtttgttccagaaaagaatacagtatgggttctagaaggyatcatctactacctctcaaatcctcaagccatgcaagtactgaagatwgtaggtgacaagtgtaccctcacccatacagttctattagcagacttcatgaataaagcatcaacaacactctcaagttcttccttccayttctatagtgattggcctgatcaactcytgccatctctyggattttctcacgttaatctttcacaaataggtgatccagatgcacacttcggcctcatgcatgatccaytgaatttgttcaataagctbcgcaacttgccaa--ggtcagtagaaayacayccggacgatggaacaccatgctgtcgcttatatttggtgcaggcgtctggttcacctaatcaaacaatatccttg--agtacca-tccaaatgtagca-----tatakagatca-----tatgc-gc-aaacatacttaktggttccgatatagatgtaggaaccgttgct-------t---gtgttgctcattgaatataaaattcaattgaacacaagc----------
>I23395_M236_Malvaceae_Fuertesimalva_jacens_seq1
-------------------------------------------------------------------------------------------------------------------------------------------------------------------------------------------------------------------------------------------------------------------------------------------------------------------------------------------------------aggaatggactcgagggcatatcgtttaaactgcttgaaggaaagtgatgtcttcgaagtagactttcctgaagtcctgcaagtgaaagctgctcttcttcaggaagctctggagtccacagaacatcttagtttgaaggcaaagtccttaaccagagtagcagctgacattagagagaatggctggcttgaaaagcttcaaatatccggatttgtgccagaaaagaacacggtttgggttctagaaggtatcatctactacctctcaaatcctcaagccatgcaagtactgaagatcgtaggggacaagtgtaccctcacccacacagttctattagcagacttcatgaataaagcatcaacaacactctcaagttcttccttccacttctatagtgattggcctgatcatctcctgccatctcttggattttctaatgttaatctttcacaaataggtgatccagatgcacattttggcctcatgcatgatccattgaatttgttcaataagctccgtaacttgccaa--ggtcagtagaaacacacccggacgatggaacaccatgctgtcgcttatatttggtgcaggcttcgggttcacctaatcaaacaatatccttg--agtagca-tccaaatgtagca-----tatagagatca-----tatgt-gc-aaacatacttagtggttctgatatagatgtaggaatcattgtt-------tgtagtgttgctcattgaatataaaattcagttg-------------------
>I23396_M019_Malvaceae_Allosidastrum_pyramidatum_seq1
-------------------------------------------------------------------------------------------------------------------------------------------------------------------------------------------------------------------------------------------------------------------------------------------------------------------------------------------------------------------------------------------gaaggaaagcgatatctttgaagtagactttcctgaagtcctgcaagcgaaagctgctcttcttcaggcagctatggagtccacagaaaatcttagtttgaaggcaaagtccttaacgagagtagaagctgacatcagagagaatgactggctagaaaagcttcaggtatctggatttgtaccagaaaagaacacagtatgggttctagaaggtatcatctactacctctcaaatcctcaagccatgcaagtgctgaagatcgtaggtgacaagtgtaccctcacccatacagttctcttagcagacttcatgaataaagcatcaacaacactctcaagttcttccttccacttctatagtgattggcctgatcatctcctgccatctcttggattttctcatgttaatctttcacaaataggtgatccagatgcacattttggcctcatgcacgatccattgaatttgttcaataagcttcgcaacttgccaa--ggtcagtagaaacacacccggacgatggaacaccatgctgtcgcttatatttggtgcaggcttctggttcacctaatcaa-------ctttg--agtacca-tcccaatgtggca-----tatagagctca-----tatgc-gc-aaacatacttagtggttctagtatagatgcaggaatcattgtt-------tgtagtgttgctcattgaatataaaattcaattg-------------------
>I23397_M020_Malvaceae_Melochia_betonicifolia_seq1
-----------------------------------------------------------------------------------------------------------------------------------------------------------------------------------------------------------------------------------------------------------------------------------------------------------------------------------------------------------atggatgctagggcataccgtttgagctgcttgaaggaaagtgacgtctttgaggtagactttcctgaagtcytgcaagtaaaagctgctcttcttcaggcagctgaggaatctacagaacatcttagagtgacagcaaaatcattaacaagagtagcagctgacattagagagaatgactggcttgaaaagcttcagatatctgggtttgtgccagagaaaaatacagtatgggttttagaaggtatcatatactacctctccgattctcaagccatgcaagtactgaagattgtagctgacaagtgtaccctcactcatacagttctcttagcagacttcatgaataaagcatcaaccacactctccagttctatcttccacttctatagtgattggcctgatcatctcctgccatctcttggattttctcacgttaagctttcacaaatcggtgacccagatgctcattttgggctcatgcatgatcaaatgaatttgttcaataagcttcgcaatttgccaa--ggtcagtagaaacccacccagatgatggaacaccatgctgtcgattgtatttggtgcaggcttctggatcaccgaatcaaacaatttccttg--aattcca-tcccagtctagta-------tagagatca-----tatgg-gc-aaacatac-tagcagttgagttatagatgcaggaatcaatatt-------tgtagtgttgctcatgaaatataaaattcaattgaagaaggtgcaacatgact
>I23398_M021_Malvaceae_Sidastrum_micranthum_seq1
--------------------------------------------------------------------------------------------------------------------------------------------------------------------------------------------------------------------------------------------------------------------------------------------------------------------------------------------------------------------------------------------aaggaaagtgatatctttgaagtagactttcctgaagtcctgcaagtgaaagctgctcttcttcaggcagctctggagtccacagaacatcttagtttgaaggcaaagtccttaacgagtgtagcagctgacattagagagaatgactggcttgaaaagcttcagatatctggattcgtgccggaaaagarcacagtatgggttctagaaggtatcatctactacctctcaaatcctcaagccatgcaagtactgaagatgataggtgacaagtgtacactcacccatacagttcttttagcagacttcatgaataaagcatcaacaactctctcaagttcttccttccacttctatagtgattggcctgatcatctcctgccatctcttggattttctcatgttaatctttcacaaataggtgatccagatgcacattttggcctcatgcacgatccattgaatttgttcaataagcttcgcaacttgccaa--ggtcagtagaaacacacccggacgatggaacaccatgctgtcgcttatatttggtgcaggcttccggttcacctaatcaaacattatctttg--agtaaca-tcccratgtagca-----tatagagctca-----tatgc-gc-aaacawacttagtggttctaatatagatgcaggaatcattgtttgtaccatgtagtgttgctcattg------------------------------------
>I23399_M022_Malvaceae_Gaya_dominguensis_seq1
---------------------------------------------------------------------------------------------------------------------------------------------------------------------------------------------------------------------------------------------------------------------------------------------------------------------------------------------------------------actcgagagcatatcgtttaagctgcttgaaggaaagtgatgtctttgaagtagactttcctgaactcctgcaagtgaaagctgctcttcttcaggcagctctggagtccacagaacatcttagtttgaaggcaaagtccttgacgagagtagcagctgacattagagagaacgactggcttgaaaagcttcagctatctggatttgtgccagaaaagaacacggtatgggttctagaaggtatcatctactvcctctcaaabcctcaagccatgcaagtactgaagatcgtaggtgacaagtgtaccctcmcccatacagttctcttagcagacttcatgaataaagcatcaacaachctctcaagttcttcctttcacttctatagtgattggcctgatcatctcctgccatctctaggattttctcacgttaatctttcacaaataggtgatccagatgcacattttggcctcatgcatgatccattgaatttgttcaataagcttcgcaacttgccac--ggtcagtagaaacacacccggacgatggaacaccatgctgtcgcttatatttcgtgcaggcttctggttcacctaatcaaacattatctttg--agtacca-acccaatgtagca-----tatagagctta-----tatg------------------------------------------------------------------------------------------------------------
>I23366_M015_Malvaceae_Firmiana_simplex_seq1
------------------------------------------------------------------------------------------------------------------------------------------------------------------------------------------------------------------------------------------------------------------------------------------------------------------------------------------------------------------------------gtttaagctgcttgaaggaaagtgatgtctttgaagtagactttgctgaagtcctgcaagtaaaagctgctcttcttcaggcagctctggagtccacagaacatcttaggttgatggcaaaatccttaacaacagtagcagctgacattagagagaatgactggcttgaaaagcttcagatatctgggtttgtgccagaaaaaaatacagtatgggttctagaaggtatcatctactacctctcaaattctcaagccatgcaagtactgaagatcgtagctgacaagtgtaccctcacccatacagttcttttagcagacttcatgaataaagcatcaacaacactctccagttctatcttccacttctatagtgattggcctgatcttctcctgccatctcttggattttctcatgttaatctttcacaaatcggtgacccagatgctcactttgggctcgtgcatgatccgtcgaatttgttcaataagctccgcaacttgccaa--ggtcagtagaaacccacccggacgatggaacaccgtgctgtcgcttatatttggtggaggcttctggttcac--------------------------------------------------------------------------------------------------------------------------------------------------------------------------------
>I28591_M023_Malvaceae_Neobuchia_paulinae_seq1
-------------------------------------------------------------------------------------------------------------------------------------------------------------------gggatttcctc-ccaactcccaagtga----------aggacaagct-ccccattca-------agaacagagaaattaa--aaga-------gttgaacaaattactttcgaaaacattgg-acata-ttttaaaataa-------------aaaatgcatgatc-----ttcatttgcagggatggattcaagggcatatcggttaagctgcttgaaggaaagtgatatctttgaagtagactttcctgaagtcctgcaagtaaaagcagctcttcttcaggcagctctggagtccacagaacatcttaagttgatggcaaaatccttaacgagagtagccgctgacataagagagaatgactggcttgaaaagcttcaaatatctgggtttgtgccagaaaaaaatacagtatgggttctagaaggtatcatctactacctctcaaattctcaggccatgcaagtactgaagatcatagctgacaagtgtaccctcacccatacagttctcttagcagacttcatgaataaagcatcaacaacactctccagttctaccttccacttctatagtgattggcctgatcatctcctaccatctcttggattttcccatgttaagctttcacaaattggtgatccagatgctcattttgggctcatgcatgatccattgaatttgtttaataagctccgcaacttgccaa--ggtcagtagaaacccacccagatgatggaacaccatgctgtcgcttatatttggtgc-----------------------------------------------------------------------------------------------------------------------------------------------------------------------------------------------
>I28593_M024_Malvaceae_Carpodiptera_cubensis_seq1
----------------------------------------------------------------------------------------------------aatgtcatg--aaaaact-gccatcacatgactctg--tgcaagcttgtgtc------ctgacaggcttt--------cctcccaagtaa----------acaacaagct-ccccattca-------tcaacagagaaattaa--cgga-------gaagaacacatta-----------------------ttttaaaacta------------aaaaatgtatgatc-----ttcatttgcaggaatggatgcaagggcataccgttcaagctgcttgaaggaaagtgatgtctttgaagtagactttccagaagtcctgcaagtaaaaactgcccttcttcaggcagcactggagtccacagaacatctcaggttgatggcaaaatccttaacgagagtagcagctgacattcgagagaacgactggcttgaaaagcttcagatatctgggttcgtgcctgaaaaaagtacaatatgggttctagaaggtatcatctactacctctcaaattcccaagccatgcaagtactgaagatcgtagctgaccagtgtacactcacccatacagttctcttagcagacttcatgaataaagcatcaacaacactctccagttctatcttccagttctatagtgattggcctgatcatctcctgccatctcttggattttctcatgttaagctttcacaaataggtgacccagatgctcatttcgggcttatgcatgatccattgaatttgttcaataagctccgtaacttgccaa--ggtcaatagaaactcacccggacgatggaacaccttgctctcgcttgtatttggtccaggcttctggttcgcc---tcaaacagtttccctg--agcacca-tcccaatgtagaa-----tatagag-------------------------------------------------------------------------------------------------------------------------
>I28594_M025_Malvaceae_Herrania_nitida_seq1
-------------------------------------------------------------------------------------gtgaaca------tttatactaca--aaaaacc-gcaatcacatgcctcag--tgtaagcttgcatc------cagacaggcttt--------ccttccaagtaa----------caaacaaact-cccccatta-------tgaacagacaaattaa--aaca-------gcagaacacatcattttcaaaaacacagg-acata-tttcaaaataa-------------ataatgcatgatg-----ttcatttgcaggaatggacgcaagggcataccgcttaagctgcttgaaggaaagtgacgtctttgaagtagactttcctgaagtcttgcaagtaaaagctgctcttcttcaggcagctctggagtccacagaacatcttaggatgatggcaaaatccttaactagtgtagcagctgacattagagagaatgactggcttgaaaagcttcagatatctgggtttgtgccagaaaaaaacacagtatgggttctagaaggtatcatctactacctctcccattctcaagccatgcaagtactgaagattgtagctgacaagtgtaccctcacccatacagttctattagcagactttatgaataaagcatcaaccacactctccagttctatcttccacttctatagtgattggcccgatcatcttctgccatctctaggattttctcatgttaaactttcacaaattggtgacccagatgctcattttggtctcatgcatgatccattgaatttgttcaataagctccgcaacttgccaa--gatcagcagaaaccaacccagatgatggaacaccatgctgtcgcttgtatttggtgcaggcttctggctcgccaaatcaaacaatttccttg--agcacta-ttccaatgtagta-------tagatatca-----------------------------ttgtaatg--------------------------------------------------------------------------------
>I28595_M184_Malvaceae_Guazuma_ulmifolia_seq1
------------------------------------------------------------------------------ctagtcactgaaca------tttatactaca--aaaaact-acaattacatgcctctg--tataagctttcatc------cagacaggcttt--------ccttcaaagtaa----------aagrcaa--------------------tgaacagacaaattaa--agga-------gtggaactcatcattttcgaaaacactgg-acata-ttttaaaataa-------------aaaatgcat-atg-----ttcatttgtaggaatggacacaagggcataccgcttaagctgcttgaaggaaactgacgtctttgaggtagactttcctgaagtcttgcaagtaaaagctgctcttcttcaggcagctctggagtccacagaacatattagggtgatggcaaaatccttaacgagagtagcagctgacattagagagaatgactggcttgaaaagcttcaggtatctgggtttgtgccagaaaagaacacagtatgggttctagaaggtatcatttactacctctcccactctcaagccatgcaagtactgaagatcatagctgacaagtgtgccctcacccatacagttctattagcagattttatgaataaagcatcaaccactctctccagttctaccttccacttctatagtgattggcctgatcatctattgccatctcttggattttcgcatgttaaactttcacaaatcggtgacccagatgctcatttcggtctcrtgcatgatccattgaatttgttcaataagctccgcaacttgccaa--gatcagtggaaacccacccagatgatggaacaccttgctgtcgcttgtatttggtgcaggcttctggttcgcc-aatcaaacaatttccttg--agcacca-ttccaatgtagta-------tagatatca-----------------------------ttgtaatgtagatgc-------------------------------------------------------------------------
>I28596_M026_Malvaceae_Ruizia_cordata_seq1
-------------------------------------------------------------caatctaacaaatg---ttakccrataaccagatttatatatactatg--taaaact-gcaatt-----------------------------------------------------amtccywagtam---------aarmacaagct-ccccattca-------cgcagagagaacttaa-aaaaa-------gtggaatacattgttttcagaaatactat-gcata-ttttaaaatwaaaaa-------taaaaatgyatgatc-----ttcatttgcagggatggatacaagggcataccgtttaagctgcttgaaggaaagtgatgtcttcgaagtagactttcctgaagtcctgcaagtaaaagctgctcttcttcaggtrgctctgsagtccacagaacaacttaggttgatggcaaaatccttaactagagtagmagctgacattagagagaatgactggctcgaaaagcttcagatatctgggtttaagccagaaaraaataccgtatgggttytagaaggtatcatctactacctbtcgaattctcaagccdtgcaagtactgaagatyrtagctgacaagtgtaccctcacccatacagttctcttagcagacttcatgaataaagcatcaacaacactctccagttctatcttccacttycayagtgattggcctgatcatctcctgccatctcttggattttctcatgttaagctttcacaaattggtgacccagatkctcatttyggyctcabgcaggatccattaaatttgttcaataagctccgcaacttgccaa--ggtcagtagaaacccacccagaygatggaacaccatgctgycgcttgtatttggtgcaggcrtgtggttcaccgaatcaaaccatctccttg--agcactg-ycccaatgtagtg-----tatagagaaga---------------------------------------------------------------------------------------------------------------------
>I28597_M027_Malvaceae_Melhania_velutina_seq1
-----------------------------------attgatagctactgattcatgagtaacaatctaacaaatg---ttagccaataaccagatttagatgtactatg--aaaaact-gcaatt-----------------------------------------------------actcccaagtac---------aaaaacaagctcccccattca-------c------------------------------------cattgttttcagaaatactat-gcawa-ttttaaaatyaaaa--------taaaaatgcatgatcttcatttcatttgcagggatggatacaagggcataccgtttragctgcttgaaggaaagtgatgtcttcgaagtagacttycctgaagtyctgcaagtaaaakctgmtcttcttcaggtrgctctggagtccacagaacaacttaggttgatggcaaaatccttaactagagtagmagctgacattagagagaaygactggctcgaaaagcttcagatatctgggtttaagccagaaaraaataccatatgggtthtagaaggtatcatctactacctctcgaattctcaagccatgcaagtactgaagayygtagcwgacaagtgtascctsacccatacagttctcttagcagacttcatgaataaagcatcaacaacactctccagttctatcttccactttcatagtgattggcctgatcatctcctdccatctctbggattttctcatgttaagctttcacaaattggtgacccagatgctcattthggmctcacgcargatccattaaatttgttcaataagctccgcaacttgccaa--ggtcagtrgaaaccmacccagaygatggaacwccatgctgtcgcttgtatttggtgcaggcgtctggttcaccggatcaaaccatctccttg--agcactg-tcccaatgtagcg-----catagagaagagatcata--------------------------------------------------------------------------------------------------------------
>I28598_M028_Malvaceae_Glyphaea_brevis_seq1
--------------------------------------------------------------------------------------tgaaca------tttttgctatg--aaaaact-gtaatcacttgccttgt--tataagcttgcatc------catacaggcttt------------ccaagtaa----------aaagcaagctcc---------------tgagtagagaaattaa--agga-------gcagaatacattattctgaaaaacactgg-acata-ttttgaaatta-----------aaaaaatgcac-atg-----ttgatttacaggaatggacgcaagggcataccgtttaagctgcttaaaggaaagcgacgtctttgaagtagactttcctgaagtcctgcaagtaaaagctgctcttcttcaggcagctctggagtccacagaacatcttagactgatggcaaaatcatcaacgagagtagcagctgacattagagagaatgactggcttgaaaagcttcagagatctggatttgtgccagaaaaaaacacagtgtgggttctagaaggtattatctactacctctcccagtctcaagccatgcaagtactgaaggtagtggctgagatgtgtaccctgacccatacagttctcttagcagacttcatgaataaagcatcaaccacgatctccagttccatcttccacttctatagtgattggcctgatcatctcctgccatctcttggattttctcatgttaagctttcacaaatcggtgatgcagatgctcatttcgggctcatgcatgatccattgaatttgttcaacaagctccgcaacttgccaa--ggtctgtggaaaccmaccctgatgatggaacaccatgctgtcgcttgtatttggtgcaggcttctggttcaccgaatcaaacaatttcc---------------------------------------------------------------------------------------------------------------------------------------------------------------
>I28600_M146_Malvaceae_Mortoniodendron_guatemalense_seq1
---------------------------------------------------------------------caaatg---ctagccaa-tatcagattcatttatactaag--aaaaact-gcaattatatgcctcgg--tgtaagcttgcatc------cagacatgcttt--------cctcccaagtaa----------agcacacgct-ccgcattca-------tgaacagataaactaa-----------------aacatattattttcgaaaacactgg-acata-ttttaaaacaa-------------aaaatgcacgatc-----ttcatttgcaggaatggatgcaagagcatatcgtttaagctgcctgaaggaaagtgatgtctttgaagtagactttcatgaagtcctgcaagtaaaagctgctcttcttcaggcagctctggagtccacagaacatcttagattgatggcaaaatccttaacgagagtagcagctgacattagagagaatgactggcttgaaaagcttcagatttctgggtttgtgccagaaaaaaatacaatatgggttctggaaggtattgtctactacctctcaaattctcaagccatgcaggtactgaagattgtagctgacaagtgtaccctcacccatacagttctcttagcagacttcatgaataaagcatcaacaacgctctcgagttctaccttccacttctattgtgattggcctgatcatctcctgccatctcttggattttctcatgttaagctttcacaaatcggtgatccagatgctcattttgggctcatgcatgatccattgaatttgttcaacaagctccgcaacttgccaa--ggtcagtagaaacccacccagacgatggaacaccatgctgtcgcttgtttttgatgcaggcttctggttcaccgaatcaaacaatttccttg--agcacca-tcccaatgtaata-----tatc----------------------------------------------------------------------------------------------------------------------------
>I28605_M235_Malvaceae_Abutilon_sp_seq1
-------------------------------------------------------------------------------------------------------------------------------------------------------tccaaagcaggcaagcttttccc-ccaattccgaagtctc--------------------tcaaattca-------tgatcagggaaattaa--aaga-------gtgtaacacattacattagagaacactgg-gaatatttttaaatttg-------------aaaatgaatgata-----ttcctctgcaggaatggactcgagggcatatcgtttaagctgcttgaaggaaagtgatgtctttgaagtagactttcctgaagtcctgcaagtgaaagctgctcttcttcaggcagctctggagaccacagaacatcttagtttgaaggcaaagtccttaacgagagtagaagcagacattagagagaatgactggcttgaaaagcttcagatatctggatttgtgccggaaaagaacacagtatggattctagaaggtatcatctactacctctcaaatcctcaagccatgcaagtactgaagatcgtaggtgacaagtgtagcctcacccatacagttctcttagcagacttcatgaataaagcatcaacaacactctcgagttcttccttccacttctatagtgattggcctgatcatctcctgccatctcttggattttctcatgttaatctttcacaaataggtgatccagatgcacattttggcctcatgcacgatccattgaatttgttcaataagcttcgcagcttgccaa--ggtcagtagaaacacaccctgacgatggaacaccatgctgtcgcttatatttggtgcaggcttctggttcacctaatcaa------------------------------------------------------------------------------------------------------------------------------------------------------------------------
>I28607_M034_Malvaceae_Mansonia_altissima_seq1
-----------------------ttcca------------------------------------------------atctaattaaataaga------ttcatactatg--aaaaaat-gcaattacatgcctcag--cgtaagcttgcatc------aggacaagcctt--------ctcgccaagtat----------aaatgaagctcccccatcct-----cattaatggagaattaaa--aaga-------gtggaacaca--------------------------ttttgaatttt-----------aaaaaaagcatgatt-----gtcatttgcagggatggacaccagggcataccgtttaagctgcttgaaggaaagtgacatctatgaagtagattttcctgaagtcctgcaagtaaaaactgctcttcttcaggcagctctggaatcctcaaaacatcttaggatgatggcaaagtccttaacgagagtagaagctgacattagagagaatgactggcttgaaaagcttcagatatctgggtttgtgccagagaaaaatacattatgggttctagaaggtatcatctactacctctcgaattctcaagccatgcatgtactgaaggtcatagctgacaagtgtaccctcacccataccgttctcttagtagacttcatgaataaagcatcaaccacactctccagttctatcttccacttctacagtgattggcctgatcatcttctgccatctcttggattttctcatgttaacctttcacaaataggtgacccagatgcccatttcgggctcctgcatgatccactgaatttgtttaataaactccgcaacttgccaa--ggtcagtagaaacccacccggatgatggaacaccatgctgtcgtttgtatttggtacaggcttctggttcaccaaatcaagcaatttcctta--agcagcaamcccaatgtagca-----tagag---------------------------------------------------------------------------------------------------------------------------
>I28608_M035_Malvaceae_Hosfordia_alata_seq1
--------------------------------------------------------------------------------------------------------------------------------------------------------------caggcaagcttt--------tcccccaattcc-------------gaagtctctcaaattca-------tgatcagggaarttaa-aaarr-------skkwaacacattacattagagwacactag-gaata-ttttaaagttg-------------aacatgaacgatc-----ttcctttgcaggaatggactcgagggsatatcgtttaagctgcttgaagsaaagtgatgtctttgaagtagactttcctgaagtcctgcaagtgaaagctgctcttcttyaggcagctctggagaccacwgaacatcttartttgaaggcaaagtccttaacgagagtagcagctgacattagagaraatgactggcttgaaaagcttcagatatchggatttgtgccrgaaaagaacacagtatggattctagaaggtatyatctactacctctcaaatcctcaagccatgcaagtactgaagatcgtaggtgacawgtgtadcctcrcccatacagttctcttagcagacttcatgaataaagcatcaacaacactctcragttcttccttccacttctatagtgattggcctgatcatctcctgccatctcttggattttcwcatgttaatctttcacawataggtgatccagatgcacattttggcctcatgcacgatccattgaatttgttcartaagcttcgcaacttgccraskdgdmagtgtcataacgtgccaaaaataattcgacacactaagacgcaaa-------cagagtcgccactaaccaatttgagcta----------ggtatgg--------------------------------------------------------------------------------------------------------------------------------------------------y
>I28609_M036_Malvaceae_Pentaplaris_davidsmithii_seq1
-----------------------------------------------------------------------------------------------------------------------------------------------------gty------yrryyakgyttymcty-ssmwcwymcaartracatttagattakgryrarct-ymyyatkcw-------tgaayrgkkwwattaattawga-------gtggaagacattatttttgaaaacactgg-acata-ttttaaaataa-------------aaaatgcatgatc-----tccatttgcaggaatggactcaagggcatatcgtttaagctgcttgaaggaaagtgatgtttttgaagtagactttcctgaagtcctgcaagtaaaagctgctcttcttcaggcagctctagagtcctcagaacatcttaggttgatggcaaaatccttaacaagagtagcagctgacattagagagaatgactggcttgaaaagcttcagatatctgggtttgtgccagaaaaaaatacagtatgggttctagaaggtatcatctactacctctcaaattctcaagccatgcaagtactgaagatcgtagctgacaagtgtaccctcacccatacagttctcttagcagacttcatgaataaagcaacaacaacactctccaattctaccttccacttctatagtgattggccagatcatctcctgccatctcttggattttctcatgttaagctttcacaaataggtgacccagatgcgcatttcggccttatgcatgatccattgaatttgttcaataagctccgcaacttgccaa--ggtcagtagaaacccacccggacgatggaacaccatgctgtcgcttatatttggtgcaggcttctggttcaccaaatcaaacagtatccttg--agcacca-tcccaatgtagcm-----tm------------------------------------------------------------------------------------------------------------------------------
>I28610_M037_Malvaceae_Heritiera_littoralis_seq1
-----------------------------------------------------------------------------------------------------------------aaact-gaaactgcatgcctcagactgtaagcttgcatc------cagagaggcttt--------actctcaagtaa----------agcactagataaccccttca-------agaacagagaaattaa--aaga-------gtggaacacatta-tttagaaaacacagg-acata-gtttaaagtaa-------------aaaatgcatgacc-----ttcatttgcaggaatggatgcaagggcatatcgtttaagctgcttgaaggaaactgacgtctttgaagtagacttttctgaagtcctggaagtaaaagctgctcttcttcaggcagctctggagtccacagaacatcttaggctgatggcaaaatccttaacaagagtagcagctgacattagagagaatgactggcttgaaaagcttcagatatctgggtttgtgccagaaaaaaatacagtatgggttctagaaggtatcatctactacctctcaaattctcaagctatgcaactactgaagatggtagctgacaagtgtgccctcacccatacagttctcttagcagacttcatgaataaagcatcaacaacactctccagttctatcttccacttctatagtgattggcccgatcttctcctgccatctcttggattttctcacgttaatctttcacaaatcggtgacccagatgctcactttgggctcatgcatgatccattgaatttattcaataagctacgcaacttgccaa--ggtcagtagaaacccacccggacgatggaacaccatgctgtcgcttgtatttggtgaaggcttctggttcaccaaatcaaacaatttccttg--agcaccg-tcccaacgtagtg-----tatagagat-----------------------------------------------------------------------------------------------------------------------
>I28611_M062A_Malvaceae_Durio_zibethinus_seq1
------------------------------------------------------------------------------------------------------------------------------------tcag--tgtaagcttgcatc------cagaaaggcttt--------cctcccaagtaa----------agcacaagct-ctccattcc-------tgaacagagaaattaa--aaga-------gtggaacacattattttcaaaaacattgg-aaata-ttttaaaataa-------------aaaatgcatgatc-----ttcatttgcaggaatggacgcaagggcatatcgtttaaactgcttgaaggaaagtgatgtctttgaagtagactttcctgaagtcctgcatgtaaaagctgcccttcttcaggcagctctggagtccacagaacatcttaggttgatggcaaaatccttaacgagagtagcagctgacattagagagaatgactggcttgaaaagcttcagatatctgggtttgtgccagaaaaaaatacagtatgggttctagaaggtatcatctactacctctcaaattctcaagccatgcaagtactgaagatcgtagctgacaagtgtaccctcacccatacagttctcttagcagacttcatgaataaagcatcaacaacactctccagttctatcttccacttctatagtgattggcctgataatcttctgccatctcttggatttgctaatgttaagctttcacaaatcggtgacccagatgctcatttcgggctcatgcatgatccattgaatttgttcaataagcttcgcaacttaccaa--ggtcaatagaaatcaacccggacgatggaacaccatgccgtcgcttatatttggtgcaggcttctggttcaccgaatcaaacaatttcctta--agcagca-tcccaatgtagta-----tatagagatca-----tatgc-gc--------------------------------------------------------------------------------------------------------
>I28612_M038_Malvaceae_Brachichyton_bidwillii_seq1
------------------------------------------------------------------------------------------------caattatactgcg--aaaaact-gcaacttcatgcctcag--tgtaagcttgcatc------cggacaggcttt--------cctcccaagtaa----------agcacaagat-accctttca-------tgaacagagaaatttg--aaga-------gtggatcacatta-tttagaaaacactg----ata-ttttaaaataa------------aaaaatgcataacc-----tttgtttgcaggaatggacgcaagggcatatcgtttaagctgcttgaaggaaagtgatgtcttcgaagtagacttttctgaagtcctgcaagtaaaagctgctcttcttcaggcagctatggagtccacagaacatcttaggttgagggcaaaatccttgaagagtgtagcagctgacattagagagaatgactggcttgaaaagcttcagatctctgggtttgtgccaggaaaaaatacagtatgggttctagaaggtatcatctactacctctcaaattctcaagccatgcaagtactgaagatcgtagctgacaagtgtaccctcacccatacagttcttttagcagacttcatgaataaagcatcaacaacactctctagttctacattccagttctatagtgattggcctgatctcctcctgccatctcttggattttctcatgttaatctttcacaaatcggtgacccagatgctcacttcgggctcgtgcatgatccattgaatttgttcaataagctccgcaacttaccaa--ggtcagtagaaacccacccagatgatggaacaccatgctgtcgcttatatttggtgcaggcttctggttcaccgaatcaaacaatttccttg--agcacca-t-------------------------------------------------------------------------------------------------------------------------------------------------
>I28613_M039_Malvaceae_Eriotheca_macrophylla_seq1
------------------------------------------------------------------------------------------------------------------aact-gcaaagatgtaccgcac--tgtaagattggatc------cagacaggctttcctc-cgaactcccaagtga----------agtacaagct-ccccattca-------tgaacagagaaactaa--aaga-------gtggaacccattactttcgaaaacattgg-acata-ttttaaaataa-------------aagatgcatgatc-----ttcatttgcagggatggactcdagggcatatcgtttaagctgcttgaaggaaagtgatgtctttgaagtagactttcctgaagtcctgcaagtaaaagcagctcttcttcaggcagctctggagtccacagaacatcttrggttgatggcaaaatccttaacgagagtagcagctgacataagagagaatgactggcttgaaaagcttcaaatatctgggtttgtgccagaaaaaaatacagtatgggttctagaaggtatcatctactacctctcaaattctcaagccatgcaagtrytgaagatcgtagctgacaagtgtacsctcacccatacagttctcttagcagacttcatgaataaagcatcaacaacactctccagttctaacttccacttctatagcgattggcctgatcatctcctgccatctcttggattttctcatgttaagctttcacaaatcggtgatccagatgctcatttcgggctcatgcatgatccattgaatttgtttaataagctccgcaacttgccaa--ggtcagtagaaacccacccggatgatggaacaccatgctgtcgcttatatttggtgcaggcttctggttcaccaaatcaaacaatttccttg--agcacca-tcccaatgtagta-------------------------------------------------------------------------------------------------------------------------------------
>I28615_M041_Malvaceae_Pterygota_brasiliensis_seq1
-----------------------------------------------------------------------------------------------------------------cagct------------------------------tgtc------cagagaggcttt--------cctccaaaggaa----------agcacaagat-cccctttca-------agaacagggaaattaa--aaga-------gtggaacacattgttttagaaaacaccgg-acata-tttaaaaataa-------------aaaatgcatgaac-----ttcatttgcaggaatggacgcaagggcatatcgtttaaactgcttgaaggaaagcgatgtctttgaagtagactttgctgaagtcctgcaagtaaaaaccggtattcttcaggcagctatggagtccacagatcatcttaagttgatggcaaaatccttaacaagagtagcagctgacattggagagaatgactggcttcaaaaacttcagatatctgggtttgtgccagaaaaaagtacagtatgggttctagaaggtatcatctactacctctcaaattctcaagccatgcaagtactgaagatcatagctgataagtgtaccttcacccatacagttcttttagcagacttcatgaataaagcatcaacaacactctccggttctatcttccacttctatagcgattggcctgatcttcttctgccatctcttggattttctcatgttaatctttcacaaattggtgacccagatgctcattttgggctcatgcatgatccattgaatttgttcaataagctccgcaacttgccaa--ggtcagtagaaacccacccagatgatggaacaccatgctgtcgcttatattttgtgcaggcttctggttcaccaaatcaaaccatttccttg--agcacca-tcccaatgtagta-----tgtagagatca-----catgc-gc--------------------------------------------------------------------------------------------------------
>I28616_M042_Malvaceae_Leptonichya_maranta_seq1
---------------------------------------------------------------------------------------------------------------------t-gaaactacatgcctcag--tgtaagcttgcatt------taggcaggcttt--------actttcaagtaa----------agagcaagctcccccattca-------agaacagataaatt-a-agaag-------gcagaacatrttattttcaaaaacacggg-acata-ttttaaaata--------------agaatgcaygatc-----taccttttcaggaatggatgcaagggcataccgtttaagctgcttgaaggaaagcgacgtctttgaagtagactttcctgaagtcttgcaagtaaaagctgctcttcttcaggcagctctggagtccacagaacatcttaggctgatggcaaaatccttaacaacagtagcagctgacattagagagtgtgactggcttgaaaadcttcagatatcagggtttctgccagaaaaaaacacagtttgggttctagaaggtatcatctactacctctcccattctcaagccatgcaagtattgaagatggtagctgacaagtgtaccctcacccatacagttctcttagcagacttcatgaataaagcatcaactacactttctagttccatcttccacttctatagtgattggcctgatcatatcctgccatctcttggattttctcatgttaagctttcacaaattggagacccagatgctsacttcgggctmatgcatgatcagttgaatttatttaataagctccgcaacttgccaa--ggtcagtagaaacccacccagatgatggaacaccatgctgtcgcctgtatttggtgcaggcttctggttcaccgaatcaaacaatgtccttg--ggcacca-tcccaatgtagta-------tagagatca-----ta--------------------------------------------------------------------------------------------------------------
>I28618_M044_Malvaceae_Pentace_laxiflora_seq1
---------------------------------------------------------gtaacaatttcagaaatg---ctagc---caattacattcatttatatcatg-aaaaatct-gcaattacatgtctgtg--tgtaagcttgtatc------atgacaggcttt--------cctcccaagcaa----------acaagcacct-tcccattca-------taaacagagaaactaa--agga-------gacggacacatta-----------------------ttttaaagt--------------aaaaaggcatgatc-----ttcatttgcaggaatggacgcaagggcataccgtttaagctgcttgaaggaaagtgatgtctttgaagtagactttactgaagtcctgcaagtaaaagctgcccttcttgaggcagcactggagtccagagaacatcttgggttggttgcaaaatccttaacaagagtggccgctgacattagagagaataactggcttgaaaagcttcagatatccgggtttgtgccagaaaaaaatacaatatgggttctagaaggtatcatctactacctctcaaatccacaagcaatgcaagtactgaagaaaatagctgaccagtgtacactcacccatacagttctcttagcagacttcatgaataaagcatcaacaacactctccagttctatcttccagttctatagtgattggcctgatcatcttttgccatctcttggattttctcatgttaagctttcacaaataggtgatccagatgctcatttcgggctcatgcatgatccgttgaatttgttcaataagctccgtaacttgccaa--ggtcagtagaaactcacccagaggatggaacaccatgctctcgcttgtatttggtgcaggcttctggttcgcc---tcaaacaatttccctg--agtacca-tcccagcgtagaa-----ta------------------------------------------------------------------------------------------------------------------------------
>I28619_M045_Malvaceae_Phragmotheca_mammosa_seq1
------------------------------------------------------------------------------------------------------------------------caaacatgtacctcag--tgtaagcttgcatc------cagacaggctttcttc-ccttctcccaagtaa----------aggtcaagct--tccattca-------agaatagggaaattaa--aaga-------gtggaacacattattttttaaaaaactgg-acata-ttttaaaataa-------------aaaatgcatgatc-----ttcatttgcaggaatggactcaagggcatatagattaagctgcttgaaggaaagtgatgtctttgaagtagactttcctgaagtcctgcaagtaaaagctgctcttcttcaggcagctctggagtccacagaacatcttaggttgatggcaaaatccttaacgagagtagcagctgacattagagagaatgactggcttgaaaagcttcagatatctgggtttgtgccagaaaaaaatacagtttgggttctagaaggtatcatctactacctctcaaattctcaagccatgcaagtactgaagatcatagctgacaagtgtaccctcacccatacagttctcttagcagacttcatgaataaagcatcaacaacactvtccagttctaccttccacttctatagtgattggcctgatcatctcctgccatctcttggattttctcatgttaagctttcacaaataggtgacccagatgctcatttcggcctcatgaatgatccattgaatttgttcaataagctccgcaacttgccaa--ggtcagtagaaacccacccagacgatggaacaccatgctgtcgcttatatttggtgcaggcctctggttcaccaaatcaaacaatttccttg--agcacca-tcccgat-------------------------------------------------------------------------------------------------------------------------------------------
>I28623_M048_Malvaceae_Abroma_augusta_seq1
----------------------------------------------------------------------------------ctagtgaata------tttatactatg--atggact-gaaactacatgattcag--tgtaagcttgcatc------cagacaggcttt--------cctttcaagtaa----------aaagcaaggtcccccattca-------tgaacagagaaattaa-aaaaa-------gcagaacacattattttcaaaaacacagg-acata-ttttaaaataa------------aaaaatgcatgacc---------ttttcaggaatggatgcaagggcataccgtttaagctgcttgaagcaaagcgacgtctttgaagtagactttccagaagtcttgcaagtaaaagctgctcttctgcaggcagctctggagtccacagaacatcttagagtgatggcaaaatccttaacaagagtagaagctgacattagagagaatgactggcttgaaaagcttcagagatctgggtttgttccagaaaaaaacacagtatgggttctagaaggtatcatctactacctctcccattctcaagccatgcaagtattgaagatcgtagctgacaagtgtaccctcacccatacagttctcttagcagacttcatgaataaagcatcaactacactttccagttctatcttccacttctatagtgattggcctgatcatctcctgccatctcttggattttctcatgttaagctttcacaaatcggtgacccagatgctcatttcgggctcatgcatgatcaattgaatttatttaataagctccgcaacttgccaa--ggtcagtagaaacccacccggatgatggaacaccatgctgtcgcttgtatttggtgcaggcttctggttcaccaaatcaaactatttccttg--agcacca-acccaatgtagta-------tagatat-----------------------------------------------------------------------------------------------------------------------
>I28624_M049_Malvaceae_Corchoropsis_tomentosa_seq1
---------------------------------------------------------------------------------------------attcatatatgcta-------------------------------tgaaaaactgcgct------gatacaggcttt--------cctcccaagtaa---------aagcataagct-ccctattca-------tgcagagagaaattta--aaga-------gtggaataaaatgttttcagaaataatag-gtata-ttttaaaataa-------------aaaatgcatgatc-----tacatttgcagggatggacacgagggcataccgtttaagctgcttgaaggaaagtgatgtctttgaagttgactttgctgaagtcctgcaagtaaaagctgctcttcttcaggcagctctggagtccacagaacaacttaggttgatggcaaaatccttaactagagtagcagctgacattagagagaatgactggctcgaaaagcttcagatatcagggtttaagccagaaaagaatacagtatgggttctagaaggtatcatctactacctctcaaattctcaagccatgcaagtactgaagatcgtagctgacaagtgtaccctcacccatacagttctcttagcagacttcatgaataaagcatcaacaacactctccagttctatcttccacttttatagtgattggcctgatcatctcctgccatctcttggattttctcatgttaagctttcacaaattggtgacccagatgctcatttcggcctcacgcaggatccattaaacttgttcaataagctccgcaacttgccaa--ggtcagtagaaacccacccagacgatggaacaccatgctgtcgcttgtatttggtgcaggcgtctggttcaccaaatcaaacaatttccttg--agcaccg-tcccaatgtagta-----ca------------------------------------------------------------------------------------------------------------------------------
>I28626_M226_Malvaceae_Helicteres_guazumifolia_seq1
--------------------------------------------------------------------------------aattggtgaaca------tttaaactatggaaaaaaat-gcaattacatgcctctg--tgtaag--------------ctgacatgcttt--------ctctccaagtaa----------aagggtagttcccccatcca-------agaatgcagaatttaa--aaga-------gttgaacagattttatttat----------ttatt-ttttga-----------------aaaaatgcatgatt-----gtcttttgcaggaatggacaccagggcataccgtttaagctgcttgaaggaaagtgacgtctttgaagtagactttccagaagtcctgcaagtaaaagctgctcttcttcaggcagctctggagtcctcagaacatcttaggatgatggcaaagtccttaacaagagtagaagctgacattagagagaatgactggcttgaaaagcttcagatatctggctttgtgccagagaaaagtacagtatgggttctagaaggtatcatctactacctctcaaattctcaagccatgcacgtactgaaggtcatagctgacaagtgtaccctcacccatacagttctcttagcagacttcatgaataaagcatcaacaacactctccagttctaccttccatttctatagtgattggcctgatcatctcctcccatctctaggattttctcatgttaacctttcacaaattggtgacccagatgcccacttcgggctcctgcatgatccattgaatctgttcaataagctccgcaacttgccaa--ggtcggtagaaacccacccagatgatggaacaccatgttgtcgcttgtatttggtgcaggcttctggttcaccgaatcaaacaatttccttg--agcagcaatcccaatg------------------------------------------------------------------------------------------------------------------------------------------
>I28628_M051_Malvaceae_Werklea_horrida_seq1
---------------------------------------------------------------------------------------------------------------------------------------------------------------------------------------------------------------------------------------------------------------------------------------cactgg-acata-----------------------------------------------tttgcaggaatggactcgagggcatatcggttaagctgcttgaaagaaagtgatgtctttgaagtagatttccccgaagtcctgcaagtgaaagctgctcttctcgaggaggctctcgagtccacggaacatcttcggttgaaggccaagtccttaacaagagtagcagccgatattcgagagaatgactggctcgaaaagctacagatctccgggtttgtgccggaaaagaacacggtatgggttcttgaaggcatcatctactacctctcgaattctcaagccatgcaagtgttgaagatcgtaggtgaaaagtgtaccctcacacacacagttctcttagcagatttcatgaacaaagcatcaacaacactctcgagttccaccttccatttctatagcgattggcctgatcatctcctgccttctctaggattttctcatgttaagctttcacaaataggagacccagacgctcattttggcctaatgcatgatccgttaaatttgttcaataagctccggaacttgccga--ggtcagtagaaacgcacccagacgacggaacaccgtgctgccgcttatatttggtgcaggcttcc---------------------------------------------------------------------------------------------------------------------------------------------------------------------------------------
>I28629_M052_Malvaceae_Spirotheca_rosea_seq1
------------------------------------------------------------------------------------------------tcattatactaag--aaaaact-gcaaatatgtaccttga--tgtatgcttgcgtt------cagacaggctttcctc-ccaactctcaactga----------aggacaagct-ccccattca-------agaacag-gaaattaa--aaga-------gttgaacacattaatttcgaaaacattgg-acata-ttttaaaataa------------aaaaatgcacgatc-----ttcatttgcagggatggactcaagggcatatcgtttaagctgcttgaaggaaagtgatgtctttgaagtagactttcctgaagtcctgcaagtaaaagcagctcttcttcaggcagctctggagtccacagaagatcttaggttgatggcaaaatccttaacgagagtagcagctgacataagagagaatgactggcttgaaaagcttcagatttctgggtttgtgccccaaaaaaatacggtatgggttctggaaggtatcatctactacctctcaaattctcaagccatgcaagtactgaagatcatagctggcaggcgtaacctcacccatacagttctcttagcagacttcatgaataaagcatcaacaacactctccagttctaccttccacttctatagtgattggcctgatcatctcctcccatctcttggattttctcatgttaagctttcacaaattggtgatccagatgctcatttcgggctcatgcatgacccattgaatttgtttaataagctccgcaacttgccaa--ggtcagtagaaacccacccagacgatggaacaccatgctgtcgcttgtatttggtgcaggcttctggttcaccaaatcaaacaatttccttg--agcacca-tcccaatgtagta-----tatagagatca-----tatg------------------------------------------------------------------------------------------------------------
>I28630_M053_Malvaceae_Huberodendron_swietenioides_seq1
--------------------------------------------------------------------------------------------------------ctatt--aaaaact-gcaaacattaacatcag--tgtaagcttgcatc------cagacaggctttcctc-ccaactctcaagtaa----------aggacaagca-ccactttca-------tgaacagggaaattaa--aaga-------gtggaacacatcatttttgaaaacaaygg-acata-ttttaaaataa-------------aaaatagatgatc-----ttcatttgcaggaatggactcaagggcatatcgtttaagctgcttgaaggaaagtgatgtctttgaagtagactttcctgaagtcctgcaagtaaaagctgctcttcttcaggcagctctggagtccacagaacatcttaggttgatggcaaaatccttaacgagggtaacagctgacataagagagaatgactggcttgaaaagcttcagatatcagggtttgtgccagaaaaaaatacagtatggattctagagggtatcatctactacctctcaaattctcaagccatgaaagtactgaagatcatagctgacaagtgtaccctcacccatacagttctcttagcagacttcatgaataaagcatcaactaccatctccagttctaccttccacttttatagtgattggcctgatcatctcctgccatctcttggattttctcatgttaagctttcacaaataggtgacccagatgctcattttggcctcatgcatgatccattgaatttgttcaataagctccgcaacttgccaa--ggtcagtagaaacccacccggacgatggaacaccatgctgtcgcttatatttggtgcaggcttctggttcaccgaatcaaacaatttccttg--agcacca-tcccaatgtagta-----catagagat-----------------------------------------------------------------------------------------------------------------------
>I28631_M054_Malvaceae_Trochetiopsis_benjaminae_seq1
----------------------------------cattgatagctactgattcatgagtaacaatctaacaaatg---ttagccaataaccagatttakatgtactatg--aaaaact-gcaatt-----------------------------------------------------actccyaagtam---------aaarmmmarsyyccccattca-------cgcagagagammytwaaaaaaaaaa----ktckaawacattgttttcagaaatactat-gcata-ttttaaaatyaaaa--------taaaaatgcatgatcttcatttcatttgcagggatggatacaagggcataccgtttdagctgcttgaaggaaagtgatgtcttcgaagtagacttycctgaagthctgcaagtaaaakctgntcttcttcaggtrgctctggagtccacagaacaacttaggttgatggcaaaatccttaactagagtagmagctgacatbagagagaatgactggctmgaaaagcttcagatatctgggtttaagccagaaadaaataccatatgggttntagaaggtatcatctactacctctcgaattctcaagccatgcaagtactgaagahhgtagcwgacaagtgtaccctbahccatacagttcthttagcagacttcatgaataaagcatcaacaacactctccagttctatcttccactttcatagtgattggcctgatcatctcctnccatctcthggattttctcatgttaagctttcacaaattggtgacccagatgctcatttyggnctcacgcadgatccattaaatttgttcaataagctccgcaacttgccaa--ggtcagtagaaaccmacccagahgatggaacaccatgctgtcgcttgtatttggtgcaggcrtctggttcaccrratcaaaccatytccttg--agcactg-tcccaatgtagyr-----yatagagaagagatmat---------------------------------------------------------------------------------------------------------------
>I28632_M055_Malvaceae_Eriolaena_candollei_seq1
--------------------------------------------------------------------------------------taaccagatttatatatactatg--waaaact-gcaatt-----------------------------------------------------actccttagtaa---------aagcacaagct-ccccattca-------cgcagagagaacttaaaaaaaa-------dtggaatacattgttttcagaaatrctah-gcata-ttttaaaatwaaaaataaaaaataaaaatgcatgatc-----ttcatttgcagggatggatacaarggcataccgtttaagctgcttgaaggaaagtgatgtcttcgaagtagactttcctgaagtcctgmaagtaaaagytdmtcttcttcaggtrgctctggagtccacagaacaacttargttgatggcaaaatccttaactagagtrgmagctgacattagagagaatgactgrmtygaaaagcttcagatatctggrtttaagccagaaaraaataccdtatgggttytagaaggtatmatctactacctctcraattctcaagccatgcaagtactgaagatygtagctgacaagtgtaccctcaccyatacagttctcttagcagacttcatgaataaagcatcaacaacactctccagdtctatcttccactttcatagtgattggcctgatcatctcctgccatctcttggattttctcatgttaarctttcacaaattggtgvmcywvwwgctyatttydgyctcdcsmhkgwdcvmydrarktygydvrwtmrrvtyhgchwctbkvcaa--dghmdrbdnadavcyrcchagaydwhsshwymccmwgmysycgcttgtatttrrtgyrggmgyytggbtcaccgaatc--------------------------------------------------------------------------------------------------------------------------------------------------------------------------
>I28633_M056_Malvaceae_Adansonia_digitata_seq1
----------------------------------------------------------------------------------------------------tatacyata--aaaaact-gcaaatgtgtacctcag--tgtaagcttgcatc------cagacaggctttcctc-ccaactcccaagtga----------aggactagct-ccccrttca-------tgaacagggaaattaa--aaga-------gtggattacattactttcgaaaacacagg-acata-ttttaaaaaar------------garaatgcatgatc-----ttcwtttgcagggatggactcaagggcatatcgtttaagttgcttgaaggaaagtgatgtctttgaagtagactttcctgaagtcctgcaagtaaaagcaactcttcttcaggcagctctggagtccacagaacttcttaggttgatggcaaaatccttaacgagagtagcagctgacataagagagaatgactggcthgaaaagcttcagacatctgggtttgtgaaagaaaaaaatacagtatgggttctagaaggtatcatctactacctctcaaattctcaagccatgcaagtactgaagatcgtagctgacaagtgbaccctcacccacacagttctcttagcagacttcatgaataaagcatcaacaacactctccacttctactttccacttctatagtgattggcctgatcatctcctgccatctcttggattttctcatgttaagctttcacaaatcggtgatccagatgctcatttcgggctcatgcatgatccactgaatttgtttaacaagctccgcaacttgccaa--ggtcagtagaaacccacccagatgatggaacaccatgctgtcgcttatatttggtgcaggcttmtggttcaccgaatcaaaaattttccttg--agmacca-tcccaatgtagta-----tatagagatca-----tatgt-gc-aaatat-------------------------------------------------------------------------------------------------
>I28637_M060_Malvaceae_Duboscia_vifidiflora_seq1
------------------------ctt--------------------------------------------------------------------------------------------gtaattacatgcccctt--tataagcttgcgtc------catacaggcctt--------ccttccaagtaa----------aaagcaagctgccccactcgtgacttgtgagtagagatattaa--agaa-------gcagaacacattattttgaaaaacactgg-acatt-tttttaaataa-------------aaaatgcatgatg-----ttaatttacaggaatggatgcaagggcataccgtttaagctgcttgaaggaaagtgatgtctttgaagtagactttcctgaagtcttgcaagtaaaagctgctcttcttcaggcagctcaggagtccacagaacatcttagactgatggcaaaatccttgacgagagtagcagctgacattagagagaacgattggcttgaaaagcttcaaacatctgggtttgtgccggagaaaaacacagtatgggttctagaaggtattatctactacctctcccattctcaagccatgcaagtactgaaggtagtatctgagaagtgtaccctcacccatacagttctcttagcagacttcatgaataaagcatcaaccacactctccagttctatcttccacttctattgtgattggccggatcatgtcctgccatctcttggattttcttttgttaagctttcacaaattggtgacccagatgctcattttgggctcatgcatgatccattgaatttgttcaacaagctccgcaacttgccaa--ggtcagtggaaacccaccccgatgatgggacaccatgctgtcgcttgtatttggtgcaggcttctggttcaccgaatca----gttaccttg--agcaccg-tgccgatgtagtat--------------------tgtct----------------------------------------------------------------------------------------------------------t
>I28638_M061_Malvaceae_Basiloxylon_brasiliensis_seq1
----------------------------------------maawywwwwgc----------cctgctcgtctctg-atctaattgttgaaca------tttatactatg--aaaaact-gmaaytacatgcctcagactgtaagcttgcatc------crgamwggcttt--------cctyccaagtaa----------armrsaarwt-mcccattca-------tgaacagagaaattaa--aaga-------gtggaacacayta-tdtdsamaamahtgr-wydyw-wwwwaada----------------aaaatgcatgahm-----hybatttgcaggaatggatgcaagggcataycgtttaagctgcttgaaggaaagtgandtctttgaagtagacttyyctgahgtcctgcaagtaaaagctrchcttcttcaggcagcwatggagtccacagaacatcttaggttgatggcaaaatccttaacvagagtagcagctgacattagagagaatgdctggcttgaaaagcttcagatatctggktttgtgccagaaaaaaatacagtvtgggttctagaagghatyatytactacctctcmmattctcaagccatdvaagtactgaagatcgtagctgacadgtgtaccctcacccatacagttctnttagcagacttcatgaataaagcatcaacaacactctccaghtctatcttccacttctanaghgattggcckgatcntctcctvccatctcttggatttdctcatgttaakctttcacaaatbggtgayccagatgchcayttcgrgctcntgcatgayccdttgaatttgttcaataagctccgcaacttgccaa--ggtcrgtagaaacccaccckgaygatggaacaccatgctgtcgcttrtatttggtgcaggcttctggttcaccraatcaaacaatttcyttr--agcacca-tcccaatgtagca-----tatacagatca-----tatgc-ac-aaa----------------------------------------------------------------------------------------------------
>I28639_M249_Malvaceae_Gyranthera_amphibiolepis_seq1
--------------------------------------------------------------------------------------------gtttcattcatgctatg--aaaaact-gc-------tacctcag--tgtgagcttgcatc------cagacaggctttcctc-ccaactcccaagtaa----------aggacaagca-cccctttca-------tgaacagggaaattaa--agca-------gtaaaacacatcatttttgaaaacaatgg-acata-ttttaaaataa-------------aaagtggatgatc-----ttcgtttgcaggaatggactcaagggcatatcgtttaagctgcttgaaggaaagcgatgtctttgaagtagactttcctgaagtcctgcaagtaaaagctgctcttcttcaggcagctctggagtccacagaacatcttaggttgatggcaaaatccttaacgagggtagcagctgacataagagagaatgactggcttgaaaagcttcagatatcagggtttgtgccagaaaaaaatacaatatgggttctagaaggtatcatctactacctctcaaattctcaagccatgcaagtactgaagatcgtagctgacaagtgtaccctcaccgatacagttctcttagcagacttcatgaataaagcatcaacaaccatctccagttctaccttccacttttatagtgattggcctgatcatctcctgccatctcttggattttctcatgttaagctttcacaaataggtgacccagatgctcattttggcctcatgcatgatccattgaatttgttcaataagctccgcaacttgccaa--ggtcagaagaaacccacccggacgatggaacaccatgctgtcgcttatatttggtgcaggcttctggttcaccgaatcaaacaatttccttg--agcacca-tcccaatgtagta-----tatagaga------------------------------------------------------------------------------------------------------------------------
>I28640_M062B_Malvaceae_Diplodiscus_paniculatus_seq1
-----------------------------------------------------------------------------------------------------------------aaayt-gcaattacatrtcwctg--wrtaagcttgtatc------atgacaggcttt--------cctcccaagcaa----------acaagcacct-tcccattca-------taaasagagaaactaa--agaa-------gacgaacacatta-----------------------ttttaaagt--------------aaaaaggcatgatc-----ttcatttgcaggaatggacgcaagggcataccgtttaagctgcttgaaggaaagtgatgtctttgaagtagactttactgaagtcctgcaagtaaaagctgcccttcttgaggcagcactggagtccagagaacatcttgggttggttgcaaaatccttaacaagagtagcagctgacattagagagaataactggcttgaaaagcttcagatatctgggtttgtgccccaaaaaaatacaatatgggttctagaaggtatcatctactacctctcaaattcccaagcaatgcaagtactgaagaacatagctgaccagtgtacactcacccatacagttctcttagcagacttcatgaataaagcatcaacaacactctccagttctatcttccagttctatagtgattggcctgatcatcttttgccatctcttggattttctcatgttaagctttcacaaataggtgacccagatgctcatttcgggctcatgcatgatccgttgaatttgttcaataagctccgtaactkgymaa--ggtcagtagaaactcacccggacgayggaacaccatg-------------------------------------------------------------------------------------------------------------------------------------------------------------------------------------------------------------------
>I28641_M063_Malvaceae_Brownlowia_peltata_seq1
----------------------------------------------------------------------------------------attacattcatttataacatg-aaaaaact-gcaattacatgtctctg--tgtaagcttgtatc------atgacaggcttt--------cctcccaagcaa----------acaagcacct-tcccattca-------taaacagagaaactaa--agaa-------gacgaacacatta-----------------------ttttaaagt--------------aaaaaggcatgatc-----ttcatttgcaggaatggacgcaagggcataccgtttaagctgcttgaaggaaagtgatgtctttgaagtagactttactgaagtcctgcaagtaaaagctgcccttcttgaggcagcactggagtccagagaacatcttgggttggttgcaaaatccttaaccagagtagcagctgacattagagagaataactggcttgaaaagcttcagatatctgggtttgtgcccgaaaaaaatacaatatgggttctagaaggtatcatctactacctctcaaattcccaagcaatgcaagtactgaagaacatagctgaccagtgtacactcacccatacagttctcttagcagacttcatgaataaagcatcaacaacactctccagttctatcttccagttctatagtgattggcctgatcatcttttgccatctcttggattttctcatgttaagctttcacaaataggtgacccagatgctcatttcgggctcatgcatgatccgttgaatttgttcaataagctccgtaacttgccaa--ggtcagtagaaactcacccggatgatggaacaccatgctctcgcttgtatttggtgcaggcttctggttcgcc---acaaacaatttcccta--agcacca-tcccagcgtagaa-----tatagagatca-----tatg------------------------------------------------------------------------------------------------------------
>I28644_M066_Malvaceae_Thomasia_solanaceae_seq1
------------------------------------------------------------------------atg-atctaattagtgaaca------tttata-tatg--aaaattt-gcaattacatgcctcag--tgtaagcttacatc------cagtcagacttt--------ccttccaagtca----------aaagcaagctcccccattca-------cgaacagag-aataaa--aaga-------gcagaacacattattttcaatgcgactaa-acata-ttttaaaatga-------------aaagtgaatgacg-----ttcatttgcaggaatggacgcaagggcataccgtttaagctgcttgaaggaaagtgatgtgttcgaagtagactttcctgaagtcttgcaagtaaaagctgctcttcttcaggcagctctggaatctacagaacatcttagggtaatggcaaaatccttaacgagagtagcagctgacgttagagagaatgactggcttgaaaagcttcagaaatctgggtttgtgccagaaaaaaacacagtatgggttctagaaggtatcatctactacctctcccattctcaagccatgcaagtactgaagatcgtagctgacaagtgtaccctcacccatacagttctcttagcagacttcatgaataaagcatcaaccacactctccagttctatcttccagttctatagtgattggcctgatcacctcctgccatctcttggattttctcatgttaagctttcacaaatcggcgacccagatgctcatttcgggctcgtgcatgatccgatgaatttgttcaataagctccgcaatttgccaa--ggtcagcagaaacccacccggatgatggaacaccatgctgtcgcttgtatttggtgcaggcttctggttcaccgaatcaaacaatttccttg--agcacca-tcccaatatagta-------tagagatcat----aatgc-ac-aaacatac-----------------------------------------------------------------------------------------------
>I28645_M067_Malvaceae_Guichenotia_ledifolia_seq1
-----------------------------------------------------------------------tatg-atctaattattgaaca------tttata-tatg--aaaattt-gcaattacatgcctcag--tgtaagcttacatc------cattcagacttt--------ccttccaagtca----------aaagcaagctcccccattca-------cgaacagag-aataaa--aaga-------gcagaacacattattttcaaagccactaa-acata-ttttaaaatga-------------aaagtgactgacc-----ttcatttgcaggaatggacgcaagggcataccgtttaagctgcttgaaggaaagtgatgtgttcgaagtagactttcctgaagtcttgcaagtaaaagctgctcttcttcagacagctctggaatctacggaacatcttagggtgatggcaaaatccttgacgagagtagcagctgacattagagagaatgactggcttgaaaagcttcagatatctgggtttgtgccagaaaaaaacacagtatgggttctagaaggtatcatctactacctctcccattctcaagccacacaagtactgaagatcgtagctgacaagtgtaccctcacccatacagttctcttagcagacttcatgaataaagcatcaaccacactctccagttctatcttccagttctatagtgattggcctgatcacctcctgccatctcttggattttctcatgttaagctttcacaaatcggtgacccagatgctcatttcgggctcgtgcatgatccgatgaatttgttcaataagctccgcaatttgccaa--ggtcagcagaaacccacccagatgatggaacaccatgctgtcgcttgtatttggtgcaggcttctggttcaccgaatcaaacaatttccttg--agcacca-tcccaatatagta-------tagagatcat----aatgc-ac-aaacatactag--------------------------------------------------------------------------------------------
>I28646_M068_Malvaceae_Helmiopsis_sp_seq1
------------------------------------------------------------------taacaaatg---ttagccaataaccagatttatatattctatg--taaaacc-gcaatt-----------------------------------------------------actcctaagtac---------aaaaacaagct-ccccattca-------cgcagagagaacttaaaaaaaaaaaagaggtggaatacattgwtttcagaaatrctay-gcata-ttttaaaattaaaaataaa---aaaaaatgcatgatc-----ttcatttgcagggatggatacaagggcataccgtttaagctgcttgaaggaaagtgatgtcttcgaagtagactttcctgaagtcctgcaagtaaaagctgctcttcttcaggtrgctctggagtccacagaacaacttaggttgatdgcdaaatccttarctagagtagmagctgacattagagagaatgactggctcgaaaagcttcagatatctgggtttaagccagaaadaaataccgtatgggttytagaaggtatcatctactacctctcvaattctcaagccatgcavgtactgaagathgtagctgacaagtgtaccctcacccatacagttctcttagcagacttcatgaataaagcatcaacaacactctccagttctatcttccactttcatagtgattggccngatcatctcctgccatctcttggattttctcatgttaagctttcacaaattggtgayccagatgctcatttyggcctmacgcaggatccattaaatttgttcaataagctccgcaacttgccaa--ggtcagtagaaacccacccagaygabggaacaccatgctgtcgcttgtatttggtgcaggcgtctggytcaccraatcaaaccatytccttg--agcactg-tcccaatgtagtg-----tatagagaagagatt-----------------------------------------------------------------------------------------------------------------
>I28647_M069_Malvaceae_Cheirolaena_linearis_seq1
agtcactgatccatttaattatatcctgcagttacattgatagctactgattcatgagtaataatctaacaaatg---ttagccaataaccagatttakatrcactahg--aaaaacyksmaatw-----------------------------------------------------actmmcaagtct---------aagcacaagct-cccmattca-------------------------aaaa-------kwggaatacattattttmagaaatactwt-gmata-ttttaaawwwaaaw--------aaaaaatgcatdatc-----ttcatttgcagggatggatacaagggcataccgtttaarctgcttgaaggaaagtgaygtcttygaagtagactthcctgaagtcctgcaagtaaaakctgmtcttcttcgggtrgctctggagtccacagamyaacttaggttgatggcaaaatccttaactagagtadmagctgacattagagagaatgactggctcgaaaadcttcagatatctgggtttaagccagaaadaaataccgtatgggttbtagaaggtatcatctactacctctcgaattctcaagccatgcaagtvctgaagathgtagctgacaagtgtaccctcacccatacagttctcttagcagacttcatgaataaagcatcaacaacactctccagttctatcttccacttncatagtgattggcctgahcatctcntgccatctcttggattytctcatgttaagctttcacaaattggtgacccagatgctcattthggcctcacwcaggatccattaaatttgttcaataagctccgcaacttgccaa--ggtcagtagaaacccacccagaygatggaacaccatgctgtcgcttgtatttggtgcakgcgtctggttcaccrarycaaaccatytccttg--agcactg-tcccaatttagtg-----ttt-----------------------------------------------------------------------------------------------------------------------------
>I28648_M070_Malvaceae_Helmiopsiella_madagascariensis_seq1
---------------------------------------------------------------atctaacaaatg---ttagccgataaccagatttatttatactatg--aaaaact-gcaatt-----------------------------------------------------actccttagyam---------aarmacaagcy-ccccattca-------cgcagagagaacttaataaaaaaaaa---rtggaatacattgttttcagaaatrctatagcata-ttttaaaataaaaaataaaaaataaaaatgcatgatc-----ttcatttgcagggatggatacaaggrcataccgtttaagctgcttgaaggaaagtgatgtcttcgaartagactttccbgaagtcctgcaagtaaaagctgctcttcttcaggtrgctctggagtccacagaacagcttaggttgatggcaaaatccttaactagagtagmagctgacattagagagaatdactggctcgaaaagcttcagatatctgggtttaagccagaaadaaataccgtatgggtthtagaaggtatcatctactacctctcraattctcaagccatgcaagtactgaagathgtagctgacaagtgtaccctcacccatacagttctcttagcagacttcatgaataaagcatcracaacactctccagttctatcttccactttcatagtgattggcctgatcatctcctgccatctcttggattttctcatgttaagctttcacaaattggdgacccagatgctcatttyggcctcacgcaggatccattaaatttdttcaataagctccgcaacttgccaa--ggtcagtagaaacccacccagaygahggaacaccatgcygtcgcttgtatttggtgcaggcgtctgghtcaccraatcaaaccatytccttg--agcactg-tcccaatgtagtg-----tatagaggagatcatat---------------------------------------------------------------------------------------------------------------
>I28649_M071_Malvaceae_Goethalsia_meiantha_seq1
------------------------------------------------------------------------------ctaattactcaaca------tttttactatg--aaaaact-gtaattacgtgcctcgt--tataagtttatg----------------------------cttcccaagtaa----------aaagcaagctcccccactcgtgacccatgagtagaaaa-------atga-------gcagaacatattctcttgaaaaacaatgg-acata-ttttaaaaaga------------aaaacggcatgatg-----gtaatttacaggaatggacgcaagagcataccgtttaagctgcttgaaggaaagcgatgtcttcgaagtagactttcctgaagttttgcaagtaaaagctgctcttcttcaggcagctctggagtccacaggacatcttagactgatggcaaaatccttaacgagagtagcagctgacattagagagaatgattggcttgaaaagcttcgaacatctgggtttgtgccagagaaaaacacggtatgggttctagaaggtattatctactacctctccccttctcaagccatgcaagtactgaaggtagtagctgagaagtgtaccctcacccatacagttctcttagcagacttcatgaataaagcatcaaccacactctctagttctatcttccacttctatagtgattggccagatcatctcctgccatctcttggattttcttttgttaagctttcacaaattggtgacccagatgctcatttcgggctcatgcatgatccattgaatttgttcaataagctccgcaacttgccaa--ggtcagtagaaacccaccctgatgatgggacaccatgctctcgcctgtatttggtgcaggcttctggttcaccgaatgaagcaatttccctg--agcacca-tgccaatgtagta---------------------tagac----------------------------------------------------------------------------------------------------------t
>I28652_M074_Malvaceae_Hildegardia_barteri_seq1
--------------------------------------------------------------aatttgacaaatg---caagccaataaccagaatcatttatactgtt--taaaact-gtaactgtatgcctcag--tgtaagcttgcgtc------cagacagacttt--------cctcccaagtaa----------agcacaagat-ccgctttca-------tgcacaaagaaattaa--aaga-------gtggactcatttt-tttacaaaaca-atg-acata-tttt---------------------aaatgcatgacc-----ttcatttgcaggaatggacgcaagggcatatcgtttaagctgcttgaaggaaagtgatgtctttgaagtagactttgcagaagtcctgcaagtaaaagctgctcttcttcaggcagctctggagtccacagaacatcttaggttgatggcraaatccttaacaagagtagcagctgacattagagagaatgactggcttgaaaagcttcagatatctgggtttgtgccagaaaaaaatacagtatgggttctagaaggtatcatctactacctctcaaattctcaagccatgcaagtactgaagatcgtagctgacaagtgtaccctcacccatacagttcttttagcagacttcatgaataaagcatcaacaacactctccagttctatcttccacttctatagtgattggcctgatcttctcctgccatctcttggattttctcatgttaatctttcacaaatcggtgacccagatgctcactttggacttgtgcatgatccatcgaatttgttcaataagctccgcaacttgccaa--ggtcagtagaaacccacccggacgatggaacaccgtgctgtcgcttatatttggtggaggcttctggttcaccgaatcaaacaatttccttg--agcacca-acccaatgtagca-----tatagtgatca-----tatc------------------------------------------------------------------------------------------------------------
>I28653_M168_Malvaceae_Theobroma_cacao_seq1
---------------------------------------------------------------------cagattcatctaatcagtgaaca------tttatactaca--aaaaact-gcaattacatgcctcag--tgtaagcttgcatc------cagacaggcttt--------ccttccaagtaa----------caaacaagct-cccccatta-------tgaaatgacaaattaa--aaga-------gcagaacacatcattttcaaaaacacagg-acata-ttttaaaataa-------------ataatgcatgatg-----ttcatttgcaggaatggatgcaagggcataccgcttaagctgcttgaaggaaagtgacgtctttgaagtagactttcctgaagtcttgcaagtaaaagctgctcttcttcaggcagctctggagtccacagaacatcttaggatgatggcaaaatccttaacgagtgtagcagctgacattagagagaatgactggcttgaaaagcttcagatatctgggtttgtgccagaaaaaaacacagtatgggttctagaaggtatcatctactacctctcccattctcaagccatgcaagtactgaagattgtagctgacaagtgtacccttacccatacagttctattagcagactttatgaataaagcatcaaccacactctccagttctatcttccgcttctatagtgattggcccgatcatcttctgccatctcttggattttctcatgttaaactttcacaaataggtgacccagatgctcattttggtctcatgcatgatccattgaatttgttcaataagctccgcaacttgccaa--gatccgcagaaaccaacccagatgatggaacaccatgctgtcgcttgtatttggtgcaggcttctggttcgccaaatcaaacaatttccttg--agcacca-ttccaatgtagta-------tagatatca-----------------------------ttgtaatgtagatgc-------------------------------------------------------------------------
>I28654_M105_Malvaceae_Pachira_aquatica_seq1
------------------------------------------------------------------------------------------------------------------aact-gcaaatatgtacctcag--tgtaagattggatc------cagacaggctttcctc-cgaactcccaagtga----------agtacaggct-ccccattca-------tgaacagagaaattaa--aaga-------gtggaacacattactttctaaaacactgg-acata-ttttaaaataa-------------aagatgcatgatc-----ttcatttgcagggatggactcaagggcatatcgtttaagctgcttgaagggaagtgatgtctttgaagtagactttcctgaagtcctgcaagtaaaagcagcacttcttcaggcagctctggagtccacagaacatcttaggttgatggcaaaatccttaacgagagtagcagctgacataagagagaatgactggcttgaaaagcttcaaatatctgggtatgtgccagaaaaaaatacagtatgggttctagaaggtatcatctactacctctcaaattctcaagccatgcaagtactgaagatcgtagctgacaagtgtaccctcacccatacagttctcttagcagacttcatgaataaagcatcaacaacactctccagttctaacttccacttctatagcgattggcctgatcatctcctgccatctcttggattttctcatgttaagctttcacaaatcggtgatccagatgctcatttcgggctcatgcatgatccattgaatttgtttaataagctccgcaacttgccaa--ggtcagtagaaacccacccggacgatggaacaccatgctgtcgcttatatttggtgcaggcttctggttcaccaaatcaaacaatttccttg--agcacca-tcccaatgtagta-----taaagagat-----------------------------------------------------------------------------------------------------------------------
>I28655_M148_Malvaceae_Robinsonella_mirandae_seq1
g-----------------------------------------------------------------------------ataaccagtttaat------tttatactatg--aaaaact-ggaaatatgtaccttaa--tgtaggcttgtaccccaaagcaggcaagcttttccctccaattccsaagtct---------------------mycaattya-------tgwtcagggaaawtaa--aaga-------gtgtaacamattacattagaraacacsgr-raata-ttttraagttg-------------aaaatgaaywatc-----ttccttygcaggaatggactcgagggcatatcgtttaagctgcttgaaggaaagtgatgtctttgaagtagactttcctgaagtcctgcaagtgaaagctgctcttcttcaggcagctctggagtccacagaacatcttagtttgaaggcaaagtcchtaacgaghgtagcwgctgacattagagagaatgactggcttgaaaagcttcagatatctggatttgtgccggaaaagarcacagtatgggttctagaaggtatcatctactacctctcaaatcctcaagccatgcaagtactgaasatcdtaggtgacaagtgtacmgtcacccatacagttctyttagcagacttcatgaataaagcatcmacaachctctcaagttcttccttccacttctatagtgattggcctgatcatctcctgccatctctwggaytttctcatgttaatctttcacaaataggtgatccagatgcacattttggcctmatgcatgatccattgaatttgttcaataagcttcgcaacttgccwm--ggtcagtagaaacrcacccrgacgawggaacaccatgctgtcgcttatatttggtgcaggcytstggttcacctaatcaaacattatcttcg--agtacca-ttccaatgtagca-----tatagatctc----------------------------------------------------------------------------------------------------------------------
>I28656_M002_Malvaceae_Tilia_americana_seq1
---------------------------------------------------------------------------------------aaccagattcatttatactata--aaaaact-gmaattaywtgcctcag--tgtaagcttgcatc------crgacaggcttt--------cctcccaagtaa----------agcacamgct-myccattca-------tgaacagagaaattaa--aaga-------gtggaayacattattttcraaaacactgg-acata-ttttaaaataa-------------aaaatgcatgatc-----ttcatttgcaggaatggacgcaagggcataycgtttragctgcttgaaggaaagtgatgtctttgaagtagactttcctgaagtcctgcaagtaaaagctgctctthttcaggcagctctggagtcbacrgaacatcttagtttgatggcaaaatccttaacgagagtagcagctgacattdgagagaatgactggcttgaaaagcttcagatatctgggtttgtgccagaaaaaaatacartatgggttctagaaggtatcdtctactacctctcaaattctcaagcyatgcaagtactgaagatcrtagctgacaagtgtaccctcaschrtacagttctcttagcagacttcatgaataaagcatcaacaacactctccagttcbaccttccacttntatagtgattggcctgatmatctcctgccatctcttggattttctcatgttaagctttcacaaatcggtgahccagatgctmatttyggrctcatrcatgatccattgartttgttcaataagctccgcarcttgccaa--ggtcagtagaaacccacccggacgatggaacaccatgytgtcgcttrtatttggtgcaggcttctggttcacmgaatcaaacaatttccttg--agcacca-tccmaatgtagta-----ta------------------------------------------------------------------------------------------------------------------------------
