# Supplementary material for: Localized Phylogenetic Discordance Among Nuclear Loci Due to Incomplete Lineage Sorting and Introgression in the Family of Cotton and Cacao (Malvaceae)
Source: Front Plant Sci. 2022 Apr 13;13:850521. doi: 10.3389/fpls.2022.850521 (PMC9043901; doi:10.3389/fpls.2022.850521)
Supplement: Supplementary file 1 [file Data_Sheet_1.ZIP › Alignments_v4/L132.fasta]

>I28591_M023_Malvaceae_Neobuchia_paulinae_seq1
-------------------------------------------------------------------------------------------------------------------------------------------------------------------------------------------t-atca----------agttcaaa----tgtcctaaactc-cc--------------------tagcaatta---------attttctgcctgctttta-----------tttatttatatatttt--------ttgaaaagcaagaagaactttatt------------------------------------------------------gatg---cata-----tatttaag-ctaactgcg--gtttgttg----taggcttggggtgttttggaacagagagtcggtaacttatcagcagctagaagattatttagatcctctctcaatataaattctc-agagttatataacgtggatgacatgggcagcattggaggaggaccaaggaaattcggtgcgtgctgaagaaattcgtaacctctatttccagcaggttggt------aattggctaatag--g-atgct---------gacttaagc-t---------tc-ggc----tatt-attttgtaaat---aaaacaatc-taattccatg-ttgccagataagttgaggagaatttac--------ggtttttctatgc------------ttttt------ta------------ctaagtt-tgag------ttcctcag-----aatc----cgga-tgctgttgag-------aacttctaaatg--------attttct-----tttct------------------------------------------------------------------------------------------------
>I28593_M024_Malvaceae_Carpodiptera_cubensis_seq1
--------------------------------------------------------------------------------------------------------------------------------------------------------------------at----gagggatac-----catt-atca----------agttcaaa----tgtcctaaatgc-cc--------------------tagcaatta---------attttctgcttgcttt------------tcttttyccc---------------ccggaaagcaagag--gtatatttgatga-aagttga------atacatga----gataatmttctgccygctt----gatg---cata-----catttaag-ctaatggcc--atttgttg----taggcttggggtgttttggaacagagagccggyaacctatcagctgctagaagattatttagatcctcactcaacataaattctc-agagttacataacatggatgacatgggcagcattcgaggaggatcaaggaaattcggtccgtgctgaagaaattcgtaacctctacttccagcaggtcagt------aattggttcatag--t-atgct---------ggcgtaagc-t---------tt-ggc----tatt-gttctgtagat----aatcaatc-tacttccctg-ttgcctgata-----aggaaattttag--------agctttcctattc------------ttttt------ttttacattttttgaaaattt-tgag------ttcctcat-----aatc----caga-tgctgttgag-------aacttctaaatg--------attttca--------tttttctttk----------------------------------------------------------------------------------------
>I28594_M025_Malvaceae_Herrania_nitida_seq1
-----------------------------------------------------------------gggaattgtaccaaagagcactgtcaattgactcaacaactgaaagtgctgctcgatgtttacaggtaat----agttt--aata---tccac-atcatat----gaggcatac-----agat-gtca----------agtttaaa----tgccctaaactc-c---------------------tagcaatta---------atcttccgcaag----------------------------------------------------------------------------------------------------------------cat----agtg---caca-----cattt-ag-ctagttgcc--atttgttg----taggcttggggtgttttggaacagagagctggtaacttatcagcagctcgacggttatttagatcctcgctcaatataaattctc-agagctacgtaacatggatgacatgggcagcattggaggaggaccaaggaaactctgtgcgtgctgaagaaattcgtaacctctatttccagcaggtcagt------aattggcttacag--g-atgct---------tacttaagc-t---------ttgttc----tatt-attctgtaaac----aaaccatc-tattttcctg-ctgcctaataaatttaggaaaacttat--------agctttcctatac------------acttt--------------------ttaagtt-cgag------ttcctcag-----aatc----atga-tgctgttgaga------aacctctgaatg--------attt-------------------------------------------------------------------------------------------------------------
>I28595_M184_Malvaceae_Guazuma_ulmifolia_seq1
------------------------------gatggagtggaaggaagggaatataaccactgcaagggagctgtaccaaagagcactgtcaattgactcaacaactgaaagtgctgctagatgtttacaggtaat----agttt--aata---tcctt-atcatat----gaggcatac-----agat-atta----------agttcaaa----------------------------------------------ta-------------------------------------------------------------------------------------------------------------------------------------tgt----agtg---caca-----catttagc-tagtktgcc--atttcttg----caggcttggggtgttttggaacagagaaatggtaacttatcagcagctcgaaggttatttagatcctcgctcaatatcaattctc-agagttatgtaacatggatgacatgggcagcattggaggaggaccaaggaaattctgtgcgtgctgaagaaattcgtaacctctatttccagcaggttagt------rattggctyacag--t-atgct---------gacttgagc-t---------ttatgc----tgtt-attctatagat----aaaccatc-tactttcctg-ctgcct-ataaattaagaaaaagttac--------agcttwacwatac------------ttttt--------------------ctaactt-ygag------ttcctca------aatt----gtga-ttttt------------aagttctaa---------------------------tctcttcgggtt---gcatga-aacagcgtactgaagtt----------------------------------------------------------
>I28596_M026_Malvaceae_Ruizia_cordata_seq1
---------------------------------------------------------------------------------------------------------------------------------------------tt---aatac-ctacacgatcatat----gaggcatac-----caaa-atca----------agctcaat----tgtactaaagtc-c---------------------tagaagcaaa--aa---tattttatatatg------------a----------------------------------------------------------aaattca------atgcgcaa-gaacataatcttctccctcctc----gatg---tata-----aatttaag-ctaattgcc--atttgttg----taggcttggggtgttytggaacagagagtcggtaacttatcagcggctagaagattatttagatcgtcgctcaacataaattctcaagagttatataacatggatgtcatgggcagcactggaggaggaccaaggaaattctgtgcttgctgaagaaattcgtaacctctatttccagcaggtcagt------acttggctcatag--c-atgct---------gacttaagc-t---------tt-gtc----tatc-attctgtacat----aaaaaat------------------------------------------------agcttt-------------------------------t---------------------------------------------------caga-ttctgtggagg-----tattttctaaatt--------attt------tattttcttctttgaact---gcactt-aaca-----------------------------------------------------------------------
>I28597_M027_Malvaceae_Melhania_velutina_seq1
-----------------------------------------------------------------------------------------------------------------ctgctcgatgcttacaggtaat----agtt---aatac-ctacacgatcatat----gaggcatac-----caaa-atca----------agctcaat----tgtactaaagtc-c---------------------tagaagcaag--aa---tattttattgatg------------a----------------------------------------------------------aaattcg------atgcacaa-gaacataatcttctccctcctc----gatg---tgtt-----aatttaag-ctaattgcc--atttgttg----taggcttggggtgttttggaacagagagctggtaatttatcagcggctagaagattatttagatcgtcgctcaacataaattctc-agagttatataacatggatgacatgggcagcactggaggaggaccaaggaaattctgtgcgtgctgaagaaattcgtaacctctatttccagcaggtcagt------cattggctcatag--c-atgct---------gacttaagc-t---------ct-ggc----tatc-aatctgta-------aaaaaaa------------------------------------------------agcttt-------------------------------t---------------------------------------------------caga-ttctgtggagg-----tattttctaaatg--------gtttc-----tttcttcttctttgaatt---gcacgt-aacagcgcacg----------------------------------------------------------------
>I28598_M028_Malvaceae_Glyphaea_brevis_seq1
---------------------------------------------------------------------------------agcactgtcaattaactctacaactgaaagtgctgctcgatgtttacaggtaat----agtt---tata---cc-gc-atggtgt----gaggcatat-----tga---tca----------aggtcaaa----tgtcctaaaccc-c---------------------tattaatta---------atatcatacatg----------------------------------------------------------------------------------------------------------------ctt----aatg---cacg-----cattcaac-ctcgttgtc--attttttg----caggcttggggtgttttggagcagagagctggtaactcatcggcagctcgaagattatttagatcctctctcaatgtaaattctc-agagttatgtaacatggatgacrtgggcagcattggaggaggaccaaggaaattctgtacgtgccgaagaaattcgtaacctctacttcctgcaggtcagt------gattgtctcaagg----atrct---------gacttaagc-t---------ttgtgc----tatt-attccgtaaac----aatccatc-tacttccatg-ttgcctgacaacttgargaagtttcac--------agctttcccytkc------------tattt-------t--------------------tatg------ttccacag-----aatc----ctga-cgttgttgaa-------aacttc-aaatg--------atatttt-----actt-------------------------------------------------------------------------------------------------
>I28599_M029_Malvaceae_Desplatsia_dewevrei_seq1
-------------------------------------------gaagggaatatatcaacagcaagggaactgtatcaaagagcactatcaattgactcaacaactgagagtgcggctcgatgtttacaggtaat----ggtt---aatg----cccc-gtgatat----gaagcatag-----agatcatca----------agttcaat----tgtcctaaactc-c---------------------tattaatta---------aactcat-catg----------------------------------------------------------------------------------------------------------------ctt----aatg---ctca-----cttttaag-cccgttgtc--cttctttg----taggcttggggtgttttggaacagagagccggtaacttatcagcagctcgaagattgtttaggtcctccctcaatataaattctc-agagttatgtaacatggatgacatgggcagcattggaggaggatcaaggaaattctgtacgtgctgaagaaattcgtaacctttatttccagcaggtcagt------ggttatctcatga----atgct---------ga--------t---------ttgtgc----tatt-atttcctaaag----aaatcatc-tacttccct-------------------------------------ggctttcccatac------------ttgtt-------t------------ttaagta-caag------ttcctcag-----aatc----ctga-tgccgttgag-------aact------------------ttttt---ttgctatttctgtggatt---gcatg--aacagcgtactgaagtggtagatgatg------------------------------------------------
>I28600_M146_Malvaceae_Mortoniodendron_guatemalense_seq1
------------------------------------------------------------------ggaattgtaccaacgagcgttgtcaattgattcaacaagtgaaagtgctgctcgatgtttacaggtgta----gttt---tata---cccat-ataatac----gaggcatgc-----agat-ctca----------agttcaaa----t-tcataaaatc-c---------------------tggtaattg---------aacttttgaagg----------------------------------------------------------------------------------------------------------------gtt----aatg---ctta--------------ctagttccc--atttgttg----taggcttggggtgttttggaacagagagctggtaacttatcagcagctcgaagattatttagatcctcactcaatataaattctc-agagctatgtaacatggatgacatgggcagcattggaggaggatcaaggaaattctgtgcgtgctgaagaaattcgtaatctctatttccagcaggtcagt------aattgtctcaaga----atgcct--------gacttaagcat---------tc-tgc----tatt-attctgtaaat----gaacaatg-tcctttcctgtttgccttgaaaatcaaggaaaaattactaaaacatatcattcctctgg------------ttttt---------------------taggtt-tgag------ttccttag-----aatc----atta-tagcattgag-------aacctctaaatg--------atttttt-----tttt-------------------------------------------------------------------------------------------------
>I28601_M030_Malvaceae_Sparmannia_africana_seq1
-------------------------------------------------aatatatcaacagcaagggaactgtatcaamgggcactgtcaattgactcaacaactgaaagtgctgctcgatgtttacaggtaat-aatagtt---aaca----twac-atgatat----sakkcatat-----c-a--atca----------agtttcra---atgtcctaaattc-c---------------------tattaattaa------------taaacayg----------------------------------------------------------------------------------------------------------------cttw--aagtg---caca-----crtttaaa-ctcattttc--attttttg----taggcttggggtgttttggaacagagagctggtaacttatcagcagctcgaagactatttagatcatctcttaatataaabtcnc-agagttatgtaacatggatgacrtgggcagcattggaggaggdtcaaggaaattcyatacgtgctgaagaaattcgtgacctctacttccagcaggtcagt------gattgtgtcttaa-ga-atgct---------gacttaagc-t---------ttgwgm----wmtt-akwt-------------------------------------------------------------------------------------------------------------------------tk-atta------ttccttag-----aatc----ctga-tgctgttgag-------aacttrgattg---------atttttc----tcttttttctttggatt---gcatga-aacagcgyatcgaagtggtggatgatgcttsctgggyamtkssrwtct---------------------------
>I28602_M031_Malvaceae_Mollia_sp_seq1
------------------------------------------------------------------------------------amtgtsrattgactcaacaactgaaagtgcggctcgatgtctacaggtaaa----agtt---ratrrtataccc-atgattt----gaggcatat-----aaatcrtca----------agttcaattwtmtdtcytaaactc-c---------------------tattaatta---------atatcat-catg----------------------------------------------------------------------------------------------------------------ctt----aatg---ccca-----yttttaag-ctggatgtb--cttttttd----yaggcttggggtgttttggaacagadagctggtaacttatcagcagcdcgaagattatttagatcctccctcaatataaattctc-agagttahataacatggatgacatgggcagcattggaggaggatcaaggaaattctgtacgtgckgaagagattcgtaacctttacttccagcaggtmdktt-vrgtggttgtctcatga----mtgcd---------gabttaagc-t---------ttdtgc----tatt-attthdtaarg----aaaccatc-hacttccct-------------------------------------agctttcccatac------------atttt--------------------ttcdgta-caag------ttcctcrg-----aatc----ctaa-trctgttgag-------aacttcwaatgg------yggttt--------actttttctttggatt---rcatga-aacagcgtactgaagtggtggatgatg------------------------------------------------
>I28603_M223_Malvaceae_Gossypium_hirsutum_seq1
-----------------------------------------------------------------gggagttgtaccaacgagcactttcgattgactcaacaactgaaagtgctgctcgatgcttacaggtaat----arktcaatrwc---tatac-attacat----krgacacac-----tgat-acca----------agttcaaa----tttcctaaactc-ccttgcaaat-----------atgctagata---------atcttctgcctg----------------------------------------------------------------------------------------------------------------ctt----gatg---cata-----gatttaagcttaactgcc--atttgttg----taggcttggggtgttttggaacaaagagctggtaacttatctgcagctagaaggttatttagatygtcgctcaatataaattctc-agagttatgtaacatggatgacatgggcagcattggaggaggaccaaggaaattctgtgcgtgctgaagaaatccgtaacctctacttccagcaggtctgt------atttggggaaagt---------------a--aacaagaaaatt-------cttatgc--------------------------------------------------------------------------------------------------------ttttt--------------------ctamttt-ttag------ttcsttaa-----aatc----cgaattgcagttgag-------aacttatgaatg--------attttyt---------tttyyttkrawtk-grmctgt-aacagcgtactgaagttg---------------------------------------------------------
>I28604_M032_Malvaceae_Entelea_arborescens_seq1
-------------------gcatggggatggatggaatggaaggaagggaatatatcaacagcaagggaactgtatcaaagggcactgtcaattgactcaacaactgaaagtgctgctcgatgtttacaggtaay------------------attac-atgatat----gaggcatat-----caa--atcaa---------gtttcaaw----tgtcytaaaktc-c---------------------tattaattaa------------taaacatg----------------------------------------------------------------------------------------------------------------ctt----aatg---cyca-----catttaag-ctcattttc--attttttg----taggcttggggtgttttrgaacagagagctggtaacttatcagcagctcgaagactatttagatcatctctyaatataaattckc-agagttatgtaacwtggatgacatgggcagcattggaggargatcaaggaaattccatacgtgctgaagaaattcgtgacctctacttccagcaggtcagt------gattgtgtcthra-ga-atgct---------gacttmagc-t---------ttgtgc----tatt-attccvta----------------------------------atasattgaggaaattttac--------wrctttcccatac------------atttt--------------------ttatgtt-caag------ttccgtag-----aatc----ctga-tgctgttgag-------aacttaaattg---------atttttc-----tctttttctttggatt---gcatga-aacagcgtactgaagtggtgga-----------------------------------------------------
>I28605_M235_Malvaceae_Abutilon_sp_seq1
-------------------------------------------------------------------srrytgtaccaaagagckcttycgatygactcaacaaccgaaagtgctgctcgatgcttacaggtaac----cgtt---agaa---cctac-atgatac----gaggcattc-----tgat-at------------------------------------------------------------acaatata---------atcttctgcctg----------------------------------------------------------------------------------------------------------------ctt----gatg---cata-----actttaag-ttaatcacc--atttgttg----taggcttatggtgttttggaacaaagagccggtaatttatcggcagctagacggttatttagatcgtcgctcaatataaattctc-agagctatataacatggatgacatgggcatcattggaggaggaccaaggaaattccgtgcgtgctgaagaaatccgtaacctttatttccagcaggtcagt------atttggggaagat---------------a--agcatgaga-ta-------tgttttt----tttt-tttttt-----------------------------------------------------------------------------------------ttttt--------------------ctagttt-tgag------ttccttag-----aatc----cgta-tgctgttgag-------aacttgtaaatg--------attttat---------gtttttcatatt---gcatgt-aacagcgcactgaagttgtggacgatgcttcatgggtaatgggatttttagacgtcat-----------------
>I28606_M033_Malvaceae_Reevesia_formosana_seq1
-----------------------------------------------------------------------------------------------mytyracaaccgaaagtgctkctcgktktdwamarrwark----rktw---rata---cckry-rtrrtky----kwrgyahac-----wgaw-wtcattggaaaattrrttyraa----tgwbcttgtcaggca-tggggatggatrgamtbvmwrgwarkka---------atkktmycaaca------------------------------------------------gcaagr-----------------aagyayk----------------------------------sty----aatk---sayk-----cawywamk-swarktscy--rytyrwtgyrtacakgcttggggtgttttggaacagagagctggtaacttwtcwgcrgctcraagattatttagatcctygctyawtataaattctc-agagttatgtaacatggatgacatgggcagcattggrdgaggaycaaggaaattctrtgmgagctgaagaaattsgtaacctctatttccagcaggtcagt------aattggctcaaca----wtgyct--------gacttragc-t---------ttgtgm----tatt-attctgtaaac----aaacaayg-tagtttcctg-ctkccttagaaattkaggaaaaattac--------aaatatatagtmctry--------actttt--------------------ttaggtt-cgag-------tcctyag-----aatc----atra-ttgtatygag-------aacctgtaaatg--------atttctt-----ttttatcctttgtgtt---gcatga-aacagcgtactgaa------------------------------------------------------------g
>I28607_M034_Malvaceae_Mansonia_altissima_seq1
-------------------------------------------------gtgatatcaatttcaaawgtcct----------agactccctagtaactaattttccgattgtttatcgcatatgttgaagctagt----tgcg---aata---------ctgacagattcaaagcatag-----tgat-atca----------agtttgaa----tgtcctagactc-cc--------------------tagtaacta---------atcttctgaatg----------------------------------------------------------------------------------------------------------------ttt----aatg---cgta-----cattaaag-ctagttgcc--acttgtta----taggcttggggtgttctggaacagagagctggtaacttatcagcagctcgaagattatttagatcatctctcaatataaattctc-aaagttacgtaacatggatgacatgggcagctttggaagaggaccaaggaaattctgtacgagctgaagaaattcgtaacctttatttccagcaggtcagt------aattggctcaagt----atgcca--------ttgttaagc-t---------gggtga----tatt-cttctctt----------------tccttcctt-------------------------------------aacatt--------------------------------------------tttggtt-tgag-------ccctcag-----aatt----atta-tagtattgaa-------aacctataaatg--------attctgt-----ttttctcctttgtgtt---gcatga-aacagcgtactgaagttgtagatgatgcgtc------------------------------------------at
>I28608_M035_Malvaceae_Hosfordia_alata_seq1
------------------------------------------------------------------------------------actttcgatcgaytcaacaaccgaaagtgctgctcgatgcttacaggtaac----cgtt---agta---cctay-atgatac----gaggcatcc-----tgat-at------------------------------------------------------------acawgtta---------atcttctgcctg----------------------------------------------------------------------------------------------------------------ctt----gatg---cata-----kattgarg-ttawtcacc--atttgytg----taggcttatggygttttggaacaaagagctggtaatttatcggcagctagacggttatttagatcrtcdctcaatataaattctc-agagctatataacatggatgacdtgggcatcattggaggaggaccaaggaaattccgtgcgtgctgaagaaatccgtaacctttatttccagcaggtcagt------attwrgggaagat---------------a--aacatgaga-tt-------ctwakkk----ttw-------------------------------------------------------------------------------------------------ttyyy--------------------ctagttt-tgagt--caattccttag-----aaty----ygta-tgctgttgag-------aacttgtaaatg--------a-tttak---------gttcwtygkwtt---gcacgw-aacagcgtactgaagttgtggacgatgcttcatgggtaatgggatttttagacgtcattgacccggcccttgaaa
>I28609_M036_Malvaceae_Pentaplaris_davidsmithii_seq1
a-----------------t--------------------------------------------------------------------------------------------------------------------------------------------------------------------------atca----------agttcaaa----tgttctaaactc-cc--------------------tagcaatta---------attatctgttgttttttt---------------------tttttt--------tggaaaagcaagaagaattttattgatga-aagttaa------atatacaa----gataaccttcggcctgatt----gatg---cata-----tattgaag-ctaatcacc--atttgttg----taggcttggggtgttttggaacagagagccggtaacttatcagcagctagaaggttatttagatcctcactcaatataaattctc-agagttatataacatggatgacatgggcagcattggaggaggaccaaggaaattctgtgcgtgctgaagaaattcgtaacctctatttccagcaggtcagt------aataggctcatag--t-attct---------gacttaagc-t---------tt-ggc----tatt-attctgtaaaa---taaacaatc-tacttccatg-ttgcctgataagttggggaaaatttac--------agttttcctatgc------------ttttt--------------------ctaattt-ttag------ttccttag-----aatc----caga-tgctgttgag-------aacttctcaatg--------atttctt----------ttctttggatt---gcacat-aacagcgtasw----------------------------------------------------------------
>I28610_M037_Malvaceae_Heritiera_littoralis_seq1
-----------------------------------------------------------------------tgtaccaaagagcactgtcaattgactcaacaactgaaagcgctgctcgatgcttacaggtaat----agtt---aaca---cctcc-atg-tat----gaggcatac-----tgat-gtca----------agttcaaa----tgtcctaaactc-cc--------------------tagcaattc---------atcttctgcctg----------------------------------------------------------------------------------------------------------------ctt----gatg---cata-----catttaag-ctaattg---catttgttg----taggcttggggtgtgttggaacagagagctggtaacttatcagcagctagaagattatttagatcctcgctcaacataaactctc-agagttatataacatggatgacatgggcggccttggaggaggaccaagggaattctgtgcgtgctgaagaaattcrtaacctctatttccagcaggtcagt------aattggctcataa-----------------------------------------------------catctgcaaat----aaacaatc-tacttccctg-ttgtctgatgagttgaaaataattttc--------agcgtactgaagtc---gtggatgatgctt------------------catggataa-tggg------atttttaga-----------------tgtcattgatc------cagcccttgaca---------------------------------------gcata--aagaggctcctgaacttg-------------------aatcaagacctcaga---------------------aa
>I28611_M062A_Malvaceae_Durio_zibethinus_seq1
----------------------------------------------------------------------------------------------------------------------------------------------------------------tgatat-----aagcatac-----cgat-ataa----------agttcaaa----tatcctgaactc-cc--------------------tggc------------------------------------------------tgctttttctt--------ttgaaaagyaagaagaattttgttgatgaaaagttaa------atacacaa----gataatcttctgcctgctc----gatg---cata-----cattaaag-cttatca-a--atttgtcg----taggcttggggtgttttggaacagagagccggtaacttatcagcagctagaagattatttagatcctcactcaatataaattctc-agagttacataacatggatgacatgggcagcattggaggaggaccaaggaaatgctgtgcgtgctgaagaaattcgtaacctctatttccagcaggtcagt------aattggctcatag--t-aaact---------gatttaagc-t---------at-tgc----tatt-attctgtaaat----aaacaatc-tacttccctg-ttgcctgatgatttcaggaaaatttgc--------agctttcctttta------------ttttw---twttt------------ttaattt-tgaa------ttcctcag-----aatc----caga-tgctattgag-------aacttctaaatg--------attcttt-----ttct-------------------------------------------------------------------------------------------------
>I28612_M038_Malvaceae_Brachichyton_bidwillii_seq1
--------------------------------------------------------------------------------------------------------------------------------------------gtt---aata---cctac-atg-tgt----gaggcatac-----cgag-atca----------agttcaaa----tgtcctaaactc-cc--------------------tagcaagta---------attttctgcctgcttc------------------ttttatgttct--------ttggaaagcaagaagacttttagtgatga-aagtaaa------atacaaaa----gataatcttctccctgctt----gatg---cata-----catttaag-ctaatcg-c--atttgttg----taggcttggggtgttttggagcagagagctggtaacttatcagcagctagaagattatttagatcctcgctcaatataaattctc-agagttatataacatggatgacatgggctgccttggaggaggaccaaggaaactctgtgcgtgctgaagaaattcgtaacctctatttccagcaggtcagt------aattggcttattt----atattg--g---ctgactgaagc-t---------tt-cgc----aatt-attctgtaaat----aaacaatc-tacttccctg-ttgcctaatgagttgaggaaaattttc--------agcgtactgaagtt---gtggatgatgctt------------------catggataa-tggg------atttttaga-----------------tgtcattgacc------cggcccttgaca--------gc---------------------------------------------------------------------------------------------------------------
>I28613_M039_Malvaceae_Eriotheca_macrophylla_seq1
----------------------------------------------------------------------------------------------------------------------------------------------------------------tgatat----aaggcatac-----tgat-atca----------agttcaaa----tgtcccaaactc-cc--------------------cagcaatta---------attttcagcctgtttt-------------------------tttt--------tggaaaagcaagaagaattttattga-------------------------------------------tgctc----attg---ctta-----tatttaag-ctaatyacg--gtttgttg----taggcttggggtgttttggaacagagagtcggtaacttgtcagcagctagaagattatttagatcctcgctcaatataaattctc-agagttatataacatggatgacatgggcagcattggaggaggaccaaggaaattcggttcgtgctgaagaaattcgtaacctctatttccagcaggtcggta-atacaattggcttatag--t-acgct---------gacttaagc-t---------tt-ggc----tatt-actctgtaaataa-aaaacaatc-taagtacatg-ttgcctgataagttgaggaaaatttac--------agttttcctatgc------------ttttt-------t------------ctaattt-tgag------ttcc----------------------------------------------------------------------------------------------------------------------------------------------------------------------------
>I28614_M040_Malvaceae_Hydrogaster_trinervis_seq1
----------------------------------------------------------------------------cagagagcagtgtcaattgactcaacaactgaaagtgcagctcgatgtttacaagtaat----agtt---agta----cccc-atgatat----gaggcatat-----aaatcgtca----------agttcaat----tgacctaaactc-c---------------------tattaatta---------atatcat-catg----------------------------------------------------------------------------------------------------------------ctt----aatg---ccca-----ctttaaag-ctcgatgtc--cttttttgt--ataggcttggggtgttttggaacagagagctggtaacttatcagcagctcgaagattatttagatcctccctcaatataaattctc-agagttacgtaacatggatgacatgggcagcattggaggaggatcaaggaaattctgtacgtgctgaagaaattcgtaacctttacttccagcaggtcggc------gtttgtctcgtga----atgct---------gatttaagcgt---------ttgtgc----tatt-atttcttaaag----aaaccatc-tacttccct-------------------------------------agctttcccatac------------ttgtt-------t------------ttaagta-caag------ttccccag-----aatc----ctga-tgccgttgag-------aacttcaaccgg--------tcttttt---aacctttttcttggggtt---gcatg--aacagcgcactgaagtggtg-------------------------------------------------------
>I28615_M041_Malvaceae_Pterygota_brasiliensis_seq1
---------------------------------------------------------------------------------------------------------tgaaagtgctgctcgatgcttacaggtaac----agwt---waya---sctrc-atg-aat----gaggcatac-----tgat-atca----------agttcaga----tgccctaaactcacg--------------------t----------------------------------------------------------------------------atcaagaagaatttcggtgatga-aagttaa------atacgcaa----gataatcttctacctgctt----gatg---catg-----tatttaag-ctaattg-c--attttttg----taggcttggggtgttttggaacagagagctggtaacttatccgcagctagaagattatttagatcctcgctcaatataaattctc-agagttatataacttggatgacatgggcggccttggaagaggaccaaggaaattctgtgcgagctgaagaaattcgtaacctctatttccagcaggtcagt------aattggttcataa----atacag--g---ctgactgaagc-t---------tt-cac----aatt-attctgtaaat----aaacaatc-tacttccctg-ttgcctgatgagttgaggaaaatttac--------agcgtactgaagtt---gtggatgatgctt------------------catggataa-tggg------atttttaga-----------------tgttatrgw---------------------------------------------------------------------------------------------------------------------------------------------
>I28616_M042_Malvaceae_Leptonichya_maranta_seq1
------------------------------------------------------------ggcaagggaattgtaccaaaaagcagtgtcaactgactcaacaaccgaaagtgctgctcgatgtttacaggtaat----tgtt---aata---ccaac-atgatat----gaggcatat-----tga---tca----------agttcaaa----tgtcctaaactc-c---------------------taataacta---------atattatacatg----------------------------------------------------------------------------------------------------------------ctt----aatg---tata-----tatctaag-chaattgtc--atttgttg----taggcttggggtgttytggaacagagagctggtaacttatcagcggctcgaagattatttagatcatcactaaatataaattctc-agagttatgtaacatggatgacatgggcagcattggaggaggaccaaggaaattctgttcgtgctgaagaaatccgtaacctctatttccagcaggtcagt------aattggctcacaa--t-atgct---------gacttaagc-g---------ttgtgc----tgtt-tttctgtaaat----aaactgtc-tacttccctg-ctgcctgataaattgaggaaattttac--------tsctttcctatac------------tattt--------------------ttaagtt-caag------ttcctcag-----aacc----atga-tgcttttgag-------aacytctaaatg-------------------------------------------------------------------------------------------------------------------------
>I28617_M043_Neuradaceae_Neurada_procumbens_seq1
--------------------------------------ggaatgaaggaaacatagaaactgcaagagagttgtaccaaagagcaktktmtatcgactmcactactgaaagtgcagctcgatgcctacaggtct---------t--gacac--------gtgatac----aaaatgttt-----c------------------------------ttttct-------ct--------------------tatcagccaaacaa---aaccttatggatt----------------------------------------------------------------------------------------------------------------ttca-ttactg---------tcaaatttaaa-----------------ttg----caggcatggggtgttctagaacagagagctggtaacctttcagcagcgaggagattatttagatcatcactcaacataaattctc-aaagttatataacatggatgacatgggcctcactagaagaggagcaaggaaattctgtgcgtgccgaggaaattcggaatctctacttccagcaggtcagtaaattatgatgcttcataataa-aagtt---------gatgaaaat-c-------------------catg-attctttaatttt-----------tgctt------ttgctttgtga----------------c-------agcgtactgaagtt---gtggacgatgctt------------------cgtgggtta-tggg--mcyaatcacctgctgtcagtt----ytga-tgmmattkwkscagcataacgtcgtaaaagg-----aactacgg------------------------gcatc-----------------------------------------------------------------------------
>I28618_M044_Malvaceae_Pentace_laxiflora_seq1
--------------------------------------------------------------------------------------------------------------------------------------------------attat--------gtgatat----gaggcatac-----caat-atc-----------agtgcaat----tgtcttgattg--cc--------------------tagcaatta---------a-tttctgcttgcttc------------tttctttctttcttttt-------------------------ttttattcagga-aagttgaatatacatacacag----gataatcttctgcctatttactggatg---cata-----catttaag-ctgatggct--atttgttg----taggcttggggtgttttggaacagagagccggtaacctatcagcagctaggagattatttagatcctcactcaatataaattctc-agagttacgtaacatggatgacatgggcagcattggaggaggaccaagggaactcagtgcgtgctgaagaaattcgtaacctctacttccagcaggtcagt------aattggttcatag--c-atgcy---------gacttacgc-t---------tc-aga----tatt-attctgtaaat----aaatgatc-tacttccatg-ttgcctgata-----aggaaattttac--------agctttcctcttc------------ttttt------tt------------aaaattt-tgag------ttcctcgg-----aatc----caga-tgctgttgag-------aacttctaaatg--------attttta--------ttttatttggatt---acgc------------------------------------------------------------------------------
>I28619_M045_Malvaceae_Phragmotheca_mammosa_seq1
-t----------------------------------------------------------------ggagttgtaccaaagagcactttcaattgactcaacaactgaaagtgctgctcgatgcttacaggtaat----agtt---aata---ccaac-attatat----gaggcatrc-----tgat-atcaa---------agttcaaa----tgtcctaaactc-cc--------------------tagtaaatatacaagataatcttctgcctg----------------------------------------------------------------------------------------------------------------ctt----ratg---ctta-----tatttaag-ctaatygcc--aattgttg----taggcttggggtgttttggaacagagagccggtaacttatcagcagctagaagattatttagatcctcdctgaatataaattctc-agagttatataacatggatgacatgggcagcattggaggaggaccaaggaaattctgtgcgtgctgaagaaatccgtaacctctatttccaacaggtcagt------aattggttcatag--t-atgct---------gacttaagc-----------ttttgc----tatt-attctgtaaat----aaacaatc-tacttccatg-ttgcctgataagttggggaaaatttac--------agttttcctatgc------------ttttt--------------------ctagttt-tgag------ttcctcag-----aatc----caga-tgctgttgag-------aacttctaagtg--------gttttct---------tttctttgggtt---gcacgt----------------------------------------------------------------------------
>I28620_M046_Malvaceae_Camptostemon_shultzii_seq1
----------------------------------------------------------------------------------------------------------------------------------------------------------------------------ggcatac-----tgac-at------------------------------------------------------------acaagata---------gtcttctacctg----------------------------------------------------------------------------------------------------------------ttt----gatg---cata-----tatttaag-gtaaccgtc--atttgttt----taggcttgtggtgttttggaacaaagagctggtaacttatcagcggctagacggttatttagatcgtcrctcaatataaattctc-agagttatataacttggatgacatgggcagcattggaggaggatcaaggaaattccgtgcgtgctgaagaaatccgtaacctctatttccagcaggtaagt------atttgggaaaaat---------------a--a-caagaaa-tt-------cttatgc--------------------------------------------------------------------------------------------------------ttttt--------------------ccaattt-ttaa------tcccttag-----aatc----caga-tg----------------------------------------------------------------------------------------------------------------------------------------------------
>I28621_M153_Malvaceae_Trichospermum_sp_seq1
-----------------------------------------------ggaatgtatccacagcaagggatytgtatcaaagagcastgtcaattgactcmacaactgaaagtgcggctcgatgtttacaggtaat----agtt---aata----accc-attatat----gaggtcwat-----cgwtcgtga----------agttcaat----tgtcctaaactc-c---------------------tatgaatwta--------atatcacgcayt----------------------------------------------------------------------------------------------------------------cty----aatg---ccha-----ctcttaag-cttgtagtm--cttttttg----taggcttggggtgttttggaamagagagctggaaacttatcagcagctcgaagattatttagatcctccctcaatataaattctc-agagttatgtaacatggatgacatgggcagcattggaggaggatcaaggaaattctgtacgtgctgaagagattcgtaacctttacttccagcaggtcagy------ggttgtctcatga----atgct---------gatttaagt-t---------ttgcgctatatatt-atttcgcmaag----aaaccatc-tayttcct--------------------------------------agytttctcgtah------------tatat--------------------ttaagta-caag------ttccthrga-attaatc----ctga-tgctgttgag-------wacttcadctgk--------ttttttw-----wyttkktytttkkwtt---gcatg--aacagcgtaccgaagtrrt--------------------------------------------------------
>I28623_M048_Malvaceae_Abroma_augusta_seq1
-------------------------------------------------------tcaacagcaagggaattgtaccaaagagcagtgtcaattgactcaacaactgaaagtgctgctcgatgtttacaggtaat----tgtt---aata---cctac-atgatat----gaggcatat-----aga---tca----------agttcaaa----tgtcctgaactc-c---------------------tagcaagta---------atattatacatg----------------------------------------------------------------------------------------------------------------ctt----aatg---cata-----catttaag-ctaattgtt--gtttgttg----taggcttggggtgttttggaacagagagctggtaacttatctgcagctcgaagattatttagatcatcactcaatataaattctc-agagttacgtaacatggatgacatgggcagcattggaggaggaccaaggaaattctgttcgtgctgaggaaattcgtaacctctatttccagcaggtcagt------aattggctcacag--t-atgct---------gacttaagc-t---------ttgtgc----tggt-gttctgtaaat----aaaccgtc-tacttctgtg-ctgcatgataaaaagaggaaactttac--------agctttcctatac------------tattt--------------------taaaattaaaag------ttcccctg-----aatc----gtga-tgctgttgag-------aacctctaaatg--------atttttt-----ct---------------------------------------------------------------------------------------------------
>I28624_M049_Malvaceae_Corchoropsis_tomentosa_seq1
---------------------------------------------------------------------------------------------------------------tgctgctcgatgcttacaggtaat----agtt---aatac-ctgcatgatcatat----gaggcatac-----caaa-atca----------agctcaaa----tgtactaaagtc-c---------------------tagaagcaag--aa---gattttattgatg------------aa---------------------------------------------------------aagttcg------atactcaa-gaacatcaacttctccctcctc----gatg---caca-----catttaag-ttcattgcc--atttgttg----taggcttggggtgttttggagcagagagccggtaacttatccgcagctagaagattatatagatcctcgctcaatataaattctc-agagttatgtaacatggatgacatgggctgcattggaggaggaccaaggaaattctgtgcgagctgaagaaattcgtaacctctatttccagcaggtcagt------aattggctcatag--c-atgcg---------gacttaagc-t---------tt-ggc----tatc-attctgtacat----acaaaatt-----------------------------------atac--------agcttt-------------------------------t---------------------------------------------------caga-tcctgttgag-------gttttctaaatg--------atttt-----tcttttcttctttggact---gcacgt-aacagcgcactgaagttgtcgatgatgcttcatgggtgatggggtttttagatgtcatcgacccagc--------
>I28625_M193_Malvaceae_Apeiba_tibourbou_seq1
------------------------------------------------gaatatatcaacagctagggaactgtatcaaagggcactgtcaattaactcaacaactgaaagtgctgctcgatgtttacaggtaat-aatagtt---aata----ccat-gtgatat----gaggcacac-----t--g-atca----------agttcaaa----tatccaaaattc-c---------------------taataatta-----------------catg----------------------------------------------------------------------------------------------------------------ttt----aatg---caca-----catttaag-ctcattttc--aatttttg----taggcttggggtgttttggaacagagagctggtaacttatcagcagctcgaagattgtttagatcctctctcaatataaattccc-agagttatgtaacatggatgacatgggcagcattggaggaggatcaaggaaattccgtacgtgctgaagaaattcgtaacctgtacttccagcaggtcagt------gattgtgtctcat-ga-atgct---------gacttaagc-t---------ttgtgc----tatt-attccttaaac----aaaccatc-tacttccatc-ttgc------------------------------------------------------------------------------------------------------------------------ctga-tgctgttgag-------gacttcaagtga------------------ttttttatcctttgcatt---gcatga-aacagcgtactgaagtggtggatgatggttcctgggtactgggatttttagatgtcattgat-----------cc
>I28626_M226_Malvaceae_Helicteres_guazumifolia_seq1
-------------------------------------------------------------------------taccaaaaagcactgtcaattgactcaacaactgaaagtgctgctcgatgcttacaggtaat----agtt---aata---tggac-atgatat----gaagcatag-----tgat-atca----------agttcaaa----tgtcctagactc-cc--------------------tagtaacca---------atcttc-aaatg----------------------------------------------------------------------------------------------------------------ctt----aatg---cata-----tatttaag-ctagttgcc--acttcttg----taggcttggggtgttttggagcagagagctggtaacttatcagcagctcgaagattatttagatcatccctcaatgtaaattccc-agagttatgtaacatggatgacatgggcagcattggaggaggaccaaggaaattctgtacgagctgaagaaattcgtaacctttatttccagcaggtcagt------aatagagcctcaa-gt-atgccagagttaagcatttaagc-t---------ttatgc----tatt-gttctgt---------------------------------------------------------------atctttcacattcttg---------agttt--------------------gagattt-tgag-------tccttgg-----aatc----atga-tagtaccgaa-------aacctataaatg--------atttatt----tttttctcctttgtgtt---gcatg-----------------------------------------------------------------------------
>I28629_M052_Malvaceae_Spirotheca_rosea_seq1
-----------------------------------------------------------------------------------------------------------------------gatgcttacaggtaat----ggtt---aata---cctac-atgatat----aaggcatac-----tgat-atca----------agttcaaa----agtcctaaactc-cc--------------------tagcaatta---------attttctgcctgcttttt-----------tttttttttttctttt--------ctgaaaagcaagaagaattttatt------------------------------------------------------gagg---cata-----tatttaag-ctaatcgcg--gtttgttg----taggcttggggtgttttggaacagagagtcggtaacttatcagcagctagaagattatttagatcctctctcaatataaattctc-agagttatataacatggatgacatgggcagcattggaggaggaccaaggaaattcggtgcgtgctgaagaaattcgtaacctctatttccagcaggtcggt------aattggctcatag--g-atgtt---------gacttaagc-t---------tt-ggc----tatt-attctgtaaat---aaaacaatc-taattccatg-tttcctgataagttgaggaaaatttac--------agtttttctatgc------------ttttttttttctt------------ctaattt-tgag------ttcctcat-----aatc----tgga-tgctgttgag-------aaattctaatga--------tttcttt-----tctttg----------------------------------------------------------------------------------------------g
>I28630_M053_Malvaceae_Huberodendron_swietenioides_seq1
------------------------------------------------------------------------------------------------------------------------------------------------------------------------------------------gt-atca----------agtccaaa----tgtcctaaactc-ct--------------------tagcaatta---------attttctgcctgcctt------------------ttttctttttc--------ttgaaaagcaagaagaattttwttgatga-aagttaa------atatacaa----gataatcttctgcctgctc----gatgcatcata-----tatttaag-ctaatcgca--gtttgttg----taggcttggggtgttttggagcagagagccggtaacttatcagcagctagaagattatttagatcctcgctcaacataaattctc-agagttatataacwtggatgacatgggcagcattggaggaggaccaaggaaattctgttcgtgctgaagaaattcgtaacctgtatttccagcaggtcagt------aaatggctcatagtat-atgct---------gacttaagc-t---------tt-ggc----tatt-attctgtaaat----aaacaatc-taattccatg-ttgcctgataagttgaggaaaatttac--------agttttcctatgc------------ttttt-------c------------taayttt-tgag------ttcctcgg-----aatc----caga-tgatgttgag-------aacttctaaatg--------attttct-----tttctttg----gatt---gcactt-aacagc---------------------------------------------------------------------
>I28631_M054_Malvaceae_Trochetiopsis_benjaminae_seq1
---------------------------------------------------------------aagggaattgtaccaaaaagcaatgtcaattaactcaacaaccgaaagtgctgctagatgcttacaggtaat----a------------------aatagtat----gaggcatac-----caaa-atca----------agctcaat----tgtactraaktc-c---------------------tagaarcwag--aa---tattttattgatr------------m----------------------------------------------------------aaattcg------atgcacaa-raacataatcttctccctcstc----gatg---tatw-----aatttaag-ctaattkcc--adttgttg----taggcttggggtgttttggaacakagagyyggtaahttatcagcggctagaagahtatttagatcdtcgctcaacataaattctc-agagttatataacatggatgacatgggcrgcactggaggadgamcaaggaaattctgtgcgtgctgaagaaattcgtaacctctatttccagcaggtnagt------mattggctcatag--c-atgcn---------gacttaagc-t---------ct-ggc----tatc-antctgtamaw----raaaaawa------------------------------------had--------agcttt-------------------------------t---------------------------------------------------baga-ttctgtggwgr-----tattttctaaatg--------rtttcct--gtttyttcttctttgract---gcaykt-aacagcrcackgaagttgtggatgatgcttcatgggtgatgggtttytt--------------------------
>I28632_M055_Malvaceae_Eriolaena_candollei_seq1
--------------------------------------------------------------------------------------------------------------------------------------------------------------------------rmaagtkwy-----caaa-rwyw----------wrmtcaak----wbyackrmagtc-c---------------------tagaagcaag--aa---tattttattgatg------------a----------------------------------------------------------aaattcr------wtgcrcaa-gaacataatcttctcyctcctc----gatg---tatw-----aatttaag-mtaattdcc--adttgttg----taggcttggggtgttttggaacagagagycggtaahttatcagcggctagaagattatttagatcktckctcaacataaattcty-hgagttatataacatggatgacatgggcrgcactggaggasgaccaaggaaattctgtgcgtgctgaagaaattcgtaacctctatttccagcaggtcagt------aattggctcatag--c-atgck---------gacttaabc-t---------yt-ggc----tatc-attytgtacat----aaaaaata------------------------------------kat--------agcttt-------------------------------t---------------------------------------------------yaga-ttctgtggwgr-----tatttyctaaatg--------rtttc-----ttttttcttctttgaact---gcacgt-aacagcrcacggaagttgtggatgatgcttcatgggtgatggggt------------------------------
>I28633_M056_Malvaceae_Adansonia_digitata_seq1
------------------------------------------------------------------------------------------------------------------------------------aat----agtt---aata---cctay-atgatata--caagttatac-----caat-atca----------agttcaaa----tgtcctaaactc-cc--------------------tagcaatta---------attttctgcctgcctttt-----------ttttttbtttttttttk-------gggaaaaacaagaagaattttatt------------------------------------------------------gatg---cata-----tatttaaa-ctaatcttg--gtttgttg----taggcytggggtgttttggaacagagagtcggtaacttatcagcagccagaagattatttagatcctcgctcaatataaattctc-agagttatataacatggatgacatgggcagcattggaggaggagcaaggaaattcdgtgcgtgctgaagaaattcgtaacctctattttcagcaggtcggta-attgaattggctcatag--t-acgctga-------gacttaacc-t---------tt-ggc----tatt-attctgaaaat---aaaacactc-taattacatg-ttgcctgataagttgatgaaaatttacagtttta-ggtttttgtatct------------tttttcccccccy------------ctaattg-tgag------tttttcag-----aatc----caga-tgctattgat-------aacttstaaa---------------------------------------------------------------------------------------------------------------------------
>I28635_M058_Malvaceae_Byttneria_aculeata_seq1
-------------------------------------------------aatatatcaacagctagggaattgtaccagagagcaatctctattgactcaacaactgaaagtgctgctcgatgtttacaggtaat----agtt---gaaa---cctac-ttgatac----aaggtatatca--------atca----------agttctaa----tgtcgtaaactc-c---------------------gagtaatta---------atagtatacgt-----------------------------------------------------------------------------------------------------------------ctt----tatgtg-cata---cttacttaaa------------ctttgtta----caggcttggggtgttttggaacagagagctggtaacttatcagcagctcgaagattatttagatcatcactcaatataaattctc-atagttacgtaacatggatgacatgggcagccttggaggaggaccaaggaaattctgttcgtgctgaagaaattcgcaacctctatttccagcaggtcagt------aattggctcatag--t-atgct---------agcttagaagccttgtcatgatgtgc----tgtt----------------ataccatc-tatcttctaa-ctacctgataaattaaagaaacttcat--------agctttctatact------------atttt--------------------ttaagta-gaag------ttccttag-----gata----gtga-tgcygtttaa-------aacctatatgta----tttaattttaaaa-----------tcaggatt-----------------------------------------------------------------------------------tg
>I28637_M060_Malvaceae_Duboscia_vifidiflora_seq1
------------------------------------------------------------------------ttaccaaagagcactgtcaattgactcaacaactgaaagtgcagctcgatgtttacaggtaat----agtt---aatg---cc-ac-at--tat----gaggcatat-----catttgtca----------agttcaat----tgtgctaaactc-c---------------------tattaattagttaa---tatatcatacatgctt---------------------------------------------------------------------------------------------------------------------ata---tatgcactcctttatag-cttgttatc--attttttg----taggcttggggtgttttggaacagagagttggtaacttatcagcagctcgaagattatttagatcctccctcaatataaattctc-agagttatgtgacatggatgacatgggcagcattggaggaggatcaaggaaattctgtacgtgctgaagaaattcgtaacctgtacttccagcaggtcag----------------atga----aagct---------gatttaagc-c---------ttgtgc----tata-attttgtaaat----gaaccatc-tacttccctg-ttgcctaataaattgaggaaattttac--------agctttcccatac------------ttttt------tt------------taatgta-caag------ttcctcag-----aatc----ctga-tgctgttgag-------aacttc-aaacg--------gcttttt-----actttttctttggatt---gcatga-aacagc---------------------------------------------------------------------
>I28638_M061_Malvaceae_Basiloxylon_brasiliensis_seq1
-------------------------------------------------------------------------------------------------------------------------------------------agtt---aaca---cctac-atg-tat----gaggcatac-----cgat-atca----------agctccaa----tgtcctaaactc-cc--------------------tagcaagta---------atttt-tgcctgcttc------------------ttttatgttct--------ttggaaagcaagaagaattttagtaatga-aagttaa------atacgcaa----gataatcttctgtctgctt----gatg---cata-----catgtaag-ctaatcg-c--atttgttg----taggcttggggtgttttggaacagagagccggtaacttatctgcagctagaagattatttagatcctcgctgaatataaattctc-agagttacataacatggatgacatgggcggccttggaggaggaccaagggaattctgtgcgtgctgaagaaattcgaaacctctatttccagcaggtcagt------aattggctcataa----atactg--g---ctgactgaaac-t---------tt-cgc----aatt-tttctgtaaat----aaacaatcatacttcattg-ttgcctgatgagatgaggaaaatttac--------agcgtactgaagtt---gtggatgatgctt------------------catggataa-tggg------atttttaga-----------------tgtcattgacc------cagctcttgaca--------gcatca-----------------------------------------------------------------------------------------------------------
>I28639_M249_Malvaceae_Gyranthera_amphibiolepis_seq1
------------------------------------------------------------------------------------------------------------------------------------aat----agtt---aata---cctat-atgatat----aacgcatacattattggt-atta----------actccaaa----tgttctaaactc-ct--------------------tagcagtta---------attttctgcctgcctt------------------------ttttt--------ttgaaaagcaagaagaaatttattgatga-aagttaa------atatacaa----gataatcttctgcctgctc----gatgcatcata-----tatttaag-ctaatcgcg--gtttcatg----taggcttggggtgttttggaaaagagagccggtaacttatcagcagctagaagattatttagatcctcgctcaacataaattctc-agagttatataacatggatgacatgggcggcattggaggaggaccaaggaaattctgttcgtgctgaagaaattcgtaacctgtatttccagcaggtcaat------aattggctcctagcat-atgct---------gacttaagc-t---------tt-ggc----tatt-attctgtaaat----aaacaatc-taattccatg-ttgcctgataagttgaggaaaatttac--------agttttcctatgc------------ttttt-------c------------taatttt-tgag------ttcctcgg-----aatc----caga-tgctattgag-------aacttctaaatg--------attttct-----tttcttt----------------------------------------------------------------------------------------------
>I28640_M062B_Malvaceae_Diplodiscus_paniculatus_seq1
------------------------------------------------------------------------------------------------------------------------------------------------------------------------------------------------------------------------------------------------------------------------------tttctgcttgcctc------------ttttttttstggttttkgggggggatkataaagcaaga---gttktattgaaga-aagttga------atacacag----gataatcttctgcctgctt----gatg---cata-----catttaag-ctagtggct--atttgttg----taggcttggggtgttctggaacagagagccggtaacctatcagcagctagaagattatttagatcctcactcaatataaattctc-agagttatgtaacatggatgacatgggcagcattggaggaggatcaaggaaattcagtgcgtgctgaagaaattcgtaatctctacttccagcaggtcagt------aattggttca-ag--t-atgct---------gacttacgc-t---------tc-aga----tatt-attctgtaaat----aaacgatc-tacttccatg-ttgcctgata-----akgaaattttac--------agctttcctgttc------------ctttt------tt------------aaaattt-tga-----------------------------aga-tgctgttgag-------aacttctaaatg--------attttta--------tttaatttggatt---gcacat-tacagcgtactgaag------------------------------------------------------------
>I28641_M063_Malvaceae_Brownlowia_peltata_seq1
-----------------------------------------------------------------------------------------------------------------------------------------------------------------------------------------aat-gtca----------agtgcaat----tgycttgattg--cc--------------------tagcaatta---------a-tttctgcttgcttcttcttcttctttttttttctttttttttt-------------------------cttttttgagga-aagttgaatacacatacacag----gataatcttctgcctacttactggatg---cata-----catttaag-ctaatggct--atttkttg----taggcttggggtgttttggaacagagagccggtaacctatcagcggctaggagattatttagatcctcactcaatataaattctc-agagttacgtaacatggatgacatgggcagcattggaggaggaccaaggaaactcagtgcgtgctgaagaaattcgtaacctctacttccagcaggtcagt------aattggttcatag--t-atgct---------gacttacgc-t---------tc-aga----tact-attctataaat----aaatgatc-tacttccttg-ttgcctgata-----aggaaattttac--------agctttcctcttc------------ttttt------tt------------waaattt-tgag------ttcctcgg-----aatc----caga-tgctgttgag-------aacttctatatg--------att--------------------------------------------------------------------------------------------------------------
>I28642_M064_Malvaceae_Burretiodendron_esquirolii_seq1
-------------------------------------------------------------------------------------------------------------------------------------------------------------c-atgatat----gaggcatac-----caat-atca----------agtttacaa---------------------------------------------ga---------atcttctctttc----------------------------------------------------------------------------------------------------------------ctc----aatg---ctta-----catttaag-ctaattgcc--ttttcttg----taggcttggggtgttttggaacagagagccggtaacttatcagcagctagaagattatttagatcctcgctcaatataaattctc-agagttatgtaacatggatgacatgggcagcgttggaggaggaccaaggaaattctgtgcgtgctgaagaaattcgtaacctctatttccagcaggtcagt------aattggttcgtag--t-atcct---------gacttaagc-t---------tt-ggc----tact-----------------------------------------------------------------------agccttcctaccc------------ctgtg-------t------------ctagttc-tgag------ttcctgag-----attc----caga-tgctgtt----------aacttctaaact--------att--------------------------------------------------------------------------------------------------------------
>I28643_M065_Malvaceae_Hermannia_flammea_seq1
--------------------------------------------------atatacaaacagcaaggaaattgtaccaaagagcactgtcaatcgactcgactacagaaagtgctgctcgctgtttacaggtaattaatagtt---aata---rccat-ataatat----gaggcatacc---a-----atca----------aattaaaa----cgtcctaaaatc-c---------------------tagta-----------------------------------------------------------------------------------------------------------------------------------------ctt----aatg---cata-----gatttatg-ctaattgtc--aattgttg----taggcttggggtgttttggaacagagagttggtaacttgtcagcagcgcgaagattgtttaggtcctcgctcgatataaactctc-agagttatgtaacatggatgacatgggcagcattcgaggaggaccaaggaaattctgtgcgtgctgaagaaattcgtgacctctatttccagcaggttagt------agtttaattacag--t-atgct---------gactgaggt-----------ttatgat-tctatc-attctgtgaat----aaaccatg--------------------------------------------------------------------------------------------------------------------------------aatg----gtga-tgctgtcaga-------aacttatagtatctttctttatttttg----cccttcttctttgtgtt---gcacga-aacagcgtactgaagttgtggatgacgcttcatgggtaatgggatttttagatgtcattgatccagcc----att
>I28644_M066_Malvaceae_Thomasia_solanaceae_seq1
----------------------------------------------------------------agggaattgtatcaaagagcactgtcaattgactcaacaactcaaagtgccgctcgatgtttacaggtaat----agtt---aata---cccacaatgatat----gatgcaaat-----gga---tcg----------agtttaaa----tgtcctaaactc-c---------------------tagtaattg---------atattatacacc----------------------------------------------------------------------------------------------------------------ctt----aatg---catt-----cgtttaag-ctaattgtc--atttgttg----taggcttggggtgttttggaacagagagctggtaacttatcagcggctcgaagattatttagatcctcgctcaatataaactctc-agagttatgtaacatggatgacatgggcagcattggaggaggaccaaggaaattctgtgcgtgctgaagaaattcgtaacctctacttccagcaggtcagt------aattggctcacag--taatgca---------tacttaagc-t---------ttgtg-----tgttaagtctgtaaat----aaaccat----cttccctg-ttgcctgataaactgaggaaaatttac--------acctttcctatac------------tattt--------------------tcaagtt-cgag------ttcctcat-----aacg----gtga-tgctgttgag-------aacctctaaatg--------atggtta-----cctttttctttggatt---gcatga--------------------------------------------------------------------------ag
>I28645_M067_Malvaceae_Guichenotia_ledifolia_seq1
------------------------gggatggatggaatggaaggaagggaatatatcaacagcaagggaattgtatcaaagagcactgtcaattgactcaacaactcaaagtgccgctcgatgtttacaggtaat----agtt---aata---cccacaatgatat----gatgcaaat-----aga---tcg----------a--------------------------------------------------------------------------------------------------------------------------------------------------------------------------------------------------------------------gtttaag-ctaattgtc--atttgttg----taggcttggggtgttttggaacagagagctggaaacttatcagcagctcgaagattatttagatcctcactcaatataaactctc-agagttatgtaacatggatgacatgggcagcattggaggaggaccaaggaaattctgtgcgtgctgaagaaattcgtaacctctacttccagcaggtcagt------aattggctcacag--t-atgca---------tacttaagc-t---------ttgtgc----tgtcaagtctgtaaat----aaaccat----cttccctg-ttgcctgataaactgaggaaaatttac--------acctttcctgtac------------tattt--------------------tcaagtt-cgag------ttcctcat-----aatg----gtga-tgctgttgag-------aacttataaatg--------atcttta-----cctttttctccggatt---gcatga--------------------------------------------------------------------------aa
>I28646_M068_Malvaceae_Helmiopsis_sp_seq1
-----------------------------------------------------------------------------------------------------------------------gatgcttacaggtaat----agtt---aatac-ctacacgatcatat----gaggcatac-----caaa-atca----------agctcaat----tgtagtaaagtc-c---------------------tagaagcaag--aa---tattttattgatg------------a----------------------------------------------------------aaattcg------atgcacaa-gaacataatyttctccctcctc----gatg---tatt-----aatttaag-ctaattgcc--atttgttg----taggcttggggtgttttggaacagagagccggtaatttatcagcggcyagaagattatttagatcgtcgctcaacataaattctc-agagttatataacatggatgacatgggcagcactggaggaggatcaaggaaattctgtgcgtgctgaagaaattcgtaacctctatttccagcaggtcagt------aattggctcatag--c-atgct---------gacttaagc-t---------ct-ggc----tatc-attctgtacat----aaaaaat------------------------------------------------agcttt-------------------------------t---------------------------------------------------taga-ttctgtgkggg-----tattttctaaatg--------gtttc-----ttttttcttctttgaact---gcacgt-aacagcgcacggaagttgtggatgatgcttcatgggtgatggggtttttagatgtcatt----------------
>I28647_M069_Malvaceae_Cheirolaena_linearis_seq1
--------------------------------------------------------------------------------------------------------------------------------------t----agtt---aatac-ctacacgatcatat----gaggcatac-----caaa-atca----------agctcaag----tgtgctaaagtc-c---------------------tagaagtaag--aa---tattttattgatg------------a----------------------------------------------------------aaattcc------atgcacaa-gaacataatcttctccctactc----gatg---tatt-----tatttaag-ctaattgac--atttgttg----taggcttggggtgttttggaacagagagcgggtaatttatcagcggctagaagattatttagatcgtcgctcaacataaattctc-agagttatataacatggatgacatgggcagcactggaggaggaccaaggaaattctgtgcgcgctgaagaaattcgtaacctctatttccagcaggtcagt------aattggctcatag--c-gtgct---------gacttaagc-t---------tt-ggc----tatc-attctgtacat----aaaaaaa------------------------------------------------accttt-------------------------------t---------------------------------------------------taga-ttctgtggaga-----tattttctaaatg--------gtttc-----ctttttcttctttgaact---gcatgt-aacagcgcacggaagttgtggatgatgcttcatgggtgatgggttttttagatgtcattgatccagc-------c
>I28648_M070_Malvaceae_Helmiopsiella_madagascariensis_seq1
----------------------------------------------------------------------------------------------------acaaccgaaagtgctgctmgatgcttacaggtaat----agtt---aatac-ctacacgatcrtat----krggcatac-----caaa-atca----------agctcaat----tstactraagtc-c---------------------tagaagcwag--aa---tattttaytkatr------------a----------------------------------------------------------arattcr------atgcrcaarraayrtaatmttctccctcbtc----gatg---tatw-----aatttaag-ctaattkcc--awttgttg----taggcttggggtgttttggaacagagagncggtaayttatcagcggchagaagattatttanatcdtcgctcaacataaattctc-agagttatataacatggatgacatgggcdgcactggaggaggaccaagsraattctgtgcgtgctgaagaaattcgtaacctctatttycagcaggtcagt------ahttggctcatan--c-atgct---------gacttaagc-t---------bt-ggc----tatc-attctgtacat----aaaaaawa----------------------------------kmtat--------agcttt-------------------------------t---------------------------------------------------yaga-ttctgtggwkr-----tattttctaaawg--------rtttyw----ttcttyytyyttkgamct---gcacky-arcagmrcacggaagttgtggatgatgcttcatgggtgatggggtttt---------------------------
>I28649_M071_Malvaceae_Goethalsia_meiantha_seq1
--------------------------------------------------------------------------atcaaagagcactgtcaattgactcaacgactgaaagtgcggctcgatgtttacaggtaat----agtt---aata----ccac-atgattt----aaggcatat-----catttgtca----------aa-tcaat----tgtcctaaactt-c---------------------tattgatta---------atatcatacatg----------------------------------------------------------------------------------------------------------------ctt-----atg---caca-----cctttaag-ctcattatc--attttttg----taggcttggggtgttttggaacagagagttggtaacttatcagcagctcgaagattatttagatcctccctcaatataaattctc-agagttttgtgacatggatgacttgggcagcattggaggaggatcaaggaaattctgtacgtgctgaagaaattcgtaacctctacttccagcaggtcagt------cattgtttcatga----atgct---------gatttaagc-t---------ttgtgc----tatc-attttgtaacc----aaaccatg-tgcttccctg-ttgcc--------------gaaatttt--------agctttcccatac------------ttttt--------------------tcaagta-caag------tttctcag-----aatc----ctga-tgtggtttga-------gaactttaaatg--------gttttta-----actttttccttggatt---gcatga-aacagcgaaccgaa-------------------------------------------------------------
>I28650_M072_Malvaceae_Clappertonia_ficifolia_seq1
----------------------------------------------gggaatatatcaacagcaagggaactgtatcaaaragcattgtcaattgactcaactactgaaagtgctgctcgatgyttacaggtaat-attagtt---aatw----acak-atcatgt----gaggcatatc---a-----atca----------ag-tcaaa----tgcyctaarctm-c---------------------tattaattaa------------tataaatg----------------------------------------------------------------------------------------------------------------btt----aatg---caca-----catttaag-ctcattgtc-aattttttg----taggcttggggtgttttggaacagagaghdggyaacttatcagcagctcgaagattgtthagatcctctctcaacataaattctc-agagttatgtdacatggatgacatgggcagcattggadgaggatcaaggaaattchdtacgtgctgaagaaattcgtaacctctatttccagcaggtcdgt------gatwttgwcncat----------------------------c---------tcgtgc----tacc-atavmataday----aaaccatc-tamttcccwg-btccctgatagattgatgaaatwtttc--------dgctttytcatac------------dttyt--------------------ttatgtt-maag------ttcmtcar-----aatcatgtatga-tgctgttgag-------aacttcaaatga--------tytttta------ctgtttctttggwtt---gcayga-aacagcgaactgaag------------------------------------------------------------
>I28652_M074_Malvaceae_Hildegardia_barteri_seq1
------------------------------------------------------------------------------------attgtcaattgactcaacaactgaaagcgctgctcgatgcctacaggtaat----agtt---aaaa---cctaa-aag-aat----gagacatgc-----cggt-atca----------agttcaaa----tgtcctaaactc-cc--------------------t----------------------------------------------------------------------------aggaagaagaatttcagggatga-aagttaa------ttacacaa----ggtaatcttctgtctgctt----gatg---cata-----catttaag-ctaatcg-c--atttgttg----taggcttggggtgttttggaacagagagccggcaacttatctgcagctagaagattatttagatcctcactcaacattaattctc-agagctatataacatggatgacatgggcggcattggaagaagaccaaggaaattctgtgcgtgctgaagaaattcgtaacctgtatttccagcaggtcagt------aactggctcatga----atacta--g---ttgactaaagc-t---------tt-cac----tatt-tttctgtaaac----aaacaatc-tacttccctg-tggcctgatgagttgaggaaaattttc--------agcgtactgaagtt---gtggatgatgctt------------------catggataa-tggg------atttttaga-----------------tgtcattgacc------cagcccttgaca--------gcataaa----------------------------------------------------------------------------------------------------------
>I28653_M168_Malvaceae_Theobroma_cacao_seq1
--------------------------------------------------atatatccacagcaagggaattgtaccaaagagcgctgtcaattgactcaacaactgaaagtgctgctcgatgtttacaggtaat----agttt--aata---tccac-atcatat----gaggcatac-----agat-atca----------agtttaaa----tgccctaaactc-c---------------------tagtaatta---------atcttcagcaag----------------------------------------------------------------------------------------------------------------cgt----agtg---caaa-----cattt-ag-cttgttgcc--atttgtcg----taggcttggggtgttttggaacagagagctggtaacttatcagcagctcgaaggttatttagatcctcgctcaatataaattctc-agagctatgtaacatggatgacatgggcagcgttggaggaggaccaaggaaactctgtgcgtgctgaagaaattcgtaacctctatttccagcaggtcagt------aattggattacag--t-atgct---------cacttaagc-t---------atgttc----tatt-gttctgtaaat----aaaccatc-tattttcctg-ctgcctaataaatttaggagaacttat--------atctttcctatac------------ctttt--------------------ttaagtt-ccag------ttcctcag-----aatc----atga-tgctgttgaga------aacctctgaatg--------atttttt-----tc---------------------------------------------------------------------------------------------------
>I28654_M105_Malvaceae_Pachira_aquatica_seq1
-----------------------------------------------------------------------------------------caatcgactcaacaactgaaagtgctgctcgatgcttacaggtaat----agtt---aata---cctgc-atgatat----aaggtatac-----tgat-atca----------agttcaaa----tgtcccaaactc-cc--------------------cagcaatta---------attttctgcctgctt--------------------------tttt--------tggaacagcaagataaattttatt------------------------------------------------------gatg---ctta-----tatttaag-ctaatcacg--gtttgttg----taggcttggggtgttttggaacagagagtcggtaacttgtcagcagctagaagattatttagatcctcgctcaatataaattctc-agagttatataacatggatgacatgggcaacattggaggaggaccaaggaaattcagtgcgtgctgaagaaattcgtaacctctatttccagcaggtcggtt-atacaatcggcttatag--t-acgct---------gacttaagc-t---------tt-ggc----tatt-actctgtaaataa-aaaacaatc-caagtacatg-ttgcctgataagttgaggaaaatttac--------agttttcctatgc------------ttttt-------t------------ctaattt-tgag------ttcctcag-----aatc----cgga-tgctgttgag-------aacctctaa----------------------------------------------------------------------------------------------------------------------------
>I28655_M148_Malvaceae_Robinsonella_mirandae_seq1
------------------------------------------------------------------------------------actttcgatcgactcaacaacygaaagtgctgctcgatgcttacaggtaac----cgtt---agta---cctrc-atgatat----gaggyrtac-----tgat-ata-----------------------------------------------------------acaagata---------atyttctgcctg----------------------------------------------------------------------------------------------------------------ctt----gatg---cata-----tattkaag-ttaatcacc--atttgttg----taggcttatggtgttttggavcaaagagccggtaatttatcggcagctagacggttatttagatcgtcgctcaatataaattctc-avagctatataacatggatgacatgggcatcattggaggaggaccaaggaaattcygtgcgtgctgaagaaatccgtaacctttatttccagcaggtcagh------atttggggaagat---------------a--agcatgaga-tk-------cttwtkt----tttt-tttybbbdwdbyb-------------------------------------------------------------------------------hbntttty--------------------ctagttt-tgag------ttcctyag-----aatc----cgta-tgctgttgag-------aacttgtaaatg--------awtttaw---------gtttttcrtatt---gyatgy-aacagcgtactgaagttgtggacgatgcttcgtgggtaatgggatttttagacgtcattgatccggctctggaca
>I28656_M002_Malvaceae_Tilia_americana_seq1
--------------------------------------------------------------cgagggaattrtacgaaagagcgctgtcaattgattcaacaagtgaaagtgctgctcgatgtttacaggtgta----gttt---tata---cccat-ataatat----gaggcatgc-----agat-atca----------agttcaaa----tgtcttaaaatc-c---------------------tggtaattg---------atcttttgaatg----------------------------------------------------------------------------------------------------------------gtt----aatg---cata--------------ctagttgcc--atttgttg----taggcttggggtgttttggaacagagagctggtaacttatcagccgctcgaagattatttagatcctcgctcaatataaattctc-agagctatgtaacatggatgacatgggcagcattggaggaggatcaaggaaattctgtgcgtgctgaagaaattcgtaacctctatttccagcaggtcagt------aattggctcaaga----atgcct--------gacttaadbyt---------tystga----tatt-attctgtaaat----gaacaatg-tactttcctg-ttgccttggaaatcgaggaaaaaatactaaaacatatcattcctctac------------ttttt---------------------taggat-cgag------ttcctcag-----aatc----atta-tagtattgag-------aacctctaaa---------------------------------------------------------------------------------------------------------------------------
>I28657_M180_Malvaceae_Triumfetta_lappula_seq1
--------------------------------------------------------------caagggaactgtatcaaagagygytgtcaattgactcaactaccgaaagtgctgctcgatgtttacaggta--------------------------atcaagt----gaggcatat-----c-a--atca----------agttcaaa----tgccctaaactc-c---------------------tattagttaa----------tatataaatg----------------------------------------------------------------------------------------------------------------crt----aatg---casa-a---catttaag-ctcattgtcaatttttttg----taggcttggggtgttttggaacagagagcaggtaacttatcagcagctcgaagattatttagatcctctctcaatataaattctcaagagttatgtaacatggatgacatgggcatcgttggaggaggatcaaggaaactccgtacgtgctgaagaaattcgtgacctctatttccagcaggtaagt------gattgtgttatgt--y-------th------atctcaagaat-------------------kctt--------------------------------------------------------aattkac--------agctttttcataagtas--------attgk--------------------ttatgtt-caag------ttcctsag-----aatca-ggatrt-tgctattgag-------aacttmaaatgg-------tgtttttatatactttttttctttggatt---gcatgaaaacagcgaascgaagtggttgatgatgcttcctgggtaatgggatt---------------------------c-
>I28658_M160_Muntingiaceae_Muntingia_calabura_seq1
aatcgttttgactatataggcctggggatggatggaatggaaggaaggaaatatttcaacagctagagaactttaccagaaagcattatccattaattcaaccagtgaaagtgctgctagatgtctgcaggtaat-----------------gtttat--------------------------------------------------------gtgctctggtcca---------------------------------------ttgttgcttacatgc---------------------------------------------------------------------------------------------------------------ctc----gatg---catc---tgttactgat-ttccatgcc--aactgttt----caggcctggggagttttagaacagagagctggtaacttatcggccgctcgaagattgtttagatcctcactcaatataaattctc-agagttatattacatggatgacatgggcatcactggaggaggatcaaggaaattctgttcgagctgaggagatacgtaatttatacttccagcaggtcagt------tattagttctgtt-ga-atgcc---------------------------------------caatgatcatctcaatgtcagaataatc-tgattccaaa--------------ccataaaaaataag--------gatttcctcaaacct-------------------------------------------tgaacattcatatctcaat--ttaacc----atgg-tgatatc----------attctatggataatg---atactacat----tcccaattacttgaacttaggaattttaacagtgagtttga--------------------------------------------------------tgaac
