# Supplementary material for: Localized Phylogenetic Discordance Among Nuclear Loci Due to Incomplete Lineage Sorting and Introgression in the Family of Cotton and Cacao (Malvaceae)
Source: Front Plant Sci. 2022 Apr 13;13:850521. doi: 10.3389/fpls.2022.850521 (PMC9043901; doi:10.3389/fpls.2022.850521)
Supplement: Supplementary file 1 [file Data_Sheet_1.ZIP › Alignments_v4/L177.fasta]

>I23352_M001_Malvaceae_Bombax_ceiba_seq1
-------------------------------------------------------------------------------------------------------------------------------------------------------------------------------------------------------------------------------------------------------------------------------------------------------------------------gttgcagatctcatccattttggagcmgtatattatgcyctygtwtgtccgcagcctcctccaagtgccaccccagagcaaattaggatatttaaagaagtaacagcaccatcarttttgagwaaaagagcatccattaagggaaaaactrtrcgagaagcacagaagacyttccgtataacwcatrktgawcagtttgttgaagctggaacrtacttacgtgtgcatgtrcaccccaaacgtttcccaaggtgaa-acactact-----tttttgcacttgttac--tcta-ttttttttttt--ccagt-------ggaatattattgagac---ttgta-tt-tggaccaccaggtgctatgaaattgactggaaatctagaatcatagctgtgactgactcctatgtggttttggacaaacctgctggtacatctgtatgtg--actgattcttgacttttttcaattgtgatttgatctcagcagagatttcattatgtttaatgtatgccttagttctatgtt----taatgcatgatgttg-------------------------------
>I23353_M002_Malvaceae_Tilia_americana_seq1
--------------------------------------------------------------------------------------------------------------------------------------------------------------------------------------------------------------------------------------------------------------------------------------------------------------------------------------------------------attatgcccttgtgtgtccacaacctcctccaagtgccactctggagcaaattacgatatttaaagaagtaacagctccatcagttttgagtaaaagagcatccattaagggaaaaactgtacgagaagcacagaagacttttcgtataacacatgttgatcagtttgttgaagctggaacatacttacgtgtgcatgtacaccccaaacgtttcccaaggtgaa-acactac-------ttttacacctgttac--tttc-tttttt-------ccadt-------ataatattattgagav---ctgta-tt-tgg---accaggtgttatgaaattgactggaaatcaagaatcatagctgtgactgactcctatgtggttttggacaaacctgctggtacatctgtatgtg--acagattctttaattt-ttaagttgtgatttgaactcagcgaagctgtcattatgtttaaagcatgccctaattcaatgtt--------------------------------------------------
>I23355_M004_Malvaceae_Malva_arborea_seq1
---------------------------------------------------------------------------------------------------------------------------------------------------------------------------------------------------------------------------------------------------------------------------------------------------------------------------tgcagatctcatmcattttggagcagtatattatkcccttgtgtgtccaaagcckcctccaagtgccaccccagagcaaattaagatatttcaagaagtaacagcaccatcggttttgagtaaaagagcttccattaagggaaaaactgtaagggaagcacagaagactttccgtatcactcaygttgagcagtttgttgaaacyggaacatacttgcgtgtgcatgtacaccccaaaygttttccaaggtgaa-acactac------tatctacacttgttac--ttta-tttgggttt----tcacc-------graatgttattgagac---ttgta-tgttag---accaggtgttatgamattgactggaaatcgagaatcatagctgtgactgactcctatgtggttttagacaaacctgctggtacatctgtatgtg--actgtttcc--------------------------------------------------------------------------------------------------------------------------
>I23356_M005_Malvaceae_Lavatera_assurgentiflora_seq1
----------------------------------------------------------------------------------------------------------------------------------------------------------------------------------------------------------------------------------------------------------------------------------------------------------------------tttgttgcagatctcatmcattttggagcagtatattatgcccttgtgtgtccaaagcckcctccaagtgccaccccagagcaaattaagatatttcaagaagtaacagcaccatcggttttgagtaaaagagcttccattaagggaaaaactgtaagggaagcacagaagactttccgtatcactcaygttgagcagtttgttgaaacyggaacatacttgcgtgtgcatgtacaccccaaaygttttccaaggtgaa-acactac------tatctacacttgttac--ttta-tttgggttt----tcacc-------graatgttattgagac---ttgta-tgttag---accaggtgttatgamattgactggaaatcgagaatcatagctgtgactgactcctatgtggttttagacaaacctgctggtacatctgtatgtg--wctgtttcctttacatcttcaattgtgatttaaa-------------------------------------------------------------------------------------------------
>I23359_M008_Malvaceae_Althaea_officinalis_seq1
----------------------------------------------------------------------------------------------------------------------------------------------------------------------------------------------------------------------------------------------------------------------------------------------------------------------tttgttgcagatctcatccattttgragcagtatattatgcccttgtgtgtccaaagcctcctccaagtgccaccccagagcaaattaagatatttcaagaagtaacagcaccatcggttttgagcaaaagagcttccattaagggaaaaactgtaagggaagcacagaagactttccgtatcactcatgttgagcagtttgttgaagccggaacatacttacgtgtgcatgtacaccccaaacgctttccaaggtgaa-acactac------tatctacacttgttac--ttta-tttgggttt----tcacc-------gaaatgttattgaggc---ttgta-tgttag---accaggtgttatgaaattgactggaaatcgagaatcatagctgtgactgactcctatgtggttttagtcaaacctgctggtacatctgtat----------------------------------------------------------------------------------------------------------------------------------------
>I23360_M009_Malvaceae_Lagunaria_patersonia_seq1
---------------------------------------------------------------------------------------------------------------------------------------------------------------------------------------------------------------------------------------------------------------------------------------------------------------------------tgcagatctcatccattttggagcagtatattatgcccttgtgtgtccacagcctcctccaagtgccactccagcgcaaattaggatatttaaagaagtaacagcaccatcagttttgagtaaaagagcatccattaagggaaaaactatacgagaggcacagaagactttccgtataactcatgttgagcagtttgttgaagctggaacatacttacgtgtgcatgtacaccctaaacgttttccaaggtgaa-acactac------aatttacatttgttt--------attttt-------taacc-------gtaatgttactgaaac---ttgta-tg-taa---accaggtgttatgaaatt-----------------------------------------------------------------------------------------------------------------------------------------------------------------------------------------------------------------
>I23361_M010_Malvaceae_Allyogyne_huegelli_seq1
----------------------------------------------------------------------------------------------------------------------------------------------------------------------------------------------------------------------------------------------------------------------------------------------------------------------tttgttgcagatctcatccattttggagctgtatattatgcccttgtgtgtccgcagcctcctcctactgccaccccagagcaaattaggatatttaaagaagtaacagcaccatcagttttgagtaaaagaacatccattaagggaaaaactgtgcgagaggcacaaaagactttccgtataactcatgttgagcagtttgttgaggttggaacatacttgcgtgtgcatgtacatcccaaacgttttccgaggtcga-acactcc------tatttacacttgttac--tttt-tttttcct-----------------gtaatgtttttgacac---ttgta-tg-tag---atcaggtgttatgaaa-------------------------------------------------------------------------------------------------------------------------------------------------------------------------------------------------------------------
>I23363_M012_Malvaceae_Napaea_dioica_seq1
-----------------------------------------------------------------------------------------------------------------------------------------------------------------------------------------------------------------------------------------------------------------------------------------------------------------------------------------------------------------------gtccaaagcctsctccaagtgccacyccagagcaaattaagatatttcaagaagtaacagcaccrtcggttttgagtaaaagagcwtccattaagggaaaaactgtacgggaggcacagaagactttccgtatcactcatgttgagcagtttgttgaaactggaacatacttacgtgtgcatgtacacccaaaacgttttccaaggtgaa-acactac------tatctacacttgttac--ttta-tttgggttt----tcacy-------kmaatgttattgagac---ttgta-tgttag---accaggtgttatgaaattgactggaaatcgagaatcatwgmtgtgacygactcctatgtggttttagacaaacctgctggyacatctgtatgtg--actgcttcctttactt---caattgtgatttgaactcaggcaaa---ccattctg-ataatgcatgcccaaa-----------------------------------------------------------
>I23365_M014_Malvaceae_Callirhoe_bushii_seq1
----------------------------------------------------------------------------------------------------------------------------------------------------------------------------------------------------------------------------------------------------------------------------------------------------------------------------------------cattttggagcagtatattatgcccttgtgtgtccaaagcctcctccaagtgccaccccagagcaaattaagatatttcaagaagtaacagcaccatcggttttgagtaaaagaccatccattaaggggaaaactgtacgrgaggcacagaagactttccgtatcactcatgttgagcagattgttgaaacgggaacatacttacghgtgcatgtacacccaaaacgttttccaaggtgaa-acactac------tatctacacttgttac--ttta-tttgggttt----tcact--------taakkktwmtkrrrm---ytkka-tgttag---accaggtgytatgaaattgactggaaatcgagaatyattgctgtgacygactcctatgtggtyttagacaaacctgctggtacttctgtat----------------------------------------------------------------------------------------------------------------------------------------
>I23367_M016_Malvaceae_Kitaibelia_vitifolia_seq1
-----------------------------------------------------------------------------------------------------------------------------------------------------------------------------------------------------------------------------------------------------------------------------------------------------------------------ttgttgcagatctcatccattttggagcattatattatgcccttgtgtgtccaaagcctcctccaagtgccaccccagagcaaattaagatatttcaagaagtaacagcaccatcggttttgagtaaaagagcttccattaagggaaaaactgtaagggaagcacagaagactttccgtatcactcatgttgagcagtttgttgaagccggaacatacttacgtgtgcatgtacaccccaaacgctttccaaggtgaa-acactac------tatctacacttgttac--ttta-tttgggttt----tcacc-------gaaatgttattgagaa---ttgta-tgttag---accaggtgttatgaaattgactggaaatcgagaatcatagctgtgactgactcctatgtggttttagacaaacctgctggtacatctgtatgtg--actgtttcctttacatcttcaattgtgatttaaactcaaagaaa---cc----------------------------------------------------------------------------------
>I23368_M017_Malvaceae_Sterculia_apetala_seq1
----------------------------------------------------------------------------------------------------------------------------------------------------------------------------------------------------------------------------------------------------------------------------------------------------------------------tttgttgcagatctcatccattttggagcagtatatcatgcccttgtgtgtccacagcctcctcctagtgccaccccagagcaaattaggatatttaaagaagtaacagcaccatcagttttgagtaaaagagtatccattaagggaaaaactgtacgagaagcacagaagactttccgtataacacatgttgatcagtttgttgaagctggaacatacttacgtgtgcatgtacaccccaaacgtttcccaaggtaaa-actctac------ttctgacagctgttac--ttta-tttttt-------ccagt-------attatattattcagac---ttgta-ct-tgg---accaggtgttatgaaattgactggaaatcgaggatcattgctgtgaccaactcctacatagttttggacaaacctgctggtacatctgtatgtg--actgattctttacctt-ttcagttgtgattttaactctgcgaagct-------------------------------------------------------------------------------------
>I23369_M018_Malvaceae_Abelmoschus_esculentus_seq1
----------------------------------------------------------------------------------------------------------------------------------------------------------------------------------------------------------------------------------------------------------------------------------------------------------------------tttgttgcagatctcatccattttggagcagtatattatgcccttgtgtgtccacagcctcctcctactgccaccctggagcaaattaggattttcaaagaagtaacagcaccatcggttttgtgtaaaagagcttccattaagggaaaaactgtacgagaggcacaaaagactttccgtataactcatgttgagcagtttgttgaagctggaacttacttgcgtgtgcatgtacatccaaaacgatttccaaggtcaa-acactc--------atttccacttgtcac--ttta-actttttt-----tcatt-------gtaatgatattgaca-----tgta-tg-tat---atcaggtgttatgaaattgactggaaatcgagaatcatagctgtgactgactcttatgtggttttggataaacccgctggtacatctgtatgtg--attgcttcctttactt-cttcaatt--gttagaactctgcaaa----tcattatg-ttaatgcatgcccaaagtcaatgtt-tgtgaatctgaggtgtggatgaat-------------------------
>I23370_M105_Malvaceae_Pachira_aquatica_seq1
-------------------------------------------------------------------------------------------------------------------------------------------------------------------------------------------------------------------------------------------------------------------------------------------------------------------------------gatcttatccattttggagccgtatattatgcccttgtttgtccgcagcctcctgcaagtgccaccccagagcaaattaggatatttaaagaagtaacagcaccatcagttttgagtaaaagagcatccattaagggaaaaactgtacgagaagcacagaagactttccgtataactcatggtgatcagtttgttgaagctggaacatacttacgtgtgcatgtacaccccaaacgtttcccaaggtgaa-acactac------tttttacacttgttac--tttt-tttttt-------tctttcactgtaataatattattgagac---ttgta-tg-tag---accaggtgttatgaaattgactggaaatcgagaatcatagctgtgactgactcctatgtggttttggacaaacctgctggtacatctgtatgtg--actgctttctttctt----cagttgtgatttaaactcaaagt-----------------------------------------------------------------------------------------
>I23372_M140_Malvaceae_Chiranthodendron_pentadactylon_seq1
----------------------------------------------------------------------------------------------------------------------------------------------------------------------------------------------------------------------------------------------------------------------------------------------------------------------------gcagatctcatccatttwggggcagtatattatgcccttgtgtgtccacagcctcctccaagtgccaccccagagcaaattatgatatttaaagaagtaacagcaccatcagttttgagtaaaagagcatccattaagggaaaaactgtacgagaagcacagaagactttccgtataacrcatgttgatcagtttgttgaagctggaacatacttacgtgtgcatgtacaccccaaacgtttcccaaggtgaa-acactas------tttttacacttgytac--tyta-tttttw-------ycmry-------kswawwwtwwtkrrrm---ctkkw-wt-tsk---rmcmrgkkktwwkraawtkrmykgraawysrrrawymwwrsykkkgmysrmyycywmkkkgktttkgrmmaamcykctggtacvtctgtatgtg--actgattctttacttt-ttcaattgtgatttkaactcagcaaagct------------------------------------------------------------------------------------t
>I23373_M141_Malvaceae_Quararibea_funebris_seq1
----------------------------------------------------------------------------------------------------------------------------------------------------------------------------------------------------------------------------------------------------------------------------------------------------------------------tttgttgcagatctcatccattttggggcagtatattatgcccttgtgtgtccacakcctcctccaagtgccacccctgagcaaattagratatttaaagaagtaacagaaccatcagttttgagtaaaagagcatccattaagggaaaaactgtacgagaagctcagaagacttttcgtataacacatgttgatcagtttgttgaagctggaacatacttacgtgtgcatgtacaccccaarcgtttcccaaggtgaa-acactac------ttttcacacgtgttac--ttta-ttcttt-------taatt-------gtaatatcattgaaac---ttgta-tg-tag---accaggtgttatgaaattgactggaaatcgagaatcatagccgtgactgactcctatgtggttttggataaacctgctggtacatctgtatgtg--actgctttctttacttctttaactttgatttgaactcagcaaag---tcattatg-ttaatgcatgccctaattc--tgtt-tgtgaatgtgaggtgtggatga---------------------------
>I23374_M142_Malvaceae_Hampea_nutricia_seq1
----------------------------------------------------------------------------------------------------------------------------------------------------------------------------------------------------------------------------------------------------------------------------------------------------------------------------gcagatctcatccatttcggagcagtatattatgcccttgtgtgtccacagcctcctccaagtgccaccccagagcaaattaggatatttaaagaagtaacagcaccatcagttttaagtaaaagaacatccattaaggggaaaaccgkacgggaagcgcagaaaactktacgtataactcatgttgagcagtttgttgaagctggagcatacttacgtgtacatgtacacccaaaacgttttccaaggtgga-acactac------tatt-agacttgtttc--tttt-ttatttattt---tcatt-------gtaatgctattgagac---ttgta-tc-tag---accaggtgttatgaaattgactg------------------------------------------------------------------------------------------------------------------------------------------------------------------------------------------------------------
>I23377_M148_Malvaceae_Robinsonella_mirandae_seq1
------------------------------------------------------------------------------------------------------------------------------------------------------------------------------------------------------------------------------------------------------------------------------------------------------------------------tgttgcagatytcatccattttggagcagtatattatgccsttgtgtgtccaaagcctcctccargtgccaccccagagcaaattasgatatttaaakaagtaactgcrccatckgtkttgagtaaaakagcatctattaagggaaaaaccgtacgagaggcacagaaaactttccgtataactcatgttdagcagtttgttgaagctggaacatacttacgtgtgcatgtacaccccaaacgttttccaaggtgaa-acactrc------tatctacacttgtyac--ttta-twtatt-tt----tsamt-------gtaatgttaytgagdc---ttgta-tg-tag---accaggtgttatgaaattgactggaaatcragaatcatagctgtgacggactcctatgtggttttggacaaacctgctggtacatcygtatgtg--attgcttcctttacttattcaattgwga-ttaaamtykacraag---tcattct------------ccccmawtymwtkkt-tkwsarrktgwggtgcaa----------------------------taa
>I23378_M150_Malvaceae_Ceiba_pentandra_seq1
-------------------------------------------------------------------------------------------------------------------------------------------------------------------------------------------------------------------------------------------------------------------------------------------------------------------------gttgcagatctcatccattttggagcmgtatattatgcyctygtwtgtccrcagcctcctccaagtgccaccccagagcaaattaggatatttaaagaagtaacagcaccatcagttttgagwaaaagagcatcyattaagggaaaaactrtrcgagaagcacagaagacyttccgtrtaachcatrktgawcagyttgttgaagctggaacatacttacgtgtgcatgtrcaccccaaacgtttcccaaggtgaa-acantac------yttttrsmhytkbtwm--ytyy-mttttt-------twwcy-------rkwrkawtattrwkrm---kwstw-kk-wwk---wssasmwsywrkkrmwwtgamwkkramtsgarahyyakaryyrtrrcyghswcykayryskwtktggwywwdsmyrmwsstrctkstryatstg--wmtkykwyykwtyyty------dwsykwtttsaaytstgcaaag---tcattatg-tgaatccatgtcctaatt--------------------------------------------------------c
>I23380_M161_Malvaceae_Hibiscus_tiliaceus_seq1
----------------------------------------------------------------------------------------------------------------------------------------------------------------------------------------------------------------------------------------------------------------------------------------------------------------------------------------------ggagcagtatattatgccctcgtgtgtccacagcctcctcctactgccacccyggagcwaattaggatatttaaagaagtaacagcaccatcagttttgtgtaaaagagcatccatyaagggaaaaactgtacgagagrcacaaaagactttccgtataactcatgttgagcagtttgttgaagctggaacatacttaagagtgcatgtacatcc---------------gtcaa-acactca------tatttccacttgttac--tttaacttttt------ttcact-------gtaatgttattgcaac---ttgta----------tgtaggtgttatgaaattgactggtaattgagaatcatagctttgaccgactcttatgtggttttggataaacctgctggtacatctgtatgtg--attgcttcctttacttcttcaactgttatttgawctctgcaaag---tcgttctg-ttaatgcatgctcaaatccaatgtc-tctgaatctgaggtgtggatgaattataacatttatattctatctcaaa
>I23383_M166_Malvaceae_Pseudobombax_ellipticum_seq1
-----------------------------------------------------------------------------------------------------------------------------------------------------------------------------------------------------------------------------------------------------------------------------------------------------------------------ttgttgcagatctcatccattttggagccgtatattatgcccttgtttgtccgcagcctcctccaagtgccamcycagagcaaattrggatatttaaaraagtaacagcaccatcagttttgagtaaaagagcttccattaagggaaaaactgtacgagaagcacagaagactttccgtataactcatggtgatcagtttgttgaagctggracatacttacgkgtgcatgtacaccccaaacgtttcccaaggtgaa-acactgc-------ttttacacttgttac--tttt-ctgctt-------taact-------gtaatatcattgagac---tttta-tg-tag---accaggtgttatgaaattgactggaaatcaagaatcatagctgtaactgactcctatgtggttttggacaaaccagctggtacatctgtatgtg--acttctttctttctt----cgaatgtgatttgaactcagcagag---tcattgtg-tgaatgcatgccctaattcaatgtt-tgcgaatgtgaggtgtagat-----------------------------
>I23384_M168_Malvaceae_Theobroma_cacao_seq1
----------------------------------------------------------------------------------------------------------------------------------------------------------------------------------------------------------------------------------------------------------------------------------------------------------------------tttgttgcagatctcatccatttkggagcagtatattatgcccttgtatgtccacagcctcctccaagtgccaccccagagcaaattaggatatttaaagaagtaacagcaccatcagttttgagtaaaagaacatccattaggggcaaaacagtacgagaagcacagaagactttccgtataacacatgttgatcagtttgttgaagctggaacatacttacgtgtgcatgtacaccccaaacgtttcccaaggtgca-acacttc------tttttacacctgttgc--ttta-tttttt-------ccagt-------gcaatattattaagac---tttaa-ct-tta---accaggtgttatgaaattgactggaagtcaagaatcatagctgtgactgactcctatgtggttttggacaaacctgctggtacatctgtatgtg--gcttattcattacctt-ttcaattgtgatttgagctctgcaaat-tgtcattacatttagtgcatgcccaaattcaagttt--gtgaatgtgagtt-----------------------------------
>I23385_M169_Malvaceae_Ochroma_pyramidale_seq1
-------------------------------------------------------------------------------------------------------------------------------------------------------------------------------------------------------------------------------------------------------------------------------------------------------------------------gttgcagatctcatccattttggagcagtatattatgcccttgtgtgtccacagcctcctccaagtgccaccccagagcaaattaggatatttaaagaagtaacagcaccatcakttttgagwaaaagagcatccatyaagggaaaaactrtacgagaagcacagaagactttccgtataacacatgttgatcagtttgttgaagcyggaacatayttacgtgtgcatgtacaccccaaacgtttcccaaggtgaa-acachac------tttttacacttgttac--tyya-tttttt-------ycast-------gkaatattattgagac---ttgta-tk-trg---accaggtgttatgaaattgactggaaatckagartcatagctgtgacygactcctatgtggttttggacaarcctgctggtacatctgtatgtg--actgattctttacttt-ttcaattgtgatttgaactcagcagagctttcactatgtttaatgtatgccctaattctattttttgtga--------------------------------------------
>I23387_M178_Malvaceae_Malvaviscus_arboreus_seq1
-------------------------------------------------------------------------------------------------------------------------------------------------------------------------------------------------------------------------------------------------------------------------------------------------------------------------------gatctcatccattttggagcagtatattatgccctcgtgtgtccacagcctcctcctactgccaccccggagcaaattaggattttcaaagaagtaacagcaccatcagttttgtgtaaaagaacatccatcaagggaaagactgtacgagaggcacaaaagactttccgtataactcatgttgagcagtttgttgaagctggaacatacttacgtgtgcatgtacatcccaaacgttttccaaggtcaa-acactca------tattttcactt----------------------------------------------------------------------------------------------------------------------------------------------------------------------------------------------------------------------------------------------------------------------------------------------------------
>I23389_M181_Malvaceae_Pavonia_scheadiana_seq1
-----------------------------------------------------------------------------------------------------------------------------------------------------------------------------------------------------------------------------------------------------------------------------------------------------------------------ttgttgcagatctcatccattttggagcagtatgttatgcccttgtgtgtccacagcctcctccaagtgccaccccagagcaagttaagatatttaaagaagtaacagcaccatcggttttgagtaaaagagcatccattaagggaaaaactgtacgagaggcacagaagacttttcgtataactcatgttgaacagtttgttgaagctggaacatacttacgtgtgaatgtacacccaaaacgttttccaaggtgaa-acactac------tatctacacttgttac--tgta-tttgat-tt----tcacc-------gaaatgttactgagac---ttgta-tgttag---accagttgttatgaaattgactggaaatcgagaatcatagctgtgactgattcctatgtggttttagacaaacctgctggtacatctatatgtg--actgcttccttta----------------------------------------------------------------------------------------------------------------------
>I23390_M182_Malvaceae_Anoda_cristata_seq1
----------------------------------------------------------------------------------------------------------------------------------------------------------------------------------------------------------------------------------------------------------------------------------------------------------------------tttgttgcagatctcatccattttggagcagtatgttatgcccttgtgtgtccacagcctcctccaagtgccaccccagagcaagttaagatatttaaagaagtaacagcaccatcggttttgagtaaaagagcatccattaagggaaaaactgtacgagaggcacagaagacttttcgtataactcatgttgaacagtttgttgaagctggaacatacttacgtgtgaatgtacacccaaaacgttttccaaggtgaa-acactac------tatctacacttgttac--tgta-tttgat-tt----tcacc-------gaaatgttactgagac---ttgta-tgttag---accagttgttatgaaattgactggaaatcgagaatcatagctgtgactgattcctatgtggttttagacaaacctgctggtacatctatatgtg--actgcttcctttacttcttcatttgtgatttgaactcagcaaaa---ccattttg-tt-------------------------------------------------------------------------
>I23392_M187_Malvaceae_Ayenia_berlandieri_seq1
----------------------------------------------------------------------------------------------------------------------------------------------------------------------------------------------------------------------------------------------------------------------------------------------------------------------tttgttgcagatcttatccattttggtgccgtatattatgcccttgtgtgtccacagcctcctccaagtgccacgccagagcaaattaggatatttaaagaagtaactgcaccatccgttttgagtaaaagagcgtctattaagggaaaaacagtacgagaagcacagaagactttccgtataacacatgttaatcagtttgttgaagctggaacatacttacgtgtacatgtacaccccaaacgctttccaaggtgat-acactac------cttttaaacttgtttc--ttsw-ttytycwwkt---------------kymtwvtkwwtkawww---ttgaa-mt-tkr---awcwkgwrtyakgwrwtwkdmwrkwrayygrraatcrwkrmtswkwsykrykmctrhstystwtkkkrywwwsvwsmwrsywcatcagtmwkyr--rywkrtrwmybrtwtmmtsytwywtyskwtkaatctkgaawswr--------------------------------------------------------------------------------gwaagaa
>I23394_M229_Malvaceae_Malvastrum_americanum_seq1
---------------------------------------------------------------------------------------------------------------------------------------------------------------------------------------------------------------------------------------------------------------------------------------------------------------------------tgcagatctcattcattttggagcagtatattatgcccttgtgtgtccacagcctcctccgagtgcaaccccagagcaaattaagatatttgaagaagtaacagcgccatcggttttgagtaaaagagcatccattaaggggaaaactgtacgggaggcacagaagacttttcgtatcactcatgttgagcagtttgttgaagctggaacttacttgcgtgtgcatgtacacccaaaacgttttccaaggtgaa-acactac------tatttacatttgttac--ttta-tttgg--tt----tcatt-------caaatgttattgagact--ttgta-tgttag---accaggtgttatgaaattgactggaaatcgagaatcatagctgtgactgattcctatgtggttttagacaaacctgctggtacatctgtatgtg--actgcttcctttacttcttcaattgtgaattgaactcagcaaaa---ccagtctg-ataatgcatgccc--------------------------------------------------------------
>I23395_M236_Malvaceae_Fuertesimalva_jacens_seq1
----------------------------------------------------------------------------------------------------------------------------------------------------------------------------------------------------------------------------------------------------------------------------------------------------------------------tttgttgcagatcttatccattttggagcagtatattatgcccttgtgtgtccaaagcctcctccaagtgccaccccagagcaaattaaggtatttcaagaagtaacagcaccatcggttttgagtaaaagagcttccattaagggaaaaactgtaagggaagcacagaagactttccgtatcactcatgttgagcagtttgttgaaaccggaacatacttgcgtgtgcatgtacaccccaaacgttttccaaggtgaa-acactac------tatctacacttgttac--ttta-tttggg-tt----tcacc-------gaaatgttattgagac---ttgta-tgttag---accaggtgttatgaaattgactggaaatcgagaatcatagctgtgactgactcctatgtggttttagacaaacctgctggtacatctgtatgtg--actgtttcctttacatcttcaattgtgatttaaactcagcaaaa---tcattct-----------------------------------------------------------------------------
>I23398_M021_Malvaceae_Sidastrum_micranthum_seq1
-----------------------------------------------------------------------------------------------------------------------------------------------------------------------------------------------------------------------------------------------------------------------------------------------------------------------ttgttgcagatctcatccattttggagcggtatattatgcccttgtgtgtccaaagcctcctccaagtgccamcccagagcaaattaggatatttaaagaagtaactgctccwtcggttttgagtaaaagggcatctattaagggaaaaaccgtacgagaggcacagaaaactttccgtataactcatgtggagcagtttgttgaagctggaacatacttacgtgtgcatgtacaccccaaacgmtttccaaggtgaa-aaactac------tatctacacttgttac--ttta-tttaag-tt----tcaat-------gtaatgttattgaggc---ttgta-tg-tag---accaggtgttatgaaattgactggaaatcgagaatcatagctgtgacggactcctatgtggttttggacaaacctgccggtacatctgtatgtg--attgcttcctttacttattcaattgtga-ttaaactctacaaag---tcattct------------ccccaattcattgtt-tgcaaacttgaggtgcggatgatg-------------------------
>I23399_M022_Malvaceae_Gaya_dominguensis_seq1
-------------------------------------------------------------------------------------------------------------------------------------------------------------------------------------------------------------------------------------------------------------------------------------------------------------------------------------atccattttggagcagtatattatgcccttgggtgtccaaagcctcctccaagtgccaccccggagcaaattaggatatttaaagaagtaactgcaccatcggttttgagtaaaagagcatctattaarggaaaaaccgtacgagaggcacagaaaactttccgtataacacaygttgagcagtttgttgaagctggtacatacttacgtgtgcatgtacaycccaaacgttttcchwgkkgmm-mhmcwas------watykaamv---------yywakttdtttmkkww--kmabk-------gymdkktywdkrrkac---wtstv-tr-dag---mmcwggwkytwyswmmtykrywrgawatygagaatcatagctgtgacggactcctatgtggttttggacaaacctgctggtacatctgtatgtg--attgcttcctttacttattcaatcgtgattaaactc--------------------------------------------------------------------------------------------aag
>I28593_M024_Malvaceae_Carpodiptera_cubensis_seq1
-----------------------------------------gggcctgttttggagtac--------atttgt-aaagcactggatc-------------------------------------------------------------------------ttccacctctgtaagttattt------tcatttt------tgtttattgtgcttcaa-actat---gtgatt--cttgatgttctgcagtaatc-tttaattaattggagcagagtg-----ataaatagaaaatttcattctttgaaggtttgttgcagatctaatccattttggagcagtatattgtgcccttgtgtgtccgcagcctcctgcaagtgccaccccagagcaaattgggatatttaaggaagtaacagcaccatcagttctgagtaaacgagcatccattaaaggaaaaactgtacgagaagcacagaaaacttttcgtataacacatgttgaccagtttgttgaagctggaacatacctacgtgtgcatgtacaccccaaacgtttcccaaggtgaa-acactgc------tttttacacctgtcac--ttcc-ttttttttttttcccagt-------gtaatattattgagac---ttgta-tt-tgg---attaggtgttatgaaattgactggaaatcaagaatcatagctgtgactgactsytatgtggttttggataaacctgccggtacatctgtatgtg--attgat-----------------------------------------------------------------------------------------------------------------------------
>I28594_M025_Malvaceae_Herrania_nitida_seq1
----------------------------------agaaggagggcctgttctagagtac--------atctgt-aaagcactggatc-------------------------------------------------------------------------ttcctcctctgtaggtaccat------actttttt-----tgtttattttgttttaa-actat---gtcatt--tgtgacattctgcagtaatc-tttaattaatcagaacagagtg-----atatatagaaaatttcattctttgaaggtttgttgcagatctcatccattttggagcagtatattatgcccttgtatgtccacagcctcctccaagtgccaccccagagcaaattaggatatttaaagaagtaacagcacaatcagttttgagtaaaagaacatccattaggggcaaaacagtacgagaagcacagaagactttccgtataacacatgttgatcagtttgttgaagctggaacatacttacgtgtgcacgtacaccccaaacgtttcccaaggtgaa-acacttc------tttttacacctgttac--ttta-tttttt-------ccagt-------gtaatattattgagac---tttaa-ct-tca---accaggtgttatgaaattgactggaagtcgagaatcatagcggtgactgactcctatgtggttttggacaaacctgctggtacatctgtatgtg--gttgattcattacctt-ttcaa-------------------------------------------------------------------------------------------------------------
>I28597_M027_Malvaceae_Melhania_velutina_seq1
----------------------tttsgttg--------------------tcaaggcac--------aacaa--------------------------------------------------------------------------------------------------------------aa----------------tyykywtatwtakkwww-kssrt---sykatt--tswrrwktkgtgcagtaatc-ttttactaattaaaacagagtg-----atgtgtggaaaatttcattctttgaaggtttattgcagatctcatccattttggagctgtatattttgcccttgtgtgtccacagcctcctccaagtgcaaccccagagcaaattaggatatttaaagaagtgacagaaccatcggttctgaaaaaaagagcatccattaagggaaaaacttttcgagaagcacaaaagacattccgcataactcatgttgatcagtttgttgaagctggaacttacttacgtgtacatgtacaccccaaacgtttcccaaggtgaa-acattactttt--ggtttaggcttgttac----tt-tttttc-------ccagt-------gcaacatta-taagcc---ttgta-tt-t----------------------------------------------------------------------------------------------------------------------------------------------------------------------------------------------------------------------------------------
>I28603_M223_Malvaceae_Gossypium_hirsutum_seq1
----------------------------------------------tgttctggagtac--------atctgt-aaatcactagatc-------------------------------------------------------------------------ttcctcctctgtaagttatta------tcctcta------tgtttattttgttttaa-actac---gtgatt--tatggtgttatacactgatcttttcattaataagaacagagtg-----atacatwcaaaatttcattctttgaaggtttgttgcagatctcatccattttggagcagtatattatgcccttgtgtgtccacagccycctccaagtgccaccccggagcaaattaggatatttaaagaagtaacagcaccatcagttttaagtaaaagaacatccattaaggggaaaaccgtacgggaggcrcaraaaactttccgtataactcacgttgagcagtttgttgaagctggaacatacttacgtgtgcatgtacacccgaaacgttttccaaggtgaa-mcactac-------tattacacttgtttc--ttta-tttattttt----tcatt-------gtaatgctattgaaac---ttgta-ta-tag---accaggtgttatgaaattgactggaaatcaagartcatagctgtgrctgactc------------------------------------------------------------------------------------------------------------------------------------------------------------------------------
>I28606_M033_Malvaceae_Reevesia_formosana_seq1
----------------------------tgtttctgaaggagggcctgttctagagtac--------atctgt-aaagcattggatc-------------------------------------------------------------------------ttcctcctckgtaagttattt------tcctttt------tgtttattttgctttaa-actat---gtgatt--cgtgatgttttgcagtaatc-ttttattattcagaacagagtg-----ataaatagaaaatttcattctttgaaggtttgttgcagatctcatccattttggagcagtatattatgcccttgtgtgtccacagcctcctccaagtgccaccccagagcaaattaggatatttaaagaagtaacagcaccatcagttttgagtaaaagatcatccattaagggaaaaaccgtacgagaagcacagaagactttccgtataacacatgttgatcagtttgttgaagctggaacatacttacgtgtgcatgtacaccccaaacgtttccaaaggtgaa-gcactac------tttgtacacctgttat--ttta-tttttt-------ccagt-------gtaatatttttaagac---ttgta-tt-tgg---accaggtgttatgaaattgactggaaatcgagaatcatagctgtgactgactmctatgtggttctggacaaacctgctggtacatctgtatgt--------------------------------------------------------------------------------------------------------------------------------------
>I28609_M036_Malvaceae_Pentaplaris_davidsmithii_seq1
----------------------------------------------------------c--------atmtgt-raagcasyrgmtcagagaactcgagcacgaagattcaacactgttcctgccaatggctaatggttgccaagatggcaaaaacttatwtyytcswktgtaagttatta------tcctttt------tgtttattttgttttaa-actat---gtgatt--tatgatgttatgcgctaatc-tttaattaatcagaaaagagtg-----atatatacaaaatttcattctttgaaggtttgttgcagatctcatccattttggagcagtatattatgcccttgtttgtccacagcctcctccaagtgccaccccagagcaaattaggatatttaaagaagtaacagcaccatcagttttgagaaaaagagaatccattaagggaaaaactgtacgagaagcacagaagactttccgcataatacatgttgatcagtttgttgaagctggaacatacttacgtgtgcatgtacaccccaaacgttttccaaggtgaa-acactac------tttttgcacttgttac--ttta-tttttt-------tcact-------gtaatattattgagac---ttgta-tg-tag---accaggtgttatgaaattgactggaaatcgagaatcatagctgtgacagactcctatgtggttttggataaacctgctggtacat----------------------------------------------------------------------------------------------------------------------------------------------
>I28610_M037_Malvaceae_Heritiera_littoralis_seq1
---------------------acttagttgtttcrwarsrakgrystgttsykrrrtaccgctcattrtttgt-aaagaactggatc-------------------------------------------------------------------------ttcctcctctgtaagttattt------tcccttt------tgtttatttagctttaa-actat---gtgatt--cttgatgttcggcagcaata-tttaattaatcagaac--agtg-----atgtatagaaaatttcattctttgaaggtttgttgcagatctcattcattttggagcagtatattatgctcttgtgtgtccacagcctcctccgagtgccacctcagagcaaattaggatatttaaagaagtaacagcaccatcagttttgagtaaaagagtatccattaaggggaaaactatacgagaagcacagaagactttccgtataacacatgttgatcagtttgttgaagctggaacatacttacgtgtgcatgtacaccccaaacgtttcccaaggtgaa-acactac------tttttacatctgttac--ttt--tttttt-------ccagt-------attatattattgagac---ttgta-tt-tgg---accaggtgttatgaaattgactggaaatcgagaattattgctgtgactgactcctatgtggttttggacaaacctgctggtacatcwktatgtr--acyrattctttactt--------------------------------------------------------------------------------------------------------------------
>I28611_M062A_Malvaceae_Durio_zibethinus_seq1
---------------------acttggttatttctgaaggagggcctgttctagagtac--------atctgt-agagcactggatc-------------------------------------------------------------------------ttcctccttcgtaagtgattt------ttctttt------tgtttactttgtcttaa-actat---gtgatt--tgtagtgttttgcactcagc-tttaattaatcagaacagagtg-----atatagagaaaatttcattctttgaaggtttgttgcagatctcatccactttggagcagtatattatgcccttgtgtgtccacagcctcctccaagtgccaccccagagcaaattaggatatttaaggaagtaacagaaccatcagttttgagaaaaagagcatccattaagggaaaaactgtacgagaagcacagaagaccttccgtataacacatgctgatcagtttgttgaagctggaacatacttacgtgtgcatgtacaccccaaacgtttcccaaggtgaa-acactac------tttctacacttgttac--ttta-tttttt-------cccgt-------gtaatattagtgagac---ttgta-tt-tgg---accaggtgttatgaaattgactggaaatcgagaattatagctgtgactgactcttatgtggttttggacaaacctgctggtacatctgtatgtg--actgattctttactt--------------------------------------------------------------------------------------------------------------------
>I28612_M038_Malvaceae_Brachichyton_bidwillii_seq1
-------------------------agttgtttcagaagaagggcctgttctggagtac--------atttgt-aaagaactcgatc-------------------------------------------------------------------------ttcctcctctgtaagttattt------tcctttt------tgtttatttagctttaa-acaat---gttatt--cttgacgttcagcagtaatc-tttaattaatcaaaac--agtg-----atatatagaaaatttcattctttgaaggtttgttgcagatctcatccattttggagcagtatattatgcccttgtgtgtccacagcctcctccaagtgccacgccagagcaaattaggatatttaaagaagtaacagcaccatcggttttgagtaaaagagtatccattaagggaaaaaccgtacgagaagcacagaagactttccgtataacacatgttgatcagtttgttgaagctggaacatacttacgcgtgcatgtacacccaaaacgtttcccaaggtgaa-acactaa-------ttttacatctgttac--ttta-tttttt-------ccaat-------attatatcattgagac---ttgta-tt-tgg---accaggtgttatgaaattgactggaaatcaagaatcattgctgtgactgactcctatgtggttttggacaaacctgctggtacatctgtatgtg--actga------------------------------------------------------------------------------------------------------------------------------
>I28613_M039_Malvaceae_Eriotheca_macrophylla_seq1
----------------------------------agaaggagggcctgttctgcagtac--------atctgt-aaagcactggatc-------------------------------------------------------------------------ttcctcctctgtaagttattw------tcccttt------tggttattttgttttgaaactat---ktgatt--tstgatgttctgcastaatc-tttaattaatcmgaacagagtg-----atatayrsraaayttcattstttgaaggtttgttgcagatctcatccattttggagckgtatattatgcccttgtwtgtccgcagcctcctccaagtgccaccccagagcaaattaggatatttaaagaagtaacagcaccatcadttttgagwaaaagagcatccattaagggaaaaactdtacgagaagcrcagaagactttccgkataacwcatgktgawcagtttgttgaagctggaacatacttacgtgtgcatgtacaycccaaacgtttcccaaggtgaa-acactac------tttttrcasttgttac--tytw-yttttt-------tmmcw-------gtaatattattgagac---ttgta-cg-tag---accaggtgttatgaaattgactggaaatcgagaatcatagctgtgactgactcctatgtggttttggaca-------------------------------------------------------------------------------------------------------------------------------------------------------------
>I28615_M041_Malvaceae_Pterygota_brasiliensis_seq1
----------------------------------------------------------------------------------ggatc-------------------------------------------------------------------------ttcctcctctgtaagttattt------tcctttt------tgtttatttagctttaa-actat---gttatt--cttgatgttcggcagtaatc-tttaattaatcagaac--agtg-----atatatagaaattttcattctttgaaggtttgttgcagatctcatccattttggagcagtatattatgcacttgtgtgtccccggcctcctccaagtgccaccccagagcaaattaggatatttaaagaagtaayagcaccatctgttttgagtaaaagagaatccataaagggtaaaactgtacgagaagcacagaagactttccgtataacacatgttgatcagtttgttgaagctggaacatacttacgtgtgcatgtacaccccaaacgtttcccaaggtaaa-acactac------tttttaaatctgttac--ttag-tttttt-------ccagt-------attatattattgagac---ttgta-tt-tgg---atcaggtgttatgaaattgactggaaatcgagaatcattgctgtgactgactcctatgtggttttggacaaacct--------------------------------------------------------------------------------------------------------------------------------------------------------
>I28616_M042_Malvaceae_Leptonichya_maranta_seq1
-------------------------------------------------------------------atctgt-aaagcactggatc-------------------------------------------------------------------------ttcctcctctgtaagtgccac------tctttttg-----tgtttattttgtttcaa-attat---gtgatt--tgtgatgctctgcagtaatc-tataattaatcagaacagaatg-----atatagagaaaatttcattctttgaaggtttgttgcagatctcatccattttggagcagtatattatgcccttgtgtgtccacagcctcctccaagtgccactccagagcaaattaggatatttgaagaagtaacagcaccatcagttttgagtaaaagagcatccattaagggaaaaacagtacgagaagcacagaagactttccgtataacacatgtccatcagtttgttgaagctggaacatacttgcgtgtgcatgtacaccccaaacgtttcccaaggtgaa-acactay------tttttccacttgytac--ttta-ttgttc-------cctgt-------gtaatattattgagac---ttgaa-ct-tga---accaggtgttatgaaattgactggaaatcgagaatcattgctgtgactgactcctatgtygttttggacaaacctgctggaacttcggtatgtg--actagtttattat----------------------------------------------------------------------------------------------------------------------
>I28618_M044_Malvaceae_Pentace_laxiflora_seq1
---------------------------------------gagggcctgttttggagtac--------atttgt-aaagcattggatc-------------------------------------------------------------------------ttccacctctgtaagttattt------tcctttt------tgtttgttgtgcttcaa-actat---gtgatt--cttgatattctgcagtaatc-tttaattaatcggagcagagtg-----atatatagaaaatttcattctttgaaggtttgttgcagatctcatccattttggagctgtatattatgcccttgtgtgtccacagcctcctccaagtgccaccccagagcagattgggatatttaaagaagtaacagcgccaccagtcttgagtaaacgagcatccattaagggaaaaactgtacgagaagcacagaaaacttttcgtataacacatdttgatcagtttgttgaagctggaacatacttacgtgtgcatgtacatcccaaacgtttccccaggtgaa-acactgc-------ttttacacttcttac--ttac-tttttt-------ctcat-------gtaatattattgagac---cctta-tt-tgg---accaggtgttatgaaattgactggaaatcgagaatcatagctgtgactgactactatgtggttttggataaacctgctggtacatctgtatgtgtgacaaattc---------------------------------------------------------------------------------------------------------------------------
>I28619_M045_Malvaceae_Phragmotheca_mammosa_seq1
-------gccaagagttgaacacttagttgtttcagaaggtgggcctgttctggattac--------atctgt-aaagcactggatc-------------------------------------------------------------------------ttcctcctttgtaagttawta------tcctttt------tgtttatgttgttttaa-actat---gtgatt--tatgatgttcttcactaatc-tttaattaatcagaacagagtg-----atatatacaaaatttcattctttgaaggtttgttgcagatctcatccattttggagcagtatattatgcccttgtgtgtccacagcctcctccaadtgccacccctgagcaaattaggatatttaaggaagtaacagcaccatcggttttgagtaaaagagcatccattdagggaaaaactctacgagaagcacagaagacttttcgtataacacacgttgatcagtttgttgaagctggaacatacttacgtgtgcatgtacaccccaaacgtttcccaaggtgaa-acactac------tttttacanttgttac--ttta-tttttt-------tcact-------gtaatattattgagacttgttgta-tg-tag---accaggtgttatgaagttgactggaaattgagaatcatagctgtgactgactcctatgtggttttggataaacctgctggtacatctgtatgtg-------------------------------------------------------------------------------------------------------------------------------------
>I28623_M048_Malvaceae_Abroma_augusta_seq1
------------------------------------------ggcctgttctagagttc--------atctgt-aaagcactggatc-------------------------------------------------------------------------ttcctcctctgtatgtgccac------acttttt------atttttatttttttaaa-actat---gtaatt--tgtgatgttctggagtaatt-tttaattaatcagaacagagtg-----atatatagaaaatttcattctttgaaggtttgttgcagatctcatccattttggagcagtatattatgcccttgtgtgtccacagcctcctccaagtgccaccccagagcaaattaggatatttaaagaagtaactgcaccatcagttttaagtaaaagagcatccattaagggaaaaacagtacgagaagcacagaagactttccgtataacacatgttcatcagtttgttgaagctggaacgtacttacgtgttcatgtacaccccaaacgtttcccaaggtgaa-acactac------tttttacccttgttac--ttta-tttttc-------ccaat-------gcaatcttattgagaa---ttgaa-ct-tga---accaggtgttatgaaattgactggaaatcgagaatcattgctgtgactgactcctatgttgttttggacaaacctgctggtacatcagtatgtg--actaattt---------------------------------------------------------------------------------------------------------------------------
>I28624_M049_Malvaceae_Corchoropsis_tomentosa_seq1
-------------------------------ttcagaaggagggcctgttctagagtac--------atctgt-agagcactggatc-------------------------------------------------------------------------tacctcctctgtaagttattttcg----------------attttt------tttaa-atcat---gtgatt--tgtgatgttgtgtgctaatc-tt--attaatccgaacagagtg-----atgtatggaaaatttcattctttgaaggtttgttgcagatctcatccattttggagctgtatattatgcccttgtgtgtccacagcctcctccaagtgccaccccagagcaaattaggatctttaaagaagtaacagaaccatcggttttgagaaaaagggcatccattaagggaaaaacttttcgagaagcacagaagaccttccgcataacacatgttgatcagtttgttgaagctggaacttacttacgtgtacatgtacaccccaaacgtttcccaaggtgaa-acactactttttagttttacgcttgttcttttttt-tttttt-------tcagt-------gcaacatga-tgagac---ttatattt-tga---accaggtgttatgaaatagactggaaatcgaggatcatagctgtgtctgactcctatgtcgttttggacaaacctgctggta-------------------------------------------------------------------------------------------------------------------------------------------------
>I28625_M193_Malvaceae_Apeiba_tibourbou_seq1
---------------------atttagttgtttcagaaggagggccagttctagaatac--------atctgt-aaagcactggatc-------------------------------------------------------------------------ttcctcctctgtaagcaatgt------tcctttttttgtttgcttattttgttgaaactatat---gtgatt--tgtgatatcctaaagtaatc-------taatcagagcagagtg-----atatatagaaaatttcattctttgaaggtttgttgcagatctcatccattttggagcggtatattatgcccttgtgtgtccacagcctcctccaagtgccaccccagagcaaattaagatatttaaagaagtaacggcaccatcagttttgagtaaaagagcatccattaagggaaaaactgtacgagaagcacagaagactttccgtataacacatgttgatgagtttgttgaagctggaacatacttacgtgtgcatgtacatcctaaacgtttcccaaggtaaagacactag------attttacaatagtagc--ttta-tttttt-------ccagt-------ataatattattgagac---ttaaa-ct-tga---atcaggtgttatgaagttgactggaaattgagaatcatagctgtgaccgacaactatgtggttttggacaaacctgctggtacatcggtatgtg--attgattctccaca---------------------------------------------------------------------------------------------------------------------
>I28628_M051_Malvaceae_Werklea_horrida_seq1
-----------------------------gtttcagaaggagggcctgttctcgagtat--------atctgt-aaagcactggatc-------------------------------------------------------------------------ttcctcctctgtaagttatta------tgctttt------tgtttattttgttttaa-actat---gtgatt--tatgg------------------taattaataagaacagagtg-----aygtatgcaaartttcattctttgaaggtttgttdcagatctcatycattttggagcagtatattatgcccttgtgtgtccacakcctcctcctactgccaccctggaacaaattaggattttcaaagaagtaacagcaccatcagttttgtgtaaaagagcatccattaagggaaaaactgtgcgagaggcacaaaagactttccgtataactcatgttgagcaatttgttgaagctggaacatacttgcgcgtgcatgtacatcccaaacgttttccaaggtcga-agactcc------tatttccacttgttac--tcta-acttttct-----ccact-------gtaatgttattgacac---wtgca-tc-tag---atcaggtgttatgaaattgactggaaatcaagaatcatagctgtgaccgattctt----------------------------------------------------------------------------------------------------------------------------------------------------------------------------
>I28630_M053_Malvaceae_Huberodendron_swietenioides_seq1
------------------aacatttagttgtttcagaaggagggcctgttctggagtac--------atctgt-aaagcactggatc-------------------------------------------------------------------------ttcctcctctgtaagttatta------tcccttt------tgtttattttgtttcga-acttt---gtgatt--tgtgatgttctgcactaatc-tttatttaatcagaacagagtg-----atatatacaaaatttcattgtttgaaggtttgttgcagatctcatccattttggagcagtgtattatgcccttgtgtgtccacagcctcctccaagtgccaccccagagcaaattaggatatttaaagaagtaacagcaccatcagttttgagtaaaagagcatccattaagggaaaaactgtacgagaagcacagaagactttccgtataacgcatgttgatcagtttgttgaagctggaacatacatacgtgtgcatgtacaccccaaacgtttcccaaggtgaa-acactac------tttttacacttgttac--tttattttttt-------tcact-------gtaatattattgagac---ttgta-tg-tag---accaggtgttatgaaattgactggaaatcgagaattgtagcagtgactgactcctacgtggttttggacaaacctgctggtacatctgtatgta--actgcattcttaa----------------------------------------------------------------------------------------------------------------------
>I28631_M054_Malvaceae_Trochetiopsis_benjaminae_seq1
atggcccaccaagagttgaacatttagttsttamagaaggagggcctgttctggagtac--------atctgt-cgagctttggatt-------------------------------------------------------------------------tacctcctttgtaagttattttca----------------ttcttttatttatttaa-accat---gtgatt--tgtgatgttgtgcagtaatc-ttttattaattaaaacagagtg-----atgtatggaaaatttcattctttgaaggtttgttgcagatctcatccattttggagctgtatattttgcccttgtgtgtccacagcctcctccaagtgcaaccccagagcaaattaggatatttaaagaagtgacagaaccatcggttctgaaaaaaagagcatccattaagggaaaaacttttcgagaagcacaaaagacattccgcataactcatgttgatcagtttgttgaagctggaacttacttacgtgtacatgtacaccccaaacgtttcccaaggtgaa-acattactttttggtgttacgcttgttac----tt-tttttc-------ccagt-------gcaacatta-taagac---ttgta-tt-tga---accaggtgttatgaaatagactggaaatcaagagtcatagctgtgactgactcctatgtcgttttggacaaacctgctggcacatctgtat----------------------------------------------------------------------------------------------------------------------------------------
>I28632_M055_Malvaceae_Eriolaena_candollei_seq1
------------------------------------------ggcctgttctagagtac--------atctgt-cgagctttggatt-------------------------------------------------------------------------tacctcctttgtaagttgttttca----------------ttcttttatttatttaa-accat---gtgatt--tgtgatgttgtgcactaatc-ttttattamttaaaacagagtg-----atgtatggaaaatttcattctttgaaggtttgttgcagatctsatccwttttggagctgtatattatgcycttgtgtgtccacagcctcctccaagtgccacbccagagcaaattaggatatttaaagaagtaacagaaccatcggttctgaaaaaawgagcatccattargggaaaaacttttcgagaagcacagaagacattccgcataactcatgttgatcagtttgttgaagctggaacttacttacgtgtacatgtacaccccaaacgtttcccaaggtgaa-ayrctactttttggttttacrcttgttac---ytt-tttttc-------ccagt-------gcaacattw-taagac---ttgta-tt-tgr---accaggtrttatgaaatagactggaaatcaagaatcatagctgtgactgactcctatgtcrttttggacaaacctgctggcacatctgtatgtc--acttattctttactttttc--------------------------------------------------------------------------------------------------------------ag
>I28636_M059_Malvaceae_Pterospermum_pierrei_seq1
---------------------------ttgtttcagaagggggacctgttctagagtat--------atatgt-agagctctggatc-------------------------------------------------------------------------taccttctctgtaagttattt------tcctttc------tgtttgttttgttttaa-actat---gtgatt--kgtgatgttctgcattgatc-tttaattaatcagaatatagtg-----atgtatgggaaatttcattctttgaaggtttgttgcagatctcatccattttggagcagtatattaygcacttgtgtgtccacagcctcctcctagtgccaccccagagcaaattaggatatttaaagaagtaacagcaccatcagttttgagaaaaagggcatccattaagggaaaaacctttcgagaagcacagaagacctttcgcataacacatgttgatcagtttgttgaagctggaacttacttacgtgtgcatgtacaccccaaacgtttcccaaggtkaa-acactactttt-agttttagacttgttat--------------------------a---------------------------------------------------------gactggaaatcgaggatcatagctgtgactgrstcytmtgyvsttbtbgwmrrdyywgctggtacatctgtatgtg--act--------------------------------------------------------------------------------------------------------------------------------
>I28637_M060_Malvaceae_Duboscia_vifidiflora_seq1
-----------------------ttagttgtttcagaaggaggaacggttttagactac--------atctgt-aaatcactagatc-------------------------------------------------------------------------ttccccctctgtaagcactgc------tctttttg--------ttcttttgtttaaaccatat---gtgatt--tgtgatattctgcagtaatc------gaaatcagaacacagta-----atatatagaaaatttcattctttgaaggtttgttgcagatctcatacattttggagcagtatattatgcacttgtgtgtccacagcctcctccaagtgccacctcagaacaaattaggatatttaaagaagtaacagcaccatcagttttgagtaaaagaacatccattaagggaaaaactgtacgagaagcacagaagactttccgaataacacatgttgatcagtttgttgaagctggaacttacctacgtgtgcatgtacatcccaaacgtttcccaaggtgaa-aaactac------ttttgacacttgtaac--tttattttttt-------cttgt-------ataatattattgagac---ttgaa-ct-tga---accaggtgttatgaaattgactggaaatcaagaatcatagctgtgaccaactcctatgtggttttggacaaacctgctggtacatctgtaggtg--actgattctgtacttttctaaatt----------------------------------------------------------------------------------------------------------c
>I28638_M061_Malvaceae_Basiloxylon_brasiliensis_seq1
----------------------------------agaaggagggcctgttctggagtac--------atttgt-aaagaactggatc-------------------------------------------------------------------------ttcctcctctgtaagttattt------tcctttt------tgtttatttagstttaa-actat---gtgatt--cttgatgttcggcagtaatc-tytcattaatcagaac--agtg-----atatatagaaaatttcattctttgaaggtttgttgcagatctcatccattttggagcagtatatcatgcccttgtgtgtccacagcctcctcctagtgcbaccccagagcaaattaggatatttaaagaagtaacagcaccatcagttttgagtaaaagagtatccattaagggaaaaactgtacgagaagcacagaagactttccgtataacdcatgttgatcagtttgttgaagctggaacatayttacgtgtgcatgtacaccccaaacgtttcccaaggtaaa-acactac------ttctgacagctgttac--ttta-tttttt-------cgagt-------attatattattcagac---ttgta-ct-tgg---accaggtgttatgaaattgactggaaatcgagaatcattgctgtgaccgactcctacatagttttggacaaacctgctggtacatctgtatgtg--actgattctttacctt-tt----------------------------------------------------------------------------------------------------------------
>I28639_M249_Malvaceae_Gyranthera_amphibiolepis_seq1
---------------------------------cagaaggagggcctgttctggagtac--------atctgt-aaagcactggatc-------------------------------------------------------------------------ttcctcctctgtaagttatta------tcccttt------tgtttattttgtttcga-acttt---gtgatt--tgtgatgttctgcattaatc-tttaattaatcagaacagagtg-----atatatacaaaatttcattgtttgaaggtttgttgcagatctcatccattttggagcagtatattatgcccttgtgtgtgcaccgcctcctccaagtgccaccccagagcaaattaggatatttaaagaagtaacagcaccatcagttttgagtaaaagagcatccattaagggaaaaactgtacgagaagcacagaagactttccgtataacacacgttgatcagtttgttgaagctggaacatacttacgtgtgcatgtacaccccaaacgtttcccaaggtgaa-acactac------tttttacacttgttac--ttcattttttt-------tcact-------gtaatattattgagac---ttgca-tg-tag---accagatgttatgaaattgactggaaatcaagaatcatagcagtgactgacacctatgtggttttggacaaacctgctggtacatctgtatgta--actgctttctt------------------------------------------------------------------------------------------------------------------------
>I28640_M062B_Malvaceae_Diplodiscus_paniculatus_seq1
-------------------------------------------wtttggtttggcttgg--------agttat-ga-------------------------------------------------------------------------------------------------------tt------tcctttt------tgtttgttrtrytkmrm-actrtstggtgatt--cttgatattctgcagtaatc-tttaattaattggagcagagtg-----atatatagaaaatttcattctttgaaggtttgttgcagatctcatccattttggagcagtatattatgccctcgtgtgcccacagcctcctccaagtgccaccccagagcagattaggatatttaaggaagtaacagcactatcagttttgagtaaacgagcatccattaagggaaaaactgtacgagaagcacagaaaacttttcgtataaaccgtgttgatcagtttgttgaagctggaacatacttacgtgtgcatgtacatcccaaacgtttccctaggtgaa-acactgc------tttttacacttcttac--ttcc-tttctt-------cccgt-------gtaatattattgagac---cttta-tt-tgg---accaggtgttatgaaattgactggaaatcgagaatcatagctgtgaccaactcctatgtggttttgga---------------------------------------------------------------------------------------------------------------------------------------------------------------
>I28641_M063_Malvaceae_Brownlowia_peltata_seq1
-------------------------------------aggagggcctgttttggwgtac--------atttgt-aaagcattggatc-------------------------------------------------------------------------ttccacctctgtaagttattt------tccttt-------tgtttgctgtgcttcar-actat---gtgatt--cttgatattctgcagtaacc-tttaattaatcggagcagagtg-----atatatggaaaatttcattctttgaaggtttgttgcagatctcatccattttggagcagtatattatgcccttgtgtgtccacagcctcctccaagtgccaccccagagcagattaggatatttaaagaagtaacagcaccatcagttttgagtaaacgagcatccattaagggaaaaactgtacgagaagcacagaaaacttttcgtataacacgtgtttatcagtttgttgaagctggaacatacttacgtgtgcatgtacatcccaaacgtttccccaggtc---acactgc------tttttacacttcttac--ttcc-tttttt-------cccgt-------gtaatattattgagac---cttta-tt-tgg---accaggtgttatgaaattgactggaaatcgagaatcatagctgtgactgactcctatgtggttttggataaacctgctggtacatctgtatgtgtgacaagttctttagttt-ttcatttatgattt----------------------------------------------------------------------------------------------------
>I28642_M064_Malvaceae_Burretiodendron_esquirolii_seq1
------------------------------------------------------------------------------------------------------------------------------------------------------------------------------------------------------------------------a-actak---gtgatt--cttgatattctgcagtaatc-tttaattaatcggagcagagtg-----atatatagaaaatttcattctttgaaggtttgttgcagatctcatccattttggagctgtatattatgcccttgtgtgtccacagcctcctccaagtgccaccccagagcagattgggatatttaaagaagtaacagcgccaccagtcttgagtaaacgagcatccattaagggaaaaactgtacgagaagcacagaaaacttttcgtataacacatattgatcagtttgttgaagc-------------------------------------------------------------------------------------------------------------------------------------------------------------------------------------------------------------------------------------------------------------------------------------------------------------------------------------------------------------------------------------
>I28644_M066_Malvaceae_Thomasia_solanaceae_seq1
-----------------------------------gaaggagggcctgttctagagtac--------atctct-aaagcactggatc-------------------------------------------------------------------------ttcctcctctgtaagtgccactctctctctctctg-----tctttatttttatttaa-aatat---gtgatt--tgtggcattctgcattaatg-tttaattaatcaggacagagtg-----atatatagacaatttcattctttgaaggtttgttgcagatctcatccattttggagcagtatattatgcccttgtttgtccacagcctcctccgagtgccaccccagagcaaattacgatatttaaagaagtaacatcgccatcaattttgcgtaaaagagcctccattaaggggaaaacagttcgagaagcacagaagactttccgtataacacatgttgatcagtttgttgaagctggaacatacttacgtgtgcatgtacaccccaaacgtttcccaaggtgaa-acactaa------ttttttggcatgttac--ttta-ttattt-------ctagt-------gtaatgttattgagac---ttgaa-ca-tga---accaggtgttatgaaattgattggaaatcaagaatcatagctgtgaccgactcctatgtggttttggacaaacctgccggtacatctgtatgcg--actgattcattactttttc----------------------------------------------------------------------------------------------------------------
>I28645_M067_Malvaceae_Guichenotia_ledifolia_seq1
--------------------------gttgtttcagaaggagggcctgttcaagagtac--------atctct-aaagtactggatc-------------------------------------------------------------------------ttcctcctctgtaagtgccactctc--tctctctc-----tctttatttttatttaa-agtat---gtgatttgtgtgacattctgcagtaatc-tttaattaatcagagcagagtg-----atatatagacaatttcattctttgaaggtttgttgcagatctcatccattttggagcagtgtattatgcccttgtttgtccacagcctcctccgagtgccactccagagcaaattaggatatttaaagaagtaacagcgccatcaattttgcataaaagagcctccattaaggggaaaacagttcgagaagcacagaagactttccgtataacacatgttgatcagtttgttgaagctggaacatacttacgtgtgcatgtacaccccaaacgtttcccaaggtgaa-acactaa------ttttttggcatgtttc--ttta-ttattt-------ctagt-------gtaatattattgagac---ttgaa-ct-tga---accaggtgttatgaaattgattggaaatcaagaatcatagctgtgacccactcctatgtggttttggacaaacctgctggtacatctgtatgtg--actgattcattact---------------------------------------------------------------------------------------------------------------------
>I28646_M068_Malvaceae_Helmiopsis_sp_seq1
-----------agagttgaacatttagttgtttcagaaggagggcctgttctagagtac--------atctgt-cgagctttggatt-------------------------------------------------------------------------tacctcctttgtaagttattttca----------------ttcttttatttatttaa-accat---gtgatt--tgtgatgttgtgcactaatc-tttyattaattaaagcagagtg-----atgtatggaaaatttcattctttgaaggtttgttgcagatctcatccattttggagctgtatattatgcccttgtgtgtccacagcctcctccaagtgccaccccagagcaaattaggatatttaaagaagtaacagaaccatcagttctgaaaaaaagagcatccattaagggaaaaacttttcgagaagcacagaagacattccgcataactcatgttgatcagtttgttgaagctggaacttacttacgtgtacatgtacaccccaaacgtttcccaaggtgaa-aacctactttttggttttaygctttttac---ttt-tttttc-------ccagt-------gcaacatta-taagac---ttgta-tt-tga---accaggtgttatgaaatagactggaaatcaagaatcatagctgtgactgactcctatgtcgttttggacaaacctgctggtacatctgtatgtc--acttattctt-------------------------------------------------------------------------------------------------------------------------
>I28647_M069_Malvaceae_Cheirolaena_linearis_seq1
-----------------------------------gaaggagggcctgttttggagtac--------atctgt-agagctttggatt-------------------------------------------------------------------------tacctcctttgtaagttattttca----------------ttcttttatttatttaa-accat---gtgatt--tgtgatgttgtgcactaatc-tttaagtaattaaaatagagtg-----atgtatggaaaatttcattctttgaaggtttgttgcagatctcatccattttggagctgtttattatgcccttgtgtgtccacagcctcctccaagtgctaccccagagcaaattaggatatttaaagaagtaacagaaccatcggttctgaaaaaaagagcatccattaagggaaaaacttttcgagaagcgcagaagacattccgtataactcatgttgatcagtttgtcgaagctggaacttacttacgtgtacatgtacatcccaaacgtttcccaaggtgaa-acactactttttggttttacgcttgttac----tt-tttttc-------cgagt-------gcaacatta-taagac---atgta-tt-tga---accaggtgttatgaaatagactggaaatcaagaatcatagctgtgactgactcatatgttgttttggacaaac----------------------------------------------------------------------------------------------------------------------------------------------------------
>I28649_M071_Malvaceae_Goethalsia_meiantha_seq1
-----------agaatggaacacttggttgtttcagaaggaggaccggttctagagtac--------atctgt-aaagcactagatc-------------------------------------------------------------------------ttcctcctctgtaagcaccgc------tctctttt-------attcttttgtttaaactataa---gtgagt--tgtgatattctgtagtaatc------gaaatcagaacagagtg-----atatgtagaaaatttcattctttgaaggtttgttgcagatctcatacattttggagcagtatattttgcccttgtgtgtccacagcctcctccaagtgccacgccagagcaaattaagatatttaaagaagtaacagcaccatcagttttgagtaaaagaacatccattaagggaaaaactgtgcgagaagcacagaagactttccgaataacacatgttgatcagtttgttgaagctggaacatacctacgtgtgcatgtacatcccaaacgtttcccaaggtgaa-acactac------tttttacacttgtaac--ttta-tttttt-------ctagt-------acaatatcattgagac---ttgaa-ct-tga---accaggtgttatgaaattgactggaaatcaagaatcatagctgtgacctcctcctatgttgttttggacaaacctgctgg---------------------------------------------------------------------------------------------------------------------------------------------------
>I28652_M074_Malvaceae_Hildegardia_barteri_seq1
--------------------------gttgtttctgaaggagggcctgttctggagtac--------attagt-aaagaactggatc-------------------------------------------------------------------------ttcctcctccgtgagttattt------tcctttt------tgtttatttagcttt------ac---gggatt--cttgatattcttcggtaatc-tataattaatcagaac--tgtg-----atatatagaaaatttcattttttgaaggtttgttgcagatctcatccattttggagcagtatattatgcccttgtgtgtccacggcctcctccaagtgccactccacagcaamttaggatatttaaagaagtaacagcaccatcagttttgagtaaaagagtatccattaagggaaaaactgtacgagaagcacagaagactttccgcataacacatgttgatcagtttgttgaagctggaacatacttacgcgtgcatgyacaccccaaacgtttcccaaggtaaa-acactac------tttttacatctgttac--ttta-ttttct-------ccagt-------attattttattgagac---ttgta-tt-tgt---accaggtgttatgaaattgactggaaatcaagaatcattgctgtgacagactcctatgtggttttggacaaacctgccggtacatctgtatgtg--a----------------------------------------------------------------------------------------------------------------------------------
>I28653_M168_Malvaceae_Theobroma_cacao_seq1
--------ccaagagttgaacacttagttgtttcagaaggagggcctgttctagagtac--------atctgt-aaagcactggatc-------------------------------------------------------------------------ttcctcctatgtaggtgccat------accttttt-----tgtttattttgttttaa-actat---gtcatt---gtgacattctgcagtaatc-tttaattaatcagaacagagtg-----atacatagaaaatttcattctttgaaggtttgttgcagatctcatccattttggagcagtatattatgcccttgtatgtccacagcctcctccaagtgccaccccagagcaaattaggatatttaaagaagtaacagcaccatcagttttgagtaaaagaacatccattaggggcaaaacagtacgagaagcacagaagactttccgtataacacatgttgatcagtttgttgaagctggaacatacttacgtgtgcatgtacaccccaaacgtttcccaaggtgca-acacttc------tttttacacctgttgc--ttta-tttttt-------ccagt-------gcaatattattaagac---tttaa-ct-tta---accaggtgttatgaaattgactggaagtcaagaatcatagctgtgactgactcctatgtggttttggacaaacctgctggtacatctgtatgtg--gcttattcattacctt-ttcaattgtgatt-----------------------------------------------------------------------------------------------------
>I28654_M105_Malvaceae_Pachira_aquatica_seq1
-----------agagttgaacacttagttgtttcagaaggagggcctgttctaaagtac--------atctgt-aaagcactggatc-------------------------------------------------------------------------ttcctccgatgtaagttattw------tccywyt------tgtttattwtgttttgamacyat---ktgatt--tgtratgttctgcastaatc-tttaattaatcmgaacagagtg-----atatahrsaaawtttcattvtttgaaggtttgttgcwgatctbatccattttggagcmgtwtattatgcccttgtwtgtccgcagcctcctvcragtgccamcccagagcaaattaggatatttaaagaagtaacagcaccatcagttttgagwaaaagagcatcyattaagggaaaaactrtacgagaagcrcagaagactttccgtataacdcatgktgawcavtttgttgaagchggaacatacttacgtgtgcatgtacaccccaaacgtttcccaaggtgaa-acactac------ttyttayasttktyac--tytw-ttttttyyyyca-stgta-------akaatattattgagay---ttgta-tk-trg---aycaggtgttatgaaattgactggaaatckagaatcatagcygtgactgactcctatgtggttttggacaaacctgctggtacatctgtatgtg--actgctttctttcttc-agttgt------------------------------------------------------------------------------------------------------------
>I28655_M148_Malvaceae_Robinsonella_mirandae_seq1
------------------aacacctrgttgtttcrgaagragggcctgttctggastac--------atctgt-aaagcaytagatc-------------------------------------------------------------------------ttcctccyctgtaagttwctyt----rtccyttt------tgtttattttgttmttaaactay---gtgaww--hatgktgtwatkyactaatcttttaathaatawgaayhdagwrcaaatwkatayhhdmmahttcattbtttgaaggtttgttgcagathtcatccattwtggagcagtatattatgccsttgtgtstccamagcctcctccavgtgccaccccagagcaaatkangatatttaaakaaghaacwrcdccrthdgtbttgagtaaaakagcatcyattaagggaaaaachgtacdagaggcacanaaracttthcgtataactcatgttragcagtttgttgaagctggaacatacttrcgtgtgcatgtacaccccaaacgttttccaaggtgaa-acactvc------tatytacmcttgtyac--ttta-twtatttt-----tsaht-------gtaatgttahtgagrc---ttgta-tg-tag---accaggtgttatgaaattgactggaaatcragaatcatagctgtgacggactcctatgtggttttggacaaacctgctggtacatcygtatgtg--attgcttcctttac---------------------------------------------------------------------------------------------------------------------
>I28656_M002_Malvaceae_Tilia_americana_seq1
-------------------------------------------rcctgttctggagtac--------atttgtaaaagcactggatc-------------------------------------------------------------------------ttcctcctctgtaagwtattt------tcctttt------tgtttattttgcdttaa-actat---ktgatt--cttgatgttctgcagtwatm-ttwaattaatchgaacwgagtg-----atatrtagaaaatktcattctttgaaggtttgttgcagatctcatccawtttggagcwgkatattatgcccttgtgtgtccacavcctcctycaagtgcyachcyrgagcaaattasgatatttaaagaagtaacagcwccatcagttttgagtaaaagagcatccattaagggaaaaactgtacgagaagcacagaagactttycgtatadcanatgttgatcagtttgttgaagctggaacatacttacgtgtgcatgtacaccccaaacgtttcccaaggtgaa-acactac------ttttwmmmcykktwhy--tth--tttttt-------ccagt-------wtaatrttattgagac---ytgta-wt-tgg---accaggtgttatgaaattgactggaaaycragaatcatagctgtgactgactcctatgtggttttggacaaacctgctggtacatctgtatgtg--actgattctttacttt-ttcagt------------------------------------------------------------------------------------------------------------
