# Supplementary material for: Localized Phylogenetic Discordance Among Nuclear Loci Due to Incomplete Lineage Sorting and Introgression in the Family of Cotton and Cacao (Malvaceae)
Source: Front Plant Sci. 2022 Apr 13;13:850521. doi: 10.3389/fpls.2022.850521 (PMC9043901; doi:10.3389/fpls.2022.850521)
Supplement: Supplementary file 1 [file Data_Sheet_1.ZIP › Alignments_v4/L10.fasta]

>I23352_M001_Malvaceae_Bombax_ceiba_seq1
------------------------------------------------------------------------------------------------------------------------------------------------------------------------------------------------------------------------------------------------------------------------------------------------------------------------------------------------------------------------------------------------------------------------------------------------------------------------------------------------------------------------------------------------------------------------------------------------------------tgcaggtacaataaataaaaacaacagaatttgggaggttcctgttgaagagtttgataccgtgattgacacaaatgtaaaagggattgcaaatgttttgcgccactttatccctttgatgattccaaaaagtcgagggatcattgttaatatgtcttctggatggggaagatctggtgctgctttggt-aaattctggatttccaac-------------ttgtacaca-gtttgttc--------tttttgaattgttcct----tctctagtgccatg-att----aat-attggaa-----------------------gtcatc-caagac-------------------atagcccaagagaaaattcctagttg----------tttatctgaaatga-aggatcaa--atcgtaaacaac-at----------------agatgagttttttttattggctgttg-----------------------------------------------------------------------------------------------------------------------------------------------------------------------------------------
>I23353_M002_Malvaceae_Tilia_americana_seq1
------------------------------------------------------------------------------------------------------------------------------------------------------------------------------------------------------------------------------------------------------------------------------------------------------------------------------------------------------------------------------------------------------------------------------------------------------------------------------------------------------------------------------------------------------------------------------------------------------------------------caataaaaacaasagratttgggaggttcctgttgaagagtttgatgccgtgattgatacaaatgtgaaaggggttgcaaatgtgatgcgccactttatccctttgatgattccaaaaagtcgagggattattgttaatatgtcttctggatggggaagatctggtgctgccctggt-aaaatcacgattttcatc-------------ttctccaca-tttcatat--------attttaaatttctccctc-attttagttgccatg-att----aat-ctgggaa-----------------------ac---------------------------------------------------------------------------------------------------------------------------------------------------------------------------------------------------------------------------------------------------------------------------------------------------------------------------------------------
>I23354_M003_Malvaceae_Herissantia_crispa_seq1
----------------------------------------------------------------------------------------------------------------------------------------------------------------------------------------------------------------------------------------------------------------------------------------------------------------------------------------------------------------------------------------------------------------------------------------------------------------------------------------------------------------------------------------------------------------------------------------------------gttaacaatgcaggtacaatcaataaaaacaacagaatttgggaggttcctgtagaagagttcgataccgtgattgatacaaatgtaaaagggattgcaaatgtgttacgccactttatcccattgatgcttccaaaaagtcgagggattattgtgaacatgtcttctggatggggcagatccggtgctgctttggt-aaattcatgattccca-----------------------------------------atcttaagtttttcct----tttcaaatgccatc-ttt----aat-acaggac-----------------------atcatc-caagac-------------------atag-ctgaacgaaaatgcgcagttg----------tttgtatgaaatgataggaaccattgtcataaacaac-at----------------aaatgaa-ttatg-----ggcacttgaa--------cttttt-aagatctgttgtattttcgatatattaaaatttttccataagcag---tgaattgaagttgg--aacatccttg-----------------------------------tattt------------------------------------------------------
>I23356_M005_Malvaceae_Lavatera_assurgentiflora_seq1
----------------------------------------------------------------------------------------------------------------------------------------------------------------------------------------------------------------------------------------------------------------------------------------------------------------------------------------------------------------------------------------------------------------------------------------------------------------------------------------------------------------------------------------------------------------------------------------------------------aatgcaggtactatcaataaaaacaacagaatttgggaggttcccgcggaagactttgatactgtgattgatataaatgtaaaaggggttgcaaatgtgttacgccactttatcccgttgatgcttccaaaaggtcgagggattattgtgaatatgtcttctggatggggcagatctggtgctgctttggt-aaattcaagatttccatc-------------tac-acatt-ctttgtac--------atattgtgttgtttct----tttcaa----catg-ttt----aat-atatgaa-----------------------atcatc-caagac-------------------at----------------------------------------------------------tgtcgcaaacaac-------------------aaatgaa----------tagcagttgaa--------cttttt-a-----------------------------------------------------------------------------------------------------------------------------------------------------------------------
>I23357_M006_Sphaerosepalaceae_Rhopalocarpus_longipetiolatus_seq1
------------------------------------------------------------------------------------------------------------------------------------------------------------------------------------------------------------------------------------------------------------------------------------------------------------------------------------------------------------------------------------------------------------------------------------------------------------------------------------------------------------------------------------------------------------------------------------------------------------------------------------------------------tgaagaagagtttgataccgtaattgatacaaatgtaaaaggaatagcaaatgtgctgcgtcactttatcccgttgatkcttcctaacaagaaagggatcattattaatacgtcttctggatggggaagatctggagctgccctggt-aaattgrggrgtctcwtt-------------ttgttcacw-tctcacat--------acaatgataacttcatattgtcaatactcccatr-atc----aaa-acatataat---------------------gttatc-gattat-aatgtatctacttagtatgctagaagcggaaaaatcaacagtgggtatgcacttcatttttcaggttt-aggtatggatgtttgcatgggataacattctaaatttactatggtaaaactatgc-------------------aaatcttag-------------------------------------------------------------------------------------------------------------------t----g-----------------------------------------------g
>I23359_M008_Malvaceae_Althaea_officinalis_seq1
-------------------------------------------------------------------------------------------------------------------------------------------------------------------------------------------------------------------------------------------------------------------------------------------------------------------------------------------------------------------------------------------------------------------------------------------------------------------------------------------------------------------------------------------------------------------------------------------------------------------------------aacracagaatctgggaggtgcctgtagaagattttgatactgtgattgatacaaatgtaaaaggggttgcaaatgtgttacgccactttatcccgttgatgcttccaaaaggtcgagggattattgtgaatatgtcttctggatggggcagatccggtgctgctttggt-aaattcaagatttccatc-------------ttccacacatttttgtac--------atcttra---gttcct----tttcaaatgccaag-ttt----aat-acaggaa-----------------------atcawc-caagac-------------------at----------------------------------------------------------tgtcgtaaacagc-aa----------------aaatgaa-ttata-----ggcagttgaa--------ctttgg-aacatccttgtatttcaa---------------------------------------------------------------------------------------------------------caggttgcaccat--------------------------------
>I23360_M009_Malvaceae_Lagunaria_patersonia_seq1
-----------------------------------------------------------------------------------------------------------------------------------------------------------------------------------------------------------------------------------------------------------------------------------------------------------------------------------------------------------------------------------------------------------------------------------------------------------------------------------------------------------------------------------------------------------------------------------------------------taaacaatgcaggtacaataaataaaaacaacagaatttgggaggttcctgtagaagaatttgatactgtgattgatacaaatgtaaaagggactgcaaatgtgttacgccactttatcccgttgatgcttcccaaaggtctagggattattgttaatatgtcttctggatatggaagatccggtgctgctttggt-aaattctagttttccatc-------------ttctacacgtttttgtat--------atcttgagttgttctt----tttgagatgcaatg-ttt----aac-gcgataa-----------------------atcatc-ctagac----------------------------------------------------------------------------------------------------------------------------------------------------------------------------------------------------------------------------------------------------------------------------------------------------------------------------------
>I23364_M013_Malvaceae_Grewia_sp_seq1
---------------------------------------------------------------------------------------------------------------------------------------------------------------------------------------------------------------------------------------------------------------------------------------------------------------------------------------------------------------------------------------------------------------------------------------------------------------------------------------------------------------------------------------------------------------------------------------------------agtaaataatgcaggtacaatcaataaaaacaatagactttgggaggttccggcagaggagtttgatactgtgattgatacaaatcttaaaggagttgcaaatgtgatgcgtcactttattcctttgatgcttccaaaagggcaagggattattgtcaatatgtcttctggatggggaagatctgctgctgccctggt-aaattcagtagtttaatc-------------gttttacta-tttcatgt--------atttaaaatcactttcct--attttaatgccgtg-att----agc-atgggaa-----------------------accttg---------------------------caactctagctgaaactcgaagttg----------tttctcagacatga-gcagttatgtcttgaccatatt--------tcagtccttcakrgtctatttgttc----tacagttaat----caaatctttk---------------------------------tcactactagtgaac--------tatatgctaaacatcctcg-----------------------------------tatctc------aacaggttgcaccg--------------------------------t
>I23365_M014_Malvaceae_Callirhoe_bushii_seq1
--------------------------------------------------------------------------------------------------------------------------------------------------------------------------------------------------------------------------------------------------------------------------------------------------------------------------------------------------------------------------------------------------------------------------------------------------------------------------------------------------------------------------------------------------------------------------------------------------------acaatgcaggtactatcaataaaaacaacagaatttgggaggtscctgtrgaagattttgatactgtgattgatacaaatgtaaaagggattgcaaatgtgttacgccattttatccctttgatgcttccaaaaggtcgagggattattgtgaatatgtcttctggatggggcagatccggtgctgctttggt-aaagtctagatttccatc-------------ttctacgcatttttgtac--------acctttagttgttcct----tttcaaatgccvtg-ttt----aat-acwggma-----------------------atcatc-saagwy-------------------at----------------------------------------------------------tgtcataaacaacaaa----------------aaatgaa-ttata-----ggcagttgag--------cctttt-aagatgttttattctcagaaatcattaaaattc---------------------------------------------------------------------------------------------------------------------------------------
>I23367_M016_Malvaceae_Kitaibelia_vitifolia_seq1
---------------------------------------------------------------------------------------------------------------------------------------------------------------------------------------------------------------------------------------------------------------------------------------------------------------------------------------------------------------------------------------------------------------------------------------------------------------------------------------------------------------------------------------------------------------------------------------------------------------aggtactatcaataaaaacaacagaatttgggaggtwccygyagaagaytttgataatgtgattgatacaaatgtmaaaggggttgcaaatgtgttacgccactttatcccgttgatgcttccaaaaggtcgagggattattgtgaatatgtcttctggatggggcagatcyggtgctgctttggt-aaattcaagatttccatc-------------twcwmmwywyttktryay--------akykwgwkktkyyyyt------tywmawrwsmyr-tkt----www-ayasrar-----------------------rwmatc-mwmsam-----------------------------------------------------------------------------rwyrtygymrwmaac-------------------aaatgaa-ttata-----ggcagttgaa--------ctttt--------------------------------------------------------------------------------------------------------------------------------------------------------------------------
>I23368_M017_Malvaceae_Sterculia_apetala_seq1
------------------------------------------------------------------------------------------------------------------------------------------------------------------------------------------------------------------------------------------------------------------------------------------------------------------------------------------------------------------------------------------------------------------------------------------------------------------------------------------------------------------------------------------------------------------------------------------------------------tgcaggtacaatcaataaaaacaacagaatttgggaggttcctgttgaagaatttgatgccgtgattgatacaaatgtaaaagggattgcgaatgtaatgcgccactttatccctttgatgattccaaaatgtcgaggggttattgttaatatgtcttctggatggggaagatccggtgctgccctggt-aaattcgggattttcatc-------------ttctccaca-tttttggt--------gttttgatttaatctt----attttaatgctatg-att----aat-gtggaaaa------------------------aatc-caagac-------------------atagcccaagcagaagttcctagtcc----------ttagta---------agaaaccgttgttgacaatat--------------------aagacaatt----------------------------------------------------------------------------------------------------------------------------------------------------------------------------------------------------------
>I23369_M018_Malvaceae_Abelmoschus_esculentus_seq1
------------------------------------------------------------------------------------------------------------------------------------------------------------------------------------------------------------------------------------------------------------------------------------------------------------------------------------------------------------------------------------------------------------------------------------------------------------------------------------------------------------------------------------------------------------------------------------------------------aaacaatgcaggtacaatcaataaaaacaacagaatttgggaggttcctgtagaagagtttgatactgtcattgatataaatgtgaaagggattgcaaatgtgttacgccactttatcccattgatgcttccaaaaagtcgagggattattgttaatatgtcttctggatggggaagatccggtgctgctttggt-acattcaagatttccatc-------------ttctacaca-atttgtcc--------atcttgttttattctt----ttttgaatactatg-tta----aat-acggtaa-----------------------atcaag-caa----------------------atagcttgagtgaaattccgtggttg----------tttatatgaaatga-a----ccattgtca----------------------------------------------------------------------------------------------------------------------------------------------------------------------------------------------------------------------------------------------
>I23370_M105_Malvaceae_Pachira_aquatica_seq1
----------------------------------------------------------------------------------------------------------------------------------------------------------------------------------------------------------------------------------------------------------------------------------------------------------------------------------------------------------------------------------------------------------------------------------------------------------------------------------------------------------------------------------------------------------------------------------------------------------------------------------aacagaatttgggaggttcctgtagaagagtttgattctgtgattgacacaaatgtaaaagggattgcaaatgtgttgcgccactttatscctttgatgattccaaaaagtcgagggattattgttaatatgtcttctggatggggaagatctggtgctgctttggt-aaattcaggatttccttc-------------ttgtacrca-ttttgttc--------attttgaattgttcct----ttgctaattctatg-att----aat-atgggaa-----------------------atcgtcacaagac-------------------ttatcccgagagaaaattgctagttg----------tttatctgaaatga-aggaacaa--at------------------------------------------------------------------------------------------------------------------------------------------------------------------------------------------------------------------------------------------------
>I23371_M137_Malvaceae_Dombeya_wallichii_seq1
----------------------------------------------------------------------------------------------------------------------------------------------------------------------------------------------------------------------------------------------------------------------------------------------------------------------------------------------------------------------------------------------------------------------------------------------------------------------------------------------------------------------------------------------------------------------------------------------------------aatgcaggtacaattaataaaaacaacagactttgggaggttccwgtrgaagaatttgatgctgtgattgatacaaatgtgaagggaatkgcaaatgtgatgcgccactttatccctttgatgcttccaaaaggtcgagggattattgttaatwtgtcttctggatggggaagatcaggtgctgccctggt-aaattgaggattt-catc-------------ttctccaca-ttttctgt--------attttgatttattcct-------tgaatgccatg-att----aat-atggaaa-----------------------accttc-caagac--------------------tgtcctagaaaaaaaatcctagttg-----------------ttaatga-aggaacaahtgttggatttttt-----------------ttddddhnhhtndhr--vddaghadmhwddarmhmhwstwkcwk-mrgasrwsrgggatttg-------------------------------------------------------------------------------------------------------------------------------------------------------
>I23372_M140_Malvaceae_Chiranthodendron_pentadactylon_seq1
----------------------------------------------------------------------------------------------------------------------------------------------------------------------------------------------------------------------------------------------------------------------------------------------------------------------------------------------------------------------------------------------------------------------------------------------------------------------------------------------------------------------------------------------------------------------------------------------------gtaaataatgcaggtacaatcaataaaaacaacagaatttgggaggttcctgtagaagagtttgataacgtgattgatacaaatgtaaaaggggttgcaaatgtgttgcgccactttatccctttgatgattccaaaaagtcgagggattattgttaatatgtcttytggatggggaagatctggtgctgctttggt-aaactcaggattttcatc----------------tacaca-tttcgtac--------attttgatttgttact----ttcctaatgccatg-att----aat-atgggaa-----------------------atcatc-caagac-------------------acagcccaagcggaaattcctaattg----------tttatctgaaataa-aggaaccatttttgtaaacaac-ag----------------agatgaatttatt-----ggcagttgaa--------tctttt-taaagcttttagaaggaa-gcacatagaaactctagt-----------------------------------------------------------------------------------------------------------------------------------
>I23373_M141_Malvaceae_Quararibea_funebris_seq1
----------------------------------------------------------------------------------------------------------------------------------------------------------------------------------------------------------------------------------------------------------------------------------------------------------------------------------------------------------------------------------------------------------------------------------------------------------------------------------------------------------------------------------------------------------------------------------------------------------aatgcaggtacaatcaataaaaacaacagaatttgggaggttcctgttgaagagtttgataccgtgattgatacaaatgtaaaagggattgcaaatgtgttgcgccactttatccctttgatgattccaaaaagtcaagggattattgttaacacgtcttcgggatggggaagatctggggctgctttggtaaaattcaggatttccatc-------------ttctacgca-ttttgtac--------attttgaattattcct----tgtctaatgccatg-att----aat-atgggaaa---------------------tattatc-caagac-------------------atggcccaagagaaattccttagctg----------tttatctgagatga-aggaacaa--atagtaaacaac-ak----------------agatraatwttttttmttggctcttaaa--------tttttt--aaagcttttagaaggaa-gcacatagaaactctagtttcggaaa---------------------------------------------------------------------------------------------------------------------------
>I23374_M142_Malvaceae_Hampea_nutricia_seq1
---------------------------------------------------------------------------------------------------------------------------------------------------------------------------------------------------------------------------------------------------------------------------------------------------------------------------------------------------------------------------------------------------------------------------------------------------------------------------------------------------------------------------------------------------------------------------------------------------------------------------caaaaacaatagawtttgggaggttmctgttgaagagtttgatactgtgattgatactaatgtaaaaggggttgcaaacgtgttacgccattttatcccattgatgcttccaaaaagtcgagggattattgttaatatgtcttctggatggggaagatccggtgctgctttggt-aaattcatgatttccatc-------------ttctacacatttttgtac--------atcttgaattgttcct----ttttgaatgtcatg-ttt----aac-acaggaa-----------------------atcatc-caaggc-------------------atag-ctgaacgaaaattcatagttg----------ttcacatgaaatga-aggaaccattgtcgtaaacaac-aa----------------aaatgaatttata-----ggcagttg-----------------------------------------------------------------------------------------------------------------------------------------------------------------------------------------
>I23375_M143_Thymelaeaceae_Daphnopsis_megacarpa_seq1
-------------------------------------------------------------------------------------------------------------------------------------------------------------------------------------------------------------------------------------------------------------------------------------------------------------------------------------------------------------------------------------------------------------------------------------------------------------------------------------------------------------------------------------------------------------------------------------------------------------gcaggtacaatcaataaaaataataagatatgggagattccagaagakgagtttgacattgtgattgatacaaacgtgaaaggaatmgcaaatgtgctccgtcactttatacctctgatgcttccwaaaaagcaagggattatagttaatatgtcttccggttggggaagatctggtgctgcattggt-aaataagtmtttttgaca-----------------------tctcatattagagt--atctactttcctttcatg--agtccagtaccacc-attg---caccaaacgaatg-----------tcatctttccatcttcatacagttcgtgatt--------ggtgtaccacatgccatatttaatgttcca---------ttcttctgcagtcg-------------------------------------------------------------------------------------------------------------------------------------------------------------------------------------------------------t----------------------------------------------------t
>I23376_M145_Malvaceae_Heliocarpus_appendiculatus_seq1
---------------------------------------------------------------------------------------------------------------------------------------------------------------------------------------------------------------------------------------------------------------------------------------------------------------------------------------------------------------------------------------------------------------------------------------------------------------------------------------------------------------------------------------------------------------------------------------------------------taatgcaggtacaatcaataaaaacaatagactttgggaggttccaggggaggagtttgataccgtgattgatacaaatgttaaagggattgcaaacgtgatgcgtcattttatccctttgatgcttccgaaaggccaagggattattgttaatatgtcttctggatggggaagatctgccgctgccctggt-aaattcaa----------------------------------------------------------------------------------------------------------------------------------------------------------------------------------------------------------------------------------------------------------------------------------------------------------------------------------------------------------------------------------------------------------------------------------------------------------------------------
>I23377_M148_Malvaceae_Robinsonella_mirandae_seq1
----------------------------------------------------------------------------------------------------------------------------------------------------------------------------------------------------------------------------------------------------------------------------------------------------------------------------------------------------------------------------------------------------------------------------------------------------------------------------------------------------------------------------------------------------------------------------------------------------gtaaacaatgcaggtacaatcaataaaaacaacagaatttgggaggttcctgtagaagagttcgatrycgtgattgatacaaatgtaaaagggattgcaaatgtgttacgccactttatcccgttgatgcttccaaaaagtcgagggattatwgtgaacatrtcttctggatggggcagatccggtgctgctttggt-aaattcatgatttccatc-------------ttctacacatttttgtmc--------atcttrmgttkttcct----tttcraatgccatg-ttt----aat-acwggac-----------------------atcatc-caagac-------------------rtag-ctgaacgaaaattkrcagttg----------tttatatgaaatgattggaaccattgtcgtaaacaac-at----------------aaatgaa-ttatg-----ggcacttgaa--------cttttt-aagatctgttgtattttcaaaatattaaaatttctctat---------------------------------------------------------------------------------------------------------------------------------
>I23378_M150_Malvaceae_Ceiba_pentandra_seq1
----------------------------------------------------------------------------------------------------------------------------------------------------------------------------------------------------------------------------------------------------------------------------------------------------------------------------------------------------------------------------------------------------------------------------------------------------------------------------------------------------------------------------------------------------------------------------------------------------------------ggtacaataaataaaaacaacagaatttgggaggttcctgttgaagagtttgataccgtgattgacacaaatgtaaaagggattgcaaatgttttgcgccactttatccctttgatgattcccaaaagtcgagggatcattgttaatatgtcttctggatggggaagatctggtgctgctttggt-aaattctggatttctaac-------------ttctacaca-gtttgttc--------attttgaattgttcct----tttctagtgccatg-att----aat-attggaa-----------------------gtcatc-caagac-------------------atagcccaagagaaaattcctagttg----------tttatctgaaatga-aggaacaa--gtcgtaaacaac-at----------------agatgagtttattttattggtagttgaa--------tttttt-aaagatttt--agaggaa-gcac-------------------------------------------------------------------------------------------------------------------------------------------------
>I23379_M160_Muntingiaceae_Muntingia_calabura_seq1
------------------------------------------------------------------------------------------------------------------------------------------------------------------------------------------------------------------------------------------------------------------------------------------------------------------------------------------------------------------------------------------------------------------------------------------------------------------------------------------------------------------------------------------------------------------------------------------------------gaacaatgcaggtacgatcaataagaacaacaagatttgggaggttccggtagaagagtttgataatgttatagatacaaatgtcaaagggatagccaatgtgctacgccacttcatcccgctgatgcttcagaaaaagcaaggaattattgtcaatatgtcttctggatggggaagatctggggctgctctggt-aatttggtatctttca--------------gttatttatg-ttgggcat--------ttcctgtct-----------aatttaaaagcata-att----gat-actgttatcattagagcaaataaatttattggcagg-caaaat------------------tgcagccttggcttcggttcatgtatactc------a-tcttcttaagtct-aggcacagtcatgcacggcaag-g------------------------------------------------------------------------------------------------------------------------------------------------------------------------------------------------------------------------------------
>I23380_M161_Malvaceae_Hibiscus_tiliaceus_seq1
---------------------------------------------------------------------------------------------------------------------------------------------------------------------------------------------------------------------------------------------------------------------------------------------------------------------------------------------------------------------------------------------------------------------------------------------------------------------------------------------------------------------------------------------------------------------------------------------------agtaaacaatgcaggtacaatcaataaaaacaacagaatttgggaagttcctgtagaagagtttgatagcgtcattgatataaatgtaaaagggattgcaaatgtgttacgccactttatcccattgatgcttccaaaaagtcgagggattattgttaatatgtcttctggatggggaagatccggtgctgctttggtaaaattcaagatttccatc-------------ttctacaca-atttgtcc--------atcttgttttattctt----tttaaaatgctgtc-tta----aat-acggtaa-----------------------accacg-aaagac----------------------------------------------------------------------------------------------------------------------------------------------------------------------------------------------------------------------------------------------------------------------------------------------------------------------------------
>I23381_M162_Bixaceae_Bixa_orellana_seq1
---------------------------------------------------------------------------------------------------------------------------------------------------------------------------------------------------------------------------------------------------------------------------------------------------------------------------------------------------------------------------------------------------------------------------------------------------------------------------------------------------------------------------------------------------------------------------------------------------agtgaataatgcgggtacaatcaataaaaacaacaagatttgggaggttcctgtggaagagtttgatactgtaattgatacaaatgtaaaagggatagcaaatgttctgcgtcatttcatccctctgatgcttccagaaaagcaagggattattattaacatgtcctccgggtggggaagatctggagctgccctggt-aaaaatcaactttccttc-------------ttttccttt-ttccatattatcatatcttatgatctgttcag----atttcaatgcctta-ata----tat-gaataga-----------------------gttgtt-tatcat-agtg-----------aatgctctgttcgtataagaccacaattcttatgaatcttatactcaaaaagt------------------------------------ctactctaattaacctagtt----------------------------------------------------------------------------------------------------------------------------------------------------------------------------------------------------g
>I23383_M166_Malvaceae_Pseudobombax_ellipticum_seq1
-----------------------------------------------------------------------------------------------------------------------------------------------------------------------------------------------------------------------------------------------------------------------------------------------------------------------------------------------------------------------------------------------------------------------------------------------------------------------------------------------------------------------------------------------------------------------------------------------------------------------------agaacaatagaatttgggaggwtcctgtggaagagtttgataccgtgattgacacaaatgtaaaagggattgcaaatgtgttgcgccactttatccctttgatgattccaaaaggtcgagggattattgttaatatgtcttctggatggggaagatctggtgctgctttggt-aaattcaggatttccttc-------------ttgtacaca-ttttgttc--------attttgaattgttcct----tttctaatgccatg-att----aat-atgggaa-----------------------atcgtc-caagac-------------------atagccccagagaaaattcctagttg----------tttatctgaaacga-tggaacaa--aatgtaaacaac-ag-----------------------------------------------------------------------------------------------------------------------------------------------------------------------------------------------------------------------------------
>I23384_M168_Malvaceae_Theobroma_cacao_seq1
---------------------------------------------------------------------------------------------------------------------------------------------------------------------------------------------------------------------------------------------------------------------------------------------------------------------------------------------------------------------------------------------------------------------------------------------------------------------------------------------------------------------------------------------------------------------------------------------------aagaaataatgcaaggaaaataaataaaaacaacagaatttgggaggtaccagcagaagagtttgatactgtgattgatacaaatgttaaaggggttgcaaatgtgatgcgtcactttatccctttgatgattccaaaaaggcaagggattattgttaatatgtcttctggatggggaagatctggtgctgccctggt-aaattcaggattt-catc-------------tttttcaca-tttcgtgt--------------atttattatcct-atattaaatgctatg-att----agc--------------------------------------------------------------------ccaagcgaaaattcatagttg----------tttatctgaaatga-aggaaccattggtgaaaacaac-ag----------------aaatgaatttata-----ggcagttgtttgc----atttttt-aaag---------------ctgaattaaatcttttccagtaatag---tgaaccaaatttga--aacatccttg-----------------------------------tgtct------caacaggttgcaccatact-----------------------------
>I23385_M169_Malvaceae_Ochroma_pyramidale_seq1
------------------------------------------------------------------------------------------------------------------------------------------------------------------------------------------------------------------------------------------------------------------------------------------------------------------------------------------------------------------------------------------------------------------------------------------------------------------------------------------------------------------------------------------------------------------------------------------------------aaataatgcaggtacaatcaataaaaacaacagaatttgggaggttcctgtagaagagtttgatactgtgattgatacaaatgtaaaagggattgcaaatgtgttgcgccactttatccctttgatgataccaaaaagtcgagggattattgttaatatgtcttctggatggggaagatctagtgctgctttggt-aaattcaggatttccatc-------------ttctacaca-ttttgtac--------attttgaattgttcct----tttctaatgccatg-att----aat-atgggaa-----------------------atcatc-caagac-------------------aaaaaccaagagaaaattcctagttg----------tttatctgaaatg-------caa--atcgtaaacaac-ag----------------agatgaa------------------------------------------------------------------------------------------------------------------------------------------------------------------------------------------------------------
>I23387_M178_Malvaceae_Malvaviscus_arboreus_seq1
----------------------------------------------------------------------------------------------------------------------------------------------------------------------------------------------------------------------------------------------------------------------------------------------------------------------------------------------------------------------------------------------------------------------------------------------------------------------------------------------------------------------------------------------------------------------------------------------------------aatgcaggtacaatcaataaaaacaacagaatttgggaggttcctgtagaagagtttgataccgtcattgatataaatgtaaaagggattgcaaatgtgttacgccactttatcccattgatgcttccaaaaagtcgagggattattgttaatatgtcttctggatggggaagatccggcgctgctttggt-aaattcaagatttccatc-------------ttctacaca-atttgtcc--------atsttgttttattctt----ttttgaatgctatg-tta----aat-atggtaa-----------------------atcatg-caa----------------------atagcccgagtgaaatttcatagttg----------tttatatgaagtga-a----ccattgtcataaacaat-ag----------------aaatga-------------------------------------------------------------------------------------------------------------------------------------------------------------------------------------------------------------
>I23388_M180_Malvaceae_Triumfetta_lappula_seq1
----------------------------------------------------------------------------------------------------------------------------------------------------------------------------------------------------------------------------------------------------------------------------------------------------------------------------------------------------------------------------------------------------------------------------------------------------------------------------------------------------------------------------------------------------------------------------------------------------------aatgcaggtacaatcaataaaaacaatagactttgggaggttccagtggaggartttgataccgtgattgatacaaatgttaaagggattgcaaacgtgatgcgccattttatccctttgatgcttccaaaaggccaagggattattgttaatatgtcttctggatggggaagatctgccgctgccctggt-aaatacaatatt-------------------------------tcatgt--------atttaaaatcattttcct--agtttgatgccaaa-att----tgt-aggggaa-----------------------actatg-caaatc-------------------gtggccctggataaacttcaaagt----------------------agaa-atgaactattagcaaaaacaac-ag----------------acatggaactatc-----ggcagtttca--------tttttc-ttaagcttttagacggaa-gcamaaacgatt-----------------taaggccattctacctgccaccacagagagcgaggcttgagggggagggaggccagcaagtcgtttcat--------------------g---------------------------act
>I23389_M181_Malvaceae_Pavonia_scheadiana_seq1
----------------------------------------------------------------------------------------------------------------------------------------------------------------------------------------------------------------------------------------------------------------------------------------------------------------------------------------------------------------------------------------------------------------------------------------------------------------------------------------------------------------------------------------------------------------------------------------------------gtaaacartgcaggyactatcaataaaaacaacwgaatttgggaggtycctgtagaagastttgatactgtgattgatacaaatgtaaaaggggttgcaaatgtgttacgccactttatcccgttgatgcttccaaaaggtcgagggattattgtraatatgtcytckggatggggcagatccggtgctgctttggt-aaattcaagatttycatc-------------ttytacacatttttgtac--------atcttgagttgttcct----tttcaaatgccatg-ttt----aat---aagaa-----------------------atcatc-caagac-------------------ac----------------------------------------------------------tgttgcaaacamm-am----------------aaawrwr-wwwta-----krsrswkkwa--------mwcat--------------------------------------------------------------------------------------------------------------------------------------------------------------------------
>I23390_M182_Malvaceae_Anoda_cristata_seq1
-----------------------------------------------------------------------------------------------------------------------------------------------------------------------------------------------------------------------------------------------------------------------------------------------------------------------------------------------------------------------------------------------------------------------------------------------------------------------------------------------------------------------------------------------------------------------------------------------------------------------tcaataaaaacaacwgaatttgggaggttcctgtagaagastttgatactgtgattgatacaaatgtaaaaggggttgcaaatgtgttacgccactttatcccgttgatgcttccaaaaggtcgagggattattgtraatatgtcytckggatggggcagatccggtgctgctttggt-aaattcaagatttycatc-------------ttytacacatttttgtac--------atcttgagttgttctt----ttttgaatgccatg-ttt----aat-acaggaa-----------------------atcatc-taagac-------------------at----------------------------------------------------------tgtcgtaaacaac-aa----------------aaatgaa-ttata-----ggcagttaaa--------catttt-aagatgttttattctcag-aattattaaaattcttctatcaacgag--tgaatgaaatttgt--aacatcmttg-----------------------------------tattt------caacagg-----------------------------------------
>I23391_M183_Malvaceae_Phymosia_umbellata_seq1
---------------------------------------------------------------------------------------------------------------------------------------------------------------------------------------------------------------------------------------------------------------------------------------------------------------------------------------------------------------------------------------------------------------------------------------------------------------------------------------------------------------------------------------------------------------------------------------------------agtaaacaatgcaggtacaatcaataaaaacaacagaatttgggaggttcctgtagaagagtttgataccgtgattgatacaaatgtaaaagggattgcaaatgtgttacgccactttatcccgttgatgcttccaaaaagtcgagggattattgtgaacatgtcttctggatggggcagatctggtgctgctttggt-aaattcabgatttccatc-------------ttctacacatttttgaac--------atcttarktkttwcyt----tttcaaatgccawr-ttt----aat-acaggac-----------------------atcatc-caagac-------------------atag-ctgaackaaaatycgcarttg----------tttatatgaaatgayagraaccattgtcataaacarc-at----------------aaatgaa-ttatg-----ggcacttaac--------aattta-aggtttgtttgta-----------------------------------------------------------------------------------------------------------------------------------------------------------
>I23393_M189_Malvaceae_Kearnemalvastrum_lacteum_seq1
----------------------------------------------------------------------------------------------------------------------------------------------------------------------------------------------------------------------------------------------------------------------------------------------------------------------------------------------------------------------------------------------------------------------------------------------------------------------------------------------------------------------------------------------------------------------------------------------------------aatgcaggtactatcaataaaaacaacagaatttgggaggttcctgtagaagaytttgatactgtgattgatacaaatgtaaaaggggttgcaaatgtgttacgccactttatcccgttgatgcttccaaaaggtcgagggattattgtgaatatgtcttctggatggggcagatccggtgctgctttggt-aaattcaagatttccatc-------------ttctacacatttttgtac--------atcttgagttgttcct----ttctgaatgccatg-ttt----aat-acaggaa-----------------------atcatc-caagat-------------------at----------------------------------------------------------tgtttwmarcarm-aa----------------wrawkwa-twrkm-----rgywgwwsaw--------ywtwwk-awgwtktwttmtymk----mattattaaaattcttccatcaacag---tgaatgaaatttgg--aac-----------------------------------------------------------------------------------------------------
>I23394_M229_Malvaceae_Malvastrum_americanum_seq1
------------------------------------------------------------------------------------------------------------------------------------------------------------------------------------------------------------------------------------------------------------------------------------------------------------------------------------------------------------------------------------------------------------------------------------------------------------------------------------------------------------------------------------------------------------------------------------------------------aaacaatgcaggtactatcaataaaaacaacagratttgggaggtgcccgtagaagattttgataatgtgattgatacaaatgtaaaaggggttgcaaatgtgttacgccactttatcccgttgatgcttccaaaaggtcgagggattattgtgaatatgtcttctggatggggcagatctggtgctgctttggt-aaagtcaagatttccatc-------------ttctahgcatttttgtac--------atctttagttgttcct----tttcaaatgccatgtttt----aat-acaggaa-----------------------atcatc-caagac-------------------at----------------------------------------------------------tgtcacaaacaac-aa----------------aaatgaa-ttata-----ggcagttgaa--------cttttt-aagatgttttattctcag-aattattgaaattcttgcataaac-aa--tgaatgaaatttga--aacatcctcg-----------------------------------tattt------ctacaggttgcaccatactgtgcatcaaagtgggctgttgagggttta
>I23395_M236_Malvaceae_Fuertesimalva_jacens_seq1
----------------------------------------------------------------------------------------------------------------------------------------------------------------------------------------------------------------------------------------------------------------------------------------------------------------------------------------------------------------------------------------------------------------------------------------------------------------------------------------------------------------------------------------------------------------------------------------------------gtaaacaatgcaggtactatcaataaaaacaacagaatctgggaggttcccgcagaagactttgatactgtgattgatataaatgtaaaaggggttgcaaatgtgttacgccactttatcccgttgatgcttccaaaaggtcgagggattattgtgaatatgtcttctggatggggcagatccggtgctgctttggt-aaattcaagatttccatc-------------tac-acatt-ctttgtac--------atattgtgttgtttct----tttcaa----catg-ttt----aat-atatgaa-----------------------atcatc-caagac-------------------at----------------------------------------------------------tgtcgcaaacaac-------------------aaatgaa----------tagcagttgaa--------cttttt-aagatgttttattctcag-aattattaaaattattccataagtag---tgaatgaaatttgg--aacatccttg----------------------------------------------------------------------------------------------
>I23396_M019_Malvaceae_Allosidastrum_pyramidatum_seq1
---------------------------------------------------------------------------------------------------------------------------------------------------------------------------------------------------------------------------------------------------------------------------------------------------------------------------------------------------------------------------------------------------------------------------------------------------------------------------------------------------------------------------------------------------------------------------------------------------agtaaacaatgcaggtacaatcaataaaaacaacagaatttgggaggttcctgtagaagagtttgataccgtgattgatacaaatgtaaaagggattgcaaatgtgttacgccactttatcccgttgatgcttccaaaaagtcgagggattattgtgaacatgtcttctggatggggcagatctggtgctgctttggt-aaattcatgatttccatc-------------ttctacacatttttgtac--------atcttgagttgttcct----ttttaaatgccatg-ttt----aat-acaggac-----------------------atcatc-caagac-------------------atag-ctgaacaaatattcgcagtta----------tttatattaaatgataggaatcattgttgtaaacaac-at----------------aaatgaa-ttatg-----ggckctagaa--------cttgtt-aagatctgttatattatcgagattattaaaaatt--------------------------------------------------------------------------------------------------------------------------------------
>I23397_M020_Malvaceae_Melochia_betonicifolia_seq1
----------------------------------------------------------------------------------------------------------------------------------------------------------------------------------------------------------------------------------------------------------------------------------------------------------------------------------------------------------------------------------------------------------------------------------------------------------------------------------------------------------------------------------------------------------------------------------------------------gtgaataatgcaggtacaatcaataaaaacaacagaatttgggaggttcctgtggaagagtttgatactgtaattgatacaaatgttaaaggggttgcaaatgtgttgcgtcactttatccctttgatgattccaaaagggaaagggattattgtaaatatgtcttctggatggggaagatcgggtgctgccctggt-aaattcaggattttcatttttttttttttcattttttgca-tttcatat--------gttttggtttattttcat--gtttaaatgccatg-att----gat-atgggagaa---------------------atgatg-caaaac-------------------atagctctattgaaa--tcatagttt----------atcatctgtagtgg-agggaccattggcgaaaacaattgtgc-----------------------------gtaaacatttttt----tgaatctttg-agagtga------------agaagtagatactctagtttaaaaggac-------------------------------------------------------------atacatt----------------------------------------------------t
>I23398_M021_Malvaceae_Sidastrum_micranthum_seq1
-------------------------------------------------------------------------------------------------------------------------------------------------------------------------------------------------------------------------------------------------------------------------------------------------------------------------------------------------------------------------------------------------------------------------------------------------------------------------------------------------------------------------------------------------------------------------------------------------------aacaatgcaggtacaatcaataaaaacaacagaattwggraggttcctgtmgaasagttcgataccgtgattgatacaaatgtaaaagggattgcaaatgtgttacgccactttatcccgttgatgcttccaaaaagtcgagggattattgtgaacatgtcttctggatggggcagatctggtgctgctttggt-aaattcatgatttccgtc-------------ttctagacatttttgtac--------atcttgagttgttcct----tttcaaatgccatg-ttt----aat-acatgaa-----------------------atcatc-caagat-------------------gtag-ctgaacgaaaattcacagttg----------tgtatttgaaatgataggaaccattgtcgtaaacaac-at----------------aaatgaa-ttatg-----ggcacttgaa--------cttttttaagattt-------tatcgaattattaagttttttccat---------------------------------------------------------------------------------------------------------------------------------
>I23399_M022_Malvaceae_Gaya_dominguensis_seq1
---------------------------------------------------------------------------------------------------------------------------------------------------------------------------------------------------------------------------------------------------------------------------------------------------------------------------------------------------------------------------------------------------------------------------------------------------------------------------------------------------------------------------------------------------------------------------------------------------agtaaacaatgcaggtacaatcaataaaaacaacagaatttgggaggttcctgtagaagagttcgataccgtgattgatacaaatgtaaaagggattgcaaatgtgttacgccactttatcccgttgatgcttccaaaaagtcgagggattattgtgaacatgtcttctggatggggcagatccggtgctgctttggt-atattcatgatttccatc-------------ttctacacatttttgtac--------atcttaagtttttcct----tttcaaatgccatg-ttt----aat-acaggac-----------------------atcatc-caagac-------------------atag-ctggacgaaaattcacagttg----------tttatatgaaatgataggaaccattgtcataaacaac-at----------------aaatga-------------------------------------------------------------------------------------------------------------------------------------------------------------------------------------------------------------
>I28591_M023_Malvaceae_Neobuchia_paulinae_seq1
----------------------------------------------------------------------------------------------------------------------------------------------------------------------------------------------------------------------------------------------------------------------------------------------------------------------------------------aa-aact-----aaaaaca-gaacaattttcttgattagctttgtggctgtttctttat------ctgaaa-------ttg-gag-------------------tgca--------tgctaatc-tattgcttta-g------gg--ca--------tcttatgctaagctgaaattc-ctgtagct------tctg--------ctcttttgg-----tctgtactttact-aaca-ttgaagtact-gcagtaaataatgcaggtacaataaataaaaacaacagaatttgggaggttcctgttgaagagtttgataccgtgattgacacaaatgtaaaagggattgcaaatgttttgcgccactttatccctttgatgattccaaaaagtcgagggatcattgttaatatgtcttctggatggggaagatctggtgctgctttggt-aaattctggatttccaac-------------ttctacaca-ttttgttc--------attttgaattgttcct----tttctagtgccatg-att----aat-attggaa-----------------------gtcatc-caagag-------------------atagcccaagagaaaattcatagttg----------tttatctgaaatga-aggaacaa--atcgtaaacaac-at----------------agatgagtttatttta---------------------------------------------------------------------------------------------------------------------------------------------------------------------------------------------------
>I28592_M188_Cytinaceae_Bdallophytum_americanum_seq1
---------------------------------------------------------------------------------------------------------------------------------------------------------------------------------------------------------------------------------------------------------------------------------------------------------------------------------------------------------------------------------ctctttcagtgtcttcct------atggag-a---------aaa----------------------------------------aatggtttct-gctga-atttcca--------tttctcatggagtataagtga-aggtcttt---aactctgctt-----ttgtttgcaa----cgtctgtgatgct-gaca-gcaattttgtgccagtaaacaatgcaggtacaatcaacaaaaacaataagatttgggaggttcctgcagaagagtttgacactgtaattgatacaaacgtaaaagggatagcaaatgtgcttcgccacttcatccccttgatgcttccaaagaagaagggaattattgttaatatgtcttctagctggggaagatctgttgctgctctggt-aagttgaggtgtttca--------------gttagatata-tctaattt--------atcatcatcagtttctaa-----ttaatagcacg-att----gat--------------------------ttgttatcatt-------------------------------------------------------------------------------------------------------------------------------------------------------------------------------------------------------------------------------------------------------------------------------------------------------------------------------------agag
>I28593_M024_Malvaceae_Carpodiptera_cubensis_seq1
-------------------------------------------ca----------------------------------------------------------------------------------------------------------------------------------------------------------------------------------------------------------------------------------------------------------------------------------------------aact-----tgagata-gtgcaattttct---------------ccatttctttatatkaw-atgaaa-------ctg-gag-------------------tggc-----------------tatagcttta-g------ggaaaa--------tttcatgytaagctgaawttc-atgtagct------tytr--------ctyatttgg-----tctttattttrct-aact-tkaaggtawtggcagtaartaatgsaggtacaatcaataaaaacaaymgaatttgggaggttcctgymraggaatttgatgcygygattgatacaaatgtaaaagggaytgcaaatgtgatgygccactttatccctttgatgattccdaaaggtcraggsattattgttaatatgtcttctggatggggaagatctggtgctgccctggt-aaatkaaggattttaatm---------------ttccrta-wtrtcwgt--------attttsatttattccc----attttawtgycatg-att----gay-gtggtaa-----------------------acsats-cwagac-------------------atagtcyaagcaaaaattc-tggttg----------tt-------aatga-agkaaccattgatgaaaa-----at----------------aagagaatttatt-----tgcagttgtt-----gcatgtttt-------------------------------------------------------------------------------------------------------------------------------------------------------------------------
>I28594_M025_Malvaceae_Herrania_nitida_seq1
------------------------------------------------------------------------------------------------------------------------------------------------------------------------------------------------------------------------------------------------------------------------------------------------------------------------------tcttatatcgaa-gggt-----ttttacc-tattggatttcttgttttgcgttatgtctgtttctttgt------ctaaaa-------ttg-gag-------------------tgag--------tataaatc-aatagcttta-g------agcgca--------ttttatgctaagctgaaatcc-atgtagct------tctg--------ctctttcag-----tctttactttgct-aacgtttaaggtattggcagtaaatagtgcaggtacaatcaacaaaaacaacagaatttgggaggttcctgcagaagagtttgatactgtgattgatacaaatgttaaaggggttgcaaatgtgatgcgtcactttatccctttgatgattccaaaaaggcaagggataattgttaatatgtcttctggatggggaagatcaggcgctgccctggt-aaattcaggattt-catc-------------tttttcaca-tttcataa--------attttgatttattgtcct-atattaaatgctatg-att----agc--------------------------------------------------------------------ccagccgaaaattcacagttg----------tttatctgaaatga-aggaaccattggtgaaaacgat-ag----------------aagtgaatttata-----tgcagt-------------------------------------------------------------------------------------------------------------------------------------------------------------------------------------------
>I28595_M184_Malvaceae_Guazuma_ulmifolia_seq1
---------------------------------------------------------------------------------------------------------------------------------------------------------------------------------------------------------------------------------------------------------------------------------------------------------------------------atattgatcgagcaa-atcc-----atagcta---------agcttgtttggctttatgtctgtttctttgt------ccaata-------tgg-gag-------------------tgag--------tataaatc-agtaggttta-g------agcaca--------tttcatgcttagctgaaatcc-gtgtagct------tcts--------cttttgcar-----tctgtactttgct-aacg-ttaaggtgttcrcagtaaataatgcaggtacaatcaataaaaacaacagaatttgggaggttcctgcagaagagtttgatactgtgattgatacgaaygttaaaggggttgcaaatgtgatgcgccattttatccctttgatgcttccaagaaagcaagggattattgttaatatgtcttctggatggggaagatctggtgctgccctggt-aaattcaggatattcatc-------------tcthtcgca-tttcatat--------attctgatttattctcat-attttaaatgccatg-att----agc--------------------------------------------------------------------ccaagttaaaattcatagttg----------tttatctgaaataa-ggaacaattggtggaaaacaac-aa----------------agatg--------------------------------------------------------------------------------------------------------------------------------------------------------------------------------------------------------------
>I28596_M026_Malvaceae_Ruizia_cordata_seq1
---------------------atcctttctc-----------------------------------------------------------------------------------------------------------------------acataagtatatgaaaaccca------------------------------------------------------------------------------------------------------------------------------------------------cttttaaccaaaca--aact-----aaagata-gagcaactgyct---------------cctttcctttat------ctgraa-------stgttaa-------------------tggg-----tgt---------tgtagctgga-g------gsmtma--------tttcattctaa--traaataa------------attcttgcat----kmtcttttgg-----tctttatygtact-aaca-ttadgkttttggcagtaaataatgcaggtacaattaataaaaacaacagactttgggmggttccdgtdgaagaatttgatgctgtgattgatayaaatgtgaagggaattgcaaatgtgatgcgccactttatccctktgatgcttccaaaaggtcgagggattattgttaatwtgtcttctggatggggaagatcaggtgctgccctggt-aaattgaggattt-catc-------------ttctccaca-ttttctgt--------attttgrtttattcct-------tgaatgccatr-att----aat-ayggaaa-----------------------accttc-caagac--------------------tgtcctagaaaammwwtycyagttg-----------------aataata-a-------wykwtggaywtyyt----------------------tksa--------------------------aactttyws-arw---------------------------------------------------------------------------------------------------------------------------------------------------------------------
>I28597_M027_Malvaceae_Melhania_velutina_seq1
----------------------------------------------------------------------------------------------------------------------------------------------------------------------------------------------------------------------------------------------------------------------------------------------------------------------------------------------------------------------ct---------------cgtttcctttat------ctggaa-------ctg-taa-------------------tggg-----tgt---------ygtagctgga-g------ggatca--------tttcatcctaa--tgaaataa------------attcttgcat----gmtcttttgg-----tctttatsgtact-aaca-tcwrggttttggcagtaaataatgcaggtacaattaataaaaacaacagactttgggaggttccdgtrgaagaatttgatgctgtgattgatacaaatgtgaagggaattgcaaatgtgatgcgccactttatccctttgatgcttccmaaaggtcgagggattattgttaatwtgtcttctggatggggaagatcaggtgctgcyctggt-aaattgaggattt-catc-------------ttctccaca-ttttctgt--------attttgatttattcct-------tgaatgscatg-att----aat-atggaaa-----------------------atcttc-caagac--------------------tgtcctagaaaaaaaatcgtagttg-----------------ttaa----------------------------------------------------------------------------------------------------------------------------------------------------------------------------------------------------------------------------------------------------------------
>I28598_M028_Malvaceae_Glyphaea_brevis_seq1
-----------------------------------------------------------------------------------------------------------------------------------------------------------------------------------------------------------------------------------------------------------------------------------------------------------------------------------------------------------------------------------------------------------------------tg-gag-------------------ctag-------ctataaatt-gataacttta-g------tgcgca--------attcttgctaagctgaaatcg-ytgtaact------wctg--------ctctttgggt----cttttatt--aac-aata-tggtgttattggcagtaaataatgcaggtacaatcaataaaarcartagactttgggaggttccagtggaggagtttgataccgtgattgacacaaatgtcaaagggatagcaaatgtgatgcgtcactttattcctttgatgattccgagagggcaagggattattgttaatatgtcttctggatggggaagatctggcgctgccctggt-aaattctgaattttcatc-------------tttctcata-tttcatgt--------attcaaagccatgttcct--attttgatgccttg-att----att-atgggaa-----------------------accatg-caaatc-------------------ctggccctagctaaattcaaagtt---------------------------------------------------------------------------------------------------------------------------------------------------------------------------------------------------------------------------------------------------------------------------------------
>I28599_M029_Malvaceae_Desplatsia_dewevrei_seq1
----------------------------------------------------------------------------------------------------------------------------------------------------------------------------------------------------------------------------------------------------------------------------------------------------------------------------------------------------taaagta-gagcaattgtctccttttgcgttacttctgtttctt-at------ctgaca-------agg-gag-------------------tgag--------catgagtt-aagagctttt-g------agtgca--------attgttgtggagctgaaatcc-atgtagct------tctg--------ctctttcgg-----tctttatt--aat-atta-tggtattattggcagtaaataatgctggtacaatcaataaaaacaatagaatttgggaggttccagcagaggagtttgataccgtgattgatacaaatgttaaaggaattgcaaatgtgctgcgtcactttatccctttgatgcttccaaaagggcaagggattattgttaatatgtcttctggatggggaagatctgctgctgccctggt-aaattcagtattgtcatc-------------tttttaata---tcatgt--------atttaaaatatttttcct--attttaatgccatg-att----aac-atgagaa-----------------------accatg-caaacc--------------------------tagctgaaattcagagttg----------tttgtcagtcgtga-aggaactattggtagcaaaaak--------------------------------------gcagttgc----------------------------------------------------------------------------------------------------------------------------------------------------------------------------------------
>I28600_M146_Malvaceae_Mortoniodendron_guatemalense_seq1
----------------------------------------------------------------------------------------------------------------------------------------------------------------------------------------------------------------------------------------------------------------------------------------------------------------------------------------------t-----aaagata-gagcaattgtcttgtttagctttatgtctgtttcttaat------ctgaaa-------atg-gag-------------------tgtg--------tataaatt-tatagcttaa-g------ggagca--------tttcatgctaagctgaaattc-ccgtagct------tctg--------ctcttttgt-----tctttact------gaca-ttaaggcattggcagtaaataatgcaggtacaatcaataaaaacaacagaatttgggaggttcctgtagaagagtttgatgctgtggttgatacaaatgtgaaaggggttgcaaatgtgatgcgccactttatccctttgatgattccaaaacgtcaagggattattgttaatatatcttctggatggggaagatctggcgctgccctggt-aaactcatgattttcatc-------------ttcttcaca-tttcatat--------attttaaatttcttcccc-attttaattgccatg-att----aat-atgggaa-----------------------accatg-caagat-------------------acagaccaattaaaaattcctaattg----------tttatctgaaataa-aagaaccattgttaaaaacaac-a------------------------------------------------------------------------------------------------------------------------------------------------------------------------------------------------------------------------------------
>I28603_M223_Malvaceae_Gossypium_hirsutum_seq1
-----------------------------------------------------------------------------------------------------------------------------------------------------------------------------------------------------------------------------------------------------------------------------------------------------------------------------------------------------------------attttctcgattagctttgtagctgtttctttat------ctggaa-------cta-taa-------------------tgcg--------tactacctatatagcttta-g------ggca------------tttcattgagcttaaattc-ctatagct------tcac--------ctctttggtctttactaacatt------a-----taargtatttgcastaaacaatgcaggtacaatcaataaaaacaatagaatttgggaggttcctgttgaagagttcgatactgtgattgatactaatgtaaaagggattgcaaatgtgttacgccattttatcccgttgatgcttccaaaaagtcgagggattattgttaatatgtcttctggatggggacgatctggtgctgctttggt-aaattcrtgatttccatc-------------ttctacacatttttgtac--------atcttgaattgttcct----ttttgaatgtcatg-ttt----aat-acaggaa-----------------------atcatc-caaggc-------------------atag-ctgaaca---------------------------------------------------------------------------------------------------------------------------------------------------------------------------------------------------------------------------------------------------------------------------------------------------
>I28604_M032_Malvaceae_Entelea_arborescens_seq1
---------------------------------------------------------------------------------------------------------------------------------------------------------------------------------------------------------------------------------------------------------------------------------------------------------------------------------wycaaayaa-mayt-----grwgrwrtkagcaattgtctcattttgctttatttttgtttctt-----------------------------------------------------------atataaatt-aatagcttta-g------tgtgca--------atttttgctaagctgaaatcc-cagtggct------tctg--------cccttttgg-----tctttatt--aac-atta-tgttatttttggcagtaaatagtgcgggtacaatcaataaaaacaatagattttgggaggttccagtggaggagtttgatacygtgattgatacyaacattaaagggattgcmaatgtgatgcgtcactttatccctttgatgctyccaaaggggcaagggattattgttaatatgtcttckggatggggaagatctgctgctgccctggt-aaattcaggatttttatt-------------tttaacaty---------------------------attttcct--agtttaatggcatg-att----aat-ataggaa-----------------------accatg-caacag-------------------gtggccytagaaaaaaatttaagtt--------------------------------------------------------------------------------------------------------------------------------------------------------------------------------------------------------------------------------------------------------------------------------------
>I28605_M235_Malvaceae_Abutilon_sp_seq1
----------------------------------------------------------------------------------------------------------------------------------------------------------------------------------------------------------------------------------------------------------------------------------------------------------------------------------------------------------------------------------------tgtttctttat------ctggaa-------ttg-caa-------------------tgca--------tactaatc-tatagcttta-g------ggcaca--------tttcatgctgaggttaaattc-ctatagct------tcgc--------ctcctttgg-----acctttcttcact-aact-ttcaggtattggcagtaaacaatgctggtacaatcaataaaaacaacagaatttgggaggttcctgtagaagagttcgataccgtgattgatacaaatgtaaaagggattgcaaatgtgttacgccactttatcccgttgatgcttccaaaaagtcgagggattattgtgaacatgtcttctggatggggcagatccggtgctgctttggt-aaattcatgatttgcatc-------------ttctacacatttttgtac--------atcttaagtttttcct----tttcaaatgccata-ttt----aat-acaggac-----------------------atcatc-caagac-------------------atag-ctgaacgaaaatccgcagttg----------tttatatgaaat---------------------------------------------------------------------------------------------------------------------------------------------------------------------------------------------------------------------------------------------------------------
>I28606_M033_Malvaceae_Reevesia_formosana_seq1
--------------------------------------------------------------------------------------------------------------------------------------------------------------------------------------------------------------------------------------------------------------------------------------------------------------------------------------------aaa-----agaaaaa-aaaaaattagatt---------------------------------------------ttg-ggg-------------------cgta-------tagtaaatc-tgtagctttg-g------gacaca--------tttcctgctaagctgaaattc-ctgtggct------tctg--------ctctttggg-----tctttatttcact-aaca-ttaagatattggcagtgaataatgcaggtacaatcaataaaaacaacagaatttgggaggttccagttgaagagtttgatgctgtgattgatacaaatgtgaaaggaattgcaaatgtgatgcgccactttattcctttgatgattccaaaaagtcgagggattattgttaatatgtcttctggatggggaagatctggtgctgccctggt-aaattctggattttgatc----------------ttcaca-gttcttat--------attttgatttagtcct----actttagtgccatg-----------------aa-----------------------accgtc-caagac-------------------acagctctagcaaaaattcatagctg----------ctcatctgaaatat-aggaaccattgtcggaaacaac-ag----------------agatatg----------aggcagtt------------------------------------------------------------------------------------------------------------------------------------------------------------------------------------------
>I28607_M034_Malvaceae_Mansonia_altissima_seq1
-----------------------ttyyakty-----------------------------------------------------------------------------------------------------------------------gcattaatattcgaaaag--------------------------------------------------------------------------------------------------------------------------------------------aaatcctmtyttaatccaacaa-aact-----agwgata-gatcartggwmtsytkwrrcwttatgtctgtttctttat------ctrara-------gtg-kag-------------------tgyg-----tataryaaatc-tatrgctttg-s------kryaya--------gdtyatgctaagctaaaattc-ctgwrgct------tctg--------ctcttawrg-----t-tttatttsact-aaya-ttaagrtmttkhcagtgaayaatgcwggtacaatcaataaaaacaacagaatttgggaggttccagcagaagartttgatgctgtgattgatacaaatgtgaaagggattgccaatgtgttgcgccactttattcctttgatgcttccaaaaagtcgaggkattattgttaatatgtcttckggatggggaagatctgsbgctgccctggt-aawttcykgattwtgata-------------ttchtcaca-gttcttat--------attttkatttwtycct----attytawtgccata-attaattgat-atgggaa-----------------------accatc-caagat-------------------ac----------------------------------------tgagaaaa-aggaaccattgtcaaaaacaac-ag----------------agataaagttagc-----ggttgtgaa----------------------------------------------------------------------------------------------------------------------------------------------------------------------------------------
>I28608_M035_Malvaceae_Hosfordia_alata_seq1
---------------------------------------------------------------------------------------------------------------------------------------------------------------------------------------------------------------------------------------------------------------------------------------------------------------------------------------------ct-------------gaacaagtttctagaytagckttgtggytgtttctttat------ctggaw-------ttg-caa-------------------tgca--------tactaatc-tatagcttta-g------ggcaca--------tttcatgctgaggttaaattc-ctatagct------tcgc--------ctcctttgg-----acttttcttcayt-aact-ttcaggtattkgcagtaaacaatgcaggtacaatcaataaaaacaacagaatttgggaggttcctgtrgaagagttcgataccgtgattgatacaaatgtaaaagggattgcaaatgtgttacgccactttatccckttgatgcttccaaaaagtcgagggattattgtgaacatgtcttctggatggggcagatccggtgctgctttggt-aaattcatgatttccgtc-------------ttctacacatttttgtac--------ctcttaagtttttcct----tttcaaatgccata-ttt----aat-acaggac-----------------------atcatc-caagac-------------------at-------------------------------------------------------------------------------------------------------------------------------------------------------------------------------------------------------------------------------------------------------------------------------------------------------------
>I28609_M036_Malvaceae_Pentaplaris_davidsmithii_seq1
------------------------------------------------------------------------------------------------------------------------------------------------------------------------------------------------------------------------------------------------------------------------------------------------------------------------------tcaatcgaacaa-aact-----aaaaatg-gaataattgtctcgattagctttgtggctgtttctttat------ctgaaa-------ttg-gat-------------------tgcg--------tgctaatc-tatagcttta-g------ggcaca--------tttcatgctgagctgaaattc-ctgcagct------tctg--------cttttttgg-----tctttacttcact-aaca-ttaaggtattggcagtaaataatgcaggtacaatcaataaaaacaacagaatttgggaggttcctgttgaagagtttgatgctgtgattgatacaaatgtaaaaggggttgcaaatgtgttgcgccactttatccctttgatgattccaaaaagtcgagggattattgttaatatgtcttctggatggggaagatctggtgctgctttggt-aaattcaggattttcatc-------------ttcttcaca-ttttgtac--------accttgagttgttcct----tttctaatgccatg-att----aat-atgggaa-----------------------atcgtc-caagac-------------------atagcccaagctaaaattc--------------------------------------------------------------------------------------------------------------------------------------------------------------------------------------------------------------------------------------------------------------------------------------------
>I28610_M037_Malvaceae_Heritiera_littoralis_seq1
-----------------------------------------------------------------------------------------------------------------------------------------------------------------------------------------------------------------------------------------------------------------------------------------------------------------------------aaag----------aaaa-----aaagata-gaggaattgtct---------------atttttcttc---------tgaaa-------ttg-gag-------------------tgga-----------------tatagcttta-g------ggcata--------tttcatgctatgctgaaattc-ctgtagct------tctgcttct--gctctcgtag-----tctttattttact-aaca-taaaggaattggcagttaataatgcaggtacaatcaataaaaacaacagaatttgggaggttcctgtggaagaatttgatgccgtgattgatacaaatgtaaaagggattgcaaatgtgatgcgccactttatccctttgatgattccgaaaagtcgagggattattgttaatatgtcttctggatggggaagatctggcgctgccctggt-aaattcaggattttcatc-------------ttctccacg-ttttttgt--------atttcagtttattcct----attttagtgccatg-att----catcatcatcat------------------------catc-atcatc-------------------atcaccagagcctttatccc------------------------------------------------------------------------aagagaat-----------------------------------------------------------------------------------------------------------------------------------------------------------------------------------------------------------
>I28611_M062A_Malvaceae_Durio_zibethinus_seq1
------------------------------------------------------------------------------------------------------------------------------------------------------------------------------------------------------------------------------------------------------------------------------------------------------------------------------------aaacaa-acct-----taagata-gagcaattgtctcgtttagctttatgtctgtttctttag------ctgaaa-------gtg-gar-------------------tgcd--------tataaatt-tatagcttaa-g------ggcaca--------wttcatgctaadcdgaawgtc-ccacagcw------tctgc-------ctctttygg-----tctttact------gaca-ttaaggtattggcagtaaataatgcaggtacaatcaataaaaacaacagaatttgggaggttcctgtvgaagagtttgatgccrtyattgatacaaatgtgaaagggatygcaaatgtgctgcgccactttatccctttgatgattccaaavagtcgagggattattgttaatatgtcttctggatggggaagatctgktkctgccctggt-aaattcacrattttcatc-------------ttckayaca-attcatat--------attttaaatttatccyca--tttwaatttccatg-att----aat-atgggaa-----------------------accatg-cacrat-------------------wtwgccsaaycaaaagtt---------------------------------------------------------------------------------------------------------------------------------------------------------------------------------------------------------------------------------------------------------------------------------------------
>I28612_M038_Malvaceae_Brachichyton_bidwillii_seq1
-----------------------------------------------------------------------------------------------------------------------------------------------------------------------------------------------------------------------------------------------------------------------------------------------------------------------------acaaactaa-----gaat-----aaagctg-gagcaattgttt---------------tcttttcttc-----------------------------------------------tggg-----------------tatagctcta-g------ggtgga--------tttcatgctaagctgaaattc-atgtggct------tctgcctct--gctgttgtgg-----tctttattttact-aaca-ttaaggcaatggcagtaaataatgcaggtacaataaataaaaacaacagaatttgggaggttcctgcagaagaatttgatgccgtgattgatacaaatgtaaaaggggttgcaaatgtgatgcgccactttatccctttgatgattccaaaaagtcgagggattattgttamtatgtcttctggatggggaagatctggtgctgccctggt-aagttcaggattttcgtc-------------ttctccatt-tttttt-----------ttttgatttatacct----attttaaagtcatg-att----aat-gtggaaaa------------------------aatc-caagac-------------------ata------------------------------------------------------------------------------------------------------------------------------------------------------------------------------------------------------------------------------------------------------------------------------------------------------------
>I28613_M039_Malvaceae_Eriotheca_macrophylla_seq1
--------------------------------------------------------------------------------------------------------------------------------------------------------------------------------------------------------------------------------------------------------------------------------------------------------------------------------------------------------------------------atttgctttgtggctgyttctttat------ctgaaa-------ttg-gag-------------------tgca--------tactaatc-tattgcttta-g------gg--ca--------ttttatgctaagctgaaattc-ctytagct------tctg--------ttcttttgg-----cctttactttactaaaca-ttgaggttttggcagtaaataatgcaggtacaatcaataaaaacaacagaatttgggaggttcctgtagaagagtttgattctgtgattgacacaaatgtaaaagggattgcaaatgtgttgcgccactttatccctttgatgattccaaaaagtcgagggattattgttaatatgtcttctggatggggaagatctggtgctgctttggt-aaattcaggatttccttc-------------ttgtacaca-tttwgttc--------attttgaattgttcct----ttgctaattctatg-att----aat-atgggaa-----------------------atcrtc-caagac-------------------atatcccgagagaaaattcctagttg----------tttatctgaaatga-aggaacaa--attgtaaacaac-ag----------------aggtgaattta--------------------------------------------------------------------------------------------------------------------------------------------------------------------------------------------------------
>I28614_M040_Malvaceae_Hydrogaster_trinervis_seq1
--------------------------trgyytmt---------------------------------------------------------------------------------------------------------------------------------------------------------------------------------------------------------------------------------------------------------------------------------------------------------agyytttsaawtaaww-mrwktwtyamtgkwayaawwytkmakktagakywmttgt------ctgaya-------ttg-gar-------------------tgag--------cataagtt-gatagstttt-g------tgttca--------attcttgctgaactgaaatsy-ktryagyt------yytg--------ctvttttgk-----tstttatyaacattahgg-tattrtkattggcagtwaataatgckggtacaatyaatmmraacaatagamtttgggaggttccrkcrgaggagtttgatacsgtgattgatacaaatgttaaaggaattgcaaatgtgatgcgtcactttattcctttgatgcttccamrasggcatgggattattgttaatatgtcttcyggatggggaagatctggtgctgcsctggt-aamwsmasttatggccat-------------kctggctta-tttcatkt--------mttyarrrtygttgtytt--rttytaakgccatg-awt----wry-awassaa-----------------------awycww-rmmayc-------------------stygkwtgymaamasrwygm----------------wymacatgrwrytccaa----------------------------------------------------------------------------------------------------------------------------------------------------------------------------------------------------------------------------------------------------------
>I28615_M041_Malvaceae_Pterygota_brasiliensis_seq1
-----------------------------------------------------------------------------------------------------------------------------------------------------------------------------------------------------------------------------------------------------------------------------------------------------------------------------aaagccttactattaatc-----aaagatg-gagcaattgtct---------------tcttttctttat------ctgaaa-------ttg-gag-------------------tagt-----------------tatagcttta-g------ggcaca--------tttcatgctaagctgaaattc-gtgtagct------tctgcttct--gctcttgtgg-----tctttattttact-aaca-tttaggtattggcagtaaataacgcaggtacaatcaataaaaacaacagaatttgggaggttcctgtggaagaatttgatgtcgtgattgatacaaatgtaaaaggggttgcaaatgtgatgcgccactttatccctttgatgattccaaaaagacgagggattattgttaatatgtcttctggatggggaagatccggtgctgcactggt-aaattcaggattttcatc-------------ttcaccatg-ttttttgt--------atttcgatttattcct----g-tttatcgccatg-att----aat-atggaaaa------------------------tatc-caagac-------------------atagccca--------------gttg----------tt-------aatga-aggaaccattgttgaaaatag--------------------aagacaatttata-----ggcagttgga--------attttt-tgatgctttta-------------------------------------------------------------------------------------------------------------------------------------------------------------
>I28616_M042_Malvaceae_Leptonichya_maranta_seq1
-----------------------------------------------------------------------------------------------------------------------------------------------------------------------------------------------------------------------------------------------------------------------------------------------------------------------------------------------------gtaata-tgctgtttgtctcgaaagaa---atgtctgtttctttat------ccaaga-------------------------------------------------aatc-aatagctttt-g------tgcaca--------tttcattcttagctgaaatcc-atgtagct------tctg--------cctttttggg----tctttacta-----aaaa-tcaaggtattggcagtgaataatgcgggtacaatcaataaaaacaacagaatttgggaggttcctgtcgaagagtttgatactgtgattgatacaaatattaaagggattgcaaatgtgatgcgtcactttatccctttgatgcttcctagaagccatgggattattgttaatatgtcttcgggatggggaagatctggcgctgccctggt-aaattctgtgttgtcatc-------------ttcttcaca-tttcatac--------gttttratttattttcct--attttggtgccatg-att----aat-atgggaa-----------------------accatg-cwgaac-------------------ttagccctagggaaaatttatag-------------gttatcttaaatga-aggaagcattggcaaaaacaa---------------------------------------------------------------------------------------------------------------------------------------------------------------------------------------------------------------------------------------
>I28618_M044_Malvaceae_Pentace_laxiflora_seq1
-------------------------------------------------------------------------------------------------------------------------------------------------------tatcaatatttgaaaaacctcacya-----------------------------------------------------------------------------------------------------------------------------------------------------------aacy---aacaagata-rtrcaawtttct---------------cyttttcttyat------rtgaaa-------cwg-gag-------------------yggc-----------------tatarctthd-g------graarr--------tttcatgctaagctgawattc-wygtagct------ttgg--------cbmttttggtttgrtcyttattdtact-aact-ttaaggtattggcagttaataatgcaggyacaatcaataaaaacaacagaatttgggaggttyctghtgaggaatttgatghygtgattgatacaaatghaaaagggattgcaaatgtgatgcgccactttattcctttgatgattccaaaagdtcgagggattattgttaatatgtcttctggatggggaagatctggygctgccctggt-aaattawggatttttatc-------------ttccatdtt-atctvtcyg------tatbytgatttattcct----attttadtgccatg-att----kat-dtgggaa-----------------------aycatc-caagas-------------------rwagtybwhgcawdwbnth-kagtta----------tt-------aatga-aggaascattgatgaaaaataw--------------------------------------------------------------------------------------------------------------------------------------------------------------------------------------------------------------------------------------
>I28619_M045_Malvaceae_Phragmotheca_mammosa_seq1
------------------------------------------------------------------------------------------------------------------------------------------------------------------------------------------------------------------------------------------------------------------------------------------------------------------------------------------------------ggaca----------------------------tggttactttaa------aaaaaatgaagagtcg-gag-------------------cagca----tagtactaatc-tatagcttta-g------grcaca--------tttcatgctaggctgaaattc-ctgtagct------tctg--------ctcgttttgt----catttgctttact-aacm-ttaaggtattagcagtaaataatgcaggtacaatcaataaaaacaacagaatctgggaggttcctgttgaagagtttgatactgtgattgatacaaatgtaaaagggattgcaaatgtgttgcgccactttatccctttgatgattccaaaaggtcgagggattattgttaatatgtcttcgggatggggaagatctggtgctgctttggt-aaattcaggatttcc-tc-------------ttctacaca-ttcggtac--------attttgaattgttcct----tgtvtaatgccatg-att----aat-atgggaaa---------------------tatcatc-caagac-------------------atagcgcaagagaaattccctagttgt---------tttgtctgaaatga-aggaacaa--actgtaa-------------------------------------------------------------------------------------------------------------------------------------------------------------------------------------------------------------------------------------------
>I28621_M153_Malvaceae_Trichospermum_sp_seq1
-----------------------------------------------------------------------------------------------------------------------------------------------------------------------------------------------------------------------------------------------------------------------------------------------------------------------------------ccagcaa-gata-----gcaagtc-aagcttataattgatttctctttatttctgtttctt-at------mtgaca-------ttg-gag-------------------tgag--------cataagtt-aatagctttt-g------tgtgca--------attcttcctgagctgaaatcc-gtgtaagct-----tctg--------ctctavtbgt----ctyttatt--aas-ataa-tsgtattattggcagtaaataahgchggtacaatcaataaaaahaatcgastttgggaggttccggccgaggaatttgatachgtgattgatacaaatgttaaaggaattgcaaacgtgatgcgtcactttattcccttgatgcttccaaaagggcangggattattkttaatatgtcttctggatgggraagdtctgctgctgccctggt-aaathcagtattctcatctt----------tttttttata-tttbatgt--------atttaaaatcattktctt--attttarygccatk-att----aat-atgrgag-----------------------acagtg---------------------------cagccctggctgaaattcaaakttg----------tttatcwgacatga-aggaaccattggttgcaaaaac-aac-------------agagat--------------ggcagttgca--------tt-----------------------------------------------------------------------------------------------------------------------------------------------------------------------------
>I28623_M048_Malvaceae_Abroma_augusta_seq1
---------------------------------------------------------------------------------------------------------------------------------------------------------------------------------------------------------------------------------------------------------------------------------------------------------------------------------------------tt-----ccagacataataggtaatgtctccaaagaaaatgtctgtttctttat------ctgaact--aagattg-aag-------------------tgag--------tataaatc-catagcttta-g------tgaaag--------tttcatgctaagttgaaatcc-atgcagct------tctacttctgcgttttttggg-----tctttttt------caat-tcgaggtattggcagtgaataatgcaggtacaatcaataaaaacaacagaatttgggaggttcctgtggaagagtttgatactgtgattgataccaatgttaaagggattgccaatgtgctgcgtcactttattcctttgatgcttccaagaagccatgggattattgttaatatatcttctggatggggaagatccggtgctgccctggt-aaattccgggttttcatc------------ttttttcaca-tttcatat--------attttgatttattttcct--attctgatgccatg-att----aat-atgggaa-----------------------accatg-ctgaac-------------------ttagccctggggaagatttgtagtttg---------tc-------------------------------------------------------------------------------------------------------------------------------------------------------------------------------------------------------------------------------------------------------------------------
>I28625_M193_Malvaceae_Apeiba_tibourbou_seq1
----------------------------------------------------------------------------------------------------------------------------------------------------------------------------------------------------------------------------------------------------------------------------------------------------------------------------------------------t-----gaagata-gcgcaattgtctyrttttgctttatttttgtttctt-at------ctaacatt----ggtg-gag-------------------tgag-------ctataaatt-rrtascttta-g-----ttgyrcr--------attcttgctaagytgaaatcr-rtgtagct------tctg--------cymttttgg-----tctttatt--aac-atta-tgttattattggcagtaaataatgcaggtacgatcaataaaaacaatagactttgggaggttccggtggaggagtttgataccgtgattgayactaatgttaargggattgcaaatgtgatgcgtcactttatmcctttgatgcttccaaaggggcacgggattattgttaatatdtcttctggatggggaagatctggtgctgccctggt-aaattcaggayttttawt-------------tttaryat---tkcwtgy--------attt-tgattgttttcct--attttartgccmtg-attaw--aat-wtaggaa-----------------------accatg-caacat-------------------gtggccttggaaaatttttwarktg-----------tttatgagaaatgw-r-----------------------------------------------------------------------------------------------------------------------------------------------------------------------------------------------------------------------------------------------------------
>I28626_M226_Malvaceae_Helicteres_guazumifolia_seq1
---------------------------------------------------------------------------------------------------------------------------------------------------------------tttgaaaga--------------------------------------------------------------------------------------------------------------------------------------------aaatcctctattaatccaacaa-aact-----aaagata-gatcagtagtctcct------ttatgtctgtttctttat------ctggaa-------gtg-gag-------------------tgct-----tatagtaaacc-tatagctttg-g------ggcaca--------gttctggctaagctgaaattctctgtagct------tctg--------ctattttga-----tctttatttcact-aaca-ttaaggtatctccagtgaacaatgcaggtacaatcaataaaaacaacagaatttgggaggttccagcagaagagtttgatgctgtgattgatacaaatgtgaaagggattgccaatgtgttgcgccactttattcctttgatgcttccaaaaggtcgagggattattgttaatacgtcttctggatggggaagatctggtgctgccctggt-aaattctggattttaata-------------ttctttaca-gttcttat--------attttgatttattact----attttaatgacata-attaattact-at-ggaa-----------------------accatt-caagac-------------------at----------------------------------------tgagataa-aggaaccattgtcgttaacaac-ag----------------agataaagttata-----ggtggtttt----------------------------------------------------------------------------------------------------------------------------------------------------------------------------------------
>I28628_M051_Malvaceae_Werklea_horrida_seq1
-----------------------------------------------------------------------------------------------------------------------------------------------------------------------------------------------------------------------------------------------------------------------------------------------------------------------------------------------------------------------------------------ttttctttat------ctggar-------tgg-yaa-------------------tgca--------tactaatc-tatagcttta-g-------tcaca--------ttacatgctaagtgtaaattc-ctatakct------ttac--------ctsttttgg-----tctttact------aaca-twaaggtattggcagtaaacaatgcaggtacaatcaataaaaayaacagaatttgggaggttcckgtagaagagtttgataccrtcattgatataaatgtaaaagggattgcaaatgtgttrcrccactttrtcccattgatgcttccaaaargtcgagggattattgttaatatgtcttctggatggggaagatccggcgctgctttggt-aaattcaagatttccatc-------------ttctacaca-atttgtcc--------atcttgttttattcwt----ttttgaatgctatg-tta----aat-acrgtaa-----------------------atcatg-cra----------------------atagcycgagtraaatttcatagt---------------------------------------------------------------------------------------------------------------------------------------------------------------------------------------------------------------------------------------------------------------------------------------
>I28629_M052_Malvaceae_Spirotheca_rosea_seq1
---------------------------------------------------------------------------------------------------------------------------------------------------------------------------------------------------------------------------------------------------------------------------------------------------------------------------gtcttgatt--acct-atcc-----aaaaaat-aaaaaactgtcttgattagctttgctgctgtttctttat------ctgaaa-------ttt-gag-------------------tcca--------tgctaatc-cattgcttta-g------gg--ca--------atttatgctaagctgaaattc-ctttagct------tctg--------ttcttttgg-----tctttactaaact-aaca-tttaggtattggcagtaaataatgcaggtacaatcaataaaaacaacagaatttgggaggttcctgcagaagagtttgataccgtgattgacataaatgtaaaagggattgcaaatgtgttgcggcactttatccctttgatgattccaaaaagtcgagggattattgttaatatgtcttctggatggggaagatctggtgctgctttggt-aaattcaggattttcttc-------------ttgtacaca-ttttgttc--------actttgaatttttcct----ttgctaatgccatg-att----aat-atgggaa-----------------------atcgtc-caagac-------------------atagcccaagagaaaatttctagtta----------tttatctgaaa----------------------------------------------------------------------------------------------------------------------------------------------------------------------------------------------------------------------------------------------------------------
>I28630_M053_Malvaceae_Huberodendron_swietenioides_seq1
---------------------------------------------------------------------------------------------------------------------------------------------------------------------------------------------------------------------------------------------------------------------------------------------------------------------------------atcaaacaa-aact-----gaaaaca-gaacaattgcmtcaatgagctctgtggctgtttctttat------ctgaaa-------ttg-gag-------------------tgca--------tactaatc-tatagcttta-g------ggcaca--------tttcatgctaatacgaaattc-ctgtagct------tctg--------cttttttgg-----tctttactatact-aaca-ttaaggtattggcagtaaataatgcaggtacaatcaataaaaacaacagaatttgggaggttcctgttgaagagtttgataccgtgattgatacaaatgtgaaagggattgctaatgtgttgcgccactttatccctttgatgattctaaaaagccaagggattattgttaatatgtcgtctggatggggaagatctggtgctgctttggt-aaattcaggatttccatc-------------ttccacaca-ttttgttc--------attttgaattgttcct----tttctaatgccatg-att----aat-atgggaa-----------------------atcatc-caagac-------------------gtagcccaagagaaaactcctagtcc----------tttatctgaaatga-------------------------------------------------------------------------------------------------------------------------------------------------------------------------------------------------------------------------------------------------------------
>I28631_M054_Malvaceae_Trochetiopsis_benjaminae_seq1
------------------------------------------------------------------------------------------------------------------------------------------------------ccacttttatttgaaaaccca------------------------------------------------------------------------------------------------------------------------------------------------cttttaaccaaaca--aact-----aaagata-gagcaactgcct---------------cstttcctttat------ctgraa-------ctr-trat-----------gggtgattggg-----tgt---------ygtagctgga-g------rgmtca--------tttcatyctaa--tgaaataa------------attcttgcat----gmtcttttgg-----tctttatbgtact-aaca-tcwaggttttggcagtaaataatgcaggtacaattaataaaaacaacagactttgggaggttcckgtrgaagaatttgatgctgtgattgatacaaatgtgaagggaattgcaaatgtgatgcgccactttatccctttgatgcttccmaaaggtcgagggattattgttaatwtgtcttctggatggggaagatcaggtgctgchctggt-aaattgaggattt-catc-------------ttctccaca-ttttctgt--------attttgatttattcct-------tgaatgscatg-att----aat-at-graa-----------------------amyttc-caagac--------------------tgtmctagaaaaccttktycagtaa-----------------taawmaa----------ytrtkgrmgtyyt----------------------tk-------------------------------ywtctc-aataggttgca-----------------------------------------------------------------------------------------------------------------------------c----------------------------sa-
>I28632_M055_Malvaceae_Eriolaena_candollei_seq1
-----------------------------------------------------------------------------------------------------------------------------------------------------------------------------------------------------------------------------------------------------------------------------------------------------------------------------------------------------------------------------------------------------------------------------------------------------------w---------yktwgctgga-g------ggctca--------tttcattcyaa--tgaaataa------------attcttgcat----gvtcttttgg-----yctttatcktach-aaca-ttaaggttttggcagtaaataatkcaggtacaattaayaaaaacaacagaytttgggaggttccwgtrgaagaatttgatgctgtgattgatacaaatgtgaagggaattgcaaatgtgatgcgccactttatccctttgatgcttccaaaaggtcgagggattattgttaatwygtcttctggatggggaagatcaggtgctgccctggt-aaattgaggattt-catc-------------ttctccaca-ttttytgt--------attttgatttattcct-------tgaatgccatg-gtt----aat-atggaaa-----------------------acctty-caagac--------------------tgtcctagrmawcyytytscarwam-----------------taa--------------cyatgrwcrtact----------------------tg-------------------------------cat----------------------------------------------------------------------------------------------------------------------------------------------------------------------------
>I28633_M056_Malvaceae_Adansonia_digitata_seq1
-------------------------------------------------------------------------------------------------------------------------------------------------------------tatttgaaaaac------------------------------------------------------------------------------------------------------------------------------------------------caatattaatcgaacaa-aact-----aaaaaca-gagcgattgtgttgattagttttgtggctgtttctttat-------tgaaa-------ttg-gag-------------------tgca--------tactaatc-tatagctttr-g------gg--aa--------ttttacactwasctgaagttc-ctgtagct------tctg--------ctcttttga-----tctttact------aaca-ttgaggtattggcagtaaataatgcaggtactatcaataaaaacaayagactttgggaggttyctgtagaagagtttgatactgtgattgacacaaatgtaaaagggattgcaaatgtgttgcgkcactttatccctttgatgattccaagaagtcgagggattattgttaatatgtcttctggatggggaagatctggtgctgctttggt-aaattcaggatttccaac-------------ttytacacg-ttttgttc--------attttgaattgttcct----tttctaatgccatg-att----aat-attggaa-----------------------atcatc-caagac-------------------atagcccatgagaaaattcctagttg----------tttatctgaaatga-aggaacaa--atcgtaaacaac-ag----------------aga----------------------------------------------------------------------------------------------------------------------------------------------------------------------------------------------------------------
>I28635_M058_Malvaceae_Byttneria_aculeata_seq1
at-----------------------------------------------------------------------------------------------------------------------------------------------------------------------------------------------------------------------------------------------------------------------------------------------------------------------------------------aatt-------------------------------------tatttgtttcyttttagcctttcgaaa-----------aga----------------------------------------aatgtctgtt--------tgtata--------tctaaaatttgagttcagtcc-atrt-gct------tctg--------swtttttggt----cttattctaaaat-caaa-ggtattgrttaacagtgaataatgctggtaccatcaataaaaacagcagaatttgggaggttacccctgaagaatttgatactgtgattgataccaatgttaaaggaattgcaaatgttatgcgccactttattcctttgatgcttccaagaaaccgtgggrttattgtcaatgtgtcttcaggatggggaagatctggcgctgccctggt-gatttctaattttc---------------at----------tttcatyt----------------------------attttgatgccatg-act----gat-gtgaaaa-----------------------gatgtg-tag----------------------------------------------------------tttakctgaaatga-aagaayc-twrgcaaaaatgac-ak----------------aaaagtatwttta-----arccatyctt-----gcatttctt-------------------------------------------------------------------------------------------------------------------------------------------------------------------------
>I28640_M062B_Malvaceae_Diplodiscus_paniculatus_seq1
---------------------------------------------------------------------------------------------------------------------------------------------------------------------------------------------------------------------------------------------------------------------------------------------------------------------------------------------ct-----caagata-gagcarttktht---------------btttttctthat------htgaaa-------ctg-gag-------------------yggc-----------------tataacttta-g------ggaada--------tttcatgctaagytgaaattc-aygtagct------ttgg--------ctcttttgrtttggtctttattttact-aact-ttaaggtattrgcagtwaayaatgcaggtacratcaataaaaacaacagaatttgggaggttyctgbtgaggaatttgatgaygtgattgatacaaatgtaaaagggrttgcaaatgtgatgcgccaytttattcctttdatgattccaaaagrtcgagggattattgttaatatbtcttctggatggggaagatctggtgctgccctggt-aarttawggatttttatc-------------ttccayatt-atctntctg------tatkttbatttattcct----awtttaatgccatg-att----gat-gtgggaa-----------------------accatc-caagas-------------------dwagtyswwgmawrwwttm-kagyta--------------------atga-aggaaccat---------------------------------------------------------------------------------------------------------------------------------------------------------------------------------------------------------------------------------------------------
>I28641_M063_Malvaceae_Brownlowia_peltata_seq1
--------------------------------------------------------------------------------------------------------------------------------------------------------------------agaacctcaata-----------------------------------------------------------------------------------------------------------------------------------------------------------aact-----caagmta-gwgcaattttct---------------ctttttctttat------atgaaa-------ctg-gag-------------------tggc-----------------tataacttta-g------ggaara--------tttcatgctaagctgaaatkc-abgtagct------ttkg--------cbmttttggtttggtctttattttact-aact-tkaaggtrttggcagtwaataatgcaggtacaatcaataaaaacaacagaatttgggaggttyctghtgaggavtttgatgmygtgattgatacaaatgtvaaagggattgcaaatgtgatgcgccactttattcctttgatgattccaaaagrtcgagggattattgttaayatgtcttctggatggggaagatcbggtgctgccctggt-aaattanggatttttatc-------------ttccrtatt-atctntnhg------tahkttgatttattcct----attttartgccatg-att----gat-rtgggaa-----------------------accatc-caagag-------------------gaagttgttgcatgtttta-gagctt--------------------ctag-aggaagcacasagaaattctag-----------------------------------------------------------------------------------------------------------------------------------------------------------------------------------------------------------------------------------tta
>I28642_M064_Malvaceae_Burretiodendron_esquirolii_seq1
--------------------------tagtc-----------------------------------------------------------------------------------------------------------------------acatcagtatttgaagaacctcaata-----------------------------------------------------------------------------------------------------------------------------------------------------------aact-----caagata-gagcaattttct---------------ctttttctttat------atgaaa-------ctg-gag-------------------tggc-----------------yrtarctkta-g------ggmasa--------tttcawgctaagctgaaattc-atgtagct------ttgg--------cymttttggtttggtctttattktact-wayt-kkwwggtrttkgcagtwaataatgcaggtacaatcaataaraayaacagamtttgggaggttccygtwgargaatttgatgmtgtgattgatacaaaygtaaargggattgcaaatgtgatgcgccactttatycctttgatgattccaaaagrtcgagggattattgttaatatgtcttctggatggggaagatcwrgtgctgccctggt-aaattawggatttttatc-------------ttcymyatt-aattatmt-----------------------------------------------------------------------------------------------------------------------------------------------------------------------------------------------------------------------------------------------------------------------------------------------------------------------------------------------------------------------------------------------------------------------------------
>I28643_M065_Malvaceae_Hermannia_flammea_seq1
--------------------------------------------------------------------------------------------------------------------------------------------------------------------------------------------------------------------------------------------------------------------------------------------------------------------------------aatagaaaggtaact-----agaggta-gagcctttgtctcggtttgctttatgtctctttctttat------ctgaa--------ttg-ggg-------------------tgag--------tataaatg-aatagcttta-g------cattca--------tttcatgctaagctttaatcc-ctgtagca------gatgcacct-----------------tttttcctttact-aaca-tttaggcgttggcagtaaataatgcaggtaccattaataaaaacaacagactttgggaggttcctgctgaagagtttgataatgtaatagatacaaatgttaaaggggttgcaaatgtgatgcgtcaccttatccctttgatgattccaaaagggaaaggggttattgttaatatgtcttctggatggggaagatctggtgctgccctggt-atattcaggattttcatc-------------ctttctgca-tttcatga--------attttgatataattttat--attttaatgccatg-att----act-atgggaa-----------------------actatg-cttaa-----------------------------------------------------------------------------------------------------------------------------------------------------------------------------------------------------------------------------------------------------------------------------------------------------------------------------------
>I28645_M067_Malvaceae_Guichenotia_ledifolia_seq1
ttaatcgagtcctt-----ctctctatagtcggg-----------------------------------------------------------------------------------------------------------------------ttaatttttgaaa----------------------------------------------------------------------------------------------------------------------------------------------------------aaaccactac-aact-----aaagata-gagcaagtgtatcgtttcgctttat--ctatttcgttat------ctgaat-------tgg-a------------------------g--------tataagtg-agtagcttta-g------tgtgca--------ttacatgctaagctgaaatcg-ttgtagtt------tatg--------ctcttttgg-----tctttact------aaca-tgaagacattggcagtaaataatgcaggtacaatcaataaaaacaacagaatttgggaggttcctgcagaagagtttgatatcgtaattgatacaaatgttaaaggggttgcgaatgtgatgcgtcactttatccctttgatgattccaaaaaggcaagggattatcgttaatatgtcttctggatggggaagatctggtgctgctctggt-aaattcaggattttcatc-------------tttttcaca-tttgatat--------attttgatttgctttcat--attttaatgccatg-ata----aat-atgggaa-----------------------accatg-caaaac-------------------ataaccctagcaaaagttcatttttg----------tttatctgaaatta-aggaacca--ttgg----------------------------------------------------------------------------------------------------------------------------------------------------------------------------------------------------------------------------------------------
>I28646_M068_Malvaceae_Helmiopsis_sp_seq1
tac--caagcc--------ttctcctttgtc-----------------------------------------------------------------------------------------------------------------------acataagtatttgaaaacccactttta----------------------------------------------------------------------------------------------------------------------------------------ttcttttagccaaama--aact-----aaagata-gagcaactayct---------------cctttcctttat------ctgraa-------ctg-taa-------------------tkgg-----tgt---------tgtagctgga-g------ggmtca--------tttcattctaa--traaataa------------attcytgcat----gmtyttttgg-----tctttatcgtact-aaca-ttaaggttttkgcagtaaataatgcaggkacaatwaataaaaacaacagactttgggaggttccwrtrgaagaatttgatgctgtgattgatacaaatgtgaagggaattgcaawygtgatgcgccactttatccctttgatgcttccaaaaggtcgagggrttattgttaathtgtcttctggatggggaagatsaggtgctgcvctggt-aaattgaggattt-catc-------------ttcyccaca-ttttctgt--------attttgatttattmct-------tgawtgccatg-att----aat-atggaaa-----------------------accttc-caagac--------------------ystcctagaaaammdtttccrdtra-----------------wrrwama-------------------------------------------------------------------------------------------------------------------------------------------------------------------------------------------------------------------------------------------------------------
>I28647_M069_Malvaceae_Cheirolaena_linearis_seq1
------------------------------------------------------------------------------------------------------------------------------------------------------acataagtatttgaaaaccca------------------------------------------------------------------------------------------------------------------------------------------------cttttaaccaaaca--aact-----aaagata-gagcaactgycy---------------sctttcctttat------ctgraa-------ctr-taa-------------------tggr-----tgh---------tgtagctgga-g------ggmtca--------tttcawtctaa--tgawatac------------awtcttgcat----smtyttttgg-----tctttayygtast-aacr-ttaaggttttggyagtaaataatgcaggtacaattaataaaaacaacagactttgggaggttccwrtggaagaatttgatgctgtgattgatacaaatgtgaagggaattgcaaatgtgatgcgccactttatccctttgatgcttccaaaaggtngdgggattattgttaatwtgtcttctggatggggaagatcagktgctgccctggt-aaattgaggrttt-crth-------------ttytccaya-ttttctrt--------attttratttattcct-------tgamtgccatg-att----aat-atggaag-----------------------accttc-caagac--------------------tgtcctagaaaaccttttcctgtaa-----------------ataataa---------actttggacatcct----------------------tg-------------------------------catctc-aataggtt----------------------------------------------------------------------------------------------------------------------------------------------------------------
>I28648_M070_Malvaceae_Helmiopsiella_madagascariensis_seq1
-------------------------------------------------------------------------------------------------------------------------------------------------------cataagtatttgaaaacccacttyta----------------------------------------------------------------------------------------------------------------------------------------ttcttttaaccaa-----aacy-----aamrawm-gagcaactghcy---------------cctttcctttat------ctgraa-------ctg-taa-------------------krgg-----wvt---------tgtagmwgratgacaacrgrvtca--------yttmrkwswaa--wrrartmr------------awkmwtgcmt----ghtcttytkk-----yhtttatygtayt-aaca-ttaaggttttggcagtaaataatgcrggtacaattaataaaaacaacagactttgggaggttccwgtdgaagaatttgatgctgtgattgatacaaatgtgaagggaattgcaaatgtgatgcgccactttatcccyttgatgcttccaaaaggtcgagggattattgttaatwtgtcttctggatggggaagatcaggtgctgccctggt-aaattgaggattt-catc-------------ttctccaca-ttttctgt--------attttgatttattcct-------tgaatgccatg-att----aat-atggaaa-----------------------accttc-caagry--------------------ymtmswaraaaaa--wtcctagttg-----------------ttgatga-aggaacaattgttggatttttttwrav---------------------------------------------------------------------------------------------------------------------------------------------------------------------------------------------------------------------------------
>I28649_M071_Malvaceae_Goethalsia_meiantha_seq1
---------------------------------------------------------------------------------------------------------------------------------------------------------------------------------------------------------------------------------------------------------------------------------------------------------------------------------attaaacaa-aact-----aaaggta-gagcaattttcttgttttggtttatt------------t------cttaca-------tta-gag-------------------tgag--------aataaaat-aacagcttta-g------tgtgca--------attcttgctaagctgtaatcc-ccatagct------actg--------ctcatttga-----tctttgtt--aac-gtta-tggtgttattggcagtaaataatgctggtacaatcaataagaacaatagactttgggaggttccagctgaggagtttgatagcgtgattgatacaaatgttaaagggattgcaaatgtgatgcgtcactttattcctttgatgattccaaaagggcaagggattattgttaatatgtcttctggatggggaagatctgcggctgccctggt-aaattcattactttcatc-------------tttttaaaa-tgtcattt--------atttataatcatttcccc--tttttaatgccatg-att----aac-gtgggaa-----------------------gccatg-caacat-------------------gtagcccaagcaaaaattcaaagttg----------tttatcagaaatga-aggaactactggtggcaaaa----------------------------------------------------------------------------------------------------------------------------------------------------------------------------------------------------------------------------------------
>I28652_M074_Malvaceae_Hildegardia_barteri_seq1
------------------------------------------------------------------------------------------------------------------------------------------------------------------------------------------------------------------------------------------------------------------------------------------------------------------------------------------------------------gaaaagctcact-atctgaaattgtatccttttctttat------ctgaaa-------ttg-gag-------------------tggg-----------------tatagcttta-g------ggcaca--------tttcatgctaagctgaaattc-ctgtagcttctgcgtctgcttct--gctcttgtgg-----tctttattttact-aaca-tttatatattggcagtaaataatgcgggtacaatcaataaaaacaacagaatttgggaggttcctgtggaagaatttgatgccgtgattgatacaaatgtaaaagggattgcaaatgtgatgcgccactttatccctttgatgattccaaaaaatcgagggatcattgttaatatgtcttctggatggggaagatctggtgctgccctggt-aaattcaggattttcgtc-------------ttctccaag-tattttkt--------gtttggatttattcct----attttaatgccatg-att----aat-atcgaaaa------------------------aatc-gaaggc-------------------atagcccaagcaaaaatccctagttg----------tt-------aatga-aggaacaattgttgaaat-----ag----------------aaggcaatttata------------------------------------------------------------------------------------------------------------------------------------------------------------------------------------------------------
>I28653_M168_Malvaceae_Theobroma_cacao_seq1
at-------------------------------------------------------------------------------------------------------------------------------------------------------------tttgaaaaactg------------------------------------------------------------------------------------------------------------------------------------------------ctattaaacgaacaa-aaat-----atagata-gggcaattgtctcgttttgctttatgtctgtttcttaat------ctaaaa-------ttg-gag-------------------tgaa--------tataaatc-aatagcttta-g------agcaca--------tttcgtgctaagctgaaatcc-atgtagct------tctg--------ctctttcag-----tctttactttgct-aaca-ttagggtattggcagtaaataatgcaggtacaatcaataaaaacaacagaatttgggaggtaccagcagaagagtttgatactgtgattgatacaaatgttaaaggggttgcaaatgtgatgcgtcactttatccctttgatgattccaaaaaggcaagggattattgttaatatgtcttctggatggggaagatctggtgctgccctggt-aaattcaggattt-catc-------------tttttcaca-tttcgtgt--------------atttattatcct-atattaaatgctatg-att----agc--------------------------------------------------------------------ccaagcgaaaattcatagttg----------tttatctgaaatga-aggaaccattggtgaaaacaac-ag----------------aaatgaatttata-----ggcagttgtttgc----atttttt-aaag--------------------------------------------------------------------------------------------------------------------------------------------------------------------
>I28654_M105_Malvaceae_Pachira_aquatica_seq1
-------------------------------------------------------------------------------------------------------------------------------------------------------------------------------------------------------------------------------------------------------------------------------------------------------------------------------------------------------------------------gattagctttgtggctgtttctttat------ctgaaa-------ttg-gag-------------------tgca--------tactaatc-tattgcttta-g------gg--ca--------ttttatgctaagctgaaattc-ctttagct------tctg--------ttcttttgg-----cctttactttact-aaca-ttgaggtattggcagtaaataatgcaggtacaatcaataaaaacaacagaatttgggaggttcctgtagaagagtttgattctgtgattgacacaaatgtaaaagggattgcaaatgtgttgcgccactttatccctttgatgattccaaaaagtcgagggattattgttaatatgtcttctggatggggaagatctggtgctgctttggt-aaattcaggatttccttc-------------ttgtacrca-ttttgttc--------attttgaattgttcct----ttgctaattctatg-att----aat-atgggaa-----------------------atcgtcacaagac-------------------ttatcc---------------------------------------------------------------------------------------------------------------------------------------------------------------------------------------------------------------------------------------------------------------------------------------------------------
>I28655_M148_Malvaceae_Robinsonella_mirandae_seq1
t------------------------------------------------------------------------------------------------------------------------------------------------------------------------------------------------------------------------------------------------------------------------------------------------------------------------------------------aact-------------gaacaagtttcttgattagctttgtggctgtttctttat------ctggga-------ttg-yrr-------------------tgca--------tactaatc-tatagsttta-k------kgcaca--------tttcwtgctgagvttmaaktc-ctatagct------tcrc--------ctcctktgg-----acttttyttcact-aact-ttcaggtattggcagtaaacaatgcaggtacaatcaataaaaacaacagavtttgggaggttcctgtagaagagttcgatrycgtgattgatacaaatgtaaaagggattgcaaatgtgttacgccactttatcccgttgatgcttccaaaaagtcgagggattathgtgaacrtrtcttctggatggggcagatccggtgctgctttggt-aaattcatgatttccatc-------------ttctacacatttttgtmc--------atcttrmgttkttcct----tttcraatgccatg-ttt----aat-acwggac-----------------------atcatc-caagac-------------------rtag-ctgaacgaaaattgacagttg----------tttatatgaaatgattggaac------------------------------------------------------------------------------------------------------------------------------------------------------------------------------------------------------------------------------------------------------
>I28657_M180_Malvaceae_Triumfetta_lappula_seq1
---------------------------------------------------------------------------------------------------------------------------------------------------------------------------------------------------------------------------------------------------------------------------------------------------------------------------------------------------------ca-aaacca----------------crkwtwkrkttstt-at------staaca-------ttg-gag-------------------tgawtagygagctataaatt-aatagcttta-g------tmagtgt---gcacttctttgcttagcttagatgc-ctgtagct------tctg--------ctcttttggt---ctctttatt--aac-atca-tggtgttattggcmgtaaataatgcaggtacaatcaataaaaacaatagactttgggaggttccagtggaggartttgataccgtgattgatacaaatgttaaagggattgcaaacgtgatgcghcattttatccctttgatgcttccaaaaggccaagggattattgttaatatgtcttctggatggggaagatctgccgctgccctggt-aaatwcaatatt-------------------------------tcatgt--------atttaaaatcattttcct--agtttgatgccaaa-att----trt-akgggaa-----------------------actatg-caratc-------------------gtggccctggataaacttcaaagt----------------------agaa-atgaactattagcaaaaacaac-a------------------------------------------------------------------------------------------------------------------------------------------------------------------------------------------------------------------------------------
>I28658_M160_Muntingiaceae_Muntingia_calabura_seq1
----------------------------------------------------------------------------------------------------------------------------------------------------------------------------------------------------------------------------------------------------------------------------------------------------------------------------------------------t-----ggccata------------------------ttttcaatttccttat------ttaaaa-a-aaaaataagaattcctttcatctccgacggtgag-------a---------gctaagttgatg-----aagtggattgcggaattgattgttaa----aaactt-tcaaagtt------tct---------tacgtttca-----tgtctgtgatgct-aagc-tatgtactctaccagtgaacaatgcaggtacgatcaataagaacaacaagatttgggaggttccggtagaagagtttgataatgttatagatacaaatgtcaaagggatagccaatgtgctacgccacttcatcccgctgatgcttcagaaaaagcaaggaattattgtcaatatgtcttctggatggggaagatctggggctgctctggt-aatttggtatctttca--------------gttatttatg-ttgggcat--------ttcctgtct-----------aatttaaaagcata-att----gat-actgttatcattagagcaaataaatttattggcagg-caaaat------------------tgcagccttggcttcggttcatgtatactc------a-tcttcttaagtct-agg---------------------------------------------------------------------------------------------------------------------------------------------------------------------------------------------------------------------------------------------------------
>I9832_V002_Malvaceae_Luehea_speciosa_seq1
ttt----agcctttttaggctttttttaatcgaaaaaaaaggacaaaatgtttgatttgaaattagactctttttaactgcttttggaagagttccaattaagtttagtttgatsttaatggaatatatggtaaggaatattaagacgttattatgatttytwagraattttaagtatctraactaagtattttagggaaactttggtttatrwbwyhyatawaatrwraahmdmrwatakwkykygkkwwwmkwysatymtyhwysdybswyhrtmwyakwrwwwtytkwydaaaarrarraamwawwaadnhamywktwdthaaanaa-aact-----gaaggta-gaggagttgtcttgttttggtttayttctgtttctt-at------ctaaca-------tcg-gac-------------------tgag--------cataagtt-aatagctttt-g------tgtgca--------atthtkgyywdsmtkaaatcc-tcrcagck------ycar--------yamttktgg-----yctayatt--aac-atta-tggtattattggcagtaaataatgctggtacaatcaataaaaacaatagactttgggaggttccrgcdgabgagtttgatacbgtgattgatacaaatgttaaagggvttgcaaatgtgatgcgkcactttatccctttgatgattccmaaagggcaagggatbmttgttaatatktcttctggatggggaagatctggcgctgccctggt-ahattcaghatct-------------------cttaaata-ttccatgt--------atttaaaatcattttcct--attttaatgycatg-att----aac-atgggaa-----------------------accatg-caacat-------------------ttagcccaagcwgaaattcaaagttg----------tttatcagaaatga-a----ctattggtwgcaagaac-aaca--------tagatgaaatgaaactatg-----gscwgttgcatgt----ttttctt-tgaarcttttagakggaa-gcagatagaaactttcatttaaaaggacatggatttrctctgttcaatatcttag-----------------------------------catgttatgagctttgaattcttctgtc-------------------------------
