# Supplementary material for: Localized Phylogenetic Discordance Among Nuclear Loci Due to Incomplete Lineage Sorting and Introgression in the Family of Cotton and Cacao (Malvaceae)
Source: Front Plant Sci. 2022 Apr 13;13:850521. doi: 10.3389/fpls.2022.850521 (PMC9043901; doi:10.3389/fpls.2022.850521)
Supplement: Supplementary file 1 [file Data_Sheet_1.ZIP › Alignments_v4/L55.fasta]

>I23352_M001_Malvaceae_Bombax_ceiba_seq1
---------------------------------------------------------------------------------------------------------------------------------------------------------------------------------------------------------------------------------------------------------------------------------------------------------------------------------------------------------------------------------------------------------------------------------------------------------------------------------------ttacacaagagcgattgatggaaggtctaacccctcggcactgtgccttatyacttgttggtgawccaattatgtatcccgaaattaatgtgcttgtggatgagctgcaccgaaggcgaatctctacatttctagttactaatgcacagttccctgaaaaaattaaaattctgaagcccataacccaggtctg-ttg-----------gctgtgaa--------ttta----tgttaag-aaag-------catatacat-----------g-aaaaaa--------gtcttctgctcttg----------attaacc-tagtcaat--ttcttttactcatgcagttatatgtcagtgtagatgctgcaacaaaggataccttgaaggcta-------------------------------------------------------------------------------------------------------------------------------------------------------------------------------------------------------------------------------
>I23353_M002_Malvaceae_Tilia_americana_seq1
-----------------------------------------------------------------------------------------------------------------------------------------------------------------------------------------------------------------------------------------------------------------------------------------------------------------------------------------------------------------------------------------------------------------------------------------------------------------------------------ggtgttacacaagagcgattgttrgaaggtctwtcccctmggcactgtgccttatcacttgttggtgarccaatwatgtatccagagattaatatgcttgtggatgagvtscaccvaaggcgaatctctacatttctagttactaatgcacagttccctgaaaaaattaaaatgytgaagcctgtaacccaggtttg-ttg-----------gctgtgaa--------ttta----tgttaag-aaag-------catagatgt-----------c-aaaaag--------gymttstgctcttg----------attaacc-tagtcaat--ttctkttacycatgcagttatatgtgagtgtagatgctgcaacaaaggatagcttgaargcaattgataggccactctttggggacttctgggaaagattcattgtaagtatttcattcttgaaaa----------------------------------------------------------------------------------------------------------------------------------------------------------------
>I23354_M003_Malvaceae_Herissantia_crispa_seq1
---------------------------------------------------------------------------------------------------------------------------------------------------------------------------------------------------------------------------------------------------------------------------------------------------------------------------------------------------------------------------------------------------------------------------------------------------------------------------------caggtgttactcaagagcgattgatggaaggtttatcccctcggcactgtgccttatcacttgttggtgaaccaattatgtatccagaaattaatgcgcttgtggatgagctgcaccgaaggcgaatctctacatttttagttaccaacgcacagttccctgataaaattaaaacgctgaagcccataacccaggtctg-ttg-----------gctgtgta--------tttg----ggttaag-aatg-------tattgatat-----------a-aaaaaa--------gtcatctgctcttg----------attaatg-tagt---------ttttattcatgcagttatatgtgagtgtagatgctgcaacaaaggatagcttgaaagcaattgatagaccactcttcggggacttctgggaaagattccttgtaagtgtttagttctttaaaactaaagaa-------ttgagctaaa---------------------------------------------------------------------------------------------------------------------------------------
>I23355_M004_Malvaceae_Malva_arborea_seq1
------------------------------------------------------------------------------------------------------------------------------------------------------------------------------------------------------------------------------------------------------------------------------------------------------------------------------------------------------------------------------------------------------------------------------------------------------------------------------------------------------------------tatctcctcggcactgtgccttgtcacttgttggcgaaccaattatgtatccakaaattaacgtgcttgtggatgaactgcaccgaaggagaatctctacatttctagttactaatgcacaattcccggataaaataaaatcgctgaagcccataacccaggtctg-ttg-----------ggtgtaaa--------ttta----tctcgag-aatg-----------gatat-----------c-aaaaaa--------ggcttcagctcttg----------attaacc-tagtcaat--atcttttattcatgcagttatatgtgagtgtagatgctgcaacaaaggatagcttgaaggcaattgataggccactcttcggggacttctgggaaagattcattgtaagtgtttagttcctgaaaactaaagaa-------ttgagctaaaa-------t------------------------------------------------------------------------------------------------------------------------------
>I23356_M005_Malvaceae_Lavatera_assurgentiflora_seq1
------------------------------------------------------------------------------------------------------------------------------------------------------------------------------------------------------------------------------------------------------------------------------------------------------------------------------------------------------------------------------------------------------------------------------------------------------------------------------------gtgttacgcaagagcgattgatrgaaggtttatctcctcggcactgtgccttgtcacttgttggcgaaccaattatgtatccagaaattaacgtgcttgtggatgaactgcaccgaaggagaatctctacatttctagttactaatgcacaattcccggataaaataaaatcgctgaagcccataacccaggtctg-ttg-----------ggtgtaaa--------ttta----tctcgag-aatg-----------gatat-----------c-aaaaaa--------ggcttcagctcttg----------attaacc-tagtcaat--atcttttattcatgcagttatatgtgagtgtagatgctgcaacaaaggatagcttgaaggcaattgataggccactcttcggggacttctgggaaagattccttgtaagtgtttagttcctgaaaa----------------------------------------------------------------------------------------------------------------------------------------------------------------
>I23359_M008_Malvaceae_Althaea_officinalis_seq1
-----------------------------------------------------------------------------------------------------------------------------------------------------------------------------------------------------------------------------------------------------------------------------------------------------------------------------------------------------------------------------------------------------------------------------------------------------------------------------------------------------ttgatggaaggtttatctcctcggcactgtgccttatcacttgttggtgaaccaattatgtatccagaaattaacgtgcttgtggatgagctgcaccgaaggcgaatctctacatttctagttactaatgcacaattccctgataaaattaaattgctgaagcccataacccaggtctg-ttt-----------ggtgtaaa--------ttta----tctcaag-aatg-----------gatat-----------c-aaaaaa--------gtcttttgctcttg----------attaacc-taatcaat--atcttttattcatgcagttatatgtgagtgtagatgctgcaacaaaggatagcttgaaagcaattgataggccactcttcggggacttctgggaaagattccttgtaagtgtttagttcttgaaaactaa------------------------------------------------------------------------------------------------------------------------------------------------------------
>I23360_M009_Malvaceae_Lagunaria_patersonia_seq1
-------------------------------------------------------------------------------------------------------------------------------------------------------------------------------------------------------------------------------------------------------------------------------------------------------------------------------------------------------------------------------------------------------------------------------------------------------------------------------------tgttacgcaagagcgattgatggaaggtctatcccctcggcactgtgccttatcacttgttggtgaaccaattatgtatccagaaattaatgtgcttgtggatgagctgcaccgaaggcgaatctctacatttctagttactaatgcacagttccctgaaaaaattaaaatgctgaagcccattacccaggtctg-ttg-----------gctgtgaa--------ttta----tcttaag-aatg-------tatgcatat--------------cagaa--------gtcttctgctcttg----------attaacc-tagttgat--atcttttattcatgcagttatacgtaagtgtagat-----------------------------------------------------------------------------------------------------------------------------------------------------------------------------------------------------------------------------------------------------------
>I23361_M010_Malvaceae_Allyogyne_huegelli_seq1
----------------------------------------------------------------------------------------------------------------------------------------------------------------------------------------------------------------------------------------------------------------------------------------------------------------------------------------------------------------------------------------------------------------------------------------------------------------------------------------------agagaaattgatggaaggtttatcccctcagcactgtgccttatcacttgttggtgaaccaattatgtatccagaaattaatgtgcttgtggatgagctgcatcgaaggcgaatctctacatttctagttactaatgcacagttccctgaaaaaattaaaacgctgaagcccataacccaggtctg-tt------------gctgtgga--------ttta----tcttaag------------tatggatgt-----------c-aaaaaa--------ttcttctgttcttg----------attaacc-tagcctat--gtctgttattcatgcagttatatgtgagcgtggatgctgcaacaaaggatagcttgaaagcaattgatagacca--------------------------------------------------------------------------------------------------------------------------------------------------------------------------------------------------------------------
>I23364_M013_Malvaceae_Grewia_sp_seq1
----------------------------------------------------------------------------------------------------------------------------------------------------------------------------------------------------------------------------------------------------------------------------------------------------------------------------------------------------------------------------------------------------------------------------------------------------------------------------------aggtgttacacagkagcgattgacagaaggtctatcaccccaacactgtgccttatcacttgttggtgaaccaattatgtatccggagattaatatgcttattgatgagctgcaccgaaggcaaatctctacatttctagttacaaatgcacagttccctgaaaaaattaaaatgttgaatcctgtaacccaggtttg-ttg----------ttctgtgca--------tctatgt-tgtttag-aaac-------cattaatgt-------------caaaaa--------gtcttctgctcttg----------actaacc-tagtcaat---tcttttacgcatgcagttatatgtgagtgtagatgctgcaacaaaggatagtttaaaggcaattgatcggccactctttggtgacttctgggaaagattcattgtaagtgttccatttttaaaagactaagaa------aactggctaaa---------------------------------------------------------------------------------------------------------------------------------------
>I23365_M014_Malvaceae_Callirhoe_bushii_seq1
----------------------------------------------------------------------------------------------------------------------------------------------------------------------------------------------------------------------------------------------------------------------------------------------------------------------------------------------------------------------------------------------------------------------------------------------------------------------------------------------agagcgattgatggaaggtttatctcctcggcactgtgccttatcgcttgttggtgaaccaattatgtatccagaaattaaygtgcttgtgratgagctgcaycgaaggcgaatctctacatttctagttactaatgcgcaattccctgataaaattaaatcgctgaagcccataacccaggtctg-ctg-----------grtgtaaa--------ttta----tckmrar--------------wrkrkrt-----------c-aaaaag--------gtmtyctgctmtwg----------attaacc-tagtcaww--wymttttattcatgcagttatatgtgagtgtagatg----------------------------------------------------------------------------------------------------------------------------------------------------------------------------------------------------------------------------------------------------------
>I23367_M016_Malvaceae_Kitaibelia_vitifolia_seq1
----------------------------------------------------------------------------------------------------------------------------------------------------------------------------------------------------------------------------------------------------------------------------------------------------------------------------------------------------------------------------------------------------------------------------------------------------------------------------------aggtgttacgcaagagcgattgatrgaaggtttatctcctcggcactgtgcyttdtcacttgttggtgaaccaattatgtatccagaaattaacgtgcttgtggatgagctgcaccgaaggcgaatctctacatttctagttactartgcmcaattccctgataaaatwaaaytvctgaagcccataacvcagktmtr-tkk-----------grkkkwar--------dtta----yctcaag------------aatggatat-----------c-aaaaaa--------gtytymkbyyywdd----------wwwamyh-wrdhmwwh--wbhwkyhhwymwbsmrktwwwwkkwrrkkkwrrwksyksmammaargrwwrsytkrarrbmawtkrwwrgbcmmyyytyvgggrmytyykggraadrwtycytkdtdvstkkmwagytctyraaraswaacatc------adbgaachghatatcggttgacacttgtgaaaggatrgaatacagaa---------gatgtagatgcctattccaatttctttagcattgggaagcctgattttgttgaa-----------atcaaagg----------tgtaaca
>I23368_M017_Malvaceae_Sterculia_apetala_seq1
------------------------------------------------------------------------------------------------------------------------------------------------------------------------------------------------------------------------------------------------------------------------------------------------------------------------------------------------------------------------------------------------------------------------------------------------------------------------------------gtgttacacaagagcgattgttggaaggtctatcccctcagcactgtgccttatcacttgttggtgaaccaattakgtatccagagattaatawgctagtggatgagctgcaccgaaggcgaatctctacatttctagttactaatgcacagttccctgaaaaaattaaaatgctgaggcctgtaacacaggttta-ttt-----------gctgtgaa--------ttta----tgttatg-aaag-------tatagatgk-----------c-aaaaag--------gtcttctgctcttg----------atwaacc-tagtcaat--ttcttttactcatgcagttat-------------------------------------------------------------------------------------------------------------------------------------------------------------------------------------------------------------------------------------------------------------------------
>I23369_M018_Malvaceae_Abelmoschus_esculentus_seq1
-------------------------------------------------------------------------------------------------------------------------------------------------------------------------------------------------------------------------------------------------------------------------------------------------------------------------------------------------------------------------------------------------------------------------------------------------------------------------------------------------------------aggtttatcccctcgrcactgtgccttatcacttgttggtgaaccaattatgtatccagaaattaatttgcttgtggatgagctgcatcgaagacgaatctctacatttctagttactaatgcacagttccctgaaaaaattaaaatgctgaatcccataacccaggtctg-ttg-----------gctgtgta--------tgttct----------gaag-------tatggatgt-----------caaaataa--------atcttctgttcttg----------agtaacc-tagccatt--gtcttttattcatacagtwwwwkkkrrkkkkgrwksyksmammaargrwwrsytkraarsmawtkrwwrrmcmmyyyttkgrrrmytyykggraarrwtymwtkkkrrkkkttttattcttgaaaactaaatat--------------------------------------------------------------------------------------------------------------------------------------------------------
>I23370_M105_Malvaceae_Pachira_aquatica_seq1
--------------------------------------------------------------------------------------------------------------------------------------------------------------------------------------------------------------------------------------------------------------------------------------------------------------------------------------------------------------------------------------------------------------------------------------------------------------------------------------------------cgattgatggaaggtctatcccctcggmactktgcmttatcacttgttggtkaaccaattatgtatccagaaattaacgtgcttgtggatgagctgcaccgaaggcgaatctctacatttctagttactaatgcacagttccctgaaaaaattaaaatgctgaagcctgtaacccaggtctg-ttg-----------gctgtgaa--------ttta----tgttaag-aatg-------catatacgt-----------c-aaaaaa--------gtcttctgcttatg----------attaacc-tagtcaat--ttcttttactcatgcagttatatgtgagtgtagatgctgcaacaaaggatagcttgaaggctattgataggccactctttggggacttctgggaaagattcattgtaagtgttccgttcttgaaaactaaacaa-------ttgag--------------------------------------------------------------------------------------------------------------------------------------------
>I23371_M137_Malvaceae_Dombeya_wallichii_seq1
----------------------------------------------------------------------------------------------------------------------------------------------------------------------------------------------------------------------------------------------------------------------------------------------------------------------------------------------------------------------------------------------------------------------------------------------------------------------------------aggtgttacacaagagcggttgttggaaggactatcccctcggcactgtgccttgtcacttgttggcgaaccrattatgtatccagagattaatatgcttgtggatgagctgcaccgaaggcraatctctacatttctagttacraatgcacagttccctgaaaaaattaaaaygmtgaagcctataacccaggtttg-yt------------gctgtgaa--------ttta----tgttaag-aaaa-------cakrgattt-------------tcraag--------gtcttctgctyttg----------attaacc-tagtcaat--ttnttttactcatgcagttatatgtbagtgtagatgcagvaamcaaggatagvttgaaggvaatagataggccvctctttggtgacttctgggaaagattcattgtaagtatttcattattgaaaacttagaag------tttgagccaca---------atatttaggaatgaagtataa---------------------------------------------------------------------------------------------------------
>I23372_M140_Malvaceae_Chiranthodendron_pentadactylon_seq1
-----------------------------------------------------------------------------------------------------------------------------------------------------------------------------------------------------------------------------------------------------------------------------------------------------------------------------------------------------------------------------------------------------------------------------------------------------------------------------------------------gagcrattgatggaaggtctatcccctcrgcactgtgccttatcacttgtkggtgaaccaattatgtatccagarattaatrtgcttgtggatgagctgcaccgaaggcraatctctacatttctagttactaatgcacagttccctgaaaaaattaaaatgctgaagcctrtaacccaggtytg-ttk-----------gytgygra--------ttta----tgttaag-aaag-------catagatrt-----------c-aaraar--------ktcttctgctcttg----------attaacc-tagtcaat--ttcttttattcatgcagttatatgtgagtgtagatgctgcaacaaaggatagcttaargsmawtkrwwaggccactctttggggacttctgggaaagattcattgyaagtgtttcattc-----------------------------------------------------------------------------------------------------------------------------------------------------------------------
>I23373_M141_Malvaceae_Quararibea_funebris_seq1
--------------------------------------------------------------------------------------------------------------------------------------------------------------------------------------------------------------------------------------------------------------------------------------------------------------------------------------------------------------------------------------------------------------------------------------------------------------------------------------gttacacaagagcggttgatggaaggtctatcccctcagcactgtgccttatcacttgttggtgaaccaattatgtatccagaaattaatgtgcttgtggatgagctgcaccaaaggcgaatatctacatttctagttactaatgcacagtttcctgaaaaaattaagatgctgaagcctgtaacccaggtttg-ttg-----------gctgttaa--------ttta----tcttaag-aatg-------cwtagatgt-----------c-aaaaaa--------gtcttctgctcttg----------attaacc-tagtcaat--ttcttttactcaagcagttatatgtgagtgtagatgctgcaacaaaggacagcttgaaggcaattgataggcctctcttcggggacttttgggaaagattcattgtaag---------------------------------------------------------------------------------------------------------------------------------------------------------------------------------
>I23374_M142_Malvaceae_Hampea_nutricia_seq1
------------------------------------------------------------------------------------------------------------------------------------------------------------------------------------------------------------------------------------------------------------------------------------------------------------------------------------------------------------------------------------------------------------------------------------------------------------------------------------gtgttacacaagaacgattgatggaaggtctatcccctcggcactgtgccttgtcacttgttggtgaaccaattatgtatcccgaaattaatgtgcttgtgtatgagctgcaccaaaggcgaatatctacatttctagtaactaatgcacagttccmtgaaaaaattaaaatgctgaagcctgtgacccaggtctg--tg-----------gctatgaa--------tcta----tcttaag-aatg-------catggatgt-----------cgagcaga--------gtcttctatacctt----------attaacc-tagtttgt--ttcttt----------------------------------------------------------------------------------------------------------------------------------------------------------------------------------------------------------------------------------------------------------------------------------------
>I23376_M145_Malvaceae_Heliocarpus_appendiculatus_seq1
---------------------------------------------------------------------------------------------------------------------------------------------------------------------------------------------------------------------------------------------------------------------------------------------------------------------------------------------------------------------------------------------------------------------------------------------------------------------------------taggtgttacgcargagcgattgacagaaggtctaaccccccgacactgtgccttatcacttgttggtgaaccaatcatgtatcctgagattaatatgcttgtggatgagttgcaccgtaggcgaatctctacatttctagttacaaatgcacaattcccagagaaaattaaaatgctgaagcctataacccaggtttg-ttg-----------gctktgaawwaywkrmtrtwwks-wrwtmwk-awat-------swyrwawrw-------------yswwmw--------gyystctgctcttg----------attaacc-taatcaat----tcttttaccatgcagttatatgttagtgtagatgctgcaacaaaggatagtttaaaggcgattgata-------------------------------------------------------------------------------------------------------------------------------------------------------------------------------------------------------------------------
>I23377_M148_Malvaceae_Robinsonella_mirandae_seq1
------------------------------------------------------------------------------------------------------------------------------------------------------------------------------------------------------------------------------------------------------------------------------------------------------------------------------------------------------------------------------------------------------------------------------------------------------------------------------------gtgttacamaagagcggttgatggaaggtttatcccctcggcactgtgccttatcacttgttggtgaaccaattatgtatccwgaaatyaatgmgcttgtggatgagctgcaccgaaggcgaatctctacatttctagttactaatgcacagttccctgataaaattaaawygctgaagcccataacccaggtctg-ttg-----------kytgtgta--------tttrtgt-twrbawk-gdww---------------------------krawaaaa--------rwmawmkkcwyytg----------mtywwsr-twrwyrwk--rtmwtwtmttywwkymrtkmwrttwkagtgtagwkkmkryrmydmarsawagswtrrmwksaawksawwkrmyaskcywckskkmskkswskkmwrgdwwmswtkymwgtgttttgttcttgaaaacwaaaswa-------wwgarytrarmyata----acattaatgaaagaaataaaatataaa------------------------------------------------------tctatttag-----------attaa-------------------a
>I23378_M150_Malvaceae_Ceiba_pentandra_seq1
---------------------------------------------------------------------------------------------------------------------------------------------------------------------------------------------------------------------------------------------------------------------------------------------------------------------------------------------------------------------------------------------------------------------------------------------------------------------------------caggtgttacacaagagcgaytratggaaggtctawcccctmggcactgtgccttatcacttgttggtgaaccaattatgtatccwgarattaatrtgcttgtggatgagctgcaccgaaggcgaatctctacatttctagttactaatgcacagttccctgaaaaaattaaaatgytgaagccyrtaacccaggtytg-ttg-----------rytwtgaa--------ttya----tgctaag-aaag-------catakayrt-------------saarma--------rsytkyyksyyytk----------rwtwwmc-kmrwymaw--ttykttkwmyymwksmrktwwwwkkkmrkkkwrrwkssksmammaargrwwrsbtkrargsmwwtgatargccactctttkgggrmytyykggraarrwtymwtkkwarkwkttymwtyytkrmammywwrasmraaaacaataaggaaagccatagc-------------------------------------------------------------------------------------------------------------------------tggctat
>I23380_M161_Malvaceae_Hibiscus_tiliaceus_seq1
----------------------------------------------------------------------------------------------------------------------------------------------------------------------------------------------------------------------------------------------------------------------------------------------------------------------------------------------------------------------------------------------------------------------------------------------------------------------------------aggtgttacacaagagaaattgatggaaggtttatcccctcggcactgtgccttatcacttgttggtgaaccaattatgtatccagaaattaatatgcttgtggatgagttgcatcaaaggcgaatctctacatttctagttactaatgcacagttccctgaaaaaatcaaaacactgaatcccataacccaggtctg-ttg-----------gatgtgga--------ttta----tcttaag-tatg------------atgt-----------caaaaaaa--------accttctgttcttg----------agtaacc-tagctaat--gtcttttg-taatgcagttatatgttagcgtggatgctgcaacaaaggatagcttgaaagcaattgatagaccact------------------------------------------------------------------------------------------------------------------------------------------------------------------------------------------------------------------
>I23381_M162_Bixaceae_Bixa_orellana_seq1
---------------------------------------------------------------------------------------------------------------------------------------------------------------------------------------------------------------------------------------------------------------------------------------------------------------------------------------------------------------------------------------------------------------------------------------------------------------------------------caggtgttacacaggagcgattaactgaaggtctatctcccaggcattgtgcattatcgcttgttggtgaaccaatcatgtatccagagatcaatgtacttgtggatgaactgcaccgaaggagaatttctacatttctagttacaaatgcacaattccctgaaaagatcaaaatgttgaagcctgtaacccaggtttg-tct-----------gctgc-----------cttgtac-atccaag-aaaa---------------------aaaaaagagaaata--------atcttttggttttg-ttatgaaaagcaaacc-tatctgat--ttctttgacatgtgcagttatatgtcagtgtagatgctgcaacgaaggagagcttaaaggcaattgacaggccactatttggagacttttgggagagattcatcgtaagtaccttatattggtatttaacatgaggaaaaagtgtataaaat-------------------------------------------------------------------------------------------------------------------------------------t
>I23382_M163_Bixaceae_Cochlospermum_vitifolium_seq1
---------------------------------------------------------------------------------------------------------------------------------------------------------------------------------------------------------------------------------------------------------------------------------------------------------------------------------------------------------------------------------------------------------------------------------------------------------------------------------caggtgttacacaggagcgattaaccgaaggtctgtctcccaggcattgtgccctgtcacttgttggtgagccaattatgtatccagagatcaatgcgcttgtggatgagctgcaccgaaggagaatttctacatttcttgttacaaatgcacagtttcccgaaaagatcaaaatgctgaagccagtaacccaggtttg-tca-----------gctgccat--------gctgtgt-tatcagg-aaag-------cctagtgatcctaaagaagataaagata--------aacctttgctcgttgttatgaaaagctaatc-tatctgat--ttctttgacatgtgcagttatatgtaagcgtggatgctgcaachaaggatagcttaaaggcaattgataggccactctttggggatttttgggagagattcattgkwarkwmyttwaawtkgkttyywargaaa-----tatcaccttaaattt-----------------------------------------------------------------------------------------------------------------------------------a
>I23383_M166_Malvaceae_Pseudobombax_ellipticum_seq1
------------------------------------------------------------------------------------------------------------------------------------------------------------------------------------------------------------------------------------------------------------------------------------------------------------------------------------------------------------------------------------------------------------------------------------------------------------------------------------gtgttacacaagagcgaytgatggamggtctatcccctmggcactgtgccttatcacttgttggtgaaccaattatgtatccagarattaatrtgcttgtggatgagmtkcaccgaaggcgaatctctacatttctakttactaatgcacagttccctgaaaaaattaaaatgtykhwdvhsnbwrhmmmvsdbkk-ttg-----------kbkbtkrw--------bwyhhbd-tdmdaad-wvvd-------hwdmddh---------------raarar--------rwstyytbytctcd----------wkwwwmm-ymkwswmw--wtmtcttactcatgcagttatatgtsagtgtagatgcygcaacaaaggatagcttgaaggcwattgataggccactcttcggrgacttctgggaaagattcattgtaagtgtttcattcttgcagactaaacaa-------ttgagctaaaacat----------------------------------------------------------------------------------------------------------------------------------t
>I23384_M168_Malvaceae_Theobroma_cacao_seq1
---------------------------------------------------------------------------------------------------------------------------------------------------------------------------------------------------------------------------------------------------------------------------------------------------------------------------------------------------------------------------------------------------------------------------------------------------------------------------------caggtgttacacaagagcgattgacagaaggtctaactcctcggcactgtgccttatcacttgttggtgaacccattatgtatccagagattaatatgcttgtggatgagctgcaccgaaggcgaatatctacctttttagtaactaatgcacagttccctgataaaatcaaaatgctgaagcctataacccaggtttg-ttg-----------gctgtgaa--------tctatgt-tgttaag-aaag-------aataaatgt-------------caaaaa--------gtcttctgctcttg----------attaacc-tgttcaat--ctcttttactcatgcagttatatgtgagtgtagatgctgcaaccaaggatagcttgaaggcaattgataggccactctttggggacttctgggaaagattcattgtgagtattttattcttgaaaaataagaaa------attgagctata---------tcattaaggattggcacaaaaacaaat-----------------------------------------------------------------------------gagggat---------ggagaa
>I23385_M169_Malvaceae_Ochroma_pyramidale_seq1
-----------------------------------------------------------------------------------------------------------------------------------------------------------------------------------------------------------------------------------------------------------------------------------------------------------------------------------------------------------------------------------------------------------------------------------------------------------------------------------------------------ttgatggagggtctatctcctcagcactgtgccttatcacttgttggtgaaccaattatgtatccagaaattaatgtgcttgtggatgagctgcaccgaaggcgaatctctacatttctagttactaatgcacagttccctgaaaaaattaaaatgctgaagcctgtaacccaggtctg-ttg-----------gctgtgaa--------ttta----tgttaag-aatg-------cacagatgt-----------caaaaaaa--------gtcttctggtcttg----------attaacc-tagtcaat--ttcttttactcatgcagttatatgtgagtgtagatgctgcaacaaaggatagcttgaaggcaattgataggccactcttcggg-----------------------------------------------------------------------------------------------------------------------------------------------------------------------------------------------------------
>I23387_M178_Malvaceae_Malvaviscus_arboreus_seq1
------------------------------------------------------------------------------------------------------------------------------------------------------------------------------------------------------------------------------------------------------------------------------------------------------------------------------------------------------------------------------------------------------------------------------------------------------------------------------------gtgttacacaagagaaattgatmgaaggtttatcccctcggcactgtgccttatcacttgttggtgaaccaattatgtatccggaaattaatgtgcttgtggatgagctgcatcgaaggcgaatctctacatttctagttactaatgcacagttccctgaaaaaattaagatgctgaagcccataacccaggtctg-ttg-----------gctgtgga--------ttta----tctcaag------------tatggatgt-----------c-aaaaaa--------atcttctgttcttg----------attaacc-tagccaat--gacttttatthatacagttatwtgtgagtgtggatgctgcaacaaaggatagcttgaaagcaattgatagaccgctttttggggacttctgggraarrwtymwtkkkrrkkktttwwtyytkraaamkaaata--------ttgagctaaa---------acattaagaaagaaataaca----------------------------------------------------------------------------------------------------tttaaa
>I23388_M180_Malvaceae_Triumfetta_lappula_seq1
---------------------------------------------------------------------------------------------------------------------------------------------------------------------------------------------------------------------------------------------------------------------------------------------------------------------------------------------------------------------------------------------------------------------------------------------------------------------------------taggtgttacgcaagagcgattgacagaaggtctaaccccccgacactgtgccttatcacttgttggtgaaccaatyatgtatcctgagattaatatgcttgtggatgagttgcaccgtaggcgartctctacatttctagttacaaatgcacarttcccwgakaaaattaaaatgctgaakcctmtracccaggtttg-ttg-----------gctgtgaaa-------tayatgc-tgttayg-aaat-------catatatgt-------------caaaaa--------atcttctgctcttg----------attaacc-tartcaat----tcttttaccatgcagttatatgttagtgtagatgctgcaacaaaggatagtttaaaggcgattgataggccactcttcagtgacttct----------------------------------------------------------------------------------------------------------------------------------------------------------------------------------------------------
>I23389_M181_Malvaceae_Pavonia_scheadiana_seq1
-------------------------------------------------------------------------------------------------------------------------------------------------------------------------------------------------------------------------------------------------------------------------------------------------------------------------------------------------------------------------------------------------------------------------------------------------------------------------------------tgttacacaagagcgattgatggaaggtttatcycctcggcactgtgccttatcacttgttggtgaaccaattatgtatccagaaattaaygtgcttgtggatgagctgcaccgaaggcgaatctctacatttctagttactaatgcacarttccctgataaaattawatygctgaagcccataacccaggtctg-ttg-----------ggtgtaaa--------ttta----tctcaag-aatg-----------gatat-------------caaaaa--------gtcttctgctcttg----------attaamc-ywrkymaw--atcttttattcatgcagttatatgtgagtgtagatgctgcaacaaaggatagcttgaaggcaattgataggc----------------------------------------------------------------------------------------------------------------------------------------------------------------------------------------------------------------------
>I23390_M182_Malvaceae_Anoda_cristata_seq1
------------------------------------------------------------------------------------------------------------------------------------------------------------------------------------------------------------------------------------------------------------------------------------------------------------------------------------------------------------------------------------------------------------------------------------------------------------------------------------gtgttacacargagcgattgatggaaggtttatctcctcggcactgtgccttatcacttgttggtgaaccaattatgtatccagaaattaatgtgcttgtggatgagctgcaccgaaggcgaatctctacatttctagttactaatgcacagttccctgataaaattaaatcgctgaagcccataacccaggtctg-ttg-----------ggtgtaaa--------ttta----tctcaag-aatg-----------gatat-----------c-aaaaaa--------gacttctgctcttg----------attaacc-tagtcaat--atcttttattcatgcagttatatgtgagtgtagatgctgcaacaaaggatagcttgaaasmawtkrwwrgscmmyyytysgggrmytyykggraargattccttgtaagtatttagttcttgaaaacta-------------------------------------------------------------------------------------------------------------------------------------------------------------
>I23391_M183_Malvaceae_Phymosia_umbellata_seq1
-----------------------------------------------------------------------------------------------------------------------------------------------------------------------------------------------------------------------------------------------------------------------------------------------------------------------------------------------------------------------------------------------------------------------------------------------------------------------------------ggtgttacacaagagcgattgatggaaggtttatcccctcggcactgtgcgttatcacttgttggygaaccaattatgtatccagaaattaatgagcttgtggatgagctgcaccgaaggcgaatctctacatttctagttactaatgcacagttccctgataaaattaaaaygctgaagcccataacccaggtctg-ttg-----------cctgtgtw--------ttta----tgttaag-aatg-------cgkgratac-------------aaaaaa--------rsymwyyksyyytk----------rwtwaws-kwrkwaww---wybtttwwtymwksmrktgtacgtgagtgtagatgctgcaacaaaggatagcttgaaagcaattgataggccrctctkcggagacttctgggaaagattccttgta-----------------------------------------------------------------------------------------------------------------------------------------------------------------------------------
>I23392_M187_Malvaceae_Ayenia_berlandieri_seq1
----------------------------------------------------------------------------------------------------------------------------------------------------------------------------------------------------------------------------------------------------------------------------------------------------------------------------------------------------------------------------------------------------------------------------------------------------------------------------------------------------gttaacagaaggtctatccccaaggcactgtgccttgtcacttgtcggtgaaccaatcatgtatccggagattaatatgcttgtagatgagctacaccaaaggagaatctctacatttctagttacaaatgcacaattccccgaaaaaattatgactttgaatcctataacccaggtttg-tta-----------gttgtgaa--------tctttga-tgtcaag-caaa-------cctaa---------------taagtagg--------ggagtcttctcctt----------attaacc-tagtgaac--tgcttttttccatgcagttatatgtaagtgtagatgctgcaacaaaggatagcttaaaggcaattgacaggccactatttggggacttttgggaaaggttcattgtaagtatttcagttttgaatagtaagaaa------agtgagttaaaacatg---------------------------------------------------------------------------------------------------------------------------------a
>I23393_M189_Malvaceae_Kearnemalvastrum_lacteum_seq1
----------------------------------------------------------------------------------------------------------------------------------------------------------------------------------------------------------------------------------------------------------------------------------------------------------------------------------------------------------------------------------------------------------------------------------------------------------------------------------aggtgttacacaagagcgattgatggaaggtttatctcctcggcactgtgccttatcacttgttggtgaaccaattatgtatccagaaattaatgtdcttgtggatgagctgcaccgaaggcgaatctctacatttctagttactaatgcacagttccctgataaaattaaatcgctgaagcccataacccaggtctg-ttg-----------ggtgtaaa--------ttta----tctcaag------------aatggatat-----------c-aaaaaa--------gtcttctgctc-------------------------------atcttttattcatgcagttatatgtgagtgtagatgctgcaacaaaggatagtttgaaggcaattgataggccactcttcggggacttctgggaaagattccttgtaaatgtttagttcttgaaaactaaagaa-------ttgagctaaa---------acattaaggaaagaaataaaatataaa------------------------------------------------------tctatttag-----------attaaaagaact------gatggtt
>I23396_M019_Malvaceae_Allosidastrum_pyramidatum_seq1
---------------------------------------------------------------------------------------------------------------------------------------------------------------------------------------------------------------------------------------------------------------------------------------------------------------------------------------------------------------------------------------------------------------------------------------------------------------------------------caggtgttacacaagagcgattaatggaaggtttatcccctcggcactgtgccttatcacttgttggtgaaccaattatgtatccagaaattaatgcacttgtggatgagctgcaccgaaggcgaatctctacatttctagttactaatgcacaattccctgataaaattaaaacgctgaagcccataacccaggtctg-ttg-----------gctctgta--------tttg----tgttaag-aatg-------tatggatat----------aa-aaaaaa--------gtcatctggtcttg----------attaacg-tagttaat--atcttttgttcatgcagttatatgtgagtgtagatgctgcaacaaaggatagcttgaaagcaattgatagaccactcttcagggac--------------------------------------------------------------------------------------------------------------------------------------------------------------------------------------------------------
>I23397_M020_Malvaceae_Melochia_betonicifolia_seq1
---------------------------------------------------------------------------------------------------------------------------------------------------------------------------------------------------------------------------------------------------------------------------------------------------------------------------------------------------------------------------------------------------------------------------------------------------------------------------------caggtgttacacaagagcgattggcagaaggtctatcaccccggcactgtgcgttatcacttgttggtgaaccgattatgtatccagagattaatatgcttgtggatgagctgcatcgaaggcgaatctctacmtttctagttactaatgcacagttccctgataaaattaaaatgatgaagcctgtaacccaggtttg-ttg-----------gcagtgaa--------tccatgt-cacgaag-agag-------gat--------------------taaaa--------gttttctgctgttg----------attaacc-gagtcctt--ttcttttattcatgcagttatatgtgagtgtagatgccgcaacgaaggatagcttgaaggcaattgataggccactttttggggatttctgggaaagattcattgtaagtattttattgttgaaaa----------------------------------------------------------------------------------------------------------------------------------------------------------------
>I23399_M022_Malvaceae_Gaya_dominguensis_seq1
-----------------------------------------------------------------------------------------------------------------------------------------------------------------------------------------------------------------------------------------------------------------------------------------------------------------------------------------------------------------------------------------------------------------------------------------------------------------------------------------actcaagagcgattgatggaaggtttgtcccctcggcactgtgccttatcacttgttggtgaaccaattatgtatccagaaattaatgcgcttgtggatgagctgcatcgaaggcgaatctctacatttctagttaccaatgcgcagttccctgataaaattaaaacgctgaagcccataacccaggtctg-ttg-----------gctgtg-----------------------------------------------------------------------------------------------------------------------------------------------------------------------------------------------------------------------------------------------------------------------------------------------------------------------------------------------------------------------------------------------------------------
>I28591_M023_Malvaceae_Neobuchia_paulinae_seq1
---------------------------------tctacta-----aggtctgccacaaac-----aatttagt--------------caay---------------------------------------------------------------------------------------------------------------------------------------------gcttctcatgta------------------------------------gctcat-amtya-tycagyarcaagtaa---watttggcwggwtwagact----------gttatttgt-------tgcaam-tt-rrrytcttagam--------atag-rttgcaac------aaggatctttmcr-thgcwtkm-rsaggagrr----tkttw----myyatyctactgttgcaggtgttacacaagagcgaytratggaaggtctawcccctmggcactgtgcvttatcacttgttggtgaaccaattatgtatccagarattaatvtgcttgtsgatgagctgcacsgaaggcgaatctctacatttctagttactaatgcacagttccctgaaaaaattaaaatgctgaagcctgtaacccaggtttg-ttg-----------attttgaa--------ttca----tgctaag-aaag-------catagatgc-------------caagca--------gccttctgctcttg----------attaacc-kagtcaat--ttctttgactcatgcagttatatgtgagtgtagatgcggcaacaaaggatagcttgaaggcaattgatag------------------------------------------------------------------------------------------------------------------------------------------------------------------------------------------------------------------------
>I28592_M188_Cytinaceae_Bdallophytum_americanum_seq1
------------------------------------------------------------------------------------------------------------------------------------------------------------------------------------------------------------------------------------------ttctttcctg-------------------------------------------------gcaaggatttcgaaa---ggcctggaaggaccagcatgcc-tccaggattgctga--------aatgac-tt-------------g-----ctgtaggcctgcagcttgctagacaagctgcttg-atggattg-accagcata----ttctc----ttcattttatttttgcaggtgttacacaggagcgactagcagaaggtctattacccaggcattgtgccctgtccttagtgggtgaaccaatcatgtatccagagattaataccctggttgacgagcttcatagaaggcgaatatctacatttctagttacaaatgcacagttccctgaaaagatcaaaatgctgaggcctataacgcaggtatt-tca-----------gctttcct--------ctcact--tgattag-gaag-------cctacatgt-------------gcaa---------gaactgcattttttg----------gtgaattat-------------------------------------------------------------------------------------------------------------------------------------------------------------------------------------------------------------------------------------------------------------------------------------------------------
>I28593_M024_Malvaceae_Carpodiptera_cubensis_seq1
--------------------------------------------------------------------------------------------------------------------------------------------------------------------------------------------------------------------------------------------------------------------------------------------------------tgtaacaagtaa---tatttggcaggattagaatacc-tgcaaagttatttgt-------tacaac-tc-agattcttaaaa--------atagtgttgtaac------aaagatccttccg-ttgcatt--gctggagaa----tttta----cttattctactgtttcaggtgttacgcaagagcgattgttggaaggtctatcccctcagcactgtgccttatcacttgttggtgaaccaattatgtatccagagattaatatgcttgtggatgagctgcaccgaaggcgaatttctacatttctagttactaatgcacagttccctgaaaaaattaaaatgatgaagcctgtaacccaggtttg-ttg-----------gctgtgaa--------ttta----tgttaag-aaag-------catagatgt-----------c-aaaaag--------gtcttttgctcttg----------gttaacg-tagtccat--tccttttactcatgcagttatatgtgagtgtagatgctgcaacaaaggatagcttgaaggcaattgataggccactcttcgggga---------------------------------------------------------------------------------------------------------------------------------------------------------------------------------------------------------
>I28594_M025_Malvaceae_Herrania_nitida_seq1
-----------tactgt--acttaacttttcct-------------tgtactaaataagt-----atctgact--------------caac-aca----------------------------------------------------------------------------------------------------------------------------------------------------a------------------------------------tttaat-aatta-ttcagtgacaagtaa---tatctgacaggattagaatgtc-cacaaagttatttct-------tacaac-at-agacacttggac--------acagggttacaag------aaagatctgtcca-ttgcattt-acaggagaa----tttta----ctcattctactgctgcaggtgttacacaagagcgattgacggaaggcctaacccctcggcactgtgccttatcacttgttggtgaacccattatgtatccagagattaatatgcttgtggatgagctgcaccgaaggcgaatctctacctttttagtaactaatgcacaattccctgacaaaatcaaaatgctgaagcctataacacaggtttg-ttg-----------gctgtgaa--------tctctgt-tgttaag-gaag-------aataaatgt-------------caaaaa--------gtcttctgctcttg----------attaacc-tggtcaat--ctcttttactcatgcagttatatgtgagtgtagatgctgcaaccaaggatagcttgaag-----------------------------------------------------------------------------------------------------------------------------------------------------------------------------------------------------------------------------------
>I28595_M184_Malvaceae_Guazuma_ulmifolia_seq1
---------------------------------actgaat-----aagtttctcactcac-----aatttagt--------------caat-gcac------------------------------------------------------------------------------------------------------------------------------------------tccccatata------------------------------------tgtcat-aatca-ttcagtaa------------------ggggttatcatgtc-cccaaatttatttgt-------aacaac-tt-agacacttgaac--------atagggttgcaac------aaag-tctgtccg-gtgcact-----------aatctttac----tctattctattgctgcaggtgttacacaagagcgattgacagaaggtctatccccacggcattgtgccttatcacttgttggtgagcccattatgtatccagagattaatatgcttgtggatgagctgcaccgaaggcgaatctctacatttttagtaactaatgcacagttccctgataaaatcaaaatgttgaagcctctaacccaggtttg-ttg-----------gctatgaa--------cctatgt-tggtaag-aaag-------aatagatgt-----------c---aaaa--------gtcttctgcgtttg----------attaact-tcgtcaat--ctcttttactcgtgcagttatatgtgagtgtagatgctgcaaccaaggatagcttgaaggcaattkataggccgctctttggggacttctg---------------------------------------------------------------------------------------------------------------------------------------------------------------------------------------------------
>I28596_M026_Malvaceae_Ruizia_cordata_seq1
---------------------------------------------------------gac-----aatttagt--------------taat-aca--------------------------------------------------------------------------------------------------------------------------------------------gctgatgya------------------------------------tgytgt-aatca-tccggtatcaactaa---caagtaatat----------tt-ktcaggattatttdt-------wayaaa-tt-agatycytagac--------atagtgttgcaac------atagakctttcca-ytgcattc-a-aggtgaa----cttta----cmcwttctwctgttgcaggtgttacacaagagcggttgttggaaggactatcccctcggcactgtgccttgtcacttgttggcgaaccrattatgtatccagagattaatatgcttgtggatgagctrcacygaaggcraatctctmcatttctwgttacraatgcacarttccctgaaaaaattaaaayrmtgaagcctataacccaggtttg-yt------------gctgtgaa--------ttta----tgttaag-aaaa-------yatagatkt-------------tyramg--------gtcttctgctcttg----------attaamyytagtcaat--ttcttttrctcatgcagttatatgtgagtgtagatgcagcaacyaaggatagcttgaaggcaatagataggccgctctttggtga---------------------------------------------------------------------------------------------------------------------------------------------------------------------------------------------------------
>I28597_M027_Malvaceae_Melhania_velutina_seq1
------------------------------------ctaa-----gtttttgccacakam-----aatttagt--------------yaat-rca--------------------------------------------------------------------------------------------------------------------------------------------gctgatgya------------------------------------wgycrtaaatya-tccagtatcaactaa---caagyaatat----------wt-ttcaggattatttgt-------tacaaa-tt-agattcctatac--------atagtgttgcagc------atagatctttcca-ttgcattc-a-aggtaaa----cttta----cccattctyctgttgcaggtgttacacaagagcggttgttggaaggactatcccctcggcactgtgccttgtcacttgttggygaaccrattatgtatccagagattaatatgcttgtkratgagctgcaccgaaggcgaatctctacatttctagttacaaatgcacagttccctgaaaaaattaaaatgctgaagcctataacccaggtttg-ct------------gctgtgaa--------ttta----tgttaag-aaaa-------catagattt-------------tcgaag--------gtcttctgctmttg----------attaaac-t-------------------------------------------------------------------------------------------------------------------------------------------------------------------------------------------------------------------------------------------------------------------------------------------------------
>I28598_M028_Malvaceae_Glyphaea_brevis_seq1
-----------------------------------------------------------------------------------------------c------------------------------------------------------------------------------------------------------------------------------------------gtctcatgta------------------------------------tgtcat-aatca-taaagtaacaagtat---tatttagtaggattagaatgtacccataagttatcggt-------tacaac-tt-tggactctagac--------atgaggttgcaac------aaagatctgttca-gtgcattt-acaggagaa----tttta----ttcatttttctgtttcaggtgttacacaggagcgattgacagaaggtctatccccccgacactgtgccttatcacttgttggtgaaccaatcatgtatccagagattaatatgcttgtagatgagctgcacaggaggcgaatctccacatttctagttacaaatgcacagttccctgagaaaattaaaatgctgaagcctgtaacccaggtttg-ttg-----------gctgtgaa--------tatatgt-tgttaaa-aaat-------catagatgt-------------tgaaaa--------gtcttccgcccttg----------attaa------tcaat---tcttttactcatgcagttatatgtgagtgtagatgctgcaacaaaggatagtttaaaggcaattgatag------------------------------------------------------------------------------------------------------------------------------------------------------------------------------------------------------------------------
>I28599_M029_Malvaceae_Desplatsia_dewevrei_seq1
--------------------------ttttcttccaccaa-----gtttctgatgtacag-----aatttgat--------------caat-gcac------------------------------------------------------------------------------------------------------------------------------------------atctcatata------------------------------------tatcat-aacca-ttcagtaacaagtaa---catttggcaggattagtatgtg-ccagaatttattttt-------tacaac-tt-agactcttagat--------gtattgttgcaac------aaagatctgtcca-ttgcattt-acaggag-a----tttca----ctcattttgctgctgcaggtgttacacaggagcgattaacagaaggtctatctccccaacactgtgccttatcacttgttggtgaaccgattatgtatccagagattaatatgcttgttgatgaactgcaccgacggcgaatctctacatttctagttacaaatgcacagttccctgaaaaaattaaaatgatgaagcctgtaacccaggtttg-ttg-----------gctgtgaa--------tctatgt-tgttaag-aaat-------catagatgt-------------tgaaaa--------gtcttctgctcttg----------actaacc-tagtcaat---tcttttactcatgcagttatatgtgagtgtagatgctgcaacaaaggatagtttaaaggcaattgatag------------------------------------------------------------------------------------------------------------------------------------------------------------------------------------------------------------------------
>I28600_M146_Malvaceae_Mortoniodendron_guatemalense_seq1
-----------------------------------------------------------------------------------------------------------------------------------------------------------------------------------------------------------------------------------------------atgta------------------------------------tgtcat-aatta-tccagtaacaattaa---tatttggcaggattagaatatt-cacaaagttatttgt-------tacaac-tt-agattcttagac--------atagtgttgcaat------aaagatctctcca-ttgaattc-acaggagaa----attta----ttcattctactattgcaggtgttacacaagagcggttgatggaaggtctatcccctcggcattgtgccttatcacttgttggtgaaccaattatgtatccagagattaatatgcttgtggatgagctgcatcaaaggcgaatctctacatttctggttactaatgcacagttccctgacaaaattaaaatgctgaagcccctaacccaggtttgtttt-----------gctgtgaa--------ttta----tgttacg-taag-------cattggtgt-----------caaaaaag--------gtcttctgctcttg----------attaact-ttgtcaat--ttcttttaatcatgcagttatatgtgagtgtagatgctgcaacaaaggatagcttgaaggcaa-------------------------------------------------------------------------------------------------------------------------------------------------------------------------------------------------------------------------------
>I28601_M030_Malvaceae_Sparmannia_africana_seq1
-------------------------------------------------------------------------------------------------------------------------------------------------------------------------------------------------------------------------------------------------------------------------------------------cga-aatca-taaagtaacaagtaattatatttggcaggatyagaatgtg-ytgtgagttattggt-------tavaac-tt-tgactcttagac--------atagggttgcaac------aaagatctgttca-gtgcattt-acgggagaa----tttta----ctcattttactgttccaggtgttacacaggagcgattgacagaaggtctatcccctcgacactgtgccttatcacttgttggtgavccaattatgtatccagagattaatatgcttgtggatgagctgcaccdaaggcgaatctctacatttctagttacaaatgcrcarttccctgataaaatcaaaatgctgaagcctataacccaggtwtg-tkr-----------rctgtgag--------tatatkt-tgttaag-aaat-------catagatgt-------------ccaaaa--------gctttctgctcttg----------attract-wagtcaat----tcttttaccatgcagttatatgttagtgtagatgctggaacaaaggatagtttaaaggcgattgacaggccactctttggtgatttttgggaaa----------------------------------------------------------------------------------------------------------------------------------------------------------------------------------------------
>I28603_M223_Malvaceae_Gossypium_hirsutum_seq1
----------------------------------------------------cctcagac-----aatttagt--------------caat-gca--------------------------------------------------------------------------------------------------------------------------------------------cctcaatta------------------------------------tgtcat-aatcrtttcakaattgagtaa---tatatggaaggattagaac-tt-cstaagattttctgt-------tacaaa-tt-aaactcttagac--------ataggattgcaac------aaagatcttccct-ttgaattt-aacaggaga----rttta----ctcgtcctattgttgcaggtgttacacaagagcgattgatggagggtctatcccctcrgcactgtgccctatcacttgttggtgaaccaattatgtatcccgaaattaatgcgcttgtggatgagctgcaccgaaggcgaatctctacatttctagtaactaatgcacagttccctgaaaaaattaaaatgctgaagcctgtaacgcaggtctg--tg-----------gctgtgaa--------tcta----tcttaac-aatg-------catagatgt-----------ccaacaga--------gtcttgtattcctt----------attaacc-tagttaat--ttcttttgttcatgcagttatacgt---------------------------------------------------------------------------------------------------------------------------------------------------------------------------------------------------------------------------------------------------------------------
>I28604_M032_Malvaceae_Entelea_arborescens_seq1
-------------------------------------------------------cacaa-----attttggt--------------caat-acac------------------------------------------------------------------------------------------------------------------------------------------ttctcatcta------------------------------------tgtcaa-aatca-taaagtagcaagtaawtatatttggcagggwtagaatgtg-ctgtgasttattggt-------tacgay-tt-tgactcttagac--------atagggttgcaac------aaagatcwgttya-gtgcattt-akgggagaa----tttta----ctcattttactgttccaggtgttacacaggagcgattgacagaaggtttatccccycgacaytgtgccttatcacttgttggtgaaccaattatgtatccagagattaatatgctwgtsgatgagctgcaccgaaggcgaatctctacatttctagttacaaatgcacagttccctgagaaaatcaaaatgctgaagcctataacccaggtttg-ttg-----------gctgkgar--------tatatkt-tgttarr-aaaw-------catagatgt-------------ccaaaa--------gctttctgctcttg----------attacct-tagtcaat----tcttttaccatgcagttatatgttagtgtagatgctggaacaaaggatagtttaaaggcgat------------------------------------------------------------------------------------------------------------------------------------------------------------------------------------------------------------------------------
>I28605_M235_Malvaceae_Abutilon_sp_seq1
---------------------------------------------------------------------------------------------------------------------------------------------------------------------------------------------------------------------------------------------------------------------------------------------------------------------------------------------------------------------------------------gac--------atagggttgcaac------aaatatctttcca-ttgcatta-acaggaaag----ttttg----ctcaccctactgtttcaggtgttacgcaagagcgattgatggaaggtttatcccctcggcactgtgcgttatcacttgttggtgaaccaattatgtatccagaaattaatgagcttgtggatgagctgcaccgaaggcgaatctctacatttctagttactaatgcacagttccctgataaaattaaaacgctgaagcccataacccaggtctg-ttg-----------gctgtgta--------ttta----tgttaag-aatg-------tatggatac-------------aaaaat--------gtaatctgctattg----------attaacg-tagt-agt--atcttttattcatgcagttgtatgtgagtgtagatgctgc------------------------------------------------------------------------------------------------------------------------------------------------------------------------------------------------------------------------------------------------------
>I28606_M033_Malvaceae_Reevesia_formosana_seq1
-----------------------------------------------------------------agtttagt--------------caat-gcac------------------------------------------------------------------------------------------------------------------------------------------ttctcatgta------------------------------------tgtcat-aayca-ttcagtarcaagtaa---tatttggcaggwttagaatgtc-ccyaaagytatttgy-------tacarc-tt-agaytcttagac--------attggrttgcarc------aaagatmtktcca-ttgcawtc-acaggagra----tttta----cwcdttctactkttgcaggtgttacacaagagcgattgaysgaaggtctatccyyycggcacygtgccttatcacttgttggtgaaccaattatgtatccagagattaatatgcttgtggatgagctgcaccgaaggcgaatctctacatttchagttactartgcwcarttccctgaaaaarttaaaatrctgaagcctataacccargtytg-ttg-----------gctgtgaa--------twha----trttrag-aaagcattgatcatagatgt-------------baaaaa--------gtcttkygcccttk----------attaacc-tagtcaat--atcttttactcatgcagttatatgtgagtgtagacgccgcaacaaaggatagctta--------------------------------------------------------------------------------------------------------------------------------------------------------------------------------------------------------------------------------------
>I28608_M035_Malvaceae_Hosfordia_alata_seq1
---------aattta-----------------------------------------------------------------------------syr--------------------------------------------------------------------------------------------------------------------------------------------mtytwtcta------------------------------------tytcgc-actcattccagtaacaagtaa---tatctagcaggaatagaatgcc-ycaraaattatttgt-------tacata-tt-agattcttagac--------atagggttgcaac------aaatatctttcca-ttgcatta-acaggmaag----ttttg----ctcaccctactgttgcaggtgttacacaagagcgattgatggaaggtttatvccctcggcactgtgcrttatcacttgttggtgaaccaattatgtatccagaaattaatgagcttgtggatgagctscaccgaaggcgaatctctacatttctagttactaatgcacagttccctgataaaattaaaacgctkaagcccataacccaggtctg-ttg-----------gctgtgta--------ttta----tvttaag-aatg-------tatggatac-----------a-aaaaaa--------gtcatctgctcttg----------attaacg-tagt-wat--atcttttattcatgcagttgtatgtgagtgtagatgctgcaacaaaggatagcttgaaagcaattgataggcca--------------------------------------------------------------------------------------------------------------------------------------------------------------------------------------------------------------------
>I28609_M036_Malvaceae_Pentaplaris_davidsmithii_seq1
----------------------------------------------------------------------agt--------------cagt-gca--------------------------------------------------------------------------------------------------------------------------------------------cctcattta------------------------------------tgtcat-aatcattccagtaacaagtaa---tatttgtcagattc---------ccaaaaattatttgt-------tacaaa-tt-attttcatagtc--------ataggattgcaac------aaagatctttcca-ttgcatttaacaggagag----cttta----ctcatcctactgttgcaggtgttacacaagagcgattgatggaaggtctatcccctcggcactgtgccttatcacttgttggtgaaccaattatgtatccagaaattaatgtgcttgtggatgagctgcaccaaaggcgaatctctacatttctagttactaatgcacagttccctgaaaaaattaacatgctgaagcctgtaacccaggtttg-tt------------gctgtgaa--------ttta----tcttaag-aatg-------cgtagatgt-----------c-aacaaa--------gtcttctgctcttg-----------ttaacc-tggtcaat--ttcttttactcatgcacttatatgtgagtgtagacgctgcaacaaaggatagcttgaaggcaattgataggccactc-----------------------------------------------------------------------------------------------------------------------------------------------------------------------------------------------------------------
>I28610_M037_Malvaceae_Heritiera_littoralis_seq1
----------------------------------------------gtttctgcacagac-----aagttagt--------------caat-gca--------------------------------------------------------------------------------------------------------------------------------------------ccccatgca------------------------------------tgtcat-aatta-tccggtaacgagaaa---tattaggcgggattggaatatc-cacaaagttatttgt-------tataac-tt-agattttt--gc--------acagtgttgcaac------aaagatctttcca-ttgcattc-tcacaagaa----tttta----ctcattctactggtgcaggtgttacacaagagcgattattggaaggtctatcccctcggcactgtgccttatcacttgttggtgaaccaattatgtatccagagattaatatgctagtggatgagctgcaccgaaggcgaatctctacatttctagttactaatgcacagtttcctgaaaaaattaaaatgttgaagcccgtaacccaggttta-ttg-----------gctgtgaa--------ttta----tgttaag-aaag-------catagatgt-----------c-aaaaag--------gtcttctgctcttg----------attaacc-cggtcaat--ttcttttactcatgcagttatatgtgagtgtagatgctgcaactaaggatagcttgaaggcaattgataggccact------------------------------------------------------------------------------------------------------------------------------------------------------------------------------------------------------------------
>I28611_M062A_Malvaceae_Durio_zibethinus_seq1
-----------------------------------------------------------------------------------------------------------------------------------------------------------------------------------------------------------------------------------------------aagta------------------------------------tgtcat-aatca-tccagtaacaagtaa---tatttggcaggattaaaatgtc-cccataattgtttgt-------tacaaa-tt-agactcttagac--------atacagtttaaac------aaagatctttcca-ttgcttta-acaggtgaa----tttta----ctcatcctaccattgcaggtattactgaagagcgattgacagaaggtctatcccctcagcactgtgccttatcacttgttggtgaaccaattatgtatccagatattaatgtgcttgtggatgagctgcaccgaaggcgaatctctacatttctagttactaattcacagttcccttaaaaaattgaaaatctgaagcctgtaacccaggtctg-ttg-----------gctgtgaa--------ttta----tgtcaat-gaag-------catagatgt-----------t-aaatga--------gtcttccacttttg----------attaacc-tagtcaat--ttcttttactcatgcagttatatgtgagtgtagatgctgcamcamaggatagcttgaaggcaattgataggccactctttggggacttctgggaa-----------------------------------------------------------------------------------------------------------------------------------------------------------------------------------------------
>I28612_M038_Malvaceae_Brachichyton_bidwillii_seq1
--------------------------------------------------------------------------------------------gca--------------------------------------------------------------------------------------------------------------------------------------------ccccatgta------------------------------------tgtctt-aatka-tsccgtaacaagtaa---tatttggtgggattggaacatc-cacaaaattagttgt-------tacaac-tt-agattctta-----------acaatgttgcaac------aaagatctttcca-ttgcattc-acacgagaa-----ttta----ctcattctactgttgcaggtgttacacaagagcgattgttggaaggtctttcccctcggcactgcgccttatcacttgttggtgaaccaattatgtatccagagattaatatgctagtggatgagctgcaccgaaggcgaatctctacatttctagttactaatgcacagttccctgaaaaaattaaaatgttgaagcccataacccaggttta-ttg-----------gctgtgaa--------ttta----tgttatg-aaag-------cataggtgt-----------c-aaaaaaaaaaaagggtcttctgcccctg----------attaacc-tagtcaat--ttcttttactcctgcagttatatgtgagtgtagatgctgcaacaaaggatagcttgaaggcaattgataggccactcttt--------------------------------------------------------------------------------------------------------------------------------------------------------------------------------------------------------------
>I28613_M039_Malvaceae_Eriotheca_macrophylla_seq1
-------------------agttaaccttttcttctacta-----wgytytgysasagas-----rrwywgsw--------------maat-gca--------------------------------------------------------------------------------------------------------------------------------------------ccwyakgya------------------------------------yktyat-aatca-tccagtaacvagtha---tatttggcagggttagaas------------------t-------tryaam--t-wskytcttagac--------dtagrgtcwtdac------aaagatctttcca-ttgcatta-gsmrgagar----tttta----ctcatyctactgttgcaggtgttacacaagagcraytgatggaaggtmtatcccctmggcactgtgccttatcacttgttggtgaaccaattatgtatccagarattaatrtgcttgtggatgagctdcaccgaargcgaatctctacatttctagttactaatgcacagttccctgaaaaaattaaaatgctgaagcctgtaacccaggtytg-ttg-----------ghtgtgaa--------thta----tgytaag-aawg-------catabaygt-----------c-aaaraa--------gtcttctkytywtg----------attaacc-tagttaat--ttcyttkactcatgcagttatatgtgagtgtagatgccgcaacaaaggatagcttgaaggcaattga---------------------------------------------------------------------------------------------------------------------------------------------------------------------------------------------------------------------------
>I28615_M041_Malvaceae_Pterygota_brasiliensis_seq1
------------------------------------------------------------------atttagt--------------caat-gca--------------------------------------------------------------------------------------------------------------------------------------------ccccatgta------------------------------------tttcat-aatta-tccaataattagtaa---tattcggcgggatcagaatatc-cacacagttttttgt-------tacagc-tt-agattttt--ac--------acaatgttgcaac------aaagatctttcca-ttgcagtc-atacgagaa----tttta----cttattctactgttgcaggtgttacacaagagcgattgttggaaggtctatcccctcgacactgtgccttatcacttgttggtgaaccaattatgtatccagagattaatgtgctagtggatgagctgcaccgaaggcgaatctctacatttctagttactaatgcgcagttccccgaaaaaattaaaatgctgaagcccgtaacccaggttca-ttg-----------gctgtgaa--------ttta----cattaag-aaag-------catagatgt-----------c-aaaaca--------gttttctgctcttg----------attaacc-tagtcaat--ttcttttgctcatgcagttatatgtgagtgtagatgctgcaacaaaggatagct----------------------------------------------------------------------------------------------------------------------------------------------------------------------------------------------------------------------------------------
>I28616_M042_Malvaceae_Leptonichya_maranta_seq1
----------------------------------------a--ctaagtttctgacccac-----aatttagt--------------caat-gcaa------------------------------------------------------------------------------------------------------------------------------------------ttctaatgta------------------------------------tgtcat-aatat-ttgagtaacaagtaa---tatttggcaggattagaatgtc-ccaatagttatttat-------tacaacttt-aggctcttagac--------ataggattgcaac------aaagatctgtccr-ttgcattt-acaggagag----ttttatt-actcattctactgttgcaggtgttacacaagagcgattgacagaaggtctatctccccggcactgtgccttatctcttgttggtgaaccaattatgtatccggagattaatatgcttgtggatgagctacaccgaaggcraatctctacatttctagttacaaatgcacagttccctgaaaaaattaaaatgttgaagcctgtgacccaggtttg-ttg-----------gctgtgca--------tctatgt-tgtcaag-aaag-------cctagatgt-------------cgaaaa--------gtcttctgttcttg----------attaaca-tagtcaat--tgcttttactcatgcagttatatgtgagtgtagatgctgcaacaaaggatagcttaaaggcaattgacag------------------------------------------------------------------------------------------------------------------------------------------------------------------------------------------------------------------------
>I28618_M044_Malvaceae_Pentace_laxiflora_seq1
---------------------------------------------------------------------------------------------------------------------------------------------------------------------------------------------------------------------------------------------------------------------------------------------------------gtgamaagtaa---tatttggcaggattggaatatc-tgcaaagttwtttgt-------tacvac-tt-agattcttaaac--------atagtgttgcaac------aaagatccttccr-ttgcatty-gctrgagaat---tttta----ttttttctactgtttcaggtgttacrcaagagcgattgttggaaggtctatcmccccrgcactgtgccttatcacttgttggtgaaccaattatgtatcctgagattaatatgcttgtggatgagctgcaccaaaggcraatctctacttttctagttactaatgcacagttccctgaaaaaattaaaatgttgaggcctgtaacccaggtttg-ttg-----------gctgtgaa--------ttta----tgttaag-aaag-------catagatgt-----------c-aagaag--------atcttttgctcttg----------aytaac-----thagt--tccttttacttgtgcagttatatgtgagtgtagatgctgccacaaaggatagcttgaaggcaattgataggcca--------------------------------------------------------------------------------------------------------------------------------------------------------------------------------------------------------------------
>I28620_M046_Malvaceae_Camptostemon_shultzii_seq1
--------------------------------------------------------------------------------------------------------------------------------------------------------------------------------------------------------------------------------------------------------------------------------------------------------------------------------------------------------attgt-------tgcaaattt-agcttcttagac--------gtagggttkcaat------aaagatctttcca-ttgcatta-acaggagag----tttta----ctcatcctgctgttgcaggtgtttcgcaagagcgattgatggaaggtctatcccctcagcactgtgccttatcacttgttggtgaaccaattatgtgtccagaaattaatgtgcttgtggatgagctgcaccgaaggcgaatctctacatttctagttactaatgcacggttccctgaaaaaattaaaatgctgagccccgttacccaggtctg-ttg-----------gctgtgaa--------ctta----tcttaag-aatg-------tatggatat----------aa-aaaaaa--------gtcttctgctcttg----------attaacc-tattcaat--atcttttattcatgcagttatatgtgagtgtaga------------------------------------------------------------------------------------------------------------------------------------------------------------------------------------------------------------------------------------------------------------
>I28621_M153_Malvaceae_Trichospermum_sp_seq1
---------------------taatgttttcttctactaa-----gtttctgatgcacaa-----aatttggt--------------caat-g------------------------------------------------------------------------------------------------------------------------------------------------------a------------------------------------tgyaat-aacca-ttmagtaacatgtaa---tatattgtgggattaaaatgtg-ccagaagtkatttgt-------ta-aac-tt-agactcttygwc--------ttatcattgcaac------aaagatctgtcca-ttgcattt-atgggag-a----tttca----ctcattttactgttgcaggtgttacacaggagcgattaacagaaggtctatccccchgacactgtgccttatcacttgttggtgaaccaattatgtatccagagwttaatatgcttgttgatgagctgcahcgaaggcgaatctctacatttctagttacaaatgcacagtttcctgaaaaaattaaaatgttgaaacctgtracccaggtttg-ttg-----------gctgtgaa--------tctatgt-tkttart-aaat-------catagatgt-------------ggaaag--------gtcttytactcttd----------actaacc-twaty-at---tcatttaytcatgcagttatatgtgagtgtagatgctgcaacaaaggatagtttaaaggcaattgataggccactatttggtgacttctgggaaagatt------------------------------------------------------------------------------------------------------------------------------------------------------------------------------------------
>I28623_M048_Malvaceae_Abroma_augusta_seq1
-------------------------------------------------ttctgacacac-----aaattagt--------------caat-gcac------------------------------------------------------------------------------------------------------------------------------------------ttctcattta------------------------------------tgtcat-aatga-ttcagtaacaagtaa---tatttgacaggattagaatgtc-cccaaagttatttat-------tgcaac-tt-agactcttagac--------gtaaggttgcaac------aatgatctgtcca-ttgcattt-acaggagaa----ttttatt-tctcattttactgttgcaggtgttacacaagaacgattgacagaaggtctatccccccggcactgtgccttatcacttgttggtgaaccaattatgtatccagagattaatatgcttgtggatgagctgcaccgaaggagaatctctacatttctagttacaaatgcacagttcccagaaaaaattaaaatgttgaagcctgtaacccaggtttg-ttg-----------gctgtgaa--------tctatga-tgtcaag-aaaa-------cctagatgt-------------cagaaa--------gtcttcctctcttg----------attaacc-tagtcaat--tgcttttactcatgcagttatatgtgagtgtagatgctgcaacaaaggatagcttaaaggcaattgacaggccactctttg-------------------------------------------------------------------------------------------------------------------------------------------------------------------------------------------------------------
>I28624_M049_Malvaceae_Corchoropsis_tomentosa_seq1
acattaggaattactgta-gttaacattttcttccagtaa-----gattttgccactgac-----aatttagt--------------gaat---------------------------------------------------------------------------------------------------------------------------------------------agagctgatgta------------------------------------tgtcgt-tttta-tccagtaacaactaa---------------------------caagtaatatttg---------------tc--------------------------------------------------------------------agaa----tttta----cccattctactgttgcaggtgttacacaagagcggttgttggaagggctatcccctcggcactgtgccttgtcacttgttggtgaacctattatgtatccagagattaatatgcttgtggatgagctgcaccgaaggcgaatctctacatttctagtcacaaatgcacaattccctgaaaaaattaaaatgctgaagcctataacccaggttt--ttt-----------gctgtgaa--------ttaa----tgttaag-aaaa-------cgtagatgt-------------tcgaag--------gtcttctgctcttg----------attaacc-tagtcaat--ttcttttactcatgcagttatatgtgagtgtagatg----------------------------------------------------------------------------------------------------------------------------------------------------------------------------------------------------------------------------------------------------------
>I28625_M193_Malvaceae_Apeiba_tibourbou_seq1
-------------------------------------------------ctgatgcamaa-----atttttctatct--------cctaag-taac------------------------------------------------------------------------------------------------------------------------------------------ttctcatcta------------------------------------tgtyaa-aayca-taaagtaacmagtaataatwyttggcaggattrgaatgtg-ctgtgagttattggtttcaacttacaab-tt-tgactctkagac--------dtagggttgcaac------aaaratctgttca-gtgcatwt-acbggakaa----tttta----ctcattttattgttgcaggtgttacacadgagcgattgacagaaggtctatccccccgacactgtgccctatcacttgttggtgaaccaattatgtatccagagattaatatgcttgtggatgagctgcaccgtaggcaaatctctacatttctagttacaaatgcacagttccctgagaaaattaaaatgatgaagcctgtaacccaggtttg---------------dctgtgaa--------tatatat-wgttcag-aawt-------catagatgt-------------caaaaa--------gtcattygcncttg----------attaacc-tagtmaat----tcttttaccatgcagttatatgttagtgtagatgctgcaacaaaggatagtttaaaggcgattgataggccactctttrgtgacttctgggaaagattca----------------------------------------------------------------------------------------------------------------------------------------------------------------------------------------
>I28626_M226_Malvaceae_Helicteres_guazumifolia_seq1
----------------------------------------------------------------------------------------agt-gcac------------------------------------------------------------------------------------------------------------------------------------------ttctcatrtc------------------------------------tgttat-aacca-ttcagtagcacatactaatatttagcaggattagaatgtc-cccaaagctttttgc-------tacagc-tt-agactcttagat--------agtgggttgccac------aaagatatgttca-ttgcattc-acatgagaa----tttag----ctcattctacttgtgcaggtgttacgcaagagcgattgactgagggtctatcccccagacattgtgccttatcacttgttggcgaaccaattatgtatccagagattaatatgcttgtggatgagcttcaccgaaggcgaatctctacatttttagttactaatgcacagttccctgaaaaaattaaaactttgaagcctctaacccaggtttg-ttg-----------gctgtag---------ttca----ttttaag-aaag-------cattgatct-----------t---agtt--------gtcattcactcttg----------attaacc-tagtcaat--atcttctgctcatgcagttatatgtgagtgtagatgctgcaacaaaggatagcttgaaggcaattgataggccact------------------------------------------------------------------------------------------------------------------------------------------------------------------------------------------------------------------
>I28628_M051_Malvaceae_Werklea_horrida_seq1
----------------------------------------------------------------------------------------------------------------------------------------------------------------------------------------------------------------------------------------------------------------------------------------------------------------gtaa---tatttggtacaaatagaatgct-ctgaatattatttgt-----gttacaaa-tt-abattcttagac--------acacrrttgcwac------aawgatcwtt-ca-ttgcatta-acakragcr----tttta----ctcactctacystttcaggygttacrcaagagaaattgataraaggtttatcccctcggcactgtgccttatcacttgttggtgaaccaattatgtatccagaaattaaygtgcttgtggatgagctgcatcraaggcgaatctctabatttctagttactaatgcacagttccctgaaaaaattaaawtgcygaagcccatwacccaggtstg-ttg-----------gytgtgga--------ttta----tctkaag-tatg-------gatgtcaa--------------aaaaaa--------atmttctgttcttg----------attaacc-tagccaat--gtcttttattcatacagttatatgtgartgtggatgctgcaacaaaggwtagcttgaaagc---------------------------------------------------------------------------------------------------------------------------------------------------------------------------------------------------------------------------------
>I28629_M052_Malvaceae_Spirotheca_rosea_seq1
---------------------------------tctacta-----agttctgccacaatc-----aatttagc--------------caat-gca--------------------------------------------------------------------------------------------------------------------------------------------cctcatcta------------------------------------tgtcat-tatca-tccggtaacaagtag---catttgttgggatta----------------------------------------gaactcttagac--------atagggtcgca-------caaagatctttcca-ttgcttta-gcaggagag----tttta----ctcattctactgttgcaggtgttgcacaagagcgattgatggaaggtctatcccctcggcactgtgccttatcacttgttggtgaaccaattatgtatccagaaattaatttgctcgtggatgagctgcaccaaaggcgaatctctacatttctagttactaatgcgcagttccctgaaaaaattaaaatgctgaagcccgtaactcaggtctg-ttggctgtctgttggctgtgaa--------ttta----tattaag-aatg-------catatacgt-----------c-aaaaaa--------gtcttctgctcttg----------attaaccttagtcaat--ttcctctatacatgcagttgtacgtgagtgtagatgctgcaacaaaggatagctt---------------------------------------------------------------------------------------------------------------------------------------------------------------------------------------------------------------------------------------
>I28630_M053_Malvaceae_Huberodendron_swietenioides_seq1
-----------------------------------------------------------------------------------------at-gcg--------------------------------------------------------------------------------------------------------------------------------------------cctcatgta------------------------------------tgtcat-aatca-tccaktaamaagtac---tatttggcagggttaaaatgtt-cccaaaattatttgs-------tacaaa-tt-agactmctagag--------a-----ttgcaac------aaagatctttctg-ttgcatta-acagcagag----tttta----ctcgtcctgctgttgcaggtgttayacatgagcgattgatggaaggtctatcccctcagcactgtgcattatcacttgttggtgaaccaattatgtacccagaaattaatgtgcttgtggatgagctgcaccgaaggcgaatctctacatttctagttactaatgcgcagttccctgaaaaaattaaaatgctgaagcctgtracccaggtgtg-ttg-----------gctgtgaa--------ttta----tgttaag-aatg-------cacagatgt-----------c-aaaaaa--------gtcttctgcttttg----------attaayg-ttktcakt--tccttttawtcatgcagttatatgtgagtgtagatgctgcaacaaaggatagcttgaaggcaattgataggccactttttggggacttt-----------------------------------------------------------------------------------------------------------------------------------------------------------------------------------------------------
>I28631_M054_Malvaceae_Trochetiopsis_benjaminae_seq1
------------------------------------------------tttgccacatac-----aatttagt--------------caat-aca--------------------------------------------------------------------------------------------------------------------------------------------gctgatgca------------------------------------agtcgt-aatca-tccggtatcaactaa---caagyaatat----------tt-ktcaggaktatttgt-------tayaaa-tt-agattcctakacatagtgtaatagtgttgcarc------atagatctttcca-ttgcattc-a-aggtgaa----cttta----cccattytyctgttgcaggtgttacacaagagcggttgttggaaggactatcccctcggcactgtgccttgtcacttgttggcgaaccdattatgtatccagagattaatatgcttgtdratgagctgcaccgaaggcgaatctctacatttctagttacraatgcacavttccctgaaaaaattaaaatgctgaagcctataacccaggtttg-yt------------gctgtgaa--------ttta----tgttaag-aaaa-------catagatkt-------------tcgaag--------gtcttctgctmttg----------attaamc-twrdymat--ttmytttrctcatgcagttatatgtgagtgtagatgcagcaaccaaggatagcttgaaggcaatagataggccgctctttggg-----------------------------------------------------------------------------------------------------------------------------------------------------------------------------------------------------------
>I28632_M055_Malvaceae_Eriolaena_candollei_seq1
---------------------------------------------------------------------------------------------------------------------------------------------------------------------------------------------------------------------------------------------------------------------------------------------t-aatca-wyymrtatywrstaa---caagtaatat----------tt-ttcaggattatttgt-------tacaaa-tt-agatttctagac--------ataktgttgcaac------atagatctttcca-ttgyattc-a-aggtgaa----cttta----cccattcttctgttgcaggtgttacacaagagcggttgttggaaggactatcccctcggcactgtgccttgtcacttgttdgtgaaccrattatgtatccagagattaatatgcttgtggatgagbtgcaccgaaggcraatctctacatttctagttacgaatgcacarttycctgaaaawattaaaatgctgaagcctataacccaggtttg-tt------------gctgtgaa--------ttta----tkttaagwaaaa-------catagatkt-------------tcgaag--------gtcttctkctcttg----------attaamc-tagtcaat--ttcttttgctcatgcagttata------------------------------------------------------------------------------------------------------------------------------------------------------------------------------------------------------------------------------------------------------------------------
>I28633_M056_Malvaceae_Adansonia_digitata_seq1
-------------------tgccgtatatttattctaatt-----atattttccctttgctgtggggtttactgtac--------ttcgat-gca--------------------------------------------------------------------------------------------------------------------------------------------cctcattta------------------------------------tgtcat-aatca-tccagtaacgagtaa---tatttggcggtatta----------------------------------------gaagtcttagac--------atagggtcggaac------aaagatctttcca-ttacatta-gcaggagag----tttta----ctcatcctamtgttgcaggtgttacacaagagcgattgatggaaggtctatcccctcggcactgtgccttatcacttgttggtgaaccaataatgtatccagaaattaatgtgcttgtggatgagctgcaccaaaggcgaatctctacatttctagttactaatgcgcagttccctgaaaaaattraaatgctraagcctgtaacccaggtctg-ttg-----------gctgtgaa--------ttta----tgytagg-aatg-------cacatacct-----------c-aagmaa--------gtcttctgcttttg----------attaact-tagtcaat--ttcttttaattgtgcagttatatgtgagcgtagatgctgcaac---------------------------------------------------------------------------------------------------------------------------------------------------------------------------------------------------------------------------------------------------
>I28635_M058_Malvaceae_Byttneria_aculeata_seq1
------------------------------------------------------------t---atacttgtt-------------ctaatcatacc-------------------------------------------------------------------------------------------------------------------------------------tcccttcttgtgta------------------------------------tatcaa-agtct-ctaattaacaagtaa---------------------tatc-cacagaaaaattcat-------tacatc-tt-aaactcttaaga-------catatgttagcaat------gaagaccagttct-tttctttt-agggaagac----tttgattaatcagtcttaccatttcaggtgttacacaagagagattaacagaaggtctatccccacggcactgtgccttgtctcttgttggtgaaccaattatgtatccagagattaatatgcttgtagatgaactacaccgaaggagaatctctacatttttagttactaatgcacagttccctgaaaaaattaaaatgttgaattctataacccaggtttg-tta-----------gttgtgaa--------tctatga-tgtcaag-caaa-------ccgtgattt-----------------ag--------ggagtcttctcctg----------attaacc-tagtcaac--tgctttttctcttgcagttatatgtaagtgtagatgctgcaacaaag-----------------------------------------------------------------------------------------------------------------------------------------------------------------------------------------------------------------------------------------------
>I28636_M059_Malvaceae_Pterospermum_pierrei_seq1
-------------------------------------------------------mrgrc-----aatttatt--------------caat-aca--------------------------------------------------------------------------------------------------------------------------------------------cctcatgta------------------------------------tgtcat-aatta-tccagtaactwrkaa---------------------krty-ykymargwtatttkt-------trcaaa-tt-agatttctagac--------atagt-ttgcaac------atagatctctcct-ttgcattc-acaggagaa----tttta----cccattctactgttgcaggtgttacgcaagagcgattgttggaaggactatcccctcggcattgtgccttgtcacttgttggtgaaccaattatgtatccagagattaatatgcttgtggatgagcttcaccgaaggcaaatctctacatttctagttactaatgcacagttccctgaaaaaattaaaatgctgaatcctgtaacccaggtttg-tt------------tctgtgaa--------ttta----tgttaag-aaag-------cataggtgt-------------taaaag--------gtcttctgctcttg----------attaacc-tagtaaat--ttc-------------------------------------------------------------------------------------------------------------------------------------------------------------------------------------------------------------------------------------------------------------------------------------------
>I28637_M060_Malvaceae_Duboscia_vifidiflora_seq1
---------------------------------------------------------cga-----aatttggt--------------caat-gcac------------------------------------------------------------------------------------------------------------------------------------------atctcatata------------------------------------tgttat-aacca-ttcagcaacaaatat---tatttggctggattagaatgtg-ccaaaagttatttgt-------tagaac-tt-agactcttcgat--------gtatcgttgcagc------aaagatctgtcta-ctgcattt-acaggag-a----tttta----ctcattttactgttgcaggtgttacacaggagcgattgacagaaggtctagtcccccgacactgtgccttatcacttgttggtgaaccaattatgtatccagagattaatatgcttgtagatgagctgcaccgaaggcgaatctctacatttctagttacaaatgcacagttccctgaaaaaattaaaatgatgaagcctgtaacccaggtttg-tag-----------gctgtgaa--------tctatatgtgttaag-aaat-------catagatgt-------------caaaag--------gtctactgctc--g----------actaacc-tagtcaat---acttttactcatgcagttatatgtgagtgtagatgctggaacaaaggatagtttaaaggcaattgataggccactctttggtgactt------------------------------------------------------------------------------------------------------------------------------------------------------------------------------------------------------
>I28638_M061_Malvaceae_Basiloxylon_brasiliensis_seq1
-------------------------------------------------------------------cttagt--------------caat-gca--------------------------------------------------------------------------------------------------------------------------------------------ccccatgta------------------------------------tgtcag-aatta-tccagtaacgagtaa---tatttggcaggattggaatatc-cacaaagttatttgt-------tacaac-tt-agatactt--ac--------ataatgttgcaac------aaagatctctcca-ttgcattc-acatgagaa----gttta----ctcattctactgttgcaggtgttacacaagagcgattgttggaaggtctatcccctcagcactgtgccttatcacttgttggtgaaccaattatgtatccagacattaatacgctagtggatgagctgcaccgaaggcgaatctctacatttctagttactaatgcacagttccctgaaaaaattaaaatgctgaagcccataacccaggttta-ttt-----------gctgtgaa--------ttta----tgttatg-aaag-------catagatgt-----------c-aaaaag--------gtcttctgctcttg----------attaacc-tagtcaat--ttcttttactcatgcagttatatgtgagtgtagatgctgcaacaaaggatagcttgaaggcaattgataggccactctttggggacttct----------------------------------------------------------------------------------------------------------------------------------------------------------------------------------------------------
>I28639_M249_Malvaceae_Gyranthera_amphibiolepis_seq1
--------------------------------------------------------agac-----agtttagt--------------caat-gcg--------------------------------------------------------------------------------------------------------------------------------------------cctcatgta------------------------------------tgtcat-aatca-tccagtagcaagtaa---tatttggcagggttagaatgtt-cccaaaattatttgt-------tacaaa-tt-agactcctagat--------ataaygttgcaac------aaagatctttytg-ttgcatta-acaggagag----ttttg----ctcatcctactgttgcaggtgttacacaagagcgattgatggaaggtctatcccctcagcactgtgcattatctcttgttggtgaaccaattatgtacccagaaattaatgtgcttgtggatgagctgcaccgaaggcgaatctctacatttctagttactaatgcgcagttccctgaaaaaattaaaatgctgaagcctgtaacccaggtgtg-ttg-----------gctgtgga--------ttta----tgttaag-aatg-------catagatgc-----------c-aaaaat--------gtcttctgcttttg----------attaacg-ttgtcagt--ttcttttattcatgcagttatatgtgagtgtagatgctgcaacaaaggatagcttgaaggcaattgataggccactcttt--------------------------------------------------------------------------------------------------------------------------------------------------------------------------------------------------------------
>I28640_M062B_Malvaceae_Diplodiscus_paniculatus_seq1
--------------------------------------------------------------------------------------------------------------------------------------------------------------------------------------------------------------------------------------------------------------------------------------------------------------------------------------------------------tttgttacmasytrcawc-tt-agattcttwhac--------atagtgttgcaac------aaagatccttccatttgcatts-vydksagrrh-wtttwtw----tttthtctactgtttyaggtgttacgcaagagcgattgttggaaggtctatccccccagcactgtgccttatcacttgttggtgaaccmattatgtatcctgagattaatatgcttgtggatgagctgcaccraaggcgaatctctacttttctagttactaatgcacagttccctgaaaaaattaaaatgttgaggcctgtaacccaggtttg-tyd-----------gctgtgaa--------wtta----tgttaag-aarg-------catagatgt-----------c-aagarg--------atcttttgctcttg----------attaact-taktcmkt-------tymyttkwgcagttatatgtgagtgtagatgy---------------------------------------------------------------------------------------------------------------------------------------------------------------------------------------------------------------------------------------------------------
>I28641_M063_Malvaceae_Brownlowia_peltata_seq1
-------------------------------------------------------cagat-----aatttagt--------------caac-aca--------------------------------------------------------------------------------------------------------------------------------------------tctcatgta------------------------------------tgtcat-gattg-tcctgtracaagtaa---tatttggcaggattrgaatatc-tgcaragttwtttgttacaacttasawy-yt-wrawymtwramc--------atagtgttgcaac------aawgatccttycatttgcattc-actrgagrvy-ttttatt----ttttytctactgtttyaggtgttacgcaagagcgattgttggaaggtctatccccccvgcactgtgccttatcacttgttggtgaaccmmttatgtatcctgagattaatatgcttgtggatgadctscaccdaaggcgaatctctactttthtagttactaatgcacagttccctgaaaaaattaaaatgttgaggcctgtaacccaggtttg-tyg-----------gytgtgaa--------ttta----tgttaag-aaag-------catagatgt-----------c-aagarg--------atcttttgctcttg----------attaact-tagtcagt--tccttttacttgtgcagttatatgtgagtgtagatgctgccacaaa------------------------------------------------------------------------------------------------------------------------------------------------------------------------------------------------------------------------------------------------
>I28642_M064_Malvaceae_Burretiodendron_esquirolii_seq1
---------------------------------------------------------------------------------------------------------------------------------------------------------------------------------------------------------------------------------------------------------------------------------------------------------------------------------------------------------------------------tt-agattcctagag--------atagtgttgcaac------ataaatctttcca-ttgcattc-acaggataa----tttca----cccattcctctgttgcaggtgttacacaagagcgattgttggaaggactttcccctcggcactgtgccttatcacttgttggtgaaccaattatgtatccagagattaatatgcttgtggatgagttgcaccgaaggcgaatctctacatttcttgttacgaatgcacagttccctgaaaaaattaagatgatgaagcctgtcacccaggtttg-tt------------gccctgaa--------ttta----tgttaag-aaag-------cata------------------------------------------------------------------------------------------------------------------------------------------------------------------------------------------------------------------------------------------------------------------------------------------------------------------------------------------------------------------------
>I28643_M065_Malvaceae_Hermannia_flammea_seq1
--------------------------------------------------------------------ttggt--------------caat--------------------------------------------------------------------------------------------------------------------------------------------aacttctcatgta------------------------------------tgtcag---------------aaagtaa---tatttggaagggttaaaatgtc-tctaga--tattgt--------taaatt-ttggactttttaggc--------atagggttgcaac------a---acttatcct-ctgcattt-attgaata-----ttttg----cktattttactattgcaggtgttacacaagagcgattggcagaaggtatgtcacctcggcactgtgccttatcacttgtgggtgagccaattatgtatccagagattaacatgcttgtggatgagctgcacckaaggcggatctctacatttctagttactaatgcacagttccctgacaaaattaaaatgctgaatcctattacgcaggtttg---------------------aa--------tctatgt-cgttagg-aaak-------gatagattt-------------ccaata--------gtcttctggtctca----------attaacc-ttgtcaat---tctttttctcatgcagttatatgtgagtgttgatgccgcaacaaaggatagcttgaaggcaattga---------------------------------------------------------------------------------------------------------------------------------------------------------------------------------------------------------------------------
>I28644_M066_Malvaceae_Thomasia_solanaceae_seq1
----------------------------------------------------------------------------------------aat-gac-------------------------------------------------------------------------------------------------------------------------------------------ttctgacata------------------------------------tgtcat-aatca-tttagtaacaagtaa---tatttgctaggattagaatgtt-tccaaagtta-ttat-------tacaac-tt-ggacttttagat--------atag-gttgcaac------aaagatctattca-ttgctttt-accggagaa----ttttg----ttcattttactgttgcaggtgttacacaagagcgattgacggaaggtctatcaccccggcactgtgccttatcccttgttggggaaccaattatgtatccagagatcaatatgctcgtggatgagctgcaccgaaggcgaatctctacatttctagttactaatgcacaattccctgataaaattaaaatgctgaagcctgtaacccaggtttg-ttg-----------gctgcgaa--------tctttgt-ccttaag-aaag-------gttagatgt-------------caaaaa--------gtcttctgctcttg----------attaacc-taggcagt--ttgttttaatcatgcagttatatgtgagtgtagatgctccaacaagggatagcttgaaggcaattgataggccactttttggggacttc-----------------------------------------------------------------------------------------------------------------------------------------------------------------------------------------------------
>I28645_M067_Malvaceae_Guichenotia_ledifolia_seq1
-------------------------------------------------------cacaa-----aatttggt--------------taat-gac-------------------------------------------------------------------------------------------------------------------------------------------ttctgac--a------------------------------------tgtcat-aatca-tttactaacaagtga---tatttggcagggttagaatgtt-tccaaagtta-ttat-------tacaac-tt-ggactcttagct--------ata--gtttcaac------aaagatctattca-ttgctttt-accggagaa----ttttg----ttcattttactgttgcaggtgttacacaagagcgattgatggaaggtctatcaccccggcactgtgccttatcacttgtcggggaaccaattatgtatccagagatcaatatgcttgtggatgagctgcaccgaaggcgaatctctacatttctagttactaatgcacaattccctgataaaattaaaatgctgaagcctgtaacccaggtttg-ttg-----------actgtgaa--------tctttgt-ccttagg-aaag-------gataggtgt-------------caaaaa--------gtcttccgctcttg----------attaacc-tagtctgt--ttgttttaatcatgcagttatatgtgagtgtagatgctccaacaagggatagcttgaaggcaattgataggccact------------------------------------------------------------------------------------------------------------------------------------------------------------------------------------------------------------------
>I28646_M068_Malvaceae_Helmiopsis_sp_seq1
--------------------------------------------------tgccacagac-----aatttagt--------------taat-aca--------------------------------------------------------------------------------------------------------------------------------------------gctgatgta------------------------------------tgtcat-aatca-tccagtatcaactaa---caagtaatat----------tt-gtcaggattattttt-------aacaaa-tt-aaatccctagac--------atagtgttgcaac------atagatctttcca-ttgcattc-a-aggtgaa----cttta----cccattcttctgttgcaggtgttacacaagaacggttgttggaaggactatccccttggcactgtgccttgtcacttgttggcgaaccgattatgtatccagagattaaaatgcttgtggatgagctgcaccgaaggcgaatctctacatttctagttacaaatgcacagttccctgaaaaaattaaaatgctgaagcctataacccaggtttg-tt------------gctgtgaa--------ttta----tgtaaag-aaaa-------catagattt-------------tcgaag--------gtcttctgctctta----------attaacc-tagtcaat--ttcttttacttatgcagttatatgtgagtgtagatgcagcaaccaaggatagcttgaaggcagtagataggccgctttttggtgat--------------------------------------------------------------------------------------------------------------------------------------------------------------------------------------------------------
>I28647_M069_Malvaceae_Cheirolaena_linearis_seq1
------------------------------------ccaa-----gttttttccgcagam-----artttagt--------------yart-kca--------------------------------------------------------------------------------------------------------------------------------------------gctgatgwa------------------------------------tgycat-aatcw-tccagtatcaactaa---caagtaatat----------tt-ktcaggattatttgt-------tayaaa-tt-agattcctagac--------atagkgttgcaac------atagatctttcca-ttgcatty-a-aggtgaa----cttta----cccaytytayyrtyghaggtgttacacragagcggttgttggaaggactatcccctcggcactgtgccttgtcacttgttggcgaaccvattatgtatccwgagattaatatgcttgtggatgagctgcaccgaaggmdaatctctacattthtagttacnaatgcacadttccctgaaaaaattaaaatgctgaakcctataacccaggtttg-yt------------gctgtgaa--------ttta----tgytaag-aaar-------catagatkttaaa------gcatmgaag--------gtcttctgctcttg----------attaamc-twrkymat--ttattttgctcwtgcagttatatgtgagtgtmgatgcagcaacsaaggatagcttgaaggcaatagataggccgctctttg-------------------------------------------------------------------------------------------------------------------------------------------------------------------------------------------------------------
>I28648_M070_Malvaceae_Helmiopsiella_madagascariensis_seq1
-----------------------------------tagtt-----aacattttcttctac-----tatgcttt--------------tgcc-aca--------------------------------------------------------------------------------------------------------------------------------------------gmyrrtkya------------------------------------kktart-aatca-kcyrgtatcaactar---caagtaatat----------tt-ktcaggattatytgt-------tayaaa-tt-agattyctagac--------wtagtgttscaac------atagawctttcya-ttryattc-a-aggtgaa----cttta----cccattytdctgttgyaggtgttacacaagagcggttgttggaaggactatcccctcdgcactgtgccttgtcacttgttggygaaccdattatgtatccagagattaatatgcttgtggatgagctgcaccgaagdcraatctctacatttctagttacgaatgcacarttccctgaaaawattaaaatgctgaarcctataacccaggtttk-tt------------gctgtgaa--------ttta----tgttaag-aaaa-------catagatkt-------------tcgaag--------gtcttctkctcttg----------attaaccttagtcaat--ttctttcactcatgcagttatatgtgagtgtagatgcagcaaccaaggatagcttgaaggcaatagataggccgctctt---------------------------------------------------------------------------------------------------------------------------------------------------------------------------------------------------------------
>I28649_M071_Malvaceae_Goethalsia_meiantha_seq1
-----------------------------------------------------tgcaaaa-----aattcggt--------------caat-gca---------------------------------------------------------------------------------------------------------------------------------------------------------------------------------------------------ca-ttcagtaacaagtat---tatttggcaggattagaatttg-ccaaaacttacttgt-------tagaac-ttaagactcttagat--------gtatcgttgctac------aaagatctgtcca-ttgcgttt-acaggag-a----tttta----ctcatctaattgttgcaggtattacacaggagcgattgacagaaggtctagccccccgacactgtgccttatcacttgttggtgaaccaattatgtatccagagattaatatgcttattgatgagctgcaccgaaggcgaatctctacgtttctagttacaaatgcacagttccctgaaaaaattaaaatgttgaagcctgtaacccaggtttg-ttg-----------gctgtaaa--------tctatgt-tgttaag-aaat-------catagttat-------------caaaag--------gtcttctgctcttg----------actaacc-tagtcaat---tctttgactcatgcagttatatgtgagtgttgatgctgcaacaaagga---------------------------------------------------------------------------------------------------------------------------------------------------------------------------------------------------------------------------------------------
>I28650_M072_Malvaceae_Clappertonia_ficifolia_seq1
gccctatgagatttacta-gttaacaytttctatctactaagtttgtttgtgatgcacaa-----aktttagt--------------caat-acw------------------------------------------------------------------------------------------------------------------------------------------------------------------------------------------------cayca-taaagtaacaagtaa---tatttggcaggattagaatctg---ctgtgttattggy-------tacaac-tt-ggactcttagaa-------t------------------------------------------tdcaaakaa----tttta----ytcattttactgttgcaggtgttacgcaggagcgattgmmagaaggtctatccccccaacactgtgccttatcacttgttggtgaaccaattatgtatcctgagattaatatgctygtggatgagttgcaccdaaggmgaatctctacmtttctagttacaaatgcacagttccctgagaaaattaaamtgctgaagcctgtwacccaggtttg-ttr-----------rbwrtgaa--------tatatgc-tgttaag-aaat-------catagatgt-------------caaaaa--------rtcttmcgctcttg----------aytaacc-ymgtcaat----tcttttacbrtrcagttatatgttagtgtggatgctgcaacaaaggatagtttaaaggcgattgatagg-----------------------------------------------------------------------------------------------------------------------------------------------------------------------------------------------------------------------
>I28652_M074_Malvaceae_Hildegardia_barteri_seq1
----------------------------------atgcag-----ttcttttggtgctac-----aatttagt--------------caat-aca--------------------------------------------------------------------------------------------------------------------------------------------tccaatgta------------------------------------tgtcgt-aatta-tccagtaatgagtag---tatttggtgggatcagaatatc-cacaaagttagttgt-------tacaac-tt-agattctt--ac--------acaatgttgcaac------aatgatctttcca-ttacattc-atgctagaa----tttta----ctcattctactcttgcaggtattacacaagagcgattgttggaaggtctatccccgcgacactgtgccttatcacttgttggtgaaccaattatgtatccagagattaatatgctagtggatgagctgcaccgaaggcgaatctctacatttctagttactaatgcacagttccctgaaaaaattaaaatgctcaaacccataacccaggttta-ttg-----------gctgtgaa--------ttta----tgttaag-aaag-------catagatgt-----------c-aaaaag--------gtcttctgcccttg----------attaacc-tagtcagt--ttcttttaatcatgcagttatatgtgagtgtggatgctgcaacaaaggatagctt---------------------------------------------------------------------------------------------------------------------------------------------------------------------------------------------------------------------------------------
>I28653_M168_Malvaceae_Theobroma_cacao_seq1
-----------------------------------------------------tgtaagt-----atctgact--------------caac-aca----------------------------------------------------------------------------------------------------------------------------------------------------t------------------------------------tttaat-aatca-ttcagtaacaagtaa---tatctgacaggattagaatgtc-cccaaatttatttct-------tacaac-gt-agacacttagac--------acagggttgcaac------aaagatttgtcca-ttgcattt-agaggagaa----tttta----ctcattctactgctgcaggtgttacacaagagcgattgacagaaggtctaactcctcggcactgtgccttatcacttgttggtgaacccattatgtatccagagattaatatgcttgtggatgagctgcaccgaaggcgaatatctacctttttagtaactaatgcacagttccctgataaaatcaaaatgctgaagcctataacccaggtttg-ttg-----------gctgtgaa--------tctatgt-tgttaag-aaag-------aataaatgt-------------caaaaa--------gtcttctgctcttg----------attaacc-tgttcaat--ctcttttactcatgcagttatatgtgagtgtagatgctgcaaccaaggatagcttgaaggcaattgataggccactctttggggacttctgggaaagattcatt--------------------------------------------------------------------------------------------------------------------------------------------------------------------------------------
>I28654_M105_Malvaceae_Pachira_aquatica_seq1
g--------ggtttactgtagttaaccttttgttctacta-----agttctgccacagac-----aatatggt--------------caat-gca--------------------------------------------------------------------------------------------------------------------------------------------cctcatgta------------------------------------tgtcat-aatca-tccagtaatgagtca---tatttggcggggttaga----------------------------------------actcttagac--------ctagggtcatgac------aaagatctttcca-ttgcatta-gcaggagag----tttta----ctcatccgactgttgcaggtgttacacaagagcgattgatggaaggtctatcccctcggcactgtgccttatcacttgttggtgaaccaattatgtatccagaaattaacgtgcttgtggatgagctgcaccgaaggcgaatctctacatttctagttactaatgcacagttccctgaaaaaattaaaatgctgaagcctgtaacccaggtctg-ttg-----------gctgtgaa--------ttta----tgttaag-aatg-------catatacgt-----------c-aaaaaa--------gtcttctgcttatg----------attaacc-tagtcaat--ttcttttactcatgcagttatatgtgagtgtagatgctgcaacaaaggatagcttgaaggctattgat--------------------------------------------------------------------------------------------------------------------------------------------------------------------------------------------------------------------------
>I28655_M148_Malvaceae_Robinsonella_mirandae_seq1
---------------------------------------------------------------------------------------------------------------------------------------------------------------------------------------------------------------------------------------------------a------------------------------------tttcat-actcattccagtaacaagtaa---tatctagsaggaatagaatgsc-ccaaaamttatttgtta----gtacaaa-tt-agattcttagac--------atrgggttgcaac------amakatcttdcca-ttgcatta-acwggaaag----ttttg----ctcaccctactgttgcaggtgttacamaagagcgrttgatggaaggtttatcscctcggcactgtgccttatcacttgttggtgaaccaattatgtatccwgaaatbaatgmgcttgtggatgagctgcaccgaaggcgaatctctacatttctagttactaatgcacagttccctgataaaattaaawhgctgaagcccataacccaggtctg-ttg-----------kytgtgta--------tttr----tgttwrb-awkg-------yatggataa----------wa-aaaaaa--------gtcatctgctcttg----------attaacg-tagttaat--atcttttattcatgcagttatatktgagtgtagatgctgcaacaaaggatagcttgaaagcaattgatagaccactcttcggggacttctgggaaagattccttgtaa----------------------------------------------------------------------------------------------------------------------------------------------------------------------------------
>I28656_M002_Malvaceae_Tilia_americana_seq1
-------------------------------------taa-----gtttctgccacagac-----aatttakt--------------cart-gca--------------------------------------------------------------------------------------------------------------------------------------------cctcatgta------------------------------------tgtcat-aatta-tccagtarcawgtaa---tatttggcaggaytagaatatc-crmaaagttatttgt-------tacaay-yt-agattctyagac--------awagtgttgcaay------aamgatcttycca-ttgmaytc-amaggagaa----tttta----ytcattctactrttgcaggtgttacacaagagcgattgttrgaaggtctwtcccctmggcactgtgccttatcacttgttggtgarccaathatgtatccagagattaatatgcttgtggatgagctncaccraaggcgaatctctacatttctagttactaatgcacagttccctgaaaaaattaaaatgytgaagcctgtaacccaggtttg-ttg-----------gctgtgaa--------ttta----tgttaag-aaag-------catagatgt-----------c-aaaaag--------gymttstgctcttg----------attaacc-tagtcaat--ttctkttacycawgcagttatatgtgagtgtagatgctgcaacaaaggatagcttgaaagcaattgataggccactc-----------------------------------------------------------------------------------------------------------------------------------------------------------------------------------------------------------------
>I28657_M180_Malvaceae_Triumfetta_lappula_seq1
------tttggacctatg-agawtttctttctacttagtt-----gtttctgatgtgcaa-----attttggt--------------caat-----------------------------------------------------------------------------------------------------------------------------------------------acattataca-------------------------------------------catca-taaagtaacaagtaa----------------------------------tattggt-------tacaac-tt-ggatttttagaa--------------ttgcggc------aaagatctgttca-gtgcattt-actggagaa----tttta----ctcattttactgttgcaggtgttacgcaggagcaattgacagaaggtctaaccccccgacactgtgccttatcacttgttggtgaaccaatcatgtatcctgagattaatatgcttgtggatgagttgcaccgtaggcgaatctctacatttctagttacaaatgcacaattcccagagaaaattaaaatgctgaagcctataacccaggtttg-ttg-----------gctgtgaa--------tacatgc-tgttacg-aaat-------catatatgt-------------cgaaaa--------gtcgtctgctcttg----------attaacc-taatcaat----tcttttaccatgcagttatatgttagtgtagatgctgcaacaaaggatag------------------------------------------------------------------------------------------------------------------------------------------------------------------------------------------------------------------------------------------
>I9832_V002_Malvaceae_Luehea_speciosa_seq1
--------------------aaatgtccttaataactgaa-----tatcttagattaaga-----aagttagttgatttccaaacttcaatgacaagtttattttactttccaaaattacccttaatctctccactcatatctctctcatatttaatacctgtgtctcattttctctctcccattttctcctattaaagaagggtaagtttggaaaaaaagttaataaatgctttcttgatataataaaatgacagataaaagacatcactaaaatgggacatcta-aataa-gaacggaaggagtaa---tattttgcaggactagaatgtg-ccagaagttattcgt-------tacaaa-tt-agactcttagat---------tatcgttgcaac------aaagatccgtcca-ctgcattt-gcaggaga-----tttta----btcattttactgttgcaggtgttacacaggagcgattgacagaaggtctaaccccccgacactgtgccttatcacttgttggtgaaccaattatgtatccwgagattaatatgcttgttgatgagctbcacmgaaggcgaatctctacvtttctagttacaaatgcacagttccctgavaaaattaaaatgttgaagcctgtaacccaggtttg-ttt-----------tcygtgaa--------tcta----tgttrdk-aadt-------matmvwwgwhdw----------whanhm--------gthtbctkytknyn----------ahbhnnn-tavwhahtdcthythntactcatgcagttatatgtgagtgtagatgctgcaacaaaggatagtttaaaggcaattgataggccactctttggtgacttctgggaaagattcattgtaagtrttccattthttaaaaactaagaa-----aacwgagctsaa---------agcccaaaatatttgagaaagaatgaactgcttctttrtgtwcatagctgct--------tctgccacaaagaag------tttactaagtgcattggccttttgagggattttctctgagtggcc
