# Supplementary material for: Localized Phylogenetic Discordance Among Nuclear Loci Due to Incomplete Lineage Sorting and Introgression in the Family of Cotton and Cacao (Malvaceae)
Source: Front Plant Sci. 2022 Apr 13;13:850521. doi: 10.3389/fpls.2022.850521 (PMC9043901; doi:10.3389/fpls.2022.850521)
Supplement: Supplementary file 1 [file Data_Sheet_1.ZIP › Alignments_v4/L194.fasta]

>I23352_M001_Malvaceae_Bombax_ceiba_seq1
----------------------------------------------------------------------------------------------------------------------------------------------------------------------------------------------------------------------------------------------------------------------------------------------------------------------------------------------------------------------------------------------------------------------------------------------------------------------------------------------------------------------------------------------------------------------------------------------------------------------------------------------------------------------------------------------------------------------------------------------tgctactattcaggtcttaaagaaagcaggtcggccatcggatcgtcctgtaaaccacgagaattgtttatttaagaagccaatggagcatgaatgtgtgcacctccacgagataacggaagcggccggaacagaagatgcagaagcgaatgccgagtacgataatgctctcaaggaagccattagaggtgtgcaagatgctgtaactgccattaatgaacatttagaagaagtcaggtatgaaattgcagcccttgaagcagaagaataagttca----caat---------aa-catgt--------aactt-aa-----------------cc--------------------aaaact-gtt-tagtca-gacaaa-------ttc-tagtgt---------------------------------cagcctgtag-------------------------------------------------------------------------------------------------------------------ggggtt--------------------------------------gt-----tctttattcagtttaaaccaaat------------------------taactgact----gaa---------------------------tttgaatcttt---tt--------aaktwawymr------------------------ktwamykrraaaaaaa-------------aa---rrrrrw------dvggkkdyymaaa------------------------------------------------------------------------------------------------------------------------------------------------------------------
>I23353_M002_Malvaceae_Tilia_americana_seq1
------------------------------------------------------------------------------------------------------------------------------------------------------------------------------------------------------------------------------------------------------------------------------------------------------------------------------------------------------------------------------------------------------------------------------------------------------------------------------------------------------------------------------------------------------------------------------------------------------------------------------------------------------------------------------------------------------------------------------------------------ctacaattcargtcttgaagaaggcaggtcgcccatcagagcgtctagtgagccatgagaattgtttatttaagaagccaatggagcatgaatgtgtgcatgtccatgagataacagaagcaactggcacagaagatgcagaagcaaatgccgagtatgataatgctctcaaggaagccattagaggtktgcaagatgctgtaactgccattaatgaacatttagaagaagtgasatacgaaattgmagcccttgaaac---tgaakaacttca----ttat---------ag-aataa----------ctttaa-----------------cc--------------------ttaaat-gtt-tagtca-ttcata-------ttcttagtgt---------------------------------ctacaaggatta---------caagaaaa------------------------------------------------------------------------------------------------g-gt-tgt----------------------gtggtgcgktaca-gt-----ttcaaggttggtgt-atgtgtatg----------------ttctgt-kkkctgatg----aag---------------------------attgkgtctaa---tg--------tagcctaaa-------------------------ttttcataattgatacatt-tggttggttta---ggaaat------gtatgtagga---------------------------------------------------------------------------------------------------------------------------------------------------------------------
>I23354_M003_Malvaceae_Herissantia_crispa_seq1
--------------------------------------------------------------------------------------------------------------------------------------------------------------------------------------------------------------------------------------------------------------------------------------------------------------------------------------------------------------------------------------------------------------------------------------------------------------------------------------------------------------------------------------------------------------------------------------------------------------------------------------------------------------------------------------------------------------------------------------------actgctacgattcaggtcttgaagaaggcaggtcgtccgtcagagcgtctggtgaaccacgagaattgcttatttaagaagccaatggagcatgaatgtgtgcatgtccacgagataacagaagctgcgggaaccgaagatgcagaagcraatgccgagtatgataatgctctcaacgaagccattagaggagtgcaagatgctgtaaccaccaktaatgaacatttaraagaagtgagatatgaaattgcagcccttrarda---rrrkwarktymm----httt-twarkyy-ww-ma---------------y-aw-----------------mm--------------------mammmw-www-trktywmsycams-------ywc-yyywrk---------------------------------wtsywrkgdwtk---------maarrwtykra----------------------------------------------------------------------------------wwmkkskkktwmrgr-w----------------------------tskkkwyrw-kk-----wy-awwkttmgamt-gaamkt--------------------------------------------------------------------------------------------------------------------------------tywttwytwtrwkrmyktsraywtkkwtmw---yswmwy------wtkwwwryaktty-rtsgkmwgtgtagaaaatacata---tattaagattttttaatctttm------------------------------mwsgrwtrswwmkwmraaawwtatwtktayaaatgtat---------------------------------------------
>I23355_M004_Malvaceae_Malva_arborea_seq1
------------------------------------------------------------------------------------------------------------------------------------------------------------------------------------------------------------------------------------------------------------------------------------------------------------------------------------------------------------------------------------------------------------------------------------------------------------------------------------------------------------------------------------------------------------------------------------------------------------------------------------------------------------------------------------------------------------------------------------------------------------------agaaggcaggtcacccgtcggaccgtctggtgaaccacgagaattgttcgtttawgaatccaatggagcatgaatgtgtgcatctccatgagataacattagcttccggaacagaagatgcagaagcaaatgccgagtatgataatgcyctcaaggaagccattagaggagtgcaagatgctgtaaccaccattaatgaacatttagaagaagtgagatatgaaattgcagaccttgaaga---agagtaagttca----ctvt---------aa-cg---------------t-aa-----------------cc--------------------caaatt-gtt-tggtca-ctcaaa-------ttc-tagtgt---------------------------------cttcaagtattt---------caagaa-a------------------------------------------------------------------------------------------------aggg-t----------------------------tcgggttcg-ag-----tc-aaggttggtgg-aagtgtat---------------g-ttttgt-ctcctgg------------------------------------gttgggtcaaa--ttt--------tagcctaaa-------------------------ttttgtatcttgatacattggggttggttca---tgaaatatttttataaatttttaac---------------------------------attttgtcgttt----------------------------------------tagtatagaaatatgcatcttttaagattggcacatt----------------------------------------
>I23356_M005_Malvaceae_Lavatera_assurgentiflora_seq1
----------------------------------------------------------------------------------------------------------------------------------------------------------------------------------------------------------------------------------------------------------------------------------------------------------------------------------------------------------------------------------------------------------------------------------------------------------------------------------------------------------------------------------------------------------------------------------------------------------------------------------------------------------------------------------------------------------------------------------------------------------------------------------gtcggaccgtctggtgaaccacgagaattgttcgtttatgaatccaatggagcatgaatgtgtgcatctccatgagataacattagcttccggaacagaagatgcagaagcaaatgccgagtatgataatgcyctcaaggaagccattagaggagtgcaagatgctgtaaccaccattaatgaacatttagaagaagtgagatatgaaattgcagaccttgaaga---agagtaagttca----ctrt---------aa-cg---------------t-aa-----------------cc--------------------caaatt-gtt-tggtca-ctcaaa-------ttc-tagtgt---------------------------------ctgcaaggattt---------caagaa--------------------------------------------------------------------------------------------------------------------------------------------------------aaggttggtgg-aagtgtat---------------g-ttttgt-cctataaattttcaac---------------------------attttgtcgt----ta--------tagtatagaaata-----------------tksaamtttkagattggcacattgaataatctgt--------at------attttcttgaata---------------------------------atcttgatttttttct------------------------------ga----cggtttagacactt---------------------------------------------------------------
>I23357_M006_Sphaerosepalaceae_Rhopalocarpus_longipetiolatus_seq1
--------------------------------------------------------------------------------------------------------------------------------------------------------------------------------------------------------------------------------------------------------------------------------------------------------------------------------------------------------------------------------------------------------------------------------------------------------------------------------------------------------------------------------------------------------------------------------------------------------------------------------------------------------------------------------------------------------------------------------------------------------------------------------------------------------------------------------------------tgtgtgcatgtgtatgagataacagaagcagctggaactgaagaagcagaagcagatgctgagtatgatratgctctcaaggaagccattagaggtgttcaggatrctgtgacygccataaatgagcatttagaagaagtaagatatgaaattgcagcccttgaags---tgagtgatttta----ccat---------ta-cctaa----------cttaaagatcatc--------attt--------------------cacaacggtc----tcttatcaaagc---------tagtgt---------------------------------ctgtaagg-----------tacaagaaaatcag-----------------------------------------------------------------tcttcaa--------------------gggc-tgcaatctcagagcctttagcaaataaattgaagtatt------aatttatcatttatattgtatgtctataga---------tgcctctaa-agttaaaaggatgagattggaggaatgagtaacaaatttatgttttagatttga-----------------------------------------------actttactcttactatgt-----------------------------------------------------------------------------------------------------------------------------------------------------------------------------------------------------------
>I23359_M008_Malvaceae_Althaea_officinalis_seq1
--------------------------------------------------------------------------------------------------------------------------------------------------------------------------------------------------------------------------------------------------------------------------------------------------------------------------------------------------------------------------------------------------------------------------------------------------------------------------------------------------------------------------------------------------------------------------------------------------------------------------------------------------------------------------------------------------------------------------------------------------------------------------ggtcgcccgtcggagcgtctggtgaaccacgagaattgtttatttaagaatccaatggagcatgaatgtgtgcatgtccatgagataacagaagccgccggaaccgaagatgcagaagcaaatgccgagtatgataatgctctcaaggaagccattagaggagtgcaagatgctgtaaccaccattaatgaacatttagaagaagtgagatatgaaattgcagcccttgaaga---agagtaagttca----ctat---------aa-cc---------------t-aa-----------------cc--------------------caaatt-gtt-tggtca-ctcaaa-------ttc-tagtcc---------------------------------ctg----------------------------------------------------------------------------------------------------------------------------------------------------------------------------------ggttggtgg-tagtgtat---------------g-ttttgt-ctcctgg------------------------------------gttgggtcaaa---tt--------ta-------------------------------------------------------------------------------------------------------------------------------------------------------------------------------------------------------------------------------------------------------------
>I23360_M009_Malvaceae_Lagunaria_patersonia_seq1
-------------------------------------------------------------------------------------------------------------------------------------------------------------------------------------------------------------------------------------------------------------------------------------------------------------------------------------------------------------------------------------------------------------------------------------------------------------------------------------------------------------------------------------------------------------------------------------------------------------------------------------------------------------------------------------------------------------------------------------------gactgcgacgattcaggtcttgaagaaggcaggccgcccgttggagcgtctggtgaaccacgagaattgcatattcaagaagccaatggagcatgaatgtgtgcatgtacatgagataacagaagccgccggaaccgaagaygcagaagcaaatgccgagtatgataatgctctcaaggaagcyattagaggagtgcaagatgctgtaacvrccattaatgaacatttagaagaagtgagatatgaaattgcagcccttgaagc---agagtaagttca----ctry---------ra-ca---------------t-aa-----------------cc--------------------caaaat-gyt-hrkym--myymaa-------wty-ykrkkb---------------------------------yykyamrrawwr---------srwkmssg--------------------------------------------------------------------------------------------kkymkgkm-w----------------------------msgkkkkyg-kr-----wg-wrkrtkkwtkkyawgyktrk---------------d-----------------------------------------------------tkkskyrwr---yt--------krryykrwm-------------------------wwwtwkwgcytrawacwttgkgyttkrywcr---tkrrgy------wtrrktcatga--------------------------------------------------------------------------------------------------------------------------------------------------------------------
>I23362_M011_Thymelaeaceae_Daphne_odora_seq1
---------------------------------------------------------------------------------------------------------------------------------------------------------------------------------------------------------------------------------------------------------------------------------------------------------------------------------------------------------------------------------------------------------------------------------------------------------------------------------------------------------------------------------------------------------------------------------------------------------------------------------------------------------------------------------------------------------------------------------------------------------------------------------catcagaacgtttggtaagccatgagaactgtcggtttaagaaacctatggagcatgaatgtgtgcatgtccatgagatcacagaagcatctggaaccgaagaggcggaagcagatgctgagtatgataatgctctcaaggaagcgattagaggggtgcaggatgcagtgactgccattaatgaacatctggaggaagttagatatgaaattgcagcccttgagac---acagtaacttccatttctgc---------wa----------------tct-ag--------------sagcc--------------------kgacattgtc-------------------------ctatgt--------------------------------tctgcagccgtggaatgcgctgctgtaaaaca----------------------------------------------------------------------------------------------aggt------------agctct--------------------------------------------acacatacaatcct-------ttgcttttag--------------------------------------------aatgaatgtaa---------atcctgccacaaat------------------------ttctaattgcttgtacata--------------taggaattt-----------------------------------------------------------------------------------------------------------------------------------------------------------------------------------
>I23363_M012_Malvaceae_Napaea_dioica_seq1
---------------------------------------------------------------------------------------------------------------------------------------------------------------------------------------------------------------------------------------------------------------------------------------------------------------------------------------------------------------------------------------------------------------------------------------------------------------------------------------------------------------------------------------------------------------------------------------------------------------------------------------------------------------------------------------------------------------------------------------------------------------------------------------------------------------------------------------------------------------------aagccgccggaaccgaagatgcagaagcaaatgcagagtacgataatgctctcaaggaagccaktagaggagtgcaagatgctgtaaccacaattaatgaacatctagaagaagtgagatatgaaattgcagcccttgaaga---agagtaagktctc--actat---------aa-ca---------------t--a-----------------cc--------------------caarat-gtt-tagtct-ctcaaa-------ttc-tagtgt---------------------------------ctgcaagaatttt--------caagaaaa------------------------------------------------------------------------------------------------aggg-t----------------------------tcgggttct-gg-----t--------------------------------------------------------------------------------------------------------------------------------------------------------------------------------------------------------------------------------------------------------------------------------------------------------------------------------------------------------------------------------
>I23364_M013_Malvaceae_Grewia_sp_seq1
---------------------------------------------------------------------------------------------------------------------------------------------------------------------------------------------------------------------------------------------------------------------------------------------------------------------------------------------------------------------------------------------------------------------------------------------------------------------------------------------------------------------------------------------------------------------------------------------------------------------------------------------------------------------------------------------------------------------------------------------ctgctacaattcaggtcttgaagaaggctggtcgaccatcagaacgtctggtgagccatgagaattgtttatttaagaagccaatggagcatgaatgtgtacatgtccatgagataacagaagcatctggcacagaagatgccgaagcaaatgccgagtatgataacgctctcaaggaagccattagaggtgtacaagatgctgtaactgccattaatgaacatttagaagaagtgaggtatgaaattgcagcccttgaagc---agagtaactcat-----------------ac-cataa---------------------------------cc--------------------taatat-gtt-tagtca-atcata-------ttc-tagcgt---------------------------------ttgcaaaaacca---------gaagaaaa------------------------------------------------------------------------------------------------gggt-tgg----------------------gggttgaggtata-tt-----ttttagcatggtgt-acgcatgtg-------------tg-ttttcg-atgtcgatg---------------------------------cgtggtctctaa---tg--------tagcttaac----------------------------ttacaatttttttattggatttagtttg---taaagt------gtacctac----------------------------------taagactctacttttcattc------------------------------------caatacagaaatagtttatggccttacttcaagtgaatctgttttgtaagctt------------------------
>I23365_M014_Malvaceae_Callirhoe_bushii_seq1
-----------------------------------------------------------------------------------------------------------------------------------------------------------------------------------------------------------------------------------------------------------------------------------------------------------------------------------------------------------------------------------------------------------------------------------------------------------------------------------------------------------------------------------------------------------------------------------------------------------------------------------------------------------------------------------------------------------------------------------------------------------------------------------------------------------------tcatttaagaatccaacagagcatgaatgcgtgcatgtccatgagataaccgaagccgccggaaccgaagatgcagaagcaaatgcagagtacgataatgctctcaaggaagccattagaggagtgcaagatgctgtaaccacaattaatgaacatttagaagaagtgagatatgaaattgcagcccttgaaga---agagtaattcaaa-----at---------aa-catac---------ccca-aa-----------------my--------------------caaaat-gat-tagtc---tcaaa-------ttc-tagtgt---------------------------------ctgcaagaatttt--------caagaaaa------------------------------------------------------------------------------------------------aggg-t----------------------------tcgtgctcg-tg-----tb-vddgtyaadgd-wagtggaw---------------g-tbdvdd-htvcbkvtybbg---g---------------------------gttgggtcarm---mt--------wakyytwat------------------------tttttaaatcttgatacattgggtttggttca---tgaaat------ataagtttctagt---------------------------------attttgttgttt----------------------------------------cgg--------------------------------------------------------------------------
>I23367_M016_Malvaceae_Kitaibelia_vitifolia_seq1
------------------------------------------------------------------------------------------------------------------------------------------------------------------------------------------------------------------------------------------------------------------------------------------------------------------------------------------------------------------------------------------------------------------------------------------------------------------------------------------------------------------------------------------------------------------------------------------------------------------------------------------------------------------------------------------------------------------------------------------------------------------agaaggcaggtcgcccgtctgaacgtctggtgaaccacgagaattgyttatttaagaatccaatggagcatgaatgtgtgcatgtccaygagataacagaagccgccggaaccgaagatgcagaagcaaatgcmgagtatgataatgctmtcaaggaagcbattagaggagtgcaagatgctgtraccaccattaatgaacatttagaagaagtgagatatgaaattgcagcccttgaaga---agagtaagttca----ctat---------aa-swyway-------mrmmw-ww-----------------sy--------------------ywrrty-ryt-yrrwyw-ctmvwr-------tyy-kmrwgb---------------------------------mtkymargawty---------srrkwm-r------------------------------------------------------------------------------------------------rgks-w----------------------------wsgkkkkyg-gr-----ws-wrkrtkkktkg-wckymtrk---------------g-ttkkwt-cwmmtkk------------------------------------rkyvkrdmwww---wt--------takcytraw-------------------------wywttkrkyttgrtwcatwggggttggttca---taaaat------ataakktyktwwy---------------------------------aktwtrkmrwtwtgca------------------------------tat--ttaagattttggcacattgaataa------------------------------------------------------
>I23368_M017_Malvaceae_Sterculia_apetala_seq1
-------------------------------------------------------------------------------------------------------------------------------------------------------------------------------------------------------------------------------------------------------------------------------------------------------------------------------------------------------------------------------------------------------------------------------------------------------------------------------------------------------------------------------------------------------------------------------------------------------------------------------------------------------------------------------------------------------------------------------------------gactgctacaattcaggtccttaagaaagcaggtcggccatcagagcgtattgtgagccatgaaaattgcttatttaagaagccaatggagcatgaatgtgtgcatgtccatgagataacagaagcgtctggcacagaagatgcagaagcaaatgccgagtatgataatgctctcaaggaagccattagaggcgtgcaagatgctgtaactgccattaatgaacatctagaagaagtaagatatgaaattgcagcccttgaagc---tgagtaactgca----ttat---------aa-cacaa----------ctt-aa-----------------cc--------------------taaact-gtc-cagtcg-gtcata-------ttc-tagcat---------------------------------ctg------------------------------------------------------------------------------------------------------------------------------------------------------------------------------tcaaggttggtgt-acgtgtg----------------------------ctgagg----agg---------------------------gttgggtctaa---tg--------tagcctaaa-------------------------tttccgtaatttatacatt-tatttggtttg---tgaaat------gcatgtaagattc-------------------------------taatttggctctttttat------------------------------gtctatcagtaatggtgtacagaaattgagtggct------------------------------------------------
>I23369_M018_Malvaceae_Abelmoschus_esculentus_seq1
---------------------------------------------------------------------------------------------------------------------------------------------------------------------------------------------------------------------------------------------------------------------------------------------------------------------------------------------------------------------------------------------------------------------------------------------------------------------------------------------------------------------------------------------------------------------------------------------------------------------------------------------------------------------------------------------------------------------------------------------ctgctacaattcaggtcttgaagaaggcaggtcgcccatcggaacgcctagtgaaccacgagaattgtttattcaagaagccaatggagcatgaatgtgtgcatctccacgagataacagaagctgccgggaccgaagatgcagaagcaaatgccgagtacgataacgctctcaaggaagccattagaggtgtgcaagatgctgtaaccaccattaatgaacatttagaagaagtgagatatgaaattgctgcccttgaagc---agagtaagttca----ct-c---------aa-ca---------------t-aa-----------------ct--------------------caaaag-tat-tagtca-cttgaa-------ttc-tagtct---------------------------------cagcaaggatta---------caagaa-c------------------------------------------------------------------------------------------------aggt-t------------------------------gtgttcg-gg-----tc-aaggttgttgt-aag--tat---------------g-tcttgc-gtgctggtttcc---g---------------------------gttggatcaaa---tt--------tagccaaaa-------------------------tttttgtacttgatacattggat------------------------------------------------------------------------------------------------------------------------------------------------------------------------------------------------------
>I23370_M105_Malvaceae_Pachira_aquatica_seq1
----------------------------------------------------------------------------------------------------------------------------------------------------------------------------------------------------------------------------------------------------------------------------------------------------------------------------------------------------------------------------------------------------------------------------------------------------------------------------------------------------------------------------------------------------------------------------------------------------------------------------------------------------------------------------------------------------------------------------------------------tgctacaattcaggtcttaaagaaagcaggtcggccatcggaacgtccggtgaaccacgagaactgtttatttaagaagccaatggagcatgaatgtgtgcacgtccacgagataacggaagcggctggaacagaagatgcagaagcgaatgccgagtacgataatgctctcaaggaagccattagaggtgtgcaagatgctgtaactgccattaatgaacatttagaagaagtcagatatgaaattgcagcccttgamgc---agagtaagttca----ckat---------ac-catat--------aactt-ag-----------------cc--------------------taaact-gtt-ttgtcg-gtcaaa-------ttc-tagtay---------------------------------cagcaagta--------------------------------------------------------------------------------------------------------------------aggg-t--------------------------------------gt-----tctttattygattttaatmgaat------------------------taactgact----gaa---------------------------tttgaatttga---tt--------cggttaatca------------------------gttaactg---aaaattttcagtttggttat---cggaaa------aagattttcaaaa-----------------atttcgattattggttawtttggttattttag------------------------------cttaac-----------------------------------------------------------------------------
>I23371_M137_Malvaceae_Dombeya_wallichii_seq1
--------------------------------------------------------------------------------------------------------------------------------------------------------------------------------------------------------------------------------------------------------------------------------------------------------------------------------------------------------------------------------------------------------------------------------------------------------------------------------------------------------------------------------------------------------------------------------------------------------------------------------------------------------------------------------------------------------------------------------------------------acaattcaagtcttgaagaaggcaggtcrtcygtcagascgtctagtgagccacgagaattgttcatttaagaagccaatggggcacgaatgtgtgcatgtccatgagatawcagaggcaactggcacagaagatgcagaagcaaatgctgagtatgataatgctctcaaggaagcaattagaggtgtrcaagatgctgttaytgccatyaatgaacatctagaagaagtgagatacgaaattgcagcccttgaatc---tgaatagcttca----atag---------aa-catwac---tttwrmytw-wa-----------------my--------------------wwttsw-gtt-mrkyww-kyta---------wws-wakwrk---------------------------------stkmrgkkrkkstr--------wagmrwm------------------------------------------------------------------------------------------------rrrt-k----------------------------------------------------tkkktgk-sskwkwgckw------------mawwkkkwt--------------gwg---------------------------bsykkgtsywatactg--------ctgcataaa-------------------------tttccataactaatacatttrarttysywtw---wkwaat------ayrwwkrwrytmrttttwtttt------------------tggggtaatgttttatttgtgt------------------------------ttttttcaatgtcaaatttacttaaaaagttcaatgtcccatgt---------------------------------------
>I23372_M140_Malvaceae_Chiranthodendron_pentadactylon_seq1
----------------------------------------------------------------------------------------------------------------------------------------------------------------------------------------------------------------------------------------------------------------------------------------------------------------------------------------------------------------------------------------------------------------------------------------------------------------------------------------------------------------------------------------------------------------------------------------------------------------------------------------------------------------------------------------------------------------------------------------------------------------------------------------------------------------------------------taagcatgaatgtgtgcatgtccatgagataacagaagcagctggcactgaagatgcagaagcaaatgccgagtatgataatgctctcaaggaagccattagaggtgtgcaagatgctgtaactaccattaatgaacatttagaagaagtgagatatgaaattgcagcccttgaagc---tgagtaacttca----ttat---------aa----------------ctt-aa-----------------cc--------------------taaaat-gtt-tagtca-gtcata-------ttc-tagtgt---------------------------------ctgcaaggattt---------cgagaaaa------------------------------------------------------------------------------------------------gggt-tgt----------------------ggaagggggtata-gt-----ttcaaggttggtgt-atgcgtatg----------------ttttgt-gtgctgatg----aag---------------------------gttgggtctaa---tg--------tagcctaaa-------------------------ttttcataattgatacattgggtttgttta----tgaaat------gtatgtaagattc----------------------------------------------------------------------------------taacaatatataaatagttggattatggccttgaat--------------------------------------------
>I23373_M141_Malvaceae_Quararibea_funebris_seq1
-------------------------------------------------------------------------------------------------------------------------------------------------------------------------------------------------------------------------------------------------------------------------------------------------------------------------------------------------------------------------------------------------------------------------------------------------------------------------------------------------------------------------------------------------------------------------------------------------------------------------------------------------------------------------------------------------------------------------------------------gactgctacaattcaggtcttgaagaaggcaggtcgcccatcggagcgtctagtgaaccacgagaattgtttttttaagaagccaatggagcacgaatgtgtgcatgtccatgagataacagtagcagctggaatggaagatgcggaagcaaatgccgagtatgataatgccctcaaggaagccattaggggtgtgcaagatgctgtaactgccattaatgaacatttagaagaagtgagatatgaaattgcagcccttgaagc---agagtaagttca----ctat---------aa-cataa----------ctt-aa-----------------cc--------------------caaaat-gtt-tagtca-gtyaaa------tttc-tagtgt---------------------------------ctgcaaggattg---------c-----------------------------------------------------------------------------------------------------------------------------------------ttggggttg-gg-----tc-aaggttggtgt-aagtgtat---------------g-ttttgt-ttgctgg------------------------------------gttgggtctaa---tt--------tagcctaaa-------------------------tttttgtgcttgatacattgggtttggttta---tgaaat------gtaaggttctaaa----------------------------------ttttttcgttt----------------------------------------caatacataaatagttagattatgaccttgaat--------------------------------------------
>I23374_M142_Malvaceae_Hampea_nutricia_seq1
-------------------------------------------------------------------------------------------------------------------------------------------------------------------------------------------------------------------------------------------------------------------------------------------------------------------------------------------------------------------------------------------------------------------------------------------------------------------------------------------------------------------------------------------------------------------------------------------------------------------------------------------------------------------------------------------------------------------------------------------gactrccacgattcaggtcttgaagaaggcaggtcgcccatcagagcgtctggtgaaccatgagaattgctcatttaagaagccaatggagcatgaatgtgtgcatctccacgagataacagaagctgccggaactgaagaagcagaagcaaatgccaagtatgataatgctctcaaggaagccattagaggagtgcaagatgctgtaacagccattaacgaacatttagaagaagtgagatatgaaattgcagcccttgaaac---agagtaagttca----ctat---------ta-ca---------------t-aa-----------------cc--------------------caaagt-gtt-tagtca-cttaaat-----tata-tagtgt---------------------------------ctgcaaggatta---------caagaa-a------------------------------------------------------------------------------------------------aggg-t----------------------------------ttg-ga-----tc-aaggtgggtgtaaagtgcat---------------g-ttctgt-gtgctgg------------------------------------gttggttcaaa---tt--------tagcctaaa------------------------ttttttgtgcttgatacattgggttttgttga---tgaaat------gtgaggttttaac---------------------------------ttttttttcccctaat------------------------------tt----caggatagaaatag---------------------------------------------------------------
>I23376_M145_Malvaceae_Heliocarpus_appendiculatus_seq1
----------------------------------------------------------------------------------------------------------------------------------------------------------------------------------------------------------------------------------------------------------------------------------------------------------------------------------------------------------------------------------------------------------------------------------------------------------------------------------------------------------------------------------------------------------------------------------------------------------------------------------------------------------------------------------------------------------------------------------------------tgctacaattcaggtcttgaagaaggcgggtcgcccatcagagcgtctagtgagccatgagaattgtttatttaagaagccaatggagcatgaatgtgtgcatgtacatgagataacagaagcatcgggaacagaagatgcagaagcaaatgcggagtacgataatgctctcaaggaagccattagaggtgtgcaagatgctgtaactgccattaatgaacatctggaagaagtgagatatgaaattgcagcacttgaagc---tgagtaactcat---tatac------------aagaa----------ctt-aa-----------------ct--------------------tttaac-att-tagtct-gtcata-------tcc-tagtgt----------------------------tgtgtcgacaaggatta---------caagagaaag-------------------------------------------------------------------------------------------bctggac-tgg----------------------aaggtgaggtata-gttgcgattcgagcttggtgt-atgtatg------------------ttttcc-gcgctgatgag--ggg---------------------------cacgagtctaa---tg--------ta-----------------------------------aaagcatcattggattggtttgtt---------aaat------ctac-------ct------------------------------aagattctacttttcttt-------------------------------taattccaatacagaaatagatca-----------------------------------------------------------
>I23377_M148_Malvaceae_Robinsonella_mirandae_seq1
-------------------------------------------------------------------------------------------------------------------------------------------------------------------------------------------------------------------------------------------------------------------------------------------------------------------------------------------------------------------------------------------------------------------------------------------------------------------------------------------------------------------------------------------------------------------------------------------------------------------------------------------------------------------------------------------------------------------------------------------gactsctacgattcaggtcttgaagaaggcaggtcgtccgtcagagcgtctggtgaaccwcgagaactgcttatttaagaagccaatggagcatgaatgtgtgcatgtccacgagataacagaagctgcygraaccgaagatgcagaagcaaatgctgagtatgataatgctctcaacgaagccattagaggagtgcaagatgctgtaaccaccattaatgaacatttagaagaagtgagatatgaaattgcagcccttgaaga---agagtaagttca----cttt-waagtctmam-mw---------------w-am-----------------cm--------------------maaawk-ktt-wrgymm-ccmark-------tyy-tttkkw---------------------------------wksmarrrwtty---------maaawtys-------------------------------------------------------------------------------------------------ggk-y----------------------------ymgkktysr-rk-----ym-aawttwrrmyk-ramytt--------------------------------------------------------------------------------------------------------------------------------yyttwwywtkrwwmmktkggktttkktymw---krraww------mttywwmmwttyy--kyskttymrkwwarraaawdsmwwddawdaddwwttatttwtkwywm------------------------------cacgattaatact----------------------------------------------------------------------
>I23378_M150_Malvaceae_Ceiba_pentandra_seq1
-------------------------------------------------------------------------------------------------------------------------------------------------------------------------------------------------------------------------------------------------------------------------------------------------------------------------------------------------------------------------------------------------------------------------------------------------------------------------------------------------------------------------------------------------------------------------------------------------------------------------------------------------------------------------------------------------------------------------------------------gactgctactattcaggtcttaaagaaagcaggtcggccatcggatcgtccagtgaaccacgagaattgtttatttaagaagccaatggagcatgaatgtgtgcatctccacgagataacggaagtggccggaacagaagatgcagaagcgaacgctgattacgataatgctctcaaggaagccattagaggtgtgcaagatgctgtaactgccattaatgaacatttagaagaagtcaggtatgaaattgcagcccttgaagc---agaataagttca----caat---------aa-catgt--------aactt-aa-----------------cc--------------------aaaact-gtt-tagtca-gtcaaa-------ttc-tagtgt---------------------------------cagccagtag-------------------------------------------------------------------------------------------------------------------gggg-t--------------------------------------gt-----tctttattcagttttaactgaat------------------------taactgact----gaa---------------------------tttgaagttga---tt--------cagttaatca------------------------gttaactgaaaaaaaaaatctgttcggttat---caaaag------aagattttcaaaa-----------------atttcgattattggttaatttggttatcttaa------------------------------tcgaattactcgaaatatatataaaat--------------------------------------------------------
>I23379_M160_Muntingiaceae_Muntingia_calabura_seq1
-------------------------------------------------------------------------------------------------------------------------------------------------------------------------------------------------------------------------------------------------------------------------------------------------------------------------------------------------------------------------------------------------------------------------------------------------------------------------------------------------------------------------------------------------------------------------------------------------------------------------------------------------------------------------------------------------------------------------------------------gactgctacaattcaggtattgaaaaaggctggtcgcccatcagaacgtctggtgaaccatgagaattgcagatttaagaagccaatggagcatgaatgcgtgcatgtacatgaaattacagaagcagctggtacggaagaagcagaagctgatgctgagtatgataatgctctcaaggaagccattaaaggcgttcaggatgctgttactgctataaatgagcatttagaagaagtgagatatgaaattgcagccttggaggc---agcgtgactttt----gtac---------aa-----------ggagatcc-------------------------------------------atagtggtt--------ataagaaaatcagctctctctctct-------------------------------ctgagcacgttgtt-------tgagaatgcc----------------------------------------------------------------------------------------------aggg--------------------------gcattgaggaatg-gtgaca-gtagtgtt--gtattaaaagaaagtg--------------atttgt-aca-tgcaatggcagattgatac--------------ctgagccttaaaggttg---cgtttttttattgcagaagaatctgaagaaaattgttagaaaagaatttaaaattgatacttgt---------------------------------------------------------------------------------------------------------------------------------------------------------------------------------------------------------
>I23380_M161_Malvaceae_Hibiscus_tiliaceus_seq1
---------------------------------------------------------------------------------------------------------------------------------------------------------------------------------------------------------------------------------------------------------------------------------------------------------------------------------------------------------------------------------------------------------------------------------------------------------------------------------------------------------------------------------------------------------------------------------------------------------------------------------------------------------------------------------------------------------------------------------------------ctgctacaattcaggtcttgaagaaggcaggtcgcccatcagaacgtcttgtgaaccatgagaattgcttattcaagaagccaatggagcatgaatgtgtgcatctccacgagataacagaagcagccggaaccgaagaggcagaagcaaatgccaagtatgataatgctctcaaggaagccattagaggagtgcaagatactgtaaccaccattaatgaccatttagaagaagtgagatatgaaattgctgcccttgaaga---agaagaagttca----atat---------aa-ca---------------t-aa-----------------ct--------------------caaaat-gtt-tagtca-ctcaaa-------ttc-tagtct---------------------------------ctgcaaggttta---------caagaa-a------------------------------------------------------------------------------------------------aggt-t----------------------------------ccg-gg-----tt-cggttcagtgt-aagtatat---------------a-tcttat-gtgctgggttcc---g---------------------------gctgggtcaga---tt--------cagtctaaa--------------------------ttttgtgcttgatacgttggattt-gttat---tgaaat-------------------------------------------------------------------------------------------------------------------------------------------------------------------------------------
>I23381_M162_Bixaceae_Bixa_orellana_seq1
-------------------------------------------------------------------------------------------------------------------------------------------------------------------------------------------------------------------------------------------------------------------------------------------------------------------------------------------------------------------------------------------------------------------------------------------------------------------------------------------------------------------------------------------------------------------------------------------------------------------------------------------------------------------------------------------------------------------------------------------gactgctacaattcaggtgttgaagaaagctggtcgtccatcagagcgtctggttagccatgagaactgcaaatttaagaagccaatggaacatgaatgtgtgcatgtccacgagataacagaagcagctggaaccgaagaagccgaagcagatgctgaatatgataatgctctcaaggaagccattagaggtgtgcaggatgcagtgactgccataaatgaacatttagaagaagtcagatatgaaattgcagcccttgaagc---tgattgactttg----gcac---------aa-----------gctcactc-aaggtcgtacgacaagagtctcactacagctagttggca---caaactata--------gcatgacaacagtcttgctacaa------------------------------------------ttgtt-------agggggtgga----------------------------------------------------------------------------------------------ggga--------------------------atgggcaggagtt-ggg--------------ttgttcaaagaaggtt--------------atttag-ctattgttgctttggatgataag--------------caatctcttggtattag---tgcatcattacagtttatg----------------------aaatgtgtacataagatgtctattttattg--------------------------------------------------------------------------------------------------------------------------------------------------------------------------------------------------
>I23382_M163_Bixaceae_Cochlospermum_vitifolium_seq1
-------------------------------------------------------------------------------------------------------------------------------------------------------------------------------------------------------------------------------------------------------------------------------------------------------------------------------------------------------------------------------------------------------------------------------------------------------------------------------------------------------------------------------------------------------------------------------------------------------------------------------------------------------------------------------------------------------------------------------------------gactgctacaattcaggtgytgaagaaggctggacgcccatcagagcgtctagtgagccaccagaattgcagatttaagaagccgatggagcatgagtgcatgcatgtccacgagataacagaagcagctggaactgaagaagcagaagcggatgctgaatatgataatgctctcaaggaagccattaggggtgtgcaggatgctgtgaccgccataaatgaacatttagaagaagtgagatatgaaattgcagcccttgaagc---tgagtkactrtg----ccac---------aa-----------tctaactt-aagattgtttgaaaacagtctttatacagctagttggcagataaaatgatt--------ataaggaaatgttttcctcattt------------------------------------------ttttw-------addraaargg----------------------------------------------------------------------------------------------kkgr--------------------------arrdkttkgdawt-wddrdb-ybddwwwtthyttkgnvrdwwadktw--------------wttnvv-vhwttwarrarddnrawtkkwmm--------------wwagatctctggtttca---tgattgcttcctttctat----------------------------tacatagcagata--------------------------------------------------------------------------------------------------------------------------------------------------------------------------------------------------------------
>I23383_M166_Malvaceae_Pseudobombax_ellipticum_seq1
---------------------------------------------------------------------------------------------------------------------------------------------------------------------------------------------------------------------------------------------------------------------------------------------------------------------------------------------------------------------------------------------------------------------------------------------------------------------------------------------------------------------------------------------------------------------------------------------------------------------------------------------------------------------------------------------------------------------------------------------ctgctacaattcaggtcttaaagaaagcaggtcggccatcggagcgtccggtgaaccacgagaattgtttattaaagaagccaatggagcatgaatgtgtgcacgtccacgagataacggaaacggccggaacagaagatgcagaagcgaacgccgagtacgataatgctstcaaggaagccattagaggtgtgcaagatgctgtaactgctattaatgaacatttagaagaagtcaggtatgaaattgcagcccttgaagc---agamtaagttca----cyat---------aa-catat---------------------------------------------------------aact-gtt-ttgtca-gtcaaa-------ttc-tagtgt---------------------------------cagyaagtg--------------------------------------------------------------------------------------------------------------------gcgg-t--------------------------------------ga-----yctttattcggttttaacygaat------------------------taactgact----gaa---------------------------tttgaatttga---tt--------cggttaatca------------------------gttaactgaaagaaaatttcggttcggttat---caaaat------aagattttgaaaa-----------------ttttcgataattggttaatttggttatcywaa------------------------------cygaattacttgaaatatataaaatatgataktttttgtctttacgt------------------------------------
>I23384_M168_Malvaceae_Theobroma_cacao_seq1
-------------------------------------------------------------------------------------------------------------------------------------------------------------------------------------------------------------------------------------------------------------------------------------------------------------------------------------------------------------------------------------------------------------------------------------------------------------------------------------------------------------------------------------------------------------------------------------------------------------------------------------------------------------------------------------------------------------------------------------------gactgctacaattcagctcttgaagaaggcaggtcgaccatcagagcgtctggtgagccatgagaattgtttatttaagaaaccaatggagcatgaatgcgtgcatgtgcatgagataacggaagcatctggcacagaagatgcagaagcaaatgctgagtatgataatgctctcaaggaagccattagaggtgtgcaagatgctgtaactgccattaatgaacatttagaagaagtgagatatgaaattgcagcccttgaagc---tgagtaacttca----ctat---------aa-catta----------ttt-aa--------------------------------------------------tagtc-----ata-------tta-tagtgt---------------------------------ctggaaggattg---------ctagaacag-------------------------------------------------------------------------------------------------------------------------------------------gt-----ttgggggtgaaagt-atgtgtatg-------------tg-ctttgt-gtggtgatgag--agg---------------------------gtgggttctag---tg--------tacccaaaa-------------------------ttatcagaattgacgcatt-ggattggtttg---tgaaat------gtaagtgagattc-------------------------------caattttattccttt---------------------------------------caatacataaatggttagcttatagccttactttaatagcatctca---gtgtcagtatcggt--------------
>I23385_M169_Malvaceae_Ochroma_pyramidale_seq1
--------------------------------------------------------------------------------------------------------------------------------------------------------------------------------------------------------------------------------------------------------------------------------------------------------------------------------------------------------------------------------------------------------------------------------------------------------------------------------------------------------------------------------------------------------------------------------------------------------------------------------------------------------------------------------------------------------------------------------------------actgctacaattcaggtcttgaagaaggcaggtcgcccatcagagcgtctggtgaaccatgagaattgtttatttaagaagccaatggagcatgaatgtgtgcatgtccatgagataacagaagcagctggaacagaagatgcagaagcaaatgccgagtatgataatgctctcaaggaagccattagaggtgtgcaagatgctgtaactgccattaatgaacatttagaagaagtgagatatgaaattgctgcccttgaacc---agagtaacttca----ctat---------aa-ca---------------t-aa-----------------cc--------------------taaaat-gtt-tagtca-gtcaaa-------ttc-tagagt---------------------------------ctgcaaggatta---------caagaa-a------------------------------------------------------------------------------------------------aggg------------------------------ttggggttg-tt-----tc-aaggttggtct-aagtgtat---------------g-ttttgt-gtgctgg------------------------------------gttgggtctaa---tt--------tagcctaaa-------------------------tttttgtgcttgatacattgggtttggttta---tgaaat------gttaggttctaac----------------------------------ttttttcgttt----------------------------------------caatacataaatagttgg-----------------------------------------------------------
>I23387_M178_Malvaceae_Malvaviscus_arboreus_seq1
-------------------------------------------------------------------------------------------------------------------------------------------------------------------------------------------------------------------------------------------------------------------------------------------------------------------------------------------------------------------------------------------------------------------------------------------------------------------------------------------------------------------------------------------------------------------------------------------------------------------------------------------------------------------------------------------------------------------------------------------gactgctacaattcaagtcttgaagaaggcaggtcgcccgtcggaacgcctggtgaaccatgagaattgcttattcaagaagycaatggagcatgaatgtgtgcatctccacgagataacagaagctkccggaacygaagatgcagaagcaaatgccgagtatgataatgctctcaaggaagccattagaggagtgcaagatgctgtaaccaccattaatgaacatttagaagaagtgagatatgaaattgytgcccttgaagc---agaataagttma----ctac---------aa-ca---------------t-ag-----------------ct--------------------caaaat-gtt-tagtca-ttcaaa-------ttc-tagtct---------------------------------ctgcaaggmtta---------caagaa-a------------------------------------------------------------------------------------------------aggt-ttc----------------------gggttcdtattca-gg-----tc-gaggttggtgt-aagtatat---------------g-tcttgc-gtgctgggttmh---d---------------------------gtttggtcaaa---tt--------taghctaaa-------------------------tttttgwacdtgg-acattggatttggttat---trawmt------ktrrtrccaacca---------------------------------caccaatcaattcatt------------------------------ttc--------------------------------------------------------------------------------
>I23388_M180_Malvaceae_Triumfetta_lappula_seq1
-------------------------------------------------------------------------------------------------------------------------------------------------------------------------------------------------------------------------------------------------------------------------------------------------------------------------------------------------------------------------------------------------------------------------------------------------------------------------------------------------------------------------------------------------------------------------------------------------------------------------------------------------------------------------------------------------------------------------------------------gactgctacaattcaggtcttgaagaaggcgggtcgcccatcagarcgtctagtgagccatgagaattgtttatttaagaagccaayggagcatgaatgtgtgcatgtacatgagataacagaagcatcgggaacagaagatgcagaagcaaatgckgagtaygataatgctctcaaggaagccattagaggtgtgcaagatgctgtaactgccattaatgaacatctggaagaagtgagatatgaaattgcagcacttgaagc---tgagtaactcat---tatac------------adtat----------ctt-aa-----------------ct--------------------tttaac-att-tagtct-gtcata-------tcc-tagtgt----------------------------tgtgtcgacaaggatta---------caagagaaag-------------------------------------------------------------------------------------------tctggac-tgg----------------------aaggtgaggtata-gttgcgattcgagcttggtgt-atgtatg------------------ttttcc-gtgctgatgag--cgg---------------------------cacgagtctaa---tg--------ta-----------------------------------aaagcatcattggattggtttgtt---------aaat------ctac-------ct------------------------------aagattctacttttcttt-------------------------------taattccaatacagaaatagatcatggc-------------------------------------------------------
>I23389_M181_Malvaceae_Pavonia_scheadiana_seq1
----------------------------------------------------------------------------------------------------------------------------------------------------------------------------------------------------------------------------------------------------------------------------------------------------------------------------------------------------------------------------------------------------------------------------------------------------------------------------------------------------------------------------------------------------------------------------------------------------------------------------------------------------------------------------------------------------------------------------------------------------------------------ggcaggtcgcctgtcggagygtctggtgaaccacgagaattgcttatttaagaatccaatggagcatgaatgtgtgcatgtccacgagataacagaagccgctggaacygaagatgcagaagcaaatgcygagtaygataatgckctcaaggaagccattagaggagtgcaagatgctgtaaccaccattaatgaacatytagaagaagtkagatatgaaattgcarcycttgaaga---agagtaagttca----cyat---------aa-ca---------------t-aa-----------------cc--------------------cmaatt-gtt-trgtca-ctcaaa-------ttc-tastgt---------------------------------ctgcaaggattt---------caagrr-w------------------------------------------------------------------------------------------------wsgg-k----------------------------tysggkyyk-gg-----tc-aaggttgkkgr-arkkkwwk---------------k-tttkky-yyvctgg------------------------------------dttgggtcaaw---tt--------twkmmtaaa-------------------------ttttttatcttbwtacatyrkgwwwkrtwmr---taa----------------------------------------------------------------------------------------------------------------------------------------------------------------------------------------
>I23390_M182_Malvaceae_Anoda_cristata_seq1
----------------------------------------------------------------------------------------------------------------------------------------------------------------------------------------------------------------------------------------------------------------------------------------------------------------------------------------------------------------------------------------------------------------------------------------------------------------------------------------------------------------------------------------------------------------------------------------------------------------------------------------------------------------------------------------------------------------------------------------------------------------------ggcaggtcgaccgtcggagcgtctggtgaaccacgagaattgcttatttaagaatccaatggagcatgaatgtgtgcatgtccacgagataacagaagccgctggaaccgaagatgcagaagcaaatgccgagtaygataatgctctcaaggaagccattagaggagtgcaagatgctgtaaccaccattaatgaacatytagaagaagtkagatatgaaattgcagcycttgaaga---agagtaagttca----cyat---------aa-ca---------------t-aa-----------------cc--------------------caaatt-gtt-trgtca-ctcaaa-------ttc-tastgt---------------------------------ctgcaaggattt---------caagdv-h------------------------------------------------------------------------------------------------wvgg-k----------------------------tysggkyyk-gg-----ky-aaggttgddgd-addkdhwd---------------d-tttkky-yyctkdt------------------------------------dttkkktymww-----------------------------------------------tttdghhtvwwbatdtawtvkkytwrvwwyw---tkvrrt------wtrrdwktwyakm---------------------------------wwmwtrttrwkw----------------------------------------ywrwmywkaamyaykyrtawactatcg--------------------------------------------------
>I23391_M183_Malvaceae_Phymosia_umbellata_seq1
-----------------------------------------------------------------------------------------------------------------------------------------------------------------------------------------------------------------------------------------------------------------------------------------------------------------------------------------------------------------------------------------------------------------------------------------------------------------------------------------------------------------------------------------------------------------------------------------------------------------------------------------------------------------------------------------------------------------------------------------------gctacgattcaggtcttgaagaaggcaggtcgsccgtcagagcgtctagtgaaccacgagaactgcktattyaagaagccaatggagcatgaatgtgtgcatgtccacgagataacagaagctgcnggaachgaagawgcagaagcmaatgcagagtatgataatgctctcaasgaagccattagaggagtgcaagatgctgtaaccaccattaatgaacatttagaagaagtgagatabgaaattgcwgcccttgaaga---agagtaagttga----cttc--aagtct-aa-ca---------------t-aa-----------------cc--------------------caaaat-gtt-tactca-ctcaas-------ttc-ttytgt---------------------------------atgcahggdwwt---------craaattc-------------------------------------------------------------------------------------------------ggg-t----------------------------tcgggthma-dd-----thaaaaytwarmyt-wwwyttw----------------------------------------------------------------------------------------------------------------------------twtwwwwtattdadataddtt-ggttbttbaha---taawww------aywttwwymwkt------wtmaagtac---atataca-------------tactgattttcg------------------------------cacattgagt-------------------------------------------------------------------------
>I23392_M187_Malvaceae_Ayenia_berlandieri_seq1
------------------------------------------------------------------------------------------------------------------------------------------------------------------------------------------------------------------------------------------------------------------------------------------------------------------------------------------------------------------------------------------------------------------------------------------------------------------------------------------------------------------------------------------------------------------------------------------------------------------------------------------------------------------------------------------------------------------------------------------------ctacaattcaggtcttaaagaaggctggtcgaccctcagagcgtcttgtaagccatgaaaattgtctattcagaaaaccaatggaacacgaatgtgtgcatgtccatgagatcacagaagcatccggtacagaagatgcagaagcgaatgctgagtatgataatgctctcaaggaagccattagaggtgtgcaagatgctgtgaccactattaatgatcatttagaagaagtaagatatgaaattgcagccctcgaagc---cgagtagtttat---cttat---------ac-catga----------ttt-ta-----------------cc--------------------taaatt-gtt-taggta-ttcatg-------tta-tagctt------------------------------------------------------ccaaacaa----------------------------------------------------------------------------------------------------------------------------------------------------ttaaggctgatgc-atgtattgga------------tgtttttat-gtgctgatagagtgggttaggta--------------------ctcaggtccaa-gtta-----tttttatttatttatt------------------tattttttatttttgatacactggattggtttgtgaatgtaat------gcgtgtaaagttc-------------------------------gaatttttttcgttt---------------------------------------caattcataaatggtttg-----------------------------------------------------------
>I23393_M189_Malvaceae_Kearnemalvastrum_lacteum_seq1
---------------------------------------------------------------------------------------------------------------------------------------------------------------------------------------------------------------------------------------------------------------------------------------------------------------------------------------------------------------------------------------------------------------------------------------------------------------------------------------------------------------------------------------------------------------------------------------------------------------------------------------------------------------------------------------------------------------------------------------------------------------------aggcaggtcgcccgtcggagcgtctggtgaaccacgagaattgcttatttaagaatccaacggagcatgaatgtgtgcatgtccacgagataacagaagctgccggaaccgaagacgcagaagcaaatgccgagtatgataatgctctcaaggaaaccattagaggagtgcaagatgctgtaaccaccattaatgaacatttagaagaagtaagatatgaaatcacagcccttgaaga---agagtaagttca----ctat---------aa-ca---------------t-aa-----------------cc--------------------caaatt-gtt-tggtca-ctcaaa-------ttc-tagtgt---------------------------------ctgcaaggattt---------caagaaga------------------------------------------------------------------------------------------------aggg-t----------------------------tcgggttag-ag-----tc-aagattggtgg-aagtgtat---------------g-ttttgt-ctcctgg------------------------------------gttgggtcaaa---tt--------tagcctctt------------------------cttcttcttcttattattattattattattat---tattat-------------------------------------------------------------------------------------------------------------------------------------------------------------------------------------
>I23394_M229_Malvaceae_Malvastrum_americanum_seq1
------------------------------------------------------------------------------------------------------------------------------------------------------------------------------------------------------------------------------------------------------------------------------------------------------------------------------------------------------------------------------------------------------------------------------------------------------------------------------------------------------------------------------------------------------------------------------------------------------------------------------------------------------------------------------------------------------------------------------------------------------------------------------gcccgtcggagcgtctggtgaaccacgagaattgcttatttaagaatccaacggagcatgaatgcgtgcacgtccacgagataacagaagccgctggaaccgaagatgcagaagcaaatgccgagtacgataatgctctcaaggaagccattagaggagtgcaagatkctgtaaccaccattaatgaacatttagaagaagtgagatatgaaattgcagcccttgaaga---agagtaagttct----ctat---------aa-ta---------------t--a-----------------cc--------------------caaaat-gtt-tagtct-ctcaaa-------ttc-tggtgt---------------------------------gtgcaagaatttt--------caagaaaa------------------------------------------------------------------------------------------------aggg-t----------------------------tcgggttct-gg-----tc-aaggttagtgg-aagtgtat---------------g-ttttgt-ctcctgg------------------------------------gttgggtcaaa---tt--------tagcctaaat---------------------tttttttttatcttgatacattgggtttggttca---tgaaat------atcrkttttwrsm---------------------------------wttttgttgttt---------------------------------------------------------------------------------------------------------------------
>I23395_M236_Malvaceae_Fuertesimalva_jacens_seq1
------------------------------------------------------------------------------------------------------------------------------------------------------------------------------------------------------------------------------------------------------------------------------------------------------------------------------------------------------------------------------------------------------------------------------------------------------------------------------------------------------------------------------------------------------------------------------------------------------------------------------------------------------------------------------------------------------------------------------------------------------------------------------------------gtcyagtgaaccacgagaattgttcgtttaagaatccaatggagcatgaatgtctgcatctccatgagataacattagcttccggaacagaagatgcagaagcaaatgccgagtatgataatgctctcaaggaagccattagaggagtgcaagatgctgtaaccaccattaatgaacatttagaagaagtgagatatgaaattgcagaccttgaaga---agagtaagttca----ctat---------aa-cg---------------t-aa-----------------cc--------------------caaatt-gtt-tggtca-ttcaaa-------ttc-tagtgt---------------------------------cttcaaggattt---------caagaa-a------------------------------------------------------------------------------------------------aagg-t----------------------------tcgg-------g-----tc-aaggttggtgg-aagtgtat---------------g-ttttgt-ctcctgg------------------------------------gttgggtcaaa---tt--------tagcctaaa-------------------------ttttgtatcttgatacattggggttggttca---tgaaatatttttataaaattttaac---------------------------------attt-----------------------------------------------------------------------------------------------------------------------------
>I23396_M019_Malvaceae_Allosidastrum_pyramidatum_seq1
--------------------------------------------------------------------------------------------------------------------------------------------------------------------------------------------------------------------------------------------------------------------------------------------------------------------------------------------------------------------------------------------------------------------------------------------------------------------------------------------------------------------------------------------------------------------------------------------------------------------------------------------------------------------------------------------------------------------------------------------actgctacgattcagatcttgaagaaggcaggtcgtccgtcagagcgtctggtgaaccacgagaactgcttatttaagaagccaatggagcatgaatgtgtccatgtccacgagataacagaagctgctggaaccgaagatgcagaagcaaacgccgagtatgataatgctctcaacgaagccattagaggagtgcaagatgctgtaaccaccattaatgaacatttagaagaagtgagatatgaaattgcagcccttgaaga---agagtaagttca----cttt-taagtct-aa-ca---------------t-aa-----------------cc--------------------caaaat-att-tagtca-cccaag-------ttc-ttttgt---------------------------------atgcaaggattt---------taaaattc-------------------------------------------------------------------------------------------------ggg-t----------------------------tcgggttca-gg-----tc-aaatttagact-gaactt--------------------------------------------------------------------------------------------------------------------------------tctttatcttgatacattgggttttgttca---tgaaat------attttaacatttcagtcgtttcagtatagaaaataca-------------tattgatttatt------------------------------tatgtttaca-------------------------------------------------------------------------
>I23397_M020_Malvaceae_Melochia_betonicifolia_seq1
------------------------------------------------------------------------------------------------------------------------------------------------------------------------------------------------------------------------------------------------------------------------------------------------------------------------------------------------------------------------------------------------------------------------------------------------------------------------------------------------------------------------------------------------------------------------------------------------------------------------------------------------------------------------------------------------------------------------------------------------------------------aaaaggcaggtcgcccatcagagcgtttggtgagtcatgagaattgtttattcaagaagccaatggagcatgaatgtgtgcatgtgcatgagataactgaagcatctggaacagaggatgcagaggcaaatgcagagtatgataatgctctaaaggaagctattagaggtgtgcaagatgctgtaacagccattaatgaacatttagaagaagtgagatatgaaattgcagccctagaagc---tgagtaatttca----ctaa------------cataa----------ctttaa-----------------cc--------------------taagat-gtt-tggcta-gccata-------ttc-cagcat---------------------------------ctgcaaggatta---------caagtaaa------------------------------------------------------------------------------------------------gggt-t-a----------------------gggatggggtaca-tt-----tc-aaggttggtgt-atgtgtgta-------------tg-tt-----gtgctgatt----agg---------------------------gttgggtataa---tg--------gagcctaaa-------------------------tttacatattcaatgcatt-cggttggcatg---tgaaat------gtatgtaagatat-------------------------------taaaccttttatttttgg------------------------------tttcaa-----------------------------------------------------------------------------
>I23398_M021_Malvaceae_Sidastrum_micranthum_seq1
-------------------------------------------------------------------------------------------------------------------------------------------------------------------------------------------------------------------------------------------------------------------------------------------------------------------------------------------------------------------------------------------------------------------------------------------------------------------------------------------------------------------------------------------------------------------------------------------------------------------------------------------------------------------------------------------------------------------------------------------gactgctacgattcaggtcttgaaaaaggcaggtcgcccgtcakmgcgtctggtgaaycacgagaactgcttatttaagaagccaatggagcatgaatgtgtgcatgtccacgagataacagaagctgccggaactgaagatgcagaagcaaatgctgagtatgataatgctctcaacgaagctattagaggagtgcaagatgctgtaaccaccattaatgaacatttagaagaagtgagatatgaaattgcagcccttgaaga---agagtaaattct----ctttttaagtct-aa-ca---------------t-aa-----------------cc--------------------ccaaww-gth-wvsycamsyymwk-------tts-twtksw---------------------------------akgmwwkvawwm---------yww------------------------------------------------------------------------------------------------------rrk-t----------------------------tsggktybr-rk-----tc-aaatttagaht-aaatcttc---------------t-tctttt--------------------------------------------------------------------------------t-----------------ttttttttaaatcttgatacgttgggttttgttca---tgaaat------atttttacatatt-gtcgtttta--------------------------------------------------------------------------------------------------------------------------------------------------------
>I23399_M022_Malvaceae_Gaya_dominguensis_seq1
-----------------------------------------------------------------------------------------------------------------------------------------------------------------------------------------------------------------------------------------------------------------------------------------------------------------------------------------------------------------------------------------------------------------------------------------------------------------------------------------------------------------------------------------------------------------------------------------------------------------------------------------------------------------------------------------------------------------------------------------------gctacgattcaggtcttgaagaaggctggtcgtccgtcagagcgtctagtgaaccacgagaattgcttatttaagaagccaatggagcatgaatgtgtgcatgtccacgagataacagaagctgcgggaaccgaagatgcagaagcaaatgccgagtatgataatgctctcaacgaagccattagaggggtgcaagatgctgtaaccaccattaatgaacatttagaagaagtgagatatgaaattgcagcccttgaaga---agagtaagttca----cttt-ttagtct-aa-ca---------------t-aa-----------------cc--------------------caaaat-gtt-tagtcaccccaag-------ttc-ttttgt---------------------------------atgcaaggattt---------aaaaaa-------------------------------------------------------------------------------------------------------t----------------------------tcgggttcg-gg-----tc-aaatttagact-gaactt--------------------------------------------------------------------------------------------------------------------------------tattgatcttga----------------------------------------------------------------------------------------------------------------------------------------------------------------------------------------------------------------
>I23366_M015_Malvaceae_Firmiana_simplex_seq1
-------------------------------------------------------------------------------------------------------------------------------------------------------------------------------------------------------------------------------------------------------------------------------------------------------------------------------------------------------------------------------------------------------------------------------------------------------------------------------------------------------------------------------------------------------------------------------------------------------------------------------------------------------------------------------------------------------------------------------------------------------------------------------------------------------------ttgtttatttaagaagccaatggagcatgaatgtgtgcatgtccatgagataacagaagcagctggcacagaagatgcagaagcaaatgccgagtatgataatgctctcaaggaagccattagaggcgtacaagatgctgtaactgccattaatgaacatctagaagaagtgagatatgaaatagctgcccttgaatc---ggagtaacttcg----ccat---------aa-cacta----------ctt-aa-----------------sc--------------------taaagt-gtt-cagtca-gtca---------ttc-tattgt---------------------------------ctgcaagaatta---------cacgaaaa------------------------------------------------------------------------------------------------------------------------------gggttggggtata-ct-----ttcaaggttggtgk-acgtgtg----------------------------sygatg----agg---------------------------gttgggtctaa---tg--------dagcctaaa-------------------------ttcccataatttatacatt-tatttggtttg---tgraat-----tatatgtaagattc-------------------------------taacttggctctttttat------------------------------gtttggcta--------------------------------------------------------------------------
>I28591_M023_Malvaceae_Neobuchia_paulinae_seq1
-------------------------------------------------------------------------------------------------------------------------------------------------------------------------------------------------------------------------------------------------------------------------------------------------------------------------------------------------------------------------------------------------------------------------------------------------------------------------------------------------------------------------------------------------------------aac------tttct------------------------------tatatct-----------aatt--------------------catg-----------------ccttcttgtaacttcctgc----atttttcagctgac-aatg-tatttt-----attctatatgaaagactgctactattcaagtcttaaagaaagcaggtcggccatcggatcgtccggtgaaccacgagaattgtttatttaagaagccaatggagcatcaatgtgtgcacctccacgagataacggaagcagccggaacagaagatgcagaagcgaacgccgagtacgataatgctctcaaggaagccattagaggtgtgcaagatgctgtaactgccattaatgaacatttagaagaagtcaggtatgaaattgcagcccttgaagcagaagaataagttca----caat---------aa-catgt--------aagtt-aa-----------------tc--------------------caaact-gtt-tagtca-gtcaaa-------ttc-tagtgt---------------------------------cagccagtag-------------------------------------------------------------------------------------------------------------------gggg-g--------------------------------------gt-----tctttattcagttttaaccgaat------------------------taactga---------------------------------------------------------------------------------------------------------------------------------------------------------------------------------------------------------------------------------------------------------------------------------------------------------------------------
>I28592_M188_Cytinaceae_Bdallophytum_americanum_seq1
-------------------------------------------------------------------------------------------------------------------------------------------------------------------------------------------------------------------------------------------------------------------------------------------------------------------------------------------------------------------------------------------------------------------------------------tggctgttaaa------------------------------tgacttaactgcactgcttccttctcgtacctatacatatttccaaccttgtg--------------------------------------------------------------agatcgactatgtcgttagttgcgatggttgatgttgc------------tattt--------------ttcttttttgt-------------tctttttctgcctgatgaat-tgttttttttttctctgttcataagaccgctacaattcaggtattgaaaaaggctggtcgtccatcggagcgtctggtgagccatgacaactgcagatttgagaagccaatggagcatgaatgcgcacatgtatacgagataacggaagcagctgrtaccgaggaagcagaagcagatgcccaatatgataatgctctcaaggaagccattaaaggtgtgcaagattgtgtcactgctataaatgagcaccttgaagaagtgaggtatgaaattgctgcccttgccac---tgtgtgactttg----gtac---------aa----------------ctc-ta----------------tgc---------------------------gtg-cactct------------ctctcgccatgc--------------------------------tttccaaaggtgc---------taggaaac---------------------------------------------------------------------------------------------------------------------------------------------------tgactgactggtgttgtattcatgaaat------------ttgtaggagattaatggacaacaccaacaaa----------------------------------------------------------------------------------------------------------------------------------------------------------------------------------------------------------------------------------------------------------------------------------------------------------
>I28593_M024_Malvaceae_Carpodiptera_cubensis_seq1
-------------------------------------------------------------------------------------------------------------------------------------------------------------------------------------------------------------------------------------------------------------------------------------------------------------------aataggatttgatcaattgttgcagtggttaaagtattgtgaaactcta-----------atatctaattatgt----------------------tttttttttt---------cctggtaaaa--------------------------------cattagatacatagg---------------atacata--------------------------a-tttactttaatcaat------tatcatac--------------------------ctaattcc-----------attt--------------------cttaa--------------------cttgtaaca-----c-----aatttctgctga-aaatt-tacttt-----cttctatcatgaagactgctacaattcaggtcctgaagaaggcaggtagaccatcagagcgtccagtgagccacgaaaattgtttatttaagaagccaatggagcatgaatgtgtgcatctccatgagataacagaagcagctggcacagaagatgcagaagcaaatgcagagtatgataatgctctcaaggaagccattagaggtgtgcaagatgctgtaactgccattaatgaacatttagaagaagttagatatgaaattgctgcccttgaagc---tgagtaacttca----ttat---------ct-gacaa----------ctt-aa-----------------aa--------------------tagact-gtt-cgttca-gtca-------------taatgt---------------------------------ctgcaaggatta---------caagaaaa------------------------------------------------------------------------------------------------cggt-tgg----------------------gattggggttctaggt-----ttcaaggttgttgt-acatgtgc-----------------------------------------------------------------------------------------------ttaaa-------------------------tttccataattaatacactgagttgktttgt---gaattt---------------------------------------------------tagtctttttttttg-------------------------------------------------------------------------------------------------------------------
>I28594_M025_Malvaceae_Herrania_nitida_seq1
---------------------------------------------------------------------------------------------------------------------------------------------------------------------------------------------------------------------------------------------------------------------------------------------------------trcttgyagtggtgtaa--------------------------------gtattacctaa----------atttttaattctgt----------------------atattgtgtttt-------actttgtaaa--------------------------------ctttagttacatagg---------------aaatataataattgtgagtgatctt-aaacacatatctctttccatctat------tttcttagtta------------------------------------------------------------------catagg--------------------------------------aaatctgtgctga-caatt-tacttt-----cttttgtcatgaagactgctacaattcaggtcttgaagaaggcaggtcgaccatcagagcgtctggtgagccatgagaattgtttatttaagaaaccaatggagcatgaatgtgtgcatgtccatgagataacggaagcatctggcacagaagatgcagaagcaaatgctgagtatgataatgctctcaaggaagccattagaggtgtgcaagatgctgtaactgccattaatgaacatttagaagaagtgagatatgaaattgcagcccttgaagc---tgagtaacttca----ctgt---------aa-catta----------ttt-aa--------------------------------------------------tagtc-----ata-------tta-tagtgt---------------------------------ctggaaggattg---------ctagaatag-------------------------------------------------------------------------------------------------------------------------------------------gg-----ttgggggtgaaagt-ttgtgtatg-------------tg-ctttat-gtggtgatgag--agg---------------------------gtgggttctag---tgca-ccctacaccctaaa-------------------------ttatcataattaacacatt-ggattggtttg---tga----------------------------------------------------------------------------------------------------------------------------------------------------------------------------------------
>I28595_M184_Malvaceae_Guazuma_ulmifolia_seq1
---------------------------------------------------------------------------------------------------------------------------------------------------------------------------------------------------------------------------------------------------------------------------------------------------------------------------------------------------------------atata-----------ttgtatagtatatt----------------------ttattttgcttt-------actttgtaaa--------------------------------ctttagttacatagga-------------tagatttaacacttgtgagtgatctg-aaacaaatatctttttctatctat-----ttttcttat--------------------------ctatatct-----------aatt--------------------ttca-----------------ccttcttgcaagaccccc------aatttctgctga-caatt-tacttt----cttcctgtcatgaagacygcgacaattcaggtcttvaagaaggcaggtcgaccatcagagcgtctggtgagccatgagaattgttcttttaaaaagcccatggagcatgaatgtgtgcatgttcatgagataacagaagcatccggcacagaagatgcagaagcaaatgccgagtatgataatgctctcaaggaagccattagaggggtgcaagaygctgtaactgccattaatgaacatttagaagaagtgagatatgaaattgctgcccttgaagc---cgagtaacttca----ccat---------aa-cataa----------cat-ga--------------------------------------------------tagtcagtcaata-------ttc-tagtgc---------------------------------ctgggaag-------------------------------------------------------------------------------------------------------------------------------------------------------------------------tgaaagttggtgt-gtgtatgta-------------tg-ttttgt-gtgctgatgat--ggg-----------------------------tggttataa---tg--------tagccaaaa-------------------------ttatcataattgatacatt-ggactggtttg---tgaatt------gtacccaagtatt-------------------------------ttatcgt----------------------------------------------------------------------------------------------------------------------------
>I28596_M026_Malvaceae_Ruizia_cordata_seq1
-----------------------------------------------------------------------------------------------------------------------------------------------------------------------------------------------------------------------------------------------------------------------------------------------------------------------------------------------------------------------------------------------------------------------------------------------------------------------------------------------------------------------------------------------------------------------------------------------------tatatatatat-----------a-----------------------tatat----------------attaccctgaacatcctac-----aagttctgctga-caatt-tacttt-----tttctataacaaagactgctacaattcaagtcttgaagaaggcaggtcgtccgtcagaccgtctagtgagccacgagaattgttcatttaagaagccaatggggcacgaatgtgtgcatgtccatgagataacagaggcaaccggcacagaagatgcagaagcaaatgctgagtatgataatgctctcaaggaagcaattagaggtgtacaagatgctgttattgccatcaatgaacatctagaagaagtgagatacgaaattgcagcccttgaatc---tgaatagcctca----atag---------aa-ctttac---ttttaactt-aa-----------------ac--------------------tattgt-gtt-cagtta-gtca---------ttc-tagtat---------------------------------ctgcagggattcta--------aagaaaa------------------------------------------------------------------------------------------------gggt-t------------------------tggttggggtatagcg-----tcaaaggtttgtgt-ccgtgtgct---------------------------------------------------------------------------------------------------------------------------------------------------------------------------------------------------------------------------------------------------------------------------------------------------------------------------------------------------------
>I28597_M027_Malvaceae_Melhania_velutina_seq1
---------------------------------------------------------------------------------------------------------------------------------------------------------------------------------------------------------------------------------------------------------------------------------------------------------------------------------------------------------------------------------------------------------------------------------------------------------------------------------------------------------------------------------------------------------------------------tatatacacacacacatgtgtgtgtgtgtgtgtctat-----------a-----------------------tatat----------------attaccctgaacatcctac-----aagatctgctga-caatt-tacttt-----tttctgcaacgaagactgctacaattcaagtcttgaagaaggcaggtcgtccgtcagaccgtctagtgagccatgagaattgttcatttaagaatccaatggggcacgaatgtgtgcatgtccatgagataacagaggcaactggcacagaagatgcagaagcaaatgctgagtatgataatgctctcaaggaagcaattagaggtgtacaagatgctgttattgccatcaatgaacatctagaagaagtgagatacgaaattgctgcccttgaatc---tgaataacttca----atag---------aa-cattac--------------------------------------------------------------tt-cagtta-gtca---------ttc-tagtat---------------------------------ctgcaaggattcta--------aggaaaa------------------------------------------------------------------------------------------------gggt-ttga---------------------tggttggggtatagcg-------------ttgtgt-ccatgtgctg------------aaggtcgat--------------gag---------------------------ggttcatctaatactg--------ctgaatagc-------------------------t----------------------------------------------------------------------------------------------------------------------------------------------------------------------------------------------------------------------------
>I28598_M028_Malvaceae_Glyphaea_brevis_seq1
---------------------------------------------------------------------------------------------------------------------------------------------------------------------------------------------------------------------------------------------------------------------------------------------------------------------------------------------------------tatattataaac----------agtatttattttgc--------------------tt------------------ttctttgtaaat-------------------------------agttagttacataggat----------gctatgcatattgtaagtgaact------------tcaactctttttttcttt------tttttttccc------------------------ttaaatct-----------attt--------------------tctcg----------------ccttctcgtgagaccccc------aatttctgctga-caatt-tacttt-----cttctgtcatgaagactgctacaattcaggtcttgaagaaagctggtcgcccatcagaacgtctggtgagccatgagaattgtttatttaagaagccgatggagcatgaatgcgtgcatgttcatgagataacagaagcatctggcacagaagatgcagaagcaaatgccgagtatgataatgctctcaaggaagccattagaggtgtgcaagatgctgtaactgcaattaatgaacatttagaagaagtgagatacgaaattgcagcccttgaggc---tgagtgactc-----attat---------ac-cataa----------ctt-aa----------------cct--------------------aaaaac-att-tagtca-gtcata-------ttc-tagtgt---------------------------------ctgcaaggatta---------caagagaa------------------------------------------------------------------------------------------------gggt-tgg----------------------gggatgaggtaaa--------------------------------------------------------------------aac---------------------------atttagtcagt-----------catattctagtgt-----------------------ctgcaaggattacaagagaagggttggggaa---tgaggt------atattt-------------------------------------------------------------------------------------------------------------------------------------------------------------------------
>I28599_M029_Malvaceae_Desplatsia_dewevrei_seq1
----------------------------------------------------------------------------------------------------------------------------------------------------------------------------------------------------------------------------------------------------------------------------------------------------------------------------------------------------------atcttgta----------------ttttattttgt------------------------tt--------------ttcttcacaaacttt---------------------tcc-aaactttagttacatgggga--------atattawgcatattttgagtgatcttcg--------acacatttttttcatctat------tttcacytt---------------------------------------------att-----------------------------------------gtaagttgtaggaccccc------aatttttgctga-caa-t-tacttt-----cttctatcatgaagactgctacgattcaggtcttgaagaaggccggtcgcccatcagagcgtctggtgagccatgagaattgtttatttaagaagccaatggagcatgaatgtgtgcatgtccaagagataacagavgcatctggcacagaagatgccgaagcaaatgctgartatgataatgctctcaaggaagccattagaggggtgcaagatgctgtaactgccattaatgaacatttattagaagtgmgatatgaaattgcagctcttgaagc---tgagtaactcct---tatac------------catat----------gtt-aa-----------------cc--------------------aaatat-att-tggtca-gtcata-------ttc-tagcat---------------------------------ctgcaaggatma----------aaaaaaa------------------------------------------------------------------------------------------------ggrt-tgg----------------------gggttgaggtata-tt-----tttgagcttggtgt-atgtatg------------------ttttca-gtgctaaagagy-ggg----------------------------tcttctctaa---tg--------tagcct----------------------------aacttataattna----------------------------------------------------------------------------------------------------------------------------------------------------------------------------------------------------------------
>I28600_M146_Malvaceae_Mortoniodendron_guatemalense_seq1
---------------------------------------------------------------------------------------------------------------------------------------------------------------------------------------------------------------------------------------------------------------------------------------------------------------------------------------------------------------yttta-----------atttttaattttgt----------------------cttt-------------------tgtaaa--------------------------------ctttagttgtagagg---------------atacttattttt----------------------------tttywtcaat------tttcytrs--------------------------ctawwtct-----------artt--------------------cwta-----------------cctttgtgtaayakccyay-----matttmtgctga-cwdtt-wacttt-----cttctvtcatgragachgcbacaattcaggtcttgaagaaggcaggtcrkccatyrgagcgtbtagtgagccwcrarahttgtttatttaagaagccaatggagcatgaatgtgtgcatgthcatgagatadcagaakcaactggcacagaagatgcagaagcaaatgccganhatgataatgctctcaaggaagccattagaggtgtgcaagatgckgtaactgccattaatgaacatttagaagaagtdagataygaaattgcdgyccttgaagc---tgagtaacytca----ttat---------aa-wayaa----------cth-aa-----------------cc--------------------taaavt-gtt-yagtcr-gtcata-------ttc-tagtgt---------------------------------ctkcaaggatta---------caagaaaa------------------------------------------------------------------------------------------------grrk-tgt----------------------gagktgmggtaya-gy-----htsaaggttggtgw-atgtgtryg----------------ttctat-gtgatgakr----arg---------------------------gtcgggwctar---tg--------tagcctaaa-------------------------tttycataattgata--------------------------------------------------------------------------------------------------------------------------------------------------------------------------------------------------------------
>I28601_M030_Malvaceae_Sparmannia_africana_seq1
---------------------------------------------------------------------------------------------------------------------------------------------------------------------------------------------------------------------------------------------------------------------------------------------------------------------------------------------------------cacattgag----------------cttgacttgga------------------------tar------------mtdgcctgcaagtgta----------------------------------------agacccccaa--gatatcatgcatattttgagtgatgttcaa------yaygtatcgttttcatctgt------tttctcccc-------------------------------------------------------------------------------------------atcttgtaagacccyc------aatttctgctga-cactt-tacttt-----attctatcacacagacagctacaattcaggtgttgaagaaggcaggtcgtccvtcagagcgyctggtgagccatgagaattgtttgttcaagaagccaatggagcatgaatgtgtgcatgtccaygagataacagaagcatcyggcacagaagatgcagaagcaaatgccgagtatgataatgcwctaaaggaagccattagaggtgtgcaagatgctgtmactgccattaatgaacatttagaagaagtgagatatgaaattgcagccyttgaagc---tgattaactcat---tatac------------cataa----------ctt-aa-----------------cc--------------------taaaac-tgt-tagtcg-gtcata-------tmc-tagtgt---------------------------------ctgcraggatta---------yaagagaag-----------------------------------------------------------------------------------------------ggtt-tgg----------------------ggggtgasgtaca-tt-----ttcgagcttggtgt-gcgtatg------------------ttttct-gcactgatgag--ggg---------------------------tatgggtcta-----------------------------------------------------------------------------------------------------------------------------------------------------------------------------------------------------------------------------------------------------------------------------
>I28602_M031_Malvaceae_Mollia_sp_seq1
----------------------------------------------------------------------------------------------------------------------------------------------------------------------------------------------------------------------------------------------------------------------------------------------------------------------------------------------------------atctttt-----------------tttagttttgt------------------------tt--------------ttcatcacaaacttt---------------------tct--aactttagtcacataggat----------attttacatattttgagtgatcttga--------agacttcttttttttctct------cac----------------------------------------------------tt-----------------------------------------gtaagttgtaagaccccc------aattttagctaa-caatt-tacttt-----cttctatcatgaagactgctacaattcaggtcttgaagaaggctggtcgcccttcagagcgtctggtgagccacgagaattgtttatttaagaagccaatggagcatgaatgtgtgcatgtccaagagataacagaagcatctggcacagaagatgccgaagcaaatgctgagtatgataatgctctcaaggaagccattagaggtgtgcaagatgctgtaacggccattaatgaacatttagaagaagtgagatacgaaattgctgcccttgaagc---tgaataacttct---tatgc------------ca---------------t-aa-----------------cc--------------------taaaat-att-gagtca-gccata-------ttc-tagcac---------------------------------ctgcaaggatca--------------caac------------------------------------------------------------------------------------------------tgt-tgg----------------------gggttgaggtata-tc-----t----------tgt-tcgaatcca-------------tg-ggatag-atgctggtgagc-agg----------------------------tttactctaa---tg--------tagcctt------------------------------aacttattgatatattggattt----------------------------------------------------------------------------------------------------------------------------------------------------------------------------------------------------
>I28603_M223_Malvaceae_Gossypium_hirsutum_seq1
-----------------------------------------------------------------------------------------------------------------------------------------------------------------------------------------------------------------------------------cattgctcctcag------------------------------------------------------attattttattgaacaatggaat-------------------------------------ta-----------taatttaatgttgc----------------------cattctatgttatcagagatgagtgtcaggtacgggtatataaaaytcaawttcrwtattatattaaatatatatg---------------atacatattcttt----------------------------gtcatcaac------cttcttacm------------------tstatggctatattt-----------aatr--------------------tgtg-----------------ccttatwgtaaaatcctgc-----attctctgctgr-ygrkg-tawtata-watwytstat-acatagactgccacgattcaggtcttgaagaaggcaggtcrtccrtcrgagcgtbtgrwgaaccaygagaattgctcatttaagawrccaatggagcatgaatgtgtgcatctccaggagataacagaagctgccggaaccgaagaagcagaakhaaatgcygagtatgataatgctctcaaggaagccattagaggagtgcaagatgctgtaactgccattaacgaacatttagaagaagtgagatatgaaatygcagcccttgaaac---agagtaagttca----ctat------------tacat--------------aa-----------------mc--------------------camagt-gtt-tagtma-ctcaaa------ttatayagact---------------------------------yykmaaggattr---------caagaaaa------------------------------------------------------------------------------------------------gggt-t-c----------------------gggttcgkgtymr-gg-----ty-raggtwgktgwawartkcat---------------g-ttbtgt-gtgctgg------------------------------------gttgggtcaaa---tt--------trgtctaaat------------------------tttttgtgcttgatacatagggtttg---------------------------------------------------------------------------------------------------------------------------------------------------------------------------------------------------
>I28604_M032_Malvaceae_Entelea_arborescens_seq1
--------------------------------------------------------------------------------------------------------------------------------------------------------------------------------------------------------------------------------------------------------------------------------------------------------------------------------------------------------tccgattgaa----------------tttgttt--------------------------------------------ttctctgtaaattcag---------------------------------ttacatartaacataa--gatatcatgcatattttgagtgatsttcrr------cacgtatcyttttcatctgt------ttkytcccc-------------------------------------------------------------------------------------------atcttgtaagaccccs------aatttctgctga-cactt-tacttt-----attctatcacrcagactgctacaattcaggtkttgaagaaggcaggbcgtccgtcagagcgtctggtgagccatgagaattgtttgtttaagaagccaatggagcatgaatgtgtgcatgtccatgagataacagaagcatcyggcacrgargatgcagaagcaaatgccgagtatgawaatgctctraaggaagccattagaggtgtgcaagatgctgtaactkccattaatgaacatttagaagaagtgagatatgaaattgcagcccttgaagc---tgattaactcht---tatac------------cataa----------ctt-aa-----------------yc--------------------taaaac-tgt-tagtcg-gtcata-------tcc-tagtgt---------------------------------ctgcaaggatta---------caagagarg-----------------------------------------------------------------------------------------------ggtt-kgg----------------------ggggtraggtaca-tt-----ttcgagcttgktgt-gcgtatg------------------ttttct-gcagtgatgag--ggg---------------------------tatgggtc-------------------------------------------------------------------------------------------------------------------------------------------------------------------------------------------------------------------------------------------------------------------------------
>I28605_M235_Malvaceae_Abutilon_sp_seq1
----------------------------------------------------------------------------------------------------------------------------------------------------------------------------------------------------------------------------------------------------------------------------------------------------------------------------------------------------------------------------------tctggttcaaa----------------------gatgagtgtgagacacggatatataaaac--------------------------------ttagtaatatttata---------------tcatatattcttt---------------------------tttcatcaac------tttcttac--------------------------ctatttct-----------aatt--------------------catg-----------------ctttatcctaacaccctgc-----attttctgctga-caatg-tgtttt-----attctgt-acgtagactgctacaattcaggtcttgaagaaggcaggtcgcccgtcagagcgtctggtgaaccacaataactgcttatttaagaagccaatggagcatgaatgtgtgcatgtccacgagataacagaagctgccggaacggaagatgcagaagcaaatgcagagtatgataatgctctcaacgaagccattagaggagtgcaagatgctgtaaccaccattaatgaacatttagaagaagtgagatatgaaabtgcagcccttgaaga---agagtaagttga----cttc--aagtct-aa-ca---------------t-aa-----------------cc--------------------caaaat-gttctagtca-ctcaag-------ttc-ttttgt---------------------------------atgcaaggattt---------caaaattc------------------------------------------------------------------------------------------------gggg-t----------------------------tcgggttca-gg-----tcaaaatttagact-aaacttt----------------------------------------------------------------------------------------------------------------------------ttgtttatatcttgatacat-----------------------------------------------------------------------------------------------------------------------------------------------------------------------------------------------------------
>I28606_M033_Malvaceae_Reevesia_formosana_seq1
-------------------------------------------------------------------------------------------------------------------------------------------------------------------------------------------------------------------------------------gagcacc------------------------------------------------------------acttctatttaaatagga---------------------------------------------------------ttgattcaag----------------------tgtttcagtggtgtgagaatcatgcaaaa--------------------------------ctttagttacaaaag---------------atacatattcttt----------------------------ttcatcaat------tttcttat--------------------------ctatatct-----------aatc--------------------cata-----------------ccttcttgtaccatctcat-----aatttctgctga-caatt-tacttt-----cttctattatgaagactgctacaattcaggtgttgaagaaggcaggtcgcccatcagagcgtctggtgagccacgagaattgtttatttaagaagccaatggagcatgaatgtgtgcatgtccatgagataacagaagcatctggcacagaagatgcagaagcaaatgccgaatatgataatgctcttaaggaagccattagaggggtgcaagakgccgtaactgccattaatgaacatttagaagaagtgagatatgaaattgcagcccttgaagc---cgagtaattgca----gtat---------aa-tataa----------ctc-aa-----------------cc--------------------taaaat-gct-tagtca-----ta-------ttc-tagtgt---------------------------------ctgcaaggataa---------caagaa--------------------------------------------------------------------------------------------------------------------------------------------------------aaggttgggtt-gtacatgt---------------aattttgt-gtgctgg--------g---------------------------gttgggtctaa---tr--------tagcctaga--------------------------tttcgtaattgatacatt-ggattggttta---tgaaat------gtgagatt-----------------------------------------------------------------------------------------------------------------------------------------------------------------------
>I28607_M034_Malvaceae_Mansonia_altissima_seq1
---------------------------------------------------------------------------------------------------------------------------------------------------------------------------------------------------------------------------------------------------------------------------------------------------------------------------------------------------------gtgattgagtgc----------tgcattaatttaga----------------------gctttattatta----------------------------------------tcttttttattttagttaggtttg---------------aaacatgctcttt---------------------------tttyatcaac------tttaatgc--------------------------ctatatct-----------aatt--------------------tgta-----------------kcttcttgtaayatcctgc-----aycttcggctga-caatt-tttttk-----gttctaa-wtgaagacygctacaattcaggtcttgaagaaggcaggtcgcccatcagagcgtcyggtgagccatgagaattgtttatttaagaarccgayggagcatgaatgcgtgcatgtccatgagataacagaagcagctggcaccgaagatgcagaagcaaatgccgagtatgayaatgctctcaaggaagcaattagaggtgtccaagatgctgtaactgccattaatgaacatttggaggaagtgagatacgaaattgcrgctctggaatc---agartaacttaa----gaat---------aa-cataa----------ctt-aa----------------ccc--------------------taaaat-gtt-yagtta-atcata-------ttt-tagtgt---------------------------------ctttaatgagtt--------aaaagaaaa------------------------------------------------------------------------------------------------gggt-tct----------------------ggaatggactatg-gt-----tttaaagggtatattctgtttgctgt----------ttg---------------------------------------------------ctttggaccaa---tg------------------------------------------------tggttgatacatt-ggtttggctta---tcgaat------atatt--------------------------------------------------------------------------------------------------------------------------------------------------------------------------
>I28608_M035_Malvaceae_Hosfordia_alata_seq1
----------------------------------------------------------------------------------------------------------------------------------------------------------------------------------------------------------------------------------------------------------------------------------------------------------------------------------------------------------------------------------------------------------------------------------------------------------------------------------ttgaacaytkrwa---------------tyatatattytwt---------------------------rttstcattc------tatgttac--------------------------ctatatct-----------aatt--------------------catg-----------------ctytatcctaacaccctgc-----attttctgctga-caatg-tatttt-----attcyat-acraagactgctacgattcaggtcttgaagaaggcaggtcgcccgtcagagcgtctrgtgaaccacragaactgcttatttaagaagccaatggagcatgaatgtgtgcatgtccacgagataacagaagctgcvggaaccgaagatgcagaagcmaatgcagagtatgataatgctctcaacgaagccattagaggagtgcaagatgctgtaaccwccattaatgaacatttaraagaagtgagatatgaaattgcagcccttgaaga---agagtaagttsa----cttc--aaktct-aa-ca---------------t-aw-----------------cc--------------------caaaat-gtt-tagtca-ctcaag-------ttc-ttttkt----------------------------------tgcaaggattt---------caaawttc-------------------------------------------------------------------------------------------------ggg-t----------------------------tygggtyyr-rg-----gcaaaatywwkw---------------------------------------------------------------------------------------------------------------------------------------------------------------------------------------------------------------------------------------------------------------------------------------------------------------------------------------------------------------------
>I28609_M036_Malvaceae_Pentaplaris_davidsmithii_seq1
-------------------------------------------------------------------------------------------------------------------------------------------------------------------------------------------------------------------------------------------------------------------------------------------------------------------------------------------------------------------------------aatttttattta-------------------------------------------------------------------------------------tttatttatttttag---------------ttacgtactcttt----------------------------ttcatcaac------cttcttac--------------------------ctatatct-----------aatt--------------------catc-----------------tcttcttgtaacatcatgc-----atttgctgctga-caatg-tgtttt-----attctat-acgaagactgctacaattcaggtcttgaagaaggcaggtcgcccgtcagagcgtctggtgaaccacgaaaattgtttatttaagaagccaatggagcatgaatgtgtgcatgtccacgagatgacagaagcagctggaaccgaagatgcagaagcaaatgccgagtatgataatgctctcaaggaagccattagaggtgtgcaagatgctgtaactgccattaatgagcatttagaagaagtgagatatgaaatcgcagcccttgaaac---agaataagttga----ctat---agcat-aa-ct---------------t-aa-----------------cc--------------------caaaat-gtt-tagtca-ctctga-------gtc-tagtgt---------------------------------ctgcaaggatta---------caagagaa-------------------------------------------------------------------------------------------------ggg-t----------------------------tcaggttcg-gt-----ca-aggttgagccg-gt----------------------------------------------------------------------------------------------------------------------------------------------------------------------------------------------------------------------------------------------------------------------------------------------------------------------------------------------------------------
>I28610_M037_Malvaceae_Heritiera_littoralis_seq1
------------------------------------------------------------------------------------------------------------------------------------------------------------------------------------------------------------------------------------------------------------------------------------------------------------------------------------------------------------------------------------------------------------------------------------------------------------------------------------------aggat---------------ggagctgcttcttccatt-------------------ggattgattcaaa------tgttgcag--------------------------tggtttaa-----------gact--------------------tttaagtattgtaaagctaatttctaatgtgacattccac-----aatttctgctga-cagtt-tgcttt-----cttctatcatgaagactgctacaattcaggtccttaagaaagcaggtcggccatcagagcgtatagtgagtcacaaaaattgcttatttaagaagccaatggagcatgaatgtgtgcatgtccatgagataacagaagcagctggcacagaagatgcagaagcaaatgccgaatatgataatgctctcaaggaagccattagaggtgtgcaagatgctgtaactgtcattaacgaacatctagaagaagtaagatatgaaattgcagcccttgaggg---tgagtaacttca----ttat---------ta-cacaa----------ctt-aa-----------------cc--------------------caaagt-gtt-cggtca-gtc--a-------ttc-tgttgt---------------------------------ctgcaagaatta---------caagaaaa------------------------------------------------------------------------------------------------g-gg-ttg----------------------gggtt-cggtata-ct-----ttcaaggttggtgt-atgtgtg----------------------------ttgatg----agg---------------------------gttgggtctaa---cg--------tagccttaa-------------------------ttttcgtcagtaatacatt-tatttggtttc---tgaaa--------------------------------------------------------------------------------------------------------------------------------------------------------------------------------------
>I28611_M062A_Malvaceae_Durio_zibethinus_seq1
------------------------------------------------------------------------------------------------------------------------------------------------------------------------------------------------------------------------------------------------------------------------------------------------------------------------------------------------------------------ta-----------attttaaattatgt----------------------ttttttt-------------------aaa--------------------------------cattagttacgtagc---------------ataaatatatata-------------------tgtattttctttatcaat------tttcttrc--------------------------ctaattct-----------attt--------------------cttac--------------------cttgtaacatcaccc-----aatttctgstgacaaact-tacttt-----cttctatcatgaagactgctacgattcaggtcttgaagaaggcaggtcggccatcagagcgtccagtgagccacgaaaattgtttatttaagaagccaatggagcatgaatgtgtgcatgtccatgagataacagaagcagctggcacagaagatgcagaagcaaatgctgaatatgataatgctctcaaggaagccattagaggtgtgcaagatgctgtaactgccattaatgaacatttagaagaactgagatatgaaattgcagcccttgaagc---tgagtaagttca----ttat---------aa-cgcaa----------cct-------------------------------------------aaagt-ttt-cagtca-gtcata-------ttc-tagtgt---------------------------------ctgcraggatta---------caagaaaa------------------------------------------------------------------------------------------------gggt-tgg----------------------ggttggtg-tata-gt-----ttcaaggttagtgt-atgtgcgc-----------------------------------------------------------------------------------------------tgatg-------------------------aggcttgggtctaaacttgg---------------------------------------------------------------------------------------------------------------------------------------------------------------------------------------------------------
>I28612_M038_Malvaceae_Brachichyton_bidwillii_seq1
------------------------------------------------------------------------------------------------------------------------------------------------------------------------------------------------------------------------------------------------------------------------------------------------------------------------------------------------------------------------------------------------------------------------------------------------------------------------------------------------------------------------------------------------------------------------------------------------------------------------------------------------------------tgtaaagctaatttctattgtaacattccac-----aatttctgctga-caatt-tgcttt-----cttctatcatgaagactgctacaattcaggtccttaagaaagcaggtcggccatcagagcgtatagtgagccaccaaaattgcttatttaagaacccaatscagcatgaatgtgtgcatgtmcatgagataacagaagcagctggcacagaagatgcagaagcaaatgccgagtatgataatgctctcaaggaagccattagaggtgtgcaagatgctgtaactgccattaacgaacatctagaagaagtaagatatgaaattgcagcactcgaagc---tgagtaacttca----ttat---------aa-cataa----------ckt-aa-----------------cc--------------------twaagt-gtt-cagtca-gtc--a-------ttc-tattat---------------------------------ctgcaagaatta---------caagaaga------------------------------------------------------------------------------------------------g-cg-ttg----------------------gggttggggtata-ct-----ttcaaggttggtct-ttgtgtg----------------------------ctgatg----agg---------------------------gttggatctaa---tg--------tagcctaaa-------------------------ttt--------------------------------------------------------------------------------------------------------------------------------------------------------------------------------------------------------------------------
>I28613_M039_Malvaceae_Eriotheca_macrophylla_seq1
----------------------------------------------------------------------------------------------------------------------------------------------------------------------------------------------------------------------------------------------------------------------------------------------------------------------------------------------------------------------------------------------------------------------------------------------------------------------------------atagctccaaaaagggggtaatggaattgaacataratcsytmmrtatgcat--gtgcatgaactgcactdcathawy------ttttdtmvaa--------------------atggctrctdytyk------------------------------------------------------scttcyctwwwcgdactgytat--ccttgctrctrh-------tgtttcg---attcctat--------ctgctrccatttrtghgt-------gagtttytacctatyrgagcgtccggtgaaccacgagaattgtttatttaagawgccaatggagcatgaatgtgtgyacrtccacdagataamasahkcvrccgraacwgaaswtgcagaagcgaacgycgggtacgataatgctctcaaggaagccattcgaggtgtgcaggatgctgtaactvccattaatgaacatttagaagaagtcagatatgaaattgcaghccttgaagc---agardaadttha----htwthccaa----awtcrcgkgtcktckmrvctt-ma----------------bccddayg--------------gcrydwntgtt-ttktha-dwhaww-------yky-waktmt------------------------------------------------------cagmaagtaa----------------------------------------------------------------------------------------------gggt----------------------------------------gtkta--ytmratttyhrtyr-aakyawcyrws-----------yvwwtktgr--------------------------------------------acttcataaaggcatg---gattgtaccattaaaggkcc----------------ttttctttttctttaaw---------------------------------------------------------------------------------------------------------------------------------------------------------------------------------------------------------------
>I28614_M040_Malvaceae_Hydrogaster_trinervis_seq1
-------------------------------------------------------------------------------------------------------------------------------------------------------------------------------------------------------------------------------------------------------------------------------------------------------------------------------------------------a--cattgcatattgta----------------tttagttttgg------------------------tt--------------ttcttcacaaacttt---------------------tct--aactttagttacacaggat----------gttatgcatattttgcataatcttcg--------acacattcttttcatctat------tttgtcctt-----------------------------------------------------------------------------------------gtaagttgtaatacccc-------aacttttgctga-caatt-tacttt-----cttcaatcgtgaagactgctacaattcaggtattgaagaagactggttgcccatcagagcgcctggtgagccatgagaattgtttatttaagaagcccatggagcatgaatgtgtgcatgcccaagagataacagaagtatctggcactgaagatgctgaagcaaatgctgagtatgataatgccctcaaggaagccattagaggtgtgcaagatgctgtaactgccattaatgaacatttagaagaggtgagatacgaaattgcagcccttgaagc---tgagtaactcct---tatac------------cataa----------ctt-aa-----------------cc--------------------taaaat-gt---agtca-gtcata-------ttc-tagcgt---------------------------------ttgcaaggatca---------tgaggaaag------------------------------------------------------------------------------------------------ggt-tgg---------------------------gaggttca-tt-----ttttagcttggtgt-atgtgcaca-------------tg-tttttg-atgccg--------------------------------------gtttctctaa---tg--------tagcctt----------------------------g-ctataattgatatattggattggtttg-----------------------------------------------------------------------------------------------------------------------------------------------------------------------------------------------
>I28615_M041_Malvaceae_Pterygota_brasiliensis_seq1
-----------------------------------------------------------------------------------------------------------------------------------------------------------------------------------------------------------------------------------------------------------------------------------------------------------------------------------------------------------------------------------atgatgatga----------------------tgatgatgatgaggaggaggaggagagag--------------------------------agagagagagagaga---------------gagtgtgtgtgt-------------------------gtgtaatatcaat------tttcttac--------------------------ctaattct-----------aatt--------------------ttta--------------------tcttgtaatattccac-----aatttctgckga-caatt-tacttt-----cttvtatcatgaagachgccasymttcaggtcctgaagaaggcaggwcgrccatcakagcgtmtrgtgagccaygaaaattgcttatttaagaagccaatggakcatgaatgtgtgcatgyccdtgrgrtaacagaagcakctggcacagaagatgcagaagcaaatbycdaktatgataatgctctcaaggaagccattagaggtgtgcaagatgctgtaactgccattaacdawcatctagaagaagtaagatatgaaattgcarctcktgaagc---tgagtaacatyg----ttat---------aagtacaa----------ctt-aa-----------------cc--------------------taaatt-gtt-cagtca-gtc--a-------ttc-tattgt---------------------------------gttcaaaggtta---------caagagaa------------------------------------------------------------------------------------------------aagt-t-------------------------gggctgggtata-ct-----ttcaaggttggtgt-acgtctg----------------------------ctgata----a-------------------------------tgggtctaa---tg--------tggcctaaa-------------------------tttc-------------------------------------------------------------------------------------------------------------------------------------------------------------------------------------------------------------------------
>I28616_M042_Malvaceae_Leptonichya_maranta_seq1
----------------------------------------------------------------------------------------------------------------------------------------------------------------------------------------------------------------------------------------------------------------------------------------------------------------------------------------------g-----gtgtaagtattatctaaaattt---tcatttttcattttgt----------------------ttttttt---------ttttttttgtaaa--------------------------------ctttagttaaatgggat-------------agatatgcttattgtgagtgattttcaatacatttttcctttttatctat------tttctcac--------------------------ctatatct-----------aatt--------------------ctta-----------------ccttgttgtaagatcctca-----aatgtatgctga-caatt----ttt-----tttttatcttgaagactgctacaattcagatcctgaagaaggctggtcgtccctctgagcgtccrgtgagccatgagaattgtttatttaagaagccaaaggagcatgaatgtgtgcvtgtccatgagatcacagaagcagccggcacggaagacgcagaagcaaatgccgagtatgataatgctctcaaggaagccattagaggtgtgcaagatgctgtaactgccattaatgatcatttagaagaagtgagatatgaaattgcagcccttgaagc---tgagtgacttat----ctat---------aa-cataa----------ctt-------------------acc--------------------taaaat-gtt-tagtcg-gtctta-------ttc-tagtgc---------------------------------ccacaaggatta---------caagggtt------------------------------------------------------------------------------------------------gggt------------------------------tgtggtata-gt-----ttcaatgctagtgtatctcatgt------------------tttgt-gtgctgataagg-ggg---------------------------gtcggatctaa---t------------------------------------------------------------------------------------------------------------------------------------------------------------------------------------------------------------------------------------------------------------------------
>I28617_M043_Neuradaceae_Neurada_procumbens_seq1
--------------------------------------------------------------------------------------------------------------------------------------------------------------------------------------------------------------------------------------------------------------------------------------------------------------------------------------------------------------------------------------------------------------------------------------------------------------------------ct----------atacacaaaaa--------gaaatatttacacctctaatgkattaaata------------------------------------------------------------------------------------agctaa------------------ccca-----------------ataagttagaagaagtcgagatcggcttgttgatga-------ttcttt--atctctctcttttgaagacagctacaattcagttgttgaagaaggcgggacgcccgtctgagcgtccaataagccatgaaaactgcagaatcaggaacgcaaatgtgcacgaatgcgttcatctccatgagataacagaagcttcaggcactgaagaagctgaagctgatgctgagtacgacaacgctttgaaagaagcaatcagaggcgttcaagatgctgtgaccgccattaatgagcatctggaagaaatcagatatgaaattgccgcaatcgaagc---agaatgacttta---------------------------------------aa----------------------------------------------attgcatcct-gtaata-------ctt----------------------------------------ttaaaaggtaca------------------------------------------------------------------------------------------------------------------------------------------------------------------------------------------------------------ttttg------------------------------------------------------------------------------------------------------------------------------------------------------------------------------------------------------------------------------------------------------------------------------------------------------------------------------------
>I28618_M044_Malvaceae_Pentace_laxiflora_seq1
------------------------------------------------------------------------------------------------------------------------------------------------------------------------------------------------------------------------------------------------------------------------------------------------------------------------aaattcccagatcatttcggatg--------------attttta-----------atttctaattatgt----------------------tttttt--------------ctagtaaaa--------------------------------cattatatttatagg---------------atacata--------------------------attttcctttaatcaat------ttccttac--------------------------gtaattcc-----------attt--------------------ctcaa--------------------attataaca-----c-----aatttctgctga-aattt-tacttt-----cttctatcatgaagacagctacaattcaggtcctgaagaagacaggtcgaccatctgagcgtctagtgagccacgaaaattgtttatttaagaagccaatggagcatgaatgtgtgcatgtccatgagataacagaagcagctggcacagaagatgcagaagcaaatgcwgagtatgataatgctctcaaggaagccattagaggtgtgcaagatgctgtaactgccattaatgaccatttagaagaagttagatatgaaattgcagcccttgaagc---tgagtaacttca----ttat---------ca-cacaa----------gtt-ac-----------------tc--------------------taagct-gtt-cattca-gtct-------------taatgt---------------------------------ctgcgaggatta---------caagaaac------------------------------------------------------------------------------------------------cggk-tgg----------------------ggttggggttgca-gt-----ttcaaggtkrywry-abayrtrc-----------------------------------------------------------------------------------------------ttaaa-------------------------tttccataattaatacattgagtttgtttg-----------------------------------------------------------------------------------------------------------------------------------------------------------------------------------------------
>I28619_M045_Malvaceae_Phragmotheca_mammosa_seq1
-------------------------------------------------------------------------------------------------------------------------------------------------------------------------------------------------------------------------------------------------------------------------------------------------------------------------------------------------------------gcagcgt-----------aagtattatgtaaa----------------------acttaatttta--------------------a--------------------------tttttttagttacatatg---------------atacatactcttt----------------------------ttcatcaac-------------------------------------------------------------tt--------------------catg-----------------ccatcttgtaacatcctgc-----cttttccgctga-caatg-tatgtt-----attctat-atgaagactgctacaattcaggtcttgaagaaggcwggtcgcccatcagagcgtctagtgaaccatgagaattgtttatttaagaagccaakggagcatgaatgtgtgcatgtccaagagataacagtagcagctggaacagaagacgcggaagcaaatgccgagtatgataatgctctcaaggaggccattagaggggtgcaagatgctgtaactgccattaatgaacatttagaagaagtgagatatgaaatagcagcccttgaagc---agagtaagttcw----ctat---------aa-cataa---------ctta-ac-----------------cc--------------------aaaaat-gtt-tagtca-gtcaaa------tttg-taatgt---------------------------------ctgcaaggatta---------ctagaa-a------------------------------------------------------------------------------------------------aggg------------------------------ttggggttg-gg-----tc-aagtttggtg--aagtgtat---------------gtttttgt-gtgctgg------------------------------------gttgggtctaa---tt--------tagcctaaa-------------------------tttttgtgcttgatacattgggtttg---------------------------------------------------------------------------------------------------------------------------------------------------------------------------------------------------
>I28620_M046_Malvaceae_Camptostemon_shultzii_seq1
-----------------------------------------------------------------------------------------------------------------------------------------------------------------------------------------------------------------------------------------------------------------------------------------------------------------------------------------------------------------------------------------------------------------------------------------------------------------------------------------------------------------------------------------------------------------------------------------------------------------------------------------------------tg-----------------ccttgttgcaaaatcctgc-----rttttctgctga-ctatg-tatttt-----attctat-acaaagactgcaacgattcagatcttgaagaaggcaggtcacccgatggagcgtctggtgaaccacgataattgcttatttaagaagccaatggagcatgaatgcgtgcatgtccacgagataacagaagcctccggaaccgaagatgcagaagcaaatgccgagtatgataatgctctcaaggaagccattagaggagtgcaagatgctgtaaccaccattaatgaacatttagaagaagtgagatatgaaattgcagcccttgaagc---agagtaacttct----ctat---------aa-ca---------------t-aa-----------------cc--------------------ywattk-ktt-wrkcc--ctcaaa-------ttc-tactgt---------------------------------ctgctaggatta---------caataaaa-------------------------------------------------------------------------------------------------ggg-t----------------------------ttgggatcg-tg-----tg-aaggttgg----------------------------------------------------------------------------------------------------------------------------------------------------------------------------------------------------------------------------------------------------------------------------------------------------------------------------------------------------------------------
>I28621_M153_Malvaceae_Trichospermum_sp_seq1
-----------------------------------------------------------------------------------------------------------------------------------------------------------------------------------------------------------------------------------------------------------------------------------------------------------------------------------------------------------tgttgaa-------------ttatcttccttaggaaagaacaactggaaaaggggatatc--------------ttctggataaactaa---------------------tgttcaatttgtattacaagatagcat-----catcttaccatctcactagcaaatt-------------atacctttttcctacat------tttacccttga--------------ttgagtcatctktattttgtckataacttmtt-----------------------------------------gtamgwtktagaa-cmch------cawttttgctga-cwrtt-trcttt-----cttctatcaygaagactgctacaattcaggtcttgaagaadgycggtcgcccatcagagcgtctggtgagccatgagaattgtatattdaagaagccwatggagcatgaatgtgtgcatgtccaagagataacagaagcatctggcacagaagatgchgaagcaaatgctgagtatgataatgctctcaaggaagccattagaggtgtgcaagatgctgtaactgccattaaygaacatttagaagaagtgagatatgaaattgcagcccttgaadc---tgagtaactcct---cacac------------catah----------ctd-aa-----------------cc--------------------waaaat-gtk-tatyma-gbcata-------ttc-tagcgt---------------------------------ctgcaaygatca---------caagraaa------------------------------------------------------------------------------------------------gggt-ggg----------------------ggahtgaggtata-tt-----tttgygcttggtgt-atgyatgtt----------------ttctcg-atgctgataarc--------------------cs---------gttttccataa---tg--------tagcctaac----------------------------ttataattgatatattgga-------------------------------------------------------------------------------------------------------------------------------------------------------------------------------------------------------
>I28623_M048_Malvaceae_Abroma_augusta_seq1
------------------------------------------------------------------------------------------------------------------------------------------------------------------------------------------------------------------------------------------------------------------------------------------------------------------------------------------------------------------------------------------------------------------------------------ttttttcttaaa--------------------------------ctttagtttcgtaggat-------------agatacgctttttgtgagtgatcttcaatacattttttctcttcatctat------gttcttac--------------------------ctatatatag---------aatt--------------------atta-----------------cctc-ttgtaagatcccct-----aatgtctgctga-caatt-tacttt-----cttctatcttgaagactgctacagttcaggtcctgaagaaggctggtcatccctcggagcgtctagtgagccatgagaattgtttatttaagaagccaatggagcacgtatgtgtgcatgtccatgagatcacagaatcatccggcatggaagatgcagaagcaaacgctgagtatgataatgctctcaagcaagccattagaggtctgcaagatgctgtaacagccattaatgaacatttagaagaagtaagatatgaaatcgcagcccttgaagc---tgagtaacttct----ccat---------ta-cataa----------ctt-------------------acc--------------------taaaat-gtt-tagtcc-gtcata-------ttc-tagtgt---------------------------------ccggatggatta---------caagggtt------------------------------------------------------------------------------------------------gggt----------------------------ggtgaggtata-gt-----t--------------------------------------------------------------------------------------------------------------------------------------------------------------------------------------------------------------------------------------------------------------------------------------------------------------------------------------------------------------------------------
>I28624_M049_Malvaceae_Corchoropsis_tomentosa_seq1
-----------------------------------------------------------------------------------------------------------------------------------------------------------------------------------------------------------------------------------------------------------------------------------------------------------------------------------------------------------------------------------------------------------------------------------------------------------------------------tggttttaggtagtggaa---------------aactttaattttt----------------aatgattttttgtttgttaacattagttccaataga-----------------------atatatataa-----------aatttcaatttccttgtctaatgctagat----------------tttaccctgaacatcccac-----aacttctgctga-caatt-tacttt-----tttctatactgaagactgctacaattcaagtcttgaagaaggcaggtcgtccatcagagcgtctagtgagccacgcgaattgttcatttaagaagccaatgcagcatgaatgtgtgcatgtccatgagataacagaggtaactggcacagaagatgcagaagcaaatgctgagtacgataatgctcttaaggaagcaattagaggtgtgcaagatgctgttactgccatcaatgaacatttagaagaagtaagatacgaaattgcagctcttgaagc---tgagtagcttca----ttag---------aa-cataac---attttattt-aa-----------------cc--------------------tattgt-gtt-cagtta-ctca---------ttc-tagtat---------------------------------ctgcagggattctag--attctaagaaaa------------------------------------------------------------------------------------------------gggt-t------------------------aggttcgggtgcagtg-----tcaaaggttggtat-ccttgtgct-------------------ggt--------------tag---------------------------ggttggtctaataatg--------ctgcctaaa-------------------------tttccataattaata--------------------------------------------------------------------------------------------------------------------------------------------------------------------------------------------------------------
>I28625_M193_Malvaceae_Apeiba_tibourbou_seq1
------------------------------------------------------------------------------------------------------------------------------------------------------------------------------------------------------------------------------------------------------------------------------------------------------------------------------atcatctaaactttt---ta--ttttctatattgta----------------ttttgttttgt------------------------tt--------------ttctytgtaaaaacaaa------------------s-------------ttacatrgwaacataa--gatgtcatscatattttgaktgatgttcaa------cacatttcbttttcwtctrw------tttcycccc-------------------------------------------------------------------------------------------atcttgtaagaccccy------ratttctgctga-cactt-tac---------ktctatcaygcagachgctayvattcaggtcttgaagaaggcaggtcrtccgtcagagcgtctggtragccatgagaatkktgtgtttaagaagccaatggagcatsaatgtgtgcdtgttcatgagataacagaagcatctggcachgaagatgcdgaagcaaatgctgagtatgataatgctctaaaggaagcsattagaggtgtgcaakatgctgtaactkccattaatgaacatttagaagaagtgagatatgaaattgcagcccttgargc---tkastaactcat---tawac------------crtaa----------cwt-aa-----------------cc--------------------taaaacattt-tagtca-gtyata-------aca-tggtgt---------------------------------ctgcaagratta---------caagarwag-----------------------------------------------------------------------------------------------gktw-k------------------------ggggyrakgtata-tt-----ttcragcttggtgt-rcgtatg------------------ttttct-gcagtgatgaga-ggg---------------------------tatgggtctaa---tg--------t-------------------------------------accctaaattatagtagct------------------------------------------------------------------------------------------------------------------------------------------------------------------------------------------------------
>I28626_M226_Malvaceae_Helicteres_guazumifolia_seq1
----------------------------------------------------------------------------------------------------------------------------------------------------------------------------------------------------------------------------------------------------------------------------------------------------------ctttcttgaagcatggagcctcttctccc--------------atttataattgatta-----------agtatttatttaaa----------------------actcta------------------------------------------------ttttttcttttagttagatttg---------------aaacatgctc-tt---------------------------tttcatcatc------tttcttac--------------------------ccacgtgt-----------aatt--------------------tgta--------------------tcttgtaacatcctgc-----attttctgctga-caatt-kttttt-----gttstat-atgaagactgctacaattcaggtcttaaagaaggcaggtcgcccatcagagcgtctggtgagccatgagaattgcttatttaagactccaatggagcatgaatgcgtgcatgtccatgagataactgaagcagctggcactgaagatgcagaagcaaatgcagagtatgataatgctctcaaggaagcaattagaggtgtccaagatgctgtaactgccattaatgaacatttggaggaagtgagatacgaaattgcagcccttgaatc---tgagtaacttca----gtat---------aa-cataa----------ctt-aa----------------ccc--------------------taaact-gtt-cagtca-atgatg-------ttc-taatgt---------------------------------cttcaaggagtt--------aaaagaaaa------------------------------------------------------------------------------------------------gtgt-tgt----------------------ggaatggggtata-gt-----ttcaaagggaatgttttgtttgctg------------tt---------------------agc---------------------------gttgagaccaa---tg--------tggcctaagtt----------------------------------------------------------------------------------------------------------------------------------------------------------------------------------------------------------------------------------------------------
>I28628_M051_Malvaceae_Werklea_horrida_seq1
---------------------------------------------------------------------------------------------------------------------------------------------------------------------------------------------------------------------------------------------------------------------------------------------------------------ycggaattataatt------------------------ttatgttgccattct-----------tactctgatttgga----------------------gaygagtgtcagayaygagcmtgtawraywya--------------------------wkttttgtagtacattaa---------------atatatatgatgy---------------------------tttcaacaacw----ttgttttac--------------------------ctatatct-----------aatc--------------------catr-----------------mcttattgcaaattcctgc-----attttctgctga-cartg-tatttt-----wttctrt-cyraagactgctacaatycaggtcttgaagaaggcaggtckmccgtcagaacgcctggtgaachaygakaattgcttattcaakaagccaatggagcatgaatgtrtgcatctccacgagataacagaagccgccggaaccgaagatgcagaagcaaatgccgagtacgataangctckcaargaagccattagaggagtgcaagatgctgtaaccacmattaatgaacatttagaagaartgagatatgaaattgctgcccttgaagc---mgagtaagktct----cyat---------aa-ca---------------t-aa-----------------ct--------------------caaact-gtt-gagtca-ctcaaa-------ttc-tagcct---------------------------------ctgcaaggatta---------caagaaaa------------------------------------------------------------------------------------------------dgkt-t----------------------------csggktysa-wk-----tccgtattcsggtc-aaggttg--------------------------------------------------------------------------------------------------------------------------gtgtaagtatgtcttgggtgctgggttctggttgg---ttcaaa------ttta---------------------------------------------------------------------------------------------------------------------------------------------------------------------------
>I28629_M052_Malvaceae_Spirotheca_rosea_seq1
-------------------------------------------------------------------------------------------------------------------------------------------------------------------------------------------------------------------------------------------------------------------------------------------------------------------------------------------------------------------------------tatggatacttaaa--------------------------------------gaaaaatgaagaattaaaacaa--------------------cataattcgtaacatatg---------------atgcatattcttt----------------------------ttcatcaac------tttcttgc--------------------------ttatatct-----------aatt--------------------catg-----------------ccttcttgtaacatcctgc----atttttcagctgacaaatgttttttt-----attctatrtgaaagactgctacaattcaggtcttaaagaaagcaggtcgrccatcagagcgtccggtgaaccacggaaattgtttatttaagaagccaatggagcatgaatgtgtgcatgttcacgagataactgaagcggccggaacagaagatgcagaagcgaacgccgaatacgataatgctctcaaggaagccattagaggcgtgcaagatgctgtaactgccattaatgaacatttagaagaagtcaggtatgaaattgcagcccttgaagc---agagtaagttca----gtat---------aa-catgt--------aactt-aa-----------------gc--------------------taaact-gtt-tagcca-atcaac-------ttc-tagtgt---------------------------------cagccrgta--------------------------------------------------------------------------------------------------------------------gggg-t--------------------------------------gt-----tctttattcggttttaactgaat------------------------taacttact----gaa---------------------------tttgaatttgg---tt--------tagttaatca------------------------gttaactgaaaaaaa---tcggtttggttat---caaaag------aa-----------------------------------------------------------------------------------------------------------------------------------------------------------------------------
>I28630_M053_Malvaceae_Huberodendron_swietenioides_seq1
--------------------------------------------------------------------------------------------------------------------------------------------------------------------------------------------------------------------------------------------------------------------------------------------------------------------atatga---------------------------------------------------------taaattcaat----------------------tcttgcagcc---taagtattatgtaaaacttaa-----------ttttattttatttttagttrcattacatatg---------------atacatactcttt----------------------------ttcatcaac------tttcttrc--------------------------crctatct-----------aatt--------------------catg-----------------ccttgttgtaacgtcctgc-----attytctgctgr-caatg-twtttt-----attctat-atgaagactgctacaattcaggtattgaagaaggcaggtcggccatcggagcgtccggtgaaccacgagaattgtttatttaagaagccaatggagcatgaatgtgtgcatgtccatgabmtaacagaagcagccggaaccgaagatgcagaagcggatgccgagtaygataatgctctcaaggaagccattagaggtgtgcaagatgctgtaactgccattaatgaacatttagaagaagtcagatatgaaattgcagcccttgaagc---agagtaagttca----ctat---------aa-cgtat--------aactt-aa-----------------cc--------------------taaact-gtt-kagtca-gtcraa-------ttc-tagtgt---------------------------------ctgcaagyag-------------------------------------------------------------------------------------------------------------------ggtg-t--------------------------------------gt-----tcg-tatttggttttaaccraat------------------------taacygatt----gaa---------------------------atttaattcgg---tt--------cggttaac-------------------------------ctgaaaaaaat--taggttcgkttat---tggaag------aaaattta-----------------------------------------------------------------------------------------------------------------------------------------------------------------------
>I28631_M054_Malvaceae_Trochetiopsis_benjaminae_seq1
--------------------------------------------------------------------------------------------------------------------------------------------------------------------------------------------------------------------------------------------------------------------------------------------------------------------------------------------------------------------------------------------------------------------------------------------------------------------------gcagtggtttaggtagt-gaa---------------aactataatattt----------------aatgatcttttgtttgttaacatcagttctaatggatatatagacacacacacacgtgtatatatatat-----------a-----------------------tatat----------------attaccctgaacatcctac-----aagatctgctga-caatt-tacttt-----tttctacaacgaagactgctacaattcaagtcttgaagaaggcaagtcgtccgtcagaccgtctagtgagccacgagaattgttcatttaagaatccaatggggcacgaatgtgtgcatgtccatgagataacagaggcaactggcacagaagatgcagaagcaaatgctgagtatgataatgctctcaaggaagcaattagaggtgtacaagatgctgttattgccatcaatgaacatctagaagaagtgagatacgaaattgctgcccttgaatc---tgaataacttca----atag---------aa-cattac--------------------------------------------------------------tt-cagtta-gtca---------ttc-tagtat---------------------------------ctgcaaggattcta--------aggaaaa------------------------------------------------------------------------------------------------gggt-tcga---------------------tggttggggtatagcg-------------ttgtgt-ccatgtgctg------------aaggtcgat--------------gag---------------------------ggttcatctaatactg--------ctgaatagc-------------------------ttcagcagaacgttacgtttaa-------------------------------------------------------------------------------------------------------------------------------------------------------------------------------------------------------
>I28632_M055_Malvaceae_Eriolaena_candollei_seq1
---------------------------------------------------------------------------------------------------------------------------------------------------------------------------------------------------------------------------------------------------------------------------------------------------------------------------------------------------------------------------------------------------------------------------------------------------------------------------------------------------------------------------------------------------------------------------------------------------------------g-----------a-----------------------yayat----------------attaccctgaacatcctac-----aagttctgctga-caatt-tacttt-----tttctgtaacgaagactgctacaattcaagtcttgaagaaggcaggtcgtccgtcagacmgtctagtgagccacgagaattgttcatttaagaarccaatgrgrcacgaatgtgtgcatgtccatgagataacagaggcaactggcacagaagaygcagaagcaaatgctgagtatgataatgctctcaaggaagcaattagaggtgtacaagatgctgttattgccatcaatgaacatctagaagaagtgrgatacgaaattgcagcccttgaatc---tgaatagcttca----atag---------aa-cattac---ttttaactt-aa-----------------ac--------------------tatttt-gtt-cggtta-gtca---------ttc-tagtat---------------------------------ctgcagggrttcta--------amraraa------------------------------------------------------------------------------------------------rggt-t------------------------yrgtyrgggtatagcg-----tcagaggtttgtgt-ccsys-------------------------------------------------------------------------------------------------------------------------------------------------------------------------------------------------------------------------------------------------------------------------------------------------------------------------------------------------------------
>I28633_M056_Malvaceae_Adansonia_digitata_seq1
-tgagt---------------------------------------------------------------------------------------------------------------------------------------------------------------------------------------------------------cctaataacatagcatgagtccgagtaacatag------------------------------------------------------cttcacccatttaaatagga---------------------------------------------------------ttaattcaat----------------------tcttgcggcc---taagtattatgtaaaactt---------------------------ttttttcgttacagacg---------------ataca--------------------------------------------------------------------------------------ttaattc-----------aatt--------------------cttg-----------------c-----------------------attttatgctgac-aata-------------ttctat-atgcagactgctacaattcaggtcttaaagaaagcaggccggccatcggagcgtccggtgaaccacgagaattgtttatttaagaagccaatggagcatgaatgtgtgcacgtccacgagataacggaagcagccggaactgcagatgcagaagcgaacgccgagtatgataatgctcttaatgaagccattagaggtgtgcaagatgctgtgactgccattaatgaacatttagaagaagtcagatatgaaattgcagcccttgaagc---agagtaagttca----ctata--------aa-tttat--------aactt-aaa---------------cct--------------------tagact-gtt-tagtca-gtcaag-------ttc-taatgt---------------------------------cagcaagta--------------------------------------------------------------------------------------------------------------------ggga-t--------------------------------------gt-----tcattagtcggttctaaccaaat------------------------taactaact----gaa---------------------------tttgaatttga---tt--------cggttaattg------------------------gttaactgaaaaaaat--tctgttcagttat---caaaaa-------------------------------------------------------------------------------------------------------------------------------------------------------------------------------------
>I28635_M058_Malvaceae_Byttneria_aculeata_seq1
a-----------------------------------------------------------------------------------------------------------------------------------------------------------------------------------------------------------------------------------------------------------------------------------------------------------------------------------------------ta-----------------------------agtatttatttttc---t---------------ctgtgttt-------------ttatttctgaa--------------------------------ctttatttacataggat-------------atatagggttcttgtgagtga---------------------tcttcagcat--atttttctwtttt-------------------------------------------------------------------------------------tctcaccttttaagattcct------actttctgctga-------cattttccaaacttttgt--cgaagactgctacacttcaggtcctcaagaaggcgggtcgtccctcagaacgtctagtaagccatgaaaattgtgtattcagaaaaccaatggaacaygaatgtgtgcatgthcatgagatcacagaagcatccggcacagaagatgcagaagcaaatgctgagtatgataatgctctcaaggaagccattagaggtgtgcaagatgctgtaaccaccattaatgatcatttagaagaagtaagatacgaaattgcagccctagaagc---tgagtaacttct----ttat---------ay-catga----------ttt-aa-----------------tc--------------------caaaat-gtt-tagtsa-ttcata-------ttc-tagctcccaa-----------------------------ttgatagtatagtt------------------------------------------------------------------------------------------------------------------------------------------------------------------tctaaggctgatgc-atgtactgtatg-------------tttgat-ggtaaggtagagggggyyrkgta--------------------ctcatgtccga-ctta------------------------------------------tttctgtttttgagacattggattggtatg----tggaatg------------------------------------------------------------------------------------------------------------------------------------------------------------------------------------
>I28636_M059_Malvaceae_Pterospermum_pierrei_seq1
-----------------------------------------------------------------------------------------------------------------------------------------------------------------------------------------------------------------------------------------------------------------------------------------------------------------------------------------------------------------------------------------------------------------------------------------------------------------------------------------------------------------------------------------------------------ttaacattagatgya-trwa---------------------wtacatacatat-----------att---------------------tatta----------------attttcttgacta-----------atgttctgctga-caatt-taattt-----tttctatcatgaagactgctacaattcaagtcttgaagaaggcaagacgtccgtcagagcgtctagtgagccacgaaaattgtttatttaagaagccaatggagcatgaatgtgtgcatgtccatgaaataacagaagcaactggcactgaagatgcagaagcaaatgccgagtatgataatgctctcaaggaggcaattagaggtgtgcaagatgctgttacygccattaatgaacatttagaagaagtgagatatgaaattgcagcccttgaatc---tgagtaggttta----ttag---------aa-crtaacac-----------aa-----------------cctatt-----------------------gttttagtca-gtca---------ttc-tagtgt---------------------------------ctgcaaggattc---------taagaaaa------------------------------------------------------------------------------------------------ggtt-------------------------------------------------------------------------------------------------------------------------------------------------------tg--------gtctctaaa-------------------------tttccatcattaatacattgggttcatttaa---tatata-------------------------------------------------------------------------------------------------------------------------------------------------------------------------------------
>I28637_M060_Malvaceae_Duboscia_vifidiflora_seq1
------------------------------------------------------------------------------------------------------------------------------------------------------------------------------------------------------------------------------------------------------------------------------------------------------------------------------------------------------ttgcatattgtatttag--------ttttttttttttgt------------------------tt--------------ttcttcacacacttt---------------------tct--aactttagttacacaggat----------attatgcatattttaattgatcttca--------acctatttttttcatctag------ttttacttc----------------------------------------------tt-----------------------------------------gtaagttgtaagaccccc------aagttttgctga-caaat-tacttt-----cttctaccatgaagactgctacaattcaggtcttgaagaaggccggtcgcccatcagagcgtctggtgagccatgagaattgtttatttaagaagccaatggagcatgaatgtgtgcatgtccatgagataacagaagcatctggcacagaagatgccgaagcaaatgccgagtatgataatgctctcaaggaagccattagaggtgtgcaagatgctgtaactgccattaatgaacatttagaagaagtaagatatgaaattgcagcccttgaagc---tgagtaactcct---tatcc------------cataa----------ctt-aa-----------------ca--------------------taaaat-gt-----cca-gtcata-------ttc-tagcat---------------------------------ctgcaaggatca---------caagaaaa------------------------------------------------------------------------------------------------gggt-ttg----------------------gggttgaggttta-tt-----ttcgagcttggtgt-atgtatgca-------------tc-tgcaaa-gatcacaagaaa-agggtttgggg------------tcgaggtatattttcgag---ct--------tggtgtatgtatgca------------------------------------------------------------------------------------------------------------------------------------------------------------------------------------------------------------------------------------------------
>I28638_M061_Malvaceae_Basiloxylon_brasiliensis_seq1
---------------------------------------------------------------------------------------------------------------------------------------------------------------------------------------------------------------------------------------------------------------------------------------------------------------------------t---------------------------------acatctc-----------tccttgtgttgcac----------------------ccttaatc--------gataaatgaaaaa--------------------------------tcttctttgaagcac---------------ggagctgcttttcctttttaaatt-------------ggattgattcaat------tgttgcag--------------------------tggttgaa-----------gact--------------------tttaagtattgtaaagctagtttcaattgtaacattccat-----aatttctgctga-caatt-tgcttt-----cttctgtcatgaagactgctacaattcaggtccttaagaaagcaggtcggccatcagagcgtattgtgagccacgaaaattgcttatttaagaagccaatggaacatgaatgtgtgcatgtccatgagataacagaagcatctggcacagaagatgcagaagcaaatgccgagtatgataatgctctcaaggaagccattagaggcgtgcaagatgctgtaactgctattaatgaacatctagaagaagtaagatatgaaattgcagcccttgaagt---tgagtaacttca----ttat---------aa-cacaa----------ctt-aa-----------------cc--------------------tgaagt-gtt-cagtca-gtcata-------ttc-tagcat---------------------------------ctgcaaagatta---------caagaaaa------------------------------------------------------------------------------------------------g-g---tt----------------------gggttgggatata-tt-----ttcaggattggtgt-atgtgtg----------------------------ctgagg----agg---------------------------gttgggtctaa---tg--------tagcctaaw-------------------------tttscatawtttatacatt-tatttggtctg---tgaaat------gcat---------------------------------------------------------------------------------------------------------------------------------------------------------------------------
>I28639_M249_Malvaceae_Gyranthera_amphibiolepis_seq1
---------------------------------------------------------------------------------------------------------------------------------------------------------------------------------------------------------------------------------------------------------------------------------------------------------------------------------------------------------------------------------------------------------------------------------gagcaaca-------------------------------------tagtttcgttacatatg---------------atacatacttttt----------------------------ttcttcaac------tttcttac--------------------------ctatatct-----------aatt--------------------catg-----------------ccttcttgtaacatcctgc-----attttctgctga-caatg-tatttt-----attctat-atgaagactgctacaattcaggtcttgaagaaggcaggccggccatcggagcgtccggtgaaccatgataattgtttatttaagaagccaacggtgcatgaatgtgtgcatgtccatgagataacagaagcagccggaactgaagatgcagaagcgaatgctgagtacgataatgctctcaaggaagccattagaggtgtgcaagatgctgtaaccgccattaatgaacatttagaagaagtcagatatgaaattgcagcccttgaagc---agagtaagttca----ctgt---------aa-catgt--------aactt-aa-----------------cc--------------------taaact-gtt-tagtca-gtcaaa-------ttc-tagtgt---------------------------------ccgcaagtag-------------------------------------------------------------------------------------------------------------------ggtg-t--------------------------------------gt-----tcattattcggttttaaccgaat------------------------taaccgatt----gaa---------------------------atttaattcgg---tt--------cggttaac-------------------------------ctgaaaaaaat--ttggttcggttat---tggaag------aa-----------------------------------------------------------------------------------------------------------------------------------------------------------------------------
>I28640_M062B_Malvaceae_Diplodiscus_paniculatus_seq1
---------------------------------------------------------------------------------------------------------------------------------------------------------------------------------------------------------------------------------------------------------------------------------------------------------------------------------------------------------------------------------------------------------------------------------------------------------------------------------------------------------------tacata--------------------------attttcttttaatcgat------cttcatac--------------------------ttaattgc-----------gttt--------------------cttga--------------------cttgtaaca-----a-----aatttctgctga-aaatg-tatttt-----cttctatcatgaagactgctacaattcaggtcctgaaaaaggcacgycgaccatctgaacgtctagtgagccatgaaaattgtttatttaagaagccaatggagcatgaatgcgtgcatgtccatgagataacagaagcagctggcacagaagatgcagaakyaaatgcagagtatgataatgctctcaaggaagcaattagaggtgtgcaagatgctgtaactgccattaatgaacatttggaagaagttagatatgaaattgcagccctagaatc---tgagtaacttca----ttat---------ca-cacaa----------ctt-a-----------------------------------------aaact-gtt-cattca-gtc----------------atgt---------------------------------ccacaaggctta---------catgaaaa------------------------------------------------------------------------------------------------cggt-tgg----------------------gatacgggttgta-gt-----ttcaaggttgttgt-acatgtgc-----------------------------------------------------------------------------------------------ttaaa-------------------------tttc-------------------------------------------------------------------------------------------------------------------------------------------------------------------------------------------------------------------------
>I28641_M063_Malvaceae_Brownlowia_peltata_seq1
---------------------------------------------------------------------------------------------------------------------------------------------------------------------------------------------------------------------------------------------------------------------------------------------------------------------------------------------------------------------------------------------------------------------------------------------aaa--------------------------------cattatattcatagg---------------ataaata--------------------------attttcctttaatcaat------ttccatac--------------------------ctaattcc-----------attt--------------------ctc-a--------------------attgtaaca-----c-----aatttctgctga-aattt-tacttt-----cttctatcatgaagacagctacaattcaggtcctgaagaagacaggtcgaccatctgagcgtctagtgagccacgaaaattgtttatttaagaagccaatggagcatgaatgtctgcatgtccatgagataacagaagcagctggcacagaagatgcagaagcaaatgcagagtatgataaygctctcaaggaagccattaggggtgtgcaagatgctgtaactgccattaatgaacatttagaagaagttagatatgaaattgcagcccttgaagc---tgagtaacttca----ttat---------ca-cacaa----------gtt-ac-----------------tc--------------------taaact-gtt-cattca-gtca-------------taatgt---------------------------------ctgcaaggatta---------caagaaaa------------------------------------------------------------------------------------------------cggt-tgg----------------------ggttggggttgta-gt-----ttcaaggttgttgt-acatgtgc-----------------------------------------------------------------------------------------------ttaaa-------------------------tttccataattaatacattgagtttgtttgt---gaatgt---------------------------------------------------tagttttttatttc--------------------------------------------------------------------------------------------------------------------
>I28643_M065_Malvaceae_Hermannia_flammea_seq1
a---------------------------------------------------------------------------------------------------------------------------------------------------------------------------------------------------------------------------------------------------------------------------------------------------------gtttgtctaagtctaa----------------------t------------------------------aatttttaatctgtgaa-----------------tgcgtttgt-----------ttttttgtaaactta-------------------------tattccatatcatgtaggatagga----tagatatgcagactctgaataa-------------------------tcttcaacacgtgtttttttact--------------------------------------------gtttag------------------tata-----------------------------------------atctgcaatttgacaagt-tachtt-----cttctatcatgaagactgctacaattcaggtcttgaaaaaggctggtcgcccatckgagcgtttagtgagccatgcaaattgttcattcaagaagccaatggagcatgaatgtgtacatgtccaagagataacagaagcagctggcacagaagatgcagaagcaaatgcggagtahgataatgctctcaaagaagccattagaggtgtgcaagatgctgtaacttccattaatgaacatttagaagaagtgagatatgaaattgcagcccttgaagt---tgagtgacttca----ctat---------ca-cataat---------ctt-aa-----------------cc--------------------taaaat-gtt--agtca-gtgata-------ttc-ctatgt---------------------------------ccataaagatta---------taagaaaa------------------------------------------------------------------------------------------------gggt-tcg----------------------cgcgtgkggkgtr-tt-----ttcaag---------------------------------------------------------------------------------------------------------------------------------------------------------------------------------------------------------------------------------------------------------------------------------------------------------------------------------------------------------------------------
>I28644_M066_Malvaceae_Thomasia_solanaceae_seq1
-----------------------------------------------------------------------------------------------------------------------------------------------------------------------------------------------------------------------------------------------------------------------------------------------------------cccatttaaatasga---------------------------------------------------------ttgattttgt----------------------wgttggt--------------ggtgtaag--------------------------------tattggat--aggat---------------agatatgcttattgtgaatgatct----tcaacacattgttttcwgctat------tttcttac--------------------------ctatatct-----------agct--------------------tctta----------------ccttcttgtaagatcccgy-----gatttctgctga-aaatt-tacttt-----cttctatcatgaagactgctacaattcaggtcttgaagaaggcaggccgcccatcagagcgtctggtgagccatgagaactgtttatttaagaagccratggagcatgaatgtgtgcatgtccatgagatwacagaagcagctggsacagaagatgcagaagcaaatgccgagtacgataatgctctbaaggaagccattagaggtgtgcaagacgctgtaactgccattaatgaacatttagaagaagtgagatatgaaattgaagcccttgaagc---tgactaacntca----ctak---------aa----------------ctt-aa----------------mcb--------------------kaaatt-ttt-wabyma-gtcata-------ttc-cggtgt---------------------------------c----------------------caaaar------------------------------------------------------------------------------------------------gggt-t--g---------------------ggactggggcaca-gt-----ttcaaggttggtgt-atgtgcata-------------tg-ttctgtkgtgctgatt----aaa---------------------------gytgggtctaa---tg--------tagcctaga-------------------------ttttcataaatgatacat-----------------------------------------------------------------------------------------------------------------------------------------------------------------------------------------------------------
>I28645_M067_Malvaceae_Guichenotia_ledifolia_seq1
---------------------------------------------------------------------------------------------------------------------------------------------------------------------------------------------------------------------------------------------------------------------------------------------------------------tcgaaatggga---------------------------------------------------------ttgatttaat----------------------tgttggt--------------ggtgtaag--------------------------------tgttacat--aggat---------------agatatgcttattgtgaatgatct----tcaaccgattgttttcagctat------tttcttac--------------------------ctatatct-----------agtt--------------------tctta----------------cctttttgtaagatcgtgc-----gatttctgctga-caatt-tacttt-----cttctatcatgaagactgctacaattcaggtcttgaagaaggcaggccgcccatcagagcgtctggtgagccatgagaattgtttatttaagaagccaatggagcatgaatgtgtgcatgtccatgagataacagaagcagctggcacagaagatgcagaagcaaatgccgagtacgataatgctctcaaggaagccattagaggtgtgcaagacgctgttactgccattaatgaacatttagaagacgtgagatatgaaattgaagctcttgaaac---tgactaacttca----ctat---------aa----------------ctt-aa-----------------cc--------------------taaatt-ttt-tagtca-gtcata-------ttc-cggtgt---------------------------------cggcaaggatta---------caagaaaa------------------------------------------------------------------------------------------------gggt-t--g---------------------ggactggggcaca-gt-----ttcaaggttggtgt-atgtgcata-------------tg-ttctgt-gtgctgatt----aaa---------------------------gttcggtctaa---tg--------tagcctaga-------------------------ttt--------------------------------------------------------------------------------------------------------------------------------------------------------------------------------------------------------------------------
>I28646_M068_Malvaceae_Helmiopsis_sp_seq1
---------------------------------------------------------------------------------------------------------------------------------------------------------------------------------------------------------------------------------------------------------------------------------------------------------------------------------------------------------------------------------------------------------------------------------------------------------------------------------tttaggtagtggaa---------------aactataactttt----------------aatgattttttgtttgttaatatcagttctaatagat--------------------atatatagacat-----------a-----------------------tatat----------------gttaccctgaacatcctac-----aagttctgctga-acatt-tacttt-----tttctataacgaagactgctacaattcaagtcttgaagaaggcaggtcgtccgtcagaccgtctagtgagccacgagaattgttcatttaagaagccaatggggcacgaatgtgtgcatgtccatgaaataacagaggcaactggcacagaagatgcagaagcaaatgctgagtatgataatgctctcaaggaagcaattagaggtgtacaagatgctgttattgccatcaatgaacatctagaagaagtgagatacgaagttgcagctcttgaatc---tgaatagcttca----atag---------aa-cattac---ttttaactt-aa-----------------ac--------------------tattgt-gtt-cagtta-gcca---------ttc-tagtat---------------------------------ctgcagtgattcta--------aagaaaa------------------------------------------------------------------------------------------------gggt-------------------------------------------------------ttgtgt-ccgtgtgctg------------aatgttggt--------------gag---------------------------ggttggtctaatactg--------ctacctaaa-------------------------tttccataattaatacatttgagttcgtttt---tga----------------------------------------------------------------------------------------------------------------------------------------------------------------------------------------
>I28647_M069_Malvaceae_Cheirolaena_linearis_seq1
-------------------------------------------------------------------------------------------------------------------------------------------------------------------------------------------------------------------------------------------------------------------------------------------------------------------------------------------------------------------------------------------------------------------------------------------------------------------------------------------------------------------------------------------------------------------------------------------------------tatatatat-----------a-----------------------tatat----------------attaccctgaacatcctac-----aagatctgctga-caatt-tacttt-----tttctataacaaagactgctacaatgcaagtcttgaagaaggcaggtcgtccgtcagatcgtctagtgagccatgagaattgttcatttaagaagccaatggggcacgaatgtgtgcatgtccatgagataacagaggcaactggcacagaagatgcagaagcaaatgctgagtatgataatgctctcaaggaagcaattagaggtgtacaagatgctgttattgctatcaatgaacatctagaagaagtgagatatgaaattgcagcccttgaatc---tgaatagcttca----atag---------aa-cattac---ttttaactt-aa-----------------ac--------------------tattgt-gtt-caatca-gtca---------ttc-tagtat---------------------------------ctgcaaggattcta--------aagaaaa------------------------------------------------------------------------------------------------gggt-t------------------------tggttggggtttatcg-------------ttttgt-ccgtgtgctg------------aatatcgat--------------ggg---------------------------ggtttgtccaatactg--------ctgaatag-------------------------------------------------------------------------------------------------------------------------------------------------------------------------------------------------------------------------------------------------------
>I28648_M070_Malvaceae_Helmiopsiella_madagascariensis_seq1
------------------------------------------------------------------------------------------------------------------------------------------------------------------------------------------------------------------------------------------------------------------------------------------------------------------------------------------------------------------------------------------------------------------------------------------------------------------------------------aggtagtggaa---------------aactataattttt----------------aatgattttttgtttgttaatatcagttc-----------------------tatatatatatatatac-----------a-----------------------cacac----------------actaccctgaacatcctac-----aagatctgctga-caatt-tacttt-----tttctgtaacgaagactgctacaattcaagtcttgaagaaggcaggtcgtctgtcagaccgtctagtgagccacgagaattgttcatttaagaagccagtggggcacgaatgtgtgcatgtccatgagataacagaggcaactggcacagaagatgcagaagcaaatgctgagtatgataatgctctcaaggaagcaattagaggtgtacaagatgctgttattgccatcaatgaacatctagaagaagtgagatacgaaattgcagcccttgaatc---tgaatagcttca----atag---------aa-cattac---ttttaactt-aa-----------------ac--------------------tattgt-gtt-cagtta-gtca---------ttc-tagtat---------------------------------ctgcagggattcta--------aagaaaa------------------------------------------------------------------------------------------------gggt-t------------------------tggttggggtatagcg-----tcagaggtttgtgt-ccgtgtgctg------------aatgttgat--------------gag---------------------------ggttggtttaatactg--------ctgcctaaa-------------------------ttt--------------------------------------------------------------------------------------------------------------------------------------------------------------------------------------------------------------------------
>I28649_M071_Malvaceae_Goethalsia_meiantha_seq1
---------------------------------------------------------------------------------------------------------------------------------------------------------------------------------------------------------------------------------------------------------------------------------------------------------------------------------------------------------tgtattgtaattagttttgtc-ttgttttgttttgt------------------------tt--------------ttcttcacagacttt---------------------tct--aactttagctacatagga-------------tatgcatattttgattga-----------------tatttttgtcatctat------ttttacttc----------------------------------------------tt-----------------------------------------gtaaggtgtaagtacccc------aatttttgctga-caatt-ta---------cttctatcatgaagactgctacaattcaggtcttgaagaaggtcggtcgcccatcagagcgtctggtgagccatgagaattgtttatttaagaagccaatggagcatgaatgcgttaatgtccatgagataacagaagcatctggcactgaagatgccgaagcaaatgcagagtatgataatactctcaaggaagccattagaggtgtgcaagatgctgtaactgccattaatgaacatttagaagaagtgagatatgaaattgcagcccttgaaac---tgagtaacgctg---tatcc------------catga----------ctt-aa-----------------cc--------------------taaatt-gtt-tagtca-gtcata-------ttc-tagcat---------------------------------ctgcaaggatca---------catgaaaa------------------------------------------------------------------------------------------------gggt-tgg----------------------gggttgaggtata-tt-----ttcgagcttggtgt-atgtatgca-------------tg-ttttcg-atgctgatgagg-ggg---------------------------gttttctctaa---tg--------tagc-----------------------------------------------------------------------------------------------------------------------------------------------------------------------------------------------------------------------------------------------------------
>I28650_M072_Malvaceae_Clappertonia_ficifolia_seq1
---------------------------------------------------------------------------------------------------------------------------------------------------------------------------------------------------------------------------------------------------------------------------------------------------------------------------------------------------------------------------------------ttttgt------------------------tt--------------ttcttcgtaaa--------------------------------ctttagttacatggtaacatag--gatattatgcatatatttagtggtattcaa------cat-ttccgatttcatttgt------cttctcccc-------------------------------------------------------------------------------------------atcttgtattatccct------aatttctgctgg-caatt-tgcttt-----cttctatcatgcagactgctagaattcaggtcttgaagaaagcgggtcgcccatctgagcgcctggtgagccatgagaattgtttatttaagaagccaatggagcatgaatgtgtgcatctccatgagataacagaagcatctgggacagaagatgcagaagcaaatgccgagtatgataatgctctcaaggaagccattagaggtgtgcaagatgctgtaaccgcaattaacgaacatctagaagaagtgagatatgaaatcgcagcccttgaagc---tgagtaactcat---tatac------------cataa----------ctt-aa-----------------cta------------------gtacaac-att-tagtat-gtcaca-------tcc-tagagt---------------------------------ctacaaggattt---------caagagaaa------------------------------------------------------------------------------------------------ggg-tgg----------------------aaggtgaggcata-tt-----ttagagcttggtgt-atgtatg------------------ttttct-gcatcgatgag--cgk---------------------------tatgtgtctaa----------------------------------------------------------------------------------------------------------------------------------------------------------------------------------------------------------------------------------------------------------------------------
>I28652_M074_Malvaceae_Hildegardia_barteri_seq1
---------------------------------------------------------------------------------------------------------------------------------------------------------------------------------------------------------------------------------------------------------------------------------------------------------------------------------------------------------------------------------------------------------------------------------------------------------------------------------cttccttgaagcat---------------ggagtggcatttcgcatttaaatt------------ggatttgattcaat------tgttgcag--------------------------tgttttta-----------agac--------------------tataagtattgtaaagctaatttctattgtaacattctcc-----aatttcggctga-caagt-tacttt-----cttctatcatgaagactgccacaattcaggtcctgaagaaggcaggtcggccatcagagcgaatagtgagtcacgaaaattgtttatttaagaagccaatggagcatgaatgtgtgcatgtccatgagataacagaggcagctggcacagaagatgcagaagcaaatgccgagtatgataatgctctcaaggaagccattagaggcgtgcaagatgctgtaactgccattaatgaacatctagaagaagtgagatatgaaatagctgcccttgaatc---agagtaacttcg----tcat---------aa-cacta----------ctt-aa-----------------cc--------------------taaagt-gtt-cagtca-gtc--a-------ttc-tattgt---------------------------------ctgcaagaatta---------ccagaaaa------------------------------------------------------------------------------------------------g-gg-ttg----------------------ggattggggtata-ct-----ttcaaggttggtgt-atgtgtg----------------------------ctgatg----agg---------------------------gttgggtctaa---tg--------tagcctaaa-------------------------tttccataattt-----------------------------------------------------------------------------------------------------------------------------------------------------------------------------------------------------------------
>I28653_M168_Malvaceae_Theobroma_cacao_seq1
--------------------------------------------------------------------------------------------------------------------------------------------------------------------------------------------------------------------------------------------------------------------------------------------------------attgttgccgcggtgtaa--------------------------------taattatctaa----------atttttaattttgt----------------------atattgtgtttt-------gctttgtaaa--------------------------------ctttagttacatagc---------------aaatataataattgtgagtgatctt---aaacgcatctctttccatctat------tttcttagtta------------------------------------------------------------------tatagg--------------------------------------aaatctctgctga-caatt-tacttt-----cttttgtcatggagactgctacaattcagctcttgaagaaggcaggtcgaccatcagagcgtctggtgagccatgagaattgtttatttaagaaaccaatggagcatgaatgcgtgcatgtgcatgagataacggaagcatctggcacagaagatgcagaagcaaatgctgagtatgataatgctctcaaggaagccattagaggtgtgcaagatgctgtaactgccattaatgaacatttagaagaagtgagatatgaaattgcagcccttgaagc---tgagtaacttca----ctat---------aa-catta----------ttt-aa--------------------------------------------------tagtc-----ata-------tta-tagtgt---------------------------------ctggaaggattg---------ctagaacag-------------------------------------------------------------------------------------------------------------------------------------------gt-----ttgggggtgaaagt-atgtgtatg-------------tg-ctttgt-gtggtgatgag--agg---------------------------gtgggttctag---tg--------tacccaaaa-------------------------ttatcagaattgacgcatt-ggattggtttg---t------------------------------------------------------------------------------------------------------------------------------------------------------------------------------------------
>I28654_M105_Malvaceae_Pachira_aquatica_seq1
------------------------------------------------------------------------------------------------------------------------------------------------------------------------------------------------------------------------------------------------------------------------------------------------------------------------------------------------------------------------------------atacttaa----------------------------------------aaaaatgaagaatcagagcaa--------------------catagatcgttacatatg---------------atacatacccttt----------------------------ttcatcaac------tttcttac--------------------------ctatatct-----------aatt--------------------catg-----------------ccttcttgtaacatc---------attttcagctgacaaatg-tatttt-----attctatatgaaagactgctacaattcaggtcttaaagaaagcaggtcggccatcggaacgtccggtgaaccacgagaactgtttatttaagaagccaatggagcatgaatgtgtgcacgtccacgagataacggaagcggctggaacagaagatgcagaagcgaatgccgagtacgataatgctctcaaggaagccattagaggtgtgcaagatgctgtaactgccattaatgaacatttagaagaagtcagatatgaaattgcagcccttgamgc---agagtaagttca----ckat---------ac-catat--------aactt-ag-----------------cc--------------------taaact-gtt-ttgtcg-gtcaaa-------ttc-tagtay---------------------------------cagcaagta--------------------------------------------------------------------------------------------------------------------aggg-t--------------------------------------gt-----tctttatttgattttaatcgaat------------------------taactgact----gaa---------------------------tttgaatttga---tt--------cggttaatca------------------------gttaactgaaaatt---------------------------------------------------------------------------------------------------------------------------------------------------------------------------------------------------------------
>I28655_M148_Malvaceae_Robinsonella_mirandae_seq1
--------------------------------------------------------------------------------------------------------------------------------------------------------------------------------------------------------------------------------------------------------------------------------------------------------------------------------------------------------------------------------actttggaggaaa----------------------cgttagag--------------acaaaaa--------------------------------gtggcattatgtcta---------------ttatatwytyttt----------------------------ttsatcaac------tttcttac--------------------------ctatatct-----------aatt--------------------catg-----------------ctttatcctracaccctgc-----attttctgctga-caatg-tatttt-----attctat-acaaagactbctacgattcaggtcttgaagaaggcaggtcgtccgtcagagcgtctggtgaaccwcgagaactgcttatttaagaagccaatggagcatgaatgtgtgcatgtccacgagataacagaagctgcygdaaccgaagatgcagaagcaaatgctgagtatgataatgctctcaacgaagccattagaggagtgcaagatgctgtaaccaccattaatgaacatttagaagaagtgagatatgaaattgcagcccttgaaga---agagtaagttca----cttt-waagtctmaa-ca---------------t-aa-----------------cc--------------------maaaat-gtt-tagkca-cccaag-------ttc-ttttgt---------------------------------atgcaargattt---------caaaattc-------------------------------------------------------------------------------------------------ggg-t----------------------------ycrkgttcg-ag-----tc-aaatttagact-gaactt--------------------------------------------------------------------------------------------------------------------------------tctttatattgatacrttgggttttgttca---tga----------------------------------------------------------------------------------------------------------------------------------------------------------------------------------------
>I28656_M002_Malvaceae_Tilia_americana_seq1
-------------------------------------------------------------------------------------------------------------------------------------------------------------------------------------------------------------------------------------------------------------------------------------------------------------------matctgatc---------------------------------atctgtt-----------awtytdwwtwtwty----------------------ttttg-----------------cyktaaa--------------------------------ctttavttacagagg---------------atacatttttttt-------------------------rctgcyrymaay------tktytkas--------------------------ytrwayht-----------rrtt--------------------mrtrttgaat-taatgatcttcctkmskrwrryatcccwc-----aatttctgctra-cartw-wayttt-----yttctatcatgragactgctacaattcargtcttgaagaaggcaggtygsccatcagagcgtytagtgagccaygaraattgtttrtttaagaagycaatggagcatgaatgtgtgcatgtccatgagataacwgaagcaactggcacagaagatgcagaagcaaatgccgagtatgataatgctctcaaggaagccattagaggtktgcaagatgctgtaactgccattaatgaacatttagaagaagtragataygaaattgcagcccttgaarc---tgavtaacttca----ttat---------ar-hayaa----------cttdav-----------------ch--------------------whaart-gtt-yagtca-ktcata-------ttyytagtgt---------------------------------ctgcaaggatta---------caagaaaa------------------------------------------------------------------------------------------------g-gw-tkt----------------------gtggtgcggtaca-gt-----ttcrrggttggttt-atgtgtg----------------------------ctgatg----agg---------------------------gttgggtctaa---tg--------tagcctaaa-------------------------tttccataattgatacaat-gagttggttta---tgaaat------gtatgcaggattc------------------------------------------------------------------------------------------------------------------------------------------------------------------
>I28657_M180_Malvaceae_Triumfetta_lappula_seq1
------------------------------------------------------------------------------------------------------------------------------------------------------------------------------------------------------------------------------------------------------------------------------------------------------------------------------------------------------------------------------a---tttaattttgt------------------------tt--------------tcctttgtaaa--------------------------------cttcagttacatggtarsgtag--gataataygcatattttgagtgatattcaa------cacatttccctttcgtaygc------ttcctcccc-------------------------------------------------------------------------------------------atcttgtattatccct------aatttctgctga-cagtt-ggcttt-----cttctatcatgtagactgctacaattcaggtcttgaagaaggcgrgtcgcccatcdgwrcgtctagtgagccatgagaattgtttatttaagaagccaayggagcatgaatgtgtgcatgtacatgagataacagaagcatcgggaacagaagatgcagaagcaaatgckgagtaygataatgctctcaaggaagccattagaggtgtgcaagatgctgtaactgccattaatgaacatctggaagaastragatatgaaattgcagchcttgaagc---tgagtaactcat---tatac------------mrtah----------cwt-aa-----------------ct--------------------tttarc-att-tagtct-gtcata-------tcc-tagtgtc--------------------------gtgtgtcgacaaggatta---------caagagaaas-------------------------------------------------------------------------------------------tcykgac-tgg----------------------aaggtgaggtata-gttksgattcgagcttggtgt-atgtatg------------------ttttcc-gygctgatgag--ggg---------------------------cacgmgtctaa---tg--------ta-----------------------------------aaagcatcattggattagtttgt---------------------------------------------------------------------------------------------------------------------------------------------------------------------------------------------------
>I28658_M160_Muntingiaceae_Muntingia_calabura_seq1
-----------------------------------------------------------------------------------------------------------------------------------------------------------------------------------------------------------------------------------------------------------------------------------------------------------------------------------------------------------------------------------------------------------------------------------agctgtttccaaggtta-------------------------tgaatttaataatacagatgaata-----tggccgatgactctttagcaatgta-----actgcatagcttcttcttatctgta-----tcttgtctgt--acagatagccttgtgagatcaactatattgttcattgctgcaattaatgattc------------tatacgctt------------------------------------atatattgctaa-tgact-tgtttgt---ctgtttat----aagactgctacaattcaggtattgaaaaaggctggtcgcccatcagaacgtctggtgaaccatgagaattgcagatttaagaagccaatggagcatgaatgcgtgcatgtacatgaaattacagaagcagctggtacggaagaagcagaagctgatgctgagtatgataatgctctcaaggaagccattaaaggcgttcaggatgctgttactgctataaatgagcatttagaagaagtgagatatgaaattgcagccttggaggc---agcgtgactttt----gtac---------aa-----------ggagatcc-------------------------------------------atagtggtt--------ataagaaaatcagctctctctctct-------------------------------ctgagcacgttgtt-------tgagaatgcc----------------------------------------------------------------------------------------------aggg--------------------------gcattgaggaatg-gtrrmg----------------------------------------------------------------------------------------------------------------------------------------------------------------------------------------------------------------------------------------------------------------------------------------------------------------------------------------------------------------------------------
>I9832_V002_Malvaceae_Luehea_speciosa_seq1
ataaatagctcgaaaacttcattattctagcattaattatgtttgccgtcaaggggaaaagataccttaatgggaaaggttatgtattacagtcagaatgctacgtgactgaatcaagtgttcaaactatgataggtgattgttamaacaaattagcctgatgctttggctatgamttctgagattcgatcatttaaatgaatacaattcaatgaaatgcccctatttaatgccacactgtgcttagacatcaatgtcaagcattcatagaagttataattagaacctggagccacttacctatctaaataagcaagtattacctaaatctct---ta--ttttcaatattgcattt--------t-gtgttwagttttgt------------------------tt--------------ttcttcacaaacttt---------------------tct--aactttagttvcatrggat----------attatghatwytttgtgtgwtctkgva------vmhvwtttyttttbcnhtht------httyhmcmt--------------------------------------------tctt-----------------------------------------gtaagttgtaaga-cccc------aacttttgctga-cagtt-tacttt-----cgtctatcatgaagactgctacaattcaggtcttgaagaaggcdggtcgcccatcagagcgtctdstgagccatgagaattgtrtatttaagaagccaaahgagcatgaatgtgtgcatgtccatgagataacagangcatctggcacagaagayghcgaagcaaatgccgagtatganaatgctctcaaggaagccattagagdtgtgcaagatgctgtaactgccattaatgaacatttagaagaagtgagatatgaaattgcagccctcgaagc---tgagtaactcmt---catac------------cataa----------ctt-aa-----------------cc--------------------taaaat-gtt-ta-tca-gtcata-------tac-tagtgtctgtaaaaggcatactcaactctacattttcatttataaacatct---------gtatgaaaacagttaatttaaatcgactaagtccaagatggtagcagagccacagatcaagttctttgccctatgaattttcgatggtcttactttcatacggggagt-cat----------------------ggattatggaata-ttt----tttgtgcttgatga-gattattcggaattaaaatcctcg-gtcact-acaatgaagagt-tcagtat-------------------ttattgtttgtgcag---ta--------caacctttttga----------------------aattagttttttttaaaaaagattaatttagtttttagat------tgacatggatgcc------------------------------acatgtcaacttctcgttaaagacgtcatcataagtggttgctttagtgccatgtcatttttagaaagagcaagggaccaaattaaagaaaaattggagtataggagctaaaataaacaaaatcctacaata
