# Supplementary material for: Localized Phylogenetic Discordance Among Nuclear Loci Due to Incomplete Lineage Sorting and Introgression in the Family of Cotton and Cacao (Malvaceae)
Source: Front Plant Sci. 2022 Apr 13;13:850521. doi: 10.3389/fpls.2022.850521 (PMC9043901; doi:10.3389/fpls.2022.850521)
Supplement: Supplementary file 1 [file Data_Sheet_1.ZIP › Alignments_v4/L268.fasta]

>I23352_M001_Malvaceae_Bombax_ceiba_seq1
--------------------------------------------------------------------------------------------------------------------------------------------------------------------------------------------------------------------------------------------------------------------------------------------------------------------------------------------------------------------------------------------------------------------------------------------------------t------ccagtggamcttatggtgagaacattgctaagagcagcggtgacctatcgggcaccgctgccgtagcactgtgggttaatgagaargccgaytacrattacaactctaacacttgtgcgccgggcaaggtttgcggacattacactcaagtggtttggcgcaactcgcttcgtctcggctgtgctaaagtgaggtgca---acaa---tggtggaactttcattggttgcaactatgatcctccaggcaattwcatcggccaaaaaccttactr--------raarggttccamatcca--------------------awwawwmrtcswmymrymrmsmakww------tkakyakm---wywtykwytkcttaaaac----------------------------------------------------------------------------------------------------------------------------------------------------------------------------------------------------------------------------------------------------------------------------------------------------------------------------------
>I23353_M002_Malvaceae_Tilia_americana_seq1
---------------------------------------------------------------------------------------------------------------------------------------------------------------------------------------------------------------------------------------------------------------------------------------------------------------------------------------------------------------------------------------------------------------------------------------------tgca------ct------ccggtggacgttatggtgagaacattgcttggggcagcgctgatctttcgggcactgctgccgtaagaatgtgggttgatgagaaagccaactatgattacgcctctaacacttgtgcaccaggcaaggtttgtgggcattatactcaggtggtttggcgcaattcggttcgtctcgggtgtgctaaggtgaggtgca---acaa---tggtggaactttcattggttgcaactacgatcctccakgcaatttcaatgkgcagaaaccttacta--------aagg--ttctaaatcgatcc---------------aaaaaaataaaattccaatcgccaaac----------gtagc-----atctttttcttaaaacccttgc---------aaatcaacttta---------------------attatctcc--------aataaatatgc-------------tatgt-------------------------ac--tgat-------c-cgcctactgcaaggc----------ag---------------------------------------------------------------------------------------------------------------------------------------------------------------
>I23364_M013_Malvaceae_Grewia_sp_seq1
--------------------------------------------------------------------------------------------------------------------------------------------------------------------------------------------------------------------------------------------------------------------------------------------------------------------------------------------------------------------------------------------------------------------------------------------gtgca------ct------ccggtggaccttacggtgagaaccttgcctggagcagcgctgatctttccggcaccaacgccgtaaaaatgtgggttgacgagaaggtcaactatgattatgcctccaacacttgcgctgcaggcaaggtctgcggccattacactcaggtggtttggcgcaactcggttcggctcggttgtgctaaggttaggtgca---acaa---tggtggaactttcatcacttgcaactatgatcctcgaggcaacataattggccagaaaccttacta--------aaggtttccttcaaacca----tgtttt---------------------------------------------------aacgtgttttgctctaaagcttttc----------------------------cc------------attgtctagc-------tataaataagc-------------tatgtaaac------------------------cttattt----gcatggcaattatacgaaa--------gcataagaatg--gcaaacatcatcatcgagtygtttttggttccagtg------------------------------tccaacaaaagacgatatattttctttttccgctgaatgctgata----tagttattgtctttttctttct-----------c
>I23368_M017_Malvaceae_Sterculia_apetala_seq1
-----------------------------------------------------------------------------------------------------------------------------------------------------------------------------------------------------------------------------------------------------------------------------------actcaccacaagactacctcaacgctcacaacactgctcgtgcagaggt------cggtgttggccctatgacttgggacgacaccgtagctgc-------------ctatgcacaaaactatgctggtcagcacattggtgactgcaatcttgkgca------ct------ccggtggatcttacggtgagaaccttgcaatgagcactggtgacctttcgggcaccgatgccgtaaaaatgtgggttgatgagaaggccgactatgattacggctccaacacttgtgcaccaggcaaggtttgcgggcactatactcaggtggtttggcgcaactcggttcgtcttgggtgtgctaaggtgaggtgca---gcaa---tggtggaactttcatcggttgsaactatgatcctccaggcaattacgttgggcagaaaccttatta--------aagg--ttccgagtcaatcc-----------------aaaaataaatt-----tcgctaaac----------ttagt-----atctttc-cttaaaacctttc----------aaatcaac-tta---------------------attatctcc--------aataaaaat--------------------------------------------------------------------------------------------------------------------------------------------------------------------------------------------------------------------------------------------------------
>I23369_M018_Malvaceae_Abelmoschus_esculentus_seq1
---------------------------------------------------------------------------------------------------------------------------------------------------------------------------------------------------------------------------------------------------------------------------------------------------------------------------------------------------------------------------------------------------------------------------------------------------------------------------------------------------------------------------------------------------------------------------acagttgtgctccagacaaggtttgtgggcattacactcaagtggtttggcgcaactcggttcgtctgggttgtgctaaggtgacatgca---acaa---tggtgggactttcattacttgcaactacgatcctgcaggcaatgtcattggagaaaggccctacta--------aaaa----------------------------------------------------------------------------gcttcttctgttwawaraacttmc--------------------------------------------------------araaataaaaatgc-------------aatataattgcat---------------gtat--taatc--------agcctacwgtatggyr---------gataatraat--aaggaagraatgratrwkwtgyywttkwrwwwkkyt--tytwyyyytwtyk---------------krawkwwawawtwrmtwtrmwwatwtwtwtwwttwcwtwywtssmwwkwkrttwaakgkackrwtwtmkwtmmywkaggt--c
>I23370_M105_Malvaceae_Pachira_aquatica_seq1
-------------------------------------------------------------------------------------------------------------------------------------------------------------------------------------------------------------------------------------------------------------------------------------------------------------------------------------------------------------------------------------------------------------------------------------------------------------------------atatggtgagaacattgcttggagcagcggtgacctatcgggcaccgatgccgttgcactgtgggttaatgagaaggccgactacgattacaactctaacacttgtgcgcmgggcaaggtttgcgggcattacactcaggtggtttggcgcaactcgcttcgtctcggctgtgctaaagtgaggtgca---acaa---tggtggaactttcattggttgcaactatgatcctccaggcaattwcrwcrrcsaaaaaccttacta--------aaawggtyccaaatcca--------------------awwawwmrtyswmymrycrmsmwkmw------taattagc-----atcttttgcttaaaaccctt------------------------------------------------------------------------------------------------------------------------------------------------------------------------------------------------------------------------------------------------------------------------------------------------------------------------------
>I23371_M137_Malvaceae_Dombeya_wallichii_seq1
---------------------------------------------------------------------------------------------------------------------------------------------------------------------------------------------------------------------------------------------------------------------------------------------------------------------------------------------------------------------------------------------------------------------------------------------------------------cargtggaccttacggtgaraaccttgctkggagcagcgstgacctttcgggcaccratgccgtkgmrwtgtkggttaatgagagggccgactataactmcgrctctaacasttgtgcaccsaacaaggtwtgcgggcattacactcargtggtttggcgcaactcggttcgtctagggtgcgctaaggtgaggtgca---acaa---cggtggaactttcattggttgcaactatgatcctcctggcaattwcrwcggssagaaaccttatta--------aaat--------------------------------taatttccmrwaykkawtmscmyswwy-------------------------tgctttaaaccta---------------------------------------------attatccttg------gaataaataagc-------------tatgtat----atgtagcat--------gaac--ttat-------c-agccaactgcatggca-------------------------------------------------------------------------------------------------------------------------------------------------------------------------g
>I23373_M141_Malvaceae_Quararibea_funebris_seq1
-------------------------------------------------------------------------------------------------------------------------------------------------------------------------------------------------------------------------------------------------------------------------------------------------------------------------------------------------------------------------------------------------------------------------------------------------------------------tggaccttatggtgagaaccttgcttggagcagcgctgacctatcgggcaccgatgccgtaagaatgtgggttaatgagagggccgactatgattacaactctaacagatgtgcacaaggcaaggtttgtgggcattacactcargtggtttggcgcaactcggttcgtctcggctgtgctaaggtgaggtgya---acaa---tggtggaactttcattadttgcaactatgatcctccdggcaatatcatcggtcaaaaaccttacta--------aaaaggttccaaatccaaata--------------taatcgtccagtcymswwdc-----------------ywaay--wkmwtmwkytkcttwarsyymwwwa---------------------------------------------------------mtmwwawwkmwawm------------trtbywm---------------------------trwwy--------rkmstrmtsmryskmm--krmwwrkyakrawrrww---wkrawwkawtkwrtwattkakma----------------------------------------------------------------------------------------------------------------------------t
>I23377_M148_Malvaceae_Robinsonella_mirandae_seq1
--------------------------------------------------------------------------------------------------------------------------------------------------------------------------------------------------------------------------------------------------------------------------------------------------------------------------------------------------------------------------------------------------------------------------attggtgattgcaggcttgtkca------ctcyaacactggtggacgttacggtgagaaccttgccrggrgcmgtgscgacctatcaggcacygatgccgtaagawtgtgggttaatgagagggccgaytacaattacractccaacagttgcgcaccaggtaaggtttgcgggcactatactcaggtggtktggcgcaactcrgtccgtctcggctgygctaaggtgasgtgca---acaa---tggtggaactttcattggttgcaactatgctcctccaggcaatttcgytggtcaaaagccttacta--------aaa-----------------------------------------------------------------------tgt-----ttcatttgcgtacaaccctttc---------aaaacaaa-tta---------------------attacctac--------aataaaaatgt-------------tatatgtatgtat---------------gtac---------------gtcctactgcatgatctgcatggcagatgataa------ggaaggaatggctgttttattacttt------------------------------------------gaaattgctatgataatttct--ttgctataattt--------------------------------------------
>I23380_M161_Malvaceae_Hibiscus_tiliaceus_seq1
---------------------------------------------------------------------------------------------------------------------------------------------------------------------------------------------------------------------------------------------------------------------------------------------------------------------------------------------------------------------------------------------------------------------------------------------------------------ctggtggaccttatggtgagaaccttgcgtggagcagcggtgacctatcgggaaccgctgccgtaggattgtgggttgacgagagggcggactacgattacaattccaacagttgtgcagcaggcaaggtctgcgggcattacactcaagttgtttggcgtaactcggttcgtcttggctgtgctaaggtgaggtgca---acag---tggtggaactttcattatttgcaactatgatcctccaggcaatttcatcggtcaaagaccttacta--------aat-----------------------------------------------------------------------tgc-----tccttttgcttaa-------------------------------------------------------------------------------------------------------------------------------------------------------------------------------------------------------------------------------------------------------------------------------------------------------------------------------------
>I23383_M166_Malvaceae_Pseudobombax_ellipticum_seq1
--------------------------------------------------------------------------------------------------------------------------------------------------------------------------------------------------------------------------------------------------------------------------------------------------------------------------------------------------------------------------------------------------------------------------------------------------------t------ccggcggaccatacggtgagaacattgcttggagcagcggtgacctatcgggcaccgatgccgtagcaatgtgggttaatgagaaggccgactacgattacagctctaacacttgcgcggcgggcaaggtttgcgggcattacactcaggtggtttggcgcaagtcggttcgtctcggctgtgctaaagtgaggtgca---acaa---tggtggaactttcattggctgcaactatgatcctccaggcaatttcgtcggcgaaaaaccatacta--------aaatggttccaaatcca--------------------aatataaatcgtccaatcgct-----------tgattagc-----atcttttgcttaaaacccttac---------aaataaac-ttt---------------------attatctac--------aataaaattgt-------------tataac----tatat-------------gtac--tgat-------c-agccaactgcatggct---------gataatta------tgaagaaatgaatattttatcatt-----------------------------------------------------attataatttc---ttattataacgaaagataatgaaatatatcctctttgaatatcttttaggtg----
>I23384_M168_Malvaceae_Theobroma_cacao_seq1
-------------------------------------------------------------------------------------------------------------------------------------------------------------------------------------------------------------------------------------------------------------------------------------------------------------------------------------------------------------------------------------------------------------------------------------------cgtgca------ct------ccggtggaccttatggcgagaaccttgcaatgagcagcgctgacctttcgggaaccaacgccgtgaggatgtgggttgatgagaaggccgactatgattactcctctaacacttgtgcaccaggcaaggtttgcgggcattacactcaggtggtttggcgcagctcggttcgtctcggttgtgctaaggtaaggtgca---gcaa---tggtggaactttcatcggttgcaactatgaccctccaggcaacttcgtcggggagaaaccttactg--------ataa-----------------------------------------------------------------------------catcttttgctttaaacccttcc--------gaagtcaac--------------------------ttatcttat-------aacaaataagc-------------tatgtaa---------------------------tgag------ccctagctgcttcatggca---------gataaatat-----gaaggaaatgaaatatttggagtttc-----------attctattatttaactatggctgtggattgaatgaaagatgatcaa---ctatcttctttgaatagtttgtt----tgtttgttatctttctcccttt------------
>I23392_M187_Malvaceae_Ayenia_berlandieri_seq1
-------------------------------------------------------------------------------------------------------------------------------------------------------------------------------------------------------------------------------------------------------------------------------------------------------------------------------------------------------------------------------------------------------------------------------------------------------ct------cgggtgggctctacggcgagaacctagcgtggggaagccctgatctctcgggcacagctgctgtacagatgtgggttaatgagaaggctgattacgactacaactccaacacttgcgccgcgggcaaggtttgtgggcattacactcaggtggtttggcgcaactctgctcgtttagggtgtgctaaggttaagtgcg------------------------------------------------------------------------------------------------------------------------------------------------------------------------------------------------------------------------------------------------------------------------------------------------------------------------------------------------------------------------------------------------------------------------------------------------------------------------------------------------------------------------
>I23393_M189_Malvaceae_Kearnemalvastrum_lacteum_seq1
-------------------------------------------------------------------------------------------------------------------------------------------------------------------------------------------------------------------------------------------------------------------------------------------------------------------------------------------------------------------------------------------------------------------------------------------------------------------------------------------------------------------------------------------------------------------------caacagytgtgcagcaggtagggtttgcgggcattacactcaagtggtttggcgcaactcggttcgtctcggctgtgctaaagtgagatgca---acaa---tggtggaactttcattacttgcaactattctcctccaggcaattacatcggtcaatggccttactg--------aaag-----------------------------------------------------------------------------cttaatttgcataaaacccttcg---------aaatcaaa-tta---------------------cttatctac--------aataaaaatcy-------------tataataaggtgtttgttaaatgaaataaaat-ttgatc---------------------------------cacgattmgt---atagactagtgaggttttaacgacgctcgaatttagca-------------------------------------------------------------------------------------------------------------a
>I23394_M229_Malvaceae_Malvastrum_americanum_seq1
------------------------------------------------------------------------------------------------------------------------------------------------------------------------------------------------------------------------------------------------------------------------------------------------------------------------------------------------------------------------------------------------------------------------------------------------------------------------------------------------------------------------------------------------------------------------------gctgtgcagcaggtasggtttgcgggcattacactcaagtggtttggcgcaaytcggttcgtctaggctgtgctaaagtgagatgca---acaa---tggtggaactttcattacttgcaaytattctcctccaggmaattacatcggtcaatggccttactg--------aaag-----------------------------------------------------------------------------tttaatttgcataaaccccttcg---------aaatcgaa-tta---------------------catatctac--------aataaaggtgc-------------tataa------------------------------------------------------------------------------------------------------------------------------------------------------------------------------------------------------------------------------------
>I23396_M019_Malvaceae_Allosidastrum_pyramidatum_seq1
------------------------------------------------------------------------------------------------------------------------------------------------------------------------------------------------------------------------------------------------------------------------------------------------------------------------------------------------------------------------------------------------------------------------------------------------------------------------------------------------------------------------atgctgtaacgctgtgggttaatgagaaggcctattacgattacaactccaacagttgtgcagcaggcaaggtttgcggacattacactcaggtggtttggcgcaactcggttcgtctcggctgtgctaaggtgaggtgca---acaa---tggtggcactttcattagttgcaactatgctcctccaggcaattacatcggtcaaaagccttacta--------aaa-----------------------------------------------------------------------agt-----ttctwttgcgtacaacccttcc---------aaaacaaa-cta---------------------attacctac--------aataaaaatgt-------------tatatatatgtat---------------gtac--tgat-------caaccctactgcatgatctgcatggcagacgataa------ggaaggaatggttgttttattacttt------------------------------------------aaaattgctattataatttct--ttgctataattttaaattat--------------------------------tctt
>I23397_M020_Malvaceae_Melochia_betonicifolia_seq1
---------------------------------------------------------------------------------------------------------------------------------------------------------------------------------------------------------------------------------------------------------------------------------------------------------------------------------------------------------------------------------------------------------------------------------------------------------------------gaccttatggtgtgaatcttacatggagctctggcgacctttcgggcaccgatgcagtgagaatgtgggttaatgagcaggctgattatgactatggrtccaacagttgtgccgcaggcaaggtttgcgggcactatactcaagtggtttggcgcaactctgttcgtttgggatgtgccaaagttaggtgca---acaa---tggtggaactttcattggttgcaactacgatcctcctggcaattacattagccaaaagccttactaattaaactaaaggcttc---------------------------------------------------------------tttgc--aatttaatttgctttgaag----------------------------------------------------------------------------------------------------------------------------------------------------------------------------------------------------------------------------------------------------------------------------------------------------------------------------------
>I23398_M021_Malvaceae_Sidastrum_micranthum_seq1
----------------------------------------------------------------------------------------------------------------------------------------------------------------------------------------------------------------------------------------------------------------------------------------------------------------------------------------------------------------------------------------------------------------------------------------ccttgtgca------ctccaacactggtggacgttacggtgagaaccttgcygggagcactggtgacctatcaggcaccaatgccgtaagaatgtgggttaatgagagggccgactacaattaygactccaacarttgtgcaccaggtaaggtttgcgggcactayactcaggtggtttggcgcaactcggtccgtctyggytgtgctaaggtgaggtgca---acaa---tggtggaacttttattggttgcaactatgctcctcccggcaatttcattggtcaaaaaccttacta--------aag-----------------------------------------------------------------------tgc-----ttcatttgcttaaaacccatcc---------aaatca-----a---------------------tttatctac--------aacataaatta-------------tatatatat--------------------------------------------------------------------------------------------------------------------------------------------------------------------------------------------------------------------------------
>I23399_M022_Malvaceae_Gaya_dominguensis_seq1
--------------------------------------------------------------------------------------------------------------------------------------------------------------------------------------------------------------------------------------------------------------------------------------------------------------------------------------------------------------------------------------------------------------------------------------------------------------------------------------------------------------------------------------------------------------------------------tgtgcagmaggcaaggtttgcgggcattacactcaagtggtttggcgcaactcggttcgtctcggctgtgctaaagtgaggtgca---acaa---tggtggaactttcattggttgcaactatgctcctccaggcaattacattggtcaaaagccttacta--------aaa-----------------------------------------------------------------------tgt-----ttcatttgcgtacaacccttcc---------aaaacaaa-tta---------------------attacgtac--------aataa------------------------------------------------------------------------------------------------------------------------------------------------------------------------------------------------------------------------------------------------------------
>I23366_M015_Malvaceae_Firmiana_simplex_seq1
-----------------------------------------------------------------------------------------------------------------------------------------------------------------------------------------------------------------------------------------------------------------------------------------------------------------------------------------------------------------------------------------------------------------------------------------------------------------------cctaacggtgaaaacctgtcccggagccccggtgacctttcgggcactggtgccgtaaaaatgtgggttgatgagaaggccgactacgattacggttccaacagttgtgcaccaggcaaggtttgtgggcactatactcaggtggtttggcgcaactcagttcgtcttgggtgtgctaaggtgaggtgca---acaa---tggtgg--------------------------------------------------------------------------------------------------------------------------------------------------------------------------------------------------------------------------------------------------------------------------------------------------------------------------------------------------------------------------------------------------------------------------------------------------------------------------------------------------------
>I28593_M024_Malvaceae_Carpodiptera_cubensis_seq1
--------------------------------------------------------------------------------------------------------------------------------------------------------------------------------cctagttctta----------cttg------------tctcatggcctta------gcc------ttgct---------------ctcccatgcccaagactcaccacaagattacctcaacgctcacaacacagctcgggcagatgt------tggtgttggccctatgacttgggacgataccgtagctgc-------------ctatgcacaaaactatgctaagcagcgcattggtgactgcaaccttgtgca------ct------ccggcggaccgtatggtgagaaccttgcttggagcagcagtgacctttcaggcaccgatgctgtaacaatgtgggttaacgagaaggctgactacgattacgactctaacacttgtgcacaaggcaaggtttgcggtcattacactcaggtggtttggcgcaactcggttcgtcttggttgtgctaaggtgaggtgca---acaa---tggtggaactttcattggttgcaactatgatcctccaggcaattacgtcgggcagaaaccttacta--------aaagttcaa---------------------------------------tcatatcgccaaac----------ttacc-----atcttttgcttaaaaccctagc--------aaaataaccttta---------------------attatcttc--------aataaa-atgc-------------tatgta--------tagcat--------gtat--tgatat-------------------------------------------------------------------------------------------------------------------------------------------------------------------------------------------------
>I28594_M025_Malvaceae_Herrania_nitida_seq1
-------------------------------------------------------------------------------------------------------------------------------------------------------------------ccaaggt---tttcctagctcttc----------ctag------------cctcatggcctta------gcc------ttggtcctccc---------cgcccttgcccaagactcccctcaagactacctcaatgctcacaacacrgctcgtgcagcggt------cggtgttggccccatgacttgggacaacaacgtagctgc-------------ctttgcacaaaattatgccaatcagcacattggcgactgcaaccttgtgca------ct------ccggtggaccttatggcgagaaccttgcaatgagcaccggtgacctttcgggaaccgacgccgtgagaatgtgggttgatgagaaggccaactatgattacgcctctaacacttgtgcaccgggcaaggtttgcgggcattacactcaggtggtttggcgtaactcggttcgtctcggttgtgctaaggtgaggtgca---gcaa---tggtggaactttcatcggttgcaactatgaccctccaggcaacttcgtcgggcagaaaccttactg--------ataa-----------------------------------------------------------------------------catcttttgctttaaacccttcc--------gaagtcaacttat--------------------------------------aacaaataagc-------------tatgtaa---------------------------tcag------ccctagctgcttcatggca---------gataattat-----gaaggaaatgaa---------------------------------------------------------------atattacga--------------------------------------------------------------g
>I28595_M184_Malvaceae_Guazuma_ulmifolia_seq1
------------------------------------------------------------------------------------------------------------------------------------ycatgatggcg----------------ttttccaaggt---ttcccaagctcttg----------cttg------------cctcatggcctta------gcc------ttggtcctccc---------ctcccatgcccaagactcccctcaagactwcctcsamsctcacaacvsggcycgggckgckgt------crgygttggccccatgachtgggacarcaasgtrgctgm-------------ctatgcacwgaactaygctaadtcgcacattggcgactgcaaccttgtgca------ct------ccvrkggrccttatggygagaaccttgcaawgagcascgktgayctytcvgkcrccgacgccgtgarmmtgtgggttgatgagaaggccractabrattacgmctccaacacttgtgcaccaggcaaggtttgcgggcattacactcaggtggtttggcgcaactcggttcgtctcgggtgtgcbaaggtgaggtgca---gcag---tggtggaactttcatyggytgcaactatgatcchccaggcaactwcrhygggsagaaaccwtactg--------atag-----------------------------------------------------------------------------catcttttgctgaaaacccyttttttaagtbtaagttwtcattt--------------------------------------atgaaataagc-------------tatgtac---------------------------taag------ccctagctgctccatggca---------gatg----------tgaaggaatgaa---------------------------------------------------------------gtattacgaatttgttttcttataat----------------------------------------------
>I28596_M026_Malvaceae_Ruizia_cordata_seq1
----------------------------------------------------------------------------------------------------------acacaaacacaac---------tcwcctatcatggag----------------ttttccagagtttcttctctagcyytta----------c---------------tgtccttaccctg------gcc------ttggtccttcc---------ctcccatgcccaagattcacsacaagacttcctcaacgcwcacaacasagctcgggcwgcggt------cggcgttggccctatgacttgggacaacaccgtggcygc-------------ctatgcacaaagatatgctgahcagcgaaagggtractgtaaccttgtgca------ct------caggtggaccttacggtgaraaccttgctbggagcagcgbtgavctttcgggcaccaatgccgtggmantgtgggttaabgagagggccgactataactacgdctctaacavttgtgcdccsaacaaggtwtgcgggcattacactcadgtggtttggcgvaactcggttcgtctdgggtgcgctaaggtgaggtgca---acaa---cggtggaactttcathggttgcaactatgatcctcbtggcaatthcrhcggvsagaaaccttatta--------aaat--------------------------------tadtttycmawatggaatcctccgaac------ttattagc-----atcttttgctttaaaccta---------------------------------------------attatccttk------gaataaataagc-------------tacgtat----atgtaacat-------cgrry--ttat-------c-agcctactrcawggca---------grttwtaaaa------------------------------------------------------------------------------------------------------------------------------------------------------t
>I28597_M027_Malvaceae_Melhania_velutina_seq1
-------------------------------------------------------------------------------------------------------------------------------------------------------------------------------------------------------------------------------------------------------------------------------------------------------------------------------------------------------------------------------------------------------------------------------taactgtaaccttgtgca------ct------caggtggaccttacggtgagaaccttgctgggagcagcggtgacctttcgggcaccaatgccgtggcattgtgggtgaacgagagggccgactataactacggctctaacacttgtgcacccaacaaggtttgcgggcattacactcaggtggtttggcgcaactcagttcgtctagggtgcgctaaggtgaagtgca---acaa---cggtggaactttcattggttgcaactatgatcctcctggcaattacgtcggccagaaaccttacta--------aaat--------------------------------tagtttccaatatggaatcccccgaac------ttattaac-----atcttttgctctaaaaccta--------------------------------------------attatccttg------gaataaataagc-------------tacg-------------------------------------------------------------------------------------------------------------------------------------------------------------------------------------------------------------------------------------
>I28598_M028_Malvaceae_Glyphaea_brevis_seq1
-----------------------------------------------------------------------------------------------------------------------------------------atggag----------------ttttctaaggt---ttccctagctctcag-------------------------tctcatggcctta------gcb------ttggtccttggtc------cctcccacgcccaagactcctctcaagacttcctaaatgctcacaacagggctcgggcagcggt------cggagttggccccatgacttgggacaataccgtggctgc-------------ctatgcacgaaactatgccaaccagcgcattggcgactgcaggcttgtgca------ct------ctagcggaccgtacggcgagaaccttgcatggggcagcggtgatctttccggcaccgacgctgtaaaattgtgggttgacgagaaggcctactataattacggtagcaacacttgcgccaccggcaaggtttgcggccattacacccaggtggtttggcgcgactcggttcggctgggatgtgctaaggtgaggtgca---gcag---cggtggaactttcattatttgcaactatgatcctccaggcaactacaacgaccagagaccttacta--------gggttttc----------------------------swktttacaaattcggaga-------------------agcgtkrgayraaatattttaaaccttttc----------------------------------------------------------------------------------------------------------------------------------------------------------------------------------------------------------------------------------------------------------------------------------------------------------------------------
>I28602_M031_Malvaceae_Mollia_sp_seq1
-----------------------------------------------------------------atcaaatattaattgccc------aaagtattgtgcattaattataattacaac---------aaaagcctcatggag----------------ttttccarggt---ttctctagctctca----------cttg------------cctcatctcccta------gcc------tttgtccttcc---------ctcccacgcacaagactcccctcaagatttcctcaacgctcacaacactgctcgagcagcmgt------cggcgttggccccatgacttgggacdasaccgtggctgc-------------ctatgctcaaaactacgccratcagcrcataggcgactgcagccttgtgca------ct------ccggtggaccttatggtgagaacmttgcgksgrgcagcggtgatctktccgghrccgacgccgtamaamtgtgggttgacgagaaggycractatgattatgrcagcaacacttgcgccccaagcaaggtctgcgggcattacactcaggtggtttggvgcaactcggttcrgctcggctgtgctaaggtcagstgca---acaa---tggtggaactttcattggctgcaactaygatcctccaggcaactacgttggycagaaaccttacta--------aaaggtttcctttytrt-----tttcttccaaaatttaawggaaaasctcmaatcgtcckacygygtt----ttaac-----ttgtttcactttaaagcttttc-------caaagaca------------------------------------------------------------------------------------------------------------------------------------------------------------------------------------------------------------------------------------------------------------------------------------------------------------t
>I28603_M223_Malvaceae_Gossypium_hirsutum_seq1
----------------------------------------------------------------------------------------------------------------------------------------------------------------------------------------------------------------------------------------------------------------------------------------------------------------------------------------------------------------------accgtggctgc-------------ctatgcacagaactacgctaatcaacgctattacgactgcaaccttattca------ct------ccggtggaccttatggtgagaatcttgcctggagtagcgctgacttttcrggcactagtgctgtaagaatgtgggttagtgagagggtaaactacaattacaactccaacagttgtgcagcaggcaaggtttgcgggcattatactcaagtggtttggcgcaactcgattcgtcttgggtgtgctaaggtgaggtgca---acac---tggtggaactttcattacttgcaactatgctcctgcagkcaatatcatyggtcaaagaccttacta--------aaa-----------------------------------------------------------------------agt-----ttattttgcttaaacatcttcc---------aaatcaac-tca---------------------attrtcyam--------cmtaaaaatgc-------------taaatatatgtta---------------gtac--tc-----------------------------------------------------------------------------------------------------------------------------------------------------------------------------------------------------
>I28605_M235_Malvaceae_Abutilon_sp_seq1
a------------------------------------------ctcacatatatacgtcaatctctcttcatttaaattg----------caatattattcttaatagaatcaaa----------------cctcagatggag----------------ttttcaaagatttcttcctttgctctta----------cttg------------tctcatggcctta------gcc------ttgatccttcc---------ctcccgtgcccaagactcgccacaagacttcctcaacgcccacaacgcagctcgtgcagccgt------cggtgttggccctatgacttgggacamcaccrtrgctgc-------------ctaygctcagaattaygctaatcagcacatyggtgattgyasscttgtrca------ytccaacwcyggtggackttayggtgagaaccttgcrggragyastvssgacytatcmggcrccratgcygtamsrytgtgggttaatgagarggcckactacgattacaactccaacagttgygcasmaggyaaggtttgcgggcattayacycaggtggtttggcgcaactcggttcgtctcggctgtgctaaggtgaggtgca---acaa---tggtggaactttcattggttgcaactatgctcctccaggcaattacgttggtcaaargccttacta--------aaa-----------------------------------------------------------------------tgy-----ttcattwgygyamaacccttcc---------aaawya-----a---------------------attryctam--------aatawaaatgyatrtatrtatgtatgtatgtatgtat---------------gtac--tgat-------c-aacctagtgcaca-----------------------------------------------------------------------------------------------------------------------------------------------------------------------------
>I28606_M033_Malvaceae_Reevesia_formosana_seq1
-----------------------------------------------------------------------------------------------------------------------------------------atggag----------------ttttctaaggtttattccctagctctta----------cttg------------tctcatggcttta------gcctt---attggtctttcc---------ctcccatgcccaagactcaccacaggactacctcaacgctcacaacacagctcgagccgcggt------tggtgttggycctatgacttgggacaacaccgtagctgc-------------ctatgcacaaaactakgctaaccagcgtattggcgactgcaacctygtgca------ct------ccggtggaccttatggtgagaaccttgcttggagcagcggtaacctttcaggcaccgatgccgtaggactgtgggttratgaraaggycaactatgattacaactctaacacttgtgcaccaggcaaggtttgcggccattatactcaggtggtttggcgcaactcggttcgtctagggtgtgctaaggtgrggtgta---gcag---tggtggaactttcattggttgcaactatgatcctccaggcaatgtcatcggccaaaaaccttactga----aaaaaaggtttccaaatccag----------------------atataaactccaatagccaaac----------ttagc-----atctttttcttatgaa----------------------------------------------------------------aagtgaaaacct------------------------------------------------------------------------------------------------------------------------------------------------------------------------------------------------------------------------------------------------------
>I28607_M034_Malvaceae_Mansonia_altissima_seq1
------------------------------------------------------------acctcaacatatatattttgcattgcatt----------------aacattattatagaaaatacaaattattcataatggag----------------ctttctaaggtttcttccctagctctta----------cttgtctcattattattgccatggcctta------gcc------ctggttcttcc---------ctcccatggccaagactcaccacaagacttcctcaacgctcacaacacagctcgagccgcggt------gaatgttggccctatgacttgggacgataccgtagctgc-------------ctatgcacaaaactacgctaaccagcgtattggcgactgcaacctcgtgca------ct------ctggtggaccttatggagagaaccttgcttggagcagtggtgacctttcaggcaccgatgcagtaaaaatgtgggttgatgagaaggccaactatgattacaactctaacacttgtgcaccaggccaggtttgcggccattatactcaggtggtttggcgcaactcggttcgtcttgggtgtgctaaggtgagatgta---acaa---cggtggaactttcattggttgcaactatgatcctgcaggcaatgtcataggccaaagaccttacta--------ataaggtttcatcgtcc-------------------atatctaaatttacagacaactaaacc---------taagc-----atcttttacttaggaataccct-----------------------------------------------------------------------------------tccawat---------------------------taatca-------------------------------------------------------------------------------------------------------------------------------------------------------------------------------------------------
>I28609_M036_Malvaceae_Pentaplaris_davidsmithii_seq1
-------------------------------------------------------------------------------------------------------------------------------------------------------------------------tttcttccctagctckta----------cttg------------tctcatggcctta------gcc------ttggtccttca---------ctcccaygcccaaaacacaccacaagactacctcaaggctcacaacacagctcgagcagcagt------cggcgttggtcctatgacttgggacagcaccttagctgc-------------ctatgcacrgaactatgctaataagcgcattggtgactgcaaacttgtgca------ct------ccgggggaccttatggagagaaccttgctgggagcagcgctgacctatcgggcaccgatgccacaagactgtgggttaatgagaagcccaactatgattacaactctaacagttgtgcaccaggcaaggtttgtgggcattacactcaggtggtttggcgcaactcggttcgtctcggctgtgctaaggtgaggtgca---acaa---tggcggaactttcattggttgcaactatgctcctcgaggcaatatcatcggtcaaaaaccttacta--------aaaaggttmcwawyymm--------------------aatawa-awtryymdrtmtccaaacg------taataagc-----atcttttgmtyarmmymctkcat----gg---------------------------------------------------------------------------------------------------------------------------------------------------------------------------------------------------------------------------------------------------------------------------------------------------------------------
>I28610_M037_Malvaceae_Heritiera_littoralis_seq1
--------------------------------------------------------------ctcaacatatttgctttg----------caatattatccattcaatacaaatc----------------accataatggag----------------ttttctaaggtgtttcccctagctcttw----------cttg------------tctcatggcctta------gcc------tcggtccttccca------gctcccatgcacaagactcaccacaagactacctcaasgctcacaacrctgctcgtgcggcrgt------cggtgttrgccctatgacttgggacgacaccgtagctgc-------------ctatgcamaaaactatgctaatcagcacattggtgactgcaawcttgtgca------ct------ccavbggaccttacggtgagaaccttgcaatgagcaccggrgacctttckggcaccratgccgtaaaamtgtgggttgatgagaaggccaactatgattacgccwccaacaaktgtgcmccaggcaaggtttgcgggcactatactcaggtggtttggcgcaactcggttcgwcttgggtgtgctaaggtgaggtgca---gcaa---tggtggaacttttattggttgcaactatgatcctcaaggcaatatcattgggcagaaaccttacta--------aagg--ttccaagycaatcc----------------------------------------------------------------------------------------------------------------------------------------------------------------------------------------------------------------------------------------------------------------------------------------------------------------------------------------------------------------------------------------------------------------
>I28611_M062A_Malvaceae_Durio_zibethinus_seq1
---------------------------------------------------------------------------------------------------------------------------------------------------------------------------------------------------------------------------------------------------------tcc---------ctcccatgcccaagattcgccacaagactacctcaacgctcacaacacagcccgagcagcggt------tggtgttggccctatgacttgggacaacaacgtagctgc-------------ctatgcacaaaactatgctaaccagcgcattggtgactgcaaccttgtgca------ct------ccagtggaccttatggtgagaaccttgcttggagcagcggtggcctttcgggcaccgatgctgtaagaatgtgggttaacgagaaggccgactatgattacaactctaacacctgtgcaccaggcaaggtttgcggtcattatactcaggtggtctggcgcaaatcggttcgtctcgggtgtgctaaggtcaggtgca---acaa---tggtggaactttcattggttgcaactatgatcctccaggcaatttcatcggcgaaaaaccttacta-------aaaacggttccaaatccg--------------------aataca-aatttccaatcg----------------------------cttttgcttaaaacccttcc---------aaatcaac-tta---------------------tacatctac--------aataaatatgc-------------tatgtac---------------------------tgat-------c-agcgtactgcaaggct---------aataatta------tgaagaaatg-----------------------------------------------------------------------caattttg--ttattacga-----------------------------------------------
>I28612_M038_Malvaceae_Brachichyton_bidwillii_seq1
--------------------------------------------------------------------------------------------------------------------gataa-------ckktcmatrayggwgwmtwmcaaaaaaaaaa-----yraggtgtttcccctagctcttr----------cttg------------tctcatggcctta------gcc------tcggtchttccca------gctcccatgcccargactcaccvcaagactacatcaacgctcacaacactgctcgtgcggcggt------cggtgttggccctatgacttggracracamsgtagctgc-------------ctatgcacwaarctatkctaatcrgcacrttggtgaytgcaatctkgtgca------ct------ccggtggaccktayggtgagaaycttgcmawgagyaccggtracctttcrggcachgatgchgtaasadtgtgggttrawgagaaggccaactatgwttacgscwycaachcttgtgcaccaaacraggtttgcgggcactatactcaggtggtttggsgcractcggttcgtcttgggtgtgctarggtgagktgca---gcar---tggtggaactttcattvgttgcaactatgatcctccaggcaatktcawtgggnagaraccttacbr--------aarrywmc-----------------------------------------------------------------------aarwcrwytwwwcytrarrcsyvyy---------rwrwymvc----------------------dyhaybakcwcv--------aryaarwawws-------------kmyrtry---------------------------kkwt-------c-catcywmkkttmgscrg-wkgakyrgawgat-----------------------------------------------------------------------------------------------------------------------------------------------------------
>I28613_M039_Malvaceae_Eriotheca_macrophylla_seq1
------------------------------------------------------------------------------------------------------------------------------------------------------------------------------------------------------------------------------------------------------------------------ccatgcccaagactcaccgcaagactacctcarcgctcacaacactgctcgagcggcggt------mrrtgttggcyccttgacttgggacgacacygtggctgc-------------ctacgcacaaaactatgctaaccagcgcattggtgactgcaaccttgtcca------ct------ccggcggaccatatggtgagaacattgcttggrgcagcggtgacctatcgggcacsgatgccgttgcaatgtgggttaatgagaaggccgactacgattacarctcyaacacktgtgcgcmgggcaaggtttgcgggcattacactcaggtggtttggcgcaactcgcttcgtctcggctgtgctaaagtraggtgca---acar---tggtggaactttcattggttgcaactatgatcctccaggcaayktcawcrrcsaaaaaccttacta--------aaawggttccaaatcca--------------------aatatawatcgtcmaatygccragct------taattagc---atatcttttgcttaaaacccttc----------aaataaac-----------------------------------------------------------------------------------------------------------------------------------------------------------------------------------------------------------------------------------------------------------------------------------------------------------
>I28614_M040_Malvaceae_Hydrogaster_trinervis_seq1
-----------------------------------------------------------------------------------------------------attggttataattgcaac--------ccaaaaccctatggag----------------ttctctaagct---tcccctagctctca----------cttg------------cctcatggcctta------gcc------ttcgtccttcc---------ctcccacgcccaagactcccctcaagacttccttgacgctcacaacaatgctcgggcagcggt------cggtgttggccccatgacttggaacagcaccgaggctgc-------------ctatgcacaaaactatgccaatcagcgcaaaggcgactgccgccttgtgca------ct------ctggcggccgttatggtgagaaccttgcgtggagcagcggtgatctttccggcaccggcgctgtaaaactgtgggttgacgagaaggccgactataattatacctccaacagttgcgccgcaggcaaggtctgcgggcattacactcaggtggtttggcgcaactcggtccggctcggctgtgctaaggttcggtgca---acaa---tggtggaactttcattatttgcagctatgatcctccaggaaacatcgctggccagaaaccttacta--------acggtttccgttttcca-------------------aataaggaaatctcgaataatcctccggccgtgtgtttaac-----atgtcttggttaaacctttcca---------aagtcgagttaa------------------------------------------------------------------------------------------agat---------------------------------------------------------------------------------------------------------------------------------------------------------------------------------------------------------
>I28615_M041_Malvaceae_Pterygota_brasiliensis_seq1
-------------------------------------------------------------------------------------------------aactatacaatacaaat-----------------tscatratggag----------------ttttctaaggtgcttcccctrgctctta----------cttg------------tctcatgrcctta------gcc------tckgtcctccccg------gctcccatgcwcaagactcaccacargactwcstcaasgctcacaacactgctcgtgcggcggt------cggdgttggccctrtgacttgggacaacacsgtrgctgc-------------ctatgcacaaaactatgctavwmagcryattggtgactgcaawcttgtgca------ct------ccrgtggaccttacggtgagaaccttgcaatgagcaccgbtgacctttcgggvrctgatgccgtaarawtgtgggttdatgagaaggccgabtacratwacgcctccaacagytgtgcaccaggcaaggtttgtgggcactatactcaggtggtbtggcgcaattcggtycgtcttgggtgtgctaaggtgaggtgca---gcaa---tggtggaactttcattggttgcaactatgmtcctcsaggcaatdwcrttggtcagaaaccttacta--------aagg--ttccaagtcawtcc-----------------aaaaawaaatttccaaccgcctaac----------ttagc-----atctttttcttaaaacccttc----------aaatcaac-tta---------------------attatctcc--------aataaatattc-------------catgtr----------------------ryay--tgat-------c-agcctactataggca----------gatgatcaa----a--------------------------------------------------------------------------------------------------------------------------------------------------t
>I28617_M043_Neuradaceae_Neurada_procumbens_seq1
---------------------------------------------------------------------------------------------------------------------------------------------------------------tttattagggtttcattactagct------------a-ctta------------tctcgtgacctta------accttcttcatcatccttccca------attcccatgcacaaaactcaccacgagactacctgaatgttcataacgcagcacgtgcagccgt------tagcgtcgaccaaattatttgggacaataagctagcaga-------------ttttgcccgaaattaccttaaccaacacgtagcaagttgcagacttgttca------tt------ctggagggccttacggggagaatcttgcatggagcagtggggacatgtcaggcacagatgctgttaagatgtgggttgctgagaaaccttattatgattataactccaatgcgtgcacccaaaataaggtgtgtggacactacactcaggtggtttggcgaaactcagttcgtttaggctgtgctaaagtgaggtgct---acaa---tggtggaactcttattagttgtaactacgatcctcctggcaamtatatcggacaaagaccatattg--------aggttttcaagtctccg---------------------------------------------------------------------------------------agctcgccaaca-----------------------------------------------------------------------tgtgcaa----------------------------------------------------------------------------------------------------------------------------------------------------------------------------------------------------------------------------------
>I28618_M044_Malvaceae_Pentace_laxiflora_seq1
---------------------------------------------------------------------cagatcccttga------------------------------------------------------tcatggag----------------ttttccaaggctttatccctagctcttg----------cttg------------tctcatggcctta------gcc------ttg------ct---------ctctcatgcccaagactcaccgcaagattacctcaacgctcacaacacagctcgggcagctgt------cggtgttggccctatgacttgggacgacaacgtagccgc-------------ctatgcacaaaactatgctaaccagcgcattggtgactgcaaccttgtgca------ct------ccggtggaccttatggtgagaaccttgcttggagcagcgctgacctttcgggcaccgatgctgtagcaatgtgggttaacgagaaggccgactatgattacggctctaacacttgtgcaccaggcaaggtttgcggtcattacactcaggtggtttggcgcgactcggttcgtcttggttgtgctaaggtgaggtgca---acaa---tggtggaactttcattggttgcaactatgatcctcgaggcaatttcatagggcagaaaccttacta--------gaaattcag-----------------------------------------------------------------acc-----atttgttgcttaaaaccctcgc-------aaaaatcaacttta---------------------gtcatctcc--------aataaatgtgc-------------tatgta--------tagcat--------atgcactgatat----gc-agcctattacaaggca---------gataatca------caagcgagtg-----------------------------------------------------------------------------------------------------------------------------------------
>I28619_M045_Malvaceae_Phragmotheca_mammosa_seq1
----------------------------------------------------agacaatattcacctcatacttcaattgctt------aacatatttgctttgcaacattccttrtagaat-----caaatcccagatggag----------------ttttcaaagttttcttccctagctctta----------cttg------------tcttatggcctta------gcc------ttggtscttcc---------ctcccatgcycaaaactcaccacaagactacctcaaygctcacaacacagctcgagcagctgt------gggwgttggccctatgacttgggacaacaccgtagctgc-------------ctatgcacagaactatgctaatcagcgcattggtgactgcaaacttcagca------ct------ccggtggaccttatggtgagaaccttgcttggagcagcgctgacctatcgggcaccgatgccgtaagadtgtgggttaatgagagggccgactataattrcaactctaacagttgtgcaycaggcaaggtttgtgggcattacacbcaggtggtttggcgcaactcggttcgtcthggctgtgctaargtgaggtgca---acaa---tggtggaactttcattggttgcaactatgmtcctscaggcaatktcatbggtcaaaaaccttacta--------aaaaggttccaaatmca--------------------awtata-attgtccagtcgccaaact------taatcagc-----ttcgtttgcttagctc------------------------tta--------------------------------------aataaaaawgc-------------tatatat---------------------gtry--tgat-------c-agcctactgcatggcc--------gaataatt----------------------------------------------------------------------------------------------------------------------------------------------------------
>I28621_M153_Malvaceae_Trichospermum_sp_seq1
--------------ccaccatctcttgtctataatagtaatacccctcaaacasacagtcattycatttctcatmaattgctc------aaagttttttgcattaattataatcacaacaaa-----ttaaaccctcatggag----------------ttctctaargtttccctgctagcyctca----------cttg------------yctcrtggcctta------gcc------ttggyccttcc---------ctcycdcgcccaagactcccctcaagactwyctyracgctcacaacamtgctcggkcggmbgt------cvrygttgrccccatgachtgggacracaccgtggctgc-------------ctatgcacaadactatgccaabcagcgcaaggccgactgcaaccttgtgca------nt------ccggtggaccttacggtgagaaccttgcktggagyagcggtgatctttccggcaccgacgcbgtaaaaatgtgggtcgacgagaaggchgactatgattatgcctccaacacttgcgccyvngggaadgtctgcgggcattacactcaggtggtttggcgcaactcagttaggctcggctgcgctaaggtcaggtgca---acaa---tggtggaactttcatcggttgcaactatgatcctccaggcaaytacgttggccagaaaccttamymttg-ccwraaassttacyhttwtyragttgttttttgtcc--yrmratwtmarrwgwmmrayc---------------------------atggttygctttgaaccttttc-------caagrtcwkgtsyt----atat----------aatattatchatatataattwacgaataagc-------------tat--------------------------------------------------------------------------------------------------------------------------------------------------------------------------------------------------------------------------------------
>I28623_M048_Malvaceae_Abroma_augusta_seq1
------------------------------------------------------------------tcacaaatcaattgcct------tgcatatt----acagaatacaaatatagaga----------------atggag----------------ttttctaaggt---ttccctagctctta----------cctg------------tctcgtggcctta------gcc------ttggtccttccctttc---cctcccatgcccaaaactcccctcaagactacctcgacgctcacaacagggctcgtgcagcggt------cggtgttggtcccatgacttgggataacaccttagctac-------------ctttgcacaaaactatgctaatcagcgcattaacgactgcaggcttgttca------ct------ccggtggaccttatggcgaaaacctggcatggagcagcggcgatctttcaggcaccgctgccgtaaaaatgtgggttgacgagaaggtcgactataattacgcctccaacacttgcgccgcaggcaaggtttgtgggcattacactcaggtggtttggcgcaactcagttcgtctagggtgtgctaaggtgaggtgca---gaaa---tggtggaacttttatcggttgcaactatgctcctcggggaaatatcattgggcagaaaccttatta--------aattaatt----------------------------aagtttccaatttccaatt------cccaacccctatttcc-----atcttatgctttaaatccttgc---------aaacta------t-----------------------------------------aataagm-------------tatgtac---------------------------tgatcag--agcmtggctact----------------------------------------------------------------------------------------------------------------------------------------------------------------------------------
>I28624_M049_Malvaceae_Corchoropsis_tomentosa_seq1
------------------------------------------------------------------------------------------------------------------------------------------tggag----------------ttttccaaagtttcttccctagctctta----------cttg------------cctcatggcatta------gcc------ttggcccttcc---------ctcccaagcccaagacgcaccacaagactacctcgacgcccacaacacagctcgggcagcggt------tggtgttggccctatgacttgggacaacaccgtggctgg-------------ctatgcacaargatatgctgaccagcgtaagggtgattgtaaccttgtgca------ct------cargtggaccttayggtgagaaccttgctkggagcrgcggtgaccttmmgggcaccrrtgctgtgacaatgtgggttaatgagaaggccgactatractacgattcyaacacttgtgcacaagrcaaggtttgcggccattacactcaggtggtktggcgcgactcygttcgtctaggstgygctaaggtcaggtgca---acaa---yggtggaactttcattggttgcadctatgatcctcctggcaattttgtcggccaaaaaccytacta--------aaatttcta-----------------------------------------------------------------atc-----tccccatacttaattatct---------------------------------------------------ycc--------ratgaataagc-------------tatgtatgtttatgtagcat--------gaac--tgat-------c-agcctactg---------------------------------------------------------------------------------------------------------------------------------------------------------------------------------
>I28626_M226_Malvaceae_Helicteres_guazumifolia_seq1
---------------------------------------------------------------------------------------------------------------------------------attccctgatggaat-------------atttttccaaggtttcgtctttagctctta----------cttgtctc---gtgatggccatggcctta------gcc------ctggtccttcc---------ctcccatgcccaagactcaccacargacttcctcaacgctcacaacacagctcgagccgcggtgaatgctggccttgaccctatgacttgggacgacaccgtagctgc-------------ctatgcacaaaactatgctaaccagcgtattggtgactgcaacctcgttca------ct------ctggtggaccttatggtgagaaccttgcttggggcagtggtgacctttcaggcactgaagccgtaagaatgtgggttgatgagaaggccaactatgattacaactctaatacttgtgcagcaggccaggtttgcggccattatactcaggtggtttggcgcaactcgattcgtctagggtgtgctaaggtgagatgta---acaa---cggtggaactttcattggttgcaactatgatcctccaggcaatttcataaaccaaaaaccttactaac----taataaggtttcaaagtct-------------------taatcta-aatttccaattaga-aaaccaaacttaagcatg-----atcttttgcttaa-------------------------------------------------------------------------------------------------------------------------------------------------------------------------------------------------------------------------------------------------------------------------------------------------------------------------------------
>I28628_M051_Malvaceae_Werklea_horrida_seq1
---------------------------------------------------------------------------------------------------------------------------------------------------------------ttttctaagttgtcttccctagttcttg----------cttgtcta------atggtcgtgacctta------gca------ttggtccttcc---------ctcccatgcccaaaactcaccacaagactacctcgacccccacaacactgctcgagctgctgt------cggcgttgaacctctcacttgggacgacaccgtggccgc-------------ctatgcacaagactatgctaatcagcgcattgctgattgcagcctccwgca------ct------ctggtggaccttatggagagaacctagcctggggtagcggtgacctatccgtcactgatgccgtagcaatgtgggttaatgaaggtgccgactacgattacaactccaacagttgtgctccagacaaggtttgtgggcactacactcaagtggtttggcgtaactcggttcgtctcggttgtgctaaggtgacatgca---acaa---tggtgggactttcattacttgcaactatgatcctgcaggcaatgtcatcggggaaaaaccctacta--------agga----------------------------------------------------------------------------gcttcttcttmwwaaamwwcttcc---------------------------------------------------------aaaataaaaatgc-------------tatgtagttgcat---------------gtacgcctac---------------------------------------------------------------------------------------------------------------------------------------------------------------------------------------------------
>I28629_M052_Malvaceae_Spirotheca_rosea_seq1
--------------------------------------------------------------------------------------------------------------------------------------------gag----------------ttttcaaaggtttcgtccttagctctta----------cttg------------tctcatggcctta------gcc------ttggtccttcc---------ctcccatgcccaagactcaccacaagatttcctcaacgctcacaacgcggctcgagcggaggt------cggcgtcgacggcttgacttgggacgacaccgtggctgc-------------ctacgcacaaaactatgctaaccagcgcattggtgactgcagccttgtcca------ct------caggcggacaatatggtgagaacattgcttggagcagcggtgacctatcgggcaccgctgccgtacaactgtgggttaatgagaaggccgactacgattacaactccaacacttgtgcgtcgggcaaggtttgcgggcactacactcaggtggtttggcgcaactcggttcgtctcggctgtgctaaagtgaggtgca---acaa---tggtggaactttcattggttgcaactatgatcctccaggcaactacgtcggcgaaagaccttacta--------aaatggttccaaatcca--------------------aatataaatcgtccaatcgccaagct------tgattagc---atatcttttgtttaaaacccttcc---------aactaaac-tta---------------------attatatac--------aataaaattgt-------------tacaaa----tatat-------------gtac--tgat-------c-acc---------------------------------------------------------------------------------------------------------------------------------------------------------------------------------------
>I28631_M054_Malvaceae_Trochetiopsis_benjaminae_seq1
-----------------------------------------------------------------------------------------------------------------------------------------atggag----------------ctttccaaagtttcttttctagctttta-----------ct--------------gtccttagcctg------gcc------ttggtccttcc---------ctcccatgcccaagattcaccacaagacttcctcaacgctcacaacagagctcgggcagcggt------cggagttggccctatgacttgggacgacaccgtggccgc-------------ctatgcacaaagatatgctgaccagcgaaagggtaactgtaaccttgtgca------ct------cagatggaccttacggtgagaaccttgctgggagcagcggtgacctttcgggcaccaatgccgtggaattgtgggtgaatgagagggctgactataactacggctctaacacttgtgcacccaacaaggtttgcgggcattacactcaggtggtttggcgcaactcggttcgtctagggtgcgctaaggtgaggtgca---acaa---cggtggaactttcattggttgcaactatgatcctcctggcaattacgtgggccagaaaccttatta--------aaat--------------------------------tagtttccaatatggaatcccccgaag------ttattaac-----atcttttgctctaaaaccta--------------------------------------------attatccttg------gaataaataagc-------------tacgtat----atgtagcat--------gaac--ttac-------c-agcctactacaaggca---------gattatat----a------------------------------------------------------------------------------------------------------------------------------------------------atg-
>I28635_M058_Malvaceae_Byttneria_aculeata_seq1
---------------------------------------------------------------------------------------------------------------------------------------------------------------------------------ctagctcttt----------ctgc------------tgtcgtggtcttg------tcc------attgtccttatcgttcctttctcccatgcccaagactcacctcaagatttcctcaatgctcacaacacggctcgtgaagccgt------cggagttggtcccttgacgtgggacaacgaggtggctgc-------------atatgcacaaaactatgctaaccagcgcatgggagactgcaagctcatccactcagact------ccggtggacgttacggagagaatctagcatggggaagccctgatctctccggcacggctgctgtasagatgtgggttaacgagaaggtcgactatgactacaactccaacacttgcgcagctggcaaggtytgtggccattacactcaggtggtttggcgtgactcagttcgtttgggatgtgctaaggtgaagtgtgcaaacaa---cggtggtactttcatcggttgcaactacagcccaccaggaaacttcaatggccagaaaccttactg--------agttgttt----------------------------aattaagtagggtttaatg------tcygattgcttccatc-----ttcaatatgttttacatcttat-------------------------atg-------------------------------agtcaataacc-------------aatgtac---------------------------tgt----------------------------------------------------------------------------------------------------------------------------------------------------------------------------------------------------
>I28636_M059_Malvaceae_Pterospermum_pierrei_seq1
-------------------------------------------------------------------taaatacctcttgaat------cacaaacttatccccagataaaattacacaaca---caaacatatctcatggag----------------ttttccaaagtttcttccctagcgctta----------cttg------------tctcatggcccta------gcc------ttggtccttcc---------ctcccatgcccaagacacaccacaagactacctcaacgcccacaacacagctcgagcagcggt------cggtgttggcgctatgacttgggacgataccgtggctgc-------------ctatgcacaaaactacgctaaccagcgaagtggtgactgcaaccttgtgca------ct------caggtggaccttatggagagaaccttgcttggagcagcgccgacctttcgggcaccgatgctgtcacaatgtgggttaatgagaaggctgactataactacgacactaacagttgtgcaccgggcaaggtttgcggccattacactcaggtggtttggcgcgactcggttcgtctagggtgtgctaaggtgagttgca---acaatggtggtggaactttcattggttgcaactatgaccctccaggcaactacaacgggcagaaaccttaata--------aaatttcta---------------------------------------------------------------------------------------------------------------------------------------------------------------------------------------------------------------------------------------------------------------------------------------------------------------------------------------------------------------------------------------------------------------------------
>I28637_M060_Malvaceae_Duboscia_vifidiflora_seq1
-------------------------------------------------------------------------------------------------------------------caac---------aaaacactcatggag----------------ttttctaaggc---taccctagctctca----------cttg------------tctcatggccttg------gcc------ttggtcattcc---------ctcccacgcccaagactcccctcaagacttcctcaacgctcacaacacagctcgggcwgcggt------yggcgttggcmchatgacttgggacaacaccgtggctdc-------------ctatgcacaaaactatgccaatcagcrcawwggcgactgcrmccttbdgca------ct------ctggyggrcsttatgghgagaacvtygcgkggrgcagtggtgatctttchggcactdacgccgtaaaahtgtgggttgacgagaaggccaactatrattatgcctccaacasttgcgcccaaggcaaggtctgcgggcattacactcaggtggtttggcgcaactcggttarrctcggttgtgctaaggtraggtgca---acaa---tggtggaactttcattggttgcaactatgatcctccaggcaactacgytggccagagaccttacta--------agrggktty--------------syttttycaaa-wtttaaggaaatctcymatyrwccsaccatgttttaattagc-----wtgttytrctataagtcaataa------gttagatctat---------------------------------------aattataaataagc-------------tatgcaa---------------------aact--tagt--------------------------------------------------------------------------------------------------------------------------------------------------------------------------------------------------g
>I28638_M061_Malvaceae_Basiloxylon_brasiliensis_seq1
----------------------------------------------------------rttatwtrcymawsytgcwttgt--------tcrayrtywmytmtwcaaymcaartya------------atgyccmtgwtssas----------------tyttgcttgtggcttcymytwgytyywracctggtcgcsttg------------tctcttggcctta------gcc------tcggtccttccca------tctcccatgcccaggactcaccacaagactacctcaacgctcamaacactgctcgtgcagaggt------cggtgttggccctatgacttgggacgacaccgtagctga-------------ctatgcacaaaactatgctagtcagcacatcggtgactgcaatcttgtgca------ct------ccggtggaccctacggtgagaaccttgcaatgagcaccggtgacctttcgggcaccgatgccgtaaaaatgtgggttgatgagaaggccaactatgattacggctccaacacttgtgcaccagacgaggtttgcgggcactatactcaggtggtttggcgcaactcggttcgtcttgggtgtgctaaggtgaggtgca---gcaa---tggtggaactttcatcggttgcaactatgatcctccaggcaattacgttgggcagaaaccttacta--------aagg--ttccaagtcaatcc-----------------aaaaataaatt-----tagccaaac----------ttagc-----atctttt-cttaaaacctttc----------aaatcaac-tta---------------------attatctcc--------gataaatmttc-------------tattta----------------------gcaa--gat----------------------------------------------------------------------------------------------------------------------------------------------------------------------------------------------------
>I28639_M249_Malvaceae_Gyranthera_amphibiolepis_seq1
------------------------------------------------------------------------------------------------------------------------------------------tgggc----------------ttttcaaaggtttcttccttagctctta----------cttg------------tttcatggcctta------gcc------ttggtccttcc---------ctcccatgcccaagactcaccgcaagattacctcagcgcccacaacaaggctcgagcggccgt------cggcgttggccccttgacttgggacaacaccgtggctgc-------------ctacgcacgaaactatgctaaccggcacatcggcgattgcaaacttgtgca------ct------ccggtggaccttatggtgagaaccttgctgggagcagcggtgacctatcgggcaccaatgccgtagcactgtgggtcaatgagaaggccaactatgattacagctctaacagctgtgcgccgggcaaggtttgtgggcattacactcaggtggtttggcgcaactcgcgtcgtctcggctgtgctaaggtgaggtgca---ataa---tggtggaactttcatcagttgcaactatgatcctccaggcaatttcatcggccaaaaaccttacta-------gaaatgattccaaatccg--------------------aaaataaattgtccaattgccaagct------ttattaac-----atcttttgctta--------------------------------------------------------------------------------------------------------------------------------------------------------------------------------------------------------------------------------------------------------------------------------------------------------------------------------------
>I28641_M063_Malvaceae_Brownlowia_peltata_seq1
--------------------------------------------------------------------------cccttga------------------------------------------------------tcatggag----------------ttttccaaggcttcatccctagctcttg----------cttg------------tctcatggcctta------gcc------ttg------ct---------ctcccatgcccaagactcacctcaagattacctgaacgctcacaacacagctcgggcagctgt------yggygttggccckatgacttgggacgacaacgtagccgc-------------ctwtgcamaaaactatgctaaccagcrcrtyggtgactgcaaccttgtsca------ct------ccggtggaccttatggtgagaaccttgctbggagcagcgsygacctttcgggcaccgatgctgtagcahtgtgggttaacgagaaggccgactatgattacggctctaacacttgtgcaccaggmaaggtttgcggtcattacactcaggtggtttggcgcgactcggttcgtcttggttgtgctaaggtgagrtgca---acaa---tggtggaactttcattggttgcaactatgatcctcgaggcaatatcatcgggcdgaaaccttacta--------gaaattcag-----------------------------------------------------------------acc-----atctgttgcttaaaaccctagc-------aaaaatcaacttta---------------------gtcatctcc--------aataaakgtgc-------------yatgta--------tagcat--------atgtactgatat----gc-agcytmttctttctcc--------------------------------------------------------------------------------------------------------------------------------------------------------------------------
>I28642_M064_Malvaceae_Burretiodendron_esquirolii_seq1
----------------------------------------------------------------------------------------------------------------------------------------------------------------------------------------------------------------------gccttagcctta------gcc------ttggtcctccc---------ctcctatgcccaagacacaccacaagactacctcaacgctcacaacacagctcgggcagcggt------cggtgttggtcctatgacttgggacgacaacgtggctgc-------------ctatgcacaaaattatgctaaccagcgaattggtgactgtaaccttgtgca------ct------caggtggaccttatggtgagaaccttgcttggggcagcggtgacctttcgggcaccgatgctgtaacattgtgggttaatgagaaggccgatyrkaaswrcractctaacacttgtgcacmsgkcw------------------------------------------------------------------------------------------------------------------------------------------------------------------------------------------------------------------------------------------------------------------------------------------------------------------------------------------------------------------------------------------------------------------------------------------------------------------------------------------------------------------------------------------------------------------------------------------------
>I28643_M065_Malvaceae_Hermannia_flammea_seq1
-----------------------------------a--------------------------------------------------------------------------aaaaagaaaagaaaaaaaartatcawtatggag----------------tttattaaaat---taccctagctctta----------cttg------------tttcatgacctta------gccatg------------------------------gctcaaaacaccccccaagacttcctgaacgctcacaacacagctcgagcggctgt------gggcgttggtcccatgacatggaacaccrctgtcgcwgc-------------ctatgcccaaaactatgccaawcaacacaytgscgattgcamtcthgttca------ct------ctggcggacsttacggwgagaaccttgcaawgrgcabcggcgacctctccggtacygmsgctgtgaatwtgtgggttaatgagaaggctwactacgattatrvktcgaacacttgtgcttcgggtbaggtatgtgggcactatactcaggtggtttggcgcaattcggttggtctagggtgtgctaaggtgaggtgca---acaa---tggtggaactttcattwcttgtaactattcacctccgggcaaytacatcggccagaaaccttacta--------gttagttggttaattaaa----------------tttastayhmtatrtwysatktkyk-------------------tcgtttgatttgctttaagctcttttat---tgcaaagtcaac--------------------------ttatcta---------------------------------tatatgattatat---------------------taatga------------------------------------------------------------------------------------------------------------------------------------------------------------------------------------------------a
>I28644_M066_Malvaceae_Thomasia_solanaceae_seq1
taaacgaacgttttccaacatatatcgcctata-----tatacccctcaagcacaca-----ttcatttcccatcaattgctc------aacatatttgcattgcattatagatacaa---------attaaccattatggag----------------ttttccaaggtttcttccctagctctca----------cttg------------tctcatggcctta------gcc------ttggtccttcs---------ctcccatgcccaagactcccctcaagactacctcaacgctcacaacacggctcgcgcagcagt------tggcgttggtcccatgacatgggacvacaccgtagctgc-------------ctatgcacaaaactatgctaaycaacgcgytggmgactgcaaccttgtgca------ct------ccggcggaccttatggcgagaaccttgcaatbagcaccggtgacctttcnggcactgacgctgtcggattgtgggttaacgagdaggcygactacaahtacgcctcgaacagttgcgccccgggmaaggtctgcgggcactacactcaggtrgtctggcgcaactcggttcgtctbggktgtgctaaggtgaggtgyv---gcar---tggtggaactttcattggttgcaactatgatmctccaggcaacdtcgttgggcagavaccttacta----aactaaggttcc------------------------------------ratttccaatcgccaa--------cractywgc-atgtttaatttgctttagacccttgc--------aaagtcaac--------------------------ttatcwat--------aataaataagc-------------tatgtac---------------------------tgag---------agcctattacatggca---------cataattata----ccgaggaatgaa--------------------------------------------------------------------------------------------------------------------------------------a
>I28646_M068_Malvaceae_Helmiopsis_sp_seq1
-----------------------------------------------------------------------------------------------------------------------------------------------------------------------agcttttactatgtccttag----------cctt------------agtcttagcctta------gcc------ttggtccttcc---------ctcccatgcccaagacacacaacaagacttcctcaacgctcacaacagagctcgggcagcggt------cgacgttggccctatgacttgggacaacaccgtggctgc-------------ctatgcacaaagatatgctgaccagcgaaagggtgactgtarccttgtgca------ct------caggtggacsttacggtgagaaccttgctbggagcagcrstgacctttcgggcaccaatgccgtggmawtgtgggttaatgagagggccgactataactacgactctaacacttgtgcaccsaacaaggtttgcgggcattacactcargtkgtttggcgmaactcggttcgtctagggtgcgctaaggtgaggtgca---acaa---cggtggaactttcattggttgcaactatgatcctcctggcaattwcrwtggssagaaaccttatta--------aaat--------------------------------taatttmcmrwackkawtmscccgaac------ttattagc-----atcttttactttaaacsta---------------------------------------------attayccttg------gaataaataagc-------------taygtat----atgtagcat--------gaac--ttat-------c-agccaac-----------------------------------------------------------------------------------------------------------------------------------------------------------------------------------
>I28648_M070_Malvaceae_Helmiopsiella_madagascariensis_seq1
------------------------------------------------------------------------------------------------------------------------------------------------------------------------------------------t----------cgtt------------agccttagcctta------acc------ttggtccttcc---------ctcccatgcccaagacacaccacaagacttcctcaacgctcacaacagagctcgggcagcggt------cgrcgttggccctatgacttgggacaacaccgtggctgc-------------ctatgcacaaagatatgchgaccagcgaaagggtgactgtaaccttgtgca------ct------caggtggacgttacggygagaaccttgcttggagcagygstgacctttcgggcaccaatgccgtggmahtgtgggttaatgagagggccgactataactacgnctctaacacttgtgcaccsaacaaggtttgcgggcattacactcargtggtttggcgcaactcggttcgtctagggtgcgctawggtgaggtgca---acaa---cggtggaactttcattggttgcaactatgatcctcctggcaattwcdwcggscagaaaccttatta--------aaat--------------------------------tartttcchvwaykkawtmsnmhrway------kkawtagc-----atcttttgctttaaaccta---------------------------------------------attatccttg------gaataaataagc-------------tatgtat----atgtagcat--------gaac--ttat-------c-wgtcgactgcatgg----------------------------------------------------------------------------------------------------------------------------------------------------------------------------
>I28649_M071_Malvaceae_Goethalsia_meiantha_seq1
-------------------------------------------------------------------------ccaattgctc------aaagtatt---------tcgtaattacaac--------aaaaacactcatggag----------------ttctctaaggt---ttccctagctctca----------cttg------------tctcatggccttg------gcc------ttggtccttcc---------ctcccacgcccaagactcccctcaagacttcctaaacgctcacaactcggctcgggaagcggt------cggcgttggccccatgacttgggacaacaccgtggctag-------------ctatgcacaaaactatgccaatcagcgcattggtgactgcaaccttgtgca------ct------ctggtggaccttatggagagaaccttgcggggagcagcggtgatctttccggcactgacgccgtaaaactgtgggttgacgagaaggccaactatgattatgcctccaacacttgcgccgcaggcaaggtctgcggccattacactcaggtagtttggcgcaactcggtcaggctcggttgtgctaaggtaaggtgca---acaa---tggtggaactttcattggttgcaactatgatcctccaggcaacataattggccagaaaccttactg--------aaggtttcgtttttctaa----------------attttagggaaatctccaatagtccgaccatgtt----tcagc---atattttcacatctaggatttaca----------------------------------------------------------------------------------------------------------------------------------------------------------------------------------------------------------------------------------------------------------------------------------------------------------------------------
>I28650_M072_Malvaceae_Clappertonia_ficifolia_seq1
---------------------------------------------------------------------------------------------------------------------------------------------------------------------------------------------------------------------cctcgtggcctta------gcc------ttggtccttcc---------ctcccatgcccaagacacccctcaakacttcctcaacgcccacaacaccgctcggacagcggt------aggcgttggccccataacttgggacaacaacgtcgctgc-------------ctatgctcaaaactacgccaaccagcgcaaaggcgactgcagccttgtgca------ct------ctggcggaccttatggagagaaccttgcgtggagcagcggtgatctttccggcacggacgccgtaaaactgtgggttgatgagaaggccgactatgattacgcctccaacacttgcgcccaaggcaaggtttgtggccattacactcaggtggtctgggccaactcggttcggctcgggtgtgccaaggtgaggtgcg---acaa---tggtggaactttcatcggttgcaactatgatcctccaggcaacgtaattggccagaaaccttacta--------aaggttcctgtctt--------agttttttccaa-tctt---------------------------------------------------------------------------------------------------------------------------------------------------------------------------------------------------------------------------------------------------------------------------------------------------------------------------------------------------------------------------------------------
>I28652_M074_Malvaceae_Hildegardia_barteri_seq1
-----------------------------------------------------------------------------------------------ttaactatacgatacaaatt----------------tccatgatggag----------------ttttctaaggtgtttcccctagctctta----------cttg------------tctcatggcctta------gcc------ttggtccttcccg------gctcccatgcacaaaactcgccacaggactacctcaacgctcacaacactgctcgtgcggcggt------ccgtgttggccctatgacttgggacaataccgtagctgc-------------ctatgcgcaaaactatgctaaaaagcgcattggtgactgcaatcttgtgca------ct------ccggtggaccttacggtgagaacattgccaagagcactggtgacctttcgggcaccgctgccgtaaaattgtgggttgatgagaaggccaactatgattacccctccaacagttgtgcacgaggcaaggtttgtgggcactatactcaggtggtttggcgcaactcggttcgtcttgggtgtgctaaggtgaggtgca---acaa---tggtggaactttcattacttgcaactatgatcctccaggcaattatattggtcagaaaccttacta--------aagg--ttccaagtaaatcc-----------------aaaaacaaatttccaatcgccaaac----------ttagc-----ctctttttcttataatcctt-----------cgatcaac-tta---------------------attatctac--------actaaatattc-------------tatgta----------------------atac--tgat-------c-agcctactgttagg----------------------------------------------------------------------------------------------------------------------------------------------------------------------------
>I28654_M105_Malvaceae_Pachira_aquatica_seq1
-----------------------------------------------------------------aacatatttgcattg----------caaacattattatagaattaaaac-----------------cctgaaatggag----------------ttttcaaaggtttcttccttagctctta----------cttg------------tctcatagccttagccttggcc------ttggtccttcc---------ctcccatgcccaagactcaccgcaagactacctcagcgctcacaacaccgctcgagcggcggt------caatgttggctccttgacttgggacgacactgtggctgc-------------ctaygcacaaaactatgctarccagcgbattggtgactgcaacctygtcca------ct------ccggcggaccatatggtgagaacattgcttggagcagcggtgacctatcgggcaccgatgccgttgcamtgtgggttaatgagaaggccgactacgattacaactctaacacttgtgcgcmgggcaaggwttgcgggcattacactcaggtggtttggcgcaactcgcttcgtctcggctgtgctaaagtgaggtgca---acaa---tggtggaactttcattggttgcaactatgatcctccaggcaayktcawcracsaaaaaccttacta--------aaawggttccaaatcca--------------------aatataaatygtccaatcgccaagct------taattagc-----atcttttgcttaaaacccttcc---------akataaac-ttaykryacgtttggttcgctggaatggaatat--------ggcaggaatgg-------------aay--------------------------------------------------------------------------------------------------------------------------------------------------------------------------------------------------------------------------------------
>I28655_M148_Malvaceae_Robinsonella_mirandae_seq1
-------------------------------------------------------------------------------------------------------------------------------------------------------------------------------------ctcttt----------cttt------------tctcatggcctta------gcc------ttgatccttcc---------ctcccatgcccaaaactcacmacaagacthcctcaacgctcacaacasagctcgbgcagctgt------tggtgttggycctatgacttgggacaacacyrtrgctgckctawagywtcysbtatgcncdbaayyrhgmtaawcrssrcrhdrnhgayykymksctbgwkmw------ytyyaamwctggtggackttayrvygwgrmcsykrcmdbdadbhnwvbhvmbbtatcmggbayyraygchgtaabdhtgtgggttaatgagarggcykaytacdattacracwccaacagttgygcavcaggwaaggtttgcgggcaytayactcaggtggtktggcgcaactcdgtbcgtctcggcwgygctaaggtgabgtgca---acaa---tggtggaactttcattggttgcaactatgctcctccaggcaattwcgbtggtcaaaagccttacta--------aaat----------------------------------------------------------------------------gyttcattkshkwaadmccytycm---------aaahcaaa--------------------------ttayctac--------aatawaaatgc-------------hatatatatgyaykkat-----------gtac--tgatc--------agcctacwgcatgrtc---tgcatggaaaataata---aggaagraatggatggcttattay---------------------------------------------------------------------------------------------------------------------------w
>I28656_M002_Malvaceae_Tilia_americana_seq1
--------------------------------------------------------------------------gcattg---------------------------------------------------tccttgatggag----------------ttttctaaggtgttttccctagctcttg----------cttg------------tctcttggcctta------gcc------ttggtacttcc---------ttcccatgcccaaaactcaccacaggatttcctcaacgctcacaacactgctcgcgcggcggt------ccgtgttggccctatgacttgggacaacaccgtagctgc-------------ctatgcacaaaactatgctaatcaacgcattsgtgactgcaaacttgtgca------ct------ccggtggacgttatggtgagaacmttgcttggggcagcgytgatctttcgggcactgctgccgtaagadtgtgggttgatgagaaagccaactatgattacgcctctaacacttgtgcacsaggcaaggtttgtgggcattatactcaggtggtttggcgcaattcggttcgtctcgggtgtgctaaggtgaggtgca---acaa---tggtggaactttcattkkttgcaactaygatcctccaggcaatttcaatgggcagaaaccttacta--------aagg--ttctaaatcgatcc---------------aaaaaaataaaattccaatcgccaaac----------gtagc-----atctttttcttaaaacccttgc---------aartcaacttta---------------------attatctcc--------aataaatatgc-------------tatgt-------------------------ac--tgat-------c-c-----------------------------------------------------------------------------------------------------------------------------------------------------------------------------------------
>I28657_M180_Malvaceae_Triumfetta_lappula_seq1
--------------------------------------------------------------------------------------------------------------------------------------------gag----------------ttttctaaggt---ttccctagttgtga----------------------------tcatggcmtta------gccttg---gtcgtccttcc---------ctcccatgcccaaaactcccctcaagacttcctcracgctcacracacggctcgggcggcggt------cggcgttggccccatgacttgggacaacaasrtcgctgc-------------ctatgctcaaaactatgccaaccarcgcaaaggcgactgcagccttgtgca------tt------ccggcggacvwtatggtgagaaccttgcatggggcagtgctgatctttycrgcactkmcgcygtcmaawtrtgggttracgagavgrcydaytatgattatggmtccaacacttgcgcccaaggsaaggtttgtggrcattacactcaggtggtgtggcgcaactcggttcgcctygggtgtgctaaggtcaggtgcr---acam---tggtggaactttcattgkttgcarctatgatcctcsaggcaactatattgrycagaraccttactaatt--attaaaggtthcccttgttc-------------------acraadgaaggctccgatcttyyadttgtgatgwytttaatttagmatkyytwmyttwaamcyttccg---------aagtta--------------------------------------------agttaataarct-------rwryctatgcatctgcat-------------------------------gctcggcaaatacttggtt---------tataataa--------------------------------------------------------------------------------------------------------------------------------------------------------g
>I28658_M160_Muntingiaceae_Muntingia_calabura_seq1
-------------------------------------------------aataaatttccatctaaatctctataaatgcccc---ataagatcatctgtaatttaatatagatagaacacaacgtaaacaatcaccatgagt----------------atctccaagct---ttccctaattctct-------tatcatg------------tctcctgacctta------gcc------ctgtcccatgt---------ctccaacgcccaagactccccacaagactaccttagcgcccacaacgcggctcgtgcggccgt------cggcgtcggacccatgacttgggacaacgaggtcgccgc-------------ctatgccgaaaactatgccaagcagcgcattggtgactgcaaccttgtgca------ctcga---gtaactcaccctacggcgagaaccttgcgtggagcagcggagacatgtcaggcacagacgccgtaaagatgtgggttgacgagaaggcgttctacgactacaactccaacacctgcgccgccggaaaggtttgtgggcattatactcaggtggtttggcgcaactcggtgaagctcgggtgcgctaaggtgaagtgca---acag---tggggggactttcattggctgcaactacgatcctcctggcaactacgtcggccagaaaccttacta--------agagtttatagaattcca-------------------------------------------------------------tatttcatttgcttt----------------------tccaa--------------------------ttatatca--------aataattagtgc------------tggataa---------------------------tgatggcttctagggcctctttcatcaag--------aaataatatatttatgcatggaatgaagtat----------------------------------------------------------------------------------------------------------------------------------g
