# Supplementary material for: Localized Phylogenetic Discordance Among Nuclear Loci Due to Incomplete Lineage Sorting and Introgression in the Family of Cotton and Cacao (Malvaceae)
Source: Front Plant Sci. 2022 Apr 13;13:850521. doi: 10.3389/fpls.2022.850521 (PMC9043901; doi:10.3389/fpls.2022.850521)
Supplement: Supplementary file 1 [file Data_Sheet_1.ZIP › Alignments_v4/L169.fasta]

>I23352_M001_Malvaceae_Bombax_ceiba_seq1
---------------------------------------------------------------------------------------------------------------------------------------------------------------------------------------------------------------------------------------------------------------------------------------tcatkttgagaaaatgctctacgaccaagggcaacttgccaatgtttacttggatgctttttccatctctagagatgtattatattcatttatcgcccgtgatatccttgattatttgaggagagatatgatygggtcagaaggaggaatcttttcdgcagaggatgccgatagtgctgaatttgaaggtgcaaccagaaaaaaggagggagccttctacatatggacaagcaaagaggttc------------------ttttccatca-tttttgact-agcatgtgcatatttcaatagattaggatt-cttgtgc-------ttatagtgggag----------------aaaagaag-atatcattaagc-acaatgcttgtctcagtatggtgagga-ttttctttatattaggatcctt-------------------gtgctt-cagttaatattgggaaaagaaaaggattttattt------------------------------------------------------------------------------------------------------
>I23353_M002_Malvaceae_Tilia_americana_seq1
------------------------------------------------------------------------------------------------------------------------------------------------------------------------------------------------------------------------------------------------------------------------------------------------------------------------------------------------------------tagagacatattctattcatatatctcccatgatatccttgattatttgaggagagatatgattgggtcagaaggtggaatcttttcagcagaggatgctgatagtgctgaatttgaaagtgcaatcctgaaaaaggagggagccttctacatatggacaaacaaagaggtta------------------ttttccatca-ttttcaactgagcatgcttatatttcattggattagaatt-cttgtgc-------ttatagtgrgag----------------aaaaaaaw-----wwtymrsm-wkrwtyyymwyyymawwwkrwkrrraw-tttymwtwmmwtwrgrwtyytkk--------------------kscyymrktwawwrkkgraaawwaaawwrrwtttwwtymrsmatgatgcttgtc--------------------------------------------------------------------------------------t
>I23354_M003_Malvaceae_Herissantia_crispa_seq1
----------------------------------------------------------------------------------------------------------------------------------------------------------------------------------------------------------------------------------------------------------------------------------gttcctcattttgagaaaatgttgtacgatcaagggcagcytgccaatgtttacttgkatgctttctccatctccagagatgtattatattcatttatatcccgtgatatccttgattatttgaggagagatatgattgggccagagggtggaattttttcagcagaggatgctgatagtgccgaatttgaaggtgcaaccagaaaaaaggagggagccttctacatatggacaagcaaagaggtta------------------ttttccatca-ttttctatcaagcatgcccatatttcattacattgcaatg-cttatgc-------ttatagagggag----------------agagt---------------------------------------gagat-ttttcattacattaggattctt-------------------gcacct-cagttaatattgggaaaaggagaagattttattcagcatgatgcttgttgcaatttgattagaa------ttattctttacatggcttagttcatttacctgtgttttcgaacttcattgttattgctata-----
>I23355_M004_Malvaceae_Malva_arborea_seq1
-----------------------------------------------------------------------------------------------------------------------------------------------------------------------------------------------------------------------------------------------------------------------------------------------------------acgatcaaggtcaactagccaatgtttacttggatgccttttctatctctagagatgtatcatwttcatttatatcccgtgatatccttgattatttgaggagagatatgattgggtcagaaggtggaattttttcggcagaggatgctgatagtgctgaatttgaaggtgcaaccagaaaaaaggagggagccttctacatatggacaagcaaagaggtta-------------------ttcctataattttttgatcaatcttgtccatattcc-ttacattaggatg-tttttgc-------ttatagagggtg----------------aaaataag-atatagtgaagc-atgatgcttgttgcactatgatgagat-ttttmatwmmwtwrgrwtyyt--------------------ktgccttcattaaatgttgggaaaaaga-agattttagtcaagcatgatgctcgtcgcaatatgattataa------------------------------------------------------------------------
>I23356_M005_Malvaceae_Lavatera_assurgentiflora_seq1
-----------------------------------------------------------------------------------------------------------------------------------------------------------------------------------------------------------------------------------------------------------------------------------ttccycattttgagaaaatgctgtacgatcaaggtcaactagccaatgtttacttggatgccttttctatctctagagatgtatcattttcatttatatcccgtgatatccttgattatttgaggagagatatgattgggtcagaaggtggaattttttcggcagaggatgctgatagtgctgaatttgaaggtgcaaccagaaaaaaggagggagccttctacatatggacaagcaaagaggtta-------------------ttcctataattttctaatcaatcttgtccatattcc-ttacattaggatg-tttttgc-------ttatagagggtg----------------aaaataag-atattataaagc-atgatgcttgttgcactatgatgagat-ttttcattacattaggattctt-------------------gtgccttcagwaawkktkggmaaaarra--rrwtttwrtcaagcatgatgctcgtcgcaata---------------------------------------------------------------------------------
>I23359_M008_Malvaceae_Althaea_officinalis_seq1
----------------------------------------------------------------------------------------------------------------------------------------------------------------------------------------------------------------------------------------------------------------------------------gttcctcatttcgagaaaatgctgtacgatcaaggtcaacttgccaatgtttacttggatgccttttctatctctagagatgtattatattcatttatatcccgtgatatycttgattacttgaggagagatatgattgggtcagaaggtggaattttttcagcagaggatgctgatagtgctgaatttgaaggtgcaaccagaaaaaaggagggagccttctacatatggacaagcaaagaggtta-------------------tttctatcattttttaatcaagcatgtccatattccattacatcaggatgttttttgc-------ttatagagggtg----------------aaaataag-atattataaagc-acgatgcttgtcgcactatgatgaga--ttttcattacattaggattctt-------------------gtgccttca--------------------------------------------------------------------------------------------------------------------------------------
>I23364_M013_Malvaceae_Grewia_sp_seq1
-------------------------------------------------------------------------------------------------------------------------------------------------------------------------------------------------------------------------------------------------------------------------------------cctcattttgagaaaatgctgtatgaccaagggcaacttgccaatgtttacttggatgctttttccatcactagagatgtattttattcattcatctcccgtgatattcttgactatttggggagagatatgattggttcagaaggtgaaattttttcagcagaggatgctgatagtgctgaagtagaaggtgcaacccaaaaaaaggagggagccttttacatatggacaagcaaagaggtat------------------ttttttatca-------------------------------gactaggatt-cttgtgc--tcgagttacattgagaattttcatacattagc-agtcaaaggaccctctcagcatcgatttcttatctgagctgcatgtgta---------agatgcacatctgtgattg--------------gtcgtagtacttatcattggtaatggggtatttttct--------------cctttgtcgaatgattgagagtgaaactctccttt--------------------------------------------------------a
>I23365_M014_Malvaceae_Callirhoe_bushii_seq1
-------------------------------------------------------------------------------------------------------------------------------------------------------------------------------------------------------------------------------------------------------------------------------------cctcatttcgagaaaatgctgtacgatcaaggtcaacttgccaatgtttacttggatgccttttctatctctagagatgtattatattcatttatatcccgtgatatccttgattatttgaggagagatatgattgggtcagaaggtggaatttattcagcagaggatgctgatagtgctgaatttgaaggtgcaaccagaaaaaaggagggagccttctacatatggacaagcaaagaggtta-------------------tttmcatcattttttaatcaakcatgtccatatttcattacrttaggatk-cttttkc-------ytatagaargtr----------------rawat-wr-wwwwymtaaacc-acgatgcatgtcacgctatgatgagtt-ttttcattacattaggattcyt-------------------gtgcctgcagttaatgttgggaaaagaagaagattttatcctgcatgatgctcgt-gcaatct--------------------------------------------------------------------------------
>I23367_M016_Malvaceae_Kitaibelia_vitifolia_seq1
------------------------------------------------------------------------------------------------------------------------------------------------------------------------------------------------------------------------------------------------------------------------------------------------------------------------------------ttacttggatgccttttctatctctagagatgtatcatattcatttatatcccgtgatatccttgattatttgaggagagatatgattgggtcagaaggtggaatcttttcagcagaggatgctgatagtgctgaatttgaaggtgcaaccagaaaaaaggagggagccttctacatatggacaagcaaagaggtta-------------------tttctatcattttttaatcaagcatgtccatattccattccattaggatg-tttttgc-------ttatagagggtg----------------aacataag-atattataaagc-atgatgcatgtcgcactatgatgagat-tttttatcacattaggattctt-------------------gtgccttcagtaaatgttgggaaaaaag-aagattttattcagcatgatgctcgtcgcaatatgattatag------ttgttctttaca------------------------------------------------------
>I23368_M017_Malvaceae_Sterculia_apetala_seq1
-----------------------------------------------------------------------------------------------------------------------------------------------------------------------------------------------------------------------------------------------------------------------------------ttcctcattttgagaaaatgctgtatgaccaagggcaacttgccaatgtttacttggatgctttttccaccactagagatgtattctattcatttatctcccgtgatatccttgactatttgaggagagatatgattgcattagaaggtggaatcttttcagcagaggatgctgatagtgctgaatttgaaggtgcagcccmaaaaaaggagggagccttctacatatggacaagcaaagaggtttt-----ttttgtttttttttccccatca-tttttgaccaagcatgcacataattccttagattaggatt-cttgtgc-------gtatagtgggag----------------aaaaaag--attttatttagc-atgat---------------------------------------------------------------------------------------------------------------------------------------------------------------------------------------------------------------
>I23369_M018_Malvaceae_Abelmoschus_esculentus_seq1
-----------------------------------------------------------------------------------------------------------------------------------------------------------------------------------------------------------------------------------------------------------------------------------ttcctcattttgagaaaatgctgtacgaccaagggcaacttgccaatgtttacttggatactttttccatatctagagatgtattatattcatttatatctcgtgatatccttgattatttgaggagagatatgattgggtcagaaggggaaatcttttcagcagaggatgctgatagtgctgaatcggaaggtgcaaccagaaaaaaggaaggagccttctatatatggacaattgaagaggtta------------------ttttctataa--ttttaacccagtttttgcatatttcattaagttagaatt-cttgtgc-------ttatagcgggat----------------aaaatagt-atatcattaagc-ctgatgtttgtcgca--atgatgaaaa-tcatca----------------------------------------------------------------------------------------------------------------------------------------------------------------------------------
>I23370_M105_Malvaceae_Pachira_aquatica_seq1
------------------------------------------------------------------------------------------------------------------------------------------------------------------------------------------------------------------------------------------------------------------------------------tcctcattttgagaaaatgctgtatgaccaagggcaacttgccaatgtttacttggatgctttttccatctctagagatgtattatattcatttatcgcccgtgatatccttgattatttgaggagagatatgatcgggtcagaaggtggaatcytttcagcggaggatgctgatagtgctgaatttgaaggtgcaaccagaaaaaaggagggagccttctacatatggacaagcaaagaggttc------------------ttttccatta-ttttttattgagcatgtgcaaatttcattagattaggatt-cttgtgc-------ttacagtgggag----------------aaaagaag-atattattaagc-acgatgcttgtttcagtatggtgagaa-ttttctttagattaggactctt-------------------gtgct------------------------------------------------------------------------------------------------------------------------------------------
>I23371_M137_Malvaceae_Dombeya_wallichii_seq1
------t----------------------------------------------------------------------------------------------------------------------------------------------------------------------------------------------------------------------------------------------------------------------------ttcctcattttgagaaaatgctgtatgaccaagggcaacttgccaatgtttacktggatgctttttccatcactagagatgtattcttttcatctatctcccgtgatatccttgattatttgaggagagacatgattgggtcggaaggtgggatattttcagcagaggatgctgatagtgctgaatttgatggggcaacccgaaaaaaggagggagccttttacatatggacaagcaaagaggtag--------------gttcttttccatca-tttctgactt------------tttttttatttttttatt-ctgatat--tgcagtcaaaggggttt----------------aagaaacwmrywtawmarwac--wrrtwtwwarrtwtrrawwkymwgwk-twgwswtsmysgtgtagtcttcatctggg------------gtagttgtagctga---------------------------------------------------------------atgttatatgcactgctgctttg---------------------------------------gcac
>I23373_M141_Malvaceae_Quararibea_funebris_seq1
----------------------------------------------------------------------------------------------------------------------------------------------------------------------------------------------------------------------------------------------------------------------------------gttcctcattttgagaaaatgctgtacgaccaagggcaagtggccaatgtttatttggatgctttttccatctctagagatgtattatattcatttatatcycgtgatatccttgattatttgaggagagatatgattgggtcagaaggtggaatcttttcagcagaagatgctgayagtgctgaatttgaaggtacaaccagaaaaaaggagggagccttctacatatggacaagcaaagaggttc------------------ttttccatca-tttttgactragcatgtgcrtatatcattagattaggatt-cttgtgc-------ttatagtgggag----------------aaaagaaggatattattaagc-atgatkcttgttgcagtattatgagaa-ttttctctacactaggattctt-------------------gtgctt-cagttactaatgggaaaagaaaaaaaatttattcagcatgatgctcatctcgatatgattagaa------ttgttctttacatgg---------------------------------------------------
>I23374_M142_Malvaceae_Hampea_nutricia_seq1
-------------------------------------------------------------------------------------------------------------------------------------------------------------------------------------------------------------------------------------------------------------------------------------cctcattttgagaaaatgcagtacgatcaagggcaacttgccaatgtttacttggatgctttttccatctctagagacgtattatattcatttatatctcgagatatccttgattatttgaggagagatatgattgggtcagaaggtggaatcttttcggcagaggatgctgatagtgctgaatttgaaggtgcaaccagaaaaaaggagggggcattctacatatggatgagcaaagaggtca------------------ttttccatca-tttttgaccgagcatgtgcatatttcattacattaggatg-cttttgc-------ttatagaggggg----------------aaaat-------------------------------------------------------------------------------------------------------------------------------------------------------------------------------------------------------------------------------------
>I23376_M145_Malvaceae_Heliocarpus_appendiculatus_seq1
-----------------------------------------------------------------------------------------------------------------------------------------------------------------------------------------------------------------------------------------------------------------------------------ttcctcattttgagaaaatgctgtatgaccaggggcaacttgccaatgtttacttggatgctttttccattactagagatgtattttactcatttgcytcycrtgatattcttgactatttgaggagagatatgattggttcagaaggtgaaatcttttcagcagaggatgctgatagtgctgaatttgaaggtgcaactcggaaaaaggagggagccttttacatatggacaagcaaagaggtac------------------ttttccakttttctagractargaattcttgtgcwccgcttcagaagrttg-ttgttga-------ttatsatgacaattttcatgcattwgctgcraaaag-gttttat-cagc-attttgcttgtctraatatyatgagaa-tttt----atgttaamayttttttwtkawrwrmatgaccctgttttt-caactatgttttc--------------------------------------------------------------------------------------------------------------------------a
>I23377_M148_Malvaceae_Robinsonella_mirandae_seq1
-----------------------------------------------------------------------------------------------------------------------------------------------------------------------------------------------------------------------------------------------------------------------------------ttcctcattttgagaaaatgttgtacgatcaagggcagcttgccaatgtktacttggatgctttctcyatctccagagatgtattatattcatttatatcccgtgatatycttgattatttgaggagagagatgattgggccagagggtggaattttttcagcagaggatgctgatagtgctgaatttgaaggtgcaaccagaaaaaaggagggagccttctacatatggacaagcaaagaggtta------------------ttttccatcattttttwwymarsmwksccmwwwttymwtksmwtksmawks-ytttksy-------twwwrrarggag----------------aaaat---------------------------------------gagat-atttcattacatgaggattctt-------------------gcacct-cagttaatattgggaaargrrrarrwtttwwtymrsmwkgkksytkkyssmawwwtgattagaa------tcattctttacatggcttagttcatttacctgcgttttctaacttcaatgttgttgctataaatgt
>I23378_M150_Malvaceae_Ceiba_pentandra_seq1
--------------------------------------------------------------------------------------------------------------------------------------------------------------------------------------------------------------------------------------------------------------------------------------ctcattttgagaaaatgctctacgaccaagggcaacttgccaatgtttacttggatgctttttccatctctagagatgwattatattcattcatcgcccgtgatatccttgattatttgaggagagatatgatcgggtcagaaggaggaatcttttcygcagaggatgccgatagtgctgaatttgaaggtgcaaccagaaaaaaggagggagccttctacatatggacaagcaaagaggttc------------------ttttccatca-tttttgactgagcatgggcatatttcaatagattaggatt-cttgtgc-------ttatagtgggag----------------aaaagaag-atgtcattaagc-acaatgcttgtctcagtatggtgagaa-ttttctttatattaggatcctt-------------------gtgctt-cagttaatattgggaaaataaaaggattttatttagcataatgctcatcgcaatatgattagat------t-----------------------------------------------------------------
>I23380_M161_Malvaceae_Hibiscus_tiliaceus_seq1
-------------------------------------------------------------------------------------------------------------------------------------------------------------------------------------------------------------------------------------------------------------------------------------cctcattttgagaaaatgctgtacgaccaagggcaacttgccaatgtttacttggatgctttttccatctctagagatgtattatattcatttatatctcgtgatatccttgattatttgaggagagatatgattgggtcagaaggggaaatcttttcagcagaggatgctgatagtgctgaatttgaaggtgcaaccagaaaaaaggagggagccttctatatatggacaagtgtagaggtta------------------ttttctataa-tttttgacctagcgtttgcatatttcgctacattagaatt-cttgtgc-------ttatagcgggag----------------aaaataat-atatcattaagc-ctgatgcttgtcgcacaatgatgaaaa-ttttcgttacgtatggactcct-------------------gtgcct-cggttaatatttgggaaaa--taagattttattcagcatgatgcttgtcgcaatatgatttgag------ttctt-------------------------------------------------------------
>I23383_M166_Malvaceae_Pseudobombax_ellipticum_seq1
----------------------------------------------------------------------------------------------------------------------------------------------------------------------------------------------------------------------------------------------------------------------------------gttcctcattttgagaaaatgctgtatgaccaagggcaacttgccaatgtttacctggatgctttttccatctctagagatgtattatattcatttatcrcccgtgatatccttgattatttgaggagagatatgatcgggtcagaaggtggaatcttttcagccgaggatgccgatagtgctgaatttgaaggtgcaaccagaaaaaaggagggagccttctacatatggacaagcaaagaggttc------------------ttttccatca-tttttgactgagcatgtgcatrtttcaatagattagkatt-cttgtgc-------ttatagtgggag----------------aaaagaag-atattattaagc-atgatgsttgtctcagtatggtgagaatttttttttwtatwwkrrkwyty-------------------ktgctt-c-gttaatattgggaaaagaaaaagattttatttagcat-------------------------------------------------------------------------------------------------
>I23384_M168_Malvaceae_Theobroma_cacao_seq1
--------------------------------------------------------------------------------------------------------------------------------------------------------------------------------------------------------------------------------------------------------------------------------------ctcattttgagaaaatgctgtatgaccaagggcaacttgtcaatgtttacttggatgctttttccatcactaaagatgtattctattcatttgtctcccgtgatatccttgattatttgaggagggatatgattgggtcagaaggtgaaattttttcagcagaggatgctgatagtgctgaatttgaaggtgaaacccagaaaaaggagggagccttctacatatggacaagcaaagaggttc------------------ttttccatca-attttgattgtgca--cacataattcattagattagagtt-cttgtgc--ttaagttatagtgggag-----------------aaataag-attttattcagcaatgattcttgtctcaatatgattagga-tttta---acattagcattcct-------------------gtgctt-cggttaa-atagtggaaaaataatttatttattcagcatgattcttgtctcagtatgatgagaa-----------------------------------------------------------------------t
>I23385_M169_Malvaceae_Ochroma_pyramidale_seq1
-----------------------------------------------------------------------------------------------------------------------------------------------------------------------------------------------------------------------------------------------------------------------------------ttcctcattttgagaaaatgctgtatgaccaagggcaacttgccaatgtttacttggatgctttttccatctctaaagatgtattatattcatttatatcccgtgatatccttgattatttgaggagagatatgattgggtcagaaggtggaatcttttcagcagaggatgctgatagtgctgaatttgaaggtgcaaccagaaaaaaagagggagccttctacatatggacaagcaaagaggttc------------------ttttccatca-tttttgactgagcatgagcatatttcattagattaggatt-cttgtgc-------ttatagtgggag----------------aaaagaag-atattattaagc--------ttgtctcagtgtgatgagaa-ttttcattacattaggattctt-------------------gtgctt-cagttaatattaggaaaagaaaaagattttattcagcatgatgct-------------------------------------------------------------------------------------------
>I23387_M178_Malvaceae_Malvaviscus_arboreus_seq1
-----------------------------------------------------------------------------------------------------------------------------------------------------------------------------------------------------------------------------------------------------------------------------------ttcctcattttgagaaaatgctgtacgaccaagggcaacttgccaatgtttacttggatgctttttccatctctagagatgaattatattcatttatatctcgtgatatycttgattatttgaggagagatatgattgggtcagaaggggaaatcttttcagcagaggatgctgatagtgctgaatttgaaggtgcaaccagaaaaaaggagggagccttctatatatggacaagtgaagaggtta------------------ttttctataa--ttttgacctagcctttgcatatttcactacattagaatt-cttgtgc-------ttatagcaggag----------------aaaataat-atatcattaagc-ctgatgcttagatcggaag-------------------------------------------------------------------------------------------------------------------------------------------------------------------------------------------------
>I23388_M180_Malvaceae_Triumfetta_lappula_seq1
----------------------------------------------------------------------------------------------------------------------------------------------------------------------------------------------------------------------------------------------------------------------------------gttcctcattttgagaaaatgctgtatgaccaggggcaacttgccaatgtttacttggatgctttttccattactagagatgtattttactcatttgcytcycgtgatattcttgactatttragkagagatatgattggttcagaagstgaaatcttttcagcagaggatgctgatagtgctgaatttgaaggtgcaactcggaaaaaggagggagccttttrcawwkgdmmarsmaaagaggtac------------------ttttccatttttctaggactaggaattcttgtgctccgcttcagaagattg-ttgttga-------ttatcatgacaattttcatgcatttgctgcaaaaag-gttttat-cggc-attatgcttgtctgaatatcatgagaa-tttt----atgttaacatttttt-atgaaatgcatggccctgtttcttcaactatgttttcaa-----------------------------ccttcaccgttgaattaaagat--gaccattcttgttgtggaacgat--------------------------------------------g
>I23389_M181_Malvaceae_Pavonia_scheadiana_seq1
----------------------------------------------------------------------------------------------------------------------------------------------------------------------------------------------------------------------------------------------------------------------------------gttcctcattttgagaaaatgctgtacgatcaaggtcaacttgccaatgtttacttggatgccttttctatctctagagatgtattatattcatttatatcccgtgatatccttgattatttgaggagagatatgattgggtcagaaggtggaatwttttcagcagaggatgctgatagtgctgaawttgaaggtgcaaccagaaaaaaggagggvgccttctacatatggacaagcaaagaggtta-------------------tttccatcattttttaatcaagcatgtccatatttcattacattaggatn-httttgc-------ttatagarggkg----------------ndaawaad-adattataaavm-acvabghtbbtbgcncnntdatgagat-tttthwttacatt----tthdb-------------------gttccttcagcbnhhgttgdddvnrrraraagawkwwdwtywkmwtsaksmtsrtssymrtmksawtatrattataattgttctttaca------------------------------------------------------
>I23390_M182_Malvaceae_Anoda_cristata_seq1
-----------------------------------------------------------------------------------------------------------------------------------------------------------------------------------------------------------------------------------------------------------------------------------ttcctcatttcgagaaaatgctgtacgatcaaggtcaacttgccaatgtttacttggatgccttttctatctctagagatgtattatattcatttatatcccgtgatatccttgattatttgaggagagatatgattgggtcagaaggtggaatwttttcagcagaggatgctgatagtgctgaawttgaaggtgcaaccagaaaaaaggagggvgccttctacatatggacaagcaaagaggtta-------------------tttccatcattttttaatcaagcatgtccatatttcattahwthagdabb-httttbb-------tdhtdrdrgdkg----------------vdaawaad-awdttataadvm-asvabghtkbtbghhbhdbdatgaddt-tttthwthahwwhadhabbhtt-------------------btbchb-cbnthadtktdggvarrrrarrrrrdwmykktymrsmwkrwksyyskyssma------------------------------------------------------------------------------------
>I23393_M189_Malvaceae_Kearnemalvastrum_lacteum_seq1
-----------------------------------------------------------------------------------------------------------------------------------------------------------------------------------------------------------------------------------------------------------------------------------------atttygagaaaatgctgtatgatcaaggtcaacttgccaatgtttacttggatgccttttctatcwctagasatgtattayaytcatttatatcccgtgatatccttgattatttgaggagagatatgattgggtcagaaggtggaatttyttcagcagaggatgctgatagtgctgaatttgaaggtgcaaccagaaaaaaggagggagccttctwcatatggacaagcaaagaggtta-------------------tttccatcattttttaatcaagcatgtccatatttcattacattagratg-cttttgc-------ttatagamggtg----------------aaawtard-dhwhdwwavnbv-hsdnkvytkkhbvnshwwkdwbrddwy-wtthvdtwhmwtddgvhthytk-------------------kkvcct-cagttaatgttgggaaaagaagawbdthttcwkcaknvtgmtvvtcdbadtatdatkrttataa------ttgttcttt--------------------------------------------------------a
>I23394_M229_Malvaceae_Malvastrum_americanum_seq1
-----------------------------------------------------------------------------------------------------------------------------------------------------------------------------------------------------------------------------------------------------------------------------------------------------------------------------------------------------------------------------------gatcccgcgatatccttgattatgtgaggagagatatgattgggtcagaaggtggaattttctcagcagaggatgctgatagtgctgaatttgaaggtgcaaccagaaaaaaggagggagccttctacatatggacaagcaaagaggtta-------------------tttccataattttttaatcaagcccgtccatatttcattacattaggatg-cttttgc-------ttatagagggtg----------------aaaataag-atattataaagc-acgatgcttgtcgcgctatgatgagat-ttttcattacattaggattctt-------------------gtgcct-caattaatgttgggaaaagaa---gattttattcagcatgatgctcgtcgcaatataattataa------ttgttctttacaacgtatagttcatccacttacattttc---------------------------
>I23395_M236_Malvaceae_Fuertesimalva_jacens_seq1
----------------------------------------------------------------------------------------------------------------------------------------------------------------------------------------------------------------------------------------------------------------------------------------cattttgagaaaatgctgtacgatcaaggtcaactagccaatgtttatttggatgccttttctatctctagagatgtatcatattcaattatatcccgtgatatccttgattatttgaggagagatatgattgggtcagaaggtggaattttgtcggcagaggatgctgatagtgctgaatttgaaggtgcaaccagaaaaaaggagggagccttctacatatggacaagcaaagaggtta-------------------ttcctataattttttaatcaatcttgtccatattcc-ttacattaggatg-tttttgc-------ttgtagagggtg----------------aaaataag-atattataaagc-atgatacttgttgcactatgatgagat-ttttcattacattaggattcttgactctc------------gtgcctccagtaaatgttgggaaaaag--------------------------------------------------------------------------------------------------------------------
>I23396_M019_Malvaceae_Allosidastrum_pyramidatum_seq1
--------------------------------------------------------------------------------------------------------------------------------------------------------------------------------------------------------------------------------------------------------------------------------------ctcattttgagaaaatgttgtacgatcaagggcagyttggcaatgtttacttggatgctttctccatctccagagatgtattgtattcatttatatcccgtgatatccttgattatttgaggagagatatgattgggccagagggtggaattttttcagcagaggatgctgatagtgctgaatctgaaggtgcaccccgaaaaaaggagggagccttctacatatggacaagcaaagaggtta------------------ttttccatta-ttttttatcaagcatgcccatatttcattacattgcgatg-cttttgct------taatagggagaa----------------aaggagat------------------------------------------ttttcattacattagttgcacca-------------------------cagtttttttttgggttaaatggcgacttagtacccagggtttcccaaattctacaatgtcatacccagacttttttccctctcgattgggta-----cccagggttgcaaa-------------acgttacmcag
>I23399_M022_Malvaceae_Gaya_dominguensis_seq1
--------------------------------------------------------------------------------------------------------------------------------------------------------------------------------------------------------------------------------------------------------------------------------------------------------------------------------------------------------------------------------------cccgtgatatccttgattatttgaggagagacatgattgggccagagggtggaattttttcagcagaggatgctgatagtgccgaatttgatggtgcaaccagaaaaaaggagggagccttctacatatggacaagcaaagaggtta------------------ttttccatcaactttttatcaagcatgcccataattcattacattgcaatg-tttttgc-------ttaaagagggag----------------aaaat---------------------------------------gagat-ttttcattgcattaggattctt-------------------gcacct-cagttaatattggggaaaggagaagattttattcagcatgatgcttgtcgcaatatgattagaa------ttattc------------------------------------------------------------
>I23366_M015_Malvaceae_Firmiana_simplex_seq1
----------------------------------------------------------------------------------------------------------------------------------------------------------------------------------------------------------------------------------------------------------------------------------------cattttgagaaaatgctgtatgaccaagggcaacttgccaatgtttacttggacgctttttccatcactagagatgtattctattcatttatctcccgtgatatccttgattatttgaggagagatatgattgcgtcagaaggtggaatcttttcagcagaggatgctgatagtgctgaatttgaaggtgcaacccgaaa---------------------------------------------------------------------------------------------------------------------------------------------------------------------------------------------------------------------------------------------------------------------------------------------------------------------------------------------------------------------------------------------------
>I28593_M024_Malvaceae_Carpodiptera_cubensis_seq1
-----------------------------------------------------------------------------------------------------------------------------taccacctcatttgtttttgttcttcc----------------------atccttctggcaaattaatttttgtagt-aaaatttttcttttcttctgtgt-----gtgttatgatggatatcattaaaaccattatc-tttgcttgcagttcctcattttgagaaaatgctgtatgaccaagggcaacttgccaatgtttacttggattcttttaacatcactagagatctattctattcatttatctcccgtgacattctcgattatttgaggagagagatgattgggctggaaggtggaatcttttcagcagaggatgctgatagtgctgaatttgaaggtgcaaaccagaaaaaggagggagccttctacatatggacaagcaaggaggttc------------------ttttccatca-tgttctaccaa------------------------------------------------------------------------------------------------------------------------------------------------------------------------------------------------------------------------------------------------------------------------------------------------------------------
>I28594_M025_Malvaceae_Herrania_nitida_seq1
--------------------------------------------------------------------ctaattaacatgattgctacatatttatctctatttcatag-tctactattcataattaccacatcatctatttttgttcttactttttt--tatggtgtat---aattgttccagcaactt-ttttttatagt-aaaatttttttcttcttctt--------ttgttatgatggacatcattgtaactgttatc-ttttcttgcagttcctcattttgagaaaatgctgtatgaccaagggcaacttgtcaatgtttacttggatgctttttccatcactaaagatgtattctattcatttgtctcccgtgatattcttgattatttgaggagggatatgattggttcagaaggtgaaattttttcagcagaggatgctgatagtgctgaatttgaaggtgcaacctggaaaaaggagggagccttctacatatggacaagcaaagaggttc------------------ttttccat----ttttgattgtgca--cacataattcattagattagagtt-cttgtgc--ttaagttgtagtgggag----------------aaaataag-attttattcagcaatgacgcttgtctcaat---------------------------------------------------------------------------------------------------------------------------------------------------------------------------------------------------
>I28596_M026_Malvaceae_Ruizia_cordata_seq1
----------------------------ctattccaaaggaagatgcttgcataaaatgtcacctttt-taattaatatgattgctacattgc------------------------------atcaccatatcattt-gtttttttttttt---------------------ccagttttctgggaacttatttttgtagt-aaaattttccgttccatttttt-----gttggaaggatggtcatcataataactgttgc--ctcttccgcagttcctcattttgagaaaatgctgtatgaccaagggcaacttgccaatgttttcttggatgccttttccatcactagggatgtattcttttcatccatctctcgtgatatccttgattatttgaggagagacatgattgggtcagaaggtgggatattttcagcagaggatgctgatagtgctgaatttgatggggcagcccgaaaaaaggagggagccttctacatatggacaagcaaagaggtag--------------gttcttttccatca-cttctgactt--------------------------tttt-ttgatgc--tgcagtcaaagtggttt----------------aagaaacacacataacaaaac--tagtttataagtacagatgttaagat-ttgaaatg--------------------------------------------------------------------------------------------------------------------------------------------------------------------------------
>I28598_M028_Malvaceae_Glyphaea_brevis_seq1
----------------------------------------------ttcacatagaatgtcatcttttcttattaacataattgctacatatttatcattatgtcataa-------------------------atttgtttctcatattccttttt---aatggtgtat---acttattccagcaacttgatatcaatggt-aaaatttgtcact--------------gctgtt----tgatagacgttataactgttatc-ttcttttgcagttcctcattttgagaaaatgctgtatgaccaagggcaacttgccaatgtttacttagatgctttttccatcactagagatgtattttactcatttgtctcccgtgatattcttgactatttgaggagggagatgattggttcagaaggtgaaatcttttcagcagaggatgctgatagtgctgaatttgaaggtgcaactcgaaaaaaggagggcgctttttacatatggacaagcaaagaggtact--------------------------------------------------ttttattagactaggatt-cttgtgc--ttcagttatagcgagag----------------agaagaaa-atcttgttcaac-atgatgcatatcttaatatgatgaggc-ttttcag-acattagctgaaaaa-----------------------------------------------------------------------------------------------tagatttt---------------------------------------------------------a
>I28600_M146_Malvaceae_Mortoniodendron_guatemalense_seq1
-------------------------taacaatt---tgaaaagatgtttgcatagaatatcatcttttctagttaacatgattgctacatatccatcg--------------------------ttatcacatcatttgttttcgttcttcc----------------------ttttttccggcaacttaacttttgtagt-aaaattttgcattgcttctgttg-----ttgttaggatggatatcattataactgttatc-ttttctttcagttcctcattttgagaaaatgctgtatgaccaagggcaacttgccaatgtttacttggatgctttttccatcactagagacatattttattcatttatctcccatgatgtccttgattatttaaggagagatatgattgggtcagaaggtggaatcttttcagcagaggatgctgatagtgctgaatttgaaggtgcaaccccgaaaaaggagggagccttctacgtatggacaagcaaagaggttc------------------ttttccatca--tttttactaagcatgcgtatatttcgttggattaggatt-cttgtgc-------ttattgtggaag----------------caaagaaa---attattcagc-atgatgctcatctcaaaat-------------------------------------------------------------------------------------------------------------------------------------------------------------------------------------------------
>I28603_M223_Malvaceae_Gossypium_hirsutum_seq1
-----------------------------------------------------------------tttctgattgacatgatcatcaaatattaacaaataattcatta-tatactattaatattaaccgcaacatgtgtttttgagcttca--------------------------------------------------------------ttttstctg--------ttgttctgatggacatgattgtaacttttac--ttctcttgcagttcctcattttgagaaaatgctgtacgatcaagggcaacttgccaatgtttacttggatgcttttttcatctctagrgacatattatattcatttatatctcgagatatccttgattatttraggagagatatgattgggtcagaaggtggaatcttttcagcagaggatgctgatagtgctgaatttgaaggtgcaaccagaaaaaaggagggagcattctacatwtggacgagcaaagaggtca------------------ttttccatca-tttttgacygagcatgtgcatatttcattatattaggata-cttttga-------ttatggagggag----------------aaaataag-atatt----------------------------------------------------------------------------------------------------------------------------------------------------------------------------------------------------------------------------
>I28606_M033_Malvaceae_Reevesia_formosana_seq1
---------------------------------------------------------------------------------------cacatttaccaccaattcatag-tatacgattcat-atgaccacaccatttgttttttttcttcc----------------------ttttttccagcaacataatttttgtggt-aaacatttttatctcctctg--------ttgttatgatgtacatcattacaactgttagc-ttttcttgcagttcctcattttgagaaaatgctgtatgaccaagggcaacttgccaatgtttacttggatgctttttccatcactagagatgtattctattcatttatctcccgtgatatccttgattatttgaggagagatatgattgggtcagaaggtggaatcttttcggcagaggatgctgatagtgctgaatttgaaggtgcaaccagcaaaaaggagggagccttctacatatggacaagcaaagaggttc------------------ttttccatca-tttttgactgagcatgtccatagtccat---------att-------------------------------------------------------------------------------------------------------------------------------------------------------------------------------------------------------------------------------------------------------------------------------------
>I28609_M036_Malvaceae_Pentaplaris_davidsmithii_seq1
------------------------------------------------------------ta-cctttctaaataacatgattgccacatatttaccactaattcatag-tatgctattaacattaaccacaacatgtgtttttgttcttcc-----------------------tt--tctggcaacttaaattttgtaat-aaaagtt-tcatttcatctg--------ttgatatgatggacatcattgtaactgttat--ttttcttgcagttcctcattttgagaaaatgctgtatgaccaagggcaacttgccaatgtctacttggatgctttttccatctctagagatgtattatatccatttatatcccgtgatatccttgattatttgaggagagatatgattgggttagaaggtggaatcttttcggcagaggatgctgatagtgctgaatttgaaggtgcaaccagaaaaaaggagggagccttctacatatggacaagcaaagaggttc------------------ttttccatca-tttttgaccaagcatatgcatatttcattaaattaggatt-cttgtgc-------ttatagtgggag----------------aaaagaag-atattattaagc-atgrtgtt------------------------------------------------------------------------------------------------------------------------------------------------------------------------------------------------------------
>I28610_M037_Malvaceae_Heritiera_littoralis_seq1
-----------------------------------------------------------------------------------------------------------------------------------------------------------------------------cttttttccggcaacttaatttttgtagt-aaattttttcatttcttttg--------ttgttatgatggatttcattaaaaccgatatc-tttccttgcagttcctcattttgagaaaatgttgtatgaccaagggcaacttgccaatgtttacttggatgctttttctgtcagtagagatgtattctattcatatatctcccgtgatatccttgattatttgaggagagatatgattgcgtcagaaggcggcatcttttcagcggaggatgctgatagcgctgaatttgaaggtgcaacccgaaaaaaggagggagccttctacatatggacaagcaaagaggtt-------------------ttttccatca-tttttgaccgagcatgcgcataattccttagattaggatt-cttgtgc-------ttatagtgggag----------------aaaaaaag-atttta---------------------------------------------------------------------------------------------------------------------------------------------------------------------------------------------------------------------------
>I28612_M038_Malvaceae_Brachichyton_bidwillii_seq1
----------------------------------------------------------------------------------tggtcagtttctttc-----tttatag-ttttgtgtt-gctgttgttgttgttttttttttttttcctaamaaawt--kaaaakgata---tgtttgcatagagtatcagcttttctaat-taacatgattgctac------------atattgatcatccacatcattatgaccattatc-ttttcttgcagttcctcattttgagaaaatgctgtatgaccaggggcaacttgccaatgtttacttggatgcgttttccatcactagagatgtattctattcatttatctcccgtgatatccttgattatttgaggagagatatgattgcgtcagaaggtggaatcttttcagcagaggatgctgatagtgctgaatttaaaggtggaacccgaaaaaaggagggagccttctacatatggacaagcaaagaggttt------------------ttttccatca-tttttgaccgagcatgctc-taaktccttagattaggat--------------------------------------------------------------------------------------------------------------------------------------------------------------------------------------------------------------------------------------------------------------------------------------
>I28614_M040_Malvaceae_Hydrogaster_trinervis_seq1
-----------------------------------------aattgttcacattgaatgtcatgttttctaactaacatga--------------------------------------cataggtaccacatagtttgttttttgtattccttttttttcatggtgcat---acaatttccgctatcttaatatttgtggt--aaaattgtcact--------------gatgttttcatgatggacgttataaccgttatctttttcttgcagttcctcatttcgagaaaatgctgtatgaccaagggcaacttgccaatgtttacttggatgcattttctatcactagagatgtattttattcatttgttgcccgtgatattcttgactatttgaggagagatatgattggtccagaaggtgatattttttcagcagaggatgctgatagtgctgaatcagaaggtgcaactcgaaaaaaggagggagccttttatatatggacaagcaaagaggtac-------------------ttttcatta--------------------------------actaggatt-cttgtgc--ttcagttatagtgggca----------------aaaag----atcttattcaac-atgatgtgtattttaatttgatgagag-ttttcat-acattagcactcaaa-------------------------------------------------------------------------------------------------------------------------------------------------------------taac
>I28615_M041_Malvaceae_Pterygota_brasiliensis_seq1
tcgtctttattttattttttatttctaacaatt---tgaa-------------aagatatcagcttctctagttaacatgatcgctaaatatttgtca--------------------------ttactaaatcatttggttttrtccttcc----------------------tctttttctggaacttaatttttggagt-aaatattttcatttcttttg--------ttgttattatggatatcattatatccgttatc-ttttcttgcagttcctcattttgagaaaatgctgtatgaccaagggcaacttgccaatgtttacttagatgctttttccatcactagagatgtattctattcatctatctcccgtgatatccttgattatttgaggagagatatgattgcatcagaaggtggaatcttctcagcagaggatgctgatagtgctgaatttgaaggtgcaacccgaaaaaaggagggagccttctacatatggatgagcgaagaggtttt-----------------ttattcatca-tttttgactgagcatccacataattcctttgattaggagt------gc-------ttatagtg--------------------------------------------------------------------------------------------------------------------------------------------------------------------------------------------------------------------------------------------------------------
>I28616_M042_Malvaceae_Leptonichya_maranta_seq1
------------------------------------------------tgcataaaatatcatcttttct-----------ttgctagatatttatcacaa---tatag-tctactattcatcgttatcgcaccatttattttttcccccca--tttt--tatggtgtat---aatttttttagaaacttaacttttgtagt-aaartttgttatttcctctgctg-----ttgttatgata------------------atc-gtttcttgcagttcctcattttgagaaaatgctgtatgaccaagggcaacttgccaatgtttatttggatgctttttccatcaccggagacatattctattcatttgtctcacgtaatatccttgattatttgaggagagatatgatcgggtcagaaggagaaatcttttcagcagaggatgctgatagtgctgaatttgaaggtgcaacccgaaagaaggagggagccttctatatatggacaagcaaagaggttc------------------tctaacatca-twtttgactgagcatgtgcaaatttcattagagtaggatt-cttgtgc--ttcagttataggggag-----------------------------------------------------------------------------------------------------------------------------------------------------------------------------------------------------------------------------------------------------------
>I28618_M044_Malvaceae_Pentace_laxiflora_seq1
------------------------------------------gatgtgtgcatagaatatca-tctttctaattaacatg------------------------------------agccatcattaccaccttg-ttgttttttttcttcc----------------------atgtttcctgcaaattaatatttgtagt-aaaaattttcatttcttctgtgt-----ttgctatgatggatatcattaaaaccattata-ttttcttgcagttcctcattttgagaaaatgctgtatgaccaagggcaacttgccaatgtttacttggattctttcaacatcaatagagatgtattctattcatttttctcccgtgacatcctcgattatttgaggagagatatgattgggctggaaggtggaatcttttcagcagaggatgctgatagtgctgagattgaaggtgcaaaccggaaaaaggagggagccttctacatatggacaagcaaagaggttc------------------ttttccatca-agttctaccaagcatgcacatacttmattaaattagaact-tttgtgc-------ttttagtgagag----------------gaaaaaag-attttattcagc-acgatgcttgtctctatatgatgagaa-tttcatt-aca-----------------------------------------------------------------------------------------------------------------------------------------------------------------------------
>I28619_M045_Malvaceae_Phragmotheca_mammosa_seq1
------------------------------------------------------------------------------------------gtttaccactaattcgtag-tatactattaataacaaccacaacatgtgtttttgttcttcc-----------------------ttttctctgcaacttaaattttttaat-aaattttttcgtttcgtctgt-------tggttgtgatggacatcattgtaactgcta---ttatcttgcagttccgcattttgagaaaatgctgtacgaccaagggcaacttgccaatgtttacttggatgctttttcaatctctggagatgtattatattcatttatatcccgtgatatccttgattatttgaggagagatatgattgggtcagaaggtggaatcttttcagcagaagatgctgatagtgctgaatttgaaggtacaaccagaaaaaaggagggagccttctacatatggacaagcaaagaggttc------------------ttttccatca-tttttgaccgagcatgtccatatttcattagattaggatt-cttgtgc-------ttatagttggag----------------aaaagaaggatattcttaagc-atgatgcttgttgcagta--------------------------------------------------------------------------------------------------------------------------------------------------------------------------------------------------
>I28623_M048_Malvaceae_Abroma_augusta_seq1
-----------------------------------------------------------------------aataacatgattgctagatatc-------acaatatag-tctactattcatcattattacattatttatttttgctcttcccttttt--tatagtgtat---aattgttctggaaacttggttttttaagt-aaaatttgttatttcctctgttg-----ttgttatgataaat----------ttataatc-ttttcttgcagttcctcattttgagaaaatgttgtatgaccaagggcaacttgccaatgtttacttggatgctttttccatcacaagagatgtattctattcatttgtctcacgtgatatacttgattatttgaggagagatatgattgggtcagaaggtgaaatcttttcagcagaggatgctgatagtgctgaatttgaaggtgcaacccgaaaaagggagggagccttctatatatggacaagcaaagaggttc------------------tcttccat--------acttgagcatgtgcatatttcattagatttagatt-cttgtgc--ttcagttatag-gggag----------------aaaagaag-gttttattcagc-atgatgtttgtctcaat---------------------------------------------------------------------------------------------------------------------------------------------------------------------------------------------------
>I28624_M049_Malvaceae_Corchoropsis_tomentosa_seq1
------------------aattttttgacattttgaaaggaagatgcttgcataaaatgacacctttttaaattaatatgattgttac--------------------------------atgacatcaccatcatttgtttttgctcttcc-----------------------agttttctaggacttgatttttgtagtgaaaattttccattccatatgttg-----ttggaatgatgggtatcataataactgttgc--ctcttctgcagttcctcattttgagaaaatgctgtatgaccaagggcaacttgccaatgtttacttggatgctttttccatcactagagatgtattctcttcatttatctcccgtgatatccttgattatttgaggagagacatgattgggtcagaaggtgggatattttcagcagaggatgctgatagtgctgaatttgacggggcaacccgaaaaaaggagggagccttctatatatggacaagcaaagaggtag--------------attcttttctatca-tttctgaatgagcatgctcata-ttcattagatttggatt-cttgtgc-------ttatagttggaa----------------aaagaaaacattttattcatc-ctgttgctcatctcaatctg------------------------------------------------------------------------------------------------------------------------------------------------------------------------------------------------
>I28625_M193_Malvaceae_Apeiba_tibourbou_seq1
------tatt-----------------------------------------------------------------------ttgctacatatttatcactatgtcatag--------tccatagataccaca-aatttgtttgttgtcttcccttttt--catggtgc-----acttgttccagcaacttaatatttgtggt-aaactttggcatt--------------gttgtctttatcatagacgttataactgttatt-ttttcttgcagttcctcattttgagaaaatgctgtatgaccaggggcaacttgccaatgtttacttggatgctttttccatcaccaaagatgtattttactcgtatgtctcccgtgacattcttgactatttgaggagagatatgattggttcagaaggtgaaatcttttcagcagaagatgctgatagtgctgaatttgaaggtgcaactcgaaaaaaggaaggagccttttacatatggacaagcgaagaggtat---------------------------------------------------tttcattaaactaggatt-cttgtgc--ttcagttatagtggaag----------------aaaagaa---------------atgatacgtatcttaatatgatgagaa-ttttcat-acatgagcttaaaaa-----------------------------------------------------------------------------------------------ttattt-----------------------------------------------------------t
>I28626_M226_Malvaceae_Helicteres_guazumifolia_seq1
-------------------------------------------------------------------------------------------------------tcacagatatagtgtggatgaatgctggcatggtcagtttctttctttgt---------------------------------------cttctttgtt-tttaccttttatctcattag--------ttattatgatgcacaccattacaactgctata-ttttcttgcagtacctcattttgagaaaatgctgtatgaccaaggtcaacttgccaatgtttacttggatgctttttccatcactagagatgtattctattcatttatctcccgtgatatccttgattatttgaggagagatatgattgggtcagaaggtggaattttttcagctgaggatgctgatagtgctgaatttgaaggtgaaaccagaaaaaaggagggagctttctacatatggacaagcaaagaggttt------------------tttcccataa-tttttgactgagcatgtccatattttattagattaggatt-ctttttc-------ttcacatggcta----------------agatcatgtatctctgctttc-atcattctattgttaaaaaatgtcaaatgaccctttgcacct--------------------------------------------------------------------------------------------------------------------------------------------------------------------------
>I28628_M051_Malvaceae_Werklea_horrida_seq1
------------------------------------------------------------------------------------------------------------------------attaatttaactacatgtgattttggtcttcc------------------------ttttctggcgactttttttttttaa--aaaagttctcattttgtctg--------ttgttgtgatggacatcagtgtaactgtaat--ttttcttgcagttcctcattttgagaaaatgctgtacgaccaagggcaacttgccaatgtttacttggatgctttttccatctctagggatgcattatattcatttatatctcgtgatatccttgattatttgaggagagatatgattgggtcagcaggggaaatcttttcagcagaggatgctgatagtgctgaatttcaaggtgcaaccagaaaaaaggagggagccttctatatatggacaagtgaagaggtta------------------ttttctataa-tttttgacctagcgtttgcatatttcactaaat--------------------------------------------------------------------------------------------------------------------------------------------------------------------------------------------------------------------------------------------------------------------------------------------
>I28629_M052_Malvaceae_Spirotheca_rosea_seq1
-------------------------------------------------------------------------------------------------------------------tattaataataaccacaacatgtgttttcgttcttcc-----------------------tttattcggcaacttaaattttgtaat-aaaagtttttatttggcttttagttaacttgttatgatggacatcattgtaaccgttaa--ttttcttgcagttcctcattttgagaaaatgctgtatgaccaagggcaacttgccaatgtttacttggatgctttttccatctctagagatgtattatattcatttatcgcccgtgatatccttgattatttgaggagagatatgatcgggtcagaaggtggaatcttttcagcagaggatgccgatagtgctgaattcaaaggtgcaaccagaaaaagggagggagccttctacatatggacaagcaaagaggttc------------------ttttccatcg-tttttcactgagcatgtgcatatttcattagattaggatt-cttgtgc-------ttatagtgggag----------------agaagaag----------------------------------------------------------------------------------------------------------------------------------------------------------------------------------------------------------------------------------
>I28631_M054_Malvaceae_Trochetiopsis_benjaminae_seq1
-----------------aaattttttgaccattccaaaggaagatgcatgcataaaatgtcacctttt-taattaatatgattgctacatggc------------------------------atcaccatatc-----ttttttttttctt---------------------ccagtttcctgggaacttatttttgtagt-aaaattttctgttccatttgtt-----gttggaaggatggatatcataataactgttgc--atcttccgcagttcctcattttgagaaaatgctgtatgaccaagggcaacttgccaatgtttacttggatgctttttccatcactagagatgtattcttttcatctatctcccgtgatatccttgattatttgaggagagacatgattgagtcagaaggtgggatattttcagcagaggatgctgatagtgctgaatttgatggggcaccccgaaaaaaggagggagccttctacatatggacaagcaaagaagtag--------------gttcttttccatca-cttctgacttttttt---------------------tttt-ttkrwks--tgcagkcaaaggggttt----------------aagaagcacacataaaaaaac--tagtttataagtacagatattaagat-ttgaaatgccggtttagtcttca-----------------------------------------------------------------------------------------------------------------------------------------------------------------
>I28632_M055_Malvaceae_Eriolaena_candollei_seq1
-----------------------------------------------------------------------------------------------------------------------------------------------------------------------------wtgcttgymtrrrawstyayytttktaat-aaattttttccttccatttttt-----gttggaaggatggatatcataataactgttgc--ctyttcygcagttcctcattttgagaaaatgctgtatgaccaaggscaacttgmyaatgtttacttggatgctttttccatcactavagatgtattcttttcatctatctcccgtgatatccttgattatttgaggagagacatgattgggtcagaaggtgggatattttcagcagaggatgctgatagtgctgaatttgatggggcaahccgaaaaaaggagggagccttctacatatggacaagcaaagaggtag--------------gttmttttccatca-yttcydacwttttttaaaaaa----------------tat-ttgatry--tgcagtcrwaggggttt----------------aagaarcacacataacaaaac--tagcttataagtatagatattaagat-ttgagatgc-------------------------------------------------------------------------------------------------------------------------------------------------------------------------------
>I28633_M056_Malvaceae_Adansonia_digitata_seq1
---------------------------------------------------------------------------acatgattgctacatatttaccactaattcatag-tatactatgactaataaccacaacatgtgtttttgttcttca-----------------------tttttttggcaacttaaattttgtaat-aaaagttttcatttcgtctg--------ttgttatgaygkaagtcattgtaactgttat--ttttcttgcagttcctcattttgagaaaatgctatacgaccaagggcaacttgtmaatgtttacttggatgctttttccatctctagagatgtattatactcatttatctcccgtgatatccttgattatttgaggagagatatgattgggtcagaaggtggaatcttttcagcagaggatgccgatagtgctgaatttgaaggtgcaacccgaaaggaggagggagccttctacatatggacaagcaaagaggttc------------------tttttcatca-ttgttggctgagcatgtgcatatttaatttgattaggatt-cttgtgc-------ttttagttggag----------------aaaaggag-atattattaagc-acgatgcttgtctcagtatgatgagaa-ttttgtttatattaggattctt-------------------gtgctt-cagttagtattgagaa------------------------------------------------------------------------------------------------------------------------
>I28636_M059_Malvaceae_Pterospermum_pierrei_seq1
-------------------------------------kaaaagatgacattctatgcaaacatcttttctaattaatatgattgctacatgac------------------------------gtcaccacatcatttgtttttgttcttcc----------------------agtattccaggaacttaatttttgtagt-taaaattttcatttcatctg--------ttgatakgatgtatattataataaccagtac--cttttctgcagttcctcattttgagaaaatgctgtatgaccaagggcaacttgccaatgtttacttggatgctttttctatcactagggatgtattctattcatttgtctcccgcgatatccttgattatttgagaagagatatgactggctcagaaggtgggatcttttcagcagaggatgctgatagtgctgaatttgaaggtgcaacccgaaaaaakgagggagctttctacatatggacaagcaaagaggttc------------------ttttccat---tttttgactgattatgctcat-ttaattaagatatggatt-cttgtgc-------ttatagtgggag----------------aaaacaac-atttaattcagc-atgatgcw------------------------------------------------------------------------------------------------------------------------------------------------------------------------------------------------------------
>I28637_M060_Malvaceae_Duboscia_vifidiflora_seq1
----------------------------------------------------------gtcatcttttctaattaacatgattgctacatatttatcactatgtcttag---------------ataccacataatttgttttgtgtattccttttt----ttggtgcat---acttgttctggcaacctaatatttgtgat--aaacttgtcact--------------gttgttatcatggtggatgttataactgttatc-tcttcttgcagttccgcattttgagaaaatgctgtatgaccaagggcaacttgccaatgtttacctggatgctttttctatcactagagatgtattttattcattcgtctcccgtgatattcttgactatttgagaagagatatgattggtccagaaggtgaaatcttttcagcagaggatgctgatagtgctgaatttgaaggtgcaactcaaaaaaaggagggagccttttacatatggacaagcaaagaggtac------------------ttttcgtaca-------------------------------gcctatgatt-tttctgcttttcagttatagtgggag----------------aaaagaag-atcttattcaac-aggacccatattttaatatgatgagaa-ttttcat-acattagcagtcaaa-----------------------------------------------------------------------------------------------cgaccctctctgcgtcaattttc---------------------------------------tgat
>I28638_M061_Malvaceae_Basiloxylon_brasiliensis_seq1
-------------------------------------------------------aatatcagcttttctaattaacatgattgctacatattcatca--------------------------ttaccacattatttgtttttgttcttcc---------------------tttttttctggcaacttaatttttgtagt-aaattttttcatttctt---ttg-----ttgatatgatggatatcattatatctgttatc-ttttcttgcagttcctcattttgaaaaaatgctgtatgaccaagggcaacttgccaatgtttacttggacgctttttccatcactagagatgtattctattcatttatctcccgtgatatccttgattatttgaggagagatatgattgcattagaaggtggaatcttttcagcagaggatgctgatagtgctgaatttgaaggtgcaacccgaaaaaaggagggagccttctacatatggacaagcaaagaggttttttgttttttttgttttttttttcatca-tttttgaccaagcatgcacataattccttagattaggatt-cttgtgc-------gtatggtgggag----------------aaaaatg--attttatt-------------------------------------------------------------------------------------------------------------------------------------------------------------------------------------------------------------------------
>I28639_M249_Malvaceae_Gyranthera_amphibiolepis_seq1
-----------------------------------------------------agaatatta-tctttctaattaacacagttgctaaatatttactactaattcacag-tatactattaataataaccacaacatgtgttttt-tccttcc-----------------------ttttttcggcaacttaaattttgtaat-aaaagttctcattttgtctgttg-----ttgttatgatggatatcattgtaactgttat--ttttcctgcagttcctcattttgagaaaatgttgtatgaccaagggcaacttgccaatgtttacttggatgctttttccatctctagagatgtattatattcatttatcgctcgtgatatccttgattatttgaggagagatatgattgggtcagaaggtggaattttttcggcagaggatgctgatagtgctgaatttgaaggtgcaaccagaaaaaaggaaggagccttctacatatggacaagcaaagaggttc------------------ttttccatca-tttttgcctgagcatgtgcatatttcattagattaggatt-cctgtgc-------ttatagtgggag----------------aaaagaag-atatcatcaagc-atgatgcttgt---------------------------------------------------------------------------------------------------------------------------------------------------------------------------------------------------------
>I28640_M062B_Malvaceae_Diplodiscus_paniculatus_seq1
----------------------------------------------------------------------------------------------------------------------ccatcattaccatctca-ttgttbttgttcttcc----------------------atgtttcctgcaaattaatttttgtagt--acatttttcatttcttctgtgt-----ttgctatgatcgatatcattaaaaccattata-ttttcttgcagttcctcattttgagaaaatgctgtatgaccaagggcaacttgccaatgtttacttggattctttcaacatcactagagacgtattctattcatttatctcccgtgacatcctcgattatttgaggagagatatgattgggctggaaggtggaatcttttcagcagaggatgctgatagtgctgagattgaargtgcaaaccggaaaawgkwggragcyytctacathtgkayaagcaaagaggttc------------------wtyymcw---------------------------------------------------------------------------------------------------------------------------------------------------------------------------------------------------------------------------------------------------------------------------------------------------------------------------------
>I28641_M063_Malvaceae_Brownlowia_peltata_seq1
------------------------------------------------------------------------ttaacatg------------------------------------agccatcayyaccwys----ttstttttkttcttcc------------------------------tgcaaattaatttttgtagt-aaaayttttcatttcttctgtgt-----ttgctatgatggatatcattaaaaccattata-ttttcttgcagttcctcattttgagaaaatgctgtatgaccaagggcaacttgccaatgtttacttggattctttcaacatcactagagatgtattctattcatttatctcccgtgacatcctcgattatttgaggagagatatgattgggccggaaggtggaatcttttcrgcagaggatgctgatagtgcwgagattgaaggtgcaaaccggaaaaaggagggagccttctacatatggacaagcaaagaggttc------------------ttttccatca-agttctaccaagcatgcacatacttcattaaattagaact-tttgtgc-------ttttagtgagag----------------gaaaaaag-attttattcagc-atgatgcttgcctctatatgawrwgaa-----------------------------------------------------------------------------------------------------------------------------------------------------------------------------------------
>I28644_M066_Malvaceae_Thomasia_solanaceae_seq1
-----------------------------------------------------------tcatcatttctaattaacataatcgctacatatttatcactatttcataa-tttactattcattattaccacatcatttgttttagttctttt--------tatggtgtat---aattgtttcggcaacttacattttatggt-aaaattcgccatttcttctgttg-----ttgttatgatggacatcattataactgttatc-ttttcttgcagttcctcattttgagaaaatgctgtatgaccaagggcaacttgccaatgcttacttggatgctttttccatcactagagatgtgttctattcatttgtctgccgtgatatccttgattatttgaggagagatatgattgggtcggaaggtgaaattttttcagcagaagatgctgatagtgctgaatttgaaggtgcaaccccgaaaaaggagggagccttctacatatggacaagcaaagaggttc------------------ttttccatca-ttttttactgagcatatgc--atttcattagattaggatt-cttgtgt--ttcagttatagtgggag----------------aaaagaag-attttatttatc-atgatgcttgtgtcaa-atgatgaaaa-ttttcat-acat----------------------------------------------------------------------------------------------------------------------------------------------------------------------------
>I28645_M067_Malvaceae_Guichenotia_ledifolia_seq1
--------------------------------------agaaaatgtttgcgtacaacattatcatttctaattaacataattactacatatttatcactatttcataa-tttactattcattattaccacatcatttgttttagttctttt--------tatggtgtat---aattgtttcggtaacttacattttatggt-aaaattcaccatttcttctgttg-----ttg---------------ttataactgttatc-ttttcttgcagttcctcattttgagaaaatgctgtatgaccaagggcaacttgccaatgcttacttggatgctttttccatcactagagatgtgttctattcatttgtctgccgtgatatccttgattatttgaggagagatatgattgggtcggaaggtgaaattttttcagcagaagatgctgatagtgctgaatttgaaggtgcaaccccgaaaaaggagggagccttctacatatggacaagcaaagaggttc------------------ttttccatca-ttttttactgagcatgtgc--atttcattagattaggatt-cttgtgc--ttcagttatagtgggag----------------aaaagaag-attttatttatc-atgatgcttgtgtcaa-atgatgaaaa-ttttcat-acattagggttctt-------------------ttgctt-caattaattagtggggaaa---------------------------------------------------------------------------------------------------------------------
>I28646_M068_Malvaceae_Helmiopsis_sp_seq1
gtttt-----------taaaatttctgactattccaaaggaagatgcttgcataaaatttcacctttt-taattaatatgattgctwmatggc------------------------------atcaccatatcatttgttttyttkttctt---------------------cyagttttcagggaacttattttwgtaat-aaawtktthcvttccatttttt-----gttrgaaggatggatatcataataactgttgc--ctcttccgcagttccthattttgagaaaatdctgtatgaccaagrgcaacttgccaatgtttacttggatgctttttccatcactagagangtattcttttcatctatctcccgtgatatccttgattatttgaggagagacatgattgggtcagaaggtgggatattttcagcagaggatgctgatagtgctgaatttgatggggsaacccraaaaaaggagggagccttctacatatggacaagcaaagaggtag--------------gttcttttccatca-tttctgacttttttttaaaattttt--------ttttatt-ctgatry--tgcagtcaaaggggttt----------------aagaagcgcacataacaaaac--tagtttataagtaccgatattaagat-ttgaaatgctggtgtagtcttcatccagg------------gtagttgtagctga---------------------------------------------------------------atgtctta---------------------------------------------------------g
>I28647_M069_Malvaceae_Cheirolaena_linearis_seq1
------------------------------------------gatgcttgcataaaatgtcacctttt-taattaatatgattgctacatggc------------------------------atcactatatcatttgtttttttctt------------------------ccagttttctgggaacttatttgtgtagt-aaaattttccgttccatttttt-----gttggaaggatgaatatcataataactgttgc--ctctttcgcagttcctcattttgagaaaatgctgtatgaccaagggcaacttgccaatgtttacttggatgccttttccatcactagagatgtattcttttcatctatctcccgtgatatccttgattatttgaggagggacatgattgggtcagaaggcgggatattttccgcagaggatgctgatagtgctgaatttgatggggcaacccgaaaaaaggagggagccttctacatatggacaaacaaagaggtag--------------gtt-tattccatca-cttctgactttg-----------------------------tttatgc--tgcagtcaaaggggttt----------------aaaaacgatagataacaaaac--tagtttataattacagatattaagat-ttgaaatgccggtg--atcttcatccggt------------gtagttgtagctgg---------------------------------------------------------------atgtcc-----------------------------------------------------------t
>I28652_M074_Malvaceae_Hildegardia_barteri_seq1
---------------------------------------------------------------cttttctaattaacatgattgctacatatttgtca--------------------------ttaccacatcgtttgtttttgttcgtcctt-------------------tttttttctggcaacttaatttttgtagt-aaatattttcatttctt---ttg-----ttgctatgatggatatcattataacagttat--tttttctgcagttcctcattttgagaaaatgctgtatgaccaagggcaactcgctaatgtttacttggacgctttttccatcactagagatgtattctattcatttatctcccgtgatatccttgattatttgaggagagatatgattgcgtcagaaggtggaatcttttcagcagaggatgctgatagtgctgaatttgaaggtgcaacccgaaaaaaggagggagccttctacatatggacaagcaaagaggttt-------------tttttttccccatca-tttttgactgagcatgtgcataattccttggattaggatt-cttgttc-------ttatggtgagag----------------aaaaaag--attttattctgc-atgatgctcgtctcaatacaatgagag-tttt------------------------------------------------------------------------------------------------------------------------------------------------------------------------------------
>I28653_M168_Malvaceae_Theobroma_cacao_seq1
--------------------------------------------------------------------------aacatgattgctacatatttatctctatttcatag-tctactattcataattaccacatcatctatttttgttcttactttttt--tatggtgtat---aattgttccagcaactt-tttttaatagt-aaatttttttgtttcttctt--------ttgttatgatggacatcattgtaactgttatc-ctttcttgcagttcctcattttgagaaaatgctgtatgaccaagggcaacttgtcaatgtttacttggatgctttttccatcactaaagatgtattctattcatttgtctcccgtgatatccttgattatttgaggagggatatgattgggtcagaaggtgaaattttttcagcagaggatgctgatagtgctgaatttgaaggtgaaacccagaaaaaggagggagccttctacatatggacaagcaaagaggttc------------------ttttccatca-attttgattgtgca--cacataattcattagattagagtt-cttgtgc--ttaagttatagtgggag-----------------aaataag-attttattcagcaatgattcttgtctcaatatgattagga-tttta---acattagcattc--------------------------------------------------------------------------------------------------------------------------------------------------------------------
>I28654_M105_Malvaceae_Pachira_aquatica_seq1
------------------------------------------------------------------------------------------------------ttcatag-tatactattaataataaccacaamatgtgttttcgttcttcc-----------------------tttttttggcaacttaaattttgtaat-taaagtttttattttgtctgttgttaacttgttatgatggacgtcattgtaactattat--ttttcttgcagttcctcattttgagaaaatgctgtatgaccaagggcaacttgccaatgtttacttggatgctttttccatctctagagatgtattatattcatttatcgcccgtgatatccttgattatttgaggagagatatgatcgggtcagaaggtggaatcttttcagcggaggatgctgatagtgctgaatttgaaggtgcaaccagaaaaaaggagggagccttctacatatggacaagcaaagaggttc------------------ttttccatta-ttttttattgagcatgtgcaaatttcattagattaggatt-cttgtgc-------ttacagt---------------------------------------------------------------------------------------------------------------------------------------------------------------------------------------------------------------------------------------------------------------
>I28656_M002_Malvaceae_Tilia_americana_seq1
-----------------------------------------------------agaatatcatcttttctaa-taacatgattgctacatattcatca--------------------------ttaccacatcatttgtttttgttcttcc----------------------ttctttccggcaacttaatttttgtagt-aaaattttgcatttcttctattg-----ttgttatgagggatatcattataactgttatc-ttttcttgcagttcctcattttgagaaaatgctgtatgaccaagggcaacttgccaatgtttacttggatgctttttccatcactagagacatattctattcatatatctcccatgatatccttgattatttgaggagagatatgattgggtcagaaggtggaatcttttcagcagaggatgctgatagtgctgaatttgaaagtgcaatcctgaaaaaggagggagccttctacatatggacaaacaaagaggtta------------------ttttccatca-ttttcaacygagcatgcttatatttcattggattagaatt-cttgtgc-------ttatagtgagag----------------aaaaaaat------attcagc-atgattctcatctcaatatgatgagaa-ttttcat---------------------------------------------------------------------------------------------------------------------------------------------------------------------------------
>I28657_M180_Malvaceae_Triumfetta_lappula_seq1
---------------------------------------------gttcacatagaatgtcatcttttctgrttaatgtgattgctacatatatatga-twtatcacta---------tmatagataccacrtaatttgttytttgtcttccttcttt--catgrtgtactaarcttgttctggcaayttaatatttgagrtgaaaatttrtcact--------------gttgttttagtgatagaygttataatcrttatc-ttttcttgcagttcctcattttgagaaaatgctgtatgaccaggggcaacttgccaatgtttacttggatgctttttccattactagagatgtattttactcatttgcytcycgtgatattcttgactatttragkagagatatgattggttcagaagstgaaatcttttcagcagaggatgctgatagtgctgaatttgaaggtgcaactcggaaaaaggagggagccttttrcawatggacaagcaaagaggtac------------------ttttccakttttctaggactargaattcttgtgctccgcttcagaagattg-ttgttga-------ttatcatgacaattttcatgc-------------------------------------------------------------------------------------------------------------------------------------------------------------------------------------------------------------------------------------------------
