# Supplementary material for: Localized Phylogenetic Discordance Among Nuclear Loci Due to Incomplete Lineage Sorting and Introgression in the Family of Cotton and Cacao (Malvaceae)
Source: Front Plant Sci. 2022 Apr 13;13:850521. doi: 10.3389/fpls.2022.850521 (PMC9043901; doi:10.3389/fpls.2022.850521)
Supplement: Supplementary file 1 [file Data_Sheet_1.ZIP › Alignments_v4/L76.fasta]

>I23352_M001_Malvaceae_Bombax_ceiba_seq1
----------------------------------------------------------------------------------------------------------------------------------------------------------------------------------------------------------------------------------------------------------------------------gtgataccgctaacaagattggaacctatagccttgccttatgtgcaatgtatcatcacattccrttttatgttgctgcaccacttacttccattgatttakccctttcttctggagargaaattgttatcgaggaaagatctgcaaaggagttattgcactcacggggaggacttggagagcaagttgctgcatccgggatctctgtctggaacccagcttttgacgtttcccctgcccatctaatagctggtatcataacggaaaaggtctctytctgtctctctctt------------------------------------tgtgtttg--------------------------------------------------------------------------cttgca------------------------------tgtgtat-cta--------------------tatactactagcttaa----------------------------------------------aaggtatccctct--------------------tatcttgagc-----cc-at------------------caatctaatgtgga------------aagtgaaaac---------------tgaggataatggtct---------------tacctatcatattagtag--------ttctttcaaacaaatga-ttcattaataaaacggattagtaacaactatttcatcctccatgtaattttgatgttcccagtggattactaagttgttttagactctgatgatcaataact
>I23353_M002_Malvaceae_Tilia_americana_seq1
----------------------------------------------------------------------------------------------------------------------------------------------------------------------------------------------------------------------------------------------------------------------------------------------ttggaacctatagccttgccttatgtgcaatgtatcatcacattccwttttatgtygctgcaccrcttacttccattgatttatctctttcttctggacaagaaattattatcgaggaaagatctgcaaaggagttattgcactcamrgggwggactgggagagcaagtkgctgcatctgggatctcwgtctggaayccwgcttttgatgttaccccygccaatytaatwgctggtatcataacagaaaaggtctctttctccctc--------------------------------------tctttgtgtttgtgt-----------------------------------gca--tgtag----------agataaacatcacacccacgca------------------------------tgtgt-----t--------------------tagtagttcagtcaaacaaattattcattattagagcagatagtaacaactatttcatcttgcatgtgattttgat-------------------ttttccattgg-------at------------------taattaatttgt---------------attacactc---------------tgatga--------------------------------ttaattatta--------tttaagcagg---------gtgtcattacaaa-gaatgacattaaa--------------------------------------------------------------------------
>I23354_M003_Malvaceae_Herissantia_crispa_seq1
----------------------------------------------------------------------------------------------------------------------------------------------------------------------------------------------------------------------------------------------------------------------------------------------------cctatagccttgccttatgtgcaatgtatcatcacattccattttatgtcgctgcaccacttacttccattgatttatctctttcttctggacaagaaattattatcgaggaaagatcygcaaaggagttattgcactcacggggtggactgggagagcaagttgctgcatctgggatctcagtctggaatcctgcttttgatgttacccctgccaatttaattgctggtatcayaacagaaaaggtcc---tctctctttctccccc------------------------------tctttgtgtttatgt-----------------------------------gca--catag----------acata--caccacatccgtgca------------------------------tgtgtat-cta--------------------tatcctactagc------------------------------------------------------------------------------------------------------------------------------------------------------------------------------------------------------------------------------------------------------------------------------------------------------------------------------------------------------------
>I23357_M006_Sphaerosepalaceae_Rhopalocarpus_longipetiolatus_seq1
---------------------------------------------------------------------------------------------------------------------------------------------------------------------------------------------------------------------------------------------------------------------------ggtgacacagccaacaagattggaacatacagccttgctctgtgtgcaaagcatcataatattccattttatgtggctgcgccactgacatccattgatttatctctttcttctggacaagaaattmtgatagaggaaagatcggcraaggaattgttgaacacccgtggaggacttggagaacaggttgctgcatcgggaatctctgtttggaatccagcttttgatgttacccccgctaatctaatagctggtatcataactgagaaggtctccaccctccctctctctggcctact------------------------agcttttgtctataattt-------------------------------------ttgag----------agaaaaatgyaaagaatggtcaga----------------------------cattttt------------------------ttgaattccaatctaa----------------------------------------------caccttgttctgtgatcaggg---------tgtcattacaaagaaag-ccaccgatgtttttggc-ataaaggatttctttcagaaggcagca----agtcagtcatcag------------cataagggaggcgccacctgccccccagcttgtgtaccttaagtctgg---------------------------------------------------------------------------------------------------------------------aattattgtag
>I23360_M009_Malvaceae_Lagunaria_patersonia_seq1
-------------------------------------------------------------------------------------------------------------------------------------------------------------------------------------------------------------------------------------------------------------------------------atactgctaacaagattggaacctatagccttgccttaagtgcaatgtatcatcacattccattttatgttgctgcgccacttacttccattgatttatctctttcttctggagaagaaattgttattgaggaaagatctgccaaggagttattacattcacagggaggattcggagagcaagttgctgcatctgggatttcagtctggaacccagcttttgatgtttcccctgcctgtctaatagccggtatcataacagaaagggtacctctctatctctctttc----------------------------------------tttgtat-----------------------------------tca--cgtag----------acataagcatcatgcctgtgct------------------------------tgtacat----tgtc---------------------------------------------------------------------------------------------------------------------------------at------------------caatctaacatgaa------------aagtgaaaac---------------tgaagataagggtcg--------------gtatctatcttattagtag--------ttatgccaaacaaatta-atcattattagagc-agatagtaac----------------------------------------------------------------------------a
>I23364_M013_Malvaceae_Grewia_sp_seq1
------------------------------------------------------------------------------------------------------------------------------------------------------------------------------------------------------------------------------------------------------------------------------------gctaacaagattggaacctatagccttgccttatgtgcaatgcatcatcacataccattttatgttgctgcaccaattacttcaattgatttatctgtttcttcgggacaagaaattattatcgaggaaagatctgcaaaggagttactgaacacacggggaggactgggagagcaagtggctgcatctgggatctctgtgtggaacccagcttttgatgttacgcctgccgatttaathgccggtatcataacagaaaaggtctctctctctctctctcttctcacagt------------------------tgtttgtgtatgtgt-----------------------------------gca--tatac----------acatacatacagatgatcttaagggaaaccacgaacattagatgaaaacagatgtctaccccatttat---------------tagaagttcagtcaaacaaatgattcattattaaagcagrgaa----------attataagatactcacttttgtcactct-----------------------------ctgatgaa--------------taaatttgacatgtgc-----------agggagtcat---------------tacaaagaatactgatg------------tttttggcattaaggattt-------------------------------------------------------------------------------------------------------------------------------c
>I23368_M017_Malvaceae_Sterculia_apetala_seq1
-----------------------------------------------------------------------------------------------------------------------------------------------------------------------------------------------------------------------------------------------------------------------------tgacactgctaacaagattggaacctatagccttgccttatgtgctatgtatcatcacattcctttttatgttgctgcaccgcttacttccattgatttatctctttcttctggaaaagaaattattatcgaggaaagatctgcaaaggagttattgcactcccgaggaggtctgggagagcaagtggctgcatccgggatctctgtctggaacccagcttttgatgttacccctgccaatctaatagctggtatcataacagaaaaggtctctctctccctt--------------------------------------tctttgtgtttgtgt-----------------------------------g--------------------------catgacaaccgtgca------------------------------tgtgc--------------------------tagtagttcagtcaaacaaattattcgttattagagcagatagtaacaactattttatcttgcatgtgattttgat-------------------ttttccaatgg-------at------------------tactcagttgt----------------attacactc---------------tgatga--------------------------------ttaattgtta--------tttaagcagg---------gtgtcwttacaaa-aaatgaaatcaaggatgctt-------------------------------------------------------------------
>I23370_M105_Malvaceae_Pachira_aquatica_seq1
----------------------------------------------------------------------------------------------------------------------------------------------------------------------------------------------------------------------------------------------------------------------------gtgatactgctaacaagattggaamctatagccttgccttatgtgcaatgtatcatcacattccattttatgttgctgcaccacttacttccattgatttatcwctttcttctggagaagaaattgttatcgaggaaagatctgcaaaggagttattgcactcacggggaggacttggagagcaagttgctgcgtccgggatctctgtctggaacccagcttttgatgtttcccctgcctatctaattgctggtatcataacggaaaaggtctctgtctatctc------------------------------------------tgtgtttg--------------------------------------------------------------------------catgca------------------------------tgtgtat-cta--------------------tatactactagcttaa----------------------------------------------ttggtatccctct--------------------tatcttacggaaaa-cc-at------------------caatctaacgtgaa------------aagtgaaaac---------------tgaaggtaatgatct---------------tgcctatcttattagtag--------ttctttc-----------------------------------------------------------------------------------------------------------------
>I23371_M137_Malvaceae_Dombeya_wallichii_seq1
-------------------------------------------------------------------------------------------------------------------------------------------------------------------------------------------------------------------------------------------------------------------------------------ctaacaagattggaacctatagccttgccttatgcgcaatgtatcatcagattccattttatgtcgctgcaccccttrcttctattgatctagctctttcttctggrcaagaaattattattgaggaaagatctgcaaaggagttgttgcaytcacgaggaggattgggagagcaagttgctscatctgggatctcagtctggaatccagcttttgatgttacccctgccaayctaatagccggtatcataacagagaaggtctctctctctstcycyctctctctbts------------------------tstbtvtsyvbnyvk-------------------------------------------------------mhmymwmhmhcwsnbhkdbdbdbbnnvhnhnhhhhhvhhhnab--hnnhvnnbntvtnt-cyhhhhvbhhnnndnnndbndnnnadnhhdsnnhhnnnanddaadrnnhnnhvhnn-------------------------------------------------nbbbdndvhhanddtndthawdnadanrdnddtnda-------mmaswwktywatcttgcatgtaa-------------------------------------------------------------------ttttggtttgtctatggattac-------------------------------------------------------------------------------------------------------------------taaattgt
>I23372_M140_Malvaceae_Chiranthodendron_pentadactylon_seq1
-----------------------------------------------------------------------------------------------------------------------------------------------------------------------------------------------------------------------------------------------------------------------------------------------tggaacctatagccttgccttatgtgcaatgtatcataaaattcctttttatgttgctgcaccgcttacttccattgatttatctctttcttctggacaagaaattattatcgaggaaagatctgcaaaggagttattgtactctcggggaggactgggagagcaagtggctgcatctgggatctctgtctggaacccagcttttgatgttacccccgccagtctaatagctggtatcataacagaaaaggtctctctcycbctc--------------------------------------tytktgtktkyryry-----------------------------------rcr--yrkas----------ayawamaymtm-----------------------------------------trtkkyk-cysmsw-----------------ctyywywttytykwrr--------------------------------------------mrywckygtstswsaywykyg--------------tsysmsacgcatattcagatatgggtatgg---agatacgatcccccaagmm----------------------------cycymmawayacatagaaaaacttag-------------aat-----------------------------------------------------------------------------------------------------------------------------------------------
>I23373_M141_Malvaceae_Quararibea_funebris_seq1
---------------------------------------------------------------------------------------------------------------------------------------------------------------------------------------------------------------------------------------------------------------------------ggtgatactgctaacaagattggaacctacagccttgcgctatgtgcaatgtgtcatcacattccattttatgttgctgcaccacttacttccattgatttatctctttcttctggagaagaaattgttatcgaggaaagatctgcaaaggagttattgcattcacggggaggacttggagagcaagttgctgcatctggaatctctgtctggaacccggcttttgatgtttcccctgcctatctaatagctggtatcataacagaaaaggtctctgtctgtctctgtctctctc----------------------------tctttgtgtttgtgt-----------------------------------gca--tgtag----------acatacacatcacacctgtkma------------------------------tgtgtat-cta--------------------tatactactagcttag----------------------------------------------taggtatccttct--------------------tatcttaaggaaag-cc-tt------------------caatctaaygtaaa------------aagtgaaaac------------------agataatggtct---------------tatctatcttaatagtat--------ttctgtcaaacta-----------------------------------ttttgtcttccatgtaattttgatttttccaatggattactcagttgt------------------------
>I23374_M142_Malvaceae_Hampea_nutricia_seq1
------------------------------------------------------------------------------------------------------------------------------------------------------------------------------------------------------------------------------------------------------------------------------------------------------------------------------------------------tacgttgccgcaccgcttacttccatcgatttatctctttcttccggacaagaaattgttatcgaggaaagatcagctaaggagttattgcacacacggggaggactgggagaacaagtggctgcttctgggatctcagtctggaacccggcttttgatgtcacccctgccaatctaatagccggtatcataacagaaaaggtctcaccctttctccctttcgt----------------------------------tatgtttgtat-----------------------------------gca--tgtag----------agataaacatcaaccatgcatg------------------------------tgttcataatatc-----------------------------------------------------------------------------------------------------------------tatggtagttgaagtcggat------------------gagtttcaggtatcg---------gtatgtttga-------------------------------------------------------------------------------------------------------------------------------------------------------------------------------------------------
>I23376_M145_Malvaceae_Heliocarpus_appendiculatus_seq1
---------------------------------------------------------------------------------------------------------------------------------------------------------------------------------------------------------------------------------------------------------------------------ggtgatactgctaacaagattggaacctatagccttgccttatgtgcratgyatcatcaaataccattttatgttgctgcaccacttacgtccattgatttatctctttcttckggacaagaaattattatcgaggaaagatctgcaaaagagttattgaacwcgcggggaggactrggagagcaagttgctgcatctgggatctstgtctggaatccagcttttgaygttacmcctgccaatctaatagcyggyatcataacagaaaaggtctctctcagactctctctttatctmtg------------------------catttttgcatgtgc-----------------------------------wyr--tktay----------myktwbrymtswcdmckkksmm------------------------------wkwkymt-mykwyykbmkstmwwkakkmwswtmyyskrmwammwywsmydawrakww---------------------------wrkwymygmaamwwamtymygawratwy------------aakttmwkamswrmakkswgwtrwt--------------wyaawkwmwtacgagc-----------agggagttat---------------tamrragaatggcaatg-------------------------------------------------------------------------------------------------------------------------------------------------------cttttgac
>I23378_M150_Malvaceae_Ceiba_pentandra_seq1
---------------------------------------------------------------------------------------------------------------------------------------------------------------------------------------------------------------------------------------------------------------------------ggtgatactgctaacaagattggaacctatagccttgccttatgtgcaatgtatcatcacattccattttatgttgctgcaccacttacttccattgatttatccctttcttctggagaagaaattgttatcgaggaaagatctgcaaaggagttattgcactcacggggaggacttggagagcaagttgctgcatccgggatctctgtctggaacccagcttttgacgtttcccctgcccacctaatagctggtatcataacggaaaaggtctctctctgtctctctctt------------------------------------tgtgtttg--------------------------------------------------------------------------cttgca------------------------------tgtgtat-cta--------------------tacactactagcttaa----------------------------------------------aaggtatccctct--------------------tctcttgagc-----cc-at------------------caatcttatgtgaa------------aagtgaaaac---------------tcaggataatggtct---------------tacctatcatgttagtag--------ttctttcaaacaaatga-ttcattgataaaatggattagtaacaactgtttcatcckccatgtaattttgatgttcccaatggattactaagttgtat----------------------
>I23381_M162_Bixaceae_Bixa_orellana_seq1
----------------------------------------------------------------------------------------------------------------------------------------------------------------------------------------------------------------------------------------------------------------------------gtgacactgctaacaagattggaacatacagccttgccttgtgckcaaaacatcataatattccattttatgtggctgcaccactgacttccattgatttatccctttcttctggagaagaaattattatagaggaacgatctgccaaggagttgctgcactcccgtggaggacttggggaacaagttgctgcatctggaatctccgtatggaacccagcttttgatgttacccctgctaatctaatagctggtatcatcacagagaaggtctctctctctctctctctagctagctt--------------------------------------------------------------------------acatttgcagttc-------tgaaaaaagtagaaactgatcaaatac-------------------------catctat-----------------------atatacttcaaactaac-------------------------------------agcgtttgaccttttgctctttgagcaggg---------cgtcattacaaggacag-cagctgatgcttttgac-atacaggatttcatacggaaggcagcatagcacgaggcgac---------tgcacctatcacgtatgcactga------------gtttttgccttaagttggacttggaaatattgggggaaagtgtg----------------------------------------------------------------------------------tg----------tttgtttga
>I23382_M163_Bixaceae_Cochlospermum_vitifolium_seq1
---------------------------------------------------------------------------------------------------------------------------------------------------------------------------------------------------------------------------------------------------------------------------ggtgacactgctaacaagattggaacttacagccttgcgttgtgtgcaaagcatcataacattccattttatgtggctgcaccactgacttccattgacttatccctttcctctgggcaagaaattattatagaggaaagatctgcaaaggagctgttgcacacacgyggaggacttbgagagcaaattgctgcatctggaatatccgtctggaaccccgcttttgatgttacccccgctaatctaatagctggtatcatawcagagaangtacccttctctctctctctctctctctc------------------------tctctctctcthhhhhhhnhnhnhnhnhnhnh------------------nhnhnhnhnnnnn-----nnnnnndndndndddddwddddndndndndnnndndhnhnhnhnnnnnnnnnnnhnhvhntnhnnnnnnnnnnnnnnnnnnnnnnnnnnnnnnnnnndnan------------------------------------------------------------------nnnnnnnnnhnnndnnnnndndnandnnnnnvnnnn----------nvdvvsvvnnnbnbdbgngnr----------rsskdbsggc----------------------------------------------------------------------------------------------------------------------------------------------------------------------------------------------c
>I23383_M166_Malvaceae_Pseudobombax_ellipticum_seq1
---------------------------------------------------------------------------------------------------------------------------------------------------------------------------------------------------------------------------------------------------------------------------------actgctaacaagattggaacctatagccttgccttatgtgcgatgtatcatcacattccattttatgttgctgcaccacttacctccattgatttatctctttcttctggagmagaaattgttatcgaggaaagatctgcaaaggagttattgcactcacggggaggacttggagagcaagttgctgcatccgggatctctgtctggaacccwgcttttgacgtttcccctgcctatctaatagctggtwtcataacggaaaaggtctctctctgtctctctctt------------------------------------tstgtttg--------------------------------------------------------------------------cttgca------------------------------tgtgtat-cta--------------------tgtgcttctagcttca----------------------------------------------aaggtatccctct--------------------tatcttaagc-----cc-at------------------caatctaacgtgaa------------aagtgaaaac---------------tgaagataayggtct---------------tacctatcttattcgtag--------ttctttcaaacaaatga-ttcattattagaac-gattagtaacaactatttc--------------------------------------------------------------------
>I23384_M168_Malvaceae_Theobroma_cacao_seq1
---------------------------------------------------------------------------------------------------------------------------------------------------------------------------------------------------------------------------------------------------------------------------ggtgatactgctaataagattggaacctatagccttgccatatgtgcaatgtatcatcacattccgttttatgttgctgcaccacttacttccattgatttatctctctcttctggacaagaaattatcatcgaggaaagatctgcaaaggagttattgcacacacggggaggactgggagagcaagttgctgcatctgggatctctgtctggaacccagcttttgatgttacccctgccaatctaatagctggcatcataacagaaaaggtctctctgtctctctttt-------------------gg-----------------------tgtgt-----------------------------------gtg--tatag----------aaatacacatcacacccgtgca------------------------------tatgaat-ctatttgtttttgtgc-----cgtatcctactagcttta---------------------------------------------gcaggtgt-----------------------------------gaaag-cc-at------------------caacctaaggtgaaa----------------------------------actgaagagaaggatct----------------atccatcttattagtag--------ttttgtcaaataaatga-ttcattattagaga-agatactaaaaattatttcatcctgtatgtaattttcaattttccaatggatt-------------ta-----------catctgtc
>I23385_M169_Malvaceae_Ochroma_pyramidale_seq1
-------------------------------------------------------------------------------------------------------------------------------------------------------------------------------------------------------------------------------------------------------------------------------------------agattggaacctatagccttgccttatgtgcaatgcatcatcacattccattttatgttgctgcaccacttacttccattgacttatctctttcttctggagaagaaattgttattgaggaaagatctgcaaaggagttattgcactcacggggaggacttggcgagcaagttgctgcatctgggatctctgtctggaacccagctttcgatgtttcccctgcctatctaatagctggtatcataacagaaaaggtctctttctgtctctctttt------------------------------------tgtgtttgtct-----------------------------------gca--tgtgg----------acatactcatcacacccgtgca------------------------------tgcttat-cta--------------------tatactactagcttaa----------------------------------------------taaatatccctgt--------------------tatcttaaggaaag-cc-at------------------caatctaacgtgaa------------aagtgaaaac---------------tgaagagaatggtct---------------tatctatcttattagtag--------ttctgtcaaacaaatga-ttcattattagaga-ggatagtaacaactatttcgtcttgtatgtaattttgat------------------------------------------------
>I23388_M180_Malvaceae_Triumfetta_lappula_seq1
----------------------------------------------------------------------------------------------------------------------------------------------------------------------------------------------------------------------------------------------------------------------------gtgatactgctaacaagattggaacctatagccttgccttatgtgcratgyatcatcaaataccattttatgttgctgcaccacttacgtccattgatttatctctttcttckggacaagaaattattatcgaggaaagatctgcaaaagagttattgaacwcgcggggaggactrggagagcaagttgctgcatctgggatctctgtctggaatccagcttttgaygttacscctgccaatctaatagcyggyatcataacagaaaaggtctctctcagactctctctttatctmtg------------------------catttttgcatgtgc-----------------------------------kca--tgtac----------acttacacatcacacykkksmw------------------------------kktkwwy-ykkttkkytkkyywmkwksmmmwwwycywmywmcbtwrsyhawkrrkww---------------------------kktmcykgaaaaawactcacgaaaatay-----------aagttacgcaactaaattctgatgat--------------ttaatttcatacgagc-----------agggagttaw---------------tacaaagaatgg--------------------------------------------------------------------------------------------------------------------------------------------------------------------
>I23397_M020_Malvaceae_Melochia_betonicifolia_seq1
---------------------------------------------------------------------------------------------------------------------------------------------------------------------------------------------------------------------------------------------------------------------------ggtgatactgctaataagattggaacttatagcctcgccgtatctgcaatgtatcatcaaattccattttatgttgctgcaccacttacttccattgatttatctctctcttctggacaagaaattgttatagaggagaggtccgctaaggagttattgaactcacggggaggactgggagagcaagttgcagcatctgggatctctgtctggaacccagcttttgatgttacccctgccaatctaatagctggtatcataacagaaaaggtctctctctctctctctctctctctctc------------------------tctctgttcctgtattt---------------------------------gca--tatat----------atataaaaatcacccctttgca------------------------------tgtgtat-ctatatctt--tttgtatgcacatatcatactagcttta---------------------------------------------gcagtcatctctct--------------------tatcttaatgaaag-cc-at------------------caatcttaggtgtg------------------aaac---------------taaagagaaagatct----------------atctatcttattagttg--------tacggtcatac-------------------------------------------------------------------------------------------------------------
>I23366_M015_Malvaceae_Firmiana_simplex_seq1
---------------------------------------------------------------------------------------------------------------------------------------------------------------------------------------------------------------------------------------------------------------------------------------------------------------gccttatgtgcaatgtatcatcacattcctttttatgttgctgcaccgcttacttccattgatttatctctttcttctggaaaagaaattattatcgaggaaagacctgcaaaggagttattgcactcacgaggaggactgggagagcaagtagctgcatccgggatctctgtctggaaccctgcttttgatgttacccctgccaatctaatagctggtatcataacagaaaadgtctctctctctctctctctctctctctctctctctctctctctctctctctctctchvhntktgtgt-----------------------------------gyr--trtac----------acahahacacaacachcbtdtr------------------------------tdttttt-tttttt-----------------------------------------------------------------------------------------------------------------------------------------------------------------------------------------------------------------------------------------------------------------------------------------------------------------------------------------------------------------------------------------
>I28591_M023_Malvaceae_Neobuchia_paulinae_seq1
----------------------tacctgctactctaatagcagattctgctgcagctgctttaatgaaaggaggtcgtgtgagtgctgtcattgttggagcagatcgtgtggcagcaaatggtatt-ccatggaggtc---------------------------aatgatggat---------tttc--------cttt-aattctata--------atgaag------t-aatttaactg-----acacctttcattgaattgcaggtgmtactgctaacaagattggaacctatagccttgccttatgtgcaatgtatcatcacattccattttatgttgctgcaccacttacttccgttgatttatccctttcttctggaaaagaaattgttatcgaggaaagatctgcaaaggagttattgcactcacggggaggacttggagagcaaattgctgcatctgggatctctgtctggaacccagcttttgacgtttcccctgcccatctaatagctggtwtcataacggaaaaggtctctctctttctt------------------------------------------tgtgtttg--------------------------------------------------------------------------cttgca------------------------------tgtgtat-cta--------------------tatacaactagcttaa----------------------------------------------aaggtatccctct--------------------taccktgagc-----cc-at------------------cgatctaatgtgaa------------aaatg-aaac---------------tgaggataatggtct---------------tacctatcatattgtagt--------tct-ttcaaacaa-----------------------------------------------------------------------------------------------------------
>I28593_M024_Malvaceae_Carpodiptera_cubensis_seq1
----------------aaaaaatacctgctactctaatagcagattctgctgcagctgcgttaatgaaagaaggctgtgtgagtgctgttattgttggtgcagatcgtgttgcwgcaaatggtact-ccattgtggtt---------------------------aatgatgtat---------tttc--------tttt-aattctcta--------atgaag------taaacttaactg-----atgcctttcattggatttcaggtgatacggctaacaaaattggaacctatagccttgccttgtgtgcaatgtatcatcacattccattttatgtcgctgcaccacttacttccattgatttatctctttcttctgggcaagaaattattatcgaggaaagatctgcaaaggagttattgcactcaaggggaggactgggtgagcaagttgctgcttctgggatctctgtctggaatccagcttttgatgttaccccggccaatctgatagctggtatcdtaacagaaaaggtctttctctcactttttccctc------------------------------tctttgtgtttgtgc-----------------------------------gca--tgtca----------acatagaccata---ccgtgca------------------------------tgtatat-cta--------------------tagcttagcaggcgttgtaatgatt--tttattgcgtgtgtatctgcaccccactagcttagcaggtatctctct--------------------tatctcaatggaag-cc-at------------------caatc------------------------------------------------------------------------------------------------------------------------------------------------------------------------------------------------------------------------------
>I28594_M025_Malvaceae_Herrania_nitida_seq1
--------------------------tgctactctaatagcagattctgctgcagctgctttaatgaaagaaggccgtgtgagtgctgttattgttggagcagatcgtgtggcagcaaatggtact-ccacggctgtt---------------------------actgatgcat---------ttcc--------cttt-aatgcttta-------tacgaag------taaatttaactaatgtcatgtcattcattgaatcgcaggtgatactgctaataagattggaacctatagccttgccatatgtgcaatgtatcatcacattcctttttatgttgctgcaccacttacttccattgatttatctctctcttctggacaagaaattatcatcgaggaaagatctgcaaaggagttattgcacacgcggggaggactgggagagcaagttgctgcatctgggatctctgtctggaacccagcttttgatgttacccctgccaatctaatagctggtatcataacagaaaaggtctctctatctc----------------------------------------ttttggtgtgtgtgc-----------------------------------atat----------------aaatacacatcacacccatgca------------------------------tatgaat-ctatttgtt----tttgtgcacatatcctactagcttta---------------------------------------------gcagttgt-----------------------------------gaaag-cc-at------------------caacctaaggtgaa----------------------------------aactgaagagaaggatct----------------atccatcttattagtag--------------------------------------------------------------------------------------------------------------------------------
>I28595_M184_Malvaceae_Guazuma_ulmifolia_seq1
-----------------------acctgctaccctaatagcagattctgctgcagctgctttaatgaaagaaggtygtgtaaatgctgttattgttggagcagatcgtgtggcagcaaatggtact-ccatggatgtt---------------------------aatgatgtgc---------ttca--------cttt-aatgcttta-------tattaag------taaatttaacmgatgttatgtcattcattgaattgcaggtgatactgctaataagattggaacctatagccttgccatatgtgcaatgtatcatcacattcctttttatgttgctgcaccactcacttccrttgatttgtctctctcttctggacaagaaattattattgaggaaagatctgcaaaggagttattaaacacacggggaggactaggcgaacaagttgctgcatctgggatctctgtctggaacccagcttttgatgttactcctgccaatctaatagctggtatcataacagaaaaggtctctccctctctctctctctctc----------------------------tctctmtmtmtmtmt-----------------------------------ata--tatat----------atata-----------------------------------------------tatatat------------------------------------------------------------------------------------------------------------------------------------------------------------------------------------------------------------------------------------------------------------------------------------------------------------------------------------------------------------------------------------------------
>I28596_M026_Malvaceae_Ruizia_cordata_seq1
-------------------aaatacctactactctartagcagattcggctgcagctgctttaatgaaagaaggccgtgtgggtgctgttattgttggagcagatcgtgtagctgcaaatggtaca-ccgtggctgtt---------------------------agtgatgcwt---------ttcc--------cttt-aattctrtaatgaactartgaag------taaatgtaactg-----atgcct---------tcacaggtgatactgctaacaagattggracctatagccttkccttatgcgcaatgtatcatcarattccattttatgtcgctgcaccccttacttchattgatctagctctttcttctggacaagaaattdttatygaggaaagatctgcaaaggagttgttgcactcacgaggaggaktgggagagcaagttgctgcatctgggatctcagtctggaatccagcttttgatgttacccctgccaatctaatagycggtatcataacagagaaggtctctckctctctctctctcyckc----------------------------tctctvtbtnygtbh-----------------------------------gca--hgtag----------acata--aaccacacctdrgma------------------------------tgtgcay-yww--------------------dwysctactagmttag----------------------------------------------yagttatctctcc--------------------twssmdrwgwaawr-cc-ataag---------------saatcctgggtcaa------------aaattgaaac---------------cgaagagaaggg--------------------------ttattactag------------------------------------------------------------------------------------------------------------------------------yk
>I28597_M027_Malvaceae_Melhania_velutina_seq1
------------------------yctgctactctaatagcagattcggctgcagctgyyytratgaaagatggccgtgtgggtgctgttattgttggagcagatcgtgtagcagcaaatggtaca-ccttggctgtt---------------------------aktgatgcat---------ttcc--------cttt-aattytrtaatgaactarwgaag------taaatgtaackg-----ayrcct---------tcacaggtgatactgctaacaagattggaacctatagcsttgccttatgcgcwatgyatcatcagattccattttatgtygctrcaccmcttacttcyattgatctmgctctttsttctggacaagaaattattattgaggaaagatctgcaaaggagttgttgcactcacgaggaggattgggagagcaagttgctgcatctgggatctcagtctggaatccagcttttgatgttacccctgccaatctaatwgcbggtatcataacrgagaaggtctmtctctctctcyctctc------------------------------------tgwgtytgtgt-----------------------------------gca--tgtag----------acata--aacyacasctkrgya------------------------------tgkgcat-ytat-------------------atccctactagattag----------------------------------------------cagttatctctcc--------------------taccacaagraaag-cc-at------------------caatcywgggtcaa------------aaatg----------------------------------------------------------------------------------------------------------------------------------------------------------------------------------------------------
>I28598_M028_Malvaceae_Glyphaea_brevis_seq1
-----------------------------------------agattctgctgcagctgctttaatgaaagaaggtcgtgtgagtgctgttattgttggagcagatcgtgtggcagcaaatggtact-ccatagctgtcc----------------------tgttaatgatatat---------ttct--------gttt-cattcccca--------gtgaag------tgaatttaactg-----aaaccttttgttgaattttaggtgatactgctaacaagattggaacatatamccttgccgtatstgcaatgtatcatcacataccattttatgttgctgcaccacttacttccattgatttatctctttcttcgggacaagaaattattattgaggaaagatctgcaaaagagttattgaacgcacggggaggattaggagagcaagttgctgcatctgggatctctgtctggaacccagcttttgatgttacccctgccaatctaatagctggtatcataacagaaaaggtctctctctttcyctgtctttctctgcaak----------------------tgtatctgtctrtct-----------------------------------gta--tgcaca--------------------------------------------------------------------------------------------tatcctgctagcttag----------------------------------------------cwggtatctatct--------------------tagcttaaagaaag-tc-atg--------------------------------------------------------------------aacagagaagggtat----------------atctatctcaatattag--------tagtcatgaaca------------------------------------------------------------------------------------------------------------
>I28599_M029_Malvaceae_Desplatsia_dewevrei_seq1
-------------------------------------------------------------------------------------------------------------------------------------------------------------------------atatatatatatatatatt--------cttt-cagccccta--------gtgaag------taaatttaactg-----acacctttcattgaattgcaggtgatactgctaacaagattggaacctatagccttgccttatgtgcaatgtatcatcacataccattttatgttgctgcaccacttacttccgttgatttatctctttcttcgggagaagaaattgttattgaggagagatctgcaaaggagttattgaactcacggggagggctgggagagcaagtggctgcatctgggatcgctgtctggaacccagcttttgatgttacccctgccaatctaatagctggtatmataacagaaaaggtctctctctctctatctctatctccct------------------------------------------------------------------------------------------------------------------------------------------------------------------------------------------------------------------------------------------------------cctcccc--------------------caccccccc----------------------------------------------------------------------------------------------------------------------------------------------------------------------------------------------------------------------------------------------------------------
>I28600_M146_Malvaceae_Mortoniodendron_guatemalense_seq1
-----------------------------------------agattctgctgcagctgctctaatgaaagaaggttgtgtgagtgctgttattgttggagcagatcgtgtggccgcaaatggtact-ctgtggctgttaatgattcacttccccttaattctctaaatgattcac---------ttcc--------cttt-aattctcta--------atgaag------taaatttaactg-----acacc-ttgattgaattgcaggcgatactgctaacaaaattggaacctatagcctagccttatgtgcaatgtttcatcacattccgttttatgtcgctgcaccacttacttccattgatttatctctttcttctggacaagaaattattatcgaggaaagatctgcaaaggagttattgcactcacggggaggactgggagagcaagttgctgcatctgggatctcagtctggaatcctgcttttgatgttacccctgctaatctaatagctggtatcataacagaaaaggtct---tctctctttctccccc------------------------------tctttgtgtttatgt-----------------------------------aaa--catag----------acata--catcgcacctttgca------------------------------tgtgtat-cta--------------------tatcctactagctgat----------------------------------------------cagttatctctctttgt--------------tgtatcttaaagaaag-ccaat------------------caatctaggggcaa------------aagtgaaaac---------------tgaagagaaggatctat------------c--------------------------------------------------------------------------------------------------------------------------------------------------
>I28601_M030_Malvaceae_Sparmannia_africana_seq1
---------------------------gctactctaatagcagattctgctgyagctgctttratgaaagaaggtcgtgtgagtgctgttgttgttggagcagatcgygtggcwgcaaatggtact-ccaaggctgtcc----------------------tgtwaatgatatat---------ttct--------cttt-ccttcccta--------gtgaaa------taaayttaastt-----tcavcwtttgctgaatttcaggtgatactgctaacaagattggaacctatagccttgccttatghgcratgtatcatcacataccattttacrttgctgcaccacttacttccrttgatttatctctttcttckggacaagaaattatmatcgaggaaagatctgcaaaagagttattgaactcacggggaggactvggagagcaagttgctgcatctgggatatctgtctggaacccagcttttgatgttacccctgccaatctaatagcyggtatcataacagaaaaggtytctctctctctctmtctyhtcdcdtktd----------------------tvtrtgtgtrtghgt-----------------------------------gca--tktag----------ahatgca------------------------------------------------------------------------------------------------------------------------------------------cdggtdtctctct--------------------tatcttaaggaaac-cc-atg--------------------------------------------------------------------aacagagaarggtat----------------ryctatctcattattagwaagtw-gttcagyyaaacaattgatttcattactwcagy------------------------------------------------------------------------------------mraw
>I28603_M223_Malvaceae_Gossypium_hirsutum_seq1
-----gctggtgcatgaaaaaatacctgctactctagtagcagattctgctgcagctgctttaatgaaagaagrtcgtgttgatgctgttrttgttggagcggatcgtgtgacagcgaatggtatt-ccatggctgtt---------------------------aatgatgcat---------ttcg--------catg-aattccata-------------------gtacatataaccg-----rtacctaccattgaattgcaggtgatactgctaayaagattggaacctatagccttgccttatgtgcaatgcatcatcatattccattttacgttgccgcaccgctyacttccatagatttatcwctttcttccggacaagaaattgtaatcgaggaaagatcagctaaggagttattgcacacacggggaggactgggagaacaagtggctgcttccgggatctcagtctggaacccggctttcgatgtcacccctgccaatctaatagccggtatcataacagaaaaggtctcaccctttctcccwttcgt----------------------------------tatgtc---------------------------------------------tgtag----------agawaaacatcaaccatgcayg------------------------------tgttaat-atatc-----------------------------------------------------------------------------------------------------------------tacggtagtcgaactcggat------------------gagtttcatatatcg---------gtatstgtgatt-----------------------------------------------tacattctaatrattaactgtc-atttaa-------------------------------------------------------------------------------------------------------------------
>I28604_M032_Malvaceae_Entelea_arborescens_seq1
---------------------------------------------tctgctgcagctgctctaatgaaagaaggtcgtktgagtgctrttgttgttggagcagatcgtgtsgcagcaaatggtact-ccaaggctgtcc----------------------tgttaatgatatat---------ttct--------cwtt-ccttccctw--------gtgaaa------taaatttaactt-----tcrccttttgctgaatttcaggtgatactgctaacaagattggaacctatagccttgccttatgtgcaatgtatcatcacataccattttacattgctgcaccacttacttccrttgatttatctctttcttcgggacaagaaattatcatcgagvaaagatctgcaaaagagttattgaactcacggggaggactgggagagcaagttgctgcatctgggatatctgtctggaacccagcttttgatgttacccctgccaatctaatagctggtatcataacagaaaaggtmtstctctytctctctctctctctycayg----------------------tttgtatgtgtgtat-----------------------------------gta--tgtrt----------gtgt---------gyktgtgcatg------------------------tagacrtgcac--------------------------------------------------------------------------------------yaggtgtctcyct--------------------tatcttaaggaaac-cc-atg--------------------------------------------------------------------wacagagaagggtat----------------atctatctcattattagtaagta-gttcagtcaaacaaatgatttcat-------------------------------------------------------------------------------------------------
>I28606_M033_Malvaceae_Reevesia_formosana_seq1
---------------------------gctactctaatagcagattctgctgcagctgctttaatgaaagaaggtcgtgtgagtgctgttattgtcggagcagatcgtgtgtcagcaaatggtgct-ccatggctgtt---------------------------gataatgcat---------ttcc--------cttg-aattcttta--------ataaag------taaatttaattg-----atgcctttcattgaattgcaggtgatacggctaacaagattggaacctataaccttgccttatgtgcaatgtatcatcacattccattttatgtcgctgcaccacttacttccattgatttatctctttcttctggacaagaaattgttatcgaggaaagatctgcaaaggagttattgcactcacggggaggactaggagagcaagttgcagcatctgggatctctgtctggaacccagcttttgatgttacccctgccaatctcatagctggtatcataacagaaaaggtctctctctctctg--------------------------------------tctttgtctttgtgy---------------------------------------------------------attcaaatcamacccatkta------------------------------tgtgtat-cta--------------------------------------------------------------------------tcgcttagcaggtatctctct--------------------tatattagggaaaa-cc-at------------------caatataa---------------------------------------------------------------------------------------------------------------------------------------------------------------------------------------------------------------------------
>I28607_M034_Malvaceae_Mansonia_altissima_seq1
----------------aaaaaattcctgctactctgatagcagattctgctgcagctgctttaatgaaagaaggtcgtgtaagtgctgttattgtaggagctgaccgcgtggcagcaaatggtatt-ctttgaatgtt---------------------------aatgatgcag---------ttcc--------ctct-aattcttta--------atgaag------t-aatataactg-----atgcttttcattgaatttcaggtgatactgctaacaagattggaacttatagccttgccttatgtgcaatgtatcatcagattccattttatgttgctgcaccacttacttccattgatttatctctttcttctggagaagaaattgttattgaggaaagatctgcaaaggagttattgcattcacggggaggacttggggagcaagttgctgcatctgggatctctgtgtggaacccagcttttgatgttacacctgccaatctaattgagggtatcataacagaaaaggtctctgtctctccctttc--------------------------------------tgtgtttgctt-----------------------------------g----tagac----------atatacgcatcgcacctgtgcat----------------------------gtgtgtat-cta--------------------tatcccactagcttaa----------------------------------------------tatttattcctct--------------------aatcttaaggaaag-cc-at------------------caatctagcgtgaa------------aagtgaaaaa---------------tgaagaggatggttt-----------------------------------------------------------------------------------------------------------------------------------------------------------------
>I28609_M036_Malvaceae_Pentaplaris_davidsmithii_seq1
---------------------------khkrstctarhwkbagawycwgcygvagntgctttdatgaaagaaggccgtgtgagtgcwgttathgttggagcagatcgtgtggcagcraayggtayt-vyatgghtgtt---------------------------aatgatgcrt---------ttyc-------wctyt-aattctkta--------atgaag------taaatktaactga----atrcctttcattgaattgcaggtgatactgctaacaagattggaacctatagccttgccttatgtgcaatgtatcatcacattccattttatgttgctgcaccrcttacttccattgatttatctctttcbtctggmsaagaaattrttattgaggaaagatctgcnaaggagttattgmaytcrcggggaggactbggagagcaagtkgcygcatctgggatctcwgtctggaacccagcttttgatgttwccccygcmwatctaatagctggtatcataacagaaaaggtctcwsycystctsystcycystctbhc------------------------tctbtbtbtttgtgt-----------------------------------gcd--tgtad----------acatamayatcamwcsygygyr------------------------------ygtgtgt-ctr--------------------tatactactagcttaa----------------------------------------------taggtatccctcttttaak-----------------------------my-ak------------------cwatstwackygaat---------ttragtgwaaay---------------tkwrgatatgggtct---------------tatmtatmttwkwmryag--------ttytgtyraaywwttat---------------------------------------------------------------------------------------------------awgw
>I28610_M037_Malvaceae_Heritiera_littoralis_seq1
------------------------cctgctactctaatagcagattctgctgcagctgctttaatgaaagaaggtcgtgtcggtgctgttatcgttggagctgatcgtattgcagcaaatggtact---caggctgtt---------------------------actgaagcat---------ttcc--------cctt-aattctctg--------atgaag------taaatataactg-----acacccttcattgaattgcaggtgatactgctaacaagattggaacctatagccttgccttatgtgctatgtatcatcacattcctttttatgttgctgcaccacttacttccattgacttatctctttcttctggaaaagaaattattatcgaggaaagatcagctaaggagttattgaactcacggggaggactgggagagcaagtagctgcatctgggatctctgtctggaacccagcttttgatgttacccctgccaatctaataggtggtatcataacagaaaaggtctctctctctccctc------------------------------------tctttgtgtttgtgt-----------------------------------gca--tgaac----------acatttacataacgcccgtccg------------------------------tgtgt--------------------------tagtagttcagtcaaacaaattattcattattagagcagatagtaacaactattttatcttgcatgtgattttaat-------------------ttttccaatgg-------at----------------------------------------------------------------------------------------------------------------------------------------------------------------------------------------------------------------------------------------------------t
>I28611_M062A_Malvaceae_Durio_zibethinus_seq1
------------------aaaatacctgctactctgatagcagattctgctgcggctgctttaatgaaagaaggtcgtgtcagtgctgttaccgttggagcagatcgagtggcagcaaatggtaat-ccacggctgtt---------------------------aatgatgcat---------ttcc--------ctttaaattctctg--------atgaag------taaatataactg-----atgc-ctttcagtgattgcaggtgatactgctaacaagattggaacctatagccttgccttatgtgcaatgtatcatcatattcctttttatgttgctgcaccgcttacttccattgatttatctctttcttctggacaagaaattattatcgaggaaagatctgcaaaggagttattgcactcacggggaggactgggagagcaagtagctgcatctgggatctctgtctggaacccagcttttgatgttacccctgccaatctaatagccggcatcataacagaaaaggtctctctctctctctctctccct----------------------------gtctttgtgtttgtgt-----------------------------------gca--tgtag----------acataaacattacatccaggca------------------------------tatgt--------------------------tagtagttcagtgaaacaaattattcattattagagcagatagtaatacctatttcatcttgcatgtgattttgat-------------------ttttccaatgg-------at------------------tattc------------------------------------------------------------------------------------------------------------------------------------------------------------------------------------------------------------------------------
>I28612_M038_Malvaceae_Brachichyton_bidwillii_seq1
----------------aaaaaatacctgctactctaatagcagattctgctgctgctgctttaatgaaagaaggtcgtgtcagtgctgttatcgttggagcagatcgtattgcagcaaatggtact-cgaggactgtt---------------------------aatgaagcat---------ttcc--------cttt-aattctctg--------atgaag------taattataactg-----acacatttcattgaattgcaggtgatactgctaacaagattggaacctatagccttgccttatgtgcaatgtatcatcacattcctttttatgttgctgcaccgcttacttccattgatttatttctttcttctggaaaagaaataatcattgaggaaagatctgcaaaggagttattgcactcacggggtggactgggagagcaagtggctgcatctgggatctctgtctggaacccagcttttgatgttacccctgccaatctaattgctggtatcataacagaaaaggtctctctctcttcttcttc---------------------------------tctttgtgtttgtgt-----------------------------------gga--tgtac----------acataaacataacacccatata------------------------------ygtgt--------------------------tagtagttcagacaagcaaattattcatatttggagttgatagtaagaactattttatcttgcatgtgatcttgat-------------------ttttccattgg-------at------------------tactcagttgt----------------attacaccc-----------------------------------------------------------------------------------------------------------------------------------------------------------------------------------------------
>I28613_M039_Malvaceae_Eriotheca_macrophylla_seq1
------------------------------------atagcagattctgctgcagctgctttaatgaaagaaggtcgtgtgagtgcygttattgttggagcagatcgtgtggcagcaaatggtatt-ccatggtggtt---------------------------aatgatgcat---------ttcc--------cttt-aattctcta--------atgaag------t-aatttaactg-----acgcctttcattgaattgcaggtgatactgctaacaagattggaacctatagccttgccttatgtgcaatgtatcatcacattccattttatgttgctgcaccacttacttccattgatttatctctttcttctggagaagaaattgttatmgaggaaagatctgcaaaggagttattgcactcacggggaggacttggagagcaagttgccgcatccgggatctctgtctggaacccagcttttgatgtttccccygcctatctgattactggtatcataacggaaaaggtctctgtctatctc------------------------------------------tgtgtttg--------------------------------------------------------------------------catgca------------------------------tgtgtat-cta--------------------tatactactagcttaa----------------------------------------------ttgrtayccctct--------------------tatcttacgggaaa-cc-at------------------caatctaacgtgca------------aagtgaaaac---------------cgaagataatgatc------------------------------------------------------------------------------------------------------------------------------------------------------------------
>I28615_M041_Malvaceae_Pterygota_brasiliensis_seq1
-------------------------------------tagcagattctgctgcagctgctttaatgaaagaaggtcgtgtcactgctgttattgttggagcagatcgtgttgcagcaaatggtact-ccagggctgtt---------------------------aatgaagcat---------ttcc--------ttttaaaatctctg--------attaag------gaaatataactg-----acac-cttcattgaattgcaggtgatactgctaacaagattggaacatatagccttgccttatgtgcaatgtatcatcacattcctttttatgttgctgcaccgcttacttccattgatttatctctttcttctggaaaagaaatcattatcgaggaaagatctgcaaaggagttattgcactcacggggaggactgggagagcaagtggctgcgtctgggatctctgtctggaacccagcttttgatgttacccctgccaatctaatagctggtatcataacagagaaggtctctctccccctc------------------------------------------tgtgcttgtgt-----------------------------------gca--tatac----------atataaacataacacccgtgct------------------------------tatgt--------------------------cagtagttcagtcaaacaagttattcatcattagagcagataataacaactattttatcttgcatgtgakt-------------------------------------------------------------------------------------------------------------------------------------------------------------------------------------------------------------------------------------------------------------------------------------------------
>I28616_M042_Malvaceae_Leptonichya_maranta_seq1
----------------aaaaaatacctgctactctaatagcggattctgctgcagctgctttaatgaargaaggtcgtgtgagtgctgttattgttggagcagatcgtgtagcagcaaatggtact-tcatggcagat---------------------------aatgatacat---------ttccctgtaaatcttt-aattcttta-------tatgrag------taaaattaattg-----atgcctttaattgaactgcaggtgatactgctaacaagattggaacctacagccttgccttatgtgcaatgtatcaccacattccattttatgttgctgcgcchattacttccattgatttatctctctcttctggacaagaaattattattgaggaaagatctgccaaggagttattgcactctcggggaggaatgggagggcaagttgctgcatctgggatctctgtctggaacccagcttttgatgttacccctgccaatttaatagctggtatcataacagaaaaggtctctctctcyctctctctctctmwytmyway-----------------------------------------------------------------------------------------------------------------------------------------------------------------------------tactagtccdgtcaaacaaattattmwtttttagagcagatagtaacaatta---tatcttgcatgtaactttcat-------------------ttttccaatggatttac-atatg-ccatta---atgagaaattttttaggtac---------acaagaaaaaga-------------atcggaaatgaaaaatt-----------------------------------------------------------------------------------------------------------------------------------------------------------------
>I28618_M044_Malvaceae_Pentace_laxiflora_seq1
--------------tgaaaaaatacctgccactctagtagcggattctgctgcagctgctttaatgaaagaaggccgtgtgagtgctgttattgttggagctgatcgtgttgcagcaaatggtact-ccatggttgtt---------------------------agcgatgtat---------ttcc--------tttt-aattctcta--------atgaag------taaacttaactg-----atgcctttcattgaattgcaggtgatactgctaacaaaattggaacctatagccttgccttgtgtgcaaagtatcatcacattccattttatgtcgctgcaccacttacttccattgatttatctctttcttctggacaagaaattattatcgaggaaagatctgctaaggagttattgcacgcaaggggtggactgggtgagcaagttgctgcttctgggatctctgtctggaatccagcttttgatgttaccccagccaatctgatagctggtatcataacagaaaaggtctttccctcactttctccc--------------------------------tttctgtgtttgtgt-----------------------------------gca--tgtcc----------acgtacaccaca---ctgtgca------------------------------tgtgtat-cta--------------------tagcttagtaggtgttatgacgatt--tttattatgtgtgtatctatacccaactagcttagcaggtatcactct--------------------tatcttaatgaaaa--------------------------------------------------------------------------ctgaagagaagagtct--------------------atcttattcg-----------------------------------------------------------------------------------------------------------------------------------
>I28619_M045_Malvaceae_Phragmotheca_mammosa_seq1
tttgagctggtgcatgaaaaaatacttgctactctaatagcagattctgctgcagctgctttaatgaaagaaggtcgtgtgagtgctgttattgttggagcagatcgtgtggcagcaaacggtatt-ctattgttgtt---------------------------aatgatgcat---------tccc--------cttt-aatttttta--------atgaag------t-aatttaactg-----atgcctttcattgaattgcaggtgatactgctaacaagattggaacctacagccttgcgttgtgtgcaatgtatcatcgcattccattttatgttgctgcaccacttacttccattgatttatctctttcttctggagaagaaattgttattgaggagagatctgcaaaggagttattgcattcacggggaggacttggagagcaagttgctgcatctgggatctctgtctggaacccggcttttgatgtttctcctgcctatctaatagctggtatcataacagaaaaggtctctgtctctgtctctctctctc----------------------------tctttgtgtttgtgt-----------------------------------gca--tgtag----------acatacacatcacacctgtgca------------------------------tgtgtat-cta--------------------tatactgcttgcttag----------------------------------------------taggtatccctct--------------------tatctcaaggaaag-cc-tt------------------caatctaacataaa------------aagtgaaaac---------------tgaagataatggtct---------------tatctatcttaa--------------------------------------------------------------------------------------------------------------------------------------
>I28620_M046_Malvaceae_Camptostemon_shultzii_seq1
-----------------------------------------------------------------------------------tgctgttattgttggagcggatcgtgtggctgcaaatggtatt-ctatgcatatt---------------------------aatgatgcat---------ttct--------cttt-aattcctta--------atgaaa------gaaatttaactg-----atgcctt--------ttgcaggtgatactgctaacaagattggaacctatagccttgccttaagtgcaatgtatcatcacattccattttatgttgctgcaccacttacttccattgatttatctctttcttctggagaagaaattgttatcgaggaaagatctgctaaggwgttattgcattcatggggaggactcggagagcaagttgctgcatctgggattttagtctggaacccagcttttgatgtttyycctgcctgtctagtagccggtwtcataacagaaaaggthyytctmtaattggctttcgatcactctctct----------------ctctctctttgtttgtgt-----------------------------------gca--tgtag----------acatacacatcatgcctgtgct------------------------------tgtgcattgtc-------------------------------------------------------------------------------------------------------------------------------------at------------------caatctaacatgaa------------aagtgaaaac-----------------------------------------------------------------------------------------------------------------------------------------------------------------------------------------------
>I28623_M048_Malvaceae_Abroma_augusta_seq1
----------------------------ctactctaatagcagattctgctgcagctgctttaatgaaagaaggtcgtgtgagtgctgttattgttggagcagatcgtgtggcagcaaatggtact-tcatggctgtt---------------------------aatgatgcat---------ttcc--------cctt-tgtcctcta-------tacgaat------taaatttaattg-----atgcctttaattgaactgcaggtgatactgcaaacaagattggaacctatagccttgccttatgtgcaatgtatcatgacattccattttacgttgctgcaccacttacttccatcgatttatctctctcttctggacaagagattattatcgaggaaagatctgcaaaggagttattgcactcacggggaggactgggggagcaagttgctgcgtctgggatctctgtctggaacccagcttttgatgttacccctgccaatctaatagctggtatcataacagaaaaggtctctatctctctctatcttat---------------------------------------------------------------------------------------------------------------------------------------------------------------------------------------tactagtccagtcaaa---gtgattcattgttaaagctgatagtaacaactattttatcttgcatgtaattttcat-------------------tttcccaatggatttac-atatg-ccatta---atgagaaatttttggtgtac---------ccaaga----------------------------------------------------------------------------------------------------------------------------------------------------------------------------------------------------t
>I28624_M049_Malvaceae_Corchoropsis_tomentosa_seq1
--------------tgaaaaaatacctgctactctaatagccgattctgctgcagctgctttgatgaaagaaggtcgtgttagtgctgttattgttggagcagaccgtgtggcagcaaatggtact-ccattgttgtt---------------------------acttatgcat---------ttcc--------ctttaatttctctg--------atgaag------caaatacaagtg-----acgcctttcattgaattgcaggtgatactgctaacaagattggaacctatagccttgccttatgtgcaatgtatcatcacattcctttttatgttgctgcaccccttacttccattgatttatctctttcttctggacaagaaattattatcgaggaaagatctgcaaaggaattattgcactcacatggaggactgggagagcaagtggctgcatccggggtctctgtttggaacccagcctttgatgttactcccgccagtctaatagctggtatcataacagaaaaggtctctccctccctctgtttacatcacac-----------------------ctacatgtgtctgttg-----------------------------------tta---------------ggtcagacaagttatttcttattagaga----------------------agattgtaacaactatttcat--------------tgaccttctcgtttag-------------------------------------------------------------------------------------------------at----------------------------------------------------ct---------------------------------------------tagaccttcta---------------------------------------------------------------------------------------------------------------------------------------
>I28629_M052_Malvaceae_Spirotheca_rosea_seq1
-------------atgagaaaatacctgctactctaatagcagattctgctgcagctgctttaatgaaagaaggtcgtgtgagtgctgttattgttggagcagatcgtgtggcagcaaatggtatt-acgtggagatc---------------------------aatgatgcat---------ttct--------cttt-aattctcta--------atgaag------t-aatttaactg-----acacctttcattgaattgcaggtgatactgctaacaagattggaacctatagccttgccttatgtgcaatgtatcatcagattccattttatgttgctgcaccacttacttccattgatttatctctttcttctggagaagaaattgttatcgaggaaagatctgcaaaggagttattgcactcacgaggaggacttggagagcaaattgctgcatccgggatctctgtctggaacccagcttttgatgtttcccccgcatatctaatagctggtatcataacggaaaaggtctctctgtgtctctctcgt------------------------------------tgttgttg--------------------------------------------------------------------------cctgca------------------------------tgtgtat-cta--------------------tatactactagcttaa----------------------------------------------aaggtttccctct--------------------tatcttaaataaaaccc-at------------------caatctgacgtgaa------------aagtgaaaac---------------tgaagataatgctct----------------acctatcttattagtag--------ttc-ttcaaacaaatga-ttcattatta--------------------------------------------------------------------------------------------
>I28630_M053_Malvaceae_Huberodendron_swietenioides_seq1
-------------------aaatacctgctactctaatagcagattctgctgcagctgctttaatgaaagaaggtcgtgtgagtgctgtwrttgttggagcagatcgtgtggcagcaaatggtattcccatggaygtt---------------------------artgatgcat---------ttcc--------cttt-agttctcta--------atgaag------k-aatttaactg-----acgcctttcattgaattgcaggtgatactgctaacaagattggaacctatagccttgccttatgtgcaaagtatcatcacattccattttatgttgctgcdccacttacttccattgatttatctatttcttctggagaagaaattgttatcgaggaaagatctgcaaaggagttattgcactcgcggggaggacttggagagcaagttgctgcatccgggatctctgtctggaacccagcttttgatgtttcccctgcgtatctaatagbtggtatcataacagaaaaggtctctctctctctctctctctctctststb--------------------------tgtktghrtgy-----------------------------------abd--yktad----------amwymyscatcacacctgtgca------------------------------cgtgtat-cga--------------------tataytactagctta---------------------------------------------------------------------------------atcttaaggaaag-cc-at------------------cgatctaacatgaa------------agttgaaaaca-acta---gaaaactgaagataaatg--------------------------------------------------------------------------------------------------------------------------------------------------------------------
>I28631_M054_Malvaceae_Trochetiopsis_benjaminae_seq1
------------------------actgctactctaatagcagattcggctgcagctgctttaatgaaagatggccgtgtgggtgctgttattgttggagcagatcgtgtagcagcaaatggtaca-ccttggctgtt---------------------------astgatgcat---------ttcc--------cttt-aattytrtaatgaactarwgaag------taaatgtaackg-----ahrcct---------tcacaggtgatactgctaacaagatwggaacctatagcbttgccttatgcdcwatgtatcatcagattccattttatgthgctgcaccmcttacttcnattgatctmgctctttnttctggacaagaaattattattgaggaaagatctgcaaaggagttgttgcactcacgaggaggattgggagagcaagttgctgcatctgggatctcagtctggaatccagcttttgatgttacccctgccaatctaathgccggtatcataacdgagaaggtcymtctctctctcyctcts------------------------------------wgykkttgtgt-----------------------------------gca--tgtag----------acata--aacyacasctkmgca------------------------------tgkgcrt-htmt-------------------atccctactagmttag----------------------------------------------cagttatctctcc--------------------twccawaagaaaag-cc-at------------------vaatcywgggtcaa------------aaatkgaaac---------------tgaagagaagggtta-------------------ttacttattactag--------tgtagttaamga------ttcrttattcaaac-agataccaaca----------------------------------------------------------------------------
>I28633_M056_Malvaceae_Adansonia_digitata_seq1
------------catgaaaaaatacctgctactctaatcgcagattctgctgcagctgctttaatgaaagaaggtcgtgtgagtgctgttattgttggagccgatcgtgtggcagcaaatggtatt-ccttggaggtt---------------------------aatgatgcat---------ttcc--------tgtt-aattctcta--------ahgaag------t-aatttaactg-----acgcctttcattgaattgtaggtgatactgctaacaagattggaacctanagccttgccttatgtgcaatgtatcatcatattccattttatgttgctgcaccacttacttcaattgatttatctctttcttctggagaagaaattgttatcgaggaaagatctgcaaaggagttattgcactcacgaggaggacttggagagcaagttgctgcatcmgggatcdctgtctggaacccagcttttgatgtttcccccgcccatctaatagctggtatcattacagaaaaggtctctatctatctatctdtctgtctctctct------------------ctctctttttgtttgtgt-----------------------------------gcatgtgtgg----------acatacacatcacacccatgca------------------------------tttgtat-tga--------------------tatactactagcttaa----------------------------------------------taggtatccctct--------------------tatcycaaggaaag-cc-at------------------caatctaacatgga------------aagcgaa---------------------agataatggtct---------------tatcttt-------------------------------------------------------------------------------------------------------------------------------------------
>I28636_M059_Malvaceae_Pterospermum_pierrei_seq1
t--------------------------------------------------------------------------------------------------------------------------------------------------------------------------------------------------------aattctctg--------gtgaagtaaatataaatataagtg-----actcctttcattgaattgcaggtgatactgctaacaagattggaacctatagccttgccttgtgtgcaatgtatcatcacattcctttttatgttggtgcgccgcttacttccattgatttatctctttcttccggacatgaaattattatcgaggaaagatctgcaaaggagttattgcactcacggggaggactgggagagcaagtggctgcatctgggatctctgtctggaacccagcttttgatgttactcccgccagtctaatagccggtatcataacagaaaaggtctctcccaccctcgctttacatcacac-----------------------ctgcatgtgtttgtag-----------------------------------tta---------------ggtcaaacaaatwatymtcat---------------------------------ggtgtat-acaactgag--------------taatgcattggaaaaa-------------------------------------------------------------------------------------------------at------------------caaaatcgcatgca------------agatgaaa------------------------------------------------------------------------------------------------------------------------------------------------------------------------------------------------c
>I28637_M060_Malvaceae_Duboscia_vifidiflora_seq1
------------------aaaatacctgctactttgatagcagattctgcagcagctgctttaatgaaagaaggtcgtgtgaacgctgttatcgttggagcagatcgtgtggcggcaaatggtact-ccatggctgtcc----------------------tgttaatgatatat---------ttct--------tttt-cagctccta--------gtgaag------taaatttaactt-----gcacctgccattgaatcgtaggtgatactgctaacaagattggaacctatagccttgccgtatgtgcaatgtatcatcacataccattttatgttgctgcaccaattacttccattgatttatctattacttcgggagaagaaattattatcgaggaaagatctgcaaaggagttattgaactcacggggaggactgggagagcaagtggccgcacctgggatctctgtttggaaccctgcttttgacgttaccccagccavtctaatagctggtttcataacagaaaaggtctgtctctcctttctctttgctat---------------------------tgtgtctgtatgtgt-----------------------------------gca--tatac----------acatacacatcacacctgtgca------------------------------tgtgtat-ctgtctg------tgtgtgcacatatcctactagcctag----------------------------------------------caggtatctctct--------------------tatcttaaggaaag-cc-at------------------gaaaataaggtgaa------------aa------------c----------agaagagaaagatct----------------atc----------------------------------------------------------------------------------------------------------------------------------------------
>I28638_M061_Malvaceae_Basiloxylon_brasiliensis_seq1
-------------------aaatacctgccactctaatagcagattctgctgtggctgctttaatgaaagaaggtcgtgtcagtgctgttattgttggagcagatcgtattgcagcaaatggtact-caagggctgtt---------------------------aatgaagcat---------ttcc--------cttt-aattctctg--------attaag------taaatataactg-----acacctttcattgaattgcaggtgacactgctaacaagatcggaacctatagccttgccttatgtgctatgtatcatcacattcctttttatgttgctgcaccgcttacttccattgatttatctctttcttctggaaaagaaattattatcgaggaaagatctgcaaaggagttattgcactcccgaggaggtctgggagagcaagtggctgcatcggggatctctgtctggaacccagcttttgatgttacccctgccaatctaatagctggtatcataacagaaaaggtctctctctccctc--------------------------------------tctttgtgtttgtgt-----------------------------------g--------------------------cataacaactgtgca------------------------------tgtgt--------------------------tagtagttcagtcaaacaaattattcgttattagagcagatagtaacaactattttatcttgcatgtgattttgat-------------------ttttccaatgg-------at------------------tactcagctg------------------ttacattc---------------tgatga--------------------------------ttaattgtta--------tttaag------------------------------------------------------------------------------------------------------------------
>I28639_M249_Malvaceae_Gyranthera_amphibiolepis_seq1
----agctggtgcatgaaaaaatacctgctactctaatagcagattctgctgcagctgctttaatgaaaggaggtcgcgtgagtgctgttattgttggagcagatcgtgtggcagcaaatggtattcccatggatgtt---------------------------aatgacgcat---------ttcc--------cttt-aattctcta--------atgaag------t-aatttaactg-----acgcctttcattgaattgcaggtgatactgctaacaagattggaacctatagccttgccttatgtgcaatgtatcatcacattccattttatgttgctgcaccacttacttccattgatttatctatttcttctggagaagaaattgttatcgaggaaagatctgcaaaggagttactgcactcgcagggaggacttggagagcaagttgctgcatccgggatctctgtctggaacccagcttttgatgtttcccctgcgtatctaatagctggtatcataacagaaaaggtctctctctctctctctctctctctctctbt--------------------btbtttgtgtkyrtgt-----------------------------------rba--yrtas----------acatacacataacacctgtgca------------------------------tgtgcat-aga--------------------tataccactagctta---------------------------------------------------------------------------------atcttaaggaaag-cc-at------------------cagtctaacatgaa------------agttgaaaac---------------tgaagataatggtct---------------tatctttcttat--------------------------------------------------------------------------------------------------------------------------------------
>I28640_M062B_Malvaceae_Diplodiscus_paniculatus_seq1
---------------------------------------gcagattckgcygcrgytgctttaatgaaagaaggtcgtgtgagtgctgtcattgttggagctgatcgtgttgcagcaaatggtaca-ccatggttgtt---------------------------agtgatgtat---------ttcc--------tttt-aattctcta--------atgaag------taaacttaactg-----atgcctttcattgaattgcaggtgatactgctaacaaaattggaacctatagccttgccttatgtgcaatgtatcatcacattccattttatgtcgctgcaccacttacttccattgatttatctctttcttctggacaagaaattattatcgaggaaagatctgcaaaggagttattgcacgcaaggggaggactgggtgagcaagttgctgcttgtgggatctctgtctggaatccagcttttgatgttaccccggccaatctgatagctggtgtcataacagagaaggtctttcccttattttttccc--------------------------------tttctgtgtttgtst-----------------------------------gca--tgtsc----------ayatacaccaca---ctgtgca------------------------------tgtgtat-cta--------------------tagcttagttggtgtcgtaatg--------------------------------------------------------------------------------------------------------------------------------------------------------------------------------------------------------------------------------------------------------------------------------------------------------------------------------------------------
>I28641_M063_Malvaceae_Brownlowia_peltata_seq1
------------------------------------atagcagattctgctgcagctgctttaatgaaagaaggccgtgtgagtgctgttattgttggagctgatcgtgttgcagcaaatggtact-ccatggttgtt---------------------------agtgatgtat---------ttcc--------tttt-aattctcta--------atgaag------taaacttaactg-----atgcctttcattgaatcgcaggtgatactgctaacaaaattggaacatatagccttgccttgtgtgcaatgtatcatcacattccattttatgtcgctncaccacttacttccattgatttatctctttcttctggacaagaaattattatcgaggaaagatctgcaaaggagttattgcacgcaaggggaggactgggtgagcaagttgctgcttctgggatctctgtctggaatccagcttttgatgttaccccggccaatctgatagctggtatcataacagaaaaggtctttccctcactttctccc--------------------------------tttctgtgtttgtgt-----------------------------------gca--tgtcc----------acgtacaccact---ctgtgca------------------------------tgtatat-ata--------------------tagcttagtaggtgtcgtaacggtt--tttgttatgtgtgtatctatacctaactagcttagcaggtatcactct--------------------tatcttaatgaaag-gc-at------------------caatgg-----------------------------------------------------------------------------------------------------------------------------------------------------------------------------------------------------------------------------
>I28642_M064_Malvaceae_Burretiodendron_esquirolii_seq1
----------------------------------------------------------------------------------------------------------------------------------------------------------------------------------------------------------------------------------------------------------------------ttgcaggtgatactgctaacaaaattggaacctatagccttgccttgtgtgcaaagtatcatcacattccattttatgtcgctgcaccacttacttccattgatttatctctttcttctggacaagaaattattatcgaggaaagatctgctaaggagttattgcacgcaaggggtggactgggtgagcaagttgctgcttctgggatctctgtctggaatccagcttttgatgttaccccagccaatctgatagctggtatcataacagaaaaggtctttccctcactttctccc--------------------------------tttctgtgtttgtg-------------------------------------------------------------------------------------------------------------------------------------------------------------------------------------------------------------------------------------------------------------------------------------------------------------------------------------------------------------------------------------------------------------------------------------------------------------------------------------------------------------------
>I28644_M066_Malvaceae_Thomasia_solanaceae_seq1
------------catgataaaatacctgctactttaatagcagattcagctgcagctgctttaatgaaagaaggtcgtgtgagcgctgttatagttggagcagatcgtgtagcagcaaatggtact-ccgtcactgtt---------------------------aatgatgcat---------ttcc--------cttt-aattctcta--------atgaag------ttaatttaattg-----acgcttttcattgaattgcaggtgatactgcgaacaagattggaacctatagccttgccatatgtgcaatgtatcatcacattccattttatgtcgctgcaccacttacttccattgatttatctctctcttctggacaagaaattatcattgaggagagatctgcaaaggagttattgcactcacatggaggactgggagagcaagttgctgcatctgggatctctgtctggaacccagcttttgatgttacccctgccaatctaatagctggtatcataacagaaaaggttggtctgtttgtctgtctctttctgtttt----------------------tgtgtgtgtttgttt-----------------------------------gca--cgtag----------acatacacattacatccgtcaa------------------------------tgtgtat-ctatctgc-----cgtctgcacctgtcctactagcttag----------------------------------------------caggtatctttct-------------------------tcaggaaag-cc-at------------------caatctaaggtgaa------------aagtgaaaac---------------caaagagaagtgtcta--------------tacttat-------------------------------------------------------------------------------------------------------------------------------------------
>I28645_M067_Malvaceae_Guichenotia_ledifolia_seq1
---------gtgcatgataaaatacctgctactctaatagcagattcagctgcagctgctttaatgaaagaaggtcgtgtgagtgctgttatagttggagcagatcgtgtagcagcaaatggtact-ccgtcactgtt---------------------------aatgatgcat---------ttcc--------cttt-aattctcta--------atgaag------ttaatttaattg-----acgcttttcattgaattgcaggtgatactgcgaacaagattggaacctatagccttgccatatgtgcaatgtatcatcacattccattttatgtcgctgcaccacttacttccattgatttatctctctcttctggacaagaaattatcattgaggaaagatctgcaaaggagttattgcactcacatggaggactgggagagcaagttgctgcatctggcatctctgtctggaacccagcttttgatgttacccctgccaatctaatagctggtatcataacagaaaaggttggtctgtttgtctgtctctttctgtttt----------------------tgtgtgtgtttgttt-----------------------------------gca--cgtaga--------cacatacacattacatccgtcaa------------------------------tgtgtat-ctatctgc-----cgtctgcacctgtcctactagcttag----------------------------------------------caggtatctttct-------------------------taaggaaag-cc-at------------------caatctaaggtgaa------------aagtgaaaac---------------caaagagaagtgtcta--------------ta------------------------------------------------------------------------------------------------------------------------------------------------
>I28646_M068_Malvaceae_Helmiopsis_sp_seq1
t--gagctggtgcatgaaaaaatacctgctactctaatagcagattcggctgcagctgctttaatgaaagaaggccgtgtgrgtgctgttattgttggagcagatcgtgtagcagcaaatggtaca-cyrtrgctgtt---------------------------agtgatgcwt---------ttcc--------cttt-aattctdtaatgaactartgaag------taaatgtaactg-----ahgmct---------tcacaggtgatactgctaacaagathggaacctatagccttgcbttatgygcaahgtatcatcagattccattttatgtcgctgcaccccttanttchattgatchagytctttcttctggacaagaaattattattgaggaaagatctgcaaaggagttgttgcactcacgaggaggattgggagagcaagttgctncatctgggatctcagtctggaatccagcttttgatgttacccctgccaatctaatagccggtatcataacagagaaggtstctctctctctctctctc------------------------------------tctvtctctctctstststststktgtktktktktkydtkydkdyrvyv--tvtvb----------anata--aaccacaccttggca------------------------------tgtgcat-ctat-------------------atccctactagattag----------------------------------------------caattatctcacc--------------------aactataagg-----------------------------aatcttgggtcaa------------aaatggaaac---------------cgaagagarggg--------------------------ttattacta---------------------------------------------------------------------------------------------------------------------------------
>I28647_M069_Malvaceae_Cheirolaena_linearis_seq1
----------------------------------------------------------------tgaaagaaggccgtatgagtgctgttattgttggagcagatcgtgttgcagaaaatggtaca-ccatggctgtt---------------------------agtgatgcat---------tacc--------cttt-aattctataatgaacgagtgaag------taaatgtaactg-----atgcct---------tcacaggtgatactgctaacaagattggaacatatagccttgccttatgcgcaaagtatcatcagattccattttatgtcgctgcaccccttacttctattgatctagctctttcttctggacaagaaattattattgaggaaagatctgcaaaggagttgttgcactcacgaggaggattgggagagcaagtcgctgcatctgggatctcagtctggaatccagcttttgatgttacaccttccaatctaatagctggtatcataacagagaaggtcgctctctctctctctctc------------------------------------tgcgtttgtgt-----------------------------------gca--tgcag----------acata--aaccacaccttggaa------------------------------tgtgcat-ccat-------------------acccctactagattag----------------------------------------------caattatctctcc--------------------taccataagg-----------------------------aatctttggtcaa------------aaa------------------------------------------------------------------------------------------------------------------------------------------------------------------------------------------------------
>I28648_M070_Malvaceae_Helmiopsiella_madagascariensis_seq1
----------------------------ctactctaatagcagattcggctgcwgctgctttaatgaaagaaggccatgtgrgtgctgttattgttggagcagatcgtgtagcagcaaatggtacw-cyrydgctgtt---------------------------agtgatgcwt---------ttcc--------sttt-aattctryaatgaactartgaag------taaatgtaactg-----aygcct---------tcacaggtgatactgctaacaagattggaacctatagccttgccttatgcgcaatgtatcatcagattccattttatgtcgctgcaccccttacttchattgatctagctctttcttctggacaagaaattattattgaggaaagatctgcaaaggagttgttgcactcacgaggaggattgggagagcaagttgctvcatctggkatctcagtctggaatccagcttttgatgttacccctgccaatctaatakccggtdtyataacdgagaaggtctctctctctctctctctct----------------------------------stgtgtbtgtgt-----------------------------------vba--yvtan----------acmhw--amccayacctnvgca------------------------------tgtgcat-ctat-------------------atccctactagmttwg----------------------------------------------cagttatctctcc--------------------twccataagraaag-cc-a--------------------aatcttgggtcaa------------aaatkgaaac---------------ygaagagaaggg--------------------------twattactag--------tgtagtcaaaga------ttcgttattcaaac-ag-------------------------------------------------------------------------------------
>I28649_M071_Malvaceae_Goethalsia_meiantha_seq1
------------------aaaatacctgctactctaatagcagattctgckgcagctgytttaatgaaagaaggccgtgtgagcgctattattgttggagcagatcgtgtggcagcaaatggtact-ccatggctgtcc----------------------tgttaatgatatay---------ttct--------tttt-cagctccta--------gtgaag------taaatttaactg-----acaccttctgttgagtcacaggtgacacggctaacaagattggaacctatagccttgccgtatgtgcaatgtatcatcacataccattttatgttgctgcaccaattacttccattgatttatctatttcttcgggagaagaaattattatcgaggaaagatctgcaaaggagttattgaactcactgggaggaatgggacaccaagtggctgcatctgggatctctgtctggaacccagcgtttgatgtgacccctgccaacctaatagctggtatcatgacagaaaaggtctgtctgtccttactctctgctat---------------------------tgtgtgtgtacgtgt-----------------------------------gca--tatatatacacataaacatacacatcacac--------------------------------------------------------------------tatcctactagcttag----------------------------------------------cagctatctctcc--------------------tattttaaggaaaa-cc-at------------------gaacataaggtgaa----------------------------------actagaagaaaagggtct----------------atctatc------------------------------------------------------------------------------------------------------------------------------------------
>I28652_M074_Malvaceae_Hildegardia_barteri_seq1
-------------------------------------------actctgctgcagctgctttaatgaaagaaggtcgtgtcagtgctgttgttgttggagcagatcgaattgcagctaatggtact-ctagggctgtg---------------------------aatgaagaaa---------atcc--------tttt-aattctttg--------gtgaag------caaatataactg-----acagctttcattgaattgcaggtgatactgctaacaagattggaacctatagccttgccttatgcgcaatgtatcatcacattcctttttatgttgctgcaccgcttacttcctttgatttatctctttcttctggaaaagaaattattatcgaggaaagatctgcaaaggagttattgcactcacgaggaggactgggagagcaagtggctgcatccgggatctctgtttggaaccctgcttttgatgttacccctgccaatctcatagctggtatcattacagaaaaggtctctctctctctctctctccc------------------------------tctctgtgttttagt-----------------------------------gca--tgtac----------tcataaacacaacacccttaca------------------------------tgtgttt-ttttt-----------------------------------------------------------------------------------------------------------------tttttttkggrwwa----wt---------------------------------------------------------------------kggggkkrargkkgggk------------ttgcttggcttkramccmaaa------ttttataatgtca-----------------------------------------------------------------------------------------c-----------------
>I28653_M168_Malvaceae_Theobroma_cacao_seq1
----------------------------ctactctaatagcagattctgctgcagctgctttaatgaaagaaggccgtgtgagtgctgttattgttggagcagatcgtgtggcagcaaatggtact-ccacggctgtt---------------------------actgatgcat---------ttcc--------cttt-aatgcttta-------tatgaag------taaatttaactaatgtcatgtcattcattgaatcgcaggtgatactgctaataagattggaacctatagccttgccatatgtgcaatgtatcatcacattccgttttatgttgctgcaccacttacttccattgatttatctctctcttctggacaagaaattatcatcgaggaaagatctgcaaaggagttattgcacacacggggaggactgggagagcaagttgctgcatctgggatctctgtctggaacccagcttttgatgttacccctgccaatctaatagctggcatcataacagaaaaggtctctctgtctctc--------------------------------------ttttggtgtgtgtgt-----------------------------------atag----------------aaatacacatcacacccgtgca------------------------------tatgaat-ctatttgtt----tttgtgc-cgtatcctactagcttta---------------------------------------------gcaggtgt-----------------------------------gaaag-cc-at------------------caacctaaggtgaa----------------------------------aactgaagagaaggatct----------------atccatcttattagtag--------ttttgtcaaataa-----------------------------------------------------------------------------------------------------------
>I28654_M105_Malvaceae_Pachira_aquatica_seq1
---------------------------gctactctaatagcagattctgctgcagctgctttaatgaaagagggtcgtgtgagtgctgttattgttggagcagatcgtgtggcagcaaatggtatt-ccatrctggtt---------------------------aatgatgcat---------ttcc--------cttt-aattctcta--------atgaag------t-aatttaactg-----atgcctttcattgaattgcaggtgatactgctaacaagattggaacctatagccttgccttatgtgcaatgtatcatcacattccattttatgttgctgcaccacttacttccattgatttatchctttcttctggagaagaaattgttatcgaggaaagatctgcaaaggagttattgcactcacggggaggacttggagagcaagttgctgcgtccgggatctctgtctggaacccagcttttgatgtttcccctgcctatctaattgctggtatcataacggaaaaggtctctgtctatctc------------------------------------------tgtgtttg--------------------------------------------------------------------------catgca------------------------------tgtgtat-cta--------------------tatactactagcttaa----------------------------------------------ttggtatccctct--------------------tatcttacggaaaa-cc-at------------------caatctaacgtgaa------------aagtgaaaac---------------tgaaggtaatgatct---------------tgcctatctt----------------------------------------------------------------------------------------------------------------------------------------
>I28656_M002_Malvaceae_Tilia_americana_seq1
--------------------aatacctgctactctaatagcggattctgctgcagctgctwtaatgaaagmaggycgtgtvagtgctgttatygttggagcagatcgtgtggcmrcaaatggtayt-ccatgrctgtt---------------------------aatgatgmay---------wtbc--------cytb-aattchctr--------atgaak------taaatktaactg-----ahghctttcatygaattgcaggygatacygctaacaarattggaacctatagccttgccttatgtgcaatgtatcatcacattccwttttatgthgctgcaccrcttacttccattgatttatctctttcttctggacaagaaattattatcgaggaaagatctkcaaaggagttattgcactcamdgggwggactgggagagcaagtkghtgcatctgggatctcdghctggaayccwgcttttgatgttaccccygccaatytaatagctggtatcataacagaaaaggtcyyyytctcyctytctcccyc------------------------------tctttgtgtttrtgt-----------------------------------gca--hrtas----------agayawacaycmcayccrygca------------------------------tgtgtw-------------------------tagtagtycwgtcaaamaaattattcattattagagcagatagywayawcywwytmryytwkcaggtatctctctttat--------------tgtatcttaaggaaag-cc-at------------------caatctrkrgtcaa------------aagtaaaaac---------------tgaagagaagggtct--------------------atcttattagtag--------tttag-------------------------------------------------------------------------------------------------------------------
>I28657_M180_Malvaceae_Triumfetta_lappula_seq1
---------------------------------------gcagattctgctgcggctgctttgatgaaagaaggtcgtgtgagtgctgttattgttggagcagatcgtgtggcagcaaatggtayt-ccatggttatcc----------------------tgctaatgatcygt---------ttct--------ctwttcattccata--------gtgaag------taaatttaacca-----acacctttccytgaatttcaggtgatactgctaacaagattggaacctatagccttgccttatgtgcratgyatcatcaaataccattttatgttgctgcaccacttacgtccattgatttatctctttcttckggacaagaaattattatcgaggaaagatctgcaaaagagttattgaacwcgcggggaggactvggagagcaagttgctgcatctgggatctctgtctggaatccagcttttgaygttacbcctgccaatctaatagcyggyatcataacagaaaaggtctctctcagactctctctttatctmtg------------------------catttttgcatgtgc-----------------------------------kca--tktac----------acttacacatcacacctgtgca------------------------------tgtgtat-ctgwt------------------tgtttgtctatattwa-------------------------------------------------------------------------------------------------mw-----------------------------------------------------------------------------------------------------------------------------------------------------------------------------------------------------------------------------------------------------
