# Supplementary material for: Localized Phylogenetic Discordance Among Nuclear Loci Due to Incomplete Lineage Sorting and Introgression in the Family of Cotton and Cacao (Malvaceae)
Source: Front Plant Sci. 2022 Apr 13;13:850521. doi: 10.3389/fpls.2022.850521 (PMC9043901; doi:10.3389/fpls.2022.850521)
Supplement: Supplementary file 1 [file Data_Sheet_1.ZIP › Alignments_v4/L33.fasta]

>I23352_M001_Malvaceae_Bombax_ceiba_seq1
-----------------------------------------------------------------------------------------------------------------------------------------------------------------------------------------------------------------------------------------------------------------------------------------------------------------------------------------------------------------------------------------------------------------------------------------------------------------------------------------------------------------------------tcgttttgagaga---ttatgcaagagaaactctttctttaagatggagatgttggacgacaagctatttcatgcaacgttatctcaccgatcggaccttttacaaaattcaatctcagtccattattgataaccccgaccagcgcatagtggatgatcttagttccttcacttccactgccctttccttctctttgacacttttcaatgctgctatcgacttgatttccttcagcaatatcttatacactatctatcctcccttgtttgttgtacttcttct----ctattccattggtggaacagttattagcatctttcttggcaaggtattgcatc------ccctatcgc----acttgcactgcata---------------ttttttatttt----g-----------------------aca-ct----tccgacca-taactctgc-----tttctcctttt-------gtct----catttg----tcatttcagggattggttactcttaatttccttc-----aagagaagaaagaagctgactt----------------------------------------------------------------------------------------------------------------------------------------------------------------------------------------------------------------------------------------------------------------------------------------------------------------------------------------------
>I23353_M002_Malvaceae_Tilia_americana_seq1
--------------------------------------------------------------------------------------------------------------------------------------------------------------------------------------------------------------------------------------------------------------------------------------------------------------------------------------------------------------------------------------------------------------------------------------------------------------------------------------------------------------------------------------------------------aaactctttctttaagatggaggtgttgggtgacaagccatttcatgcaacgctatctcagcgatcggaccttttacaaaatccaatctcagtccattattgataatcctgaccagcgcatagtggatgatcttagttccttcacttccgctgccctttccttctctttgactcttttcaatgctgctgttgacttgatttctttcagcaatatcttgtatactatctatcctcccttgtttgttgttcttcttct----ctattccattggcggaacagctattagcgtctttcttggcaaggtattgcatc------ccctatcac----acttgctcaacctc---------------tttttatttcg------------------------------a-cc----ttcaacca-taactctgc-----tttctcccttt-------gtct----catttt----acatttcagggattggttactcttaatttccttc-----aagagaagaaagaagctgac------------------------------------------------------------------------------------------------------------------------------------------------------------------------------------------------------------------------------------------------------------------------------------------------------------------------------------------------
>I23354_M003_Malvaceae_Herissantia_crispa_seq1
------------------------------------------------------------------------------------------------------------------------------------------------------------------------------------------------------------------------------------------------------------------------------------------------------------------------------------------------------------------------------------------------------------------------------------------------------------------------------------------------------------------------------------------------tgccagggaaacactttctttaagatggagatgttggatgacaagctacttcatgcaacgatatctcaccgatcgaacattttataaaattcaatctcagtccattattgataatcctgaccagcgtattgtggatgatcttagttcctttacttccacttccctttctttctctttgacgctcttcaatgcggctgttgatttgatatccttcagcaatatcttgttcagtatctatcctcccttgttcgtggtacttcttct----ctattccattggtggaacagctattagcatctttattggcaaggtactgcatcc----cccctacccc----acttgcactaccta---------------ttttttatttcc---------------------------aca-ctttgat-cgacca-taactttgg-----tttctactttt-------ctct----catttg----tcattttagggattggtttctcttaattt------------------------------------------------------------------------------------------------------------------------------------------------------------------------------------------------------------------------------------------------------------------------------------------------------------------------------------------------------------------------------
>I23360_M009_Malvaceae_Lagunaria_patersonia_seq1
------------------------------------------------------------------------------------------------------------------------------------------------------------------------------------------------------------------------------------------------------------------------------------------------------------------------------------------------------------------------------------------------------------------------------------------------------------------------------------------------------------------------gtttttcgttttgagaga---ttatgcaagggaaactctttctttaagatggagatgttggatgacaagctctttcatgcaacggtatctcactgatcggaccttttacaagattcaatcccagtccattatcgataaccctgaccagcgcatattggatgatcttagttccttcacttccactgccctttcattctctttgacactcttcaatgctgctgttgatttgatatccttcagcaatatcttgtacactatctatcctccattgtttgttgtacttcttct----ctattccattggtggaacagctattagcatctttcttggcaaggtattgcatc------ttctatccc----gcttgcactatctc---------------gtttttattta----a-----------------------aca-ct----t-ctacaa-taattttgc-----tttctgctttt-------gtct----cgtttg----tcattkcagggattggttactcttaatttccttc-----aagagaagaaagaagctkacttccgctatggacttg--------------------------------------------------------------------------------------------------------------------------------------------------------------------------------------------------------------------------------------------------------------------------------------------------------------------------------
>I23364_M013_Malvaceae_Grewia_sp_seq1
---------------------------------------------------------------------------------------------------------------------------------------------------------------------------------------------------------------------------------------------------------------------------------------------------------------------------------------------------------------------------------------------------------------------------------------------------------------------------------------------------------------------------twtcgttttgagaga---ttatgcaaaagataccctttctttaagatggaggtcttggatgacaagctattacatgcaacgttacctctccaatcggaccttttacaaaatccagtctcagtccattatagataaccccgaccagcgcatagtggatgatctcagttcctttactgccactgccctttccttctccttgacctttttcaatgctgctgttgacttgatttcttttagcaatattttgtatggcatctatcctcccctgtttgttgttcttctcct----gtattcctttggcggaacagctattagcatctttcttggcaaggtatc--------------------------------ttcttt---------------attttcatttac---------------------------acg-st----ttccacca-tgactctgc-----tttttgcctctgtctctaatct----tatatgt-cgttgtctcaggggttggtctctcttaatttcctcc-----aagagaagaaagaagctgactttcgttatggacttgttcgtgtgagaga-------------------------------------------------------------------------------------------------------------------------------------------------------------------------------------------------------------------------------------------------------------------------------------------------------------------
>I23368_M017_Malvaceae_Sterculia_apetala_seq1
-------------------------------------------------------------------------------------------------------------------------------------------------------------------------------------------------------------------------------------------------------------------------------------------------------------------------------------------------------------------------------------------------------------------------------------------------------------------------------------------------------------------------tttttcgttttgagaga---ttatgcaagagaaactctttctttaagatggaggtgttggatgacgagcaatttcatgcaacgctatctcagcgatcggaccttttacaaaatccaatctcagtccactattgataatcctgaccagcgcatagtggatgatcttagttccttcacttccactgcgctttccttctctttgactcttttcaatgcttctgttgacttgatttctttcagcaatatattgtacactatctatcctccattgtttgttgttcttcttct----ctattccattggcggaacggctattagcatctttcttggcaaggtattgcatc------ccctatcac----agtttctctacctc---------------tttttatttcg----------------------------act-ca--------------------------------------------------------------------------------------------------------------------------------------------------------------------------------------------------------------------------------------------------------------------------------------------------------------------------------------------------------------------------------------------------------------------------------------------------------------------------
>I23369_M018_Malvaceae_Abelmoschus_esculentus_seq1
-------------------------------------------------------------------------------------------------------------------------------------------------------------------------------------------------------------------------------------------------------------------------------------------------------------------------------------------------------------------------------------------------------------------------------------------------------------------------------------------------------------------------ttttttgttttgagaga---ttatgcaagggaaactctttctttaagatggagatgttggatgacaagctatttcatgcaacggtatctcactgatcggactttttacaaaattcagtctcagtccattattgataaccctgaccagcgcatagtggatgatcttagytccttcacttccastgctctttctttctctttgacactcttcaatgctgctgtygatttgatatcmttcagcaatatcytgtacactatatatccacccttatttgttgtacttcttct----ctattccattggtggaacagctattagcatctttcttggaaaggtattgtatc-----ccymtatccc----rcttgyactaycty---------------ttgttttgwtk--------------------------------yk----w-yrmyyw-kamywtwry-----tttsskytytk-------stky----yatctg----tcatktcakkkmwkggwttstctgawyttmmttymmkwsaagararrarmkragctgacttccgttatggg------------------------------------------------------------------------------------------------------------------------------------------------------------------------------------------------------------------------------------------------------------------------------------------------------------------------------------
>I23370_M105_Malvaceae_Pachira_aquatica_seq1
--------------------------------------------------------------------------------------------------------------------------------------------------------------------------------------------------------------------------------------------------------------------------------------------------------------------------------------------------------------------------------------------------------------------------------------------------------------------------------------------------------------------------ttttcgttttgagaga---ttatgcaagagaaactctttctttaagatggagatgttggatgacaagctatttcatgcaacggtatctgactgatcggaccttttacaaaattcaatctcagtccattattgataaccccgaccagcgcatagtggatgatcttagttctttcacttccactgccctttccttctctttgacactcttcaatgctgctgttgacttgatttccttcagcaatatcttatacactatctatcctcccttgtttgttgtacttcttct----ctattccattg-----------------------------------------------------------------------------------------------------------------------------------------------------------------------------------------------------------------------------------------------------------------------------------------------------------------------------------------------------------------------------------------------------------------------------------------------------------------------------------------------------------------------------------------------------------------------------------------------------------------
>I23371_M137_Malvaceae_Dombeya_wallichii_seq1
-------------------------------------------------------------------------------------------------------------------------------------------------------------------------------------------------------------------------------------------------------------------------------------------------------------------------------------------------------------------------------------------------------------------------------------------------------------------------------------------------------------------------tttttcgttttgagaga---ttatgcaagggaaactctttctttaagatggagaggttggatgacaagctatttcatgcaacgctatctcagcaatcggaccttttacaaaatccaatctcagtccattattgataatcccgaccagcgcatagtggatgatcttagttccttcacttccactgccctttcmttctctttgactcttttcaatgctgctgttgacttaatttctttcagcaatatcttgtatactatctatcctcccttgtttgttgttcttgtcct----ttattccttgggcggaacagctattagcvthtttcttggcaaggtattgaatc------ccctatctt----tcttgttctacctc---------------gttttwhtthb----w-----------------------vcc-hd----t-drhchw-dahyttkby-----ttyytycyttb-------kyyy----mwttkt----ymwttymaggawtkgktwmyyytwawttyyttyc-----aagaaaagaaa---------------------------------------------------------------------------------------------------------------------------------------------------------------------------------------------------------------------------------------------------------------------------------------------------------------------------------------------------------
>I23372_M140_Malvaceae_Chiranthodendron_pentadactylon_seq1
--------------------------------------------------------------------------------------------------------------------------------------------------------------------------------------------------------------------------------------------------------------------------------------------------------------------------------------------------------------------------------------------------------------------------------------------------------------------------------------------------------------------------ttttcgttttgagaga---ttatgcaagagaaactctttctttaagatggagatgttggatgacaagctatttcatgcaacggtatctcaccgatcggaccttttacaaaatccaatctcagtccattattgataatcctgaccagcgcatagtggatgatcttagttccttcacttccactgccctttccttctctttgactcttttcaatgctgctgttgacttggtttccttcagcaatatcttgtacgctatctatcctcccttgtttgttgtacttcttct----ctattccattggcggaacaacta-----------------------------------------------------------------------------------------------------------------------------------------------------------------------------------------------------------------------------------------------------------------------------------------------------------------------------------------------------------------------------------------------------------------------------------------------------------------------------------------------------------------------------------------------------------------------------------------------------
>I23373_M141_Malvaceae_Quararibea_funebris_seq1
-------------------------------------------------------------------------------------------------------------------------------------------------------------------------------------------------------------------------------------------------------------------------------------------------------------------------------------------------------------------------------------------------------------------------------------------------------------------------------------------------------------------------tttttcgttttgagaga---ttatgcaagagaaactctttctttaagatggagatgttggatgacaagctatttcatgcaacggtatctcactgatcggaccttttacaaaattcaatctcagtccattattgataaccctgaccagcgcatagtggatgatcttagttcgttcacttccactgccctttctttctctttgatacttttcaatgctgctgttgacttgatatccttcagcaatatcttgtacactatctatcctcccttgtttgttgtacttattct----ctattccattggtggaacagctattagcatcgttcttggcaaggtattgcatc------ccctatcac----acttgcactacctc---------------ttctttatttc----g-----------------------aca-ct----t-ggacca-taactctgc-----tttctcctttt-------gtct----catttg----tcatt------------------------------------------------------------------------------------------------------------------------------------------------------------------------------------------------------------------------------------------------------------------------------------------------------------------------------------------------------------------------------------------------------
>I23374_M142_Malvaceae_Hampea_nutricia_seq1
---------------------------------------------------------------------------------------------------------------------------------------------------------------------------------------------------------------------------------------------------------------------------------------------------------------------------------------------------------------------------------------------------------------------------------------------------------------------------------------------------------------------------ttttgttttgagaga---ttatgcaagggaaactctttctttaagatggagatgttggatgacaagctatttcatgcaacggtatctcactgatcggaccttttacaaaatccaatctcagtcaattattgataaccccgaccagcgcatagtcgatgatcttagttcctttacttccactgccctttctttctctttgacactcttcaatgctgccgttgatttgatatccttcagcaatatcttgtacactatctatcctcccttgtttgtagtacttcttct----ctattccattggtggaacagttattagcatctttcttggcaaggtattgcatc-------cctatccc----acttgcactwcctct---------gttctttttttttttt----g-----------------------aca-gt----t-cgacca-taattttgc-----tttctactttt-------gtgt----catttg----tcatttcagggattggttactcttaatttccttc-----aagagaag------------------------------------------------------------------------------------------------------------------------------------------------------------------------------------------------------------------------------------------------------------------------------------------------------------------------------------------------------------
>I23376_M145_Malvaceae_Heliocarpus_appendiculatus_seq1
--------------------------------------------------------------------------------------------------------------------------------------------------------------------------------------------------------------------------------------------------------------------------------------------------------------------------------------------------------------------------------------------------------------------------------------------------------------------------------------------------------------------------ttttcgttttragagr---ttatgcaaaagaagttctttctttaagatggaggtgttggatgacaagctattatatgcaacgatacctctccaatcgkwccttttayaaaatccaatctcagtccatcatagataaccctgaycagcgcatagtggatgatcttagctccttcacttccactgccctytccttctctttgacttttttcaatgctgctatagacttgatttctttcagcaatatcttgtayggcatttatcctcccttgtttattgttcttctcct----ctattcrattggcggaacagcwattagcgtctwtcttggcaaggtatc--------------------------------tctttt---------------attttcatttag---------------------------aca-ct----ttccacca-taattctgc-----ttcctgcctctgtctcaaatct----tttacat-ca-tttctcagggattggtctctcttaatttcctcc-----aagagaagaaagaagctgacttccgttatggacttgttcgtgtgcgagaaaatgctgaatccattgctttc---------------------------------------------------------------------------------------------------------------------------------------------------------------------------------------------------------------------------------------------------------------------------------------------
>I23377_M148_Malvaceae_Robinsonella_mirandae_seq1
--------------------------------------------------------------------------------------------------------------------------------------------------------------------------------------------------------------------------------------------------------------------------------------------------------------------------------------------------------------------------------------------------------------------------------------------------------------------------------------------------------------------------------------gaga---ttatgccagggaaacactttctttaagatggagatgttggatgacaagctacttcatgcaacgatatctcaccgatcgaacattttataaaattcaatctcagtccattattgataaccctgaccagcgkattgtggatgatcttagttcctttacttccactgccctttctttctctttgacgctcttcaatrcggctgytgatttgatatccttcagcaatatcttgtacactatctatcctcccttgttygtggyacttcttct----ctattccatrggtggaacagctattagcwtctttcttggcaaggtactgcatc-----------------------------------------------------------------------------------------------------------------------------------------------------------------------------------------------------------------------------------------------------------------------------------------------------------------------------------------------------------------------------------------------------------------------------------------------------------------------------------------------------------------------------------------------------------------------
>I23378_M150_Malvaceae_Ceiba_pentandra_seq1
----------------------------------------------------------------------------------------------------------------------------------------------------------------------------------------------------------------------------------------------------------------------------------------------------------------------------------------------------------------------------------------------------------------------------------------------------------------------------------------------------------------------------ttcgttttgagaga---ttatgcaagagaatctctttctttaagatggagatgttggacgacaasctatttcatgcracgttatctmaccgatcggacsttttacaaaattcaatctcagtccattatygataaccccgaccagygcatagtggatgatcttagttccttcacttccackgccctttccttctctttgacacttttcaatgctgctatygacttgatttccttcagcaatatcttatayactatctatcctcccttgtttgttgtacttcttct----ctattccattggtggaacagttattagcatctttcttggsaagstwttgcayc------ccctatygc----acttgcactacatm---------------ttttttwwttts---r-----------------------mmm-yt----y-csamcm-wwamyyyws-----yytyyycyttt-------ktct----catttg----tcatttcagggrwtkgktwmyyytwawttycytc-----marrrrarraarrarstgacttccgt------------------------------------------------------------------------------------------------------------------------------------------------------------------------------------------------------------------------------------------------------------------------------------------------------------------------------------------
>I23379_M160_Muntingiaceae_Muntingia_calabura_seq1
-------------------------------------------------------------------------------------------------------------------------------------------------------------------------------------------------------------------------------------------------------------------------------------------------------------------------------------------------------------------------------------------------------------------------------------------------------------------------------------------------------------------------------------------------------------------------------------------------------------------------------------------------------------gataatcccgatcagcgcattgtcgacgaccttagttccttcagttcaactgccctttccttctctttgaccctattcaatgctgccgttgacttgatttcattcagcaacatcctttacggtatctaccctcctctcttcgtcgttcttctcct----ctattccattggtggaacccttatcagtgtatatctcggcagggtaatttttt-----cgtccatcct---ctccttttctatctc-----------ccc---------------cga----------------------acg-ctt---tccggtta-tcaatttat-----atgcaaccctctt---gaatcc-atgcaaac----------------------------------------------------------------------------------------------------------------------------------------------------------------------------------------------------------------------------------------------------------------------------------------------------------------------------------------------------------------------------------------------------------------
>I23380_M161_Malvaceae_Hibiscus_tiliaceus_seq1
------------------------------------------------------------------------------------------------------------------------------------------------------------------------------------------------------------------------------------------------------------------------------------------------------------------------------------------------------------------------------------------------------------------------------------------------------------------------------------------------------------------------gttttttgttttgagaga---ttatgcaagggaaactctttctttaagatggagatgttggatgacaagctatttcatgcaacggtatctcactgatcggactttytacaaaatccaatcwcagtccattattgataacccygaccagcgcatagtggatgatcttagttccttcacttccactgctctttctttctctttgacactcttcaatgctgctgtygatttgatatcattcagcaatatcttgtacacyatatatccacccttatttgttgtacttcttct----ctattccattggtggaacrgytattagcatctttcttggcaaggtattgtakc-----cccctatccc----acttgcactacyyh---------------tkktttkkttyy---------------------------vms-my----t-tkrmcm-wwawtttks-----ytttsksyttt-------kkkt----ymwytt----tcatttcagggattggtttctcttaatttccttc-----aagagaagaaagaagctgacttccgttatgggc-----------------------------------------------------------------------------------------------------------------------------------------------------------------------------------------------------------------------------------------------------------------------------------------------------------------------------------
>I23383_M166_Malvaceae_Pseudobombax_ellipticum_seq1
--------------------------------------------------------------------------------------------------------------------------------------------------------------------------------------------------------------------------------------------------------------------------------------------------------------------------------------------------------------------------------------------------------------------------------------------------------------------------------------------------------------------------ttttcgttttgagaga---ttatgcaagagaaactctttctttaagatggagatgttggatgacaagctatttcatgcaacgttatctcaccgatcggaccttttacaaaattcaatctcagtccattatcgataaccccgaccagcgcatagtggatgatcttagctccttcacttccactgccctttccttctctttgacacttttcaatgccgctgttgacttgatttccttcagcaatatcttgtacactatctatcctcccttgtttgttgtacttcttct----ctattccattggtggaacagttattagcatctttcttggcaaggtattgcatc------ccctatcac----acttgcactacatc---------------ttttttatttc----a-----------------------aca-ct----tccgacca-taactcrgc-----tttctcctttt-------gtct----catttg----tcatttcagggattggttactcttaatttccttc-----aagagaagaaagaagctgacttccgttatggactt---------------------------------------------------------------------------------------------------------------------------------------------------------------------------------------------------------------------------------------------------------------------------------------------------------------------------------
>I23384_M168_Malvaceae_Theobroma_cacao_seq1
--------------------------------------------------------------------------------------------------------------------------------------------------------------------------------------------------------------------------------------------------------------------------------------------------------------------------------------------------------------------------------------------------------------------------------------------------------------------------------------------------------------------------tcttcgttttgagaga---ttatgcaagagaaattctttctctaagatggaggtcttggatgacaagctattacatgcaacgctacctctccgatcggaccttttacaaaatccagtctcaatccattattgataatcccgaccagcgcatagtggacgacctcagctccttcacttccactgcccttgccttctctttgactcttttcaatgctgctgtcgacttgatttctttcagcaatatcttgtacgccatctaccctccgttatttgtcgttcttctcct----ctattctatcggcggaacagctattagcgtctttcttggcaaggtatttgtctgaa-tgccctatggt----tcgccctcggtcta----------------------------------------------------------cc----t-ctgcca-tgactctgc-----ttcct---------------------catttg----tggtttcagggattggtcaatcttaatttccttc-----aagagaagaaggaagctgacttccgttatggacttgttcgtgtgcgagaaaatgctgaatccattgctttctacggtggtgaagataatgaactccaacttctgttgcagcgcttcacaagtgctttcgaaaatttaaccgtatgcgcattctcaaccttctctccttttcatttcctgactaattacttcctcatgttccattcaaggcattcttactcataactattctgctgttttcttctttgggttcactcaatcaaagcaattcagataactcaatcttccacctgattttctgccttttggcattgcgtcacaacctgattgttggcgaaccacaatatttatgcttca
>I23385_M169_Malvaceae_Ochroma_pyramidale_seq1
--------------------------------------------------------------------------------------------------------------------------------------------------------------------------------------------------------------------------------------------------------------------------------------------------------------------------------------------------------------------------------------------------------------------------------------------------------------------------------------------------------------------------ttttcgttttgagaga---ttatgcaagagaaactctttctttaagatggagatgttgsatgacaagctatttcatgcgacggtatctcaccgatcggaccttttacaaaattcaatctcagtccattattgataaccccgaccagcgcatagtggatgatcttagttccttcacttccactgccctttccttctctttgacacttttcaatgctgccgttgacttgatttccttcagcaatatcttgtacactatctatcctcccttgtttgtcgtacttcttct----ctattccattggcggaacagctattaccatctttcttggcaaggtattgcatc------ccctatcac----acttgcactacctc---------------ttttttatttc----g-----------------------gca-ct----t-cgacca-taactctgc-----tatctcctttt-------gtct----catttg----tcatttcagggattggttactcttaatttccttc-----aagagaagaaagaagctgacttccgttatggacttgttcgtgtccgagaaaatgctgaatccgt----------------------------------------------------------------------------------------------------------------------------------------------------------------------------------------------------------------------------------------------------------------------------------------------------
>I23387_M178_Malvaceae_Malvaviscus_arboreus_seq1
---------------------------------------------------------------------------------------------------------------------------------------------------------------------------------------------------------------------------------------------------------------------------------------------------------------------------------------------------------------------------------------------------------------------------------------------------------------------------------------------------------------------------ttttgttttgagaga---ttatgcaagggaaactctttctttaagatggagatgttggatgaccagctatttcatgcaacggtatctcactgatcggacattttacaaaattcaatctcagtccattattgataaccctgaccagcgcatwgtggatgatcttagttccttcacttccactgctctttctttctctttgacactcttcaatgctgctgtcgatttgatatcattcagcaatatcttgtacactatatatycacccttatttgttgtacttcttct----ctattccatyggtggaacagctattagcatctttcttggcaaggtattgtatc-----cccctatcgc----acttgcactacctc---------------ttgtttcatttt---g-----------------------atg-ct----t-tggcca-taattttgc-----ttttggctttt-------gtrt----catctg----tcatttcaggggttggtttctcttaatttccttc-----aag-----------------------------------------------------------------------------------------------------------------------------------------------------------------------------------------------------------------------------------------------------------------------------------------------------------------------------------------------------------------
>I23388_M180_Malvaceae_Triumfetta_lappula_seq1
------------------------------------------------------------------------------------------------------------------------------------------------------------------------------------------------------------------------------------------------------------------------------------------------------------------------------------------------------------------------------------------------------------------------------------------------------------------------------------------------------------------------------------aagaga---ttatgcaaaagaagttctttctttaagatggaggtgttggatgacaagctattatatgcaacgatacctctccaatcggaccttttayaaaatccaatctcagtccatcatagataaccctgaycagcgcatagtggatgatcttagctccttcacttccactgccctytccttctctttgacttttttcaatgctgctatagacttgatttctttcagcaatatcttgtayggcatttatcctcccttgtttattgttcttctcct----ctattcgattggcggaacagckattagcgtctwtcttggcaaggtatc--------------------------------tytttt---------------attttcatttac---------------------------aca-ct----ttccmcca-taaytctgc-----tttctgcctctgtctcaaatct----tttacat-ca-tttctcagggattggtctctcttaatttcctcc-----aagagaagaaagaagctgacttccgttatg--------------------------------------------------------------------------------------------------------------------------------------------------------------------------------------------------------------------------------------------------------------------------------------------------------------------------------------
>I23389_M181_Malvaceae_Pavonia_scheadiana_seq1
----------------------------------------------------------------------------------------------------------------------------------------------------------------------------------------------------------------------------------------------------------------------------------------------------------------------------------------------------------------------------------------------------------------------------------------------------------------------------------------------------------------------------------ttgagaga---ttatgcmagggaaacactttctttaagatggagatgttggatgacaagctatttcatgcaacgatatgtcaccgatcgaacgttttataaaattcaatctcagtccattattgataaccctgatcaacgtatagtggatgatcttagttcctttacttcaactgcacttgctttctcgttgacgctcttcaatgctgctgttgatttgatatcctttagcaatatcttgtacgctatttatcctcctttgtttgttgtacttcttct----gtattcgattggtggaacagctattagtatctttcttggcaaggtatgcatcc-----cccttatccc----actcgcacttcctc---------------tttttttatttt---g-----------------------atg-ct----t-cgacgt----------------------------------------------------------------------------------------------------------------------------------------------------------------------------------------------------------------------------------------------a---------------------------------------------------------------------------------------------------------------------------------------------------------------------------------------------------------------
>I23390_M182_Malvaceae_Anoda_cristata_seq1
------------------------------------------------------------------------------------------------------------------------------------------------------------------------------------------------------------------------------------------------------------------------------------------------------------------------------------------------------------------------------------------------------------------------------------------------------------------------------------------------------------------------gattttcgttttgagaga---ttatgcaagggaaacactttctttaagatggagatgttggatgacaagctatttcatgcaacgatatgtcaccgatcgaacgttttataaaattcaatctcagtccattattgataaccctgatcaacgtatagtggatgatcttagttcctttacttcaactgcacttgctttctcgttgacgctcttcaatgctgctgttgatttgatatcctttagcaatatcttgtacgctatttatcctcctttgtttgttgtacttcttct----gtattcgattggtggaacagc-------------------------------------------------------------------------------------------------------------------------------------------------------------------------------------------------------------------------------------------------------------------------------------------------------------------------------------------------------------------------------------------------------------------------------------------------------------------------------------------------------------------------------------------------------------------------------------------------------
>I23392_M187_Malvaceae_Ayenia_berlandieri_seq1
------------------------------------------------------------------------------------------------------------------------------------------------------------------------------------------------------------------------------------------------------------------------------------------------------------------------------------------------------------------------------------------------------------------------------------------------------------------------------------------------------------------------gttttttgttttgagaga---ttatgcgaaagagactctttctttaagatggagatgttggatgactagctactacatgcaacgatatctctccgaccggactttttacaaaatccrgtctcagtccattatcgataatccggatcaacgtattgtggatgatcttagttccttcacttccactgccctttccttctctttgacctttttcaatgccactgttgacttgatttcgttcagcaatatcttgtatggcatttatcctcctttgtttgttgttcttctact----ctattccatcggcggaacwgtcattagtgtgtttcttggcaaggtatttattg-----tttatttcaa---aactagtaa--------------------------------------------------------------------------------------------------------------------------------------------------------------------------------------------------------------------------------------------------------------------------------------------------------------------------------------------------------------------------------------------------------------------------------------------------------------------------------------------------------------------------------------------
>I23393_M189_Malvaceae_Kearnemalvastrum_lacteum_seq1
----------------------------------------------------------------------------------------------------------------------------------------------------------------------------------------------------------------------------------------------------------------------------------------------------------------------------------------------------------------------------------------------------------------------------------------------------------------------------------------------------------------------------------ttgagaga---ttatgcgagggaaacactttctttaagatggagatgttggatgacaagctatttcatgcaacggtatctcaccgatcgaacgttttataaaattcaatctcagtccattattgataaccctgaccaacgtatagtggatgatcttagttcctttacttcaactgcactttctttctcgttgacgctcttcaatgcggctgttgatttgatatcctttagcaatatcttgtacacaatttatcctcctttgtttgttgtacttcttct----gtattcgattggtggaacggctattagtatctttcttggcaaggtattgcatt-------------------------------------------------------------------------------------------tt-----------------------------------------------------catcct---------------------------------------------------------------------------------------------------------------------------------------------------------------------------------------------------------------------------------------------------------------------------------------------------------------------------------------------------------------------------------------------------------------
>I23395_M236_Malvaceae_Fuertesimalva_jacens_seq1
--------------------------------------------------------------------------------------------------------------------------------------------------------------------------------------------------------------------------------------------------------------------------------------------------------------------------------------------------------------------------------------------------------------------------------------------------------------------------------------------------------------------------tattcgttttgagaga---ttatgcaagggaaacactatctttaagatggagatgttggatgacaagctatttcatgcaacgatatctcaccgatcgaacgttttataaaattcaatctcagtccattatcgataaccctgatcaacgtatagtggatgatcttagttcttttacttccactgcacttggtttctcgttgacgctcttcaatgcagctattgatttgatatcctttagcaatatttcg----------------------------------------------------------------------------------------------------------------------------------------------------------------------------------------------------------------------------------------------------------------------------------------------------------------------------------------------------------------------------------------------------------------------------------------------------------------------------------------------------------------------------------------------------------------------------------------------------------------------------------------------------------------------
>I23396_M019_Malvaceae_Allosidastrum_pyramidatum_seq1
-----------------------------------------------------------------------------------------------------------------------------------------------------------------------------------------------------------------------------------------------------------------------------------------------------------------------------------------------------------------------------------------------------------------------------------------------------------------------------------------------------------------------------tcgttttgagaga---ttatgccagggaaacactttctttaagatggagatgttggatgacaagctacttcatgcaacgatatctcaccgatcgaacattttataaaattcaatctcagtccattattgataaccctgaccagcgtattgtggatgatcttagtgcctttacttccactgccctttctttctctttgacgtta----------------------------------------------------------------------------------------------------------------------------------------------------------------------------------------------------------------------------------------------------------------------------------------------------------------------------------------------------------------------------------------------------------------------------------------------------------------------------------------------------------------------------------------------------------------------------------------------------------------------------------------------------------------------------------------------------------------
>I23397_M020_Malvaceae_Melochia_betonicifolia_seq1
--------------------------------------------------------------------------------------------------------------------------------------------------------------------------------------------------------------------------------------------------------------------------------------------------------------------------------------------------------------------------------------------------------------------------------------------------------------------------------------------------------------------------tttttgtgttgakaga---ttatgcgaaagaractctttctttaagatggaggtgttggatgacaagctattacatgcaacgctacctctccgataggaccttttacaaaatccagtctcagtccatcattgataatcccgaccagcgcattgtcgatgatcttagctccttcacttccactgccctttccttttccctcactttcttcaatgctgctgttgacttgatttccttcagcaatatcttgttcgccatctatcctcctttgtttgttgttctcctcct----ctattccattggtggaacggctatcagcgtcttccttggcaaggtacttattagaa-t---------ctgaatgtcttgtaattca---------------aactttgtttgg---------------------------aag-ct----c-cgatca-taactctgt-----ttttatcctct-------gtct----tgttcg----ttgtttcaggggttggtcactctaaatttccttc-----aagagaaaaaagaggctgacttccggtatggccttgttcgtgtgcgggag------------------------------------------------------------------------------------------------------------------------------------------------------------------------------------------------------------------------------------------------------------------------------------------------------------------
>I23366_M015_Malvaceae_Firmiana_simplex_seq1
---------------------------------------------------------------------------------------------------------------------------------------------------------------------------------------------------------------------------------------------------------------------------------------------------------------------------------------------------------------------------------------------------------------------------------------------------------------------------------------------------------------------------------------------ttatgcaagagaaaccctttctttwagatggaggtkctggatgacgagctatttcatgcaacgctatctcagcgatcggamgtwttwcwaaatccaawctcaktccattattgataatcmtgaccagcgcatagtggatkatcttagttccttcacttccactkctctttccttctctttgactcttttcaatgcttctgttgacttgatttctttcagcaatattttgtacactatctatcctccattgtttgttgttcttcttct----ctattccattggcggaacagttattagcatctttcttggcaaggtattgcatt------c----------------------------------------------------------------------------------------------------------------------------------------------------------------------------------------------------------------------------------------------------------------------------------------------------------------------------------------------------------------------------------------------------------------------------------------------------------------------------------------------------------------------------------------------------------------
>I28591_M023_Malvaceae_Neobuchia_paulinae_seq1
-----------------------------------------------------------------------------------------------ataaaataacgatca-------tagcat-----------------------------------------------------------------cacatwacagc----------tattataaatt----------gttgg-------tgatagcaa----tggcatygttattttgtttcttcrtgctctgcyc-------------------------------------------------------------------------------------------------------------tgcyagtaattatg-tta-----aatatttg--------ctgttg----------tycttc-------ttaagttggtttatt-wt-tttttctag----ytttcagtttttcgttttgagaga---ttatgcaagagaaactctttctttaagatggagatgttggaygacaagctatttcatgcaacgttatctmaccgatcggaccttttacaaaattcaatctcagtccattatygataacccygaccarygcatagtggatgatcttagttccttcacttccastgccctttccttctctttgacacttttcaatgctgctatcgacttgatttccttcagcwatatcttatacactatctatcctcccttgtttgttgtacttcttyw----ctattccattggtggaacagttattagcatctttcttggsaaggtattgcatc------ccctaycgc----acttgcactgcata---------------ttttttatttt----g-----------------------aca-ct----tccgacca-taactctrc-----tttctcctttt-------gtct----catttg----tcatttcagggattggttactcttaatttccttc-----aagagaagaaagaagctgacttccgttatggacttgttcgtgtccgaga-------------------------------------------------------------------------------------------------------------------------------------------------------------------------------------------------------------------------------------------------------------------------------------------------------------------
>I28593_M024_Malvaceae_Carpodiptera_cubensis_seq1
------------------------------------------aagcaacttgtctactatctctgtgcctttgctg-------------------gtggaattccggtg---------agcac------ttcttgca------t----------------------------------------------------------------------------------------------------------------------tttctttcgcttcttcgtgctctg------------------------------------------------------------------------------------------------------------------ctagcgcatgt----------tatatttc--------tcgctg----------ttcttc-------ttaatttagttta----a-gttttctag----ctttcagtttttcgttttgagaga---ttatgcaagagaaacgctttctttaagatggaggtgttggatgacaagctatttcttgcaacgctatctcagtgatcggaccttttacaaaatccaatctcaggccattattgataatcctgatcagcgcatagtggacgacctcaattccttcacttccactgccctttccttctctttgactcttttcaatgctgccattgacttgatttctttcagtaatatcttgtacactatctatcctcccttgtttcttgttcttgtttc----ctattccattggcggaacagctattagtatctttcttggcaaggtattgcatc------ccctatcac----acttgctctacctc---------------cttttactttg----------------------------aca-ct----t-tgacca-caactctgc-----tttctcccttt-------gtct----cttttg----tcatttcagggattggttactcttaatttccttc-----aagagaagaaggaggctgacttccgatatggacttgttcgtgtccgagaaaatgctgaatccattg--------------------------------------------------------------------------------------------------------------------------------------------------------------------------------------------------------------------------------------------------------------------------------------------------
>I28594_M025_Malvaceae_Herrania_nitida_seq1
tg-----tcacacgtaaggacaaggacgaggaacaattcaccaagcaacttgtgtactacctctgtggctttgctg-------------------gtggaattccggtg---------agcac------ttaggt-----------actgctctgctagcagctgca----------------------------------------------------------------------------------------------------tctttctttcgccgcttgtcgttgt----------------------------------------------------------------------------------------------------------tgttgtttgttacgagca-----cgtatgcagg---------------------------------ctctaacatagt---------tcttgttaa----ctttcagtttttcgttttgagaga---ttatgcgagagaaattctttctctaagatggaggtcctggatgacaagctattacatgcaacgctacctctccgatcggaccttttacaaaatccagtctcaatccattattgataatcccgaccagcgcatagtggacgacctcagctccttcacttccactgcccttgccttctctttgactcttttcaatgctgccgtcgacttgatttccttcagcaatatcttgtacgccatctaccctccgttgtttgtcgttcttctcct----ctattccattggcggaacagctatkagcgtcttccttggcaaggtatttgtctgaa-tcccctatggt----tcgccctcgctcta----------------------------------------------------------cc----t-ctgcca-tgactctgc-----ttcct---------------------cgtttg----tggtttcagggattggtcaatcttaatttccttc-----argagaagaaggaagctgactttcgatatggacttgttcgtgtgcgagaaaatgctgaatccattgctttctatggtggtgaagataa----------------------------------------------------------------------------------------------------------------------------------------------------------------------------------------------------------------------------------------------------------------------------
>I28595_M184_Malvaceae_Guazuma_ulmifolia_seq1
ttgttataatttgttatagacaaagatcaggaacaattcaccaagcaacttgtgtactacctctgtgcgtttgctg-------------------gtggaattccggtg---------agcay------ttaggt----------------------------------------------------------------------------------------------------------------------------actkttc-ttctttcgctgctkcttcttcttct----------------------------------------------------------------------------------------------------------tcttgtttattacaagca-----agtatgggta---------------------------------ttacaacatattt--------ctttgttta----ctttcaggcttthgtattgagaga---ttatgcgagagaaactctttctctgagatggaggtcttggatracaagctattacatgcaacgctacctctccgatcggaccttttacaagatccagtctcagtchattattgataatcccgaccagcgcattgtggacgatctcagctccttcacttccactgccctgtccttctccttgactcttttcaatgccdctgtbgacttgatttctttcagcaatatcttgtacgccatctaccctcctttgtttgttgttcttctgct----ctattccattggcgggaccgctataagcgtctttcttggcaaggtgtttgtctaaa-atccccttatc----attcgatttctcca----------------------------------------------------------ct----t-ctgcta-tgaatctgt-----tttctgcctat-------ktct-aaacatttg----tggattyagggattggtcaatcttaatttccttc-----aagagaagaaagaagctgacttccggtatggacttgttcgcgtgcgagaaaatgctgaatccatagctttctatggtggtg-----------------------------------------------------------------------------------------------------------------------------------------------------------------------------------------------------------------------------------------------------------------------------------
>I28596_M026_Malvaceae_Ruizia_cordata_seq1
-----------------------------------------------------------------tggctttgctg-------------------ttggaattccggtg---------agcac------ttaygt-----------tttcatgaactagaaatt----------------gtttattmttta---caactgtrcaagyatatgcatwrt----------------------------------------------------yktggttttgctctgct--------------------------------------------------------------------------------------------------------------tgctctttttaatg-tt------tatatrtc--------ttgtt-----------cttttc-------tyaagttwgttta---at-tttttctag----cttycagtttttcgttttgagaga---ttatgcaarggaaactctttctttaagatggagadgttggatgacaagctatttcatgcaacgctatctcagcaatcggaccttttacaaaatccaatctcagtcsattattgataatcccgaccagcgcatagtggatgatcttagttccttcacttchacdgccctttcmttctctttgactcttttcaatgctgctgttgacttaatttctttcagcaatatcttgtatactatctatcctcccttgtttgttgttcttgtcct----ttattccttgggcggaacagctattagyatmtttcttggcaaggtattgaatc------ccctayctt----tcttgttmkacyty---------------stttttatttc----g-----------------------acc-sa----t-tgacca-taactttgc-----tttcttccttt-------gtct----catttg----tcatttcaggaattggttactcttaatttctttc-----aagaaaagaaagaagctgacttccgctatgggcttgttcgtgtcc-----------------------------------------------------------------------------------------------------------------------------------------------------------------------------------------------------------------------------------------------------------------------------------------------------------------------
>I28597_M027_Malvaceae_Melhania_velutina_seq1
-----------------------------------attcaccaagcaacttgtctactatctctgtggctttgctg-------------------ttggaattccggta---------tg---------acatgt-----------tttcatgaactagaaatt----------------stttattctttagtrcaactctaccaryatatgcatagt----------------------------------------------------tttggttttgctctgct--------------------------------------------------------------------------------------------------------------tgctctytttaatg-tt------tatatgtc--------ktgtt-----------cttttc-------ttaagttwgttta---at-tttttctag----ctttcagtttttcgttttgagaga---ttatgcaarggaaactctttctttaagatggagrggttggatgacaagctatttcatgcaacgctatctcagcaaycggaccttttacaaaatccaatctcagtccattattgataatcccgaccagcgcatagtggatgatcttagttccttcacttccdytgccctttcmttctctttgactcttttcaatgctgcwrttgacttaatttctttcagcaatatcttgtatactatctatcctcccytgtttgttgttcttgtcct----ytattccttgggtggaacagctattagcatctttcttggcaaggtaytgaatc------mcctayctt----tcttgttctacctc---------------bttttatttyd----------------------------acc-ca----t-tgacca-taacwttgc-----tttcttccttt-------stct----catttg----kyrkty-----------------------------------------------------------------------------------------------------------------------------------------------------------------------------------------------------------------------------------------------------------------------------------------------------------------------------------------------------------------------------------------------------
>I28598_M028_Malvaceae_Glyphaea_brevis_seq1
-----------------------------------------------tgccatcttttatacttctatttgtgtcaaatt--------------gatcaaatttggac----------agaaa------ccatgt------------------------------------------------------------------------attaggc----------------ttcttttaccatt-tttgtaaagtt-------gccaattttatcgttatgcctattac-------------------------------------------------------------------------------------------------------------------ttactcattccat-----tatgc-----------ctatcact-------at-----------------ataatcttg-----agttcttgg-ctttgttcagtttttcgttttgagaga---ttatgcaaaagaaaccctttctttaagatggaggtcttggatgacaagctattacatgcaacgttacctttccaatcggaccttttacaaaatccaatctcagtccattatagataaccccgaccagcgcatagtggatgatctcagctccttcacttccacggccctttccttctctttgactcttttcaatgcagctatagacttgatttctttcagcaatatcttgtatggcatctatcctcccttgtttcttgttcttctcct----ctattccattggaggaacagctattagcatctttcttggcaaggtatc--------------------------------tttttt---------------gttttcatttac---------------------------aca-ct----ttccacca-taactctgt-----tttctccctctgtctcaaatct----tatgtgt-cattttctcagggattggtctcgctcaatttcctcc-----aagaaaagaaagaagctgacttccgttatggacttgttcgtgtgcg----------------------------------------------------------------------------------------------------------------------------------------------------------------------------------------------------------------------------------------------------------------------------------------------------------------------
>I28599_M029_Malvaceae_Desplatsia_dewevrei_seq1
-------------------------------------------------------------tatttgagtctattg----------aactcacacatcaaatttggac----------agaaa------ccatgt-------------------------------------------------------------------------tcatgaatgagg----------cttaattaaccgtttttaaaaa-------------------gttttcacggccaatacttac---------------------------------------------------------------------------------------------------------ttataacaggttacaatcc-----cgtatgta----taaaatctt------------------------actgtataattttg-----atttcttgg-ctttcttcagtttttcgttttgagaga---ttatgcaaaagaaaccctttctttaagatggaggtcttggatgacaagctattacatgcaacgtttcctctccaatcggaccttctacaaaatccaatctcagtccattatagataaccccgaccagcgcatagtggatgatctcagctccttcacttccactgccctctccttctccttgaccctattcaatgcagctgtcgacttgatttcttttagcaatattttgtatggcatctatcctcccttgtttcttgttcttctcct----ctattcarttggcggaacagctattagcatctttcttggcaaggtatcttttt--------------------------ttctttt---------------tttttcatttgc---------------------------aca-ct----ttccacta-taactctgc-----tttctgcctctgtgtctaatct----ta-------------------------------------------------------------------------------------------------------------------------------------------------------------------------------------------------------------------------------------------------------------------------------------------------------------------------------------------------------------------------------------------------------------------
>I28600_M146_Malvaceae_Mortoniodendron_guatemalense_seq1
---------------------------------------------------------------------------------------------------------ggtg---------agcac------ttattt-----------ttttctgtgctaaaaaat---------------ttcttcttctttaacacaagt--------atatgcataatt----------gttgttttgctctgctagcaa----tttcat-gttctatcgcttcttcttgctctg------------------------------------------------------------------------------------------------------------------atagcacttatg-tta-----tatttctt----------gttg----------ttcttc-------ttaagttagttt----aa-tttttctag----ctttcagtttttcgttttgagaga---ttatgcaagggaaactctttctttaagatggaggtgttggatgacaagctatttcatgcaacgctatctcagcgatcggaccttttacaaaatccaatctcagtccattattgataatcctgaccagcgcattgtggatgatcttagttccttcacttccgctgccctttccttctctttgactcttttcaatgctactgttgacttgatttctttcagcaatatcttgtacactatctatcctcccttgtttgttgttcttcttct----ctattccattggcggaacaactattagcgtctttcttggcaaggtatttcatc------ccctatcac----actttctctacctc---------------ttttcatttcg------------------------------a-cc----ttagacaa-taactctgt-----tttttctcatt-------gt----------------tcatttcagggattggttactcttaatttccttc-----aagagaagaaagaagctgacttccgttatggactagttcgtgtccgagaaaatgctgaatccattgctttctatggtggtga----------------------------------------------------------------------------------------------------------------------------------------------------------------------------------------------------------------------------------------------------------------------------------
>I28601_M030_Malvaceae_Sparmannia_africana_seq1
--------------------------------------------------------------------------------------------------rartwccggtg---------agcac------ttaggt-----------attgctctgctvkmasctgcttctttcaaatttcacttgtttatttacttgg--------gtttgrgtataatgytaaaarrtagaaactttaca--------------aaaaaatgtcagttcttagacttctattttagtcaat--------------------------------------------------------------------------------------------------------------------------------tgatttctc--------aawttwtg-------------------attwtstgtaatttkr-----wtttvttgg-gtttgttyaggtttttgtattgagaga---ttatgcaaaagaaactctttcwttaagatggaggtcttggatgacaagctattacatgcaacgttacctctcmaatcggacnttttacawaatccaatctcagtccattgtagataatcctgaccagcgcattgtggatgabgtcagctccttcacttccactgccctttcyttctctttgactcttttcaatgctgccattgacttgrtttctttcagcaatatcttgtttggcatctatcctccyttgtttgttgttcttctcct----ctattccattggyggaacagctattagtgtcttycttggcaaggtatcatttt-------------------------------tt---------------actttcatttac---------------------------wga-ct----ttcmacta-taactatgctgcy-tttctccctatgtctcaaatcttgtgtatatgt-cattttctcagggattggtctctcttaatttcctcc-----aagagaagaaagaagctgacttccgttatggacttgttcgygtgcgagaaaatgctgaatccattgct------------------------------------------------------------------------------------------------------------------------------------------------------------------------------------------------------------------------------------------------------------------------------------------------
>I28602_M031_Malvaceae_Mollia_sp_seq1
------------------ktaatggyaaaatcgatagttcgcaaaaatgyaagctattatacttctatttgtgtcaccgtcagttgaactctcacatcaaatctggac----------agaac------ccatgt------------------------------------------------------------------------tccatgmtgaag-------------------------------------------gccagtttcatyattatggctatt---------------------------------------------------------------------------------------------------------------------------------------aktactta----ttacaagttaca-------at-----------------ataattttg-----atttcttgg-wtttcttcagtttttcgttttgagaga---ttatgcaaaagaaaccctttctttaaggtggaggtcttggatgacaagctattacatgcarcgttacctctccaatcggaccttttacaaaatycaatctcagtccatdatagataacccygatcagcgcatagtggatgatctcagctccttcacttccactgccctttcmttctccttgaccctattcaatgctgctgtcgacttratttcttttagcaatattttgtatggcatctatccdcccttgtttsttgttcttctcct----ctattccattggtggaacagctattagcatctttmttggcaaggtatc--------------------------------tttttt---------------attttcatttac---------------------------acm-ct----ttcctccv-taachmtgc-----yttytgcctmtktcwytaatct----tatatgt-cattttctcaggggttggtctctcttaatttcctcc-----aagagaagaaagaagctgactttcgttatggacttgttcgtgtgcgagaaaatgctgaatccattgctttctatggtggtgaag--------------------------------------------------------------------------------------------------------------------------------------------------------------------------------------------------------------------------------------------------------------------------------
>I28603_M223_Malvaceae_Gossypium_hirsutum_seq1
---------------------------------------------------------------------------------------------------------------------------------------------------------gactaaggatacctcat---------------------------------------tgtgggtactt----------gc--attaacactgctagcaa----tagtgtcattctttagctacttcttgctctgc-----------------------------------------------------------------------------------------------------------------catcgatttatg-tta-----catttktt---------ggttg----------ttcttc-------ttaagttagtttatgttt-ttgttctag----ctttcagtttttcgttttgagaga---ttatgcaagggaaactctttctttaagatggagatgttggatgacaagctatttcatgcaacggtatctcactgatcggaccttttacaaaatccaatctcagtcaattattgataaccccgaccagcgcatagtggatgatcttagttcctttacttcmactgccctttctttctcwttgacgctcttcaatgctgccgttgatttgatatccttcagcaatatcttgtacactatctatcctcccttgtttgtagtacttcttct----ctattccattggtggaacagttdttagcatctttcttggcaaggtattgtatc-------cctatccc----acttacactacctc---------------tktttttttttg---g-----------------------aca-gt--------------------------------------------------------------------------------------------------------------------------------------------------------------------------------------------------------------------------------------------------------------------------------------------------------------------------------------------------------------------------------------------------------------------------------------------------------------------------
>I28604_M032_Malvaceae_Entelea_arborescens_seq1
-------------------------------------------------------------------------------------------------------------------------ac------ttaggt-----------attgctctgctagcagctgcttctttctaatttcacttctttatttatttacttgg----gtttgggtataatgctaaaa-atagaaactttac---------------ccaaaatgtcagttcttagacttctattttactta------------------------------------------------------------------------------------------------------------------------------------------------------ttact-------------------acaagttataattttg-----atttcttgg-gtttgtttaggtttttgtattgagaga---ttatgcaaaagaaactctttctttacgatggaggtcttggatgacaagctattacatgcaacgttacctctccagtcggactttttacaaaatccaatctcagtccattgtagataatcctgaccagcgcattgtggatgacgtcagctccttcacttccacagccctttccttctctttgactcttttcaatgctgccattgacttgatttctttcagtaatatcttgtttggcatctatcctcccttgtttgttgttcttctcct----ctattccattgggggaacagctattagtgtctttcttggcaaggtatatcatt------------------------------ttt---------------acttttatttaca--gac-------------------tttga-ct----ttccacca-taactatattgc--tttctccctatgtctcaaat---------------------------------------------------------------------------------------------------------------------------------------------------------------------------------------------------------------------------------------------------------------------------------------------------------------------------------------------------------------------------------------------------------------------------
>I28605_M235_Malvaceae_Abutilon_sp_seq1
-------------------------------------------------------------------------------------------------------------------------------------------------------------gaaaaacacagttcgt---atccatctaaccaaggatttgactgt----gtctacgaatagtt----------gttatatgt-----------------------gttctttagctatttctcgctctg------------------------------------------------------------------------------------------------------------------ctattaataatg-ata-----tggttgtt---------ggtcg----------ttcttc-------ttaagttactttatttag-tttttctag----ctttcagatttttgttttgagaga---ttatgccagggagacactttctttaagatggagatgttggatgacaagctacttcatgcaacgatacctcaccgatcgaacgttttataaaattcaatctcagtccattattgataaccctgaccaacgaattgtggatgatcttagttcctttacttccactgccctctctttctctttgacgctcttcaatgcggctgttgatttgatatccttcagcaatatcttgtacactatatatcctcccttgtttgttgtacttcttct----ctattccataggtggaacagccgttagcatctttattggcaaggtattgtatcc----ccccttcccc----acttgcactacct--------------ctttttttatttc----c-----------------------aca-ct----t-agasca--------------------------------------------------------------------------------------------------------------------------------------------------------------------------------------------------------------------------------------------------------------------------------------------------------------------------------------------------------------------------------------------------------------------------------------------------------------
>I28606_M033_Malvaceae_Reevesia_formosana_seq1
-----------------------------------------------------------------------------------------------------------------------------------------------------------------attgcttctttc---tttcacttcttctttaatacaag----------tatgtataattt---------gttattttgctctgcttgcaa----ttgc---atcctttcgtttcttcttgctttg------------------------------------------------------------------------------------------------------------------ctagaacttatg-tta---------tttc--------tttttg----------ttcttc-------ttaagttagttwgt-ttg-tttttctag----ctttcagtttttcgttttgagaga---ttatgctagagaaactctttctttgaggtggagatgttggatgacaagctatttcatgcaacgctatctctctgatcggaccttttacaaaatccaatctcagtccattattgataaccctgaccagcgcatagtggatgatcttagttccttcacttccactgccctttccttctctttgactcttttcactgctgctgttgacttgatttctttcagcaacatcttgtacactatctatcctcccctgtttgttgttcttcttct----ctattccattggcggaacagctattagcatctttcttggcaaggtactgcatc------tcctatcgc----amttgctctacmtc---------------tttwmtattta----g-----------------------aca-ct----t-cgtc----------------------------------------------------------------------------------------------------------------------------------------------------------------------------------------------------------------------------------------------------------------------------------------------------------------------------------------------------------------------------------------------------------------------------------------------------------------
>I28607_M034_Malvaceae_Mansonia_altissima_seq1
-------------------aaagaaaacccaaactaacataagaagaacaacaagaaaaymkwtrkrsmtwwgctg-------------------ttggagttccggtg---------aggac------ttttgc-----------tttgctgtgctagcaattgcttct-------------------ttaatvaaagtam----awgtatgtatgat------------------------------------------------wkttgttytttttgctttaccagcast-----------------------------------------------------------------------------------------------------------------ttatgtctt-----tatytrtt--------ttcttvtt-------gttcttc-------ttatgttagtttgggttt-tctttctag----ctttcagttttthdttttgagaga---ttatgcaagagaaactctttctttragatggagaagttggatgacaagttatttcatgcaacgctacctcavtgatcggdccttttacaaaatccaatctcagtccattattgataacccbgaccagcgcatngtggatgathttagttccttcacttccachgccctttccttctctttgacwcttttcaatgctgctgttgacttgatttctttcagcaatatcttgtacdccatctatyctcccttgttcgttgttcttgttct----ctattcvdtkggcggaaccacwcttagygtctttcttggcaaggtattgcatc------hcctwttac----acdtgctctamcyt-----yktwwwttayktttttdtttyg---------------------------acr-ct----t-yraccr-tamststgc-----ttctcctttgtct-------------catttg----tcatttcagggactggttactcttaatttccttc-----aagagaagaaggaagctgacttccgttatggtcttgttcgtgtccgagaaaacgctgaatcca-----------------------------------------------------------------------------------------------------------------------------------------------------------------------------------------------------------------------------------------------------------------------------------------------------
>I28608_M035_Malvaceae_Hosfordia_alata_seq1
--------------------------------------------------------------------------------------------------------------------------------------------------------------------------------------------------------------------------------------------------------------------------------------------------------------------------------------------------------------------------------------------------------------tgctattaataatg-cta-----tagttgtt---------ggttg----------ttcttc-------ttaakttacttkatttag-tttttctag----ctttcagattttcgttytgagaga---ttatgccagggaaacactttctttaagatggagatgttggatgacaagctacttcatgcaacgatatctcaccgatcgaacrttttataaaattcaatctcagtccattattgataaccctgaccarcgtattgtggatgatcttagttcctttacttccactgccctctctttctctttgacgctcttcaatgcrgctgttgatttgatatccttcagcaatatcttgtacactatctatcctcccttgtttgtggtrcttcttct----ctattccataggtggaacagctgttagcatctttattggcaaggtattgcatcc----cccctacccc----acttgcrctacctc---------------ttttttwwt--------------------------------------------------------------------------------------------------------------------------------------------------------------------------------------------------------------------------------------------------------------------------------------------------------------------------------------------------------------------------------------------------------------------------------------------------------------------------------------------------------------
>I28609_M036_Malvaceae_Pentaplaris_davidsmithii_seq1
-----------------------------------------------------------------------------------------------------------------------------------cttt-----------ttttggatttttgcagttacttctttc---tctcgcttcttctttaatacaag----------tatgtataatt----------gttgttttgctctgctagcaa----tggcatcgttcttttgcttcttcttgctctg------------------------------------------------------------------------------------------------------------------atagcaattatg-t-------tatatttg--------ttgttg----------ttctgc-------ttaagttagtttat---t-tttttctag----ctttcagtttttcgttttgagaga---ttatgcaagggaaactctttctttaagatggagatgttggatgacaagctatttcatgcaacggtatctcactgatcggaccttttacaaaattcaatctcagtccattattgataaccctgaccagcgcatagtggatgatcttagttccttcacttccactgccctttctttctctttgacacttttcaatgctgctgttgacttgatatccttcagcaatatcttgtacactatctatcctcccttgtttgttgtacttcttct----ctattccattggtggaacagttattagcatctttattggcaaggtattgcatc------ccctgtccc----acttgcactacctc---------------ttttttttttc----g-----------------------aca-ct----t-cgacca-taactc-------------------------------------------------------------------------------------------------------------------------------------------------------------------------------------------------------------------------------------------------------------------------------------------------------------------------------------------------------------------------------------------------------------------------------------------------------
>I28610_M037_Malvaceae_Heritiera_littoralis_seq1
---------------------------------------------------------------------ttcgctg-------------------gtggaattccggtg---------agcat------ttatgt--------------taggtgctagcaatt----------------gcgtcttctttaatacaag----------tatgtataat----------------------------------------------------tgttggtttgctctg------------------------------------------------------------------------------------------------------------------ctagaacttatg-tta-----tatttcta--------------------------cttc-------tcaagttggttta---at-tttttctag----ctttcagtttttcgttttgagaga---ttatgccagagaaactctttctttaagatggaggtgttggatgacgagctatttcatgcaacgctatctcagcgatcggaccttttacaaaatccagtctcagtccattattgataatcctgaccagcgcatagtggatgatcttaattccttcacttccactgccctttccttctctttgactcttttcaatgctttagttgacttgatttctttcagcaatatcttgtacactatctaycctccattgtttgtcgttcttcttct----ctattcgattggcggaacagttattagcatctttcttggcaaggtattgcatc------ccctatcac----actctctctgcctc---------------tttttatttcg----------------------------act-cg----t-tgacca-taactttgc-----tttcccccttt-------gtct----catttg----tcatttcagggattggttactcttaatttccttc-----aagagaagaaagaagctgacttccg-------------------------------------------------------------------------------------------------------------------------------------------------------------------------------------------------------------------------------------------------------------------------------------------------------------------------------------------
>I28611_M062A_Malvaceae_Durio_zibethinus_seq1
----------------------------------------------------------------------ttgctg-------------------gtggaattccggtg---------agaag------ttatgttt------tgctttgctatgctaccaatcacttgtttc---tttcgcttcttctttaatactag----------tatgtataac----------------------------------------------------tgttgttttgctctgctg----------------------------------------------------------------------------------------------------------------------------ccac---ttatatgtc--------ttgttg---------tttcttc-------ttaagttagtttatg----tttttctag----ctttcagtttttcgttttgagaga---ttatgcaagagaaactctttctttaagatggagatgttggatgacaagctatttcatgcaacgctatctcacccaccggaccttttacaaaatccaatctcagtccattattgataaccctgaccagcgcatagtggatgatcttagttccttcacttccactgccctttccttctctttgactcttttcaatgctgctgtcgacttgatttctttcagcaatatcttatacactatctatcctcccttgtttgttgttcttcttct----ctattctattggcggaacagctattagcatctttcttggcaaggtattgcatg------ctctatcaa----rcttgctctactth---------------tttttatttca----------------------------acg-ct----t-cgagca-taactttgc-----tttctcccttt-------gtct----catttg----tcatttcagggat----------------------------------------------------------------------------------------------------------------------------------------------------------------------------------------------------------------------------------------------------------------------------------------------------------------------------------------------------------------------------------------------
>I28612_M038_Malvaceae_Brachichyton_bidwillii_seq1
---------------------------------------accaagcaacttgtttactatctttgtgccttygctg-------------------gcggaattccggtg---------agcac------ttaggt-----------ttttctctgctagcaatt----------------gc---ttctttaatacaag----------tatgtataat----------------------------------------------------tgttggtttgctctg------------------------------------------------------------------------------------------------------------------ctagcacttatg-tta-----tatttcta--------------------------cttc-------tcaagttagttt----at-tttttctag----ctttcagtttttcgttttgagaga---ttatgcaagagaaactctttctttaagatggaggtgttggatgacgagctatttcatgcaacgctatctcagcgatcggaccttttacaaaatccaatctcagtccattattgataatcccgaccaacgcatagtggatgatcttagttccttcacttccactgccctttccttctctttgactcttttcaatgcttctgttgacttgatttctttcagcaatatcttgtacactatctatcctccactgtttgttgttcttcttct----ctattccatcggaggaacagttattagcatctttcttggcaaggtattgcatc------ccctatcac----tctttctgtacctc---------------tttttatttc-----t-----------------------act-ca----t-tgacat-taactctgc-----tttctcccttt-------gtct----catttg----tcatttcagggattggttactcttaatttccttc-----aagagaagaaagaagctgacttccgttatggacttgttcgtgtccgagaaaatgctgaatctattgctt-----------------------------------------------------------------------------------------------------------------------------------------------------------------------------------------------------------------------------------------------------------------------------------------------
>I28613_M039_Malvaceae_Eriotheca_macrophylla_seq1
---------------------------------------------------------------------------------------------------------------------------------------------------------------------------------gtggctgc------------------------------tattt----------aaattgttgttttgctggcaa----tggcatcgttattttacttcttcatgctctgctc-------------------------------------------------------------------------------------------------------------tgctagcaattatg-tta-----gatatttg--------ttgtts----------ttcttc-------ttaagttggtttat---t-tttttctag----ctttcagtttttcgttttgagaga---ttatgcaagagaaactctttctttaagatggagatgttggatgacaagctatttcatgcaacggtatctgactgatcggaccttttacaaaattcaatctcagtccattattgataaccccgaccagcgcatagtggatgatcttagttctttcacgtccactgccctttccttctctttgacacttttcaatgctgctgttgacttgatttccttcagcaatatcttatacactatctatcctcccttgtttgttgtacttcttct----ctattccattggtggaacagttattagcatctttcttggcaaggtattgcatc------ccttatcgc----acttgcactacctc---------------ttttttayttc----g-----------------------aca-ct----tccgacca-taactgy------------------------------------------------------------------------------------------------------------------------------------------------------------------------------------------------------------------------------------------------------------------------------------------------------------------------------------------------------------------------------------------------------------------------------------------------------
>I28614_M040_Malvaceae_Hydrogaster_trinervis_seq1
---------------------------------------------------------tgtacttctattctattttagtc-aattgaactctcacatgaaatttggacat-----a-magmat------scwtgt------------------------------------------------------------------------tccwtgtataag-------------------------------------------gccaattttatcattatggctattactyac---------------------------------------------------------------------------------------------------------tyattacaagttacaayca-----agtatgtaggtgtaaattattact-------acaatat-----------aataattctg-----atttcttgg-gtttcttcagttcttygttttgagaga---ttatgcwrargaaacvctttctttaagatggaggagttggatgacaagctattahatgcaacgttacctctccaatcgaaccttttacaaaatccagtctcagtccattatmgataaccchgaccaghgyatagtgkatgatctcagctccttcacbtccacbgcccttdccttctccttgacsctattcaatgctgctgtcgacttgatttcttttagcaacattcwgtatggcatctatcctccmttgtttgywgttcttctyyt----ytattccattgghggaacagctattagyrtctttcttggyaasgtrtc--------------------------------ttytkt---------------dytttcatwtay---------------------------acwvyt----whctmcmw-waactctgc-----tttctgcctbtgtctctaatct----tatatgt-cattttttcaggggttggtctctctkaatttcctsc-----aagagaagaaagargcagaytttcsttatggacttgttcgtgtscgagaaaatgctgaatccattkctttctat------------------------------------------------------------------------------------------------------------------------------------------------------------------------------------------------------------------------------------------------------------------------------------------
>I28615_M041_Malvaceae_Pterygota_brasiliensis_seq1
-----------------------------------------------------------------------------------------------------------------------------------------------------tctgtgctagcaatt----------------gtttcttctttaatacaag----------tatctatgcta---------------------------gcaa----ttgcat-gttctttcgcttcttattgctctg------------------------------------------------------------------------------------------------------------------ctagcacttatg-ttg-----tatttcta--------------------------cttc-------tcaagttagttt----at-tttttctag----ctttcagtttttcgttttgagaga---ctatgcgagagaaactctttctttaagatggagaagttggatgacgagctatttcatgcaacgctatctcagcgatcggacattttacaaaatccaatctcagtccattattgataatcctgaccagcgcatagtggatgatcttagttccttcacttccactgccctttccttctctttgactcttttcaatgcttctgttgacttaatttctttcagcaatatcttgtacactatctatcctccattgtttgttgttcttcttct----ctattccattggcggaacagttattagcatctttcttggcaaggtattgcatc------ccatttcac----actttctctacctc---------------tttttatttc-----g-----------------------act-ca----t-tgacca-taactc-------------------------------------------------------------------------------------------------------------------------------------------------------------------------------------------------------------------------------------------------------------------------------------------------------------------------------------------------------------------------------------------------------------------------------------------------------
>I28616_M042_Malvaceae_Leptonichya_maranta_seq1
--------------------------------------------acaacttgtgtactacctctgtgcctttgctg-------------------gtggaattccggtg---------agcac------ttaggt-------------------------------------------------------------------------------------------------------------------------------actgctctgctagctgctgcttcttccaaa-------------------------------------------------------------------------------------------------------------------------tca-----agtatgtg---ttatataattata-------tttcttc-----------tttaacttattagt-cttttttag----ctttcagttctttgttttgagaga---ttatgcmaaagaaactctttctttaagatggagatgttggatgacaagctactatatgcaacgctacctctccgatcgaactttttacaaaatccagtctcagtccatyattgataatcccgaccagcgcatagtggacgatctcagctccttcacttccactgccctttccttctctttgactcttttcaatgcctctgtcgacttgatctctttcagcaacatcttgtatggcatctatcctcctttgtttgttgttcttctcct----ctattccattggtggaacagctattagcgtctttcttggcaaggtattattgt------ttgcttcga---tgctgttaccatctc----------cctctttctttatgtt----g-----------------------aca-ct----t-gcggca-tgaccctac-----tttctccctgt-------gttt-----------------------------------------------------------------------------------------------------------------------------------------------------------------------------------------------------------------------------------------g----------------------------------------------------------------------------------------------------------------------------------------------------------------------------gtt
>I28617_M043_Neuradaceae_Neurada_procumbens_seq1
------------------------------------------------ggtttatgctttttgttagtttttactttatg---------gccttggttaattttgaaagggtcttgttaatgc------taaactaaatggactgatttcctttgctagtag----------------------------------------------------------------------------------------------------------ttatttgttcatccataaacaac----------------------------------------------------------------------------------------------------------------------------------aatatctg--------ctactcga-------atccatc-----tgatgctttcatcccgtaatattttctttt----ctkacagatctttgtcttgagaga---ttatgcaagagaaactcttgctctgagatggagatcatggatgacaagctactacatggaccgmtatttaagtgatcggactttttacaaaattcaatcccagtctatcattgataatcctgatcaacgaatcgtygatgacctgagtgcctttactggcacatcmctttctttttctctcacactttttaatgctgccgtkgacttgatatcttttagtaacatcytatacggtatctatcctcctttgtttgtcgttcttcttct----gtattccgttggtggaacagcgatcagtgttttcctcggaaaggta-------g---tcctytattct----tcttcaacaacctc------------------------------------------------------------------ggatca-caataaggc-----ttcttcatgtt---------------cattgat--------------------------------------------------------------------------------------------------------------------------------------------------------------------------------------------------------------------------------------------------------------------------------------------------------------------------------------------------------------------------------------------------------------
>I28618_M044_Malvaceae_Pentace_laxiflora_seq1
------------------------------------------------------------------------------------------------------------------------------------------------------------------------------------------------atacaag----------aatgtataatttata---attgttgttttggtctgctagctg----ttgcgt-gttatttggcttcttcttrctctg------------------------------------------------------------------------------------------------------------------ctagcgcttatg--------ttatatttc--------tcgctg----------ttcttc-------ttaatttagtttaa-----gttttctag----ctttcagtttttcgttttgagaga---ttatgcaaaagaaacgctttctttgagatggaggtgttggatgacaagcaatttcttgcaacgctatctcagtgatcggaccttttacaaaattcaatctcagaccattattgataatcctgatcagcgcatagtggatgatctgagtgccttcacttccactgccctttccttctctttgactcttttcaatgctgccattgacttgatttctttcagcaatatcttgtacgctatctatcctcccttgtttgttgttcttcttct----ctattccattggcggaacagctattagtatcttyyttgggaaggtattgcatc------ccctatcac----acttgctmttcmta---------------tttttactttg----------------------------aca-ct----t-tgacca-tgaatckgm-----ttwytkyyttw-------ktsk----mkwttk-------------------rkhtctytkmmtytycttc-----aagagaagaaagaagctgrcttmysttatggacttgttcgtgtccgvd--------------------------------------------------------------------------------------------------------------------------------------------------------------------------------------------------------------------------------------------------------------------------------------------------------------------
>I28619_M045_Malvaceae_Phragmotheca_mammosa_seq1
-----------------------------------------------------------------------------------------------------------------------------------------------------------ctagcaattgcttctttc---ttttgcttcttctataatgcaag----------tatgtataatt----------gttgttctgctccgctagcaa----tggcatcgttcttttgcttcttsttgctctg------------------------------------------------------------------------------------------------------------------ctagcagttttg-ttg----ttatatttg--------ttgttc----------ttcttc-------ttaagttagtttat---t-tttttctag----ctttcagtttttcgttttgagaga---ttatgcaagagaaactctttctttaagatggagatgttggatgacaagctatttcatgcaacggtatctcactgatcggaccttttacaaaattcartctcagtccattattgataaccctgaccagcgcwtagtggatgatcttagttccttcacttccactgccctttctttctctttgacacttttcaatgctgctgttgacttaatatccttcagcaatatcttgtacactatctatcctcccttgtttrttgtacttcttct----ctattccattggcggaacagctattagcatcattcttggcaaggtattgcatc------ccctatccc----acttgbactacctc---------------ttctttgtttc----g-----------------------aca-ct----w-ggrcca-taactatgc-----tttctcctttt-------gtct----cattta----tcatttcagggattggttactcttaatttccttc-----aagaaaagaaagaagctgacttccgatatggacttgttcgtgtccgggaaaatgctg-----------------------------------------------------------------------------------------------------------------------------------------------------------------------------------------------------------------------------------------------------------------------------------------------------------
>I28620_M046_Malvaceae_Camptostemon_shultzii_seq1
-----------------------------------------------------------wtygyttcattttactatr-----------------tyrarytktwrktr---------watwy------twgcgt---------------------------rcaw------------------------------------------------------------------------------------------gwyrwggtmcttkgwgatrywgrtactttgattttaga------------------------------------------------------------------------------------------------------cttcgagagatttgttttaa-----tatrttwwht------ttgttgtt-------gttcttc-------ttaagttagattatt-tt-tttttctag----ctttcagtttttcgttttgagaga---ttatgctagggaaactctttctttaagatggaggtgttggatgacaagctatttcatgcaacggtatctcactgatcggactttttacaaaattcaatctcagtccattattgataaccctgaccagcgcatagtggatgatcttagttccttcacttccactgccctttctttctctttgacactcttcaatgccactgttgatttgatwtcctyttcagggtggaattgatgtatcttgctttaactccttgtaacacttagtttgatcgttctctcccacttgaamatktgacaaccttgttggtagttggacc------------atcctgccgtg-a------------------------------agtaggatataga--g-----------------------atg-ca------caacta-tagatgtgg--------------------------------------acggaattttaggacac---------------------------------------------------------------------------------------------------------------------------------------------------------------------------------------------------------------------------------------------------------------------------------------------------------------------------------------------------------------------------------------------
>I28621_M153_Malvaceae_Trichospermum_sp_seq1
------------------ttattagttaaatataatg-----gtgaatatcagctcttgtagttctatttgagtca------aytgaactctyacatcamatttggac----------agaaa------ccatgt------------------------------------------------------------------------ttcrtgtataargc------------------------------------aaattgatcattaattcattatgkctattach-------------------------------------------------------------------------------------------------------------tagtacmagttacaacca-----agyrtgta----taaattattaca-------at-----------------ataattttg-----atttcttgg-vtttcttcagtttttcgttctgagaga---ttatgcaaaagaaacyctttctttaagatggaggtcttggatgacaagctattacatgcaacgttacctctccaatcggaccttttacaaaatccaatctcagtccattatagataatcccgaccagcgcatagtdgatgatctcagctccttcactthhwctgccvtttccttctccttgaccttattcaatgctgctgtcganttgatttcttttagcaatathttdtatggmatatatcctcccttgtttcttgttcttcthct----ctattccattggcggaacagctattagcatctttctsggcaaggtath---------------------------------ttttt---------------wwtttcatttac---------------------------aca-ct----ttgcayca-taattstgc-----tttctgctcgtgtcgctaatct----tagatgt-catttcctcaggggttggtctctcttaatttcctcc-----aagagaagaaagaagcagactttcgttatggacttgttcgtgtgcgagaaaatgctgaatccattgctttctatagtggtgaa---------------------------------------------------------------------------------------------------------------------------------------------------------------------------------------------------------------------------------------------------------------------------------
>I28623_M048_Malvaceae_Abroma_augusta_seq1
----tatatatatataaagacaaagatggggaacaattcagcaagcaacttgtctattacctctgtgcctttgctg-------------------gtggaattccggtg---------agcac------ttaggt-------------------------------------------------------------------------------------------------------------------------------actgctctgctagcttctgcttctgct-------------------------------------------------------------------------------------------------------------tctgcttcttcttt-cta-----tataattt--------gtattgta-------tttcttc-------ttaactaaacttattagtgttttcttag----ctttcaggttttcgttttgagaga---ttatgcaaaagaaactctgtctttaagatggagatgttggatgacaagctactacatgcagcgctacctctccgataggaccttttacaaactccagtctcagtccatcattgacaatcccgaccagcgcatagtggatgatctcagctccttcacttccaccgccctttccttctctttgactcttttcaatgccactatcgacttgatttctttcagcaacatcttgtatgccatctatcctcctttgtttattgttcttctcct----gtactccattggaggaacagccattagcgtctttcttggcaaggtattattat------ttgtttcaa----cactacctcattat---------------tatttatttcc----------------------------acg-ct----t-gcacca-taactttgctaagttttctccttgtg-----tttct----ggtttg----tggtttcagggattggtttctcttaatttccttc-----aagagaagaaagaagctgacttccgttatgga------------------------------------------------------------------------------------------------------------------------------------------------------------------------------------------------------------------------------------------------------------------------------------------------------------------------------------
>I28624_M049_Malvaceae_Corchoropsis_tomentosa_seq1
------------------------------------ttttttggtcatcgtctaggttttttttttgtcttcttta-------------------atctgyytygaatwg--------------------------------------------------------------------------------------------------------------------------------------------------------wtytkcytysytryymmawwtyyrtkrgyk---------------------------------------------------------------------------------------------------------ytkktkstksktktryttg-----trtwwgtw--------ktgtttctctggatcttttttc-------ttaagttagtttaat----ttttcttag----ctttcagttttttgttttgagaga---ttatgcaagggaaactctttctttaagatggagaggttggatgacaagccacttcatgcaacgctatctcagcgatcggaccttttacaaaatccaatctcagtccattatagataatcccgaccagcgcatagtggatgatcttagtgccttcacttccactgccctttccttctctttgactcttttcaatgctgctgttgacttaatttctttcagcaatatcttgtacactatctatcctcccttgtttgttgttcttgtcct----ttattccttgggtggaacagctattagcatcttccttggcaaggtattgaatc------tcctatctt----acttgttctacctc---------------tttytghttts-----------------------------------------------ykkttdkdh----------------------------------------------------------------------------------------------------------------------------------------------------------------------------------------------------------------------------------------------------------------------------------------------------------------------------------------------------------------------------------------------------------------------------------------------------
>I28625_M193_Malvaceae_Apeiba_tibourbou_seq1
------------------------------tagaaactttacaaaaatgtcagttcttagacttgtattttagtca-------------------attgawytygtgt-----------------------------------------------------------------------------------------------------------------------------------------------------caaatbatsawtyykwkcmtwtrmytdwwmcw------------------------------------------------------------------------------------------------------------------------------------rsyawgta----tawattattacw-------mmrttaca----wwyaaatataattttg-----atttcttgg-gtttgttcagkttttcgttttgagrga---ttatgcaaaagaaactctttctttaagntggagdtgttggatgacaagctaytacatgcarcgttacctstccaatcggaccttttacaaaatccaatctcagtccattatagataatcctgaccagcgcatagtggacgacctcagctccttcacttccacggccctttccttctctttgactcttttcaatgcygccgtagacttgatttctttcagcaatatcttgtatggcatctatcctcccttdtttcttgttcttcthct----ctattccattggyggaacagctatwagtatctttmttggcaaggtancttttk-------------------------ttcttttt---------------attttcatttay---------------------------aca-ctctaattccacta-taactwtgc-----tttctccstatgtctcaaatct----tgtatst-cattttctcagggattggtctctcttaatttcctsc-----aagagaagaragaagctgacttccgttatggacttgttcgtgtgcgggaaaatgctgaatccattgct------------------------------------------------------------------------------------------------------------------------------------------------------------------------------------------------------------------------------------------------------------------------------------------------
>I28626_M226_Malvaceae_Helicteres_guazumifolia_seq1
------------------------------------------------------------------------------------------------------------------------tac------ttgtrc----------tttcattaaagaagcaattgctwst-------------------ttaatgaaagtac----aagtatgtatga---------------------------------------------------ttgttgtttttgctctaccagcact-----------------------------------------------------------------------------------------------------------------ttatgcctt-----tatttatt--------ttmttgtt-------gttcytc-------ttatgttagtttgggtct-tctttctag----ctttcagttttttgttttgagaga---ttatgcaagggaaactctttctttaagatggagaagttggatgacaagttctttcatgcaacgctacctcactgatcggaccttttacaaaatccaatctcagtccattattgataaccccgaccagcgcattgtggatgatcttagttccttcacttccactgccctttccttctctttgactcttttcaatgctgctgttgacttgatttctttcagcaatatattgtacaccatctatcccccattgtttgttgttctygttct----ctattccattggcggaaccactcttaghgtctttcttggcaaggtattgcatc------ccctattat----actttytccacctctctattattattattattattattttg---------------------------aca-ct----t-cgacca-taactctrm-----yw---------------------------------------------------------------------------------------------------------------------------------------------------------------------------------------------------------------------------------------------------------------------------------------------------------------------------------------------------------------------------------------------------------------------------------------------
>I28628_M051_Malvaceae_Werklea_horrida_seq1
----------------------------------------------------------agatttttaaagcagatgtgggta-------------ttcgaattttacaa---------aatat------gcagat-----------------atttgagcagttgcctccctttc-----------------------------------------------at--------------------------------------tttctcttgcttcttcttggtctg------------------------------------------------------------------------------------------------------------------ctatcagtaat----------tatatwwt--------ttttggtt-------gttmttc-------ttaagttagtttatg----tttttttgcgwagatttcagttttttgtyttgagaga---ttatgcaagggaaactctttctttaagatggagatgttggatgacaagctatttcatgcaacggtatctcactgatcggacwttttacaaaattcaatctcagtccattvttgataaccctgaccagcgcatagtggatgatcttagttccttcacttccactgcyctttctttctctttgacactcttcaatgctgctgtcgatttsatatcattcagcaatatcttgtacactatatatccacccttatttgttgyacttcttct----ctattccattggtggaacagctattagcatctttcttggcaaggtattgtatc-----cctctatccc----acttgyactacctc--------------ttgtttggtttt----r-----------------------aca-cw----t-tgacca-tact---------------------------------------------------------------------------------------------------------------------------------------------------------------------------------------------------------------------------------------------------------------------------------------------------------------------------------------------------------------------------------------------------------------------------------------------------------
>I28629_M052_Malvaceae_Spirotheca_rosea_seq1
--------------------------------------------------------------------------------------------------cagctgcagag---------cgagc------aaaaac-----------cactaaatagtggctagagcgctgtgt---tgcagctgctatttaaat----------------------------------------tgttgttttgctagcaa----tggcattgtcattttgcttcttcatgctctgctc-------------------------------------------------------------------------------------------------------------tgctagcaattttg-tta-----tatatttg--------ttgtta----------gtcttc-------ttaatttggtttat---t-tttttctag----ctttcagtttttcgtgttgagaga---ttatgcaagagaaactctttctttaagatggagatgttggatgacaagctatttcatgcaacgttatcttactgatcggaccttttacaaaattcaatctcagtccattatcgataaccctgaccagcgcatagtagatgatcttagttctttcacttccactgccctttccttctctttgatacttttcaatgctgctgtcgacttgatttccttcagcaatatcttgtacactatctatcctcccttgtttgttgtacttattct----ctattccatcggtggaacagttattagcatctttcttggcaaggtatggcatt------ccctatcac---aacthsmactacatc---------------ttttttatttt----g-----------------------aca-tt----tscgacca-taactctgc-----tttcttctttt-------gtct----catttg----tcacttcagggattggttactcttaattttcttc-----aaga----------------------------------------------------------------------------------------------------------------------------------------------------------------------------------------------------------------------------------------------------------------------------------------------------------------------------------------------------------------
>I28630_M053_Malvaceae_Huberodendron_swietenioides_seq1
----------------------------------------------------------------------------------------------------------------------------------------------------------------------------------------------------------------------------------------------------ttagcaa----tggcatcgttcttttgcttctttttgctctgctc-------------------------------------------------------------------------------------------------------------tactagcaattgtg-tta-----tatatttg--------ttgttg----------ttcttc-------ttaagttagtttat---t-tttttctag----ctttcagtttttcgttttgagaga---ttatgcacgggaaactctttctttaagatggagatgttggatgacaagctatttcatgcaacggtatctcactgatcggaccttttacaaaattcaatctcagtccattattgataaccccgaccagcgcatagtggatgatcttagttccttcacttccactgccctttccttctctttgacacttttcaatgctgctgttgacttgatttccttcagcaatatcttgtacgctatctatcctcccttgtttgttgtacttcttct----ctattccattggcggaacagttattagcatctttcttggcaaggtattgcatc------ccctatcaa----acttgcatcacctc-------------attttcttatttt----g-----------------------aca-ct----t-ggacca-taactctgc-----tttctcctttt-------gtct----catttg----tcatttcagggattggttactcttaatttccttc-----aagagaagaaagaagctgacttccgttatggacttgttcgtgtccgagaaaatgctgaat--------------------------------------------------------------------------------------------------------------------------------------------------------------------------------------------------------------------------------------------------------------------------------------------------------
>I28631_M054_Malvaceae_Trochetiopsis_benjaminae_seq1
----------------------------------------------------tctactatctctgtggctttgctg-------------------ttggaattccggta---------tg---------acatgt-----------tttcatgaactagaaatt----------------stttattctttagtrcaactgtaccagyatatgcatart----------------------------------------------------tktggttttgctctgct--------------------------------------------------------------------------------------------------------------tgctctytttaatg-tt------tatatgty--------ktgtt-----------cttttc-------ttaagttwgtwta---ay-tttttctag----ctttcagtttttcgttttgagaga---ttatgcaarggaaactctttctttaagatggagrggttggatgacaagctatttcatgcaacgctatctcagcaaycggaccttttacaaaatccaatctcagtccattattgataatcccgaccagcgcatagtggatgatcttagttccttcacttccabtgccctttcvttctctttgactcttttcaatgctgcddttgacttaatttctttcagcaatatcttgtatactatctatcctcccttgtttgttgttcttgtmct----htattccttgggtggaacagctattagcatctttcttggcaaggtaytgaatc------mcctayctt----tcttgttctacctc---------------sttttatttyr----acccattgaccataacwttgctttacc-ca----t-tgacca-taacwttgc-----tttcttccttt-------stct----catttg----tcatttcaggaattggttamtcttaatttctttc-----aagaaaagaaagaagctgacttccgttatgggcttgttcgtgtcc-----------------------------------------------------------------------------------------------------------------------------------------------------------------------------------------------------------------------------------------------------------------------------------------------------------------------
>I28632_M055_Malvaceae_Eriolaena_candollei_seq1
--------------------------------------gttagcaymayttgymtacwawyyytgtggctttgctr-------------------wyrkaatysmrrys---------arsma------wtwtrk-----------tktcwtrraywrrwaaww----------------gwkwatwcyttwkwgmmar--------yryatssryway----------------------------------------------------crtgktwttgctctgyt--------------------------------------------------------------------------------------------------------------tgctctttttaatg-tt------tatatrtc--------ttgtt-----------cttttc-------tyaagttagttta---at-yytttctag----ctttcagtttttygttttgagaga---ttatgcaarggaaactctttctttragatggagargttggatgacaagctatttcrtgcaacgctatctcagcaatmggaccttttacaaaatccaatctcagtccattattgataatcccgaccagcgcatagtsgatgatcttagttccttcacttccactgccctttchttctctttgactcttttyaatgctgctgttgacttaatttctttcagcaatatmttgtatacyathtatcctcccttdtttgttgttvttgtcct----ttattccttgggcggaacagctattagcatctttcttggmaaggtaytgaatc------ccctayctt----tcttgttctacctc---------------bytttwwbtbw----------------------------abh-th----t-tgacca-tagttctt-----------------------------------------------------------------------------------------------------------------------------------------------------------------------------------------------------------------------------------------------------------------------------------------------------------------------------------------------------------------------------------------------------------------------------------------------------
>I28633_M056_Malvaceae_Adansonia_digitata_seq1
-------------------------------------------------------------------------------------------------------gcagag---------agagc------agaaac-----------ctgtaaatagcggccatagcattgcgt---tgcggctgctatttaaat----------------------------------------tgttgttttgctagcag----tggcatcgttattttgcttcttcatgctctgctc-------------------------------------------------------------------------------------------------------------cgctagcaattatg-tta-----tatatttg--------ttgttg----------ttcttc-------ttaagttagtttat---t-tttttctag----ctttcagtttttcgttttgagaga---ttatgcaagagaaactctttctttaagatggagatgttggatgacaagctatttcatgcaacgatatctcaccgatcggaacttttacaaaatccaatctcagtccattattgataaccccgaccagcgcatagtggatgatcttagttccttcacgtccactgcyctttccttctctttgatacttttcaatgctgctgttgacttgatttccttcagcaatatcttgtacaccatctatcctcccttgtttgttgtacttcttct----ctattccatcrgyggaacagttattagcatctttcttggcaaggtattgcacc------ccytattgc----gmttccactamytc---------------ttttttattttc---a-----------------------aca-ct----tccgacca-taattctgc-----tttatcctttt-------gtct----catttg----tcatttcagggattggttactcttaatttccttc-----aagagaagaa----------------------------------------------------------------------------------------------------------------------------------------------------------------------------------------------------------------------------------------------------------------------------------------------------------------------------------------------------------
>I28635_M058_Malvaceae_Byttneria_aculeata_seq1
---------------------------------------------------atatattacctctgttcctttgctg-------------------ttggaattccggtg---------agcac------ttaggt-------------------------------------------------------------------------------------------------------------------------------actgttctgctagctgcacctttcttcttt-------------------------------------------------------------------------------------------------------------------------tta-----aatgcttgact-----ctattgtg--------tttctt-------ctgaattaacttattag--cccttttag----ctttcagttttttgttttgagaga---ttatgccaaagaaactctttctttaagatggagaggttggatgactagctactatatgcaacgctatctctccgaccggactttttacaaaatccagtctcagtccattattgataatccggatcaacgtattgtggatgatcttagttccttcacttccactgccctttccttctctttaactcttttcaatgccactgttgacttgatttctttcagcaacattttgtatggcatttatcctcctttgtttgttgttcttctact----atattccattgggggaacggccattagcgtgtttcttggcaaggtatttattg-----tttatttcaa---cactattaacattta----------------------tttcc---------------------------tca-ct----t-gcatca-taactttgtcagcattctccctatt-------gtct----ggtttg----tggtttcagggattggtttcgcttaat--------------------------------------------------------------------------------------------------------------------------------------------------------------------------------------------------------------------------------------------------------------------------------------------------------------------------------------------------------------------------------
>I28637_M060_Malvaceae_Duboscia_vifidiflora_seq1
-----------------------------------------------------------------------------------tcgaactctcacatcaaatttggac----------agaaa------ccatgt------------------------------------------------------------------------tccatgtataaggc--------tcttatttaaccctttttgtaaagtttt-cattgccaattttatcattgtggctat----------------------------------------------------------------------------------------------------------------------tagtttacaacca-----agtatgta----taaattattact-------at-----------------ataattttg-----attttttgg-ctttcttcagtttttcgttttgaaaga---ttatgcaaaagaaaccctttctttaagatggaggtgctggatgactagctattacatgcaacgttacctctccaatcggaccttttacaaaatccaatctcagtccattatagataaccccgaccagcgcatagtggatgatctcagctccttcacttccattgcactttccttctccttgaccctattcaatgctgctgtcgacttgatttcttttagcaatattttgtatggcatctatcctcccttgtttcttgttcttctctt----ctattccattggcggaacagctattagcatctatcttggcaaggtatcg------------------------------tttcttt---------------attttcatttac---------------------------aca-ct----ttccaccc-taactctgc-----tttctgc--ctgtctctagtct----tatatgc-cattttctcagggtttggtctctcttaatttcctcc-----aagagaagaaagaagctgactttcgttatggacttgttcgtgtgcgagaaaatgctgaatccattgctttctatggt---------------------------------------------------------------------------------------------------------------------------------------------------------------------------------------------------------------------------------------------------------------------------------------
>I28638_M061_Malvaceae_Basiloxylon_brasiliensis_seq1
-----------------------------------------------------ttactatctctgtggttttgccg-------------------ttggaattccggtg---------agcac------tcatgt-----------ttttctctgctagcaatt----------------gcttcttctttaatacaag----------tatgrgtagt----------------------------------------------------tgttgggttgctctg------------------------------------------------------------------------------------------------------------------ctagcacttatg-tta-----tacttcta--------------------------cttc-------tcaagttagttt----at-tttttctag----ctttcagtttttcgttttgagaga---ttatgcaagagaaacgctttctttaagatggaggtgttggatgacgagcaatttcatgcaacgctatctcagcgatcggaccttctacaaaatccaatctcagtccactattgataatcctgaccagcgcatagtggatgatcttagttccttcacttccactgccctttccttctctttgactcttttcaatgcttctgttgacttgatttctttcagcaatatcttgtacactatctatcctccattgtttgttgttcttcttct----ctattccgttggcggaacggctattagcatctttcttggcaaggtattgcatc------ccctatcac----agtttctctacctt---------------ttctttatttt----t-----------------------agt-ca----t-tgacca-taactctgc-----tttctcccttt-------gtct----catttg----tcatttcagggattggttactcttaatttccttc-----aagagaagaaagaagctgacttccgttatggactggttcg----------------------------------------------------------------------------------------------------------------------------------------------------------------------------------------------------------------------------------------------------------------------------------------------------------------------------
>I28639_M249_Malvaceae_Gyranthera_amphibiolepis_seq1
-----------------------------------------------------------------------------------------------------------------------------------atgt-----------tttgctgtgctagcaattacttctttg---tttagcttcttctttaatacaag----------tgtgtagaatt----------gttggtttgctttgctagcaa----tggcatcgttctttggcttcttcttgctctgctt-------------------------------------------------------------------------------------------------------------tactagcaattatg-tta-----tatatttg--------ttgttg----------ttcttc-------ttaagttagtttat---t-tttttctag----ctttcagtttttcgttttgagaga---ttatgcaagggaaactctttctttaagatggagatgttggatgacaagctatttcatgcaacgatatctcaccgatcggaccttttacaaaattcaatctcagtccattatcgataaccccgaccagcgcatagtggatgatcttagttccttcacttccactgccctttccttctctttgacacttttcaatgctgctgttgacttgatttcctttagcaatatcttgtacgccatctatcctcccttgtttgttgtacttcttct----ctattccattggcggaacagttattagcatctttcttggcaaggtattgcatc------ccctatcaa----acttgcattacctc---------------tttttcttttttttgg-----------------------aca-ct----t-ggacca-taactcwgc-----tttctcccttt-------gtct----catttg----tcat-------------------------------------------------------------------------------------------------------------------------------------------------------------------------------------------------------------------------------------------------------------------------------------------------------------------------------------------------------------------------------------------------------
>I28640_M062B_Malvaceae_Diplodiscus_paniculatus_seq1
-------------------------------------------------------------------------------------------------------------------------------------------------------------------------------------------------------------------------------------------------------------------------------sttcttcttgcttta------------------------------------------------------------------------------------------------------------------ctagcgstykyr--------yyayattkv--------thdcwkyt-------cttsttwaatttgtctgctttwgtttaa-----gttttsywr----ctttcaratytycrktywkagaraaacmywwgcaaaagaaacgctttctttgagatggaggtgttggattacaagcaatttcttgcaacgctatctcagcgatcggaccttttacaaaattcaatctcagaccattattgataatcctgatcagcgcatagtggatgatctgagttccttcacttccactgccctttccttctctttgactcttttcaatgctgccattgacttgatttctttcagcaacatcttgtacactatctatcctcccttgtttgttgttcttcttcy----yywttccawtsdyggadmdgytattagtatctttcttggcaaggtattgcatc------ccctatcac----acttgctctaccta---------------gttttactttg----------------------------aca-cg----t-tgacca-taactctgc-----tttcttccttt-------ctca----cttttgg---tcatttcag--------------------------------------------------------------------------------------------------------------------------------------------------------------------------------------------------------------------------------------------------------------------------------------------------------------------------------------------------------------------------------------------------
>I28641_M063_Malvaceae_Brownlowia_peltata_seq1
---------------------------------------------------------------------------------------------------------------------------------------------------------tgctggcaatt----------------gcttcttctttaatacaag----------aatgtataatttata---attgttgttttggtctgctagctg----ttgcgt-gttctttcgcttcttcttgctctg------------------------------------------------------------------------------------------------------------------ctagcgctcatg--------ttatatttc--------tcgctg----------ttcttc-------ttaatttagtttaa-----gttttctag----ctttcagtttttcgttttgagaga---ttatgcaaaagaaacgctttctttgagatggaggtgttggatgacaagcaatttcttgcaacgctatctcagcgatcggaccttttacaaaattcaatctcagaccattattgataatcctgatcagcgcatagtggatgatctgagttcctttacttccactgccctttccttctctttgactcttttcaatgctgccattgacttgatttctttcagcaatatcttgtacactatctatcctcctttgtttgttgttcttcttct----ctattccattggcggaacagctattagtatctttcttggcaaggtattgcatc------ccccaccat----acttgcga--ccta---------------tttttactttg----------------------------aca-ct----t-tgaccg-taactctgc-----tttctwmmttw-------gyyg----cttttgg---tcatttcagggattagtttctcttaatttccttc-----aagagaagaaagaagctgacttccgttatggacttgttcgtgtccgagaaaatgctgaatc-------------------------------------------------------------------------------------------------------------------------------------------------------------------------------------------------------------------------------------------------------------------------------------------------------
>I28642_M064_Malvaceae_Burretiodendron_esquirolii_seq1
--------------------------------------------------------------------------------------------------------------------ttaatac-----------------------------------------------------------------------------------aagaaagcaaagt----------------------------------------------------tgtggttttgctctg------------------------------------------------------------------------------------------------------------------ttacctcttatg--------ttgtatctc--------ttgtt-----------cttttc-------ttaagctagtttaa-----tttttctag----ctttcagtttttcgttttgagaga---ttatgcaagagaaactctttctttgagatggagaggttggatgacaagctattttatgcaacgctatcttagcgatcggaccttttacaaaatccaatctcagtccattattgataatcctgaccagcgcatagtggatgatcttagttccttcacttccactgccctttccttttctttgactcttttcaatgctgctgttgacctaatatcattcagcaatatattgtacaccatctatcctccct---------------------------------------------------------------------------------------------------------------------------------------------------------------------------------------------------------------------------------------------------------------------------------------------------------------------------------------------------------------------------------------------------------------------------------------------------------------------------------------------------------------------------------------------------------------------------------------------------------------------------------------------------
>I28643_M065_Malvaceae_Hermannia_flammea_seq1
tg--cacaaatatatacagacaaagawgaggaacaatttagcaagcagcttctatactatctctgtggcttcgctg-------------------gtggaattccggtg---------agcac------ttaggt-------------------------------------------------------------------------------------------------------------------------------actgctctgctgcttctttctttct------------------------------------------------------------------------------------------------------------------------------------------------------ttattgca-------accaaacga---aaccagtataaactta--accttgttttag----ctttcagtttttcgttttgagaga---ttatgcaaaagatactctttctctaagatggagaagttggatgacaagctattacatgcaacgctacctctccgatcggaccttttacaaaatccaatctcagtccatcatagacaatcccgaccagcgcattgtggacgatctcagctccttcacttccaccgcactctcattctccctcacttttttcaacgccgccgttgatttgatttccttcagcaatatcttgtacaccatctatcctcctttgtttgttgttctcctcct----ctattccattggtggaacagccattagcatctttcttggcaaggtagtatttc-----ttacaatccc------ctctactattta--------------cttaattgcttt----g-----------------------atg-ct----c-ccacta-taaccst------------------------------------------------------------------------------------------------------------------------------------------------------------------------------------------------------------------------------------------------------------------------------------------------------------------------------------------------------------------------------------------------------------------------------------------------------
>I28644_M066_Malvaceae_Thomasia_solanaceae_seq1
tgataatttgctatcgaagacaaagaccaggaacaattcagcaagcagcttgtctactacctctgtagctttgctg-------------------gtggaattccggtg---------agcac------ttaggt-----------actgctctgctagcag--------------------------------------------------------------------------------------------------------------------ctgctcgttcttct----------------------------------------------------------------------------------------------------------tcttcttaatcacaacca-----tgtatgct--------ataatgta-------tttgttc-------ttgacttaga---------ttgttttgg----ctctcaggtttttgtgttgagaga---ttatgcaaaagaaactctttctttaagatggagaagttggatgacaagctattacatgcaacgctacctctctgatcggaccttctacaaaattcaatctcagtccattatagataatcccgaccagcgcatagtggatgatctcagctccttcacctccactgccctttccttctctttgactcttttcaatgctgctgtcgatttgatttctttcagcaatatattgtacggcatttatcctcctttgtttgttgttcttctcct----ctattccatcggcgggacagctattagcgtctttcttggcaaggtatttcttcgaattcccccatcattgacattcgctttacctc---------------ttttttatttcg---------------------------agg-ct----t-ccacca-taactctgc-----tttctgcctct-------gtct----cgtttg----ctctttcagggattggtctctcttaatttccttc-----aagagaagaaagaggctgacttccgttatgggcttgttcgtgtgcgagaaaatgct------------------------------------------------------------------------------------------------------------------------------------------------------------------------------------------------------------------------------------------------------------------------------------------------------------
>I28645_M067_Malvaceae_Guichenotia_ledifolia_seq1
--------------------------ccaggaacaattcagcaagcagcttgtctactacctctgtagctttgctg-------------------gtggaattccggtg---------agcac------ttaggt-----------actgctctgctagcagctgc-----------------------------------------------------------------------------------------------------------tccttctcctcctcctcct----------------------------------------------------------------------------------------------------------tcttctttattacaaccaaagtatgtatgct--------ataatgta-------tttgttc-------tcgacttagt---------ttgttttcg----ctctcaggtttttgtgttgagaga---ttatgcaaaagaaacactttctttaagatggagaagttggatgacaagctattacatgcaacgctatctttccgatcggaccttttacagaattcagtctcagtccattatagataatcccgaccagcgcatagtggatgatctcagctctttcacttctactgccctttccttctctttgactcttttcaatgctgctgtcgatttgatctctttcagcaatatcttgtacggcatttatcctcctttgtttgttgttctcctcct----ctattccattggcgggacagctattagcgtctttctgggcaaggtatttcttcgaattcccccatcactgacactcgctctacctc-----------------ttttatttcg---------------------------agg-ct----t-ccacca-taactctgc-----tttctccctct-------gtct----catgtg----ttctttcagggactggtcagtcttamtttccttc-----aagagaagaaagaggcggacttccgttatggacttgttcgcgtgcgagaaaatgctgaatcc------------------------------------------------------------------------------------------------------------------------------------------------------------------------------------------------------------------------------------------------------------------------------------------------------
>I28646_M068_Malvaceae_Helmiopsis_sp_seq1
---------------------------------------------caacttgtctactatctctgtggctttgctg-------------------ttggaattccggtg---------agcac------ttatgt-----------tttcatgaactagaaatt----------------stttattmttta--------gtrcaagyatatgcatart----------------------------------------------------tgtggttttgctctgct--------------------------------------------------------------------------------------------------------------tbctctttttaatg-tt------tatatdtc--------ttgtt-----------ctttyc-------tyaagttwgttta---at-tttttytag----ckttcagtttttcgttttgagaga---ttatgcaagggaaactctttctttaagatggagadgttggatgacaagctatttcatgcaacgctatctcagyaatcggwccttttabaaaatccaatctcagtccattattgataatcccgaccagcgcatagtggatgatcttagttccttcacttccacngccctttcmttctctttgactcttttcaatgctgcwgttgacttaatttctttcagcaatatcttgtatacyatctatcctcccttgtttgttgttmttgtcmt----ttattccttgggcggaacagctattagcatctttcttggcaaggtaytgaatc------ccctayckt----tvttgttctacctc---------------gttttwwtttc----g-----------------------acy-ba----t-tgacca-taactttgc-----ttccttctttt-------gtct----catttg----tcatttcaggaattggttactcttaatttctttc-----aagaaaagaaagaagctgacttccgttatgggcttgttcgtgtacgagaaaatgctgaatccattgctt-----------------------------------------------------------------------------------------------------------------------------------------------------------------------------------------------------------------------------------------------------------------------------------------------
>I28647_M069_Malvaceae_Cheirolaena_linearis_seq1
-----------------------------------------------------------------------tgctg-------------------ttggaattccggtg---------agcac------ttattt-----------tttcatgaactagaaatt----------------ctttattctttggtacaactgtacaagtatatgcatagt----------------------------------------------------tttggttttgctttgct--------------------------------------------------------------------------------------------------------------tgcactttytaatg-tt------tdtatgtc--------ttgtt-----------ctttyc-------ttaagttwgttta---at-tttttctag----ctttcagtttttcgttttgagaga---ttatgcaadggaaactctttctttaarwtggagrggttggatgacaagctatttcatgcaacgctatctcagcaatcggaccttttacaaaatccaatctcagtccattattgataatcchgaccagcgcatwgtggatgatcttagttccttcacttccaytgccctttcmttytctttgactcttttcaatgctgcdgttgacttaatttctttcagcaatatcttgtatactatmtatcctcccttgtttgttgttcttgtcct----ttattccttgggcggaacagctattagcatctttcttggcaaggtaytgaatc------ccctryctt----tctkgttctacctc---------------sttttatttyg----------------------------acc-ca----t-tgacca-taacwttgt-----tttcttccttt-------ctct----catttg----tmattymrgrawtkgkttactcttaatttctttc-----aagaaaagaaagaagctgacttccgttatgggcttgttcgtgtacgagaaaatgctgaatccattgct------------------------------------------------------------------------------------------------------------------------------------------------------------------------------------------------------------------------------------------------------------------------------------------------
>I28648_M070_Malvaceae_Helmiopsiella_madagascariensis_seq1
-------------------------------------------------------------------gctttgctg-------------------ttggaattccggtg---------agcac------ttatgt-----------tttcatgaactagaaatt----------------gtttattmttta--------gtgcaagcatatgcataat----------------------------------------------------yktggttttgctctkyt--------------------------------------------------------------------------------------------------------------tkctcttttyaatg-tt------tatatrtc--------ttgtt-----------cttttc-------tyaagttwgttta---at-tttttctag----ctttcagtttttcgttttgagaga---ttatgcaadggaaactctttctttragatggagadgttggatgacaagctatttcatgcaacgctatctcagcaatcggaccttttacaaaatccaatctcagtccattattgataatcccgaccagcgcatagtggatgatcttagttccttcacttccacygccctttcmttctctttgactcttttcaatgctgcwgttgacttaatttctttcagcaatatcttgtatacnatmtatcctcccttgtttgttgttcttgtcct----ttattccttgggsggaacagctattagcatctttcttgrcaaggtahtgaatc------ccctayctt----tcttgttctacctc---------------vtttttatttc----g-----------------------acc-ta----t-tgacca-taactttgc-----tttcttccttt-------gtct----catttg----tcatttcaggaattggttactcttaatttctttc-----aagaaaagaaagaagctgacttccgytatgggcttgttcgtgtmcgagaaaatgctgaatccattgctt-----------------------------------------------------------------------------------------------------------------------------------------------------------------------------------------------------------------------------------------------------------------------------------------------
>I28649_M071_Malvaceae_Goethalsia_meiantha_seq1
-----------------------------------------------------------------------------------------------------------c----------agaga------ccatgt------------------------------------------------------------------------tcaatgtataagg----------cttatttaaccctttttgtaaagtttt-catgaccaattttatcattatggctattac-------------------------------------------------------------------------------------------------------------------tactttacaccca-----agtatgta-----aaattattact-------at-----------------ataactttg-----atttcttgg-ctttcttcagtttttcgttttgaaaga---ttatgcaaaagaaaccctttctttaagatggaggtgctggatgactagctattacatgcaacgttacctctccaatcggaccttttacaaaatccaatctcagtccattatagataaccccgaccagcgcatagtggatgatctcagctcctttacttccattgcactttccttctccttgaccctcttcaatgctgctgtcgacttgatttcttttagcaatattttgtatggcatctatcctcccttgtttcttgttcttctcct----ctattccattggtggaacagctattagcatctttcttggcaaggtatct------------------------------tttcttt---------------attttcatttac---------------------------aca-ct----ttccacca-tgaccctgc-----tttctgc--ctgtctgtaatct----tatatgt-cattttctcagggtttggtctctcttaatttcctcc-----aagagaagaaagaagctgactttcgttatggacttgttcgtgtgcgagaaaatgctgaatccattgctt-----------------------------------------------------------------------------------------------------------------------------------------------------------------------------------------------------------------------------------------------------------------------------------------------
>I28650_M072_Malvaceae_Clappertonia_ficifolia_seq1
------------------------------------------atcaatttracacaaaagwttattgttagaaacccagt------------------aaactgraat----------agaa-----------gt------------------------------------------------------------------------ataaagc----------------tttatttaacactaattataaagttttccatggctgattcyatccttaakcctcttta-------------------------------------------------------------------------------------------------------------------yttatyacaaaaa-----tgtat-----------aaataagt-------mtgtatg-----------catacttttg-----atttcttgntcttctttcaggtttthgttttgagaga---ttatgcaaaagaaactctttctttavgatggaggtgttggatgacdagcyattacatgcaacgttacctctccaatcggachttttacaaaatccaatctcwgtccatcatagataaccctgaccagcgcatagtggatgatcttagctccttcacttccactgccctttccttctctttgactcttttcaatgckgccgtagacttgatttctttcagcaatathttgtahggmatctatcctcccttgtttattgttcttctcct----ctattcgattggcggaacagctattagcatctttcttggcaaggtats--------------------------------tttttt---------------attttcatttac---------------------------acw-ct----ttccacta-taactctgc-----tgcctgcatctgtctcawatct----tttacat-aattttctcagggattggtctctcttaatttcctcc-----aagagaagaaagaagctgacttccgttatggacttgttcgtgtgcgagaaaatgctgaatccattgct------------------------------------------------------------------------------------------------------------------------------------------------------------------------------------------------------------------------------------------------------------------------------------------------
>I28652_M074_Malvaceae_Hildegardia_barteri_seq1
------------cttaaagacaaagacgaggaacaattcaccaagcaactcgtttattatctgtgtgcctttgctg-------------------gtggaattccggtg---------agctc------ttatgt-----------ttttctgggctatcaatt---------------------------------------------------------------------------------------------gcat-gttcattcgcttcttgttgctctg------------------------------------------------------------------------------------------------------------------cgattgcttatg-tta-----tatttcta--------------------------cttc-------tcaagttagttt----at-tttttctag----ctttcagattttcgttttgagaga---ttatgcaagagaaaccctttctttaagatggaggtgttggatgacgagctatttcatgcaacgctatctcagcgatcggacgttttacaaaatccaatctcagtccattattgataatcctgaccagcgcatagtggatgatcttagttccttcacttccactgctctttccttctctttgacccttttcaatgcttctgttgacttgatttctttcagcaatattttgtacactatctatcctccactgtttgttgttcttcttct----ctattccattggcggaacagttattagcatctttcttggcaaggtattgcgtc------ccctctcac----acattctctacctc---------------tttttatttcg----------------------------act-ca----t-tgacca-ttactctgc-----attctcccttt-------ctgt----catttg----tcatttcagggattggttactcttaatttccttc-----aagagaagaaagaagctgacttccgttatggacttgttcgtgtccgagaaa-----------------------------------------------------------------------------------------------------------------------------------------------------------------------------------------------------------------------------------------------------------------------------------------------------------------
>I28653_M168_Malvaceae_Theobroma_cacao_seq1
---------------------------gaggagcaattcaccaagcaacttgtgtactacctctgtggctttgctg-------------------gtggaattccggtg---------agcac------ttaggt-----------actgctctgctagcagctgca----------------------------------------------------------------------------------------------------tctttctttcgccgcttcttcttgt----------------------------------------------------------------------------------------------------------tgttgtttattacgagca-----cttatgcacg---------------------------------ctctaacatgtt---------tcttgttaa----ctttcagttcttcgttttgagaga---ttatgcaagagaaattctttctctaagatggaggtcttggatgacaagctattacatgcaacgctacctctccgatcggaccttttacaaaatccagtctcaatccattattgataatcccgaccagcgcatagtggacgacctcagctccttcacttccactgcccttgccttctctttgactcttttcaatgctgctgtcgacttgatttctttcagcaatatcttgtacgccatctaccctccgttatttgtcgttcttctcct----ctattctatcggcggaacagctattagcgtctttcttggcaaggtatttgtctgaa-tgccctatggt----tcgccctcggtcta----------------------------------------------------------cc----t-ctgcca-tgactctgc-----ttcct---------------------catttg----tggtttcagggattggtcaatcttaatttccttc-----aagagaagaaggaagctgacttccgttatggacttgttcgtgtgcgagaaaatgctgaatccattgctttctacggtggtgaagataat---------------------------------------------------------------------------------------------------------------------------------------------------------------------------------------------------------------------------------------------------------------------------
>I28654_M105_Malvaceae_Pachira_aquatica_seq1
--------------------------------------------------------------------------------------------------------------------------------------------------------------gccatagcgctgcat---tgtggctgc------------------------------tattt----------aaattgttgttttgctggcaa----tgacatcgttattttacttcttcatgctctgctc-------------------------------------------------------------------------------------------------------------tactagcaattatg-tta-----gatatttg--------ttgttg----------ttcttc-------ttaagttggtttat---t-tttttctag----ctttcagtttttcgttttgagaga---ttatgcaagagaaactctttctttaagatggagatgttggatgacaagctatttcatgcaacggtatctgactgatcggaccttttacaaaattcaatctcagtccattattgataaccccgaccagcgcatagtggatgatcttagttctttcacttccactgccctttccttctctttgacactcttcaatgctgctgttgacttgatttccttcagcaatatcttatacactatctatcctcccttgtttgttgtacttcttct----ctattccattggtggaacagttattagcatctttcttggcaaggtattgcatc------ccttatcgc----acttgcactacctc---------------ttttttatttc----g-----------------------aca-ct----tccgacca-taactgtgc-----tttctcctttt-------gtct----catttg----tcatttcagggattggttactcttaatttccttc-----aagagaagaaagaagctgacttccgttatggacttgttcgtgtccgagaaaa----------------------------------------------------------------------------------------------------------------------------------------------------------------------------------------------------------------------------------------------------------------------------------------------------------------
>I28655_M148_Malvaceae_Robinsonella_mirandae_seq1
--------------------------------------------------------------------------------------------------------------------------------------------------------------------------------------------gataattggactgt----ggctaaatatagtt----------gttatttgt-----------------------gttctttagctatttcttgctctg------------------------------------------------------------------------------------------------------------------cttttagtactg-cta-----tatttttg---------ggttg----------ttcttc-------ttaag----tttatttat-tttttctag----ctttcagattttcgttttgagaga---ttatgccagggaaacactttctttaagatggagatgttggatgacragcwacttcatgcaacgatatctcaccratcgaacattttataaaattcaatctcagtccattattgataaccctgaccagcgkattgtggatgatcttagttcctttacttccactgccctttctttctctttgacgctcttcaatrcggctgttgatttgatatccttcagcaatatcttgtacactatctatcctcccttgttygtggtacttcttct----ctattccatrggtggaayagctattagcatctttmttggcaaggtmcyscayyy----avsctacccc----acttgcactrcct--------------ccttttytatttc----c-----------------------aca-ct----t-camymka--mytttgc-----tttctatttgt-------gtct----catttg----tcatttcagggattggtttctcttaatttccttc-----aagagaagaaagaagctgacttccgttatggact----------------------------------------------------------------------------------------------------------------------------------------------------------------------------------------------------------------------------------------------------------------------------------------------------------------------------------
>I28656_M002_Malvaceae_Tilia_americana_seq1
-------------------------------------------------------------------cctttgctg-------------------gtggaattccggtg---------agcac------ttatgt-----------ttttctgtgctagcagtt----------------gcttcttctttagtacaagt--------atatgtataatt----------gttgttttactctgttagcaa----ttgcat-gttctttcgcttcttcttgctctg------------------------------------------------------------------------------------------------------------------atagcacttatg-t-------tatatttc--------ttgttg----------ttcttc-------ttaagttagttta----a-tttttctag----ttttcagtttttcgttttgagaga---ttatgcaagagaaactctttctttaagatggaggtgttgggtgacaagccatttcatgcaacgctatctcagcgatcggaccttttacaaaatccaatctcagtccattattgataatcctgaccagcgcatagtggatgatcttagttccttcacttccgctgccctttccttctctttgactcttttcaatgctgctgttgacttgatttctttcagcaatatcttgtatactatctatcctcccttgtttgttgttcttcttct----ctattccattggcggaacagctattagcgtctttcttggcaaggtattgcatc------ccctatcac----acttgctcaacctc---------------tttttatttcg------------------------------a-cc----ttcaacca-taactctgc-----tttctcccttt-------gtct----catttt----acatttcagggattggttactcttaatttccttc-----aagagaagaaagaagctgacttccgttatggacttgttcgtgtccgagaaaatgctgaatccat----------------------------------------------------------------------------------------------------------------------------------------------------------------------------------------------------------------------------------------------------------------------------------------------------
>I28657_M180_Malvaceae_Triumfetta_lappula_seq1
----------------------------------------------atttgacacagaacattataattagaggtatacc-----------------------------------------------------ga------------------------------------------------------------------------ataacrc----------------tttatttaacactaactataaactatgcyatggctgattcsaymtytwadscyyy------------------------------------------------------------------------------------------------------------------------------------------------------------------------------------------ttacttatt-----atttcttgstcttctttcagtttttcgttttragaga---ttatgcaaaagaagttctttctttaagatggaggtgttggatgacaagctattatatgcaacgatacctctccaatcggaccttttayaaaatccaatctcagtccatcatagataaccctgaycagcgcatagtggatgatcttagctccttcacttccactgccctytccttctctttgacttttttcaatgctgctatagacttgatttctttcagcaatatcttgtayggcatttatcctcccttgtttattgttcttctcct----ctattcgattggcggaacagckattagcgtctwtcttggcaaggtatc--------------------------------tytttt---------------attttcatttac---------------------------aca-ct----ttccmcca-taaytctgc-----tttctgcctctgtctcaaatct----tttacat-ca-tttctcagggat----------------------------------------------------------------------------------------------------------------------------------------------------------------------------------------------------------------------------------------------------------------------------------------------------------------------------------------------------------------------------------------------
>I28658_M160_Muntingiaceae_Muntingia_calabura_seq1
------------------------------------------aagcaactcctctactatctggccggcttcgcgg-------------------gtggtgttccggtg---------agcatgtcttattaggt-------------------------------------------------------------------------------------------------------------------------------atatttgtttatcctattcatctactctgtc--------------------------------------------------------------------------------------------------------tttcctcttctcat--------------------------ctcttgtt-----ttgcctttcgcc--ccttaatttgctttgtc-----------------cttccagttctttgtactcagaga---atacgccagggaaacgctcgcattgaggtggagagcctggatgactagcttctacatgcaacgctacctcactgatcgagccttctacaaaatccagtcccagtccatcatcgataatcccgatcagcgcattgtcgacgaccttagttccttcagttcaactgccctttccttctctttgaccctattcaatgctgccgttgacttgatttcattcagcaacatcctttacggtatctaccctcctctcttcgtcgttcttctcct----ctattccattggtggaacccttatcagtgtatatctcggcagggtaatttttt-----cgtccatcct---ctccttttctatctc-----------ccc---------------cga----------------------acg-ctt---tccggtta-tcaatttat-----atgcaaccctctt---gaatcc-atgcaaactg-tttcacttcaggacttggtcacccttaatttccttc-----aagagaagaaagaggcggacttccgttatggactcgtacgcgttagagaaaatgccgaatccat----------------------------------------------------------------------------------------------------------------------------------------------------------------------------------------------------------------------------------------------------------------------------------------------------
>I9832_V002_Malvaceae_Luehea_speciosa_seq1
-----------------------------------------------acttgtctactacctctgtgcctttgctg-------------------gcggtattccggtg---------agcac------ttaggt-----------attgctctgctagcagctgcttcttttcgtcttcttcttcttyttcattactt------aggttaggtttamtgstaaa--atcgaaastttm----------------caaaaatgtcmgctcytatrcttctacttgagtcmattraacycwyacatyraatttggacagaaaccatgttytakkywtrarkmdkrbttrwyvmwyyktwtmwrkwdnkydykvscwwyyhwwthwhtmwkkhtvhtaywbsttacwwrttacdagca-----avtrtgta----traaytatt------------------------asaatataattttg-----vtttcttgg-ctttcttcagtttttcgttttgagaga---ttatgcaaaagaaaccctttctttaagatggaggtcttggatgacaagctattayatgcaacgttacctctccaatyggaccttttacaaaattcaatctcagtccattgtngataaccchgaccagcgcatagtggaygatctcagctccttcacttccactgccctttccttctccttgaccntattcaatgctgctgtcgacttgatttcttthnnnrhwathtbntdtdkndyhthtmnnchcbyktntntbktbytnytcny----ctmtdhnnhhdbbggnacagctattagcatctttcttggcaaggtatctttkykht---------------------------------------------wttyhywthyay---------------------------acw-yt----bhccacca-taactctgc-----tttctgcctytgtctttaatct----tatrtgt-cahtttctcagggtttggtctctcttaatttcctcc-----aagagaagaaagaagctgacttncgttatggacttgttcgtgtgcgagaaaatgctgaatctattgctttctatrgtggtgaagataatgaactccaacttttgttgcagcgcttcacaagtgcctttgaaaatttgactgtatg------------------tcattctcatttcctaa--------------------------------------------------------------------------------------------------------------------------------------------------------------------------------
