# Supplementary material for: Localized Phylogenetic Discordance Among Nuclear Loci Due to Incomplete Lineage Sorting and Introgression in the Family of Cotton and Cacao (Malvaceae)
Source: Front Plant Sci. 2022 Apr 13;13:850521. doi: 10.3389/fpls.2022.850521 (PMC9043901; doi:10.3389/fpls.2022.850521)
Supplement: Supplementary file 1 [file Data_Sheet_1.ZIP › Alignments_v4/L154.fasta]

>I23352_M001_Malvaceae_Bombax_ceiba_seq1
--------------------------------------------------------------------------------------------------------------------------------------------------------------------------------------------------------------------------------------------------------------------------------------------------------------------------------------------------------------------------------------------------------------------------------------------------------------------------------------------------------------------------------------------------------------------------------------------------------------------------------------------------------------------t---ggcaagatcctccgtttagagcttgagaacttcaagtcctacaagggtttacaaactattggtcctttctacgacttcactgccattattggtccgaatggagcaggcaagtccaatctcatggacgcaatcagcttcgtacttggagtccggacgggccagctccgtggggcccaactcaaagacctaatctatgcttacgaygaccgcgaraaagaacaacgtggccgacgagcttttgtgcggctagtttaccaacttgccggtggctccgagctctgtttcactcgttccatcaccagtgccg---gtggtagcgagtatcgtatcgacagtagtgttgtaaactgggatgagtacaatgggaagytgagatcccttggtattctcgttaaggcccgaaattttcttgtttttcaggta----tttt--------------------tttta-------attgtgcgtgtgtaaagtataaacgtcaaatgg---gatttta----------------gt-ggaattaacgct-aatttgtaaggggtaacg--------gtatcattttcgtgatttttttttttgt-gatcttagggtgatgtggaatccattgcttcaaaaaatccaaaagaac------------------------------------------------------------------------------------------------------------------------------------------------------------------------------------------------------------------------------------------------------------------------------------------------------------------------------------------------------------
>I23353_M002_Malvaceae_Tilia_americana_seq1
----------------------------------------------------------------------------------------------------------------------------------------------------------------------------------------------------------------------------------------------------------------------------------------------------------------------------------------------------------------------------------------------------------------------------------------------------------------------------------------------------------------------------------------------------------------------------------------------------------------------------------------------------------------------------------ttcgcwtagagcttgagaacttcaagtcctacaagggcctccaaactatcggtcccttctccgacttcaccgccatwattggtccgaatggggcgggcaagtccaatctcatggaygcaatcagcttcgttcttggagtccgaacgggccakctccrtggggcccaactcaaagayctaatctacgcttacgacgaccgcgaaaaagaacaacgtggtmgacgcgcatttgtgcgattagtttaycaacttgcyggtggctccgagctctgtttcacccgttccatcaccagtgccg---gcggtagtgagtaccgtatcgacagcagcgttgtcaactgggahgartacaatgggaarttgagatcccttggbattytcgttaaggcmcgsaattttyttktttttcaggta----atty--------------------tkttktt-------------------dtbkdtdhtttthwtwtd------ttttt----------------ktgkaarnwdhhvvy-dvdwtwtwdgdddwaata-----ahdattttktt----------waaaaawtaw-kgdybtwrggtkrtkdwaaaatta------------------------------------------------------------------------------------------------------------------------------------------------------------------------------------------------------------------------------------------------------------------------------------------------------------------------------------------------------------------------------------
>I23354_M003_Malvaceae_Herissantia_crispa_seq1
-------------------------------------------------------------------------------------------------------------------------------------------------------------------------------------------------------------------------------------------------------------------------------------------------------------------------------------------------------------------------------------------------------------------------------------------------------------------------------------------------------------------------------------------------------------------------------------------------------------------------------------------------------------------ca---ggaaaaatacttcgcttagagcttgagaacttcaagtcctacaaggggcttcaaactattggtcccttctctgacttcacagccattattggacctaatggtgccggcaaatccaatctcatggacgcaatcagcttcgttctcggagttcgaactggtcagctacgtggtgcacagctcagagacctaatctatgctttcgacgaccgtgaaaaggaacaacgtggccgacgcgcatttgtgcgattggtttaccaacttgccggtggctctgaactctgtttcacccgttctataaccagtgctg---gcggtagcgagtaccgtattgatagcagtgttgtcaactgggatgagtacaatggaaagttaagatcccttggtattctggttaaggcccgaaattttcttgtttttcaggta----attt--------------------tgtttta----------------------ccccccctacaaatag---cattttt----------------gt-gaagttta-gct-aatttgtaagacgtaatg--------gtataatttggtg------aaaaattgt-gctcttagggtgac----------------------------------------------------------------------------------------------------------------------------------------------------------------------------------------------------------------------------------------------------------------------------------------------------------------------------------------------------------------------------------------------
>I23355_M004_Malvaceae_Malva_arborea_seq1
-------------------------------------------------------------------------------------------------------------------------------------------------------------------------------------------------------------------------------------------------------------------------------------------------------------------------------------------------------------------------------------------------------------------------------------------------------------------------------------------------------------------------------------------------------------------------------------------------------------------------------------------------------------------ca---ggcaaaatacaccgcttagagctkgagaatttcaaatcctacaaggggcttcaaactataggtcccttctctgatttcaccgcaattattggacctaatggagcaggcaaatcaaatctcatggacgcaatcagcttygttctcggagtcagaaccggtcaactgcgtggagctcaacttagagacctaatttatgcttttgacgaccgygaaaaggaacaacgyggtcgacgtgcatttgttcgattagtttaccaacttgccagtggctctgaactctgtttcacccgttcgataaccagtgctg---gyggtagtgagtaccgtatygatagcagcgttgttaattgggatgaatataatggaaagttaagatcccttggtmttctcgttaaggcccggaatttccttgtttttcaggta----a-cc--------------------tttttgg-----------------------------------------caktttt----------------gt-gaagttaaagct-a------------------------------------------------------------------------------------------------------------------------------------------------------------------------------------------------------------------------------------------------------------------------------------------------------------------------------------------------------------------------------------------------------------------------------------------------------------------
>I23356_M005_Malvaceae_Lavatera_assurgentiflora_seq1
-----------------------------------------------------------------------------------------------------------------------------------------------------------------------------------------------------------------------------------------------------------------------------------------------------------------------------------------------------------------------------------------------------------------------------------------------------------------------------------------------------------------------------------------------------------------------------------------------------------------------------------------------------------------tcca---ggcaaaatacaccgcttagagcttgagaatttcaaatcctacaaggggcttcaaactataggtcccttctctgatttcaccgcaattattggacctaatggagcaggcaaatcaaatctcatggacgcaatcagcttcgttctcggagtcagaaccggtcaactgcgtggagctcaacttagagacctaatttatgcttttgacgaccgtgaaaaggaacaacgcggtcgacgtgcatttgttcgattagtttaccaacttgccagtggctctgaactctgtttcacccgttc------------------------------------------------------------------------------------------------------------------------------------------------------------------------------------------------------------------------------------------------------------------------------------------------------------------------------------------------------------------------------------------------------------------------------------------------------------------------------------------------------------------------------------------------------------------------------------------------------------------------------------------------------------------------------------------------------------------------
>I23359_M008_Malvaceae_Althaea_officinalis_seq1
------------------------------------------------------------------------------------------------------------------------------------------------------------------------------------------------------------------------------------------------------------------------------------------------------------------------------------------------------------------------------------------------------------------------------------------------------------------------------------------------------------------------------------------------------------------------------------------------------------------------------------------------------------------------------------------------------------------aaggggcttcaaactatcggtcccttctctgattwcaccgcaattattggacctaatggagcargcaawtcaaatctcatggacgcaatcagcttcgttctcggagtccgaactggtcaactgcgtggakctcaactcagagacctaatttatgctttcgacgaccgcgaaaaggaacaacgcggccgacgcgcatttgttcggttagtttaccaacttgccagtggctctgaactctgtttcacccgttcgataaccagtgctg---gcggtagcgagtaccgtatagatagcagtgttgttaattgggatgagtataatggaaagttaagatcccttg-------------------------------------------------------------------------------------------------------------------------------------------------------------------------------------------------------------------------------------------------------------------------------------------------------------------------------------------------------------------------------------------------------------------------------------------------------------------------------------------------------------------------------------------------------------------------------------------------------------------------------
>I23360_M009_Malvaceae_Lagunaria_patersonia_seq1
-----------------------------------------------------------------------------------------------------------------------------------------------------------------------------------------------------------------------------------------------------------------------------------------------------------------------------------------------------------------------------------------------------------------------------------------------------------------------------------------------------------------------------------------------------------------------------------------------------------------------------------------------------------------tcct---ggaaaaatacttcgcctagagcttgagaactttaagtcctacaaggggcttcaaactatcggtcccttctctgacttcactgccattattggaccgaatggggcaggcaagtccaatctcatggacgcaatcagcttcgttcttggagtccgaactggtcagctacgtggggcccaactcagagacttgatctatgctttcgacgaccgtgaaaaggaacaacgtggccgacgcgcatttgtgcgattagtttaccaacttgccggtggctccgaactctgtttcacccgttccattaacagtgctg---gaggtagcgagtaccgtatcgacagcagtgttgtcaactgggatgagtacaatggaaagttaagatcccttggtattctcgtcaaggcccgaaattttcttgtttttcaggta----attt--------------------tgtttct------------------------ccccctacaaataa---catttat----------------gt-gaagttaa-------------------------------------------------------------------------------------------------------------------------------------------------------------------------------------------------------------------------------------------------------------------------------------------------------------------------------------------------------------------------------------------------------------------------------------------------------g----------------
>I23361_M010_Malvaceae_Allyogyne_huegelli_seq1
-----------------------------------------------------------------------------------------------------------------------------------------------------------------------------------------------------------------------------------------------------------------------------------------------------------------------------------------------------------------------------------------------------------------------------------------------------------------------------------------------------------------------------------------------------------------------------------------------------------------------------------------------------------------------------------------------------------------------------------------------------------------------------------------------catggacgcaataagcttcgttcttggagtccgaactggtcagctacgtggaacccaactcagagacttaatatatgctttcgaagaccgtgagaaggagcaaagtggccgacgtgcatttgtgcgattagtttaccaacttgccggtggctccgaactccgtttcacccgtaccatcctccctactg---gcggtagcgagtaccaaatcgatggaagtaatgtcaactgggacgagtacaacggaaaactaagatcacttggtattctcgttaaggcccgaaattttcttgtttttcaggta----attt--------------------tgtttccccc-------------------------tttcaaatag---tttttttttctttctt------------------------------------------------------------------------------------------------------------------------------------------------------------------------------------------------------------------------------------------------------------------------------------------------------------------------------------------------------------------------------------------------------------------------------------------------------------------------------------------
>I23364_M013_Malvaceae_Grewia_sp_seq1
-------------------------------------------------------------------------------------------------------------------------------------------------------------------------------------------------------------------------------------------------------------------------------------------------------------------------------------------------------------------------------------------------------------------------------------------------------------------------------------------------------------------------------------------------------------------------------------------------------------------------------------------------------------------------kcaaaattytccgcttagagctagagaacttcaagtcctacaaaggactccaagttataggtcctttctctgacttcaccgccattattgggccgaatggggcgggaaagtccaacctcatggatgcaatcagctttgttcttggagtccgaaccggccagctccgcgggagtcaactcaaggacctaatctatgcttacgacgaccgtgaaaaggagcagcgtaacaggcgcgcatttgtgcgattagtctaccagcttgccggtggctccgagctctgttttactcgtgccatcaaccctgcag---gtggtagcgagtacagtatcgacaataaccctgtcaacgcggaagaatacaacgggaggttaagatcccttggaattctcgttaaggcccgaaattttcttgtttttcaggtat---attg--------------------tttttgt----------------------agtaaatttcagatgg---gatattt----------------gtggtagttgaggcaaaacttgtaa-----------------------ctatgtg------aaactttgt-ggacttagggtgacgtggagtccattgcttcaaaaaatcctaaagaacttacggcgctgctcgagcagatttcgggttctgaagaactcaaaagagattatgaggaactggaagagagaaaagctaggg---------------------------------------------------------------------------------------------------------------------------------------------------------------------------------------------------------------------------------------------------------------------------
>I23367_M016_Malvaceae_Kitaibelia_vitifolia_seq1
---------------------------------------------------------------------------------------------------------------------------------------------------------------------------------------------------------------------------------------------------------------------------------------------------------------------------------------------------------------------------------------------------------------------------------------------------------------------------------------------------------------------------------------------------------------------------------------------------------------------------------------------------------------------------aaaatacttcgcttagagcttgagaatttcaaatcctacaaggggcttcaaactatcggtcccttctctgatttcaccgcaattattggacctaatggggcaggcaaatcaaatctcatggacgcaatcagcttcgttctcggagtccgaaccggtcaactgcgtggagctcaactcagagacctaatttatgctttcgatgaccgcgaaaaggaacaacgcggccgacgcgcatttgttcgattagtttaccaacttgccagtggctctgaactctgtttcacccgttcgataaccagtgctg---gcggtagcgagtaccgtatcgatagcagtgttgttaattgggatgagtataatggaaagttaagatcccttggtattctcgttaaggcccgaaatttccttgtttttcaggta----a--t--------------------tttttgg-----------------------------------------cattttt----------------gt-gaagttaaagct-aagttgtcagacatataa------tgatttat---------------aaattgt-gttgttagggtgatgtcgagtccattgcttcgaaaaattccaa-----------------------------------------------------------------------------------------------------------------------------------------------------------------------------------------------------------------------------------------------------------------------------------------------------------------------------------------------------------------
>I23368_M017_Malvaceae_Sterculia_apetala_seq1
------------------------------------------------------------------------------------------------------------------------------------------------------------------------------------------------------------------------------------------------------------------------------------------------------------------------------------------------------------------------------------------------------------------------------------------------------------------------------------------------------------------------------------------------------------------------------------------------------------------------------------------------------------------cca---ggcaaaatcctccgcttagagctcgagaacttcaagtcctacaagggcctccaaactattggtcccttctccgacttcactgctattattggtccgaatggggcgggcaagtccaatctcatggacgcaatcagcttcgttcttggagtccgaacgggccagcttcgtggggcccaactcaaggacctaatctacgcttacgacgaccgcgaaaaagaacaacgtggccgacgcgcatttgtgcgattagtttaccaacttgccggtggctccgaactttgttttacccgttccatcaccagtgctg---gtggtagtgagtaccgtatcgacagcagcgttgtcaactgggatgagtacaatggaaagttgagatcccttggtatactcgttaaggcccggaattttcttgtttttcaggta----attc--------------------tttttt------------------taatgtgtaaacttcaaatag---tatttta----------------gtggaagctaacgct-aatttataagatatataa------tgacaattttctgaaaaaa-aaaaaattgt-ggtc--------------------------------------------------------------------------------------------------------------------------------------------------------------------------------------------------------------------------------------------------------------------------------------------------------------------------------------------------------------------------------------------------------
>I23369_M018_Malvaceae_Abelmoschus_esculentus_seq1
-------------------------------------------------------------------------------------------------------------------------------------------------------------------------------------------------------------------------------------------------------------------------------------------------------------------------------------------------------------------------------------------------------------------------------------------------------------------------------------------------------------------------------------------------------------------------------------------------------------------------------------------------------------------------------------------------ataatttcaaatcatacaaggggcttcaaactatcggtcccttctctgacttcactgccattattggaccgaatggggcaggcaagtcgaatctcatggacgcaataagcttcgttctcggggttcgaactggtcagctacgtggaacccaactcagagacttaatatatgctttcgacgaccgtgagaaggagcaaagtggccgacgtgcatttgtgcgattagtttaccaacttgctagtggctccgaactccgtttcacacgtaccatcctccctactg---gcggtagcgagtaccaaatcgatggaagtaatgtcaactgggatgagtacaatggaaagctaagatcacttggtattcttgttaaggcccgaaattttcttgtttttcaggta----attt--------------------tgtttcccc--------------------------cttcaaatag---cttttttcttt-----------tatgtgaagttaagct-aattggttagacgtaatg--------gtataatttggtg-----aaaaatt----------------------------------------------------------------------------------------------------------------------------------------------------------------------------------------------------------------------------------------------------------------------------------------------------------------------------------------------------------------------------------------------------------------
>I23370_M105_Malvaceae_Pachira_aquatica_seq1
----------------------------------------------------------------------------------------------------------------------------------------------------------------------------------------------------------------------------------------------------------------------------------------------------------------------------------------------------------------------------------------------------------------------------------------------------------------------------------------------------------------------------------------------------------------------------------------------------------------------------------------------------------------------------agatcctccggttagagcttgagaacttcaagtcctacaagggtttacaaactatcggtcctttctccgacttcactgccattattggtccgaatggggcgggaaagtccaatcttatggacgcaatcagcttcgttcttggagtccggacgggccagctccgtggggcccaactcaaagacctaatctatgcttacgacgatcgcgaaaaagaacaacgtggccgacgagcttttgtgcggttagtttaccaacttgccggtggctccgagctctgtttcactcgttccatcaccagtgccg---gtggtagtgagtatcgtatcgacagtagtgttgtaaactgggatgagtacaatgggaagttgagatcccttggtattctcgttaaggcccgaaattttcttgtttttcaggta----attc--------------------ttttttttttt-attgtgcgtgtgtaaagtgtaaacttcaaatag---gatttta----------------gt-ggaattaacgct-aatttgtaagg-gtaacg--------atatgatttttgtgatt------------------------------------------------------------------------------------------------------------------------------------------------------------------------------------------------------------------------------------------------------------------------------------------------------------------------------------------------------------------------------------------------------------------------
>I23371_M137_Malvaceae_Dombeya_wallichii_seq1
---------------------------------------------------------------------------------------------------------------------------------------------------------------------------------------------------------------------------------------------------------------------------------------------------------------------------------------------------------------------------------------------------------------------------------------------------------------------------------------------------------------------------------------------------------------------------------------------------------------------------------------------------------------------------aaaatccttcgcttagagcttgagaacttcaagtcatacaagggcctacaaactatcggtcccttctctgacttcaccgccattattggtccgaatggggcrggcaagtcaaayctcatggacgcaattagcttcgttctcggagtccgaactggacagctccgtggggcccarcttaaggatctgatctacgctttcgatgaccgcgaaaaagaacaacgtggtmgacgcgcatttgtgcgtttagtttaccaacttgctggtggmtccgagctttgtttyacccgttccatcaccagtgcyg---gcggtagtgagtaccgtatcgacagcagygttgtcaactgggatgagtayaatgggaagttgagatcccttggtattctcgttaaggcccgaaattttcttgtttttcaggta----attt--------------------tttt--------------------------aatagcttcaaatgg---atttttttg--------------gtggaagttaacagt-aattggtaagatataatttat--gttacaaaatt---------------------tgtcttagggggatgtggagtccattgcttcaaaaaatccaaaagaacttacggggttgctc----------------------------------------------------------------------------------------------------------------------------------------------------------------------------------------------------------------------------------------------------------------------------------------------------------------------------------------------
>I23372_M140_Malvaceae_Chiranthodendron_pentadactylon_seq1
------------------------------------------------------------------------------------------------------------------------------------------------------------------------------------------------------------------------------------------------------------------------------------------------------------------------------------------------------------------------------------------------------------------------------------------------------------------------------------------------------------------------------------------------------------------------------------------------------------------------------------------------------------------------------atcctccgcttagagcttgagaacttcaagtcctacaagggyctccaaactattggtcccttctmcgacttcaccgccattattggtccgaatggggcrggcaagtccaatctcatggacgcaatcagcttcgttcttggagtccgaactggccagctmcgtggggcccaactcaaagacctaatmtacgcttwcgacgaccgcgaaaaagaacaacgtggccgacgcgcatttgtgcgattagtttaccaacttgccggtggctccgagctctgtttcacycgttccatcaccagygccg---gwggtagygagtaccgtatcgacagcagcgttgtcaactgggatgagtacaatgggaagttragatcccttggtattctcgttaaggcccgkaattttcttgtttttcaggta----atty--------------------tkkkttttymytt----------ywwatrtgwawwttkyrrawrk---gatttta----------------gt-ggacttaacgct-aatkwkkyarwtktrwsr------awawwwttktgkga-------aaaaattattggccttagggtgatgtggagtccattgcttcaaaaaat----------------------------------------------------------------------------------------------------------------------------------------------------------------------------------------------------------------------------------------------------------------------------------------------------------------------------------------------------------------------
>I23373_M141_Malvaceae_Quararibea_funebris_seq1
------------------------------------------------------------------------------------------------------------------------------------------------------------------------------------------------------------------------------------------------------------------------------------------------------------------------------------------------------------------------------------------------------------------------------------------------------------------------------------------------------------------------------------------------------------------------------------------------------------------------------------------------------------------------------atcctccgcytagaacttgagaacttcaagtcctacaagggtctccaaactatcggtcccttctccgacttcaccgccattattggtccgaatggggccggcaagtccaatctcatggacgcaatcagtttcgttcttggagtccggacgggccagctccgtggtgcccaactcaaagacctaatctacgcttatgacgaccgtgaaaaagaacaacgtggccgacgagcatttgtgcgattagtttacaaacttgccagtggctctgagctctgtttcactcgttccataaccagtgccg---gtggtagtgagtatcgtatcgacagcagcgttgtcaactgggatgagtacaatgggaagttgagatcccttggtattctcgttaaggcccggaattttcttgtttttcaggta----actc--------------------ttttttgtgtgtg----------------tgtrhbtktaaadwgk---rwwytwk-------w-----------rrwaktaacgct-aakktgtgaggggtaacgaactaacgatatgattttrwcr----awawrattgt-ggttttagggtgacgtggagtccatt----------------------------------------------------------------------------------------------------------------------------------------------------------------------------------------------------------------------------------------------------------------------------------------------------------------------------------------------------------------------------------
>I23374_M142_Malvaceae_Hampea_nutricia_seq1
----------------------------------------------------------------------------------------------------------------------------------------------------------------------------------------------------------------------------------------------------------------------------------------------------------------------------------------------------------------------------------------------------------------------------------------------------------------------------------------------------------------------------------------------------------------------------------------------------------------------------------------------------------------------------------------------ttgagaacttcaagtcctacaagggtcttcaaactataggtcccttctccgacttcaccgccattattggaccgaatggggcaggcaagtccaatctcatggatgcaatcagcttcgttcttggagtccgaactggtcagctacgtggggcccaactcagagacctagtatatgctttcgacgaccgtgaaaaggracaacgtggccgacgcgcatttgtgcgattagtttaccagcttgccggtggctccgaactctgtttcactcgttccatcaccagtgctg---gaggtagcgagtaccgtatcgacagcagtgt------------------------------------------------------------------------------------------------------------------------------------------------------------------------------------------------------------------------------------------------------------------------------------------------------------------------------------------------------------------------------------------------------------------------------------------------------------------------------------------------------------------------------------------------------------------------------------------------------------------------------------------------------------------------
>I23376_M145_Malvaceae_Heliocarpus_appendiculatus_seq1
------------------------------------------------------------------------------------------------------------------------------------------------------------------------------------------------------------------------------------------------------------------------------------------------------------------------------------------------------------------------------------------------------------------------------------------------------------------------------------------------------------------------------------------------------------------------------------------------------------------------------------------------------------------cca---ggaaaaatcmtgcgcttagagctggagaacttcaagtcctacaagggcttccaracaattggtcctttctctgacttcaccgccatyatcgggccgaatggggcaggcaagtcraayctcatggatgcaatcagttttgttcttggagtccgtactggccagctccgtgggacgcaactcaaggacctaatctacgctttcgacgaccgsgaaaarsaacagcgtaataggcgcgcrtttgtgcgsttagtctaccaacttgccagtggctccgagctttctttcactcgtgccatcaatyctdchg---gtggaagtgagtacagtatcgacggtaggctcgtcaactcggaagaatacaacggaaagttaaaaacccttggtattctcgttaaggcccgcaattttctcgttttccaggtaa---actt--------------------ttt--------------------------aatgaa---------------ttttt----------------gtggaagttgacgcagactttgcaagatatatta--------gtctaaacttcgt-----gaaaatttgt-ggtcttagggtgacgtggagtccgtcgcttccaaaaatcctaaagaacttacggggctgttcga--------------------------------------------------------------------------------------------------------------------------------------------------------------------------------------------------------------------------------------------------------------------------------------------------------------------------------------------
>I23377_M148_Malvaceae_Robinsonella_mirandae_seq1
------------------------------------------------------------------------------------------------------------------------------------------------------------------------------------------------------------------------------------------------------------------------------------------------------------------------------------------------------------------------------------------------------------------------------------------------------------------------------------------------------------------------------------------------------------------------------------------------------------------------------------------------------------------------ggaaaaatacttcgcttagagcttgagaacttcaagtcctacaaggggcttcaaactatwggycccttctctgacttcacagccattattggacctaatggtgccggcaaatccaatctcatggacgcaatcagcttcgttctcggagttcgaactggtcagctacgtggtgcacaactyagagayctaatctatkctttcgacgaccgtgaaaaggaacaacgtggccgacgcgcatttgtgcgattagtttaccaacttgccggtggctctgaactctgtttcacccgttccataaccagtgctg---gcggtagcgagtaccgtattgatagcagtgttgtcaactgggatgagtacaatggaaagttaagatcccttggtattctggttaaggccmgaaattttcttgtttttcaggta----attt--------------------tgtttta------------------------ccyyytacaaatag---cattttt----------------gt-gaagttga-gct-aattygyaagrcgtartg--------stataatttggtg-----aaaaaattrt-gctcttagggtgacgtcgagtccattgcttcaaaaaaccccaaggaa-------------------------------------------------------------------------------------------------------------------------------------------------------------------------------------------------------------------------------------------------------------------------------------------------------------------------------------------------------------
>I23378_M150_Malvaceae_Ceiba_pentandra_seq1
-------------------------------------------------------------------------------------------------------------------------------------------------------------------------------------------------------------------------------------------------------------------------------------------------------------------------------------------------------------------------------------------------------------------------------------------------------------------------------------------------------------------------------------------------------------------------------------------------------------------------------------------------------------------ct---ggtaagatcctccgtttagagcttgagaactttaagtcctacaagggtttacaaactattggtcctttctcggacttcactgccattattggtccgaatggggcgggcaagtccaatctcatggacgcaatcagcttcgtacttggagtccggacgggccagctccgcggggcccaactcaaagacctaatctatgcttacgacgaccgcgagaaagaacaacgtggccgacgagcttttgtgcggctagtttaccaacttgccggtggcttcgagctctgtttcactcgttccatcaccagtgccg---gtggtagcgagtatcgtatcgacagtagtgttgtaaactgggatgagtacaatgggaagttgagatcccttggtattctcgttaaggcccgaaattttcttgtttttcaggta----ttct--------------------ttttt-------attgtgcctgtgtaaagtataaacgtcaaatgg---gatttta----------------gt-ggaattaacgct-aatttgtaaggggtaacg--------gtatcattttcgttattattattatttt-t-----------------------------------------------------------------------------------------------------------------------------------------------------------------------------------------------------------------------------------------------------------------------------------------------------------------------------------------------------------------------------------------------------------
>I23379_M160_Muntingiaceae_Muntingia_calabura_seq1
------------------------------------------------------------------------------------------------------------------------------------------------------------------------------------------------------------------------------------------------------------------------------------------------------------------------------------------------------------------------------------------------------------------------------------------------------------------------------------------------------------------------------------------------------------------------------------------------------------------------------------------------------------------------------------------------------------------------------------------------------------------------------------------aaccttatggacgctataagcttcgtgcttggcgtgcgcacgggccagctccgtggggcgcagctcaaggacctcatctacgcttacgatgaccgggaaaaggagcagcgtggccgtcgcgcttttgtgcgtctcgtttacgagctagctggtggttccgagctcagtttcactcgcactatcacgagtgccg---gcsccagcgaataccgtatagatggcagggtggtcaactgggacgagtayaacgagaagttgagatctcttggaattcttgtcaaggcgcgcaactttcttktgtttcaggtg----attt--------------------tttttttctgctgtttc-----cttatttaattggcacaaaatat---gttcttgt--------------tggtgctgtt--------------------------------------------------------------------------------------------------------------------------------------------------------------------------------------------------------------------------------------------------------------------------------------------------------------------------------------------------------------------------------------------------------------------------------------------------------------------------
>I23380_M161_Malvaceae_Hibiscus_tiliaceus_seq1
-------------------------------------------------------------------------------------------------------------------------------------------------------------------------------------------------------------------------------------------------------------------------------------------------------------------------------------------------------------------------------------------------------------------------------------------------------------------------------------------------------------------------------------------------------------------------------------------------------------------------------------------------------------------------------------------------ataacttcaaatcctacaaggggcttcaaactatyggccccttctctgayttcactgccattattggaccgaatggggcaggcaagtcgaatctcatggacgcaataagcttcgttctcggagtccgaactggtcaghtacgtggaacccaactcaragacttaatctatgctttcgacgaccgtgagaaggagmaaagtggccgacgtgcatttgtgcgattagtttaccaacttgcyrgtggytcygarctccgtttcacccgtaccatcctccctactg---gcggtagcgagtaccaaatcgatggcagtaatgtcaactgggaygagtacaatggaaagctaagatcacttggtattctygttaaggcccggaattttcttgtttttcaggta----attt--------------------tgtttcccc--------------------------cttcaaatag--cctttttttttattttt------tatgtgaagttaagct-aatttgtaatacgtgatg--------gtataatttggtg-----aaaaaattgt-gttctta-----------------------------------------------------------------------------------------------------------------------------------------------------------------------------------------------------------------------------------------------------------------------------------------------------------------------------------------------------------------------------------------------------
>I23382_M163_Bixaceae_Cochlospermum_vitifolium_seq1
------------------------------------------------------------------------------------------------------------------------------------------------------------------------------------------------------------------------------------------------------------------------------------------------------------------------------------------------------------------------------------------------------------------------------------------------------------------------------------------------------------------------------------------------------------------------------------------------------------------------------------------------------------------------------------------------------------------------------------------ttctccgacttcacggcaattattgggcccaacggcgccggcaagtcgaaccttatggacgcaatcagcttcgtgctcggggttcgcacagggcagctccgtggggcccagctcaaggacctcatctacgcctatgacgaccgcgaaaaagagcagcgcggccgccgcgcatatgtccgccttgtctatcacctctcttgtggctccgagcttagctttacccgcaccatcaccagcaccg---gtgccagcgagtaccgcattgatgggagggtagtcaactgggacgagtacaatggaaagctgaggtcccttgggattcttgttaaggcccggaattttcttgtgtttcaggtc----attt-----------------cgcttttactcatctgcagta-ttaacagctatgctattgtcaattcat--catttct---------------------------------------------------------------------------------------------------------------------------agc-----------------------------------------------------------------------------------------------------------------------------------------------------------------------------------------------------------------------------------------------------------------------------------------------------------------------------------------------------------------gaat
>I23383_M166_Malvaceae_Pseudobombax_ellipticum_seq1
-------------------------------------------------------------------------------------------------------------------------------------------------------------------------------------------------------------------------------------------------------------------------------------------------------------------------------------------------------------------------------------------------------------------------------------------------------------------------------------------------------------------------------------------------------------------------------------------------------------------------------------------------------------------------------------gtttagagcttgagaacttcaagtcctacaagggtttacaaactattggccctttctacgacttcactgccattattggtccgaatggggcaggcaagtccaatctcatggacgcaatcagcttcgttcttggagtccggacgggccagcttcgtggggcccaactcaaagacctaatctatgcttatgacgaccgcgaaaaagaacaacgtggccgacgagcttttgtgcggttagtttaccaacttgcaggtggctccgagctctgtttcactcgctccatcaccagtgccg---gtggtagtgagtatcgtatcgacagtagtgttgtaaactgggatgagtacaatgggaagttgagatcccttggtattcttgtcaaggcccgaaattttcttgtttttcaggta----actc--------------------ttttttttta--attgttcgtgtgtaaaatgtaaacttcaaatag---gatttca----------------g----------------------------------------------------------------------------------------------------------------------------------------------------------------------------------------------------------------------------------------------------------------------------------------------------------------------------------------------------------------------------------------------------------------------------------------------------------------------------------
>I23384_M168_Malvaceae_Theobroma_cacao_seq1
--------------------------------------------------------------------------------------------------------------------------------------------------------------------------------------------------------------------------------------------------------------------------------------------------------------------------------------------------------------------------------------------------------------------------------------------------------------------------------------------------------------------------------------------------------------------------------------------------------------------------------------------------------------------a---ggcaaaatcctccgcttagagcttgagaacttcaagtcctacaagggcctccaatctatcggtcccttctccgacttcaccgccattattggaccgaatggggccggcaagtctaatctcatggatgcaatcagcttcgttcttggagtccgaacgggacagctccgtggggcccaactcaaagacctaatttacgcttacgacgaccgcgaaaaagaacagcgtggccgacgcgcatttgtgcgattagtttaccaacttgctggtggctccgagctctgtttcacccgtaccatcaccccagccg---gcattagcgagtaccgtatcgacggcagcgttgttaactgggatgactacaatgggaagttaagatcccttggtattcttgttaaggcccggaattttcttgtatttcaggta----attt------------------tgtttttttttttta------aatttcatttttataacttcaaatag---gattttt---------------gttggaagttgacgct-aacttataagatataata--------atgtaattttgtg-----aataatttgt-ggtcttagggtgacgtggagtccattgcttcaaaaaaccccaaagaacttactgggctgct-----------------------------------------------------------------------------------------------------------------------------------------------------------------------------------------------------------------------------------------------------------------------------------------------------------------------------------------------
>I23385_M169_Malvaceae_Ochroma_pyramidale_seq1
-------------------------------------------------------------------------------------------------------------------------------------------------------------------------------------------------------------------------------------------------------------------------------------------------------------------------------------------------------------------------------------------------------------------------------------------------------------------------------------------------------------------------------------------------------------------------------------------------------------------------------------------------------------------------------------------agcttgagaacttcaagtcctacaagggtctccaaactatcggtcccttctccgacttcaccgccattattggtccgamtggggcgggcaagtccaatctcatggacgctatcagcttcgttcttggagtccggacgggccagctccgtggggcccaactcaaagacctaatctacgcttacgacgaccgcgaaaaagaacaacgtggccgacgagcattcgtgcgattagtttaccaacttgccggtggctccgagctctgtttcactcgttccatcaccagtgctg---gtggtagtgagtaccgtattgacagcagcgttgtcaactgggatgagtacaatgggaagttgagatcccttggtattctcgttaaggcccggaattttcttgtttttcaggta----attc--------------------ttttttt-------tttgggggtgtaaagcgtaaacttcaaatag---gatttta----------------gt-ggaattaacgct-aatttgtacggggtaac--------------------------------------------------------------------------------------------------------------------------------------------------------------------------------------------------------------------------------------------------------------------------------------------------------------------------------------------------------------------------------------------------------------------------------------------------
>I23387_M178_Malvaceae_Malvaviscus_arboreus_seq1
-------------------------------------------------------------------------------------------------------------------------------------------------------------------------------------------------------------------------------------------------------------------------------------------------------------------------------------------------------------------------------------------------------------------------------------------------------------------------------------------------------------------------------------------------------------------------------------------------------------------------------------------------------------------------------------------------ataatttcaaatcctacaaggggcttcaaactatcggtcccttctctgacttcactgccattattggaccraatggggcaggcaagtcgaatctcatggacgcaataagcttcgttctyggagtycgractggtcagctgcgtggaacmcaactcagwgacttaatytatgctttygacgaccgtgagaaggagcaaagtggccgacgtgcatttgtgcrattagtttaycaacttgctrgtggctccgaactcsgtttcacccgtaccatcctccctactg---gsggtagcgagtaccaaatcgayggcagtaatgtcaactgggatgartacaatggaaagctaagatcacttggtattctcgttaaggcccgaaattttcttgtttttcaggta----gttt--------------------tgtttgccc--------------------------cttcaaatag---ttttttcttt------------tatgtgaagttaagct-aattggttagacgtaatg--------gtataatttggtg------aaaacttgt-gttcgtagggtgatgtcg------------------------------------------------------------------------------------------------------------------------------------------------------------------------------------------------------------------------------------------------------------------------------------------------------------------------------------------------------------------------------------------
>I23388_M180_Malvaceae_Triumfetta_lappula_seq1
-------------------------------------------------------------------------------------------------------------------------------------------------------------------------------------------------------------------------------------------------------------------------------------------------------------------------------------------------------------------------------------------------------------------------------------------------------------------------------------------------------------------------------------------------------------------------------------------------------------------------------------------------------------------cr---ggaaaaatcctgcgcttagagctggagaacttcaagtcctacaagggcttccaracaattggtcctttctctgacttcaccgccattatcggrccgaatrgggcwggcaagtcraayctcatggatgcaatcagttttgttcttggastccgtactgsccagctccgtgggacgcaactcaaggacctaatctacgctttcgacgaccgsgaaaavgaacagcgtaataggcgcgcrtttgtgcggttagtctaccaacttgccagtggctccgagctttctttcactcgtgccatcaatyctdchg---gtggaagtgagtacagtatcgacggtagsctcgtcaactcggaagaatacaacgssaagttaaaawcccttgryattctygttaaggcccgcaattttctygttttccaggtaa---actt--------------------ttt--------------------------aatgaa---------------ttttt----------------gtggaagttaacgcagactttgcaagatatatta--------gtctaaacttcgt-----gaaaatttgt-ggtcttrgggtgacgtggagtccgtcgcttccaaaaatcctaaagaa-------------------------------------------------------------------------------------------------------------------------------------------------------------------------------------------------------------------------------------------------------------------------------------------------------------------------------------------------------------
>I23389_M181_Malvaceae_Pavonia_scheadiana_seq1
---------------------------------------------------------------------------------------------------------------------------------------------------------------------------------------------------------------------------------------------------------------------------------------------------------------------------------------------------------------------------------------------------------------------------------------------------------------------------------------------------------------------------------------------------------------------------------------------------------------------------------------------------------------------------aaaatacttcgcttagaacttgagaatttcaaatcttacaaggggcttcaaactatcggtcctttctctgacttcaccgcaattattggacctaatggagcaggcaaatcaaatctcatggacgcaatcagcttcgttctcggagtccgaaccggtcaactacgtggagctcaactaagagacctgatctatgctttcgacgaccgcgaaaaggaacaacgcggccgacgcgcatttgttcgattagtttaccaactcgccagtggctctgaactctgtttcacccgttcgataaccagtgctg---gcggcagcgagtaccgtattgatagcagtgttgttaattgggatgagtataatggaaagttaagatcccttggtattctcgttaaggcccgaaatttccttgtttttcaggta----aatt--------------------tttttag-----------------------------------------cattttt----------------gt-gaagttaaag----------------------------------------------------------------------------------------------------------------------------------------------------------------------------------------------------------------------------------------------------------------------------------------------------------------------------------------------------------------------------------------------------------------------------------------------------------------------
>I23390_M182_Malvaceae_Anoda_cristata_seq1
----------------------------------------------------------------------------------------------------------------------------------------------------------------------------------------------------------------------------------------------------------------------------------------------------------------------------------------------------------------------------------------------------------------------------------------------------------------------------------------------------------------------------------------------------------------------------------------------------------------------------------------------------------------------------aaatacttcgcttagaacttgagaatttcaaatcttacaaggggcttcaaactatcggtcctttctctgacttcaccgcaattattggacctaatggagcaggcaaatcaaatctcatggacgcaatcagcttcgttctcggagtccgaaccggtcaactacgtggagctcaactaagagacctgatctatgctttcgacgaccgcgaaaaggaacaacgcggccgacgcgcatttgttcgattagtttaccaactcgccagtggctctgaactctgtttcacccgttcgataaccagtgctg---gcggcagcgagtaccgtattgatagcagtgttgttaattkggatgagtataatggaaagttaagatcccttggtattctcgttaaggcccgaaatttccttgtttttcaggta----aatt--------------------tttttag-----------------------------------------cattttt----------------gt-gaagttaaagct-aatttgtaagacatataa------tga----------------------------------------------------------------------------------------------------------------------------------------------------------------------------------------------------------------------------------------------------------------------------------------------------------------------------------------------------------------------------------------------------------------------------------------
>I23391_M183_Malvaceae_Phymosia_umbellata_seq1
-----------------------------------------------------------------------------------------------------------------------------------------------------------------------------------------------------------------------------------------------------------------------------------------------------------------------------------------------------------------------------------------------------------------------------------------------------------------------------------------------------------------------------------------------------------------------------------------------------------------------------------------------------------------tcca---ggaaaaatacttcgcttagagcttgagaacttcaagtcctacaaggggcttcaaactattggtcccttctctgacttcacagccattattggacctaatggtgccggcaaatccaatctcatggacgcaatcagcttcgttctcggagttcgaactggtcagctacgtggtgcacagctcagagacctaatmtatgctttcgacgaccgtgaaaaggaacaacgtggccgacgcgcatttgtgcgattagtttaccaacttgccggtggctctgaactctgtttcacccgttccataaccagtgctg---gcggtagcgagtaccgtattgatagcagtgttgtcaactgggatgagtacaatggaaagttaagatcccttggtattctggttaaggcccgaaattttcttgtttttcaggta----attt--------------------tgtttta-----------------------chyccywmmaaatag---cattttt----------------gt-gaagttaa-gct-aat----------------------------------------------------------------------------------------------------------------------------------------------------------------------------------------------------------------------------------------------------------------------------------------------------------------------------------------------------------------------------------------------------------------------------------------------------------------
>I23392_M187_Malvaceae_Ayenia_berlandieri_seq1
-----------------------------------------------------------------------------------------------------------------------------------------------------------------------------------------------------------------------------------------------------------------------------------------------------------------------------------------------------------------------------------------------------------------------------------------------------------------------------------------------------------------------------------------------------------------------------------------------------------------------------------------------------------------------------aatccttcgtttagagctcgaaaatttcaaatcctacaagggacatcaaattatcggtcctttctccgatttcaccgccataattggcccgaatggggctggaaagtcgaatctcatggacgcaatcagcttcgtgctcggagttcgtaccggtcagcttcgggggagtcaactcaaagacctaatctacgcttatgatgaccgggagagagaacagcgtaaccgacacgcgtttgttcgattggtttaccaacttgccggtggctcgatgctctgtttcacacgcgccattaaccctaacg---gctcttgcacttataatatcgacggccgttctgt---------------------------------------------------------------------------------------------------------------------------------------------------------------------------------------------------------------------------------------------------------------------------------------------------------------------------------------------------------------------------------------------------------------------------------------------------------------------------------------------------------------------------------------------------------------------------------------------------------------------------------------------------------------------
>I23393_M189_Malvaceae_Kearnemalvastrum_lacteum_seq1
--------------------------------------------------------------------------------------------------------------------------------------------------------------------------------------------------------------------------------------------------------------------------------------------------------------------------------------------------------------------------------------------------------------------------------------------------------------------------------------------------------------------------------------------------------------------------------------------------------------------------------------------------------------------a---gggaaaatacttcgcttagagcttgagaatttcaaatcctacaaggggcttcaaactattggtcccttctcagacttcaccgcaattattggacctaatggagcaggcaaatcaaatctcatggacgcaatcagyttcgttctcggagtccgaaccggtcaactrcgtggagctcaactcmgagacctaatttatgctttcgacgaccgcgaaaaggaacaacgcggccgacgsgcatttgttcgattagtttaycaacttgccagtggctctgaactctgtttcacccgttcsataaccagtgcyg---gmggtagcgagtaccgtatcgatagcagtgttgttaattgggatgactataatggaaagttaagatcccttggtattctcgttaargcccgaaatttccttgtttttcaggta----attt--------------------tttttgg-----------------------------------------cattttt----------------gt-gaagttaaagct-aaattgtaagacatataa------tgttata------------------------------------------------------------------------------------------------------------------------------------------------------------------------------------------------------------------------------------------------------------------------------------------------------------------------------------------------------------------------------------------------------------------------------------
>I23394_M229_Malvaceae_Malvastrum_americanum_seq1
--------------------------------------------------------------------------------------------------------------------------------------------------------------------------------------------------------------------------------------------------------------------------------------------------------------------------------------------------------------------------------------------------------------------------------------------------------------------------------------------------------------------------------------------------------------------------------------------------------------------------------------------------------------------------------------cttagaacttgagaatttcaaatcctacaaggggcttcaaactatcggtcccttctctgacttcaccgcaattattggacctaatggagcaggcaaatcaaatctcatggacgcaatcagtttcgttctcggagtccgaaccggycaactacgtggagctcaactcagagaccttatttatgctttcgacgaccgcgaaaaggaacaacgtggccgacgcgcatttgttmgattagtataccaacttgctagtggctctgaactctgtttcacccgttcsataaccagtgctg---gcggtagcgagtaccgtatcgatagcactattgtcaattgggatgtgtataatgaaaagttaagatcccttggtattctcgttaaggcccgaaatttccttgtttttcaggta----a-tt--------------------ttgttagcattt-------------------------------------tttttt----------------gt-caagttaaagct-aatttgtaagacatataa------tga----------------------------------------------------------------------------------------------------------------------------------------------------------------------------------------------------------------------------------------------------------------------------------------------------------------------------------------------------------------------------------------------------------------------------------------
>I23395_M236_Malvaceae_Fuertesimalva_jacens_seq1
------------------------------------------------------------------------------------------------------------------------------------------------------------------------------------------------------------------------------------------------------------------------------------------------------------------------------------------------------------------------------------------------------------------------------------------------------------------------------------------------------------------------------------------------------------------------------------------------------------------------------------------------------------------------------------------------------------------------cttcaaactataggccccttctctgatttcaccgcaattattggacctaatggagcgggcaaatcaaatctcatggacgcaatcagcttcgttctcggagtcagaaccggtcaactgcgtggagctcaacttagagacctaatttatgcttttgacgaccgcgaaaaggaacaacgcggtcgacgtgcatttgttcgattagtttaccaacttgccagtggctctgaactctgtttcacccgttcgataaccagtgctg---gcggtagtgagtaccgtatcgatagcagcgttgttaattgggatgaatataatggaaagttaagatccc----------------------------------------------------------------------------------------------------------------------------------------------------------------------------------------------------------------------------------------------------------------------------------------------------------------------------------------------------------------------------------------------------------------------------------------------------------------------------------------------------------------------------------------------------------------------------------------------------------------------------------
>I23396_M019_Malvaceae_Allosidastrum_pyramidatum_seq1
------------------------------------------------------------------------------------------------------------------------------------------------------------------------------------------------------------------------------------------------------------------------------------------------------------------------------------------------------------------------------------------------------------------------------------------------------------------------------------------------------------------------------------------------------------------------------------------------------------------------------------------------------------------cca---ggaaaaatacttcgcttagagcttgagaacttcaagtcctacaaggggcttcaaactattggtcccttctctgacttcacagcaattattggtcctaatggtgccggaaaatccaatctcatggacgcaatcagcttcgttctcggagttcgaactggtcagctacgtggtgcgcaactcagagacctaatctatgctttcgacgaccgtgaaaaggaacaacgtggccgacgcgcatttgtgcgattagtttaccaacttgctggtggctctgaactctgtttcacccgttccataaccagcactg---gcggtagcgagtaccgtattgatagcagtgttgtcaactgggatgagtacaatggaaggttaagatcccttggtattctggttagggcccgaaattttcttgtttttcaggta----attt--------------------tgttttt-----------------------accccctacaaatag---cattttt----------------gt-gaagataa-gct-aatttgtaagacgtaatg--------gtatactttggtg-----attcaattgt-gctcttagggtgatgttgagtccattg---------------------------------------------------------------------------------------------------------------------------------------------------------------------------------------------------------------------------------------------------------------------------------------------------------------------------------------------------------------------------------
>I23397_M020_Malvaceae_Melochia_betonicifolia_seq1
--------------------------------------------------------------------------------------------------------------------------------------------------------------------------------------------------------------------------------------------------------------------------------------------------------------------------------------------------------------------------------------------------------------------------------------------------------------------------------------------------------------------------------------------------------------------------------------------------------------------------------------------------------------------------caaaatccaccgrttagagctcgagaacttcaagtcgtacaaaggcctccagacmatyggcccsttckccgacttcaccgcyattatcggsccgaatggggcggggaagtccaacctcatggacgccatcagyttcgttcthggagtccgagccggccagcttcgtgggacccagctcaaggacttaatctacgcttacgacgaccgygagaaagaacagcataacmgacgcgccttcgtgcgattggtttaccaactcgccggtggctcygagctytgcttcacccgcaccatcaaccccgccg---gcggtagcgattacaaaatcaacagygcggttgtnwgtatggaggactaccayaacaagttgaawtccctwggaattctcgttaaggcycggaatttccttgtttttcaggtw----aktw-----------------ywrwtkcccycyywtyy---------------ytycmayttywamwwskkywawtwkk---------------awtarwwwktawwwwtwrkwrwrwmaaatttggwg-------------------------------------------------awrykgwkwccattgc--------------------------------------------------------------------------------------------------------------------------------------------------------------------------------------------------------------------------------------------------------------------------------------------------------------------------------------------------------------------------------
>I23398_M021_Malvaceae_Sidastrum_micranthum_seq1
------------------------------------------------------------------------------------------------------------------------------------------------------------------------------------------------------------------------------------------------------------------------------------------------------------------------------------------------------------------------------------------------------------------------------------------------------------------------------------------------------------------------------------------------------------------------------------------------------------------------------------------------------------------------ggaaaaatacttcgcttagagctcgagaacttcaagtcctacaagggccttcaaactattggtcccttctctgacttcacagctattattggacctaatggtgcmggcaaatctaatctcatggatgcgatcagcttcgttctcggagttcgaactggtcagctacgtggtgcacaactcagagacctaatctatgctttcgacgaccgtgaaaaggaacaacgtggccgacgcgcatttgttcgattagtttaccaacttgccggtggctctgaactctgtttcacccgttccataaccagtgctg---gcggtagcgagtaccgtattgatagcagtgttgtcaactgggatgagtacaatggaaagttaagatccctyggtattctggttaaggcccgaaattttcttgtttttcaggta----tttt--------------------tgtttta------------------------ccccctacaaatag---cattttt----------------gt-gaagttga-gct-aa-------------------------tataatttggtg-----aawrrwwtg--------------------------------------------------------------------------------------------------------------------------------------------------------------------------------------------------------------------------------------------------------------------------------------------------------------------------------------------------------------------------------------------------------------
>I23399_M022_Malvaceae_Gaya_dominguensis_seq1
-----------------------------------------------------------------------------------------------------------------------------------------------------------------------------------------------------------------------------------------------------------------------------------------------------------------------------------------------------------------------------------------------------------------------------------------------------------------------------------------------------------------------------------------------------------------------------------------------------------------------------------------------------------------------------------------------------------------------------------------attctctgacttcacagctattattggtcctaatggtgccggcaaatccaatctcatggacgcaattagctttgttcttggagttcgaactggtcagctacgtggtgcacagctcagagacctaatctatgctttcgacgaccgtgaaaaggaacaacgtggccgacgcgcatttgttcgattggtttaccaacttgctggtggctctgaactctgtttcacccgttccataacgagtgctr---gcggtagcgagtaccgtattgatagcagtgttgtcaactgggatgagtacaatggaaagttaagatcccttggtattctggttaa------------------------------------------------------------------------------------------------------------------------------------------------------------------------------------------------------------------------------------------------------------------------------------------------------------------------------------------------------------------------------------------------------------------------------------------------------------------------------------------------------------------------------------------------------------------------------------------------------------------
>I23366_M015_Malvaceae_Firmiana_simplex_seq1
----------------------------------------------------------------------------------------------------------------------------------------------------------------------------------------------------------------------------------------------------------------------------------------------------------------------------------------------------------------------------------------------------------------------------------------------------------------------------------------------------------------------------------------------------------------------------------------------------------------------------------------------------------------------------------------------------------------------gcctccaaactatcggtcccttctccgacttcaccgctattattggtccgaatggggcgggcaagtccaatctcatggacgcaatcagcttcgttcttggagtccgaacgggccagctccgtggggcccaactcaaggacctaatatacgcttacgacgaccgcgaaaaagaacaacgcggtcgacgcgcatttgtccgattagtttaccaacttgccagtggctccgaactttgtttcacccgttccatcaccagtgccg---gtggtagtgagtaccgtatcgacagcagcgttgtcaactgggatgagtacaatgggaagttgagatcccttggtatcctcgttaaggcccggaattttcttgtttttcaggta----ttct--------------------ttttt-------------------taatttttaaacttcaaatag---gatttta----------------gtggaagttaacgcg-aatttttaagatataaaa------tgat---------------------------------------------------------------------------------------------------------------------------------------------------------------------------------------------------------------------------------------------------------------------------------------------------------------------------------------------------------------------------------------------------------------------------------------
>I28591_M023_Malvaceae_Neobuchia_paulinae_seq1
------------------------------------------------------------------------------------------------------------------------------------------------------------------------------------------------------------------------------------------------------------------------------------------------------------------------------------------------------------------------------cttccaccctc----------------------------------ccaaaca-aacc----------ctaacccttgttga----gttgttataattcttttc------------------------------cagccagaccc--------ccc-aaaacc-tcacgcttcgact----------cctgaaa--ggagccct---tgaaccg-aaaagtca----------------------------aa-acc--atgccgtcgctgagttctcct---ggcaagatcctccgtttagagcttgagaacttcaagtcctacaagggtttacaaactattggtcctttctccgacttcactgccattattggtccgaatggagcgggcaagtccaatctcatggacgcaatcagcttcgtacttggagtccggacgggccagctccgtggggcccaacttaaagacctaatctatgcttacgacgaccgcgagaaagaacaacgtggccgacgagcttttgtacggctagtttaccaacttgccggtggctccgagctctgtttcactcgttccatcaccagtgccg---gtggtagcgagtatcgtatcgacagtagtgttgtaaactgggatgagtacaatgggaagttgagatcccttggtattctcgttaaggcccgaaattttcttgtttttcaggta----tttt--------------------ttt--------aattgtgcgtgtgtaaagtataaacgtc-------------------------------------------------------------------------------------------------------------------------------------------------------------------------------------------------------------------------------------------------------------------------------------------------------------------------------------------------------------------------------------------------------------------------------------------------------------------------------------------------------------------
>I28592_M188_Cytinaceae_Bdallophytum_americanum_seq1
--------------------------------------------------------------------------------------------------------------------------------------------------------------------------------------------------------------------------------------------------------------------------------------atttcccc-------------------------------------actagttgggaa----tccaatcaagacctcc--tttttctcaccttcttccctcccaat--------------------------------------------------caaaacctagca--------------caatccgatc-------------------------------------------cttgaattc-agaccg----------------------------------------------------aaacaagaaacg-----------------------aaa-att--atgccgtccctgccttcaccg---ggaaagattctccggctggagatggagaacttcaagtcctacaagggccagcagacgatcggccccttcttcgacttcactgcgattattggtcccaacggcgccgggaagtcgaacctcatggacgctatcagctttgtcctaggtgttcgcacgggccaactccgtggggcccagctcaaggacctcatctacgcctacgacgaccgggaaaaggagcaacgcggccgtcgggcatttgtgcgtattgtttaccagttggctggtggttccgagctcagcttcactcgcactatcacaagtgtcg---gtgccagcgaatatcgaatagacggcagagtcgtcagctgggacgagtataatgagaagttaaggtctctcggaattcttgtcaaggcgcgcaactttcttgtgtttcaggtg----att-------------------------------------------------------------------------------------------------------------------------------------------------------------------------------------------------------------------------------------------------------------------------------------------------------------------------------------------------------------------------------------------------------------------------------------------------------------------------------------------------------------------------------------------------------------------------------
>I28593_M024_Malvaceae_Carpodiptera_cubensis_seq1
-------------------------------------------------------------------------------------------------------------------------------------------------------------------------------------------------------------------------------------------------------------------------------------ttttttcc-----------------------------------cccactttcccggaaa-------atccc-----------cttcactcttccacc-----------------------------------tgccaaaca-aaca----------ctaactctag------------ttatcattccattc------------------------------cacccacaccc---------cc-acaacc-tagcgcttcaaat----------cgaaaaagggaaacccc-----cacca-agaagtcc---------------------------aaa-acc--atgccttcgctgagttctcca---ggcaagatccttcgcttagagcttgagaacttcaagtcctacaagggcctccaaactatcggtcccttctcagacttcactgccattattggtccgaatggggcgggcaagtccaatctcatggacgcaatcagtttcgttcttggagtccgaacaggtcagctccgcggggcccaactcaaagacctaatctacgcttacgacgaccgtgaaaaagaacaacgtggtcgacgcgcatttgtgcgattagtttaccaacttgccggtggttccgagctctgtttcacccgtaccatcaccagtggcg---gcggtagcgagtaccgtatcgacagtagcgttgtcaactgggatgagtacaatgggaagttgagatcccttggtattctcgttaaagctcgtaattttcttgtttttcaggta----tttt--------------------ttttctc------------------------taaacttcaaatag---gattttt----------------gtggaagttaactcg---rttgyarkatwtmmtw--------------------------ragcwtttgatgattctgaagtactttc---tccattctttttgaa----------------------------------------------------------------------------------------------------------------------------------------------------------------------------------------------------------------------------------------------------------------------------------------------------------------------------------------------------------------yyw------
>I28594_M025_Malvaceae_Herrania_nitida_seq1
------------------------------------------------------------------------------------------------------------------------------------------cccaaattctcccctcccgcc-----------------------------------------------------------aattctcgacccct--------------------ccgctcaatcc---ctaagccttcaatt---------------------------------------------tcccctggaaa-------atcct-----------cttctcacctccacc-----------------------------------tcccgtaca-aacc--------------------------------cttgttt-------------------------------------cacccagaccc--------ccc-aaaccc-taacgcttcatct----------------------------------cca-aaaatcca---------------------------agg-acc--atgccgtccctcacttctcca---ggcaaaatcctccggttagagcttgagaacttcaagtcctacaagggcctccaatctatcggtcccttctccgacttcaccgccattattggaccgaatggggctggcaagtctaatctcatggatgcaatcagcttcgttcttggagtccgaacgggacagctccgtggtgcccaactcaaagacctaatttacgcttacgacgaccgcgaaaaagaacagcgtggccgacgcgcatttgtgcgattagtttaccaacttgctggtggctccgagctctgtttcacccgtaccatcacccctgccg---gcattagcgagtaccgtatcgacggcagcgttgtcaactgggatgactacaatgggaagttaagatcccttggtattctcgttaaggcccggaattttcttgtatttcaggta----attt------------------tgtttttttatttta-------------tttttataacttcaaatag---gattttt---------------gtcggaagttgacgct-aacttgtaggatataata--------atgtaattttgtg-----aataatttgt-ggtcttagggtgacgtggagtccattg---------------------------------------------------------------------------------------------------------------------------------------------------------------------------------------------------------------------------------------------------------------------------------------------------------------------------------------------------------------------------------
>I28595_M184_Malvaceae_Guazuma_ulmifolia_seq1
------------------------------------------------------------------------------------------------------------------------------------------------------------------------------------------------------------------------------ttgctcccct--------------------ccaccaaatcc---ctaaagcttccattgccc------------------------------------cccactttcctgcaaa-------atcct-----------cttct--------cc-----------------------------------cgtagtacc-aacc--------------------------------ctaktttt-cattc------------------------------cacccagacac--------tca-aaaccc-taacgcttcgaat----------------------------------tca-aaaagtca---------------------------aaa-ccc--atgccgtccctsacttctcca---ggcaaaatcctccgcttagagctcgagaacttcaagtcytacaagggcctccaaaccatcggtcccttcaccgacttcactgctattattggaccgaatggagcgggcaagtctaatctcatggatgcaatcagcttcgttcttggagtccgaacgggacatctccgtggggcccaactcaaagacctaatctacgcttacgacgaccgcgaaaaggaacaacgtggccgacgcgcatttgtgcgattggtttaccaacttgctggtggctccgagctctgtttcacccgtactatcacccctgccg---gcattagcgagtaccgtatcgacggcagcgttgtbaactgggatgactacaatgggaagttaaaatccctcggtattctcgttaaggctaggaattttcttgtttttcaggta----attt--------------------tgttttctttttgt---------------tatatccttcaaatat---gactttg---------------gtcggacgcttcccctgaactcattagatgtaatt--------atgtaatttcgtg-----aaaaatttgt-ggtcttagggtgacgtggagtccattgcttcaaaaaacccgaaagaa-------------------------------------------------------------------------------------------------------------------------------------------------------------------------------------------------------------------------------------------------------------------------------------------------------------------------------------------------------------
>I28596_M026_Malvaceae_Ruizia_cordata_seq1
------------------------------------------------------------------------------------------------------------------------------------------------------------------------------------------------------------------------------------------------------------------aatcc---ctaaaccttccattttcc------------------------------------cccacgttcccggaaa-------atcta-----------tctcactcttcaact-----------------------------------tgccaaaca-agc-----------ctagccgtag------------ttaccatttygttc------------------------------wacccagaycyt-------caa-aaaccc-taacgttcaaatc----------ctyaa-waaggaaaccc---tgcrcca-aaaartca---------------------------aaa-aca--atgccgtcgctgagttctcct---ggcaaaatmcttcgcttagagcttgagaacttcaagtcatacaavggcctacaaactatcggbcccttctctgacttcaccgccattattggtccgaatgggdcgggcaagtcaaanctcatggacgcaattagcttcgttctcggagtccgaactggacagctccgtggggcccavcttaaggatctgatctacgctttcgatgaccgcgaaaaagaacaacgkggtcgacgcgcatttgtgcgtttagtttaccaacttgctggtggmtccgagctttgtttbacccgttccatcaccagtgccg---gcggtagtgagtaccgtatcgacagcagygttgtcaactgggatgagtabaatgggaagttgagatcccttggtattctcgttaaggcccgaaattttcttgtttttcaggta----attt--------------------ttttw------------------------aaatagcttcaaatgg---awtttttkgt----gtgtggactgtggaagttaamagy-aattkgtaagttacaatttat--gttacaaaatt---------------------tgtcttagggggatgtggagtccattgcttmaaaaaatccaaaagaacttacggggy---------------------------------------------------------------------------------------------------------------------------------------------------------------------------------------------------------------------------------------------------------------------------------------------------------------------------------------------------
>I28597_M027_Malvaceae_Melhania_velutina_seq1
-------------------------------------------------------------------------------------------------------------------------------------------------------------------------------------------------------------------------------------------------------------------------------------------------------------------------------------tttccctgaat-------atctatctc----aattctcactcttcgtct-----------------------------------taccaaaca-agcccwarcggcctctagccgtag------------ttaccayttsgttc------------------------------tamccagatcyt-------crm-aaaccc-taayrttcaaatc----------cttga--aagraaaccc---tgcacca-aaaagtca---------------------------waa-aca--atgccgtcgctgagttctcch---ggmaaaatccttcgvttagagcttgagaacttcaagtcrtacaagggcctacaaactathggtcccttctctgacttcaccgccattattggtccgaatggggcgggcaagtcaaatctcatggaygcaattagcttcgttctcggagtccgwactggacagctccgtggggcccarcttarggatctgatctacgctttcgatgaccgcgaaaargaacaacgtggtcgacgcgcatttgtgcgtttagtttaccaacttgctdgtggctccgagctttgtttyacccgttccatcaccagtgcmg---gcggtagtgagtaccgtatcgacagcarcgttgtcaactgggatgagtacaatgggaagttgagatcccttggtattctcgttaaggcccgnaattttcttgtttttcaggta----attt--------------------ttt----------------------------atagcttcaaatgg---atttttttg--------------gtgcaagtcaacagt-aattggtaagatataatttat--gttacaaaatt---------------------tgtcttagggggatgtggagtccattgcttcaaaaaatccaaaagaacttacgggg----------------------------------------------------------------------------------------------------------------------------------------------------------------------------------------------------------------------------------------------------------------------------------------------------------------------------------------------------
>I28598_M028_Malvaceae_Glyphaea_brevis_seq1
------------------------------------------------------------------------------------------------------------------------------------------------------------------------------------------------------------------------------------------------------------------------------------------------------------------------------------------------------------------------------------------------------------------------------------------------------------------------------------t--t----------------------------tcgcagamyy--------tya-rmrycmwaaacrytwcmam-------------------tymcacccc-----------caaaaccagaggataggaaaaaaaataaaaaactaaaa-accctatgccgtccctctcatcacca---ggcaaaatcctgcgcttagagcttgagaatttcaagtcctacaaggacccccaaactatcggtcctttctctgacttcaccgccattattgggccgaatggggcgggcaagtccaatctcatggatgcaatcagcttcgttctcggcgtccgaaccggccagctccgtggtactcaactcaaggacctaatctacgcttacgacgaccgggaaaaagaaaagcgtaacaggcgcgcatttgtgcgattagtctaccaacttgcgggtggcgccgagctctgttttactcgtgccatcaaccctagcg---gtggtagcgagtacagtatcgatggtaacactgtcaacgcggaagaatataacgggaagttaagatcccttggtattctcgttaaggcccgcaattttcttgtttttcaggtaa---acat--------------------ttt--------------------------attaaatttcgaatgg---attttt----------------------------------------------------------------------------------------------------------------------------------------------------------------------------------------------------------------------------------------------------------------------------------------------------------------------------------------------------------------------------------------------------------------------------------------------------------------------------------------------------
>I28599_M029_Malvaceae_Desplatsia_dewevrei_seq1
---------------------------------------------------------------------------------------------------------------------------------------------------------------------------------------------------------------------------tctc------------------acaaag------gccaaagtct---ttcctcccgccaattccttcc------caacc-aaat--------------------------ccgtaa------------------------tttctcacttcc-tcctg------------------------------------------agctta--------caagcattac------------ttatcaattcaatt--tc---------------------------acgcagttcc--------tca-aaacc----------------------------------------ct-----------aaaaccaa---------------------------aaa-acc--atgccgtccctcgcstcycca---ggcaaaattctccgcttagagcttgagaacttcaagtcctacaagggcttccaagttatcggtcctttctctgacttcaccgccattattggcccgaatggggcgggcaagtccaatctcatggatgcaatcagcttcgttcttggtgtccgcaccggccacctccgtgggactcaactcaaggacctaatctacgctttcgacgaccgtgaaaaagaacagcgtaacaggcgtgcatttgtgcgattagtctaccagcttgccrgtggctccgagctctgttttactcgcgccatcaacactgccg---gtggtagcgagtacagtatcgacggtagccctgtcaacgccgaagaatacaacggaaagttaagatcccttggaattctcgttaaggcccgaaattttcttgtttttcaggtat---tctt--------------------tttgact--tttgt---------------agtaaatatcagatgg---gattttt----------------gtggtaatt--------------------------------------------------------------------------------------------------------------------------------------------------------------------------------------------------------------------------------------------------------------------------------------------------------------------------------------------------------------------------------------------------------------------------------------------------------------------------
>I28600_M146_Malvaceae_Mortoniodendron_guatemalense_seq1
---------------------------------------------------------------------------------------------------------------------------------------------------------cccgcc-----------------------------------------------------------att-----tcaatc--------------------aatacgaatmc---ctaaaccttccatttyc-------------------------------------accactctcc-----------------------------cctcrctcttccwcc-----------------------------------tgccaaaya-racc----------ctaaycytag------------ttatcwttccattc------------------------------yacacagaycc--------cys-aaaccc-taacgcttcaaat----------ccvaraaaraaamcccg------acka-raaagtca---------------------------awa-acc--atgccgtckctgagttctccm---ggcaaaatcctccgcttagagcthgagaacttcaagtcctacaagggcctccaaactattggtcccttctccgacttcaccgccatdattggtccgaatggggcgggcaagtccaatctcatggangcaatcagcttcgttcttggagtycgaacdggccagctccgtggggchcaactcadvgacctaatatacgcttacgacgaccgcgaaaaagaacaacgtggtagacgcgcwtttgtgcgattagtttaycadcttgccggtggctccgagctctgtttcacmcgttcmatbaccagtgccg---gmggtagtgagtabcgtatcgacagcagcgttgtcaactgggatgabtacaaygggaagttgagatccctyggyattctcgttaargcycgbaattttctwgtttttcaggta----mttct------------gttgttgttttttttttttttg--------------ggtdaactttaaatat---atttttg----------------------------------------------------------------------------------------------------------------------------------------------------------------------------------------------------ggaag------------------------------------------------------------------------------------------------------------------------------------------------------------------------------------------------------------------------------------------------------------------------------------------
>I28601_M030_Malvaceae_Sparmannia_africana_seq1
----------------------------------------------------------------------------------------------------------------------------------------------------------------------------------------------------------------------------------------------------------------------------------------------------------------------------------------------------------------------------mwytykmsscray------------------------------------------tawrmm--------yaaactttcc------------ctggaaaatcattt--tcgtactcmmbwakyartcgtccatgcggaaaatggacc--------ggd-aaaggctgaccgtggctaaragtagtcatggtgccgcacggctayct-----------gggatccrggccaagrrvmvgrgta-----wrkymrwr-adc--ayrccgtccmttacatcacckggcgrmaaaatcmtgcgcttagagcttgagaacttcaagtcytacaaggggttgcaaactatcggtcctttctcygrcttcaccgccattattgggccgaatggggcgggcaagtccaatctcatggatgcaatcagttttgttcttggagtmcgaactggccagctccgtggvactcaactcamggayctaatytacgctttsgavgaccgcgaaaaagaacagcdtaayagwcgcgcatttgtgcgattagtctacyaacttgmyrrtggctccgagctctgttttactcgtgctatcaaccctggcg---gtggtagcgagtacagtatcaayggtaaccctgtcarcgctgargaatacaaygggaagttaagarmvmttggtattctcgttaaggcccgtaattttcttgtttttcaggtaa---achg--------------------ttt--------------------------agtaaadttymaaabg----rhtttt----------------yykgrarttramgcwmaw-tttygrgccaaw----------------------------------------------------------------------------------------------------------------------------------------------------------------------------------------------------------------------------------------------------------------------------------------------------------------------------------------------------------------------------------------------------------------------------------------------------
>I28603_M223_Malvaceae_Gossypium_hirsutum_seq1
------------------------------------------------------------------------------------------------------------------------------------------------------------------------------------------------------------------------------------------------------------------------------------------------------------------------------------------------------------------------atctcattttctccatc----------------------------------ccaaacagaacc----------tttaccgttg------------tt----attgttct------------------------------tcctagactac---------cg-aaaccc-taacatttcaaat----------tcaaa----ggaa-------------g-gaaacccc----------------------------aa-acc--atgccgtctttgacttctcca---ggaaaaatacttcgcctagagcttgagaacttcaagtcctayaagggtcttcaaactatcggtcccttctccgacttcaccgccattattggaccgaatggggcvggcaagtccaatctcatggatgcaatcagcttcgttcttggagtccgaactggtcagctacgtgggggccaactcagagacctaatatatgctttcgacgaccgtgaaaaggaacaacgtggccgacgcgcatttgtgcgattagtttaccagcttgccggtggctccgaactctgtttcactcgttccatcacyagtactg---gaggtagcgagtaccgtatcgacagcagtgttgtcaacgtggaggagtacaatggaaagttaagatcacttggtattctcgttaaggcccggaattttcttgtttttcaggta----attt--------------------tgttccc--cyca--------------------acccactaatag---cattttt----------------gt-gaagttaa-gct-at-----------------------------------------------------------------------------------------------------------------------------------------------------------------------------------------------------------------------------------------------------------------------------------------------------------------------------------------------------------------------------------------------------------------------------------------------------------------
>I28604_M032_Malvaceae_Entelea_arborescens_seq1
-----------------------------------------------------------------------------------------------------------------------------------------------------------------------------------------------------------------------------------------------------------------------------------------------------------------------------------------------------------------------------------------------------------------------------------------------------------------------------------------------------------------------cagaccc--------tca-aaaccctmwmcgcc-----------------------------cccc-----------caaawccagagaaaaaargaaaaga----aaagtaaaa-arc--atgccktccattacatcaccgggcggcaaaatcctgcgsttagagcttgagaacttcaagtcctacaagggkttgcaaactatcggtcctttctctgacttcaccgccattattgggccgaatggggcgggcaagtccaatctcatggatgcaatcagttttgttcttggagtccgaactggccagctccgtgggactcaactcaaggayctaatctacgctttggacgaccgcgaaaaagaacagcgtaatagacgcgcatttgtgcgattagtctaccaacttgatggtggctccgagctctgttttactcgtgctatcaaccctggcg---gtggtagcgagtacagtatcaacggtaacmctgtcaacgcggaagaatacaacgggaagttaagaacccttggtattctcgttaaggcccgtaattttcttgtttttcaggtaa---actg--------------------ttt--------------------------agtaaatttcaaatgg---attttcy------------------ggaagttkacgca-aacttgtgagatgtatta--------atgtaactctgag-----aaaatt-----------------------------------------------------------------------------------------------------------------------------------------------------------------------------------------------------------------------------------------------------------------------------------------------------------------------------------------------------------------------------------------------------------------
>I28605_M235_Malvaceae_Abutilon_sp_seq1
---------------------------------------------------------------------------------------------------------------------------------------------------------------------------------------------------------------------------------------------------------------------------------------------------------------------------------------------------------tca-----------tatctcgtttccaccttc----------------------------------ccaaacaaaact----------tttaccgtcg------------tttkttktcgktmt------------------------------gccwagactmc--------tca-aaamcc-taacatttctaat----------tcact----gagaattc---catacag-gaaaaagtg----------------------aaaagaa-acc--atgccgtcgttgacttctcca---ggaaaaatacttcgcttagagcttgagaacttcaagtcctacaaggggcttcaaactattggtcccttctctgacttcacagccattattggacctaatggtgccggcaaatccaatctcatggacgcaatcagcttcgttctcggagttcgaactggtcagctacgtggtgcacagctcagagacctaatctatgctttcgacgaccgtgaaaaggaacaacgtggccgacgcgcatttgtgcgattagtctaccagcttgccggtggctctgaactctgtttcacccgttccataaccagtgctg---gcggtagcgagtaccgtattgatagcagtgttgtcaactgggatgagtacaatgggaagttaagatcccttggtattctggtgaaggcccgaaattttcttgtttttcaggta----actt--------------------tgtttta-----------------------cccccctacaaatag---catttta----------------at-gaagttca-gct-aatttgtta----------------------------------------------------------------------------------------------------------------------------------------------------------------------------------------------------------------------------------------------------------------------------------------------------------------------------------------------------------------------------------------------------------------------------------------------------------
>I28606_M033_Malvaceae_Reevesia_formosana_seq1
-------------------------------------------------------------------------------------------------------------------------------------------------------------------------------------------------------------------------------------------------------------------------------------------------------------------------------------------------------------------------------------------------------------------------------------------------------------------------------------------------------------------------------------------------taacgctgcaaat----------ttccaaaaaaacccccc---aaaatcg-aaaagtca---------------------------aaa-acc--atgccgtcgctgatttctccg---ggaaaaatcctccgcttggagctcgagaacttcaagtcttacaagggactccaaactataggtcccttttccgactttacggccattattggtccgaatggggcaggcaagtccaatctcatggatgcaatcagctttgttcttggagtccgaacgggtcatctccgtggtgcccaactcaaagacctaatatacgcttacgacgaccgcgaaaaagaacaacgtggccgacgtgcatttgtgcgattagtttaccaacttgccggtggctctgagctctgtttcacccgttccatcatcaa---cg---gcgctagtgaataccgtctcgacagcaggactgtcagctcggaagagtacactgcgaagttgaaatcccttggtattcttgttaaggcccgtaattttcttgtttttcaggta----attct----------------gggtttt-------------------------ttaaaactccagttag---ggtttttttttttttt------ttgggaagttaacgct-aattt--------------------------------------------------------------------------------------------------------------------------------------------------------------------------------------------------------------------------------------------------------------------------------------------------------------------------------------------------------------------------------------------------------------------------------------------------------------
>I28607_M034_Malvaceae_Mansonia_altissima_seq1
--------------------------------------------------------------------------------------------------------------------------------------------------------------------------------------------------------------------------------------------------------------------------------------------------------------------------------------ttcctgcaaa-------atcat-----------tctctcctttccaccttc----------------------------------ccaaaca-ggccc---------gtaaccctag------------ttagtgttcccttc------------------------------cgcccaaaaccc-taagccttc-aaatca-ccttgctagaaaa----------gtcaaagaagaaaaccc---cgaacca-aaaagtca---------------------------aaa-acc--atgccgtcgctgagttctccg---ggcaaaatcctccgtttagagcttgaaaacttcaagtcctacaagggcctccaaactattggtcccttctccgacttcactgccattattggtccgaatggggcgggcaagtccaatctcatggacgcaatcagcttcgttcttggagtccggacgggccatctccgcggtgcccagctcaaagacctaatctacgctttcgacgaccgcgaaaaagaacaacgtggccgacgcgcatttgtgcgattagtttaccagcttgctagtggctctgagctttctttcacccgsactatcagcaacgatggtagtggtagtgagtaccgtatcgacagcaaaactgttaactgggaggagtacaatgggaagttgagatctcttggtattcttgttaaggcccgaaattttcttgtttttcaggta----attc--------------------tgttcacycycttta--------------aatgaaattcaaatag---gtttttt-----------------tgggaagtaacagt--------------------------------------------------------------------------------------------------------------------------------------------------------------------------------------------------------------------------------------------------------------------------------------------------------------------------------------------------------------------------------------------------------------------------------------------------------------------
>I28608_M035_Malvaceae_Hosfordia_alata_seq1
-----------------------------------------------------------------------------------------------------------------------------------------------------------------------------------------------------------------------------------------------------------------------------------------------------------------------------------------------------------------------------------------------------------------------------------------------------------------------------gttgttct------------------------------acctagactcc--------tsr-rkmccc-taacatttgtawt----------acaca----gaaaattc---cawacag-gaaaadgt------------------------raaaaa-acc--atgccgtcgttgacttctcca---ggaaaaatacttcgcttagagcttgagaacttcaagtcctacaaggggcttcaaactattgghcccttctctgacttcacagccattattggacctaatggtgccggcaaatccaatctcatggacgcaatcagcttcgttctcggagttcgaactggtcagctacgtggtgcacagctcagagacctaatmtatgctttcgacgaccgtgaaaaggaacaacgtggccgacgcgcatttgtgcgattagtttaccaacttgccggtggctctgaactstgtttcacccgttchataaccagtgctg---gcggtagcgagtaccgtattgatagcagtgttgtcaactgggatgagtacaatggaaagttaagatcccttggtattctggttaaggcccgaaattttcttgtttttcaggta----actt--------------------tgtttta------------------------ccccctacaaatag---cattttt----------------gt-gaag----------------------------------------------------------------------------------------------------------------------------------------------------------------------------------------------------------------------------------------------------------------------------------------------------------------------------------------------------------------------------------------------------------------------------------------------------------------------------
>I28609_M036_Malvaceae_Pentaplaris_davidsmithii_seq1
-------------------------------------------------------------------------------------------------------------------------------------------------------------------------------------------------------------------------------------------------------------------------------------------c------------------------------------cccactttcccggaaa-------atctt-----------cctctctcttccacgtcc----------------------------------caaacaa-aacc----------cgagctctag------------ttatcaatctgttc------------------------------cacccagac----------ccc-aagacc-taacgcttcaaat----------ccataaa--ggc-ccct---cagaccg-aaaactca----------------------------aa-acc--atgccgtcgctgagttctcca---ggcaagatcctccgcttagagcttgagaacttcaaatcctacaagggtctccaaactatcggtcccttctccgacttcaccgccattattggtccgaatggggcgggcaagtccaatctcatggacgcaatcagtttcgttcttggagtccggacgggccagctccgtggggcccaactcaaagacctaatctacgcttatgacgaccgcgaaaaagaacaacgtggccgacgagcatttgtgcgattagtttatcaacttgcaagtggctctgagctctgtttcactcgttccatcaccagtgccg---gtggtagtgagtaccgtatcgacagcagcgttgtcaactgggatgattacaatgggaagttgaggtccattggtattctcgttaaggcccggaattttcttgtttttcaggta----aatt--------------------ttttttt-----------tgtgtgtaaagtgtaaacttcaaatag---gatttta----------------gt-gtaattaacgcc-aatttgtaag---------------------------------------------------------------------------------------------------------------------------------------------------------------------------------------------------------------------------------------------------------------------------------------------------------------------------------------------------------------------------------------------------------------------------------------------------------
>I28610_M037_Malvaceae_Heritiera_littoralis_seq1
--------------------------------------------------------------------------------------------------------------------------------------------------------------------------------------------------------------------------------------------------------------------------------------------------------------------------------ctcactttcmtgraar-------awyys-----------cstytytyttyytmmcyycgatgttcaaagactgctttgaacctataggtggcmaaaca-aacc----------ctaaccctag------------ctatcattccgttc------------------------------cgctaaactcc------------aaaacc-taacgcttcaaat----------ccagaaac-aaaaaacc---caaaccg-aaaagtca----------------------------aa-acc--atgccgtcgctgagttctcca---ggcaaaatcctccgcttagagcttgagaatttcaagtcctacaagggcctccaaactatcggtcccttctccgacttcaccgctattattggtccgaatggggcgggcaagtccaatctcatggacgcaatcagcttcgttcttggagtccgaacgggccagctccgtggggcccaactcaaggacctaatctacgctttcgatgaccgcgaaaaagaacagcgtggccgacgcgcatttgtgcgattagtttaccaacttgccggtggctccgaactttgtttcacccgttccatcaccagtgccg---ggggtagtgagtaccgtatcgacagcagcgttgtgaactgggatgagtacaatggaaagttgagatcccttggtatcctcgttaaggcccggaattttcttgtttttcaggta----attt--------------------ttttggt-----------------------gtaaacttcaaataa---ga-ttta----------------gtggaggctaacgct-aatctataagatrtataw------ktrwataat----------------------------------------------------------------------------------------------------------------------------------------------------------------------------------------------------------------------------------------------------------------------------------------------------------------------------------------------------------------------------------------------------------------------------------
>I28611_M062A_Malvaceae_Durio_zibethinus_seq1
--------------------------------------------------------------------------------------------------------------------------------------------------------------------------------------------------------------------------------------------------------------------------------------------------------------------------------------ytcacggaaa-------atccc-----------cctttctcctccatcctc----------------------------------ccaaaca-aacc----------ctaaccctag------------ttaccgttccgttc------------------------------ctccaaacccc------------aaaacc-taaagcttcaaat-------------------aaaaaacc---caaaccg-aa------------------------------------------atgccgtcgctgagttctcca---ggcaaaatcctccgcttagagcttgagaacttcaagtcctacaagggcctccaaactatcggtcctttctccgacttcactgccattattggtccgaatggggcgggcaagtccaatctcatggacgcaatcagcttcgttcttggagtccgaacgggccagctccgtggggcccaactcaaagatttaatctacgcttacgacgatcgcgaaaaagaacaacgtggcagacgcgcctttgtgcgattggtttaccaacttgcyggtggctccgagctctgtttcacccgttccatcaccagtgccg---gtggtagcgagtaccgtatcgacagcagcgttgttaactgggatgagtacaatgggaagttgagatcccttggtattctcgttaaggcycggaattttcttgtttttcaggta----attt--------------------tttttat---------------------gtgtaaacttcaaatag---gattt-----------------agtggaagttaacgct-aatttgtaagatataatg--------atataattttgtga----aaaaaatttt-ggtcttag----------------------------------------------------------------------------------------------------------------------------------------------------------------------------------------------------------------------------------------------------------------------------------------------------------------------------------------------------------------------------------------------------
>I28612_M038_Malvaceae_Brachichyton_bidwillii_seq1
-----------------------------------------------------------------------------------------------------------------------------------------------------------------------------------------------------------------------------------------t--------------------------tcc---ctaaaccttccatttccc------------------------------------cttaaattcctggaaa-------acccc-----------cctcttttttccaccctt----------------------------------ttaaaca-aacc----------ctaaccctag------------ttatcattccgttc------------------------------ccccaaaaccc------------caaacc-taacgcttcaagt----------ccaaaaa--caaaaacc---caaacct-aaaagtca----------------------------aa-acc--atgccgtctctgagttctcca---ggcaaaatcctccgcttagagctcgagaacttcaagtcctacaagggcctccaaactatcggtcccttcttcgacttcaccgctattattggtccgaatggggcgggcaagtccaatctcatggacgcaatcagcttcgttcttggagtccgaactggccagctccgtggggcccaactcaaggacctaatctatgcttacgacgaccgcgaaaaagaacaacgcggccgacgcgcatttgtgcgattagtttaccaacttgccggtggctctgaactttgtttcactcgtaccatcaccagtgccg---gcggtagtgagtaccgtatagacagcagcgttgtcaactgggatgagtacaacggmaagttgagatcccttggtatcctcgttaaggcccgaaattttcttgtttttcaggta----attc--------------------ttttttt------------------aatgtgtaaatttcgaatag---gaatttc----------------gtggaagttaacgct-aatttgtaagatatatgg------ttatataattttctgaa---aaaaatttgt-ggtcttagggcgatgtggagtccatcgcttcaaaaaatccgaaagaact-----------------------------------------------------------------------------------------------------------------------------------------------------------------------------------------------------------------------------------------------------------------------------------------------------------------------------------------------------------
>I28613_M039_Malvaceae_Eriotheca_macrophylla_seq1
---------------------------------------------------------------------------------------------------------------------------------------------------------------------------------------------------------------------------------------------------------------------------------------------------------------------------------------------------------cct-----------cctctcttttccaccctc----------------------------------ccaaaca-aacc----------ctaacccttgt-----------ttgtcattccgttt------------------------------cacccagac----------ccg-gaaacc-caaggcttctaat----------ccttcaa--aagtccct---tgaacgg-aaaagtca----------------------------aa-acg--atgccgtcgctgagttctcca---ggcaagatcctccggttagagcttgagaacttcaagtcctacaagggtttacaaactatcggtcctttctccgacttcactgccattattggtccgaatggggcgggcaagtccaatctcatggacgcaatcagcttygttcttggagtccggacgggccagctccgtggggyccaactcaaagacctaatctatgcttacgacgaccgcgaaaaagaacaacgtggccgacgagcttttgtgcggttagtttaccaacttgccagtggctccgagctctgtttcactcgttccataaccagtgccg---gtggtagtgagtatcgtatcgacagtagtgttgtaaactgggatgagtacaatgggaagttgagatcccttggtattctcgttaaggcccgaaattttcttgtttttcaggta----attc--------------------tttttttttttaattgtgcgtgtgtaaagtgtaaacttcaaatag---catttta----------------gt-ggaattaacgct-aat----------------------------------------------------------------------------------------------------------------------------------------------------------------------------------------------------------------------------------------------------------------------------------------------------------------------------------------------------------------------------------------------------------------------------------------------------------------
>I28614_M040_Malvaceae_Hydrogaster_trinervis_seq1
---------------------------------------------------------------------------------------------------------------------------------------------------------------------------------------------------------------------------------------------------------c--tccgagaatct---ctcctcccgccaattccttac------ccacc-aaat--------------------------ccgtca------------------------attctcacttcc-ttctt------------------------------------------acctta--------caagcattag------------ttatcatttcaatt--tc---------------------------acggagtccc--------tca-aaaccctaaacgcttcaagt-------------------------tc-----------caaaaccg---------------------------gag-acc--atgccgtccctcgcatctccg---ggcaaaattctccgtttagagcttgagaacttcaagtcctacaaaggcttccaaattatcggtcctttctccgacttcaccgccattattgggccgaatggggcgggcaagtccaatctcatggatgctatcagcttcgttctcggagtccggaccggccagctccgtgggactcaactcaaggacttaatctacgctttggacgaccgtgaaaaagaacagcgtaacagacgtgcgtttgtgcgattgatttaccagcttgccggtggctccgagctctgccttactcgtgccatcaaccctgccg---gtggtagcgagtacagtatagatggtaaccctgtgaacgcggacgagtataacggaaagttaagatcgcttggtattctcgttaaggcccgaaattttcttgtttttcaggtat---gtat--------------------ttt-------ttgt---------------agtaaatttcgaatgg---gattatt----------------gcggtagtcgacgca-gc-----------------------------------------------------------------------------------------------------------------------------------------------------------------------------------------------------------------------------------------------------------------------------------------------------------------------------------------------------------------------------------------------------------------------------------------------------------------
>I28615_M041_Malvaceae_Pterygota_brasiliensis_seq1
----------------------------------------------------------------------------------------------------------------------------------------------------------------------------------------------------------------------------------------------------------------------c---ctaaaccttccattttca------------------------------------ctcgctttccttgaaa-------tttcc-----------gctctcttccaca---tt----------------------------------ctaagca-tacc----------caaaccctag------------ttatcgttcctttt------------------------------ccccaaactcc------------aaaacc-tagcgcgtcaaat----------ccaaaaacaaaaaaacc---caaaccg-aaaagtca----------------------------aa-gcc--atgccgtcgctgagttctcca---ggcaaaattctccgcttagagcttgagaacttcaagtcctacaagggcctccaaactatcggtcccttctccgacttcaccgctattattggtcccaatggggccggtaagtccaatctcatggatgcaatcagcttcgttcttggagtccgaacgggacaactccgcggggcccaactcaaggacctaatatacgcttacgacgaccgcgaaaaagaacaacgtggtcgacgcgcatttgtccgattagtgtaccagcttgccggtggctccgaactttgtttcacccgttccatcacgagtgccg---gtggtagtgagtaccgtatcgacagcagcgttgtgaactgggatgagtacaatgggaagttgagatcccttggtatccttgtgaaggcccggaattttcttgtttttcaggta----attc--------------------ttttt--------------------aatgtgtaaacttcgaatgg---gatctta----------------gtggaagttaacgca-aatttataagatatataa------tgatataattttctga----aaaaaattgt-ggtcttagggtgatgtggagtc--------------------------------------------------------------------------------------------------------------------------------------------------------------------------------------------------------------------------------------------------------------------------------------------------------------------------------------------------------------------------------------
>I28616_M042_Malvaceae_Leptonichya_maranta_seq1
-------------------------------------------------------------------------------------------------------------------------------------------------------------------------------------------------------------------------------------------------------------ctccaaaccc---ctcagcctacsattktmc------------------------------------wcmacykyvctggaaaa-----aatcca-----------ctyctcacttccaccctcccgta---------------------------------------------------ccwrccctagtt----------ttatcattccac----------------------------------ccagaaccc--------gca-aaaccc-tagcacttcgaat----------yca-------------------------amaaatcr---------------------------raa-acc--atgccgtccctcacttctccg---ggcaaaatcctccgcttggagcttgagaacttcaagtcctacaaaggcccccaaactatcggtcccttctccgacttcaccgccattattgggccaaatggggcgggcaagtccaatctcatggacgcaattagcttcgtgcttggagttcgtacaggccagctccgtgggactcaactcaaggacctagtctacgcttacgacgaccgggaaaaagaacagcgtggccgwcgtgcatctgtgcgattagtctaccaactggccggtggctcrgtgctctgtttcacccgtagcataaacccgaacg---gcgctagcgagtacagtatcgayggcaaccctgtccacgtggatgactacgttgggaagttaaaatcacttggtattctcgttaaggcccggaattttcttgtttttcaggta----attt-----------------ttgctttttttttcttt---------------ttaaaacttcaaatag---gatattt---------------t--ggaagttgacgct-a------------------------------------------------------------------------------------------------------------------------------------------------------------------------------------------------------------------------------------------------------------------------------------------------------------------------------------------------------------------------------------------------------------------------------------------------------------------
>I28617_M043_Neuradaceae_Neurada_procumbens_seq1
---------------------------------------------------------------------------------------------------------------------------------------------------------------------------------------------------------------------------------------------------------------------------------------------------------------------------------------------------ttcaatttt-----------ctttccatttcttccttcccaag---------------------------------------------------cataccctaacccctctgtagatcgtaagttccttc-----------------------------------------------------agattc-----------------------aatagagaaaagaaccct----------------------------------------------aaa-acg--atgccggccttaatctcgccg---ggtaaaattctccggctggagatggagaacttcaaatcctacaagggccagcaaatgattggtcccttcaaggacttcaccgccattattggtcccaacggagccgggaagtcaaatctaatggacgctattagttttgtacttggagttcgtacaggtcaactccgtggagcacagcttaaggatctaatttacgcttttgacgaccgcgagaaggagcagcgtggccgccgtgcatacgttcgccttgtctaccagctcgccagtgggtccgagcttcacttcactcgggggattaaccctcagg---gagccagtgagtacagtatcgatggtaaaagcgttacttgggaccaatataatgcgaagttgaggtcccttgggattctggtgaaggctcggaattttctcgtgtttcaggta----attt--------------------tttcgc-----------------------tgtgatgtttatcaag---tgttttgtat------------aattgatgtttatgct-------------------------------------------------------------------------------------------------------------------------------------------------------------------------------------------------------------------------------------------------------------------------------------------------------------------------------------------------------------------------------------------------------------------------------------------------------------ttcaatt
>I28618_M044_Malvaceae_Pentace_laxiflora_seq1
------------------------------------------------------------------------------------------------------------------------------------------------------------------------------------------------------------------------------------------------------------------------------------------------------------------------------------------------------------------------------------tc-----------------------------------agccagcaa-agcc----------tttcgcct-------------------tttcymttt------------------------------yrkccmr-mms---------ym-atrcyc-tagcgattcaaat----------ctaaaaaaagaaaccccttccccacca-gtaagtcc---------------------------aaa-acc--atgccttcgctgagttctcca---ggcaagatccttcgcttagagcttgagaacttcaagtcctacaagggcctccaaactataggtcccttctcagacttcactgccattattggtccgaatggggcgggcaagtccaatctcatggacgcaatcagtttcgttcttggagtccgaacaggtcagctccgtggggcccaactcaaagatctaatctacgcttacgacgaccgcgaaaaagaacaacgtggtcgacgcgcattygtgcgattagtttaccagcttgccagtggctccgagctgtgttttacccgtaccatcaccagtgccg---gcggtagcgagtaccgtatcgacagtagcgttgtcaactgggatgagtacaatgggaagttgagatcccttggtattctcgttaaagcccgtaattttcttgtttttcaggta----tttc--------------------ttttttttttttbd-----------aaaaaaaaaacttcagatag---gattttt---------------------------------------------------------------------------------------------------------------------------------------------------------------------------------------------------------------------------------------------------------------------------------------------------------------------------------------------------------------------------------------------------------------------------------------------------------------------------------------------------
>I28619_M045_Malvaceae_Phragmotheca_mammosa_seq1
ct-----------------------------------------------------------------------------------------------------------------------------------------------------------------------------------------------------------------------------------------------------------------------------ccctccattttcccgc------tcacccaacct-------ttcattatgccccctttcccggaaa-------atcct-----------catctctcttccaccctc----------------------------------ctaaaca-aacc----------ctaaccctaa------------ttattatttcgttc------------------------------cacccagac----------ccc-aaaacc-taacgcatcaaat----------ccaaaa----------------------aaaactta----------------------------aa-acc--atgccgtcgctgagttctyca---ggcaagatcctccgcttagagcttgagaacttcaagtcctacaagggtctccaaactatcggtcccttctccgacttcaccgccattattggtccgaatggggcgggcaagtccaatctbatggacgcaatcagtttcgttcttggagtccggacgggccagctccgtggggctcaactcaaagacctaatctacgcttatgacgaccgtgaaaaagaacaacgtggccgacgagcatttgtgcgattagtttaccaacttgccagtggctctgagctctgtttcactcgctccataaccagtgccg---gtggtagtgagtaccgtatcgacagcagcgttgtcaactgggatgagtacaatggaaagttgagatccctgggtattctcgttaaggcccggaattttcttgtttttcaggta----actc--------------------ttttttt---------tgtgtgtgtaaagtgtgaacttcaaatag---gatttta----------------gt-ggaattaacgct-aatttgtaaggggtaacgaactaacgatatgattttgtgaa----caaatttgt-ggt---------------------------------------------------------------------------------------------------------------------------------------------------------------------------------------------------------------------------------------------------------------------------------------------------------------------------------------------------------------------------------------------------------
>I28620_M046_Malvaceae_Camptostemon_shultzii_seq1
-------------------------------------------------------------------------------------------------------------------------------------------------------------------------------------------------------------------------------------------------------------------------------------------------------------------------------------------------------------------------------------------------------------------------tcccaaatg---------------aaacctttammrtw-------gdtrycaytctaact--cc---------------------------------------------tca-rraymy-trrcmttyataad----------mvaaabcganaaaaccv---caaacmagaaaaagtaaa-------------------------aaa------atgccttcgttgacttctcca---ggaaaaatacttcgcctagagcttgagaacttcaagtcctacaaggggcttcaaactattggtcccttctctgacttcaccgccattattggaccgaatggggcwggcaagtccaatctcatggatgcaatcagcttcgttcttggagtccgaacaggtcagctacgtggggcccaactcagagacctaatcwrygss-----cgaycgkrararsraacaacgtggccgacgcgcatttgtgcgattag-------------------------------------------------------------------------------------------------------------------------------------------------------------------------------------------------------------------------------------------------------------------------------------------------------------------------------------------------------------------------------------------------------------------------------------------------------------------------------------------------------------------------------------------------------------------------------------------------------------------------------------------------------------------------------------------------------------------------------------------------------------------
>I28621_M153_Malvaceae_Trichospermum_sp_seq1
---------------------------------------------------------------------------------------------------------------------------------------------------------------------------------------------------------------tggaaattcaaatttcagctccatcgtagcaagagtaagaatc--tccgaaaatam---ctcctcccgccaattccttcct--tctccacc-aaat--------------------------tcgtaa------------------------attctcacttcctttctt------------------------------------------acctta--------ctagmdttag------------ttatcatttcaattgycc---------------------------gcgcggtccc--------tca-aaaccctaaacgcttc------------------------------------------------------------------------------aa-acc--atgccgtccntcgnttctccg---ggcaaaattctccgcttagagcttgagaacttcaagtcctacaagggcttccaaattatcggtcctttctccgactttacngccattatwgggcctaatggggcgggcaagtccaatctcatggatgcaatcagcttcgttcttggagtccgaaccggccakctccgtgggactcagctcaangacctaathtacgcttthgacgacckcgaaaaagaamagcgtaacagacgcgcgtttgtgcgattgatctaccagcttgccggtggctccgagctctgttttactcgtgccatcaattctggcg---gtggtagcgagtacagtatcgacggtaaccctgtgaacgccgacgaatayaacggaaagttaagatcccttggyattctsgttaaggcccgaaattttcttgtttttcaggtat---atat--------------------awwtktw--tktrt---------------aktwwwtktmsgatgg---aattttt----------------gttgtactcgaggca-aaa-t--------------------aatgtaaccatgtg------atactttgt-ggtcktrgk---------------------------------------------------------------------------------------------------------------------------------------------------------------------------------------------------------------------------------------------------------------------------------------------------------------------------------------------------------------------------------------------------
>I28623_M048_Malvaceae_Abroma_augusta_seq1
---------------------------------------------------------------------------------------------------------------------------------------------------------------------------------------------------------------------------------------------------------------------------------ttccatctcccccc------------------------------------actttcccggaatt------atcca-----------cttctcgcgtccaccctcccgta---------------------------------------------------ccatctctagtt----------ttatcattccgc---------------------------------------------------cca-aaaccc-taacgattcaaat----------tcaaaaagaagaagatcccccaaaccaaaaaaatca---------------------------aga-att--atgccgtccctcgcttctcca---ggaaaaatcctccgcttagagcttgagaacttcaagtcctacaagggcctccaaactatcggtcccttctccgacttcaccgccattattgggccaaatggggcgggcaagtccaatctcatggacgcaatcagcttcgtgcttggagttcgtacgggccagctccgtgggactcaactcaaagacctaatctacgcttatgacgaccgggaaaaagaacagcgtggccgacgcgcatttgtgcgattagtctaccaacttgccggtggctccatgctctgtttcacccgtaccatcaatcctaacg---gcaattgcgactacaatatcgacggccactctgttcccgtggatgactacattgggaagttaaaatcgcttggtattctcgttaaggcccggaattttcttgtttttcaggta----attt-----------------ttgttttttttttattt---------------ataaaacttcaaattg---gattttt---------------ttgggaggttgacgct-aatttgcaagatatatta--------atgtgattttgtc-----aaaaattttt-------------------------------------------------------------------------------------------------------------------------------------------------------------------------------------------------------------------------------------------------------------------------------------------------------------------------------------------------------------------------------------------------------------
>I28624_M049_Malvaceae_Corchoropsis_tomentosa_seq1
-----------------------------------------------------------------------------------------------------------------------------------------------------------------------------------------------------------------------------------------------------------------------------aaccttccattttcc------------------------------------tccactttcccagaaa-------atcaa-----------cctcactcttccact-----------------------------------tgccaaaca-agcc----------ctaaccctaa------------ttatcatttcgttc------------------------------tacctagatcct-------caa-aaaacc-taacgttcaaatc----------cttcg--aaggaaaccc---tgcacca-aaaagtca---------------------------aaa-aca--atgccgtcgctgagttctcct---ggcaaaatccttcgcttagagctggagaacttcaagtcctacaagggcctacaaactatcggtcccttctccgacttcaccgccattattggtccgaatggggcgggcaagtcaaatctcatggacgcaattagcttcgttctcggagtccgaacggggcagctccgtggggcccaacttaaagacctgatctacgctttcgacgaccgcgaaaaagaacaacgtggtcgacgcgcatttgtgcgtttagtttaccaactcgctggtggctccgagctttgtttcacccgttccatcaccagtgccg---gcggtagtgagtaccgtatcgacagcagcgttgtcaactgggatgagtacaatgggaagttgagatcccttggtattctcgttaaggcccgaaattttcttgtttttcaggta----attt--------------------tttta-------------------------aatagctggaaacgg---aaatttttt--------------gtggaagttaacagt-aatttgtaaaatataatttat--gttactaattt---------------------tggtct------------------------------------------------------------------------------------------------------------------------------------------------------------------------------------------------------------------------------------------------------------------------------------------------------------------------------------------------------------------------------------------------------
>I28625_M193_Malvaceae_Apeiba_tibourbou_seq1
------------------------------------------------------------------------------------------------------------------------------------------------------------------------------------------------------------------------------------------------------------------------------tcccgccaatttcccccaattatccataaactttacatacttgcatt---tcaactytcccttmaaa-----aatcat----------ttttctcagttctyacttcct-----------------tg---------------------atcctt-------cctaccgctag------------ttgtcaattctctc-----------------------------------rgwccc--------tca-aaaccctagacgcccc------------------------------------------aaaaaccaaggraaa--------------------aaa-agc--atgccktcscttccatcaccg---ggcaaaatcctgcgcttagagcttgagaacttcaagtcgtacaagggcttgcaaactatcggtcctttctctracttcaccgccrtcattgggccgaatggggcgggcaagtccaatctcatggatgcaatcagyttcgttcttggagtacgaaccggccagctccgtgggacbcaactcaaggacctaatctacgctttcgacgaccgcgaaaaagaacagcgtaacagacgngcttttgtgcgattagtttaccaacttsycggtggctcccagctctcttttactcgtgchatcaaycctgccg---gtggtagcgactacagtatcgacggtaaccctgtcaaygccgaagaatacaacgccaagttaagatcccttggtattctcgttaaggcccgcaattttcttgttttccaggtaa---actc--------------------ttc--------------------------kgtaaatttcaaatgg---attttttttt------------ggtgcmagttggcgcaaaactta-------------------------------------------------------------------------------------------------------------------------------------------------------------------------------------------------------------------------------------------------------------------------------------------------------------------------------------------------------------------------------------------------------------------------------------------------------------
>I28626_M226_Malvaceae_Helicteres_guazumifolia_seq1
-------------------------------------------------------------------------------------------------------------------------------------------------------------------------------------------------------------------------------------------------------------------------------catttcctttttcct----------------------------------cccactttccggcgaa-------atcct-----------tctctcttttccaccttc----------------------------------tcaagca-aactc---------gtaaccctaa------------ttaagatctccttc------------------------------tacccaaaaccc-taagccttg-gaattc-ctcttc-----------------------------------------ccc-aaaagtca---------------------------aaa-acc--atgccgtcgctgagttctcca---ggcaaaattctccgcttagagcttgagaacttcaagtcctacaagggcctccaaactattggtcccttctctgacttcaccgccattattggtccgaatggggctggcaagtccaatctcatggacgcaatcagcttcgttcttggagtccgaacgggccagctccgtggtgcccagctcaaagacctaatctatgcttttgacgaccgcgaaaaagaacaacgtggccgacgcgcatttgtgcgattagtttaccaacttgccagtggcactgagctatctttcacccgtacaatcagcaatgatggtagtggtagcgagtaccgtatcgacagcaaaactgtcaactgggaggagtacaatgggaagttgagatctcttggtattcttgttaaggcccgaaattttctcgtttttcaggta----atta--------------------tgttcactcttta----------------aataaacttcaaatag---gattttttt--------------tggggaggtaa------------------------------------------------------------------------------------------------------------------------------------------------------------------------------------------------------------------------------------------------------------------------------------------------------------------------------------------------------------------------------------------------------------------------------------------------------------------------
>I28628_M051_Malvaceae_Werklea_horrida_seq1
---------------------------------------------------------------------------------------------------------------------------------------------------------------------------------------------------------------------------------------------------------------------------------------------------------------------------------------------------------------------------------------------------------------------------------------------------------------------------------------cc--------------------------gacaccatttct------atca-aaaccc-taacatcactgat----------ccaaattaagaaaaccc---gaaaccgaaaaaagtg---------------------------aaa-acc--atgccgtcgttgacttctcca---ggaaaaatacttcgtctggagcttaataatttcaaatcctacaaggggcttcaaactatcggtccmttctctgacttcactgccattattggaccgaatggggcaggcaagtcgaatctcatggacgcaataagcttcgttctcggagtycgaactggtcagctrcgtggaactcaactcagagacttaatytatgctttygacgaccgtgagaaggagcaaagtggccgacgtgcatttgtgcgattagtttaccaacttgctagtggctccgaactccgtttcacccgtacyatcctccctactg---gsggtagcgagtaycaaatcgatggcagtaatgtcaactgggaygagtacaatggaaagctaagatcacttggtattctcgttaaggcccgaaattttcttgtttttcaggta----attt--------------------tgtttcccc--------------------------cttcaaatgg---atttttttctttt---------tatgtgaagttaagct-aattggttagacatactg--------gtgtaatttggtg------aaaacttgt-gttattagggtgatgtc-------------------------------------------------------------------------------------------------------------------------------------------------------------------------------------------------------------------------------------------------------------------------------------------------------------------------------------------------------------------------------------------
>I28629_M052_Malvaceae_Spirotheca_rosea_seq1
-----------------------------------------------------------------------------------------------------------------------------------------------------------------------------------------------------------------------------------------------------------------------------------------------------------------------------------------ccggaaa-------atcct-----------cctctctcttccaccgtc----------------------------------ccaaaga-aacc----------ctaatccttg------------ttatcattccgctt------------------------------cacccagac----------ctg-gaaacc-caaggcttctaat----------ccttcag--aag-ccct---agaatcg-aaaagtcc----------------------------aa-acc--atgccgtcgctgagttctcca---ggcaagatcctccgtttagagcttgagaacttcaagtcctacaagggtttacaaactatcggtcctttctctgacttcactgccattattggtccgaatggggcgggcaagtccaatctcatggacgcaatcagcttcgttcttggagtccggacgggccagctccgtggggcccaactcaaagacctaatctatgcttacgacgaccgcgaaaaagaacaacgtggccgacgagcttttgtgcggttagtttaccagcttgccggtggcgccgagctctgtttcactcgctccatcaccagtgctg---gtggtagtgagtatcgtatcgacagtagtgttgtaaactgggatgagtacaatgggaagttgagatcccttggtattctcgttaaggcccgaaattttcttgtttttcaggta----cttc--------------------tttttta-----attgcgcgcttgtgaagtgtaaacttcaaatag---gatttta----------------gt-gtaa----------------------------------------------------------------------------------------------------------------------------------------------------------------------------------------------------------------------------------------------------------------------------------------------------------------------------------------------------------------------------------------------------------------------------------------------------------------------------
>I28630_M053_Malvaceae_Huberodendron_swietenioides_seq1
-------------------------------------------------------------------------------------------------------------------------------------------------------------------------------------------------------------------------------------------------------------------------------cctttcattttcc------------------------------------cccaatttcccggaaa-------akctt-----------c--ctcttttcaatcctt----------------------------------ccaagca-aacc----------ctaacccttg------------ttatcattccgttc------------------------------cgcccagac----------cct-aaaacc-taacgcttcaaat----------ccaaaaa--agg-ccct---caaaccg-aaaagtca----------------------------aa-acc--atgccgtcgctgagttctccg---ggcaagatcctccgtttagagcttgagaacttcaagtcctacaagggcctccaaactatcggtcccttctccgacttcactgccattattggtccgaatggggcgggtaagtcaaatctcatggacgcaatcagcttcgttcttggagtccggacgggccagctccgtggggcccaactcaaagacctaatctatgcttacgacgaccgtgaaaaagaacaacgtggccgacgagcatttgtccgattagtataccaacttgctggtggctcggagctctgtttcactcgttccattaccagcgccg---gtggtagtgagtaccgtatcgacagcagcgttgtaaactgggatgagtacaatgggaagttgagatcccttggtattctcgttaaggcccgaaattttcttgtttttcaggta----attc--------------------tttttgt--------gtgtacgtgtaaagtgtaaacttcaaatag---gatttta----------------gt-ggaattaaggct-aatttgtaaggggtaaca--------atatgattttgtgaa---aaaaaattgt-ggtcttagggtgatgtggagtccattgcctcaaaaaatccg-------------------------------------------------------------------------------------------------------------------------------------------------------------------------------------------------------------------------------------------------------------------------------------------------------------------------------------------------------------------
>I28631_M054_Malvaceae_Trochetiopsis_benjaminae_seq1
---------------------------------------------------------------------------------------------------------------------------------------------------------------------------------------------------------------------------------------------------------------------------caaascttccattttcc------------------------------------cccastttccckgaat-------atctatctc----aattctcactcttcrwct-----------------------------------trccaaaca-agccctagcggcctctagccgtag------------ttaccryttsgttc------------------------------tamccagaycyt-------crm-aaaccc-taayrttcaaatc----------cttga--aagraaaccc---tgcacca-aaaagtca---------------------------waa-aca--atgccgtcgctgagttctcch---ggmaaaatccttcgnttagagcttgagaacttcaagtcdtacaagggcctacaawctathggtcccttctctgacttcaccgccattattggtccgaatggggcgggcaagtcaaatctcatggaygcaattagcttcgttctcggagtccgdactggacagctccgtggggcccancttarggatctgatctacgctttcgatgaccgcgaaaadgaacaacgtggtcgacgcgcatttgtgcgtttagtttaccaacttgctvstggctccgagctttgtttbacccgttccatcaccagtgccg---gcggtagtgagtaccgtatcgacagcagcgttgtcaactgggatgagtacaatgggaagttgagatcccttggtattctcgttaaggcccgraattttcttgtttttcaggta----attt--------------------tttww-------------------------aatagbttcaaatgg---rkttttttttttgtgtgtgggckgtgsaagwyaavagy-atttggtaagatataattyat--gttacaaaatt---------------------tkkyttagggtgatgtggagtccattgcttcgaaaaatccaaa-----------------------------------------------------------------------------------------------------------------------------------------------------------------------------------------------------------------------------------------------------------------------------------------------------------------------------------------------------------------
>I28632_M055_Malvaceae_Eriolaena_candollei_seq1
-----------------------------------------------------------------------------------------------------------------------------------------------------------------------------------------------------------------------------------------------------------------------------------------------------------------------------------------------------------------------tcwcmytytycawyt-----------------------------------kgrtaaacw-agccctagcggt--ctaaccgtag------------ttrmmryttcsttc------------------------------twscywsatcyt-------cw--aaaccc-taacgttcaaatc----------cttaa-aaaggaaactc---tgcacca-aaaagtca---------------------------aaa-aca--atgccgtcgctgagttctcct---ggmaaaattcttcgcttagagcttgagaacttcaagtcatacaagggyctacaaactatcggtcccttctctgacttcaccgccattattggtccgaatggggcgggcaagtcaaatctcatggacgcaattagyttcgttctcggagtccgatctggacagctccgtggkgcccagcttaaggatctgatctacgctttcgatgaccgcgaaaaagaacaacgkggtcgacgmgcatttgtgcgtttagtttaccaacttgctggtggctccgagctttgtttcacccgttccatcaccagtgccg---gcggtagtgagtaccgtatcgacagcagcgttgtcaactgggatgagtacaatgggaagttgagatcccttggtattctcgttaaggcccgaaattttcttgtttttcaggtw----rdtt--------------------ttttw------------------------waacagcttcaaatgg---attttttttttt--gtgtagactgtggaagttaaaagc-atttggtaagatataattcat--gttacaaawtt---------------------tkytyymks---------------------------------------------------------------------------------------------------------------------------------------------------------------------------------------------------------------------------------------------------------------------------------------------------------------------------------------------------------------------------------------------------
>I28633_M056_Malvaceae_Adansonia_digitata_seq1
------------------------------------------------------------------------------------------------------------------------------------------------------------------------------------------------------------------------------------------------------------------aatcc---ctagaccatccattttccc-----------------------------------ctcactttcctggaaa-------atcct-----------cctctctcttccatcctc----------------------------------ccaaaca-aacc----------ctaactcttg------------ttatcattccgttt------------------------------cacccagaccct-cccc-accc-gaagcc-cgaggcttctaat----------cctaaag--gag-ccct---tgaaccg-aaaattta----------------------------aa-gcc--atgccgtcgctgagctctcca---ggcaagatcctccgcttagagcttgagaacttcaagtcctacaagggtctccaaactatbggtcctttctacgacttcactgccattattggtccgaatggggcgggcaagtccaatctcatggacgcaatcagcttcgttcttggagtccggacgggccaactccgtggggcccaactcaaagacctaatctatgcttacgacgaccgcgaaaaggaacaacgtggccgacgagcttttgtgcggttagtttaccaacttgccagtggctycgaghtctgtttcactcgttccatcaccagtgccg---gtggtagtgagtaccgtatcgayagcagcgttgtaaactgggatgaatacaatgggaagttgagatctcttggtattctcgttaaggcccggaattttcttgtttttcaggtg----attk--------------------ttttttt-----attgtgcgtgtatgaagtgtaactttcaaatag---gatttta----------------gt-ggaattaacgct-aatttctaagggktaact--------attttatttttgt-----gaatttttgt-ggtcttagggtgatgtggagtccattgcttcaaaaaatccgaaagaacttactgccctgc------------------------------------------------------------------------------------------------------------------------------------------------------------------------------------------------------------------------------------------------------------------------------------------------------------------------------------------------
>I28635_M058_Malvaceae_Byttneria_aculeata_seq1
aata----------------------------------------------------------------------------------------------------------------------------------------------------------------------------------------------------------------------------------------------------------------------ttcctcccgccaattcttctc----------------------------------------ctctatcaaatccctaatccg----------tttaatttcctctactctctc----------------------------------------------------------------------------ttaacaattcactt--cc---------------------------------------------acc-taaccc-taaccgttcaaat----------acrgaaagaagaaaatcctctgaccaacaaaagtca---------------------------aat-acc--atgccgtccctcacttchccg---ggaaaaatacttcgattagagctcgagaacttcaagtcctacaagggccatcaggttattggtcctttctccgacttcaccgctataattggcccgaatggggcgggtaagtctaatctcatggatgctatcagctttgtgcttggagttcgtactggtcagcttcgagggagtcaactcaaagacctaatctatgcttatgatgaccgggagaaagaacagcgtaaccgacacgcatttgtgcgattagtttatcwacttgccggcggctccatgctctgtttcacgcgcgccattaaccctarcg---gctcttgcacctacaatatcgacggccgttctgtctcagttgaagaatatattgggaagttgaaatcccttggtattctcgttaaagcccggaattttcttgtttttcaggtatg-cgttt-----------------gcgtattatttccattt---------------ttaaaacgctaattag---gaca------------------------------------------------------------------------------------------------------------------------------------------------------------------------------------------------------------------------------------------------------------------------------------------------------------------------------------------------------------------------------------------------------------------------------------------------------------------------------------------------------
>I28636_M059_Malvaceae_Pterospermum_pierrei_seq1
----------------------------------------------------------------------------------------------------------------------------------------------------------------------------------------------------------------------------------------------------------------------------------------------------------------------------------------------------------------------------------------------------------------------------------------------------------------------------------tta------------------------------tacccagaccct-ccc---ccc-aaaccc-taacgtttgaatc----------gtaaa--gagaagccat---cgaccaa-aaaagtca---------------------------aaa-aca--atgccgtcgctgagttctcca---ggcaaaatccttcgcttagagcttgagaacttcaagtcctataagggtctacagactatcggtcccttcttcgacttcaccgccattattggtcccaatggggcgggcaagtcaaatctcatggacgcaatcagcttcgttcttggagtccgaacgggccagcttcgtggggctcaactaaaagacctaatctacgctttcgacgaccgagaaaaggaacaacgtggtcgacgcgcgtttgtgcgtttggtttaccaacttgctggtggctctgagctctgtttcacccgtaccatcaccagtgccg---gcggtagtgagtaccgtatcgacagcagcgttgtcaactgggatgagtacaatgcgaagttgagatcccttggtattctcgttaaggcccgaaattttcttgtatttcaggta----attc------------------------------------------------------------------------------------------------------------------------------------------------------------------------------------------------------------------------------------------------------------------------------------------------------------------------------------------------------------------------------------------------------------------------------------------------------------------------------------------------------------------------------------------------------------------------------
>I28637_M060_Malvaceae_Duboscia_vifidiflora_seq1
--------------------------------------------------------------------------------------------------------------------------------------------------------------------------------------------------------------------------------------------------taaaaatc--tgctaaaatct---ctcctcccgccaattccttcc------ccacc-aaat-----------------aaactttccccggaag-------atcat----------atttctcatttccttctt-------------------------------------------acctta--------taagcattac------------ttctcaattctatt--tc---------------------------acacagtccc--------tca-aaaccctagacgcttcatat------------------------ccc-----------aaaaacca---------------------------aaa-act--atgccgtccctcgcatctcca---ggcaaaattctccgcttagagctcgagaacttcaagtcctataagggctnccaaattatcggtcctttctctgacttcaccgccattattgggccgaatggggcgggcaagtccaatcttatggatgcaatcagcttcgttctaggagtccgaaccggccagctgcgtgggactcaactcaaggacctaatctacgcttttgacgaccgcgaaaaagaacagcgtaacagacgagcatttgttcgattagtttaccaacttgccggtggctccgagctctgttttactcgtgccatcaactctggtg---gtggtagcgagtacagtntcgacggtaaccctgtcaacgcggaagaatacaacgggaagttaagatcccttggtattctcgttaaggcccgaaattttcttgtttttcaggtatt--gttt--------------------ttttttttc--------------------cggtaaattcagacgg---gatgttt----------------gtggtagttgaggca-gacttctaagatatmatt--------atttaagtatgta------aaactttgt-----------------------------------------------------------------------------------------------------------------------------------------------------------------------------------------------------------------------------------------------------gg------------------------------------------------------------------------------------------------------------------------------------------------------
>I28638_M061_Malvaceae_Basiloxylon_brasiliensis_seq1
---------------------------------------------------------------------------------------------------------------------------------------------------------------------------------------------------------------------------------------------------------------------------taaaccttccattttcc------------------------------------ctcactttcctggaaa-------attcc-----------cctctctcttccaccctt----------------------------------ccaaaca-aacc----------ctaaccctag------------gtatcattctgttc------------------------------ccacaaacccc------------aaaaac-taacgcttcaaat----------ccaaaatc-aaaaaacc---caaaccg-aaaagtca----------------------------aa-acc--atgccgtcgctgagttctcca---ggcaaaatcctccgcttagagctcgagaacttcaagtcctacaagggcctccaaactatcggtcccttctccgacttcaccgctattattggtccgaatggggcgggcaagtccaatctcatggacgcaatcagcttcgttcttggagtccgaacgggccagcttcgtggggcccaactcaaggacctaatctacgcttacgacgaccgcgaaaaagaacaacgtggccgacgcgcatttgtgcgattagtttaccaacttgccggtggctccgaactttgttttacccgttccatcaccagtgccg---gtggtagtgagtaccgtatcgacagcagcgttgtcaactgggatgagtacaatggaaagttgagatcccttggtatactcgttaaggcccggaattttcttgttttccaggta----attc--------------------tttttt------------------taatgtgtaaacttcaaagag---gatttta----------------gtggaagctaacgct-aatttataagatatataa------tgacataattttctkaaaa-waaaaattgt-ggtcttagggtgatgtggagtccattgcttcaaaaaatc---------------------------------------------------------------------------------------------------------------------------------------------------------------------------------------------------------------------------------------------------------------------------------------------------------------------------------------------------------------------
>I28639_M249_Malvaceae_Gyranthera_amphibiolepis_seq1
------------------------------------------------------------------------------------------------------------------------------------------------------------------------------------------------------------------------------------------------------------------------------------cattttcc------------------------------------cccaatttcctggaam-------atctt-----------c--ctctcttccatcctt----------------------------------ccaagca-aacc----------ctaacccttg------------ttatcattccgttc------------------------------cacccagac----------ccc-aaaacc-taacgcttcaaat----------cc-aaaa--agg-ccct---caaaccg-aaaagtca----------------------------aa-acc--atgccgtcgctgagttctccg---ggtaagatccttcgtttagagcttgagaacttcaagtcctacaagggtctccaaactatcggtcccttctccgacttcaccgccattattggtccgaatggggcgggtaagtccaatctcatggacgcaatcagcttcgttcttggagtccggacgggccagctccgtggggcccaactcaaagacctaatctatgcttacgacgaccgcgaaaaagaacaacgtggccgacgagcatttgtccgattagtttaccaacttgctggtggctccgagctctgtttcactcgttccatcaccagtgccg---gtggtagtgagtaccgtatcgacagcagcgttgtaaactgggatgagtacaatgggaagttgagatcccttggtattctcattaaggcccgaaattttcttgtttttcaggta----attc--------------------tttctgt----gtgtgtttgtgtgtaaagtgtgaacttcaaatag---gatttta----------------gt-ggaattaaggct-aatttgtaaggggtaacg--------atatgattttg------------------------------------------------------------------------------------------------------------------------------------------------------------------------------------------------------------------------------------------------------------------------------------------------------------------------------------------------------------------------------------------------------------------------------
>I28640_M062B_Malvaceae_Diplodiscus_paniculatus_seq1
----------------------------------------------------------------------------------------------------------------------------------------------------------------------------------------------------------------------------------------------------------------------------------------------------------------------------------------------------------------------------------------------------------------------------------------------------------g------------ytatcgttccattt------------------------------caccccacccc---------tc-ataccg-tagcsawwmaaaw----------mwaaaamarraaamscyhtsmmyayca-mwarstcc---------------------------aaa-acc--atgccttcgctgagttctcca---ggcaagatccttcgcttagagcttgagaacttcaagtcctacaagggcctccaaactataggtcccttctcagatttcactgccattattggtccgaatggggcgggcaagtcgaatctcatggacgcaatcagtttcgttcttggagtccgaacaggtcagctccgtggggcccaactcaaagatctaatctacgcttacgacgaccgcgaaaaagaacaacgtggtcgacgcgcatttgtgcgattagtttaccaacttgccagtggctccgagctgtgttttacccgtgccatcaccactgccg---gtggtagcgagtaccgtatcgacagtagcgttgtcaactgggatgagtacaatgggaagttgagatccmtyrrtwwkcymrtwaaarccmgtaattt------------------------------------------------------------------------------------------------------------------------------------------------------------------------------------------------------------------------------------------------------------------------------------------------------------------------------------------------------------------------------------------------------------------------------------------------------------------------------------------------------------------------------------------------------------------------------------------------------
>I28641_M063_Malvaceae_Brownlowia_peltata_seq1
----------------------------------------------------------------------------------------------------------------------------------------------------------------------------------------------------------------------------------------------------------------------------------------------------------------------------------------------------------------------------ctcttccacc-----------------------------------tgccaaaca-accc----------ctaaccctag------------ttatcgttccattt------------------------------cacccggcc----------ttc-ataccc-tagcgattcaaat----------ctaaaaaa-gaaaccccttccccacca-ataagtcc---------------------------aaa-acc--atgccttcgctgagttctcca---ggcaagatccttcgcttagagcttgagaacttcaagtcctacaagggcctccaaactataggtcccttctcagacttcactgccattattggtccgaatggggcgggcaagtccaatctcatggacgcaatcagtttcgttcttggagtccgaacaggtcagctccgtggggcccaactcaaagatctaatctacgcttacgacgaccgcgaaaaagaacaacgtggtcgacgcgcatttgtgcgattagtttaccaacttgccagtggctccgagctgtgttttacccgtaccatcaccagtgccg---gcggtagcgagtaccgtatcgacagtagcgttgtcaactgggatgagtacaatgggaagttgagatcccttggtattctcgttaaagcccgtaattttcttgtttttcaggta----tttcttgttttgtttttgtttttgttttttttttttt------------------aaaacttcagatag---gattttt----------------g--gaagttaacgtc-ta-ttgtatgatgtaatg--------------------------atgca------------------------------------------------------------------------------------------------------------------------------------------------------------------------------------------------------------------------------------------------------------------------------------------------------------------------------------------------------------------------------------------------------------------
>I28642_M064_Malvaceae_Burretiodendron_esquirolii_seq1
----------------------------------------------------------------------------------------------------------------------------------------------------------------------------------------------------------------------------------------------------------------------------------------------------------------------------------------------------------------------------------------------------------------------------------------------------------------------------------------------------------------------------------------------------------------------------------------------------aaaagtca---------------------------aaacaca--atgccktcgctgagttctccw---ggcaaaatcctycgtttagagcttgagaacttcaagtchtacaagggyctacaaactatyggtcctttctccgacttcacygccattattggtccgaatgrggcgggcaagtcgaacctcatggacgcaatcagcttygtwcttggagtscgaacgggwcagctccgtggagcccaacttaaagacctaatctacgctttygacgacagcgaaagggatcarcgtggkcgacgcgcatttgtgcgtttggtttaccracttgctggtggttmcgagctctgtttcrcccgtacyatcaccmmtkccg---gcgctagtgagtaccgtatcgacagcagcattgtcaactgggatgagtacaatgggaarttgagatcyctyggyattctygttaaggcccgaaattttcttgtttttcaggta----attc--------------------tttttttccctgct---------------ttaaagttgcaaatgg---aattttt----------------gtggaagttcactgt-aatttataagatataat--------------------------------------------------------------------------------------------------------------------------------------------------------------------------------------------------------------------------------------------------------------------------------------------------------------------------------------------------------------------------------------------------------------------------------------------------
>I28643_M065_Malvaceae_Hermannia_flammea_seq1
-----------------------------------------------------------------------------------------------------------------------------------------------------------------------------------------------------------------------------------------------------atatc-gttccaaaatcc---ctagactctccatttccctcc------------------------------------actttcccagaaagt---caatccg-----------cttctcgcttccgccctccctcac--------------------------tgcagtaca-gactaaact----agagaccgtagt-----------tacccatttccacc------------------------------cacaccgatctc-ccaattcca-aaaccc-taacgcytacaaaga-----------------------------------------------------------------------caa-acc--atgccgtcccttacttctcca---ggcaaaatcctccgcttagagcttgagaatttcaagtcctacaaaggcctccaaaccatcggtcccttctcagacttcacagccgttattgggccgaatggggcgggcaagtcaaatctcatggacgcaatcagcttcgttcttggagtccgaacagggcagctccgtggtacccaacttaaggacctaatctacgctttcgacgaccgcgaaaaggaacagccaaaccgacgcgcatttgtcagattagtctaccaacttgctggtggcgctgagctctgttttacccgtaccattacccctgccg---gcgccagtgagtacaaaatcgacagcagcactgtcgactcgcgcgactacaatgaaaagttaagatcccttggtattctcgttaaggcccggaattttctcgtttttcaggtaacctattt--------------------tttttttt---------------------tattatctataaaaaa-------------------------aagtacagtcaact----------------------------------------------------------------------------------------------------------------------------------------------------------------------------------------------------------------------------------------------------------------------------------------------------------------------------------------------------------------------------------------------------------------------------------------------------------------------
>I28644_M066_Malvaceae_Thomasia_solanaceae_seq1
---------------------------------------------------------------------------------------------------------------------------------------------------------------------------------------------------------------------------------------------------------------ccaaatcc---ctaaaccttccattttcccc----------------------------------cccactttcccggaga-------atcct-----------cttctcacttctac------------------------------------------gta---------------caggccctgg------------ttatcgttccgtcc-------------------------------ataccgacccccccaatcccc-aaaccc-taacgctgcaaag-------------------aaaattcc--ccaaacca-aaaagtca---------------------------aaa-acc--atgccgtccctcacctctccg---ggcaaaatcctccgcttagagcttgagaatttcaagtcctacaagggcctccaaactatcggtcccttctccgacttcaccgccattattgggccgaatggggcgggcaaatccaacctcatggatgcaatcagcttcgttcttggagtccgaaccggccagctccgtggggcccaactcaaggacctaatctacgcttatgacgaccgcgaaaaggaacagcggggccgacgcgcatttgtacgattagtctaccaacttgccggtggcgctgagctctgttttacccgtgccatcacccctgccg---gcgctagcgagtacaaaatcgacagcagcgttgtcagctcggaagactacaatgccaagttaagatcccttggtattctcgttaaggcccggaattttctggtttttcaggta----actc--------------------ttgtctctttcttt---------------ttaaaacttcaaacag---gattttt----------------atggaagttgacgct-aatttgaaagatttaata--------atgtaattttgtga----aaaattttgt-ggtcttagg---------------------------------------------------------------------------------------------------------------------------------------------------------------------------------------------------------------------------------------------------------------------------------------------------------------------------------------------------------------------------------------------------
>I28645_M067_Malvaceae_Guichenotia_ledifolia_seq1
-------------------------------------------------------------------------------------------------------------------------------------------------------------------------------------------------------------------------------------------------------------------atcc---ctaaaccttccatttcccc-----------------------------------cccactttcccggaga-------atcct-----------cttctcacttctacccttcggca---------------------------------gca---------------caggccctgg------------ttatcgttccgtcc-------------------------------ataccgacccc-ccaattccc-aaaccc-taacgctgcaaag-------------------aaaattcc--ccaaacca-aaaagtca---------------------------aaa-acc--atgccgtccctcacttctccg---ggcaaaatcctccgcttagagctggagaacttcaagtcctacaagggcctccaaactatcggtcccttctccgacttcaccgccattattgggccgaatggggcgggcaagtccaacctcatggatgctatcagcttcgttcttggagttcgaaccggccagctccgtggggcccaactcaaggacctaatctacgcttatgacgaccgcgaaaaggaacagcgtggccgacgcgcatttgtacgattagtctaccaacttgccggtggcgctgagctctgttttacccgtgccatcaccccttccg---gcactagcgagtacaaaattgacagcagcgttgtcagctcggaagactacaatgccaagttaagatcccttggtattctcgttaaggcccggaattttctggtttttcaggta----actt--------------------ttgtctctttcttt---------------ttaaaacttcaaacag---gattttt----------------atggaagttgacgct-aatttgaaagatttaata--------atgtaattttatga----aaaattttgt-ggtcttagggtgatgtggagtccattgcttcaaaara-----------------------------------------------------------------------------------------------------------------------------------------------------------------------------------------------------------------------------------------------------------------------------------------------------------------------------------------------------------------------
>I28646_M068_Malvaceae_Helmiopsis_sp_seq1
------------------------------------------------------------------------------------------------------------------------------------------------------------------------------------------------------------------------------------------------------------------------------------------------------------------------------------------------------------------------------------ct-----------------------------------cgctaaaca-agccctarmgsc--ctagccgtag------------ttaccatttcgttc------------------------------tacccagatctt-------ca--aaaccc-taacgttcaaatc----------cytwa-waaggaarccc---tgcrcca-aaaagtca---------------------------aaa-aca--atgccktcgctgagttctcct---ggcaaaatycttcgcttagagcttgagaacttcaagtcatacaagggcctacaaactatcggtcccttctctgacttcaccgccvttattggtccgaatggggcgggcaagtcaaatctcatggacgcaattagcttcgttctcggmgtycgatctggacagctycgtggggcccarcttaaggatctgatctacgctttcgatgaccgcgaaaaagaacaacgtggtcgacgcgcatttgtgcgtttagtttaccaacttgctggtggctccgagctttgtttyacccgttccatcaccagtgccg---gcggtagtgagtaccgtatcgacagcaghgttgtcaactgggatgagtacaatgggaagttgagatcccttggtattctsgttaaggcccgaaattttcttgtttttcaggta----attt--------------------tttta-------------------------aatagcttsvaatgg---attttttttk-------tgtgykgtggaagttaamagy-atttggtaagatataattcat--gttgcaaaatt---------------------tgttttagggggatgtggagtcc-------------------------------------------------------------------------------------------------------------------------------------------------------------------------------------------------------------------------------------------------------------------------------------------------------------------------------------------------------------------------------------
>I28647_M069_Malvaceae_Cheirolaena_linearis_seq1
---------------------------------------------------------------------------------------------------------------------------------------------------------------------------------------------------------------------------------------------------------------------------------------------------------------------------------------------------------------------------------caact-----------------------------------tgccaaaca-agcc----------ctaacc-tag------------ttaccattwcgttc------------------------------aacccagaccct-------crm-aaaccc-taacrttcaawtm----------cttaagaargraaaccc---tgyacca-aaaartca---------------------------ara-acw--atgccgtcgctgagttctcct---ggmaaaatccttcgcttagagcttgaraacttcaagtcrtacaagggmctacaaactatcggtcccttctctgacttcachgccattattggtccgaatggggcgggcaagtcdaatctcatggacgcaattagcttcgttctcggagtccgaactggacagctccgyggggcccarcttaaggatctgatctacgctttcgatgaccgcgaaaargaacaacghggtcgacgcgcatttgtgcgtttagtttaccarcttgctggtggctmcgagctttgtttbachcgttccatcaccagtgccg---gcggtagtgagtaycgtatcgacagcagcgttgtcaactgggatgagtacaatgggaagttgagatcccttggtattctmgttaaggcccgaaattttcttgtttttcaggta----attt--------------------tttta-------------------------aatagcttcawatgg---attttttttt----gtgtggaskgtgsaagtyaamagy-wwttggtaagat-taattcat--gttacaaaatt---------------------tgtyttagggggatgtggagtccattgct-------------------------------------------------------------------------------------------------------------------------------------------------------------------------------------------------------------------------------------------------------------------------------------------------------------------------------------------------------------------------------
>I28648_M070_Malvaceae_Helmiopsiella_madagascariensis_seq1
--------------------------------------------------------------------------------------------------------------------------------------------------------------------------------------------------------------------------------------------------------------------------------------ttttcc------------------------------------cccacgttcccggaaa-------atcta-----------tctcactcttcaact-----------------------------------tgccaaaca-agcc----------ctagccgtaa------------ttaccatttcgttc------------------------------aacccagaccct-------caaaaaaccc-taacgttcaaatc----------cttat--aaggaagcct---tgcgcca-aaaagtca---------------------------aaa-aca--atgccgtcgctgagttctcct---ggcaaaatccttcgcttagagcttgagaacttcaagtcatacaagggcctacaaactatcggtcccttctctgacttcaccgccattattggtccgaatggggcgggcaagtcaaatctcatggacgcaattagcttcgttctcggagtccgatctggacagctccgtggggcccarcttaaggatctgatctacgctttcgatgaccgcgaaaaagaacaacgtggtcgacgcgcatttgtgcgtttagtttaccaacttgctggtggctccgagctttgtttyacccgttccatcaccagtgccg---gbggtagtgagtaccgtatcgacagcagygttgtcaactgggatgagtacaatgggaagttgagatcccttggtattctygttaaggcccgaaattttcttgtttttcaggta----attt--------------------tttt--------------------------aatagcttcaaatgg---atttttttta-------------gtggaagttaatagt-aattggtaagatataacttat--gttac---------------------------------------------------------------------------------------------------------------------------------------------------------------------------------------------------------------------------------------------------------------------------------------------------------------------------------------------------------------------------------------------------------------------------------------
>I28649_M071_Malvaceae_Goethalsia_meiantha_seq1
-------------------------------------------------------------------------------------------------------------------------------------------------------------------------------------------------------------------------------------------------------------cccaaaatctctcctcctcccgccaattccttcc------ccaccaaaat-----------------caactttccccggaaa-------atcat----------ctttctcatttccttctt-------------------------------------------acctta--------taagcattag------------ttctaaattcaatt--t-----------------------------tacagtctc--------tca-aaaccctaaacgcttcaaat-------------------------cc-----------gaaaactg---------------------------aaa-acc--atgccgtctttcgcatctccg---ggaaaaattctccgcttagagctcgagaacttcaagtcctacaagggctttcaaattatcggtcctttctctgacttcaccgccattattgggccgaatggggcggggaagtccaatctcatggatgcaatcagcttcgttctaggagtccgaaccggccagctccgtgggactcaactcaaggacctaatctacgcttttgacgatcgcgaaaaagaacagcgtaatagacgagcatttgtgcgattagtttaccaacttgccggtggctccgagctctgttttactcgtgccatcaactctggtg---gtggtagcgagtacagtatcgatggtaaccctgtcaacgcggaagaatacaacgggaagttaagatcccttggtattctcgttaaggcccgaaattttcttgtttttcaggtat---tttt--------------------tttttttgc--------------------cgtaaatttcagacgg---gattttt----------------gtggtagtgaggcaa--------------------------------------------------------------------------------------------------------------------------------------------------------------------------------------------------------------------------------------------------------------------------------------act---------------------------------------------------------------------------------------------------------------------------------------------------------------------------
>I28650_M072_Malvaceae_Clappertonia_ficifolia_seq1
--------------------------------------------------------------------------------------------------------------------------------------------------------------------------------------------------------------------------------------------------------------gaaaartcc---------------attttmtcc------------------------------------------------------------------------gttctcacttyctcccya-------------------------------------------sttta--------taagctctmg------------ytat---atcaatt--c----------------------------acwktgaccm--------tca-aaaccctaagcgcttgaaa---------------------ttccccc-----------maaamcmrrrgraaaaaagaaagtc----------aaa-acc--atgccrtccctcgaatcrcca---ggtaaaatcctgcgattagagcttgagaacttcaagtcmtacaagggcttccagwcrattggtcctttcthtgacttcaccgccattattgggccraatggggcaggcaagtccaatctcatggatgcaatcagttttgttcttggagtccgtactggccagctccgtgggacgcaactcaaggacctaatatacgctttcgatgaccgcgaaaaagaacagcgtaacagacgcgcatttgtgcgattagtctaccaacttgccagtggbtccgagctttcttttactcgtgcgatcaatcytarcg---gtggtagtgagtacagtatcgacggtadccttgtcaacgcagaagaatacaacggsaagttaagatcccttggtattctcgttaaggcycgcaattttcttgttttccaggtaa---wctt--------------------ttw--------------------------agtgaatttcaawkgg----wttttt----------------gtggaagttgacgca-aamttgsaagatayatta--------atgtaa-----------------------------------------------------------------------------------------------------------------------------------------------------------------------------------------------------------------------------------------------------------------------------------------------------------------------------------------------------------------------------------------------------------------------------------
>I28652_M074_Malvaceae_Hildegardia_barteri_seq1
--------------------------------------------------------------------------------------------------------------------------------------------------------------------------------------------------------------------------------------------------------------------------------------------------------------------------------ctcgctttcctggaaa-------atccc-----------actctcttttccacccct----------------------------------cctagct-aacc----------ctaaccctaa------------ttatcattccgttc------------------------------ccccaaactcc------------aaaacc-taacgcttcaaat----------ccaaaaac-gaaagacc---caaatcg-aaaggtca----------------------------aa-acc--atgccgtcgctgagttctcca---ggcaaaattcttcgcttagagcttgagaacttcaagtcctacaagggcctccaaactatcggtcccttctccgacttcaccgctattattggcccgaacggggcgggcaagtccaatctcatggacgcaatcagcttcgttcttggagtccgaacgggccagctccgtggggcccaactcaaggacctaatatacgcttatgacgaccgcgaaaaagagcaacgtggtcgacgcgcatttgttcgattagtttaccaactctccagtggctccgaactttgtttcacccgttccatcaccagtgccg---gtggtagtgagtaccgtatcgatagcagcgttgtcaactgggatgagtacaatgggaagttgagatcccttggtatcctcgttaaggcccggaattttcttgtttttcaggta----ttct--------------------tttttttttttc------------taatttttaagcttcaaatag---gatttta----------------gtggaagttaacgcg-aa-ttttaagatataaaa------tgata--------------------------------------------------------------------------------------------------------------------------------------------------------------------------------------------------------------------------------------------------------------------------------------------------------------------------------------------------------------------------------------------------------------------------------------
>I28653_M168_Malvaceae_Theobroma_cacao_seq1
---------------------------------------------------------------------------------------------------------------------------------atataatctcccaaattctcccctcccgcc-----------------------------------------------------------aattctcgccccct--------------------ccgcccaatcc---gtaatccttccatt----------------------------------------------tccctggaaa-------atcct-----------cttctcacctccacc-----------------------------------tcccgtaca-aacc--------------------------------cttgttttgctttc------------------------------cacccagaccc--------ccc-aaaccc-taactcttcatct----------------------------------cca-aaaatcca---------------------------aag-acc--atgccgtccctcacttctcca---ggcaaaatcctccgcttagagcttgagaacttcaagtcctacaagggcctccaatctatcggtcccttctccgacttcaccgccattattggaccgaatggggccggcaagtctaatctcatggatgcaatcagcttcgttcttggagtccgaacgggacagctccgtggggcccaactcaaagacctaatttacgcttacgacgaccgcgaaaaagaacagcgtggccgacgcgcatttgtgcgattagtttaccaacttgctggtggctccgagctctgtttcacccgtaccatcaccccagccg---gcattagcgagtaccgtatcgacggcagcgttgttaactgggatgactacaatgggaagttaagatcccttggtattcttgttaaggcccggaattttcttgtatttcaggta----attt------------------tgtttttttttttta------aatttcatttttataacttcaaatag---gattttt---------------gttggaagttgacgct-aacttataagatataata--------atgtaattttgtg-----aataatttgt-ggtcttagggtgacgtggagtccatt----------------------------------------------------------------------------------------------------------------------------------------------------------------------------------------------------------------------------------------------------------------------------------------------------------------------------------------------------------------------------------
>I28654_M105_Malvaceae_Pachira_aquatica_seq1
-------------------------------------------------------------------------------------------------------------------------------------------------------------------------------------------------------------------------------------------------------------------------------------------------------------------------------------------------------------------------------------------------------------------------------------------------ctaacccttg------------ttgtcattccgttt------------------------------cacccagac----------ccc-gaaaccgcaaggcttctagt----------ccttcaa--aagtccct---tgaaccg-aaaagtca----------------------------aa-aaa--atgccgtcgctgagttctcca---ggcaagatcctccggttagagcttgagaacttcaagtcctacaagggtttacaaactatcggtcctttctccgacttcactgccattattggtccgaatggggcgggaaagtccaatcttatggacgcaatcagcttcgttcttggagtccggacgggccagctccgtggggcccaactcaaagacctaatctatgcttacgacgatcgcgaaaaagaacaacgtggccgacgagcttttgtgcggttagtttaccaacttgccggtggctccgagctctgtttcactcgttccatcaccagtgccg---gtggtagtgagtatcgtatcgacagtagtgttgtaaactgggatgagtacaatgggaagttgagatcccttggtattctcgttaaggcccgaaattttcttgtttttcaggta----attc--------------------ttttttttttt-attgtgcgtgtgtaaagtgtaaacttcaaatag---gatttta----------------gt-ggaattaacgct--------------------------------------------------------------------------------------------------------------------------------------------------------------------------------------------------------------------------------------------------------------------------------------------------------------------------------------------------------------------------------------------------------------------------------------------------------------------
>I28655_M148_Malvaceae_Robinsonella_mirandae_seq1
-----------------------------------------------------------------------------------------------------------------------------------------------------------------------------------------------------------------------------------------------------------------------------------tcaattttc------------------------------------actaattttccsggaa-------aatca-----------tatctcgtttccwcyttc----------------------------------ccaaacaaaact----------tttaccgtcr------------tttgktatcattct------------------------------accccgactcc--------tca-aaaccc-taamatttctawt----------acaca----gaaarttc---carwcwr-gaaaaagt-----------------------aaaataa-akc--atgccktcgttgacttctcca---ggaaaaatacttcgcttagagcttgagaacttcaagtcctacaaggggcttcaaactatwggycccttctctgacttcacagccattattggacctaatggtgccggcaaatccaatctcatggacgcaatcagcttcgttctcggagttcgaactggtcagctacgtggtgcacaactbagagayctaatctatkctttcgacgaccgtgaaaaggaacaacgtggccgacgcgcatttgtgcgattagtttaccaacttgccggtggctctgaactctgtttcacccgttccataaccagtgctg---gcggtagcgagtaccgtattgatagcagtgttgtcaactgggatgagtacaatggaaagttaagatcccttggtattctggttaaggccmgaaattttcttgtttttcaggta----attt--------------------tgtttta------------------------ccyyytacaaatag---cattttt----------------gt-gaagttga-gct-aattygyaagrcgtartg--------stataatttggtg-----aaaaaattgt-gctcttagg---------------------------------------------------------------------------------------------------------------------------------------------------------------------------------------------------------------------------------------------------------------------------------------------------------------------------------------------------------------------------------------------------
>I28656_M002_Malvaceae_Tilia_americana_seq1
------------------------------------------------------------------------------------------------------------------------------------------------atatctcctcccgcc-----------------------------------------------------------att-----yycctc--------------------cyaccraatcc---ctaaaccttcyattttccc-----------------------------------ccracyttyycgsaaa-------atccc-----------cttcactcttwcwcc-----------------------------------wgccaaaca-aacc----------ctaaysctag------------ttatcattccwttc------------------------------cacmcaracmc--------ccm-aammcc-taacgcttcaaat----------ccmmmaw--araawccy---ymdaccr-aaragwsw---------------------------mwa-acy--atgccgtcgctgagttctcca---ggcaaaatcctycgcttagagcttgagaacttcaagtcctacaadggcctccaaactatcggtccmttctccgacttcaccgccatwattggtccvaatggggcgggcaagtccaatctcatggaygcaatcagcttcgttcttggagtccgaamgggccakctccntggggcccaactcaaagabctaatctacgcttacgacgaccgcgaaaaagadcaacgtgghmgacgcgcatttgtgcgattagtttahcaacttgchggtggctccgagctctgtttcacccgttccatcaccagtgccg---gbggtagtgagtaccgtatcgacagcagcgtygtcaactgggaygadtacaatgggaanttgagatcccttggyattctcgttaaggchcgsaattttcttgtttttcaggta----atty--------------------tkttktt-------------------dtkkdwahwttthawatag---dwtttta----------------gkggaagttaacgct-aatttgtaagatataatg--------atataattttgtgaa---aaaaatgtgt-ggtcttarggtgatgtggagtccattgcttcaaaaaacccgaaagaacttactgggctacta----------------------------------------------------------------------------------------------------------------------------------------------------------------------------------------------------------------------------------------------------------------------------------------------------------------------------------------------
>I28657_M180_Malvaceae_Triumfetta_lappula_seq1
------------------------------------------------------------------------------------------------------------------------------------------------------------------------------------------------------------------------------------------------------------------------------------------tctca------------------------------------------------------------------------gttctcgtttcatcctta------------------------------------------tytttw--------taagctctag------------tcatatsatcaatt--c----------------------------wcactgaccc--------tca-aaaccctaagckcckgaaaa-----------tygaaatychcccctt-----------caaaaccagaggaaaaarvraagtcaagtmaarwmaaa-acc--atgccgtchctcgaatcacca---ggaaaaatcctgcgcttagagctbgagaacttcaagtcctacaagggcttmcavacaattggtcctttctctgacttcaccgccattatcgggccgaatggggcdggcaagtcraayctcatggatgcaatcagttttgttcttggastccgtactgsccagctccgtgggacgcaactcaaggacctaatctacgctttcgacgaccgbgaaaargaacagcgtaataggcgcgcrtttgtgcggttagtctaccaacttgcbagtggctccgagctttctttcactcgtgccatcaatyctdchg---gtggaagtgagtacagtatcgacggtagsctcgtcaactcggaagaatacaacgggaagttaaaawcccttggtattctygttaaggcccgcaattttctygttttccaggtaa---actt--------------------ttt--------------------------aatgaa---------------ttttt----------------gtggaagttaacgcagactttgcaagatatatta--------gtc--------------------------------------------------------------------------------------------------------------------------------------------------------------------------------------------------------------------------------------------------------------------------------------------------------------------------------------------------------------------------------------------------------------------------------------
>I28658_M160_Muntingiaceae_Muntingia_calabura_seq1
-----------------------------------------------------------------------------------------------------------------------------------------------------------------------------------------------------------------------------------------------------agatt--tctcaaagttc---ctcgtcccgccaattttccc-------------------------------------accaattcggaatccttccaatctagccctccattttctctcattttcttccctaccaaa--------------------------------------------------cagcttctagcacc----gtcggaga-----------------------------------------------------------ccg-aaaccc----------------------------------------------------taacggca---------------------------gag------atgccggcgctgcctttaccg---gggaagattctccggctggagatggagaacttcaagtcctataagggacagcaggttattggtcctttttccgacttcactgcaattattggccccaacggcgccggaaagtcgaaccttatggacgctataagcttcgtgcttggcgtgcgcacgggccagctccgtggggcgcagctcaaggacctcatctacgcttacgatgaccgggaaaaggagcagcgtggccgtcgcgcttttgtgcgtctcgtttacgagctagctggtggttccgagctcagtttcactcgcactatcacgagtgccg---gcgccagcgaataccgtatagatggcagggtggtcaactgggacgagtacaacgagaagttgagatctcttggaattcttgtcaaggcgcgcaactttcttgtgtttcaggtg----attt--------------------tttttttctgctgtttc-----cttatttaattggcacaaaatat---gttcttgt--------------tggtgctgttaggcattgattctataggtgtcacact-----------attttttg-----cataatttgt-----cctgaacgagttggagctgaactgtttcgaag----------------------------------------------------------------------------------------------------------------------------------------------------------------------------------------------------------------------------------------------------------------------------------------------------------------------------------------------------------------------ct
>I9832_V002_Malvaceae_Luehea_speciosa_seq1
attaaaaatgggcctcattacgattaaaagaataatgggscyakrggcccggaactcgcaaggckarcgttagaaattggaragataaragcargcaaatccaaaaagcccaccagaaagaaacgtctcctgcaaactgcaattttatctctcctcgctctccagactccagtctccagagggagagtccaccctacacttcaaatatggaaactcaatttccagcttcat---------aattaaaatctatcccaaaatct---ctcctcccgccaattacttcc------ccgccmmmww---------------------wtcmmykkwmmmm-------ksww----------mwwtctymywtcy------------------------------------------------------------------------------------------ywbmwmytkyyhaywgy----------------------thmymrkwwc--------ycw-raacsctwmamryyhcwmmy----------------------mmhhc-----------caaaahmmmaaaagaaaaa-----------ggtcaaaa-acc--atgccgtccctcgcatctccg---ggcaaaattctccgcttagagctcgagaacttcaagtcctacaagggctbccaaattatcggtcctttctnygacttcaccgcyattattgggccgaatggngcgggcaagtccaatctnatggatgcaatcagcttcgttcttggagtccgaaccggccagctccgtgggabdcaactcanggacctaatctacgctttcgacgaccghgaaaaagaacagcgtaacagacgagcatttgtgcgattaatttaccaacttgccggtggctccgagctctvktttactcgtgccatcaactctvgcg---gtggtagcgagtacagtatcgacggtaaccctgtcaacgccgaagaatacaacgggangttaagatcbcttggtattctcgtyaavgcccgaaabtttcttgtttttcaggttg---gttt--------------------ttttt------------------------agtaaattccagatgg---gatttta----------------gtggtagttgaggca-cacttgtaagatatcatc-----ataatgcaactatgtg------aaacttttt-ggtcttagggtgacgtggagtccattgcttcaaaaadtccbaaagaacttacsgcgctgctcgarcagatttcgggytctgaagaacthaagagagattatgaggaactggaagagaaaaaagctagggccgaggaaaaatcagctcttatttatcagagaaagaggacaatwgtgatggagagaaagcaaaagaaagaacagaaggaagaagctgagaagcactttcgcttgcaagatgaattggtataattamatttctgctttgtaaaatttagtysktttyksykttttkgscmwtwarrdkgrwtkkkwrgsykyymdttttttwwkgsytwaaaawymwtksmrraawyyttkrarraarrammmywmytkkkgsmawtksytwammwwr
