# Supplementary material for: Localized Phylogenetic Discordance Among Nuclear Loci Due to Incomplete Lineage Sorting and Introgression in the Family of Cotton and Cacao (Malvaceae)
Source: Front Plant Sci. 2022 Apr 13;13:850521. doi: 10.3389/fpls.2022.850521 (PMC9043901; doi:10.3389/fpls.2022.850521)
Supplement: Supplementary file 1 [file Data_Sheet_1.ZIP › Alignments_v4/L111.fasta]

>I28591_M023_Malvaceae_Neobuchia_paulinae_seq1
------------------------------------------------------------------------------------------------------------------------------------------------------------------------------------------------------------------------------------------------------------------------------------------------------------------------------------------------------------------------------------------------------------------------cta---aacccagaaaagaa------------agc------accag---tacttcctctcctt---ccagtgcaccccttaacaa---------------------------------ggacctcaaaaaggttccttttttttct-------------tttttgttaa--------ttgc-tttatctctttac------atggagaa-----------------actgc---c-----------------------------------tga-ttt-tgagg------atgttc----------ctcatgt--tgta-atttgac-------aacaggtggttcaaaagactgctgcaacctttgcaccaagggcttctactgctactaaaaaccccgctgtgcctggaactgccttgtatactgtctttgaggttcaaggctatgtctcgttgctgttgggt--ggagctttgtctttcaacctcatatttccatctaatgaacctgatatctggagattgatggggatgtggtccatttggatgttcagtgagtcacttata-------------------ccttatctc--------tcg---------------------------ttttagccaaca--------------------------ctactactcgtttgtaa------------cat---------------------------------------------------attg-------------------------caataattgc-atgttctacaaac-aacataa---attcacttactaaa-------------------------------------------------------------------------------------------------------------------------------------------------------------------tgcctat-------------------------------------------------------------------------------------------ttctttacagcaattcc------------------------------------------------------------------
>I28593_M024_Malvaceae_Carpodiptera_cubensis_seq1
----------------------------------------------------------------------------------------------------------------------------------------------------------------------------------------------------------------------------------------------------------------------------------------------------------------------------------------------------------------------------------------------------------------------------------------acaaag---caagaaaatc------tccag---ttcttcctctcctt---ccacygcaccccttgacaa---------------------------------ggacctgaaaaaggtttt-ttttt-----------------ttttt-caag--------tggg-ttttttttvttv-------atggagaa------------------ttgg---ttga----ttttgaag-------tt-----ttaggctga-ttt-ttwgg------atgtct-----------gtatgt--tata-a-ttggc-------aacaggtagttcagaagactgctgcaacctttgcacctagggcttccacagctactaaaaaccctgctgtgcctggaactgccttgtatactgtttttgaggttcaaggctatgtgtcattgctgttgggt--ggagctttgtcttttaatmtcatatttccatctaatgaacctgatatttggagattgatgggcatgtggtccatttggatgttcagtgagttgtactaa-------------------ctttatcccagtcctaaagc---------------------------t------taatt--------------------------ttactgctaacttattg------------caa-actctgg-tt----------------caag-------------ggtttccattg-------------------------aagttattgc-atgttctacaaac-aacacaa----ttcagt---------------------------------------------------------------------------------------------------------------------------------------------------------------------------------------------------------------------------------------------------------------------------------------------------------------------------------------------------------------
>I28594_M025_Malvaceae_Herrania_nitida_seq1
-----------------------------------------------------------------------------------------------------------------------------------------------------------------------------------------------------------------------------------------------------------------------------------------------------------------------------------------------------------------------------------------------------------------------gctg---aaccccaaaatggaag---caacaacatc------tccag---tactccctcccctt---ccactgcaccccttgacaa---------------------------------ggacctcaaaaaggttgg-----------------------gttttgatgt--------ttgg-tttatcttt--------acatggaaaa------------------ttgg---ttga----ttttggaa-------tt-----tcaggctga-ttt-tgagg------atgtcc-----------atccat--tata-a-ttgaa-------aacaggtggttcagaagactgctgcaacctttgcaccaagggcttccacagctactaaaaaccctgctgtgcctggaactgccttgtatactgtttttgaggttcaaggttatgtctcaatgttgttgggt--ggagctttatctttcaatctcatattcccatcaaatcaacctgacatatggagattgatggggatgtggtctatttggatgttcagtgagttaaactac-------------------cctaatgc----ctgaaagc---------------------------tttta--------------------------------------attaatttactg------------cat-attctgg-tc---------------ca-ag-------------ggtttcagtagatgcattgaaaattttgcagtgcatcatctattgc-atgttcagcaaac------------tacaatattcagcta----------------------------------------------------------------------------------------------------------------------------------------------------------------ctacttac-------------------------------------------------------------------------------------------taatgccta--------------------------------------------------------------------------
>I28595_M184_Malvaceae_Guazuma_ulmifolia_seq1
---------------------------------------------------------------------------------------------------------------------------------------------------------------------------------------------------------------------------------------------------------------------------------------------------------------------------------------------------------------------------------------------------------aagaaaactcagaaactg---aacccagaaatgaaag---caacaacatc------tccag---tacctcctcccctt---ccactgcaccccttgacaa---------------------------------rgacttcaaaaaggttgg-----------------------attctgatgt--------ttgg-tttatcttt--------aaactgaaaa------------------ttggt--ttga----ttttggaa-------tt-----aaaggctgatttt-tgagg------atgtcc-----------atatat--tata-a-ttgaa-------aacaggtggttcagaagactgctgcaacctttgcaccaagggcttccacagctactaagaaccctgctgtgcctggaaccgccttgtatactgtttttgaggttcaaggttatgtctcaatrctgttgggt--ggagctttatctttcaatctcatatttccatcaaatgaacctgatatatggagattgatggggatgtggtctatatggatgttcagtgagttaaactac-------------------cataaccc----ttgaaagc----------------------------ttta--------------------------------------attaattcattg------------cgt-attctgg-tt---------------cagaa-------------agtttcagtggatgctatgaaagtcttgcagagaaccatctattgc-atgttcaacaaac------------tacagttactaatgc----------------------------------------------------------------------------------------------------------------------------------------------------------------ccatttct-------------------------------------------------------------------------------------------tttttgcagcaa-----------------------------------------------------------------------
>I28596_M026_Malvaceae_Ruizia_cordata_seq1
-----------------------------------------------------------------------------------------------------------------------------------------------------------------------------------------------------------------------------------------------------------------------------------------------------------------------------------------------------------------------------------------------------------------------------------------------------------------------agtactgcttcaacag---ccacaaaaccccttgacaa---------------------------------ggaactcaaaaaggttcaattttttttt-------------tcttttaaag-------ctggg-----ttcttta------ataggggg-t----------------tattgg--tttgg---tttttgaag-------ttttaa-tcaagctgattat-tgagg------atattaa--------tgttatgt--tata-a-ttgaa---aacaaacaggtggttcagaagactgcagcaacgtttgcaccaagggcttccactgctactaaaaasccagcagtgcctggaacaaccttrtataaagtttttgaggtacaaggctatgtgtcrttgctgttgggt--ggagctttgtctttcaatctcatatttccatctaatgaacctgatatttggagattgatggggatgtggtccatttggatgttcagtcagtactcctaaacct--------------------------awytgmagt---------------------------ttctgc---------------------------------atwtata-----------------------------------------------------------------------------------------------------------------------------------------------------------------------------------------------------------------------------------------------------------------------------------------------------------------------------------------------------------------------------------------------------------------------------------------------------------------------------------------------------------------
>I28597_M027_Malvaceae_Melhania_velutina_seq1
---------------------------------------------------------------------------------------------------------------------------------------------------------------------------------------------------------------------------------------------------------------------------------------------------------------------------------------------------------------------------------------------------------------------------------------------------aagacatctc-ctttcarcyaryrgtkmytmsatrk---ysrmraaamcycytkmcaa---------------------------------rgayctyraaaakgttcaatatattttt-------------tcttttaaag-------ctggg-----ttctttt---------tgggggc----------------tattgg--tttgg---tttttgaag-------ttttaa-ttaagctgatatt-ttagg------atatgaa--------tgttatgt--tata-a-ttgaa---aacaaacaggtggttcagaagactgcagcaacgtttgcaccaagggcttccaccgctactaaaaacccagcagtgcctggaacaaccttgtataaagtttttgaggtacaaggctatgtgtcattgctgttgggt--ggagctttgtctttcaatctcatatttccatctaacgaacctgatatttggagattgatggggatgtggtccatttggatgttcagtcagtactcctcaamst--------------------------aatkgmrgt---------------------------kyyyrc---------------------------------atttatatatccat-------------atataat--------------------------------------------------------------------------------------------------------------------------------------------------------------------------------------------------------------------------------------------------------------------------------------------------------------------------------------------------------------------------------------------------------------------------------------------------------------------------------------
>I28598_M028_Malvaceae_Glyphaea_brevis_seq1
-------------------------------------------------------------------------------------------------------------------------------------------------------------------------------------------------------------------------------------------------------------------------------------------------------------------------------------------------------------------------------------------------------------------------------------------------------------------cagcagtgctccctcacctt---ctactgtaccccttgacaa---------------------------------ggacctcaaaaaggtttttyttttttttatttct---tttccttttgttat-------gttgg-tttatcttt--------acatgaaaat-----------------------------------ctagag-------tt-----ttaggctga-ttt-tgagg------atgttt-----------gtttgta-tgta-acttaaa------aaaaaggtggtccaaaagacagctgcaacctttgcaccaagggcttccgcggctactaaaaaccctgccgtgcctggaactgcgttgtatactgtctttgaggttcaaggctatgtgtcaatgctgttgggt--ggagctttatctttcaatctcatatttccctcgaatgaacctgatatatggaggttgatggggatgtggtccatctggatgttcagtgagtgatactacccttat--------cccagtctacccttaaagttaaagcgt-------------------------tttta------------------------------------------atttactg----------catgt-gykykgr-yt---------------cwrwr-------------rtywkywatgtgc----------------------------------atgt--------------------gtgtgg----------------------------------------------------------------------------------------------------------------------------------------------------------------------------------------------------------------------------------------------------------------------------------------------------------------------------------------------------------------
>I28599_M029_Malvaceae_Desplatsia_dewevrei_seq1
----------------------------------------------------------------------------------------------------------------------------------------------------------------------------------------------------------------------------------------------------------------------------------------------------------------------------------------------------------------------------------------------agaacccaaagaacaaaatttagaggctg---aacccgatagggaaag---cagcaacata------tccag---tacttcctcccgtt---ccactgcaccccttgacaa---------------------------------ggacctcaaaaaggttccatc--------------------tctctttatg-------tttgg-tttatcttt--------acatggaaaa-----------------------------------ttagag-------ct-----ttaggctga-ttt-tgagg------atattt-----------gtatgtc-tata-a-ttgga-------aacaggtggttcagaagacagctgcaacctttgcaccaagggcttccacagctactaaaaaccctgctgtgcctggcactgccttgtatagtgtttttgaggttcaaggctatgtctcaatgctgttgggt--ggagctttatctttcaatctcatatttccatcaaatgaacccgatatatggaggttgatggggatgtggtccatttggatgttcagtgagttttactac------------------------ccttgaaattaactct--------------------------tttttt-----------------------------------------atttattg------------cat-aatctgg-tg---------------cgagg-------------tttttgagaaaa------cgcttttctgcagtgaatcattttctgccatgtcacagwaaa-tacaatg----ttcagttactaataatac------------------------------------------------------------------------------------------------------------------------------------------------------------c---------------------------------------------------------------------------------------------------cact-------------------------------------------------------------------------------
>I28600_M146_Malvaceae_Mortoniodendron_guatemalense_seq1
-----------------------------------------------------------------------------------------------------------------------------------------------------------------------------------------------------------------------------------------------------------------------------------------------------------------------------------------------------------------------------------------------------------------------tctg---aacccaaaaaagaaag---caacaacatc------tccag---tacttcctctcctt---ccacagcaccccttgacaa---------------------------------ggacctcaagaaggttca-ttttt-----------------ttttt-caag--------ttgg-tttcttttttac-------atggagaa------------------tttg---ttga----ttttgaag-------tt-----ttaggcgga-ttt-tgagg------atgtcc-----------gtatgt--tgta-a-ttgac-------aacaggtggttcagaagactgctgcaacctttgcaccaagggcttccacagctactaaaaaccctgctgtgcctggaactgccttgtataccatttttgaggttcaaggctatgtctcattgctgttgggt--ggagctttgtctttcaatctcttatttccatccaatgaacctgatatttggagattgatgggcatgtggtccatttggatgttcagtgagttatactac-------------------ccctatcccaatcctaaagc---------------------------ttttacctaata--------------------------ctactactaatttactg------------cag-gccctgg-tt----------------caag-------------ggttttaattg-------------------------aagttatagc----------aaac-aacatta----tttagttactaat--------------------------------------------------------------------------------------------------------------------------------------------------------------------------------------------------------------------------------------------------------------------------------------------------------------------------------------------------------
>I28601_M030_Malvaceae_Sparmannia_africana_seq1
-----------------------------------------------------------------------------------------------------------------------------------------------------------------------------------------------------------------------------------------------------------------------------------------------------------------------------------------------------------------------------------------------------------------ttagaagctg---aaaccaaaactgrrmg---cwryawyrrmw------------------------------tttctgcaccccttgacaa---------------------------------ggacctcaagaaggtt-------------------------tttttttatg--------ttggrtttatdtatcttwatt-acatkaaaat-----------------------------------ttagag-------tt-----ttaatctgatttt-tgagg------atrtttg-------tttrtawdtv-tstdwwwkwraa-------aacaggtggttcaraaracagctgcaacatttgcaccaagggcttcvacagctastaaaaaccmtghtgtgcctggaagtactctgtatagtgtttttgagattcaagcctatatttcaatggtgttgggt--ggdgctttatctttcaatctcatatttccatccaatgaaccyracwtrtggaggctgatgggaatgtggtcyatttggatgttcagtgagttaaa----------------------ahtvcccttmaarwytaaagc---------------------------tttttw----------------------------------------aatttattg------------cct-attttgg-ty---------------maagg-------------gttttcarwsaywttar------------cgttttcctttgactrc-ttactycaataagcagtaaga-----------------------------------------------------------------------------------------------------------------------------------------------------------------------------------atrsmtcyrraa-------------------------------------------------------------------aaataagcagtaagaataactycwywmyartsc----------------------------------------------------------------------
>I28602_M031_Malvaceae_Mollia_sp_seq1
----------------------------------------------------------------------------------------------------------------------------------------------------------------------------------------------------------------------------------------------------------------------------------------------------------------------------------------------------------------------------------------------------------------------agctg---aacccaaaaatgaaagcmgcaacaacatr------tccag---tacttcctcccgtt---cgactgcaccccttgacaa---------------------------------ggayctcaaaaaggttccttctst----------------mtctctctvtg--------ttgs-httatcttt--------scwtggaaaa-----------------------------------ttmgag-------yt-----ttaggctga-ttt-tgagg------atgttt-----------gtgtgtc-tata-a-ttgga-------aacaggtggttcagaagacagctgcaaccttygchccaagggcttccacagctactaaamaccctgctgttcytggaactgccttgtatagtgtttttgargttcaaggctatgtntcaatgctgttgggt--ggagctttatctttcaatctcatatttccatcaaatgaacchgatatatggaggttgatrgggatgtggtccatttggatgttyagtgagttatmctay------------------------ccttaaaattwawrsht------------------------ttytttttba-------------------------------------awtttattg------------hat-attctgg-tt---------------cdagg-------------attttcagaaad------tgcytttctgcagtgaatcattttwtgcaaygtcacggaaac-aacaatt----ttcagttactaatgccca------------------------------------------------------------------------------------------------------------------------------------------------------------c---------------------------------------------------------------------------------------------------ttctttacag-------------------------------------------------------------------------
>I28603_M223_Malvaceae_Gossypium_hirsutum_seq1
----------------------------------------------------------------------------------------------------------------------------------------------------------------------------------------------------------------------------------------------------------------------------------------------------------------------------------------------------------------------------------------------------------------------atctg---aacccagaaaagaaag---caaaagcata------tccagtg---------ctactt---ccactacaccccttgacaa---------------------------------ggacctcaaaaaggttcaatttttt----------------tttcttttag--------atgc-tttattgtc-------------------------------------------tggt---tttttraag-------tt-----ttgsactga-ttt-tgagg------atgttt----------ttttatt--tgtg-atatgac-------aacaggtggttcagaaaactgctgcaacctttgcaccaagggcttctactgctactaaaaaccctgctgtgcctggaactaccttgtatactgttttcraagttcaaggctatgtctcattgctgttaggt--ggagctttgtctttcaatctcwtatttccatctaatgaacctgatatttggagattgatggggatgtggtccatttggatgttcagtgagttaatac----------------------cttatctgggtcttgaacc---------------------------ttttatcaaaca--------------------------ytattgctggttcaaar-----------gtgt------------------------------------------------caaattg-------------------------cagttat--------------------------------------------------------------------------------------------------------------------------------------------------------------------------------------------------------------------------------------------------------------------------------------------------------------------------------------------------------------------------------------------------
>I28604_M032_Malvaceae_Entelea_arborescens_seq1
--------------------------------------------------------------------------------------------------------------------------------------------------------------------------------------------------------------------------------------------------------------------------------------------------------------------------------------------------------------------------------------------------------------------------------------------------------------------------------------------------------gacaa---------------------------------ggacctcaagaaggtttcttttttctttctttc--------tatttttatg--------ttgg-tttatcttt--------acatgaaaat-----------------------------------ctagag-------tt-----ttaggctga-ttt-tgagg------atgtttg-------tttgaatgtc-tcta-a-ttgaa-------aacaggtggttcaaaagacagctgcaacatttgcaccaagggcttccacagctactaaaaaccctgctgtgcctggaactgctctgtatagtgtttttgaggttcaagcctatatttcaatggtgttgggt---ggggtttatctttcaatctcatatttcca----------------------------------------ccatttggttgttcagtgagttaca----------------------aactacccttaaaattaaagc---------------------------tttttt--------------------------------------ttcagttattg------------cct-attttgg-tt---------------caagg-------------gttttcaagaaaaa---------------------------------atgatttctgaak----------------------------------------------------------------------------------------------------------------------------------------------------------------------------------------------------------------------------------------------------------------------------------------------------------------------------------------------------------------------------tttct
>I28605_M235_Malvaceae_Abutilon_sp_seq1
--------------------------------------------------------------------------------------------------------------------------------------------------------------------------------------------------------------------------------------------------------------------------------------------------------------------------------------------------------------------------------------------------------------------------gaacaacccacaagtgaaac---caaaaacatc------tccag---ttctagttctagtt---ctactacaccccttgacaa---------------------------------ggacctcaaaaaggttcgatttttattt-------------ttatttttac--------ttgc-tttatcttt--------acattgaaaa------------------------------------------------tt--------ggctga-ttt-cgagg------atgttttt---ttttttttttgtg-tgtg---------------tacaggtggttcagaaaactgctgcaacatttgcaccaagggcttcaactgctagtaaaaaccctgcagtacctggaactgcattgtatacagttttcgaagttcaaggctatatctcattgcttttgggt--ggagctttgtcttttaacctactgtttccgtctaatgaacctgatatttggagattgatggggatgtggtccatttggatgttcagtgagtt--------------------------gattttctgggtttcaaatttgttgcattgca---------------tcttctacaa------------------------------attacatactwattkgm--------smtatwwttgtgtgtt----------ttcctcgcagtaattcc---ttagcttagaggtcgtga--------------------------------gtgttactagaat----------ttttttgttg------------------------------------------------------------------------------------------------------------------------------------------------------------------------------------------------------------------------------------------------------------------------------------------------------------------------------------------------------------t
>I28606_M033_Malvaceae_Reevesia_formosana_seq1
---------------------------------------------------------------------------------------------------------------------------------------------------------------------------------------------------------------------------------------------------------------------------------------------------------------------------------------------------------------------------------------------------------------------aatcts---aacccaaaa------------------------tctccac---tacttcatctyctt---caactgcaccccttgacaa---------------------------------ggacctcaaaaaggttyctcttttttttttcgt-----ttttttttycaag--------ttgg-tttctwttt--------acatrgakaa------------------ttgg---twga----ttttgaagt------tt-----ttaggctgh-ttt-tkrdg------rwkkth----------tgtatgt--tata-a-ttgac-------aacaggtggttcagaagactgctgcaacctttgcaccaagggcttctacwgcwactaaaaaccctgctgtgcctggaactgctttdtayactgtttttgaggtycaaggctaygtctyattgctgttgggtccrsagctttgtcyttcaatctyatatttccatcwaatgaaccwgatatttggagattgatggggatgtggtccatttggatgttyagttagttatactaa------------------cmcttatcccag--tcaaatc---------------------------tttttttcaata--------------------------ctacmwwtratttattt------------tattattctgt-tt---------------caagg-------------atttcaaattg-------------------------cagttattaa-atgttctaca------------------------------------------------------------------------------------------------------------------------------------------------------------------------------------------------------------------------------------------------------------------------------------------------------------------------------------------------------------------------------------
>I28607_M034_Malvaceae_Mansonia_altissima_seq1
--------------------------------------------------------------------------------------------------------------------------------------------------------------------------------------------------------------------------------------------------------------------------------------------------------------------------------------------------------------------------------------------------------------------------------tccaaaaaagaaag---caacaacgtc------tccac---tgtttcatctcctt---cagccgcacccattgacaa---------------------------------ggacctcaaaaaggtaaaatttt-----------------aaatgt-caag--------ttgg-tttctcttt--------acctgaagaa-----------------tttgg---ttga----ttttgaagttttacctt-----ttaggctga-ttt-tgagga----tatattc-----------gtatgt--tatt-a-ttgac-------aacaggtggttcagaagacggctgcaacctttgcaccaagggcttccactgctactaaaaaccctgcagtgcctgggactgctttatacactgtttttgaggttcaaggctatgtctcattactcttgggt--ggagctttgtctttcaatcttttatttccatctaatgaacctgatatttggagattgatggggatgtggtccatttggatgttcagttagttatactac-------------------ccttatcgcagtcttaaatc---------------------------ttttcttcaa-----------------------------caaattgcagtaattg------------cat-------------------------------------------------------------------------------------gttg-----ttggaaaaaaacccataac--ttatgtttactaat-------------------------------------------------------------------------------------------------------------------------------------------------------------------tgcttg-------------------------------------------------------------------------------------------------------------------------------------------------------------------------------
>I28608_M035_Malvaceae_Hosfordia_alata_seq1
----------------------------------------------------------------------------------------------------------------------------------------------------------------------------------------------------------------------------------------------------------------------------------------------------------------------------------------------------------------------------------------------------------agaaaatttagcatctgaacaacccacaaatgaaac---caaaaacatc------tcc---------agttctggtt---ctactacaccccttgacaa---------------------------------ggacctcaaaaaggttcratttttatt-----------------twtttas--------ttrc-tttatctkt--------acattgaaaa------------------------------------------------tt--------ggctga-ttt-tgagg------atgtttt---------------tg-tgtg---------------tacaggtggttcagaaaactgcwgcaacatttgcaccaagggcttcaactgctagtaaaaaccctgchgtwcctggaactacattgtatactgttttcgaagttcaaggctatatctcattgcttttgggt--ggagctttgtcttttaacctactgttyccatctaatgaacctgatatttggagattgatggggatgtggtccatttggatgttcagtgagtt--------------------------gattttctgggtttcaaattkktkv-attgcr---------------tcttct-mma------------------------------attacatactaattgg---------cctataattgggtggt----------ctct----------------------------------------------------------------------------------------------------------------------------------------------------------------------------------------------------------------------------------------------------------------------------------------------------------------------------------------------------------------------------------------------------------------------------------------------------------------
>I28609_M036_Malvaceae_Pentaplaris_davidsmithii_seq1
------------------------------------------------------------------------------------------------------------------------------------------------------------------------------------------------------------------------------------------------------------------------------------------------------------------------------------------------------------------------------------------aggaagaaaccaaagaagaaaatttagaatctg---aacccagaaaagaaag---caaaaacatc------tccag---tacttcctctcctt---ccactgcaccccttgacaa---------------------------------ggacctgaaaaaggttca-----------------------ttttt-ttag--------ttgc-tttatcttt--------acatggagaa------------------ttgg---ctga----ttttgaag-------tt-----ttaggctga-ttt-tgagg------atrttc----------cttatgt--tg------------------acaggtggttcagaagactgctgcaacctttgcaccaagggcttctacagctactaaaaaccctgctgtgcctggaactgccttgtatactgttttcgaggttcaaggctatgtcacattgctgttgggt--ggagctttgtctttcaatctcatatttccatctaacsaacctgatatttggagattgatggggatgtggtccatttggatgttcagtgagttacacc-----------------------ttatctgggtcttaaagc---------------------------ttttatcaaata--------------------------ctactacttgtttattt-----------acat-attctgg-ttc-------------------------------------taattg-------------------------cagtttttgc-attttctacwaaccaacataa---gt--------------------------------------------------------------------------------------------------------------------------------------------------------------------------------------------------------------------------------------------------------------------------------------------------------------------------------------------------------------------
>I28610_M037_Malvaceae_Heritiera_littoralis_seq1
----------------------------------------------------------------------------------------------------------------------------------------------------------------------------------------------------------------------------------------------------------------------------------------------------------------------------------------------------------------------------------------------------------------tttagaatctg---aacccagaaaagaaag---caacgaaatc------tctag---tacttcctttgctt---ccactaaaccccttgacaa---------------------------------ggacctcaaaaaggttcat----------------------ttttttcaag--------ttgg-tttcttttt--------tcataagcaa------------------ttgg---ttga----ttttgaag-------tt-----ttaggttga-ttt-tgagg------atgtct-------------atgt--tata-a-ttgac-------gacaggtggttcagaagactgctgcaacctttgcaccaagggcttccacagcaacwaaaaaccctgctgtgcctggaactgccttgtatactgtttttgaggttcaaggatacgtctcattgctgttgggt--ggcgctttgtctttcaatctcatatttccatctaatgaacctgatatttggagattgatgggcatgtggtccatttggatgttcagtgagttat---------------------------------------------------------------------------------------------------------------actattaacttattg------------ctt-actatgg-tt-----------------aaa-------------tgtttcaattg-------------------------aagttattgc-attttctaggaag--acttta----ttcagttgctaat-------------------------------------------------------------------------------------------------------------------------------------------------------------------tgcctat-------------------------------------------------------------------------------------------ttcttgacagcaattccttcccttcga--------------------------------------------------------
>I28611_M062A_Malvaceae_Durio_zibethinus_seq1
---------------------------------------------------------------------------------------------------------------------------------------------------------------------------------------------------------------------------------------------------------------------------------------------------------------------------------------------------------------------------------------------------------------------------------------------g---caacaacatc------tccag---cttttcctctcctt---ccactgcaccgcttgacaa---------------------------------ggaccttagaaaggttcatt---------------------ttttt-caag--------ttgg-tttctcttaatta----acatggagaa-----------------attgt---ttga----ttttgaag-------tt-----ttaagccga-ttt-tgagg------atattc-----------gcatgt--taca-a-ttgac-------aacaggtggttcagcagactgctgcaacctttgcaccgagggcttccaccgctactaaaaaccctgccgtgcccggaactgccttgtatactgtttttgaagttcaaggctacgtctcattgctgttgggt--ggagctttgtctttcaatctcatatttccatcaaatgaacctgatatttggagattgatggggatgtggtccatttggatgttcagtgagttattcc-----------------------ttatcgcagccttaaagc---------------------------ttttctccaata--------------------------ctactact-atttattg------------cct-tttctgg-tt---------------caatg-------------gtttcaaatcg-------------------------cagttattgc-atgttctacgaac-aacatta----ttcagttcctaat-------------------------------------------------------------------------------------------------------------------------------------------------------------------tgcctat-------------------------------------------------------------------------------------------ttctttacagccattccttccc-------------------------------------------------------------
>I28612_M038_Malvaceae_Brachichyton_bidwillii_seq1
---------------------------------------------------------------------------------------------------------------------------------------------------------------------------------------------------------------------------------------------------------------------------------------------------------------------------------------------------------------------------------------------------------------------------------------------------------------------g---tgcttcctctgctt---ccactaaaccccttgacaa---------------------------------ggacctcaaaaaggttca-----------------------ttttttcaag--------ttgg-tttattttt--------acatggagaa------------------ttgg---ttga----ttttgaag-------tt-----ttaggctta-ttt-tgagg------atgtat-------------atgt--tata-a-ttgac-------aacaggtggttcagaagactgctgcaacctttgcaccaagggcttccactgcaactaaaaaccctgctgtgcctggaactgccttgtataccgtttttgaggttcaaggctatgtctcattgctgttgggt--ggagctttgtctttcaatctcatatttccatctaatgaacctgatatttggagattgatgggcatgtggtccatttggatgttcagtgagttat---------------------------------------------------------------------------------------------------------------actactaacttattg------------ctt-actctgg-ttca----------acttcaag-------------tgtttcaattg-------------------------aagttattgt-gtgttctacaaac--actttg----ttcagttactatt-------------------------------------------------------------------------------------------------------------------------------------------------------------------tgcctat-------------------------------------------------------------------------------------------tt---------------------------------------------------------------------------------
>I28613_M039_Malvaceae_Eriotheca_macrophylla_seq1
----------------------------------------------------------------------------------------------------------------------------------------------------------------------------------------------------------------------------------------------------------------------------------------------------------------------------------------------------------------------------------------------------------------------------------------------------------c------accag---tacttcctctcctt---ccactgcaccccttgacaa---------------------------------ggacctcaaaaaggt--ttt---------------------ttttt-ttag--------ttgc-tttatctatttgc------atggagaa-----------------attgg---ctaa---tttttgaag-------tt-----ttagactga--tt-tgagg------ttgttt----------catatgt--tata-atttgac-------aacaggtggttcagaagactgctgcaacctttgcaccaagggcttctactgctactaaaaacbctgctgtgcctggaactgccttgtatactgtttttgaagttcaaggctatgtctcattgctgttgggt--ggagctttgtctttcaatctcatatttccatctaatgaacctgatatttggagattgatggggatgtggtccatttggatgttcagtgagttatayc----------------------tttatctgagtcttaaagct--------------------------ttttatcsaata--------------------------ctactactgatttattaswta-------tyay-atwctgg-tt---------------taaag-------------gttt-----------------------------------------------------------------------------------------------------------------------------------------------------------------------------------------------------------------------------------------------------------------------------------------------------------------------------------------------------------------------------------------------------------------------------------------
>I28614_M040_Malvaceae_Hydrogaster_trinervis_seq1
--------------------------------------------------------------------------------------------------------------------------------------------------------------------------------------------------------------------------------------------------------------------------------------------------------------------------------------------------------------------------------------------------------------------------------------aatgaaag---tagcaatata------tccag---tacttcatcccgtt---cgactgcaccccttgataa---------------------------------ggacctcaaaaaggttccttc--------------------tctctttatg--------ttgg-ttagtcttt--------acatggaaaa-----------------------------------ttagag-------ct-----ttagactga-ttt-tgagg------atgttt-----------gtgtgtg-tata-a-ttgga-------aacaggtggttcagaagacagctgcaacctttgcgccaagggcttccacagctaccaaaaatcctgctgtgcctggaactgccttgtttagtgttttcgaggttcaaggctatgtctcaatgctgttgggt--ggagctttatcgttcaatctcatatttccatcaaatgaacccgacatatggaggttgatggggatgtggtccatttggatgttcagtgagttatactcc------------------------ccttaaaatcaaagctc-------------------------tttttt-----------------------------------------atttattg------------cat-atgctgg-tt---------------caagg----------ttttttttcagaaga------tgcttttctgcaatgattcatttgctgcaatgtcgca------aacaata----ttgagttac------------------------------------------------------------------------------------------------------------------------------------------------------------------------------------------------------------------------------------------------------------------------------------------------------------------------------------------------------------
>I28615_M041_Malvaceae_Pterygota_brasiliensis_seq1
----------------------------------------------------------------------------------------------------------------------------------------------------------------------------------------------------------------------------------------------------------------------------------------------------------------------------------------------------------------------------------------------agaacccaaagaagaagctttagaggctg---aacccaaaaaagaaag---caacaaaatc------tccag---tgcttcctctgctt---ccactaaacccattgataa---------------------------------ggacctcaaaaaggttcacttttttccat------------------------------ttgg-tttttttttt-------acatggagaa------------------ttgg---ttga----ttttgaag-------tt-----ccagactga-ttt-ggggg------atgtct-----------acatat------------------------aggtggttcagaagactgctgcaacatttgcaccaagggcttccacagctactaaaaaccccgctgtgcctggaactgccttgtataccgtttttgaggttcaaggctatgtctcattgctgtttggt--ggagctttgtcgttcaatctcatatttccatcttatgaacctaatatttggagattgatgggcatgtggtcgatttggatgttcagtgagttatactac-------------------tcatttcccaatcctatagc---------------------------ttttagctaatg-------------------------------agaaaataatcatgtg--------cattcttgtaa-tt---------------------------------------------------------------------tggcggttacgaattcaagtaaa----------------------------------------------------------------------------------------------------------------------------------------------------------------------------------------------------------------------------------------------------------------------------------------------------------------------------------------------------------------------------------
>I28616_M042_Malvaceae_Leptonichya_maranta_seq1
------------------------------------------------------------------------------------------------------------------------------------------------------------------------------------------------------------------------------------------------------------------------------------------------------------------------------------------------------------------------------------------------------------------------------------------------ycacarmmamcmy---wctcgcagccaacysytycsstt---ytrstkcascccytsrcaryasacccccgtygcacttgaccaccctcrcactkgacctcaaaaaggtytggttttctgtg------------------------------------tttgktttg------------------------------------------gttga---tttttggaa-------tt-----tttggctga-ttt-tgagg------atgccc-----------gtatgh--tata-atttgaa-------aacaggtggttcagaagactgckghaacttttgcaccaagggcttctactgctaccaaaaaccctdctgtgcctggaactgctttgtatagtgtttttgaggttcaaggctatgtctcaatgctgttgggc--ggagctttatctttcaatctcatatttccttsaaatgaacctgatatatggagattgatggggatgtggtccatttggatgttcagtaagttacaaaaa--------------------------------------------------------------ctacccttatttaatgatt--------------------aacaaaacatggggtggttgg---------ttcat-------------------------------------------------------------------------------------------ttgagcaaggcatgggtagatatcttttagwwwt-------------------------------------------------------------------------------------------------------------------------------------------------------------------------------------------------------------------------------------------------------------------------------------------------------------------------------------------------------rtagt
>I28617_M043_Neuradaceae_Neurada_procumbens_seq1
---------------------------------------------------------------------------------------------------------------------------------------------------------------------------------------------------------------------------------------------------------------------------------------------------------------------------------------------------------------------------------------------------------------------------------------------------------------------------------------------------------acaac--------------------------------gtttttctaaaaaccacaactttcattatgaatat----------------------------------------------gcatggaaaggagtgcaatgcaaaattcttagcacttggaatttcttaagggt-----ttatagattagggtaa-ttgatgata------atattta--------caaaattttgtttggacctatatgtgttcatcaggttgttcagaagactgctgcaacgtttgcaccgagggcttcaacagcaagcaaaaacccagctgtgcctgggagtactttgtatactgtgtttgaggttcaagggtatatctcgatgctgcttggt--ggagctctatcgttcaatctcatatttccttcaaatgaaccagacatttggagattaatggggatgtggtccatctggatgttcagtgagttcttctcttctcttcgtt--------------------------------------------------------tcttccctgatttct----------------------------------------------------------------tt--------------------------------------------------------------------------------ctgcctgaaaaaa----------------------------------------------------------------------------------------------------------------------------------------------------------------------------------------------------------------------------------------------------------------------------------------------------------------------------------------------------------------------------acagc
>I28618_M044_Malvaceae_Pentace_laxiflora_seq1
----------------------------------------------------------------------------------------------------------------------------------------------------------------------------------------------------------------------------------------------------------------------------------------------------------------------------------------------------------------------------------------------------------------aattgaggcga---tttttct-------------------ttc------tyymg---ttcttcctctcctt---ccactgcaccccttgacaa---------------------------------ggacctcaaaaaggtttatttatttat--------------ttttt-caat--------tggt-ttttttttttktt---taaatggagaa------------------ttvg---ttga---tttttgaag-------tt-----ttaggctga-ttt-ttagg------atgtct-----------gaatgt--tata-atttggc-------aacaggtggttcagaagactgctgcaacgtttgcacctagggcttccacagctactaaaaaccctgctgtgcctggctctgctttgtacactgtttttgaggttcaaggctatgtctcattgctgttgggt--ggagctttgtctttcaatctcatatttccatctaatgaacctgatatttggagattgatgggcatgtggtccatttggatgttcagtgagtc---------------------------------ccaatcctaaaac---------------------------ttt------------------------------------tactgctaatttattg------------cat-------------------------------------------------aatctg-------------------------aagttattgc-aygttctacaaac-aacacaa---tttcagttacttatta----------------------------------------------------------------------------------------------------------------------------------------------------------------ctgcctat-------------------------------------------------------------------------------------------ttctttgcaryaatycyttyccttcgagcccggg-----actgctcaarg---------------------------------
>I28619_M045_Malvaceae_Phragmotheca_mammosa_seq1
-------------------------------------------------------------------------------------------------------------------------------------------------------------------------------------------------------------------------------------------------------------------------------------------------------------------------------------------------------------------------------------------------------------------------tg---tacccagaaaagaaagcaacaacaacatc------tccag---tacttcctctcctt---ccattgcaccccttgacaa---------------------------------ggacctcaaaaaggttcatt---------------------tttttaaaag--------tttc-tttatctttttac------ctggagaa--------------------------------------------------------ttggctga-ttt-tgagg------atgttc----------cgtatgt--ttta-a-ttgac-------aacaggtggttcagaagactgctgcaacctttgcaccaagggcttctactgctactaaaaaccctgctgtgcctggaactgccttgtatactgttttcgaggttcaaggctatgtctcattgctgttgggt--ggagctttgtctttcaatctcdtatttccatcaaatgaacctgatatttggagattgatggggatgtggtccatttggatgttcagtgagttatacm-----------------------ttatctgggycttaaagc---------------------------tttcatccaata--------------------------ctacaactgatttattg------------cat-attctgg-tt---------------caaag-------------gtttcaaactg-------------------------cagttattgc-ctgttctacaaac-aacataa----ttcacttactaatg-------------------------------------------------------------------------------------------------------------------------------------------------------------------------------------------------------------------------------------------------------------------------------------------------------------------------------------------------------
>I28620_M046_Malvaceae_Camptostemon_shultzii_seq1
---------------------------------------------------------------------------------------------------------------------------------------------------------------------------------------------------------------------------------------------------------------------------------------------------------------------------------------------------------------------------------------------------------------------------------------------d---smraaacatc------tccagtactacttcctctcctt---ccattgcacccc-tgacaa---------------------------------ggacctcaaaaaggttcagt-------------------tgttttt-ttag--------ttgc-tttatcttt--------rcattgagag------------------ttgt---ccgg----ttttgaag-------tt-----ttgggctga-ttt-tgagg------atgttc----------cttatga--tata-a-ttga--------caaaggtggttcagaagactgctgcaacctttgcacctagggcttctactgctactaaaaaccctgctgtgcctggaactgccttgtatactgttttcgaagttcaaggctatgtctcgttgctgttgggt--ggagctttgtctttcaatctcatatttctatctaatgaacctgatatttggagattgatggggatgtggtccatttggatcttcagtaagttatacc-----------------------ttacctgggtcttaaacc---------------------------ttttatcwaata--------------------------atactak------------------------------------------------------------------------------------------------------------------------------------------------------------------------------------------------------------------------------------------------------------------------------------------------------------------------------------------------------------------------------------------------------------------------------------------------------------------------------------------------------------------
>I28621_M153_Malvaceae_Trichospermum_sp_seq1
-----------------------------------------------------------------------------------------------------------------------------------------------------------------------------------------------------------------------------------------------------------------------------------------------------------------------------------------------------------------------------------------------------aaagaacaaaatttagaagctg---aactcaaaawkgaaag---cagcaacatatccagttccag---tacttcctcccctt---cgactgcaycccttgacaa---------------------------------ggacctcaaaaaggttccttc--------------------ttkatgttgg--------ttat-ctttgcwtt--------gcatggaaaa------------------yt-----------------agag-------ct-----ttabkctga-tttttgagg------atgttt-----------gtatgtc-tata-a-ttgga-------aacaggtggttcagaagacggctgcaacttttgcaccaagggcttccacagctactaaaaaccctgccgtgcctggaactgccttgtatagtgtttttgaggttcaaggctatgtctcaatgctgttgggt--ggagctttatctttcaatctcatatttccatcaaatgaacccgatatatggaggttgatggggatgtggtccatttggatkttcagtgagtdataactat-----------------aactacctttaaaattaadgcc--------------------------tthttb-----------------------------------------atttatyg------------cat-atwctag-tt---------------caadg-------------attttcagaaaa-----------------------tgyttttctgcgatgtcacrcga----acaatg----ttsagtttctgat--------------------------------------------------------------------------------------------------------------------------------------------------------------------gcccam-------------------------------------------------------------------------------------------ttctttacagcaattccttcccttcgagcccgag-----actgctcaaaaaat----------------------gaaaagga
>I28623_M048_Malvaceae_Abroma_augusta_seq1
-------------------------------------------------------------------------------------------------------------------------------------------------------------------------------------------------------------------------------------------------------------------------------------------------------------------------------------------------------------------------------------------------------------------------------------------------------------------------tacttcctcccctt---ctactgcaccccttgacaa---------------------------------ggacctcaaaagggttgggtttttttttctttct---cttttttgtgtgtt--------tggt-tttatcttc--------acatagaaaa------------------tcgg---ttga---gttttggaa-------tt-----tttggctga-ttt-tcaga------atgccc-----------aaatgt--tata-atttgca-------aacaggtggttcagaagactgctgcaacctttgcaccaagggcttctacagctaccaaaaaccctgctgtccctggaactgccttgtatactgtttttgaggttcaaggctatgtctcaatgctgttgggt--ggagctttatctttcaatctcatatttccttcaaatgaacctgatatatggagattgatggggatgtggtccatttggatgttcagtgagttacatacactac-----------cctcatatatcccagtctaaaagcta----------------------agcttttatcaga-----------------------------gactactaatttattg------------cat-attctgg-tt---------------caagg-------------gttttcgat------------------------------------------------------------------------------------------------------------------------------------------------------------------------------------------------------------------------------------------------------------------------------------------------------------------------------------------------------------------------------------------------------------------------------------
>I28624_M049_Malvaceae_Corchoropsis_tomentosa_seq1
-----------------------------------------------------------------------------------------------------------------------------------------------------------------------------------------------------------------------------------------------------------------------------------------------------------------------------------------------------------------------------------------------------------------------------------------------------------------------agtactgcttccacaa---ccacaaaaccccttgacaa---------------------------------ggacctcaaaaaggttcttttttttttgg------------gtttttcaag-------ctggg-ttcttttttat------atatgaggatta-------------ttattgg--tttgg---tttttgaag-------tt-----ttaagctgattttttgagg------atgttaa--------tgttatgt--tata-aattgaca-caacaaacaggtggttcagaagactgcagcaacgtttgcaccaagggcttccactgctactaaaaacccagctgtgcctggaactaccttgtatactgtttttgaggttcaaggctatgtatcattgttgttgggt--ggagctttgtctttcaatctcatattcccatctaatgaacctgatatttggagattgatggggatgtggtccatttggatgttcagtcagtactcctaattaaaccct--------------------taattgaagt---------------------------tattgcata-------------------------tacatatatatatatatatatgtgtg-tatatatat-------------------------------------------------------------------------------------------atattccacaaat--------------------------------------------------------------------------------------------------------------------------------------------------------------------------------------------------------------------------------------------------------------------------------------------------------------------------------------------------------------------------------t
>I28625_M193_Malvaceae_Apeiba_tibourbou_seq1
-----------------------------------------------------------------------------------------------------------------------------------------------------------------------------------------------------------------------------------------------------------------------------------------------------------------------------------------------------------------------------------------------------------gaaaatttagaagctg---aacccaaaactggaag---caaaagcatc------tccag---tgcttcctcccctt---ccactgcaccccttgacaa---------------------------------ggacctcaaaaaggtttttttt-------------------ttttttaatg--------ttgg-tttatgttt--------acatataaab------------------ttaa--------------aagag-------tt-----ttgggctga-ctt-tgagg------aygttt-----------gtatgtc-tgta-a-ttgaa-------aacaggtggttcagaagacagcygcaacctttgcaccaagggcttccacagctactaaaaaccctgctgtgcctggaactgccttvtanagtgtttttgaggttcaaggctatatctcaatgctgttgggt--ggggctttgtctttmaatctcatatttccctcaaaygaacchgatatatggaggttgatggggatgtggtccatttggatgttcagtgagttrtr-----------------------ctrhcctttaaaattaaagch--------------------------tttttwwttat----------------------------------ttatttattg------------cct-attttgg-tt---------------caagggaa-------aatgctttctrargt-----------ttatgcggggaatcattttccgtaatgttacacgggacaacaatg----tcgagttatt-----------------------------------------------------------------------------------------------------------------------------------------------------------------------------------------------------------------------------------------------------------------------------------------------------------------------------------------------------------
>I28626_M226_Malvaceae_Helicteres_guazumifolia_seq1
----------------------------------------------------------------------------------------------------------------------------------------------------------------------------------------------------------------------------------------------------------------------------------------------------------------------------------------------------------------------------------------------------------------------------------------------------caacatc------tccac---tgtttcatctcctt---caactgcacccattgaaaa---------------------------------ggacctcaaaaaggttcaatttttttwat---------tattattt-caag--------ttgt-tttctcttt--------acatggagaa-----------------tttgg---ttga----ttttaaagttttacctt-----ttagtctga-ttt-tgagg------atattc-----------gtatgt--trta-a-ttgac-------aacaggttgttcagaagactgctgcaacctttgcaccaagggcttccactgctactaaaaaccctgctgtgcctggaacagctttatacactgtttttgaggttcaaggctatgtctcaatgctgttgggt--ggagctttgtctttcaatctcatatttccatctaatgaacctgatatttggagattgatggggatgtggtccatttggatgttcagttagt--ttctac-------------------ccttmtcccagtcttaaatt---------------------------ttttcttcaa------------------------------actatgaatttattg------------sat-------------------------------------------------------------------------------------atcag-agttcaaggaaaaaaccacta---ttatg-ttactaat-------------------------------------------------------------------------------------------------------------------------------------------------------------------tgcctat-------------------------------------------------------------------------------------------ttctttacagcaattccttcac-------------------------------------------------------------
>I28628_M051_Malvaceae_Werklea_horrida_seq1
----------------------------------------------------------------------------------------------------------------------------------------------------------------------------------------------------------------------------------------------------------------------------------------------------------------------------------------------------------------------tgctatgactggaacggtcgaagaagaacccaagcaagaaaatttagartctg---aacccagaaacgaaag---caaaagcatc------cmcgg-----------------w-ycccctaaaccccttgacaa---------------------------------grrcywcaaaaasgtasgrktttt----------------atttcttytas--------thgc-ttctttctttt------acatggaggm------------------ntgg---btgr------------------------------------ttw-tkwgg------gtgttt---------ccttrtsa--tatg-g-ttrac-------cayaggtggttcaaaagactgctgcaacctttgcrccsagggcttcaacwgctacyaaaaaccctgctgttcccggaactgccttgwacagtgttttcgaagttcaaggctatgtgtcgttgsygytgggt--ggagctttgtctttcaatctcatatttccatctaatgagcctgatatttggagattgatggggatgtggtmtatttggatgttcagtgagtt-------------------------------------------------------------------------------------------------------------------tattamcttatct------------ggt---------ttc--------------------------------------------------------------------aacttgttgc-tkgttctacaaac-aacataa----ttaamwt--------------------------------------------------------------------------------------------------------------------------------------------------------------------------------------------------------------------------------------------------------------------------------------------------------------------------------------------------------------
>I28629_M052_Malvaceae_Spirotheca_rosea_seq1
-------------------------------------------------------------------------------------------------------------------------------------------------------------------------------------------------------------------------------------------------------------------------------------------------------------------------------------------------------------------------------------------------------------------agaatcta---aacccagaaaagaa------------agc------accag---tacttcctctcctt---ccattgcaccccttgaaaa---------------------------------ggacctcaaaaaggttcctttctt---t-------------tttttgttac--------ttgc-tttatctctttac------atggagaa-----------------actgg---ctga----ttttgaag-------tt-----ttaggatga-ttt-tgagg------atggtc----------ctcatgt--tata-atttgac-------aacaggcggttcagaagactgctgcaacctttgcaccaagggcttctactgctactaaaaaccctgctgtgcctggaactgccttgtatactgtctttgaggttcaaggctatgtctcattgctgttgggt--ggagctttgtctttcaacctcatttttccatctaatgaacctgatatttggagattgatggggatgtggtccatttggatgttcagtgagttgcttata-------------------ccttatctc--------tcg---------------------------ttttatccagga--------------------------ctacgactcatttataa------------cat---------------------------------------------------attg-------------------------cggtaatcgc-atgttctacaaac-aacataa---attcacttactaaa-------------------------------------------------------------------------------------------------------------------------------------------------------------------tgcctat-------------------------------------------------------------------------------------------ttctttacagcaattccttcacttcgagccc----------------------------------------------------
>I28630_M053_Malvaceae_Huberodendron_swietenioides_seq1
------------------------------------------------------------------------------------------------------------------------------------------------------------------------------------------------------------------------------------------------------------------------------------------------------------------------------------------------------------------------------------------------------------------------------aacccagaaaagaaag---cagcaacatc------tccac---tactacctctcctt---ctactgcaccscttgacaa---------------------------------ggacctcaaaaaggttcatt---------------------ttttt-ttag--------ttgc-tttatctcttt------acatggagaa-----------------atcgg---ctga----ttttgaag-------tt-----ctaggctga-ttt-tgtgg------atgttc----------cttatgt--tata-a-ttgac-------aacaggtggttcagaagactgctgcaacttttgctccaagggcctctactgctactaaaaaccctgctgtgcstggaactgccttgtatactgtttttgaggttcaaggctatgtctcattgctgttgggt--ggagccttgtctttcaacctcatatttccatctaatgaacctgatatttggagattgatggggatgtggtccatttggatgttcagtgagttatacc-----------------------ttatctgggtcttaaagc---------------------------ttttatccaatt--------------------------ctactactgatttattacata----ttcagat-attctgg-tt---------------caaag-------------ctttcaaattg-------------------------caattattgc-aggttct---------------------------------------------------------------------------------------------------------------------------------------------------------------------------------------------------------------------------------------------------------------------------------------------------------------------------------------------------------------------------------------
>I28631_M054_Malvaceae_Trochetiopsis_benjaminae_seq1
t--------------------------------------------------------------------------------------------------------------------------------------------------------------------------------------------------------------------------------------------------------------------------------------------------------------------------------------------------------------------g--------------------------------------------------------aacccacaaaagaaag---taacagcatc------tccactagtastgcttcmacag---ccacaaaaccccttgacaa---------------------------------ggacctcaaaaaggttcaatatwttttt-------------tcttttaaag-------ctggg-----ttcttta------atwtgkgggy----------------tattgg--tttgg--ttttttgaag-------ttttaa-ttaagctgatdwt-tkagg------atatkaa--------tgttatgt--tata-a-ttgaa---aacaaacaggtggttcagaagactgcagcaacgtttgcaccaagggcttccachgctactaaaaayccagcagtgcctggaacaaccttgtataaagtttttgaggtacaaggctatgtgtcattgctgttgggt--ggagctttgtctttcaatctcatatttccatctaaygaacctgatatttggagattgatrggdatgtggtccatttggatgttcagtcagtmctcctaaacct--------------------------aattgaagt---------------------------ttctgc---------------------------------athtatatatatmcat-----------atataattctaa-----------aaattaacatactgatcggaaa--------------------------------------------------ttatcctatatatttatttat----------------------------------------------------------------------------------------------------------------------------------------------------------------------------------------------------------------------------------------------------------------------------------------------------------------------------------------------------------------------agc
>I28632_M055_Malvaceae_Eriolaena_candollei_seq1
---------------------------------------------------------------------------------------------------------------------------------------------------------------------------------------------------------------------------------------------------------------------------------------------------------------------------------------------------------------------------------------------------------------------------------------------g---taacrgmatc------tccagtagtactgcttcaactg---ccacaaaaccccttgacaa---------------------------------ggacctcaaaarrbtthwa--ttttttt-------------tcttttaaag-------htggg-----ttcttya------atatgdgggt----------------tattgg--tttgg---tttttgaag-------tttyav-ttaagctgattat-tgagg------atattaw--------tgttatgt--tata-a-ttgaa---aacaaacaggtggttcagaagactgcagcaacgtttgcaccaagggcttccactgctactaaaaacccagcagtgcctggaacaaccttgtataaagtttttgaggtrcaaggctatgtrtcattgytgttgggt--rgagstttgtcttwcaatctcatatttccgtctaatgaacytgatatttggagattgatggggatgtggtccatttggatdttcagtcagtaytcctaaayct--------------------------atttgaagt---------------------------ttcwgc---------------------------------atatatatatatat----------------------------------------------------------------------------------------------------------------------------------------------------------------------------------------------------------------------------------------------------------------------------------------------------------------------------------------------------------------------------------------------------------------------------------------------------------------------------------------------------------
>I28633_M056_Malvaceae_Adansonia_digitata_seq1
--------------------------------------------------------------------------------------------------------------------------------------------------------------------------------------------------------------------------------------------------------------------------------------------------------------------------------------------------------------------------------------------------------------acggttgaggaag---aacctaaagaagaaattttaggatctaaa------cccag---tactgcctctcctt---ccactgcaccccttgacaa---------------------------------ggacctcaraaaggtccaattwtt----------------------------------------tttttttttttgc------acggagaa-----------------attgg---ctag---tttttgaag-------tt-----tyaggctga---c-ygaag------atgttt----------cgtatgt--tata-atttgac-------aacaggtggttcagaagactgctgcaacctttgcaccaagggcttctactgctactaaaaaccctgctgttccgggdactrccttgtatactgtctttgaggttcaaggktatgtctcaatgctgttgggt--ggagctttgtctttcaacctcatatttccatctaatgaacctgatatttggagattgatggggatgtggtccatttggatgttcagtgagttacttatg-------------------ccttatttcagtcttaaagc---------------------------ttttatccaata--------------------------ctactactgatttatta------------aat---------------------------------------------------attg-------------------------cagtaattgc-atgttctacaaac-aatataa---attcacttactaaa-------------------------------------------------------------------------------------------------------------------------------------------------------------------tgcctgt-------------------------------------------------------------------------------------------ttctgtacagcaattccttcactt-----------------------------------------------------------
>I28635_M058_Malvaceae_Byttneria_aculeata_seq1
-----------------------------------------------------------------------------------------------------------------------------------------------------------------------------------------------------------------------------------------------------------------------------------------------------------------------------------------------------------------------------------------------------------------------------------------------------------------tcc-----ttcctcctcctctt---ctactgccgccattgacaa---------------------------------ggacctcaaaaaggttgcttttttatttgtttttaaaytttccttttttagtgtctgcgttrtgtttgattttatgtcc--acatgaaaat------------------ttgg---ttgattattttt-----------tc---------------ttt-tggaatt-cccatgtgt-------------------tata-atttgca-------aataggtkgttcagaagactgctgcaacgtttgctccacgggcttccactgctactaaaaaccctgctgtccctggaacagctttgtacactgtttttgaggtgcaaggctatgtktcattgctgttgggt--ggagctttatcttttaatctcatatttccttcaaatgaacctgatatatggagattgatggggatgtggtccatttggatgttcagtaagttattaaggattt--------------------------------------------------------------------------------------------cggaatarrttaaatagacaaattgtgatctcaactatataactctgc------------taaatttaaaat-------ttttaactctkaatttgagc---------------------aacttatgaccttagcttaagtatttgtaacaa-------------------------------------------------------------------------------------------------------------------------------------------------------------------------------------------------------gtt-------------------------------------------------------------------------------------------------------------------------------------------------------------a
>I28636_M059_Malvaceae_Pterospermum_pierrei_seq1
------------------------------------------------------------------------------------------------------------------------------------------------------------------------------------------------------------------------------------------------------------------------------------------------------------------------------------------------------------------------------------------------------------------------------------------------------------------------------------------------------------------------------------------------------------cttatt---------------------tttta-------------------------------------atgggga-------------------ktgg---ttgg---tttttgaag-------tt-----ttaggctga-ttt-tgagg------gtgtctt--------ctatatgt--tata-atttgac------aaacaggtggttcagaagactgctgcaacctttgcaccaagggcctccactgctactaaaaaccctgctgtgcctggaactgcattgtatacagtttttgaggttcaaggctatgtctcattactgttgggt--ggagctttgtctttcaatctcatmttcccatctratgaacmtgatatttggagattgaygggcatgtggtccatytrkakgttmrrkgarw------------------------------------rrwcytaarwsc--------------------------sttta----------------------------------------------------------------------------------------------------------------------------------------------------------------------------------------------------------------------------------------------------------------------------------------------------------------------------------------------------------------------------------------------------------------------------------------------------------------------------------------------------------------------------------------------------------
>I28637_M060_Malvaceae_Duboscia_vifidiflora_seq1
---------------------------------------------------------------------------------------------------------------------------------------------------------------------------------------------------------------------------------------------------------------------------------------------------------------------------------------------------------------------------------------------aagaacccaaagaacaaaatttagaagctg---aacacaaaaatgaaag---cagcaacata------tccag---tccttcctcccctt---cgattgcaccccttgacaa---------------------------------ggacctcaaaaaggttcctcc--------------------tttgttaatg--------ccgg-tttatcttt--------acatggaaag----------------------------------gttagag-------ct-----ttagactga-ttt-tgagg------atgttt-----------gtttgtc-tata-a-ttgac-------aacaggtggtccagaagacagctgcaacctttgcaccaagggcttccacagctactaagaaccctgctgtgcctggaactgccttgtatagtgtttttgaggttcaaggctatgtctcgatgctgttgggt--ggagctttgtctttcaatctcatatttccttcaaatgaacccgatatatggaggttgatggggatgtggtccatttggatgttcagtgagtcatactac------------------------ccataaatttaaaccc--------------------------tttttt-----------------------------------------atttattg------------cat-attctgg-tt---------------caagg-------------attttcagaaaaa----tgttttttctgctatgaataattttctgcaatgtcacacaaac-aagaatt----tt-------------------------------------------------------------------------------------------------------------------------------------------------------------------------------------------------------------------------------------------------------------------------------------------------------------------------------------------------------------------
>I28638_M061_Malvaceae_Basiloxylon_brasiliensis_seq1
-----------------------------------------------------------------------------------------------------------------------------------------------------------------------------------------------------------------------------------------------------------------------------------------------------------------------------------------------------------------------------------------------------------gaaacttgggaatctg---aacccaaaaatgaaag---caacaaaatc------tccag---tacttcctctgctt---ccactaaaccccttgacaa---------------------------------ggacctcaaaaaggttcatttttt-----------------ttttt-taag--------ttgg-ttta-tttttac-------atggagaa------------------ttgg---ttga----ttttaaat-------tt-----gtaggctga-ttt-tgtgg------atgtc-------------tatgt----------------------acaggtggttcagaagactgctgcaacctttgcaccaagggcttccacagcaactaaaaaccctgctgtgcctggaactgctttgtataccgtttttgaggttcaaggctatgtctcattgctgttgggt--ggagctttgtctttcaatctcatatttccatctaatgaacctgatatttggagattgatgggcatgtggtccatttggatgtttagtgagttattcca---------------------------------------------------------------------------------------------------------------ctaacttattg------------cttaactctgg-tt----------------ctag-------------cgtttcatctg-------------------------aagttattgc-atgttctaaaaac--acttta----ttcagttactaat-------------------------------------------------------------------------------------------------------------------------------------------------------------------tgcctat-------------------------------------------------------------------------------------------ttcttgacagcaattccttcccttcgag-------------------------------------------------------
>I28639_M249_Malvaceae_Gyranthera_amphibiolepis_seq1
-----------------------------------------------------------------------------------------------------------------------------------------------------------------------------------------------------------------------------------------------------------------------------------------------------------------------------------------------------------------------------------------------------------------ttagaatctg---aacccagaaaagaaag---ctacagcatc------tcccc---tacttcctctcctt---ccactgcaccccttgacaa---------------------------------ggacctcaaaaaggttca-----------------------ttttttttag--------ttac-tttatctcttt------acatggagaa-----------------attgg---ctga----ttttgaag-------tt-----ctaggctgg-ttt-tgtgg------atgttt----------cttatgt--tata-a-ttgac-------aacaggtggttcaaaagactgctgcaaccttcgcaccaagggcttctactgttaccaaaaaccctgctgtgcctggaactgccttgtatactgtttttgaggttcaaggctatgtctcattgctgttgggt--ggagctttgtctttcaacctcatatttccatctaatgaacctgatatttggagattgatggggatgtggtccatttggatgttcagtgagttatacc-----------------------ttatctgggtcttaaagc---------------------------ttttatccaatt--------------------------ctactactgatttattacata----ttcagat-attctgg-tt---------------caaag-------------ctttcaaattg-------------------------cagtcattgc-atgttctacagac-aacataa---tttcactt--------------------------------------------------------------------------------------------------------------------------------------------------------------------------------------------------------------------------------------------------------------------------------------------------------------------------------------------------------------
>I28640_M062B_Malvaceae_Diplodiscus_paniculatus_seq1
-------------------------------------------------------------------------------------------------------------------------------------------------------------------------------------------------------------------------------------------------------------------------------------------------------------------------------------------------------------------------------------------------------------------------------------------------------------------------------ctctcttt---ccactgcaccccttgacaa---------------------------------ggacctcaaaaaggtttatttatttwtwyw--------ytkwtttb-hrht--------tggg-ktttttttt----------ttggagaa------------------ttgg---ttga---tttttgaag-------tt-----ttaggctga-att-ttagg------atgtct-----------gtatgt--tata-atttggc-------aacaggtggttcagaagactgctgcaacgtttgcacccagggcttccwcagctactaaaaaccctgctgtgcctggcactgccttgtatactgtttttgaggttcaaggctatgtctcattgctgttgggt--ggagctttgtctttcaatctcatatttccatctaatgaacctgatatttggakattgatggggatgtggtccatttggatgttcagtgagtt---------------------------------ccagtcctaaagc---------------------------ttt------------------------------------tactgctaatttattg------------caa-------------------------------------------------aatctg-------------------------ahvtthttgy-atgccgtc--------------------------------------------------------------------------------------------------------------------------------------------------------------------------------------------------------------------------------------------------------------------------------------------------------------------------------------------------------------------------------------
>I28641_M063_Malvaceae_Brownlowia_peltata_seq1
--------------------------------------------------------------------------------------------------------------------------------------------------------------------------------------------------------------------------------------------------------------------------------------------------------------------------------------------------------------------------------------------------------------------gaatctg---aacccctaacagaaag---caacaaaatc------tccag---ttcttcctctcctt---ccactgcaccccttgacaa---------------------------------ggacctcaaaaaggtttatttatttat--------------ttttt-caat--------tggg-tttttctatttt-------atggagaa------------------ttgg---ttga---tttttgaag-------tt-----ttaggctga-ttt-ttagg------atgtct-----------gtatgt--tata-atttggc-------aacaggtggttcagaagactgctgcaacgtttgcacctagggcttccacagctactaaaaaccctgctgtgcctggcactgccttgtatactgtttttgaggttcaaggttatgtctcattgctgttgggt--ggagctttgtctttcaatctcatatttccatctaatgaacctgatatttggagattgatgggcatgtggtccatttggatgttcagtgagtc---------------------------------ccaatcctaaaac---------------------------ttt------------------------------------tactgctaatttattg------------cat-------------------------------------------------aatctg-------------------------aagttattac-atgttctacaaac-aacacaa---tttcagttagttat--------------------------------------------------------------------------------------------------------------------------------------------------------------------------------------------------------------------------------------------------------------------------------------------------------------------------------------------------------
>I28642_M064_Malvaceae_Burretiodendron_esquirolii_seq1
------------------------------------------------------------------------------------------------------------------------------------------------------------------------------------------------------------------------------------------------------------------------------------------------------------------------------------------------------------------------------------------------------------------------------------aagaagaaag--------------------------------------------------------------------------------------------------------------------------------------------------------------------------------------------------------------------------------gaat-------tt-----ttaggatga-ttt-tgagg------gtgtay-----------gtatgt--tata-a-ttgac-------aacaggtggttcagaagacagctgcaacctttgcaccaagggcttccacagctactaaaaaccctgctgtgccaggaactgcattgtatacggtttttgaggttcaaggctacgtctcattgcttttaggt--ggagctttgtctttcaatctcatatttccatctaatgaacctgatatttggagattgatgggcatgtggtccatttgga-----------------------------------------------------------------------------------------------------------------------------------------------------------------------------------------------------------------------------------------------------------------------------------------------------------------------------------------------------------------------------------------------------------------------------------------------------------------------------------------------------------------------------------------------------------------------------------------------------------------------------------------------------
>I28643_M065_Malvaceae_Hermannia_flammea_seq1
------------------------------------------------------------------------------------------------------------------------------------------------------------------------------------------------------------------------------------------------------------------------------------------------------------------------------------------------------------------------------------------------aacccaaagaagaaaattcagaaaaagctgaacccaaagctkaaag----------------cactycttc--ttcttcttcttctt---ccactgcacccatygacaa---------------------------------ggayctcaaaaaggttggatttttattt-------------ayttttttgg-------caccc-tttawttty---------------------------------------------------yttwggaaa------at-----tttgattga-ttt-tgagg-----tatattg-----------gtgtat--tatg-a-ttgga----aaaaacaggtggttcagaagactgcrgcaacctttgcacccagggcttcaacakcaactaagaacccagctgtgcctggaactgctttgtacagtgtttttgaggtacaaggctatatctgcatgttgttgggt--ggagctttgtctttcaatctcatatttccatcaaatgaacctgatatttggagattaatggggatgtggtctatttggatgttcagtgagttactcatt------------------------tgtaaagctttaatctttat-------------------tggttcaattcaatggttttgt--------------aaattcttgcattgaatcatct--------tctgcat-gtgtcat-tt------------ctttgcagcaattcc---ttctctacgagcccgaga--------------------------------ttgctcaaataatgaaaaagaagctctgaatta-------------------------------------------------------------------------------------------------------------------------------------------------------------------------------------------------------------------------------------------------------------------------------------------------------------------------------------------------------------
>I28644_M066_Malvaceae_Thomasia_solanaceae_seq1
---------------------------------------------------------------------------------------------------------------------------------------------------------------------------------------------------------------------------------------------------------------------------------------------------------------------------------------------------------------------------------------------------------------atttagaagctg---aacccagaaaagaaag---caacgacatc------tccastagtacttcctcccctt---ccactgcacccattgacaa---------------------------------gracctcaaaaaggttggttttyaatgt-------------------------------ttgg-tttaccgttt-------acatggaaaa------------------ttgc---ttga----ttttgaagt------tt-----tgaggctga-att-tgagg------atgtcc----------aatgtat--tatg-a-tttaa-------accaggtggttcagaagactgctgcaacctttgcacccagggcttccacagctactaaaaaccctgctgtgccgggaactgccttgtacactgtttttgaggttcaaggctatgtctcgatgctgttgggt--ggagctttatctttcaatctcatatttccatcaaatgaacctgatatatggagattgatggggatgtggtccatttggatgttcagtgagttatactac------------------cagttatcccagt--------------------------------agttatttgcaaattctg---------------------------cactgaattacta--------a-agcgt-atttc---tt---------------tacagcaattcc---ttcccttcgagcccgaga--------------------------------ctgctcaaagaacgaaaaagaagctctgaattatctcttt----------------------------------------------------------------------------------------------------------------------------------------------------------------ctccttatccc------------------------------------------------------------------------------------cttgctcaatgttataat---------------------------------------------------------------------
>I28645_M067_Malvaceae_Guichenotia_ledifolia_seq1
--------------------------------------------------------------------------------------------------------------------------------------------------------------------------------------------------------------------------------------------------------------------------------------------------------------------------------------------------------------------------------------------------------------------gaagctg---agcccagaaaagaaag---caacgacatc------tccagtagtacttcctcccctt---ccactgcagccattgacaa---------------------------------ggacctcaaaaaggttggtttttttttt-------------------------------ttgg-tttaccctttt------acatggaaaa------------------ttgg---ttga----ttttgaagt------tt-----tgagactga-att-tgagg------atgtcc----------aatgtat--tatg-a-ttgaa-------accaggtggttcagaagactgctgcgacctttgcacccagggcttccacagctactaaaaaccctgctgtgccgggaactgccttgtacactgtttttgaggttcaaggctatgtctcaatgctgttgggt--ggagctttatctttcaatctcatgtttccatcaaatgaacctgatatatggagattgatggggatgtggtccatttggatgttcagtgagttatacttc---------------caccagttatcccagt-------------------------------tggttatttgcaaattctg--------------------attcaagggttgaattacta--------a-agcgt-atttc---tt---------------tacagcaattcc---ttcccttcgagcccgaga--------------------------------ctgctcaaagaacgaaaaagaagctctgaattatctcttt----------------------------------------------------------------------------------------------------------------------------------------------------------------ctccttat------------------------------------------------------------------------------------------------------------------------------------------------------------------------------
>I28646_M068_Malvaceae_Helmiopsis_sp_seq1
------------------------------------------------------------------------------------------------------------------------------------------------------------------------------------------------------------------------------------------------------------------------------------------------------------------------------------------------------------------------------------------------------------------------------------------aarga-cctcaragattgg----tcttrrgsttcaatttthhyht---cttbhaaaccccttgacaa---------------------------------kgwmmtcamaargsttcarttttwtwyt-------------tytkttwrrk--------btgg-gktctttttww------atwtrkkkgw----------------wawtdd--tttkk---tytttgwar-------tttyaw-ttawrmwrattwt-tdwkgwtatttatgtww---------yrytawst--trtw-w-htgaa---aacaaaywkgtrrhwyagaavactrcwrcaacrtttgcaccragggcttcbactgctacbaaaaacccmgcagtgcctggaacaacmttgtayraagtwtttgaggtacaagkctatgtgtcatygctgttgggt--ggagctttgtctttcaatctcatayktccatmtaatgamhctgatathtggakattgatggggatgtggtccatttrgatgttsagtcagtactcctaaaayctr-------------------------wttgaagt---------------------------ttctgc-----------------------------atttatatataddtmtaattctac---aa-attatcatactga-ctggaaatta-----yyywmaryawwtmy---wtmtcttcgagcccgagc--------------------------------ccgttcaaagaa----------------------------------------------------------------------------------------------------------------------------------------------------------------------------------------------------------------------------------------------------------------------------------------------------------------------------------------------------------------------------------
>I28647_M069_Malvaceae_Cheirolaena_linearis_seq1
------------------------------------------------------------------------------------------------------------------------------------------------------------------------------------------------------------------------------------------------------------------------------------------------------------------------------------------------------------------------------------------------------------------------------------------aaag---caacaacatc------tccagtagtagtgcttccacag---ccacaaaaccccttgacaa---------------------------------agacctcaaaaaggttcawtttyttww--------------tcttttraag-------ctggg-----ttctttk------rtrkggkggt----------------tattgg--tttgg---tttttgaag-------tthtaa-ttaagctgattwwttgagg------atattaa--------ygttktgt--tata-a-ttgaa---aacaaacaggtggttcagaagactgcagcaacgtttgcaccaagggcttccactgcwamtaaaaayccagcrgtgccyggaacaacyttgtataaagtttttgagktacaaggmtatstktcvttgctgttgggt--ggagcbttgtctttcaatctcatattbccatcyaatgaacctgatatttggagattgatggggatgtggtccatttggatgttcagtcagtactcmtaaacch--------------------------aattkawgt---------------------------ttctgc----------------------------------attacatatttat-------------ataaaattctac-----------aaattmacatrctgaktkgaaa--------------------------------------------------ttgccctawatatatatatat-----------------------------------------------------------------------------------------------------------------------------------------------------------------------------------------------------------------------------------------------------------------------------------------tttacagcaattccttcccttcgagccc-----------------------------------------------gagac
>I28648_M070_Malvaceae_Helmiopsiella_madagascariensis_seq1
------------------------------------------------------------------------------------------------------------------------------------------------------------------------------------------------------------------------------------------------------------------------------------------------------------------------------------------------------------------------------------------------------------------------------------------------------------------------gtastgyttcmactg---ccacaaaaccccttgacaa---------------------------------ggacctcaaaaaggttcaa--ttttttt-------------tcttttaaag-------ctgggatcttttyttta------atatgkgggt----------------tattgg--tttgg---tttttgaag-------ttttaa-ttaagctgattwt-tkagg------atattaa--------tgttatgt--thta-a-ttgaa---aacaaacaggtggttcagaagactgcagcaacgtttgcaccragggcttccactgctactaaaaacccagcagtgcctggaacaaccttgtataargtttttgaggtrcaaggctatgtrtcattgctgttgggt--ggagctttgtctttcaathtcatatttccatctaatgaacctgatatttggagattgatggggatgtggtccatttggatgttcagtcagtactcctaaacct--------------------------awttgaatt---------------------------ttctgc---------------------------------atttatatatatgt---------------ataattctac-----------aaattaacata-----------------------------------------------------------------------------------------------------------------------------------------------------------------------------------------------------------------------------------------------------------------------------------------------------------------------------------------------------------------------------------------------------------------------------------------------------------
>I28649_M071_Malvaceae_Goethalsia_meiantha_seq1
-------------------------------------------------------------------------------------------------------------------------------------------------------------------------------------------------------------------------------------------------------------------------------------------------------------------------------------------------------------------------------------------------------------------------------acccaaaaatgaaag---cagcaatata------tccag---tccttcctcccctt---cgattgcaccccttgacaa---------------------------------ggacctcaaaaaggttcctcc--------------------tttctatatg--------ttgg-tttatcttt--------acatggaaaa----------------------------------gttggag-------ct-----ttaggctga-tta-taagg------atgttt-----------gtatttc-tata-atttgac-------aacaggtggttcagaagacagctgcaacctttgcaccaagggcttctacagctactaagaaccctgctgtacctggaactgccttgtatagtgtttttgaggttcaaggctatgtctctttgctgttgggt--ggagctttatctttcaatctcgtatttccatcaaatgagcccgatatatggaggttgatggggatgtggtccatttggatgttcagtgagttatactac------------------------ccataaaattttagtt--------------------------ttttcg-----------------------------------------attcattg------------cat-attctggttt---------------caagg-------------attttcagaa-----------------------aatgcttttctgcaatgtcacacaaac-aactatc----ttcggttactaatgc------------------------------------------------------------------------------------------------------------------------------------------------------------------------------------------------------------------------------------------------------------------------------------------------------------------------------------------------------
>I28650_M072_Malvaceae_Clappertonia_ficifolia_seq1
g--------------------------------------------------------------------------------------------------------------------------------------------------------------------------------------------------------------------------------------------------------------------------------------------------------------------------------------------------------------------m---------------------------------------------agaagatg---aaccygaagatggaagcaagatgaagaac------tccag---cacttcatccccttatactgctgcaccccttgacaa---------------------------------ggacctcaaaaaggttssttctwtttttwtkttdk------tttwttttat-------gktgg-tttvyttyt--------acatggaaaa----------------------------------wttagag-------tt-----tyaggctga-ttt-tragg------atgttt-----------ghatgtc-trta-a-ttgaa-------awcaggtggttcagaagacagctgcaacgtttgcaccaagggcttccacagctactaaaaaccctgcwgtgcctggaactgccttgtatagtgtttttgaggttcaaggctangtctcaatgctgttgggt--ggagcattatctttcaatctcatatttccatcaaangaaccvgatatatggaggttgatgggaatgtggtcyatttggatgttcagtgagttctgctdc------------------------ccttaaaaycaaagm---------------------------ttttwt----------------------------------tttatttattcactg------------cct-actctgt-tt---------------caggg---------------tttaaagaaaa----------------------------------gtgctttgtaaag-----------tttctgctcttgaatcatt--------------------------------------------------------------------------------------------------------------------------------------------------------------------------------------------------------------------------------------------------------------------------------------------------------------------------------------------------t
>I28652_M074_Malvaceae_Hildegardia_barteri_seq1
------------------------------------------------------------------------------------------------------------------------------------------------------------------------------------------------------------------------------------------------------------------------------------------------------------------------------------------------------------------------------------------------------aagttgaagctttagaatctg---aacccaaaaaagaaag---caaagaaatc------tccag---tacttcatctgctt---ccactaaatccctcgacaa---------------------------------ggacctcaaaaaggttttttttttttt--------------ttttt-vaag--------ttag-tttnttttt--------acatggagaa------------------ttgg---ttga----ttttgaag-------tt-----ttaggctga-ttt-tgagga----cgtatatg-------------------------------------tacaggtggttcagaagactgctgcaacctttgcaccaagggcttccactgccgctaaaaaccctgctgtgcctggaactgccttgtataccgtttttgaggttcaaggctatgtctcattgctgttgggt--ggagctctgtctttcaatctcatatttccatctaatgaacctgatatttggagattgatgggcatgtggtccatttggatgttcagtgagttatactac------------------cctttttcccagtcctaaagc---------------------------ttttatctaact--------------------------ggcggataactttaccg------------cat---------------a--gataaaagttaag-------------gattcaagcgaa--------------------------------------------aaacgaaaacaat-tctttgggtacacataa-----------------------------------------------------------------------------------------------------------------------------------------------------------------cattttt-------------------------------------------------------------------------------------------ttatacaccacga----------------------------------------------------------------------
>I28653_M168_Malvaceae_Theobroma_cacao_seq1
-----------------------------------------------------------------------------------------------------------------------------------------------------------------------------------------------------------------------------------------------------------------------------------------------------------------------------------------------------------------------------------------------------aaagaagaaaacttagtagctg---aaccccaaaatgaaag---caacaacatc------tccag---tacttcctcccctt---ccactgcacctcttgacaa---------------------------------ggacctcaaaaaggtagg-----------------------attttgacgt--------atgg-tctatcttt--------acatggaaaa------------------ttgg---ttga----ttttggaa-------tt-----acaggctga-ttt-tgagg------atgtcc-----------atatat--tata-a-ttgaa-------aacaggtgcttcagaagactgctgcaacctttgcaccaagggcttccacagctactaaaaaccctgctgtgcctggaactgccttgtatactgtttttgaggttcaaggttatgtctcaatgttgttgggt--ggagctttatctttcaatctcatatttccatcaaatgaacctgacatatggagattgatggggatgtggtctatttggatgttcagtgagttaaactac-------------------cctaatcc----cttaaagc---------------------------tttta--------------------------------------attaa-ttactg------------cat-attctgg-tt---------------ca-ag-------------ggtttcagtaaatgcattgaaacttttgcagtgaatcatctattgc-atgtccaacaaac------------tacaatattcagtta----------------------------------------------------------------------------------------------------------------------------------------------------------------ctacttac-------------------------------------------------------------------------------------------ta---------------------------------------------------------------------------------
>I28654_M105_Malvaceae_Pachira_aquatica_seq1
------------------------------------------------------------------------------------------------------------------------------------------------------------------------------------------------------------------------------------------------------------------------------------------------------------------------------------------------------------------------------------------------------aagaagaaaatttagaatcta---aacccagaaaagaa------------agc------accag---tacttcctctcctt---ccactgcaccccttgacaa---------------------------------ggacctcaaaaagg----tt---------------------ttttt-ttag--------ttac-tttatctctttgc------atggagaa-----------------attgg---ctag---tttttgaag-------tt-----ttagactga--at-tgagg------atgttt----------ggtatgt--tata-atttgac-------aacaggtggttcagaagactgctgcaacctttgcaccaagggcttctactgctactaaaaaccctgctgtgcctggaactgccttgtatactgtttttgaagttcaaggctatgtctcattgctgttgggt--ggagctttgtctttcaatctcatatttccatctaatgaacctgatatttggagattgatggggatgtggtccatttggatgttcagtgagctatacc----------------------tttatctgagtcttaaagct--------------------------ttttatccaata--------------------------cyactactgatttatta------------cat-attctgg-tt---------------taaag-------------gtttcaaattg-------------------------caattgttgc-a---------------------------------------------------------------------------------------------------------------------------------------------------------------------------------------------------------------------------------------------------------------------------------------------------------------------------------------------------------------------------------------------
>I28655_M148_Malvaceae_Robinsonella_mirandae_seq1
---------------------------------------------------------------------------------------------------------------------------------------------------------------------------------------------------------------------------------------------------------------------------------------------------------------------------------------------------------------------------------------aagaagawgaacccaaagaagaaaatttagtatctgaacaacccacwaaygaaac---craaaamatc------tcc---------------aktt---ctacyacaccccttgacaa---------------------------------rgacctcaaaaaggttcaatttttattt-------------atttyttyag--------ttgc-tttatsttt--------rcattdaaaa------------------------------------------------th--------gactga-ttt-tgagg------atgttt----------------yg-tgyg---------------tabaggtsgttcadaaaactgctgcaacrtttgcaccaagggcttcaactgctagtaaaaaccctgctgtacctggaactvcdttgtatactgttttcgaagttcaaggctatatctcattgcttttgggt--ggagctttgtcttttaatctahtatttccatchaatgaacctgatatttggagattgatggggatgtggtccatttggatgttcagtgagttw------------------------a---tttctgggtttcaaattgttss-attgca---------------tgttctacaattwcv----aa---------caatatactttaaacatactaattgg---------cctataatgggta---------------------------------------------------------------------------------------------------------------------------------------------------------------------------------------------------------------------------------------------------------------------------------------------------------------------------------------------------------------------------------------------------------------------------------------------------------------------------------
>I28656_M002_Malvaceae_Tilia_americana_seq1
------------------------------------------------------------------------------------------------------------------------------------------------------------------------------------------------------------------------------------------------------------------------------------------------------------------------------------------------------------------------------------tagtaggggaagaacccaaagaagaaactttagaatctg---aacccawaaaagaaag---caacaacatc------tccag---tacttcctctcctt---ccacwgcaccccttgacaa---------------------------------ggacctcaaaaaggttcmyttb-------------------tttyhccaak--------ttgg-tttcttttt--------amatggagaa------------------ttgg---ttga----ttttgaag-------tt-----ttaggstga-ttt-tgagg------atrtcc-----------statgt--tata-a-ttgac-------aacaggtrgttcagaadactgctgcaacctttgcaccaagrgcttccacagctactaaaaaccctgctgtgcctggaactgccttgtahaccgtttttgaggttcaaggctatgtctcattgctgttgggt--ggagctttgtctttcaatctcatatttccatcbaatgaacctgatatttggagattgatgggcatgtggtccatttggatgttcagtgagttatactac-------------------ccttatcccagtyctamwgc---------------------------ttttacctaata--------------------------ctactactaattnattg------------cat-actctgg-tt----------------caag-------------ggtttcaattg-------------------------aagttatwgc-atgttctacaaac-aacatta----ttcagttactaat-------------------------------------------------------------------------------------------------------------------------------------------------------------------tgcccat-------------------------------------------------------------------------------------------ttctttacagcaattccttc---------------------------------------------------------------
>I28657_M180_Malvaceae_Triumfetta_lappula_seq1
------------------------------------------------------------------------------------------------------------------------------------------------------------------------------------------------------------------------------------------------------------------------------------------------------------------------------------------------------------------------------------------------------------------------------agcarsaagaagaac--------------------cccmg---yactkcctcyyctt---ctactgcaccccttgacaa---------------------------------rgacctcaaaaaggttcatgctttttctty-----------tgtttttaat-------gttggttttgttttt--------acatggaaaa----------------------------------kttagggt------tt-----crggaccga-ttt-tgagg------atgttt-----------gtatgmcctata-a-ttgaa-----aaaacaggtggttcagaagacagctgcaacgtttgccccaagagcttccacagctactaaaaaccctgctgttcctggaacygcbttgtataatgtttttgaggttcaaggttatatctcaatgytgttrggt--ggagcattatctttcaatctcatatttccatcgaatgavccygatwtatggaggttgatgggaatgtggtccatttggatgttcagtgagttctkctac---------------------tacccttaatwtcaaagc---------------------------ttttth--------------------------------------ytdawttatkg------------cct-gctctga-tt---------------cakgg-------------tgttccaaaaaaagg--------------------------------gtgccttgtaaac----------gtttctgctgtgaatca-------------------------------------------------------------------------------------------------------------------------------------------------------------------------------------------------------------------------------------------------------------------ttttctgcaatg-----------------------------------------------------------------------
>I28658_M160_Muntingiaceae_Muntingia_calabura_seq1
----------------------------------------------------------------------------------------------------------------------------------------------------------------------------------------------------------------------------------------------------------------------------------------------------------------------------------------------------------------------------------------------------------------tttgcacgcatgatttcttgaagttaaaatgtatgggaaaatttt-----------------------------ctattg----------------------------------------------ggtcacccagaagttgtgtcttgtgtgtactc--------------------------------tttcccttttg------gttttggaatg-------------------------------tttgtaagggg-----tttct------------cttgttggg-----tattccttgacctctcggttttgttctttt---ttgtaca-ttacgacaggtggttcagaagactgccgcaacctttgctcccagagcttccacggctactaagaacccagctgtgcctggaactaccctatacactgtttttgaggttcaaggttacgtctcatttttgcttggt--ggagctctatctttcaaccttatatttccatcaaatgagccagatatatggagattaatgggaatgtggtccatttggatgttcagtgagtattccttaaactttgagt--tcacatgttctcacaaaagctttgaacaccatcagttaaa--------------tcctgaatgaaagagtagt-------------caggcttatgtatactttagtcacctct-gacgcctat---------------------gtgttcgcagcaattcc---ctcgcttcgtgctcgaga--------------------------------ctgttcaaagaatgaaaaggaagcactta----------------------------------------------------------------------------------------------------------------------------------------------------------------------------------------------------------------------------------------------------------------------------------------------------------------------------------------------------------------a
>I9832_V002_Malvaceae_Luehea_speciosa_seq1
ggttggtccgggtttgagcagtccgaaacaacaccgcgtcgtttttaggcgacaatcgcgccacttttaaccgcaaaaattttggcccccaaaagtaaaaacgcaaaaattagcctcgtgttccttatctctcttgggttctcccaactaagaactgcaggatttcaatgagaattgatttgrgagmcggttgatcrttcaacatgtactcgttgatttcrwcrmckcyyywcdacwtyggcgtttcaaagttctctttmcccacttcttcyttcarchtcaaghgcaacagwaatcccaagtytctcagctgcagaaaagccttgcaavtkcatgcmaatgcagcaaaygaagcagatdtamagayagaaacagtygargaagaacccaaasaacaaaayttagaagctg---aacccaraaacgaaag---crgmamcwha------tccav---tacttcctcccctt---ccattgctccccttgacaa---------------------------------ggacctcaaaaaggttthytyyttnhnnhwhn---------------------------tkgb-tttwkbtth--------vmndgvvrark-----------------------------------------------thsrvshttwrdbnnv-htt-tdrng-----dnnkttkdddkd--------------nhhwhadttgac-------dataggtggttcagaagacagctgcaacctttgcaccdagggcttccacdgctactaagaaccctgccgtgcctggaacngncttgtabagtgtttttgaggttcaaggctatgtctcgatgctgttaggt--ggagctttatctttcaatctcatatttccatcaaatgaacccgatatatggaggttgatgggsatgtggtccatttggatgttcagtgagttatrhbwhdhdmtahhddaakywwbhttdththtknhgyrttbwbdytbrndnnhbdnawhwkhrawdvtdtgyttwkdhavwrdwhbvywktbnrmmwdrtnbcwhmwhchhwmaygywyamttrytaakkb--------------------ytm--------cktckttgcagcaattcc---ttcccttcgagcccgaga--------------------------------ctgctcaaaaaatgaaaaggaagbtcttaattatctctttctcttaatccccttgctcaatgttataatccctttcttttggaartcatttgcaatcgtctggtctgcagacaccgttkccttctttgccatgtatgcctggaaggtactttccaccctttgacgatctccctctttgttcactaattagtctgagaattttgcttattgaatatatatgtgtttcctacagcttggatggctacagaaaacagagtaggattcagcgtattgcccttcaattggatcaatggagctatttttctaaaatgattcaagtttttgaacygacgatgcatgccgtatataaaatttcttcaagcagattattgtggcaactcac
