# Supplementary material for: Localized Phylogenetic Discordance Among Nuclear Loci Due to Incomplete Lineage Sorting and Introgression in the Family of Cotton and Cacao (Malvaceae)
Source: Front Plant Sci. 2022 Apr 13;13:850521. doi: 10.3389/fpls.2022.850521 (PMC9043901; doi:10.3389/fpls.2022.850521)
Supplement: Supplementary file 1 [file Data_Sheet_1.ZIP › Alignments_v4/L255.fasta]

>I23352_M001_Malvaceae_Bombax_ceiba_seq1
-------------------------------------------------------------------------------------------------------------------------------------------------------------------------------------------------------------------------------------------------------------------------------------tactttttggtgagggctggggagtctgaatatgagagcttcggaataatcaacacgaaccctgtagcaaaaacatctattgatagtggactatcggagaaagggaagaagcaggcagtgagggctgctttggaattgaaggcgttgggggcctgtgaagggaactgctggatttggccttca-------------------attactcaaagagcttaccaggccgctgagattattgctgctgttaatggagtcagtcgtaggt------------------------------aggcaaatt-aatgtacgtatc------ttaatggacttg-----------aactaggaaacaaatg-agcttttcttg---------------------------------------------aaagaagc---------aa-ttctt-------------ttgttcacttttattg---------------------------------------aacttgaatccatg-aaaatacacattgttt----tccatagatggtttagttgaaacattg-aatgatgaggaatgaactttct--ttgtttctcttcccctttcttgtaatacactagattgt---------------catgagaagct-----------------------------------------------------------------------
>I23353_M002_Malvaceae_Tilia_americana_seq1
----------------------------------------------------------------------------------------------------------------------------------------------------------------------------------------------------------------------------------------------------------------------------------------------gttagggctggcgagtmtgaatacgagagcttaggaataatcaacaccaaccctgtagctaaaacatctattgatagtggattatcagagaaagggaagaagcagacagtgagggctgctttggagttgaaggcatcaggggcctgtgacaggaactgttggatttggccttca-------------------attactcagagagcttaccaggctggtgagatcgttgctgctgttaatggagtcagtcgtaggt------------------------------gtgcaaatt-aatgtacatagt------ttaatggactcaa--------ttaactaggaaacaaatgcagtttttcttg---------------------------------------------aaagaagc---------aa-atatt-------------t------------------------------------------------------------------------------------------------------------------------------------------------------------------------------------------------------------------------------------------------------------------------------------
>I23354_M003_Malvaceae_Herissantia_crispa_seq1
-----------------------------------------------------------------------------------------------------------------------------------------------------------------------------------------------------------------------------------------------------------------------------------gatactttttggtgagggcgggcgagtctgaatatgagagccttggaataatcaacaccaaccctgtagcaaaaacatctgttgataatggattatcagagaaggggaaaaagcaaactgtgagggctgctttggaattgaaggcaatgggtgcctgcgaaaggaattgctggatttggccttca-------------------attactcaaagagcttaccaggctgctgagatcattgctgctgttaatggtgtcagtcgtaggt------------------------------atgcaaatt-aatatgtacata--------------ctcga--------tgaacaggga--------gagtttttcttt---------------------------------------------aaagaagc------------gttttcg-----------tttttttggcttattt------------------------------------cacaaattggtcctata------------------tcttttacatttttctcaaataaaaacttt------------------------cttttttatgtc------------------------------------------tcaaattagtcctgtatctattaact------------cagtcctcaatgtggtcttt-----------ataaattt----a
>I23355_M004_Malvaceae_Malva_arborea_seq1
------------------------------------------------------------------------------------------------------------------------------------------------------------------------------------------------------------------------------------------------------------------------------------gtactttttggtgagggctggagagtctgaatatgagagcctaggaataatcaacaccaaccctgtagcaaaaacatctgttgataayggattatcagacaaggggaagaagcagactgttagggctgctttcgatttgcaggaaatgggggcttgcgaaaggaactgctggatttggccttcg-------------------attactcaaagagcttaccaggctgctgagatcattgctgctgttaatggygtcaatcgtaggta-----------------------------atgcaaatt-catstacttwtt------ctaaaccgytcga--------ttaactccaa--------caagttttc----------------------------------------------------------------------------------------tttttcttgaattggt-------------------------------tacagtaatatagttccagagtatagcttcctcgatg----cacgtggactaggagcatatgaaggca-agaaact--------------------------------------------------------------------------------------------------------------------------------------------------------
>I23356_M005_Malvaceae_Lavatera_assurgentiflora_seq1
---------------------------------------------------------------------------------------------------------------------------------------------------------------------------------------------------------------------------------------------------------------------------------------ctttttggtgagggctggagagtctgaatatgagagcctmggawtaatcaacaccaaccctgtagcaaaaacatctgttgataayggattatcagacaaggggaagaagcagactgttagggctgctttcgatttgcaggaaatgggggcttgcgaaaggaactgctggatttggccttcg-------------------attactcaaagagcttaccaggctgctgagatcattgctgctgttaatggygtcaatcgtaggta-----------------------------atgcaaatt-catstacttwtt------ctaaaccgytcga--------ttaactccaa--------caagttttc----------------------------------------------------------------------------------------tttttcttgaattggt-------------------------------tacagtaatatagttccagagtatagcttcctcgatg----cacgtggactaggagcatatgaaggca-agaaactggawgccatttcacaagtaaatgatctgtgtccatgca------------------------------------------------------------------------------------------------------------------
>I23359_M008_Malvaceae_Althaea_officinalis_seq1
------------------------------------------------------------------------------------------------------------------------------------------------------------------------------------------------------------------------------------------------------------------------------------gtactttttggtgagggctggagagtctgaatatgagggcctcggaataatcaacaccaaccctgtagcaaaaacatctgttgataatsgattatcagacaaggggaagaagcagactgttagggctgctttcgaattgcaggcaatgggggcctgcgaaaggaactgctggatttggccttca-------------------attactcaaagagcttaccaggctgctgagatcattgctgctgttaatggtgtcagtcgtaggt------------------------------atgcaaatt-catgtacttatt------ctaaacggctcga--------ttaaccccaa--------caggttttc----------------------------------------------------------------------------------------tttttcttgaattg---------------------------------------------------------------------------------------------------------------------------------------------------------------------------------------------------------------------------------------------------------------------
>I23363_M012_Malvaceae_Napaea_dioica_seq1
----------------------------------------------------------------------------------------------------------------------------------------------------------------------------------------------------------------------------------------------------------------------------------------atgatagtgagggctggagagtctgaatatgagagcctckgaataatcaacaccaatcmtgtagcaaaaacatctgttgatagtggaytatcagagaaggggaagaagyagactgtgagggctgctttcgaattgcaggcaatgggggcctgcgagaggagctgctggatttggccttca-------------------attactcaaagagcttaccaggctgctgagatcattgctghtgttaatggtgtcactcgtaggt------------------------------atgcaaath-yatskwcawwws------mtrrrrrdytykw--------ttwmmwsmaa--------ywkattttcttg---------------------------------------------aaagaagc---------aa-ttttt-------------ththttdthbtgdgha---------------------------------------vadttatdgdghhavagtvhaaadhttbcda--ddtdcryggactaggagcatatgaaggca-aaaaactggaagccgtt----------------------------------------------------------------------------------------------------------------------------------------------
>I23364_M013_Malvaceae_Grewia_sp_seq1
------------------------------------------------------------------------------------------------------------------------------------------------------------------------------------------------------------------------------------------------------------------------------------gtactttttggtaagggctggcgagtctgaatatgagagcctcggcataatcaacaccaacccggtagcaaaaacatctgttgatagtggattatcagagaaagggaagaagcagactgtgagggctgccttggagttgaaggcaatgggggcatgtgaaaggagctgctggatatggccttca-------------------attactcagagagcttaccaggctgctgagatcattgctgctgttaatggagtcaatcggaggt----------------------------------aaattaatggtacatatt------ttaatgcaagta---------tcaactagga-gcaaatgcaactgttctacatttaggtccatatatatagatgaagatggtttagttgaatattgaaataaaatgaggaatgagctcctccacaaacgggttgccattagaaactattgtcgcctacattgttgtg----------------------gatttcgacttacg-----------------------------------atttgaaacaatt------------------------------------------------------------------------------ttaaattcgctgtagttatatagttc-----------------cagagtacagctttc--ttgatgctcgtggg--------
>I23365_M014_Malvaceae_Callirhoe_bushii_seq1
-----------------------------------------------------------------------------------------------------------------------------------------------------------------------------------------------------------------------------------------------------------------------------------ggtattttttggtragggctggagagtctgaatatgagagcctcggaataatcaacaccaatcctgtagcaaaaacatctgttgatagtggattatcagagaaggggaagaagcagactgtgagggctgctttcgarttgcaggcaatgggggcctgcgagaggagctgctggatttggccttca-------------------atcactcaaagagcttaccaggctgctgagatcattgctgctgttaatggtgtcactcgtaggt------------------------------atgcaaatt-catctacatatc------ctaaaagactcga--------ttaactccag--------caggttttcttg---------------------------------------------aaagaagcca----------------------------tttttttcttgaattggt-------------------------------tgcagtaacatagttccagagtacagcttcctcgatg----cacgtgk------------------------------------------------------------------------------------------------------------------------------------------------------------------------------------
>I23367_M016_Malvaceae_Kitaibelia_vitifolia_seq1
-------------------------------------------------------------------------------------------------------------------------------------------------------------------------------------------------------------------------------------------------------------------------------------tactttttggtgagggctggcgaatccgaatacgagagcctcggaataatcaacaccaaccctgtagcaaaaacatctgttgatagtggattrtcagasagrgggaagaagcagactgtkagggctgctttcgaattgcaggcaatgggggcytgcgaaaggaactgytggatttggccttcr-------------------attactcaaagagcttaccaggctgctgagatcattgctgctgttaatggtgtcagtcgtaggt------------------------------atgcaaatt-catgtacttatt------ctaaacggctcga--------ttagctccaa--------caggttttc----------------------------------------------------------------------------------------tttttcttgaattggt-------------------------------tgcagtaatatagttccagagtatagcttcctcgatg----cacgtggactaggagcatatgaaggca-aggaactggaagccatttcagaagtacgttctcattctttatatacgggtcctattaggtgt--------------atataacatgtt-----------------------------------------------------------------------
>I23368_M017_Malvaceae_Sterculia_apetala_seq1
--------------------------------------------------------------------------------------------------------------------------------------------------------------------------------------------------------------------------------------------------------------------------------------acttcctggtgagagctggtgagtctgaatatgagagcttcsgaataatcaacaccaaccctgtagcaaaaacatctgttgatagtggattatcagagaaagggaagaagcagacagtgagggctgctttggagttgaaggcaatgggggcctgtgaaaggaactgctggatttggccgtca-------------------attactcaaagagcttaccaggctgctgagataattgctgctgttaatggagtcagccgtaggt------------------------------atgcaaatt-aatgtacatatt------ttaatggactcga--------ttaactaaaaaacaactgcagcttttcttc---------------------------------------------aaagaaac---------aa-tttat----------------tttgctgttattg---------------------------------------aacttgaatccata-aaaataaacattgatg----tctatagatggtttagttgaaacattg-----acgaggaatggacttatt--ttgtttctcttccactttcttgcaagacaatgggttgt---------------cac-------------------------------------------------------------------------------
>I23370_M105_Malvaceae_Pachira_aquatica_seq1
-----------------------------------------------------------------------------------------------------------------------------------------------------------------------------------------------------------------------------------------------------------------------------------------------------ctggcgagtctgaatatgagagcttcggaataatcaacaccaamcctgtagcaaaaacatctattgatagtggactatcagagaaagggaagaagcagacagtgagggctgctttggaattgaaggcattgggggcctgtgaaaggaactgctggatttggccttca-------------------attactcaaagagcttaccaggctgctgagattattgctgctgttaatggagtcagtcgtaggt------------------------------atgcaaatt-aatatacatatt------ttaatggactcaa--------ttaactatgaaacaaatgcagcttttcttg---------------------------------------------aaagaagc---------aa-ttttt-------------t-gtttgctgttattg---------------------------------------aacttgaatccatg-aaaataaacatcgttg----tctatggatggtttagttgagaaattg-aatgatgaggaa---------------tttctcttccactttcttgcaatacactcgattgt---------------catgagaagatatwcttaaaac--------------------------------tttttatttgtggatttcagcttat---
>I23371_M137_Malvaceae_Dombeya_wallichii_seq1
--------------------------------------------------------------------------------------------------------------------------------------------------------------------------------------------------------------------------------------------------------------------------------------actttttggtgagggctggcgagtctgaatatgagagcttgggaataatcaacaccaaccctgtagcgaaaacktctgttgatagcggattatcagagaaagggaagaagcagacagtgagggctgctttggagttgaaggagctgggggcctgtgaaaggaactgctggrtttggccttca-------------------ataactcaaagagcataccaggctgccgagattattgctgctgttaatggagtcagtcgtaggt------------------------------atgcaattt-aatgtccatatt------ttaatggctttga--------ataactaggaacaaaattyagctcyttgtt-----------------------------------------------------------------------------------ttctttggtacaa------------------------------------------aattcaatcacaag-aggagacattg------gttctgctaaggaavccagct---------------------------------tctdtgtyyttmkmswykywryrgrykysrwtkcykysw---------------stwkrgyrymksmwrttkgasrktrwratcag-----------cagaatatca-------tgaaaggctggaaatatttg-c
>I23372_M140_Malvaceae_Chiranthodendron_pentadactylon_seq1
-----------------------------------------------------------------------------------------------------------------------------------------------------------------------------------------------------------------------------------------------------------------------------------ggtactttttggtgaggrctggcgagtstgaatatgagagsttcggattaatcaacaccaaccccgtagcaaaaacatctgttgataatggattatcagagaaagggaagaagcagacagtgagggctgcattggaattgaaggcaattggggcctgtgaaaggaactgctggatttggccttca-------------------attactcagagagcttaccaggctgctgagatcattgctgctgttaatggagtcagtcgtaggt------------------------------atgcaaatt-aatgtacatatt------ctattggactcga--------ttaactaggaaacaaatgccagttttcttg---------------------------------------------aaagaagc---------aa-atttt-------------ttgtttgctgttactg---------------------------------------aacttgaatccatgaaaaagaaacatcaatg----tccatagatggtttagttgaaacattg-aatgatgaggaatgaacttact--ttgtttctcttccactttcttgcaagacaatgggttgt---------------caccagwagctattctt-----------------------------------------------------------------
>I23373_M141_Malvaceae_Quararibea_funebris_seq1
-----------------------------------------------------------------------------------------------------------------------------------------------------------------------------------------------------------------------------------------------------------------------------------ggtactttttggtgagggccggcgagtctgaatatgagagcttwggaataatcaacaccaaccctgtagcgaaaacatctgttgatagtggattatcagagaaagggaagaagcagacagtgagggctgctttggaattgaaggcaatgggggcctgtgaaaggagctgctggatttggccttca-------------------attactcaaagagcttaccaggctgctgagattattgctgctgttaatggagtcagtcgtaggt------------------------------atgcaaatt-aatgtacatatt------ttaatggactcaa--------ttaactaggaaacaaatgcagcttttcttg---------------------------------------------aaagaagca-------aaa-ttttt-------------ttgtttgctgttat------------------------------------------acttgaatcgatg-aaaataaacatcgatg----tccgtagatggtttggttgaaacatcg-aatgatgaggaatgatcctac---ttgtttctcttccactt--ttgcaagacactggattgt---------------cacaagaagctattcttaaa--------------------------------------------------------------
>I23377_M148_Malvaceae_Robinsonella_mirandae_seq1
------------------------------------------------------------------------------------------------------------------------------------------------------------------------------------------------------------------------------------------------------------------------------------gtactttttggtgagggctggcgagtctgaatatgaaagcctcggaataatcaacaccaaccctgtagcaaaaacatctgttgataatggattatcagagaaggggaagaagcagactgtgagggctgctttggaattgaaggcaatgggagcctgcgaaaggaactgctggatttggccttca-------------------attactcaaagagcttaccaggctgctgagatcattgctgctgttaatggtgtcagtcgtaggt------------------------------atgcgaatt-aatgtactttct----------------cga--------ttaactcaaa--------cagtttttcttg---------------------------------------------aaggaagatt----ttttt-ttctc-------------ctgtttgttgttcttg---------------------------------------aacttgaatccata-aaaatgaactcagatgtccatccataggtggtttagttagaacattg-aacgatgaggactgaacatact-tttgtttctctcccacttccttgcaagacaatg-------------------------------------------------------------------------------------------------------
>I23378_M150_Malvaceae_Ceiba_pentandra_seq1
-------------------------------------------------------------------------------------------------------------------------------------------------------------------------------------------------------------------------------------------------------------------------------------tactttttggtgagggctggggagtctgaatatgagagcttcggaataatcaacacgaaccctgtagcaaaaacatctaktgatagtggactgtcagagaaagggaagaagcagacagtgagggctgctttggaattgaaggcgttgggggcctgtgaaaggaactgctggatttggccttca-------------------attactcagagagcttaccaggctgctgagattattgctgctgttaatggagtcagtcataggt------------------------------atggaaatt-aatgtacgtatt------ttagtggacgtg-----------aactaggaaacaaatg-agcttttcttg---------------------------------------------aaagaagc---------aa-ttctt-------------ttgttcgcttttattg---------------------------------------aacttgaatccatg-aaaataaacattgttt----tccatagatggtttagttgaaacattg-aatgatgaggaatgtactttct--ttgtttctcttcccctttcttgtaatacactagattgt---------------catgagaagctttttttttttt------------------------------------------------------------
>I23383_M166_Malvaceae_Pseudobombax_ellipticum_seq1
------------------------------------------------------------------------------------------------------------------------------------------------------------------------------------------------------------------------------------------------------------------------------------gtactttttggtgagggctggcgagtctgaatacgagagctccggaataatcaacaccaaccctgtagcaaaaacatctattgatagtggactatcggagaaagggaagaarcagacagtgagggctgctttggaattgaaggcattgggggcctgtgaaaggaactgctggatttggccttca-------------------attactcaaagagcttaccaggctgctgagattattgctrctgttaatggagtcagtcgtaggt------------------------------atgcaaatt-aatgtacgtatt------ttaattgtcttga--------ttaactaggaaacaaatgcagcttytcttg---------------------------------------------aaagaagc---------aa-ttctt-------------ttcttcgctgttgttg---------------------------------------aacttgaatccatg-aaaataaacattgttg----tccatagatggtttagttgaaacattg-aatgatgaggaatgaactttct--ttgtttctcttcctctttcttgcaatacactaacttgt---------------cacgagaagctatatatatat-------------------------------------------------------------
>I23385_M169_Malvaceae_Ochroma_pyramidale_seq1
--------------------------------------------------------------------------------------------------------------------------------------------------------------------------------------------------------------------------------------------------------------------------------------------------gggctggcgagtcwgaatatgagagcctcggaataatcaacaccaaccctgtagcaaaaacatctgttgatagtggattatcagagaaagggaagaagcagacagtgaaggctgctttggaattgaaggcaatgggggcctgtgaaaggaactgctggatttggccttca-------------------attactcaaagagcttaccagactgctgagactattgctgctgttaatggagtcagtcgtaggt------------------------------atgcaaatt-aatgtacatatt------ttaatggactcga--------gtaactaggaaacaaatgcagcttttcttg---------------------------------------------aaagaagc---------aa-tttct-------------ttgtttgctgttattg---------------------------------------aacctgaatccatg-aaaataaacgtcgatg----tcaatagatggtttagttgaaacattg-aatgat---------------------------------------------------------------------------------------------------------------------------------------------------------
>I23388_M180_Malvaceae_Triumfetta_lappula_seq1
------------------------------------------------------------------------------------------------------------------------------------------------------------------------------------------------------------------------------------------------------------------------------------------------------------------------------------------------------------------tgttgatagtggattatcagacaaggggaagaagcagactgtgagggctgctttcgaattgcaggcaatgggggcytgygaaaggarctgctggatttggccttca-------------------attactcaaagagcttaccaggctgcykagatcattgctgctgttaatggtgtyagtcgyaggt------------------------------atgcaaatt-caywtacatayw------ywwawrkaywyrt--------kkawmtmswr--------swtgyykwywkg---------------------------------------------awarrrwgmwrt--------------------------tttttttctgttattg---------------------------------------aacttgaatccatg-aaaagaaactgcaatg----tccatagacagtttcgttgaaacattg-aataat-----------------------------------------------------------------------ttgaaatggttgcagttatatagttc-----------------cagagtacagcttcc--tcgatgcacgtggactagg--a
>I23389_M181_Malvaceae_Pavonia_scheadiana_seq1
------------------------------------------------------------------------------------------------------------------------------------------------------------------------------------------------------------------------------------------------------------------------------------------------gagggctggcgagtctgaatatgagagmctcggaataatcaacaccaabcctgtagcaaaaacatctgttgatagtggattatcagacaaggggaagaagcagactgtgagsgctgctttbgaattgcargcaatgggggcntgygaaaggarctgytggatttggccttca-------------------attactcaaagagcttaccaggctgcygagatcattgctgctgttaatrgtgtyagtcgyaggt------------------------------atgcaaatt-caywtacatayw------ywdawrkrywyrd--------dtawmyhbdd--------ndysnhdwnddk---------------------------------------------aaavddhg---------vwrthyhhhd-----------hhdkttdddkddndhvvwdnhatrdwdhnvvwgwrywnhbyyynydndgnahdhbddndvddavndata-gagwttgaaatggttgcagttatatagt-----------------------------------------------------------------------------------------------------------------------------------------------------------------------------------
>I23390_M182_Malvaceae_Anoda_cristata_seq1
----------------------------------------------------------------------------------------------------------------------------------------------------------------------------------------------------------------------------------------------------------------------------------------------------gctggcgagtctgaatatgagagcstcggaataatcaacaccaatcctgtagcaaaaacatctgttgatartggattatcagacaaggggaagaagcagactgtgagggctgctttcgaattgcaggcaatgggggchtgygaaaggarctgctggatttggccttca-------------------attactcaaagagcttaccaggctgcygagatcattgctgctgttaatggtgttagtcgtaggt------------------------------atgcaaatt-catttacatatt------ctaaaggactcgt--------ttaactcgaa--------catgttttcttg---------------------------------------------aaagaaag--------caa----------t--------tttttttctgttattg---------------------------------------aacttgaatccatr-amwrrwmasyrmmakk----yssayagryagkkwmkwwraawmawyk-mrkawktysawwyrkttgcagt-----------------------------------------------------------------------------------------------------------------------------------------
>I23392_M187_Malvaceae_Ayenia_berlandieri_seq1
---------------------------------------------------------------------------------------------------------------------------------------------------------------------------------------------------------------------------------------------------------------------------------------------------------------------------------aataatcaacaccaaccctgtagcaaaaacatctgttgatagtggattawcagagaaagggaagaagcagacagtgagggctgmtttggagttgaaggcaatgggggcctgtgaaaggaactgctggatttggccgtca-------------------attactcaaagagcttaccaggctgctgagataattgctgctgttaatggagtcagccgtaggt------------------------------atgcaaatt-aatgtacatatt------ttaatggactcga--------ttaactaaaaaacaactgcagcttttcttc---------------------------------------------aaagaaac---------aa-tttat----------------tttgctgttattg---------------------------------------aacttgaatccata-aaaataagcattgatg----tctatagatgatttagttgaaacattg-----acgaggaatggacttatt--ttgtttctcttccactttcttgcaagacaatgggttg--------------------------------------------------------------------------------------------------
>I23394_M229_Malvaceae_Malvastrum_americanum_seq1
--------------------------------------------------------------------------------------------------------------------------------------------------------------------------------------------------------------------------------------------------------------------------------------actttttagtgagggctggygaatccgaatacgagagcctcggaataatcaacacwaaccctgtagcaaaaacatctgttgatagtggattatcagagaaaggraagaagcagactgtgagggctgctttggaattgcaggmaatgggrgcctgcgacaggaactgytggatttggccttcg-------------------attactcaaagagcttaccaggctgctgagatcattgctgctgttaacggtgtcagtcgtaggt------------------------------atgcar-------------------------------------------------------------cagkttttctyg---------------------------------------------aaagamtcgatc--------------------------ctttttgctgttattg---------------------------------------arcttyartccgtg-awgataractwcgatt---gtccatagwcggaktagttgamacattg-aataatgaagaatgaactyay--tttgttcaagctagcttttgaggtatgwcactccacagatcgatatttcacaatttcaattggttgcagttatatagttc-----------------cggagtacagcttc------------------------c
>I23395_M236_Malvaceae_Fuertesimalva_jacens_seq1
------------------------------------------------------------------------------------------------------------------------------------------------------------------------------------------------------------------------------------------------------------------------------------gtactttttggtgagggctggagagtctgaatatgagagcctcggattaatcaacaccaaccctgtagcaaaaacatctgttgataatggattatcagacaaggggaagaagcagactgttagggctgctttcgatttgcaggaaatgggggcttgcgaaaggaactgctggatttggccttcg-------------------attactcaaagagcttaccaggctgctgagatcattgctgctgttaatggtgtcaatcgtaggta-----------------------------atgcaaatt-catctacttttt------ctaaaccattcga--------ttaactccaa--------caagttttc----------------------------------------------------------------------------------------tttttcttgaattggt-------------------------------tacagtaatatagttccagagtatagcttcctcgatg----cacgtggactaggagcatatgaaggca-aggcactggaagccatttcacaagtaaatgatctgtgtccatccatgagactaata-------------------------------------------------------------------------------------------------------
>I23396_M019_Malvaceae_Allosidastrum_pyramidatum_seq1
-----------------------------------------------------------------------------------------------------------------------------------------------------------------------------------------------------------------------------------------------------------------------------------ggtactttttggtgagggctggcgagtctgaatatgagagccttggaataatcaacaccaaccctgtagcaaaaacatctgttgataatgggttatcagagaaggggaagaagcagactgtgagggctgctttggaattgaaggcgatgggggcctgcgaaaggaactgctggatttggccttca-------------------attactcaaagagcttaccaggctgctgagatcattgctgctgttaatgttgtcagtcgtaggt------------------------------atgcaaatt-aatgtacatact----------------gta--------ttaacttgaa--------cagctttactt------------------------------------------------cgaagatt----tttta-tcctt-------------cgatttgttgttattg---------------------------------------aacttgaagccata-aaaagaaagtcggaagtccatccataggtggtttagttgaaacattg-aacgatgaggactgaacttact-tttgtttctctctcacttacttgcaagacagtggattgt---------------caaga--agcta----------------------------------------------------------------------
>I23398_M021_Malvaceae_Sidastrum_micranthum_seq1
-----------------------------------------------------------------------------------------------------------------------------------------------------------------------------------------------------------------------------------------------------------------------------------ggtactttttggtgagagctggcgagtctgaatatgagagccttggaataatcaacaccaaccctgtagcaaaaacatctgttgataatggattatcagagaaggggaagaagcagactgtgagggctgctttrgaattgaaggcaatgggggcctgsgaaaggaactgctggatttggccttca-------------------attactcaaagagcttaccaggctgctgagatcattgctgctgtkaatggtgtcagtcgtaggtatg---------------------------atgcgaatt-aatgtaaattct----------------cga--------tttactcvaa--------cagcttttcttc---------------------------------------------aaatagat------------ttttt-------gtcctcctgattgttgttactg---------------------------------------aacttgaatccata-aaaataaactc--------------------------------------acgattaggactgaacatact-tttgtttctctcccactttcttgcaagacaatggattgt---------------cacaagaagttatyatttcttaaacctttgtgctacatttggtttgagtgttatttattatcattgtttttaagtttgtaat
>I23399_M022_Malvaceae_Gaya_dominguensis_seq1
--------------------------------------------------------------------------------------------------------------------------------------------------------------------------------------------------------------------------------------------------------------------------------------actttttggtgagggctggcgagtcagaatatgagagcctcggaataatcaacaccaaccctgtagcaaaaacatctgttgataatggattatcagagaaggggaaaaaacaaactgtgagggctgctttggaattgaaggcaatgggggcatgtgaaaggaactgctggatttggccttca-------------------attactcaaagagcttaccaggctgctgagatcattgctgctgttaatggtatcagtcgtaggt------------------------------atgcaaatt-aatgtacatact----------------cga--------tgaactggga--------aaaattttcttt---------------------------------------------aaaaaagagt----ttttg-ttttcttt-tccccttttttttttgttgttattg---------------------------------------aacttaaatccata-aaaataaactcagatttccatccataaatggcttagtcaaaacatgg-aatgatgactactgaacttact-tttttttctctcctactttcttgcaagacaatggattgt---------------cac-------------------------------------------------------------------------------
>I23366_M015_Malvaceae_Firmiana_simplex_seq1
----------------------------------------------------------------------------------------------------------------------------------------------------------------------------------------------------------------------------------------------------------------------------------------ttcttggtgagagctggcgaatctgaatatgagagcttcggaataatcaacaccaaccctgtagcaaaaacatctgttgatagtggattatcagtgaaaggaaagaagcagacggtgagggctgctttggagttgaaggcaatgggggcctgtgaaaggagctgctggatttggccttca-------------------atcactcaaagagcttaccaggctgctgagataattgctgctgttaatggagtcagccgtaggt------------------------------atttaaatt-aatttacatatt------ttaatggactcaa--------ttaactaagaaacaaatgcagcttttcttc---------------------------------------------aaagaagc---------aa-ttttt-------------t-gtttgcttttattg---------------------------------------aa----aatccatg-aaaataaacatagatg----tttatag------------------------------------------------------------------------------------------------------------------------------------------------------------------------------------
>I28591_M023_Malvaceae_Neobuchia_paulinae_seq1
------------------------gtgttctgttttaggctggtgaaggtttta------------gctcta----tgtgg-acaaaatgatgtgaagaatgaaaat-------tatgtg-----gatgttc-aaat----ttaatgtattttt--------cttctttgc--aaacaaaaagtgtgaaacatggttg--------ttgtggccactttc-ttctttgaatttgtgtttta---attgtttgagtttgt-----------atgaaggtactttttggtgagggctggggagtctgaatatgagagcttcggaataatcaacacgaaccctgtagcaaaaacatctattgatagtggactatcggagaaagggaagaagcagacagtgagggctgctttggaattgaaggcattgggggcctgtgaaaggagctgctggatttggccttca-------------------attactcaaagagcttaccaggccgcggagattattgctgctgttaatggagtcagtcgtaggt------------------------------atgcaaatt-aatgtacgtatt------ttaatggacttg-----------aactaggaaacaaatg-agcttttcttg---------------------------------------------aaagaagc---------aa-ttctt-------------ttgttcgcttttattg---------------------------------------aacttgaatccatg-aaaataaatattgttt----tccttaga-----------------------------------------------------------------------------------------------------------------------------------------------------------------------------------
>I28593_M024_Malvaceae_Carpodiptera_cubensis_seq1
-------------------gttgtacgttcaatttta-gcttagtgaaggttta------------gctcga----tgcagatagaaatgatgtgaacaaac--gaa-------tatgtg-----agtgttt-gaat----ttaatgtatttttctt-ggctcttctttga--taacaaaaggtgtgaaatgtggttg--------ttgtggccacttt-----tttgaatttgtgtttta---attgtataagtttgt-----------gtgaaggtactttttggtgagggctggtgagtctgaatatgagagcttcggaataatcaacaccaaccctgtagccaaaacatccatggatagcggattatcagagaaagggaagaagcagacagtgagggctgctttggaattgaaggcaatgggagcctgtgaaaggaactgctggatatggccttca-------------------attactcaaagagcttaccaggctgctgagatcattgctgctgttaacggggtcagtcgtaggt------------------------------atgcaaatt-aatttacatatt------ttaatcgactcga--------ttaactaggaaacaaatgcgacttttcttc---------------------------------------------aaataaga---------aaacttat-------------ttgtttgctgtcattg---------------------------------------aaatcgaat---------------------------------------------------------------------------------------------------------------------------------------------------------------------------------------------------------------------
>I28596_M026_Malvaceae_Ruizia_cordata_seq1
---------------ctattttccatgttcaatcttagcttagtggagatttta------------gcaata----tgtkgatagaaatgatggaaacaaag--gat-------tatrtg----gatttttm-acatrt--ttaatgtatttttr---tttactyatttgc--waactraaggtgtgaaatrtggttgttg-----tcatggccathtttycyytttaaatttgggtttka---attgt---------------------ttgaaggtactttttggtgagggctggcragtctkartatgagagcttgggaataatcaacaccaaccctgtagcgaaaacdtytgttgatagcggatdatcagagaaagggaagaagcagacagtgagggctgctttggagttgawggagctgggggcctgtgaaaggaactgctggdtttggccttca-------------------ataactcaaagagvataccaggctgccgagattattgctgctgttaatggagtcagtcrtagdt------------------------------atgcaatty-aatbtmcatatt------ttaatggctttga--------ataactaggaacaaaatkcagctctttktt-----------------------------------------------------------------------------------wkstwtggtacaa------------------------------------------aattyarkyacaag-agrwgacattr------tttytrctaagraagttagcagagatgaaaaaac--------------------wctttctc-------------------------------------------------------------------------------------------------------------------------------g
>I28597_M027_Malvaceae_Melhania_velutina_seq1
--------------------------------------------ggagatttta------------gcaata----cgttgatagaaatgatggaaacaaag--gat-------tgtatg----gatttttc-acatgt--ttaatgtattatttg--tttacttatttgc--aaactaaaggtgtgaaatatggttgatg-----tcaacgccatttttccctttaaattttgggtttta---attgt---------------------ttgaaggtactttttggtgagggctggcgagtctgaatatgagagcttgggaataatcaacaccaaccctgtagcgaaaacgtctgttgatagcggattatcagagaaagggaagaagcagacagtgagagctgctttggagttgaaggagctgggggcttgtgaaaggaactgctggatttggccttca-------------------ataactcaaagagcataccaggctgccgagattattgctgctgttaatggagtcaatcgtaggt------------------------------atgcaattt---------------------aatggctttga--------ataactaggaacaaaattcagctcgttgtt-----------------------------------------------------------------------------------ttcttttgtacaa------------------------------------------aattcaatcacaag-aggtgacatta------gttcttctaaggaagccagct---------------------------------tctgtgtc--------------------------------------------------------------------------------------------------------------------------------
>I28598_M028_Malvaceae_Glyphaea_brevis_seq1
------------------------------------------------------------------------------------------------------------------trtgtg----aartattc-aaac----ttactctattttcttatatttcttcttagc--aaccgaaagttgtgaaatgtggttg--------ttgtggcttctttcttttttcgaatttgtgtttaa---ttgtttgggatatgt-----------gtgaaggtactttttggtaagggctggcgagtccgagtatgagagctttggaataatcaacaccaacccagtagcaaaaacatctgttgatagtgggttatcagagaaagggaagaagcagactgtgagggctgccttggagttgaaggcaatgggggcctgtgaaaggaactgctggatttggccttca-------------------attactcagagagcttaccaggctgctgagatcattgctgctcttaatggagtcaatcgtaggt----------------------------------aaactgatggtacatatt------ttaatggattagt------aattaactggga-gcaaatgcaactctttttg---------------------------------------------gtagaagc---------atagttta-------------cagttgactgttgttg---------------------------------------aacttgaatgcatg-catgaaaa------------------------------------------------------------------------------------------------------------------------------------------------------------------------------------------------------c
>I28599_M029_Malvaceae_Desplatsia_dewevrei_seq1
------------------------------------tagctgactgaaggtttg------------gctata--tatggggaaaccttttatgtgaataaaa--gatt------tgtgta----caatgttt-atgt----ttaatgcatattctcaaatttcttcatagaaacaccaaattatgtgaaatttggttg--------ttgtggcttctttc-tttttcaaatttgagtttaattgttgtttggaatatgg-----------gtgaaggtactttttggtaagggctggagagtctgaatatgagagccttggaataatcaacacaaacccagtagcaaaaacatctgttgatagtggattatcagagaaagggaagaagcagacagtgagggctgccttggagttgaaggcaatgggggcctgtgaaaggagctgctggatttggccttca-------------------attactcagagagcttaccaggctgctgagatcattgctgctgttaatggagtcaatcggaggt----------------------------------aacttaamagtatttatt------ttaatggtttcat------tattaactagg--gcaaatgcaactttccttgatt-----------------------------------------tatagagac---------atatctta-------------cagttgactgttattg---------------------------------------agcttgaaagcat-----------------------------------------------------------------------------------------------------------------------------------------------------------------------------------------------------------------
>I28605_M235_Malvaceae_Abutilon_sp_seq1
-------------------------------ttttttggaaaggtaaggttttagt----------ctttta-----------gagaatggtgtgaataaag--ggt-------tatgtg-----gatgttc-aaag----tttatgaatttttg----ctcac-ttttgt-------aaaagtgtgaaa-ctgattg--------ttgtggtcactttc-ttctttgaatttgggtctta---attgtttgagcttata------tgaattgaaggtactttttggtgagggctggcgagtccgaatatgagagcctcggaataatcaacaccaaccctgtaacaaaaacatctgtcgataatggattatcagagaaagggaagaagcagactgtgagggctgctttggaattgaaggcaatgggggcctgcgaaaggaactgttggatttggccttca-------------------attactcaaagagcttaccaggctgctgagatcattgctgctgttaatggtgtcagtcgtaggt------------------------------atgcaaatt-aatgtacatact----------------cga--------ttaactggga--------cagcttttcttt---------------------------------------------aaagaag-------------ttttt-------tttcttccttctgttgttattg---------------------------------------aacttgaatccata-aaaataaactccgacg----tctta-------------------------------------------ct-tttgtttctctcctactttcttgcaagacaatgg------------------------------------------------------------------------------------------------------
>I28606_M033_Malvaceae_Reevesia_formosana_seq1
---------------------------------------------------------------------------------gtggaaatgatgtgaataaaa--gat-------tatgtg----aaatgttc-aagt----ttaatgatttttc-----ttactcctttgc--aaacaatagatgtgaaatttggtgg--------ttgtggccactttc-ttctttgcatttatg-ttaa---attgtttgagtttgt-----------gtgaaggtactttttggtgagggctggcgaatctgaatatgagagcttcggaataatcaacaccaaccctgtagctaaaacatctgtcgatagtggattatcagagaaagggaagaagcagacggctagggctgctttggagttgaaggaaatgggggcctgtgaaaggaactgctggatttggccttca-------------------attacacagagagcataccaggctgctgagatcattgctgctgttaatggagtcagtcgtaggt------------------------------atgtaaatt-aatgtacataact-----tttatggtctcaa--------ttaactagaaaacaaatgcagcttttcttg---------------------------------------------aaagtagcat----------ttttt-------------ttgtttactgttaatt---------------------------------------accttgaatccacg-aaaacaa--------------------------------------------------------------------------------------------------------------------------------------------------------------------------------------------------------
>I28608_M035_Malvaceae_Hosfordia_alata_seq1
------------------------tgggggcatctgaagaaggccgcgagcagagg----------ccactgaatctgagactgagaatgatgtgaataaag--ggt-------tatgtg-----gatgttc-aaag----tttatgtatttttg----cttactttttgt-------aaaagtgtgaaa-gtgattg--------ttgaggccactttc-ttctttgaatttgggtctta---attgtttgagcttgta------tgaaatgaaggtactttttggtgagggctggcgagtctgaatatgagagccacggaataatcaacaccaaccctgtagcaaaaacatctgtcgataatggattatcagagaaggggaagaagcagactgtgagggctgctatggaattgaaggcaatgggggcctgcgaaaggaactgctggatttggccttca-------------------attactcaaagagcttaccaggctgctgagatcattgctgcttttaatggtgtcagtcgtaggt------------------------------atgcaaatt-aatgtacatact----------------cga--------ttaactggga--------cagcttttcttt---------------------------------------------aaagaagattc--ct-----ttttt-------tcccttctttttgttgttattg---------------------------------------aacttgaatccata-aaaataaactcggatg----tcca---------------------------------------------------------------------------------------------------------------------------------------------------------------------------------------
>I28609_M036_Malvaceae_Pentaplaris_davidsmithii_seq1
---------------------------ttcaatttta-gctgatgaaagtttta------------gctcta----tgtgg-acaaaatgatgtgaacaaag--gat-------tatgcg-----gatgttc-aaat----ttaatgtatttttc----ttacttctttgm--aaacaaaaactgtgaaatgtggttg--------ttgtggccactttc-ttctttgaatttgggtttta---attatttgagtttat-----------atgaaggtactttttggtgagggctggcgagtctgaatatgagagacttggaataatcaacaccaaccctgtagcaaaaacatctgttgatagtggattatcagagaaggggaagaagcagacagtgagggctgctttggaattgaaggcaatgggggcctgtgaaaggaactgctggatttggccttca-------------------attactcaaagagcttaccaggctgctgagattattgctgctgctaatggagtcagtcgtaggt------------------------------atgcaaatt-aatgtacatatt------ttagtggactyga--------ttaactaggaaacaaatgcagctgttcttg---------------------------------------------aaagaagc---------aa-ttttt-------------ttgtttgctgttattg---------------------------------------aac------ccatg-aaaataa--------------------------------------------------------------------------------------------------------------------------------------------------------------------------------------------------------
>I28610_M037_Malvaceae_Heritiera_littoralis_seq1
a---------ttttactatcttttgtgttcaattttagctgagtgaaggcttta------------gctcta----tgtggatagaaatgatgtgaataaag--gat-------t-tgtg-----gatgttc-aaat----ttgatgtagttttc----ttacttcttagc--aaacaaa-ggtttgaaatgtggttg--------ttgtggcca----c-ttctttgaattttggtttta---actgtttgagtttgt-----------gtgaaggtacttcttggtgagagctggcgagtctgaatatgagagcttcggaataatcaacaccaaccctgtagcgaaaacatctgttgatagtggattatcagagaaagggaagaagcagactgtgagagctgctttggagttgcaggcaatgggggcctgtgaaaggaactgctggatttggccttca-------------------attactcaaagagcttaccaggctgctgagatcattgctgctgttaatggagtcagccgtaggt------------------------------atgcaaattaaatgtacatatt------ttaatggactcgt--------ttaactaagaagcaaatgcagcttttcttg---------------------------------------------aaagaagc---------aa-ttttt-------------ttgtttgttgttattg---------------------------------------aacttgaatccatg-aaaataaacatcaat------------------------------------------------------------------------------------------------------------------------------------------------------------------------------------------------
>I28611_M062A_Malvaceae_Durio_zibethinus_seq1
---------------------------------------------------------------------------------------atgatgtgaataaag--gat-------tatgtg-----gatgttc-aaat----ttaatgtaattttc----ttacttctttgc--aatcaaaaggtgtgaaatgtggttg--------ttgtggccaatttc-ttctttgaaattaggtttta---attgtttgagtttgt-----------gcgaaggtacttcttggtgagggctggtgagtctgaatatgacagcttaggtataatcaacaccaaccctgtaacaaaaacatcagtcgatagtggattatcagagaaagggaagaagcaggcagtaagggctgctttggagttgaaggcaatgggggcctgtgaaaggagctgctggatttggccttca-------------------attactcaaagagcttaccaggctgctgagatcattgctgctgttaatggagtcagtcgtaggtatgcaatttttttttttggccacaataggtatgcaaatt-aatgtacatatt------ttaatgaactcaa--------ttaactaggaaacaaatgcagcttttcttg---------------------------------------------aaagaagc---------aa-atttt-------------ttgtttgctgttattg---------------------------------------aacttgaatccatg-aaaataaacata---------------------------------------------------------------------------------------------------------------------------------------------------------------------------------------------------
>I28612_M038_Malvaceae_Brachichyton_bidwillii_seq1
---------------------------------------------acgagtgta------------gtgaac----tga-gcaaaatatgtagttaaaatag--aatttcccgatttgtg-----gatgttc-aaat----ttaatttatttttctt-acttctactttgc--aaac-aaaggtgtgaaatgtggttg--------ttgtggccgctttc-ttctttgaattttggtttta---attgtttgagtttgt-----------gtgaaggtacttcttggtgagagctggtgagtctgactatgagagcttcggaataatcaacaccaaccctgtagcgaaaacatctgttgatagtggattatcaaagaaagggaagaagcagacagtgagggctgctttggagttgaaggcaatgggggcctgtgaaaggaactgctggatttggccttca-------------------attactcagagagcttaccaggctgctgagatcattgctgctgttaatggagtcagccgtaggt------------------------------atgcaaatt-aatgtacatatt------ttgatggacttgt--------ttaactaagaaaaaaatgcagctttccttt---------------------------------------------ggagaagc---------aattttg--------------ttgtttgctgtt--tg---------------------------------------aacttgaatccat-----------------------------------------------------------------------------------------------------------------------------------------------------------------------------------------------------------------
>I28613_M039_Malvaceae_Eriotheca_macrophylla_seq1
-----------------atgttctatgttcagttttaggctgatgaaggtttta------------gctcta----tgcggaccaaaatgatgtgaataatg--gat-------tatgtg-----gatgttc-aaat----ttaatgtatttttc----ttgcttctttgc--aaacagaaagtgtgaaacgtggttg--------ttgtggccactttc-ttctttgaattagtgtttta---attgtttgagtttgt-----------atgaaggtactttttggtgagggctggcgagtctgaatatgagagcttyggaataatcaacaccaaccctgtagcaaaaacatctattgatagtggactatcagagaaagggaagaagcagacagtgagggctgctttggaattgaaggcattgggggcctgtgaaaggaactgctggatttggccttca-------------------attactcaaagagcttaccaggctgctgagattattgctgctgttaatggagtcagtcgtaggt------------------------------atgcaaatt-aatatacatatt------ttaatggactcaa--------ttaactatgaaacaaatgcagcttttcttg---------------------------------------------aaagaagc---------aa-ttttt-------------t-gtttgctgytattg---------------------------------------aacttgaatccatg-gaaataaacatcgttg----tctatagat----------------------------------------------------------------------------------------------------------------------------------------------------------------------------------
>I28618_M044_Malvaceae_Pentace_laxiflora_seq1
------------------------------------------------ggttta------------gctcga----tgtga-tagaaatgatgtgaaaaagg---at-------aatgtg-----tgtgttc-aaat----ttaatgtatttttctt-ggctcatctttgc--gaacgaaaggtgtgatatgtggttg--------tagtggccactttc-ttctttgtatttgggtttta---attgtttaagtttgt-----------gtgaaggtactttttggtgagggctggcgagtctgaatatgagagcttcggaataatcaacaccaaccctgtagcaaaaacatccatggacagcggattatcagagaaagggaagaagcagactgtgaaggcagctttggaattgaaggcaatgggagcctgtgaaaggaactgctggatatggccttca-------------------attactcaaagagcttaccaggctgctgagatcattgctgctgttaatggagtcagtcgtaggt------------------------------atgcaaatt-gatatacatatt------ttaactgaatcga--------ctaactaggaaacaaatgcaacttctcttg---------------------------------------------aaataaga---------aaacatat-------------ttgtttgcagtcaatg--------------------------------------------------------------------------tctgcggatggtttggttgaaacattg-aatgat---------------------------------------------------------------------------------------------------------------------------------------------------------
>I28619_M045_Malvaceae_Phragmotheca_mammosa_seq1
---------------------------------ttta-gctgatgaaggttgta------------gcttta----tgtgg-acaaaattatgtgaataaag--gat-------tatgtg-----gatgtcc-aaat----ttaatgtattttt--------cttcttcgcg-aaacacaaagtgtgaaatgtggttg--------ttgtggcca----c-ttctttgaatttgggtttta---attgtttgtgtttgt-----------atgaaggtactttttrgtgagggctggcgagtctgaatatgagagctctggaataatcaacaccaaccctgtagcaaaaacatctgttgatagtggattatcagagaaagggaagaagcagacagtgaggtctgctttggaattgaaggcaatggggacctgtgaaaggaactgctggatatggccttca-------------------attactcaaagagcttaccaggctgctgagattattgctgctgttaatggagtcagtcgtaggt------------------------------atgctaatt-aatgtacatatt------ttaatggactcaa--------ttaactaggaaacaaatgcagcttttcttg---------------------------------------------aaagaagca-------aat-ttttt-------------ttgtttgctgttat------------------------------------------acttgaatccatg-aaaataaacat----------------------------------------------------------------------------------------------------------------------------------------------------------------------------------------------------
>I28620_M046_Malvaceae_Camptostemon_shultzii_seq1
-------------------------------------------------------------------------------------------tgtgaataaag--ggt-------tatgtg-----gatgttc-aaat----tcaatgtattttc--------cttgtttgc--aaacaaaaactgtgaaaagtgattg--------ttgtggccactttc-ttctttgaatttgggtctta---tttgttttagtttgta------tgaaatgaaggtactttttggtgagggctggcgagtctgaatatgagagcctcggaataatcaacaccaaccctgtagcaaaaacatctgttgatagtggattatcagagaaggggaagaagcagactgtgagggctgctttggaattgaaggcaatgggggcctgcgaaaggagctgctggatttggccttca-------------------attactcagagatcttaccaggctgctgagatcattgctgctgctaatggagtcagtcgtaggt------------------------------atgcaaatt-aatgtacatatt------ttaatggactcga--------ttaactcggaaacagatgcagc-----------------------------------------------------aaagaagc---------aatttttt-------------tcctttgctgttattg---------------------------------------aacttgaa----------------------------------------------------------------------------------------------------------------------------------------------------------------------------------------------------------------------
>I28623_M048_Malvaceae_Abroma_augusta_seq1
---------------taacgttctatgttgagatttagctgtgtgaaggttttta-----------gctcta-------------------tgtggatagag--gat-------tgcgtg----gaatgttg-aaat----ttgatgtaattcatcc--cttctttctggcaaaaagagatagtgtgaaatgtgctta--------ttgtggctactttc-ttctttgaatttgtg-ttta---attgtttgggtttgtac----tttgtatgaaggtactttttggtgagggctggggagtctgaatatgagagcttcggaataatcaacaccaacccggtagcaaaaacatctgttgatagtggattatcagagaaggggaagaagcagacagttagggctgctttggagttgaaggcaatgggggcctgtgaaaggaactgctggatttggccttca-------------------attactcagagagcttaccaggctgctgagatcattgctgctgttaatggagttagtcgtaggt------------------------------atgttaaattaatgctcatatt------gtaatggactcaataattaaattaactaggaacaaatgcagccttctcttg---------------------------------------------agagaagc---------aa-attttga-----------ttgtttactgctactg---------------------------------------aacttgaatcagtg------------------atgtccatagatggtttacttgaaacattgaaatgacaaggaatgm------------------------------------------------------------------------------------------------------------------------------------------------
>I28629_M052_Malvaceae_Spirotheca_rosea_seq1
--------------------------------ttttaggctgatgaagktttta------------gctcta----ttcag-acaaaatgatgtgaataatg---gc-------tatgtg-----gatgttg-aaat----ttaatgta-tttt--------cttctttgc--aaacaaaatgtgtgaaacatggttg--------ttgtggctactttc-ttctttgaatttktgtttta---attctttgtgtttgt-----------awgaaggtactttttggtgagggctggggagtctgaatatgagagcttcggaataattaacaccaaccctgtagcaaaaacatctattgatagtggactatcggagaaagggaagaagcagacggtgagggctgctttggaattgaaggcattggaggcctgtgacaggaactgctggatatggccttcaattactcaaagagcttaccattactcaaagagcttaccaggctgctgagattattgctgctgttaatggagtcagtcgtaggt------------------------------atgcaaatt-aatgtacatatt------ttaatggacttga--------ttaactaggagacaagtgcagcttttcttg---------------------------------------------aaagaagc---------aa-ttctt-------------ttgttcgctgttactg---------------------------------------aacttgaatccat-----------------------------------------------------------------------------------------------------------------------------------------------------------------------------------------------------------------
>I28630_M053_Malvaceae_Huberodendron_swietenioides_seq1
--------------tgcatgttctatgttcagtttta-gctgatgaaggtttta------------gctcta----tgtgg-acaaaatgatgtgaataaag--gat-------tatgtg-----gatattc-aaat----ttaatgtatttttt-------cttctttgt--aagcaaaacgtgtgaaatgtggttg--------ttatggccacttac-ttctttgaatttgggtttta---attgtttgagtttgt-----------atgaaggtactttttggtgagggctggcgagtctgaatatgagagcttgggaataatcaacaccaaccctgtagcaaaaacatctgttgatagtggattatcagagaaagggaagaagcagacagtgagggctgctttggaattgaaggcaatgggggcctgtgaaaggaactgctggatttggccttca-------------------attactcaaagagcttaccaggctgctgagattattgctgctgttaatggagtcagtcgtaggt------------------------------atgcaaatt-gatgtacatatt------ttaatggacttga--------ttaaataggaaaygaatgcagcttttctgg---------------------------------------------aaagaagc---------aa-ttttt-------------ttgtttgctgttattg---------------------------------------aacttgaatccatg-aaaataaacatcgatg----tctatagatgg--------------------------------------------------------------------------------------------------------------------------------------------------------------------------------
>I28631_M054_Malvaceae_Trochetiopsis_benjaminae_seq1
tgcatgttgtatgttctattttccatgttcaa--------tagtggagatttta------------gcaata----cgttgatagaaatgatggaaataaag--gac-------tgtatg----gatttttc-acatgt--ttaatgtattttttg--tttacttatttgc--aaactaaaggtgtgaaatatggttgatg-----tcaacgccatttttccctttaaattttgggtttta---attgt---------------------ttgaaggtactttttggtgagggctggcgagtctgaatatgagagcttgggaataatcaacaccaaccctgtagcgaaaacgtctgttgatagcggattatcagagaaagggaagaagcagacagtgagagctgctttggagttgaaggagctgggggcttgtgaaaggaactgctggatttggccttca-------------------ataactcaaagagcataccaggctgccgagattattgctgctgttaatggagtcaatcgtaggt------------------------------atgcaattt---------------------aatggctttga--------ataactaggaacaaaattcagctcgttgtt-----------------------------------------------------------------------------------ttcttttgtacaa------------------------------------------aattcaatcacaag-aggtgacatta------gttcttctaaggaagccatct---------------------------------tctgtgtctttctcgtgttaatgggtgccattgctgtg-------------------------------------------------------------------------------------------------a
>I28632_M055_Malvaceae_Eriolaena_candollei_seq1
-----------------------tatgttcaatcttatcttagtggagatttta------------gcaata----tgttgatagaaatgatggaaacaaag--gat-------tatatg----gatttttc-acatgt--ttaatgtatttttgtt-tttacttatttgg--aaactaaaggtgtgaaatrtggttgttg-----tcatggccattttt-ccctttaaatttkggtttta---attgt---------------------ttgragrtacttyttrgtgagggctgghgagtctgaatatgagagcttgggaataatcaacaccaaccctgtagcgaaaacktctgttgatagyggattatcagagaaagggaagaagcagacagtgagggctgctttggagttgaaggagctgggggcctgtgaaaggaactgctggrtttggccttca-------------------ataactcaaagagcataccaggctgccgagattattgctgctgttaatggagtcagtcgtaggt------------------------------atkcaattt-aatgtmcatatt------ttaatggctttga--------ataactaggaacaaaattcagctctttvtt-----------------------------------------------------------------------------------ttytttggtayaa------------------------------------------aattcagtcacaag-aggagacatta------g---------------------------------------------------------------------------------------------------------------------------------------------------------------------------------------------
>I28633_M056_Malvaceae_Adansonia_digitata_seq1
-------------atgcacgttctactttcagttttaggctgatgaaggtttta------------gctcta----tgygg-acaaaatgatgtgaataatg--gat-------tatgtg-----gatgttc-aaat----ttaatgtgttttt--------cktctttac--aaacaaaaagtttgraacdcggttg--------ttgtggccmctttc-ttctttgaatttgtgtttta---attgtttgagtttat-----------acgaaggtactttttggtgagggctggcgagtctgaatatgagagcttgggaataatcaacaccaaccctgtagcgaaaacatctgttgatagtggactatcggagaaagggaagaagcagactgtragggcygctttagaattgaaggcvttgggggcctgtgaaaggaactgctggatttggccttca-------------------attacccaaagagcttaccaggctgctgagattattgctgctgttaatggagtcagtcgtaggt------------------------------atgcaaatt-aatgtatttattttagcattagcagactcga--------ctaactatgaaacaaatgcagcttttcttg---------------------------------------------aaaaaacc---------aatttttt-------------ttttttgctgttattg---------------------------------------aaattgaatccatg-aaaataaacatcattg-----------------------------------------------------------------------------------------------------------------------------------------------------------------------------------------------
>I28638_M061_Malvaceae_Basiloxylon_brasiliensis_seq1
--------------------ttctatgttcaattttagctgagtgaaggtttta------------gctcta----tgtgg-aaagaatgatgtgaataaag--gat-------tatgtg-----aatgttc-aaat----ttaatttatttttc----taacttctttgc--aaacaaa-ggtgtgaaatgtggttgttgtgggcttgtggccactttc-ttctttaaattttggtttta---att-tttgagtttgt-----------gtgaaggtacttcttggtgagagctggtgagtctgaatatgagagcttcggaataatcaacaccaaccctgtagcaaaaacatctgttgatagtggattatcggtgagagggaagaagcagacagtgagggctgctttggagttgaaggcaatgggggcctgtgaaaggaactgctggatttggccttca-------------------attactcaaagagcttaccaggctgctgagataattgctgctgttaatggagtcagccgtaggt------------------------------atgcaaatt-aatgtacatatt------ttaatggactcga--------ttaactgaaaaacaaccgcagcctttcttc---------------------------------------------gaagaaac---------aa-tttat-------------t--tttgctgttattg---------------------------------------aacttgaatccatg-aaaacaaacattgatg----tctatagatggtttagttgaaatat------------------------------------------------------------------------------------------------------------------------------------------------------------------
>I28639_M249_Malvaceae_Gyranthera_amphibiolepis_seq1
-------------atgcatgttctatgttcagtttta-gctgatgaaggtttta------------gctcta----tgtgg-acaaaatgatgtgaataaag--gat-------tctgtg-----gatgctc-aaat----ttaatgtattttt--------cttctttgt--aaacaaaacgtgtgaaatgtggttg--------ttgtggccactttc-ttctttgaatttgggtttta---attgtttgagtttgt-----------atgaaggtactttttggtgagggctggcgagtctgaatatgagagctttggaataatcaacaccaaccctgtagcaaaaacatctgtttatagtggattatcagagaaagggaagaagcagacagtgagggctgctttggaattgaaggcaatgggggcctgtgaaaggaactgctggatttggccttca-------------------attactcaaagagcttaccaggctgctgagattattgctgctgttaatggagtcagtcgtaggt------------------------------atgcaaatt-gatgtatatatt------ttaatggactcga--------ttaactaggaaacaaatgcagcttttcttg---------------------------------------------aaagaagc---------aa-ttttt-------------ttgtttactgttattg---------------------------------------aacttgaatccatg-aaaataaacatcgatg----tccatagatggtttagttgaaacgttg-aatgat---------------------------------------------------------------------------------------------------------------------------------------------------------
>I28640_M062B_Malvaceae_Diplodiscus_paniculatus_seq1
----------------------------------------------------------------------------------ttgacatattttc----------tt-------tttgta-----cttcttc-ttattttctttatttatttttctt-ggctcatctttgt--gaacaaaaggtgtgaaatgtggttg--------ttgtggccactttc-ttctttgaattttggtttta---atcgtttaagtttgt-----------gtgaaggtactttttggtgagggctggcgagtctgaatatgagagcttcggaataatcaacaccaaccctgtagcaaaaacatccatggacagtggattatcagagaaagggaagaagcagactgtgaaggcagctttggaattgaaggcaatggaagcctgtgaaaggaactgctggatatggccttca-------------------attactcaaagagcttaccaggctgctgagatcattgctgctgttaatggagtcagtcgtaggt------------------------------atgcaaatt-gatagacatatt------tcaactgaatcga--------c-----------------------------------------------------------------------------------------------------------------------------------------------------------------------------------------------------------------------------------------------------------------------------------------------------------------------------------------------------------------------------------------------------
>I28641_M063_Malvaceae_Brownlowia_peltata_seq1
------------------------------------------------------------------------------------gaaatgatgtgaaaaaag--gat-------aatgtg-----tttgttc-aaat----ttaatgtatttttctt-ggctcatctttgt--gaac-aaaagtgtgatatgtggttg--------ttgtggccactttc-ttctttgtatttgggtttta---attgtttaagtttgt-----------atgaaggtactttttggtgagggctggcgagtctgaatatgagagcttcggaataatcaacaccaaccctgtagcaaaaacatctgtggacagtggattatcagagaaagggaagaaacagactgtgaaggcagctttggaattgaaggcaatgggagcctgtgaaaggaactgctggatatggccttca-------------------attactcaaagagcttaccaggctgctgagatcattgctgctgttaatggagtcagtcgtaggt------------------------------atgcaaatt-gatatacatatt------ttaactgaatcga--------ctcactaggaaacaaatgcaacttctcttg---------------------------------------------aaataaga---------aaacttat-------------ttgtttgctgtcaatg--------------------------------------------------------------------------tctgcggatggtttagtygaaacattg-aatgatgatgaatgaactcact--ttgtttct------------------------------------------------------------------------------------------------------------------------------t
>I28646_M068_Malvaceae_Helmiopsis_sp_seq1
------------------ttttctatgttcaatcttagcttrgtggagayttta------------gcaata----tgttgatagaaatgatggaaacaaag--gat-------tatatg----krkwttttaacatgt--ttaatgtatttttg---yttactyatttgc--aaactaawggtgtgaaatrtggttgttg-----tcatggccattttt-ccctttaaatttgggtttta---attgt---------------------ttgaaggtactttttggtgagggctggcgagtctgaatatgagagcttgggaataatcaacaccaaccctgtakmkaaaacgtctgttgatagnggattatcagagaaagggaagaagcagacagtgagggctgctttggagttdaaggagctgggggcctgtgaaaggaactgctgkdtttggccttca-------------------ataactcaaagagcataccaggctgccgagattattgctgctgttaatggagtcagtcgtaggt------------------------------atgcaattt-aatgtccatatt------ttaatggctttga--------ataactaggaacaaaattcagctctttgtt-----------------------------------------------------------------------------------ttctttggtacra------------------------------------------aattcaatcacaag-aggagacatta------gttctgctaaggaagccag---------------------------------------------------------------------------------------------------------------------------------------------------------------------------
>I28652_M074_Malvaceae_Hildegardia_barteri_seq1
------------------------------------aagtttaacaaatttttactatctttctatgttcta----tttaa-gctgagtgaag-gtttaaag--gat-------tatgtg-----gacgttc-aaat----ttcatttattttt--------cttctttgc--aaacaaacgtgtgaaaatgtggtt---------ttgtggccactttc-ttctttgaattttggtttta---attgtttgagttcgt-----------gtgaaggtacttcttggtgagagctggcgagtctgaatatgagagcttcgggataatcaacaccaaccctgtagcaaaaacatctgttgatagtggattatcagagagagggaagaagcagacagtgagggctgctttggagttgaaggcaatgggggcctgtgaacggaactgctggatttggccttca-------------------attactcaaagagcttaccaggctgctgagataattgcttctgttaatggagtcagccgtaggt------------------------------atgcaaata-aatttacatatt------ttaatagactcaa--------taaactaagaaacaaatgcagcttttctac---------------------------------------------aaagaagt---------aa-ttttt-------------t-ttttgctgctatcg---------------------------------------aa----aattcatg-aaaataaacatagatg----tatatagatgg--------------------------------------------------------------------------------------------------------------------------------------------------------------------------------
>I28654_M105_Malvaceae_Pachira_aquatica_seq1
----------------------------------------------------------------------------------ccaaaatgatgtgaataatg--gat-------tatgtg-----gatgttc-aaat----ttaatgtaattttc----ttgcttctttgc--aaacaaaaagtgtgaaacgtggttg--------ttgtggccactttc-ttctttgaattggtgtttta---attgtttgagtttgt-----------atgaaggtactttttggtgagggctggcgagtctgaatatgagagcttcggaataatcaacaccaamcctgtagcaaaaacatctattgatagtggactatcagagaaagggaagaagcagacagtgagggctgctttggaattgaaggcattgggggcctgtgaaaggaactgctggatttggccttca-------------------attactcaaagagcttaccaggctgctgagattattgctgctgttaatggagtcagtcgtaggt------------------------------atgcaaatt-aatatacatatt------ttaatggactcaa--------ttaactatgaaacaaatgcagcttttcttg---------------------------------------------aaagaagc---------aa-ttttt-------------t-gtttgctgttattg---------------------------------------aacttgaatccatg-aaaataaacatcgttg----tctatgga-----------------------------------------------------------------------------------------------------------------------------------------------------------------------------------
>I28655_M148_Malvaceae_Robinsonella_mirandae_seq1
---------------attcaactttttcttgtcttttagctgatgaaggttttag-----------------------------acaatgatgtgaatcttg---gt-------tatgtggattggatgttc-aaag----tttatgtatttttgc---ttacttttttaa---------aactgtgaaa-gtgattg--------ttgtagccactttc-ttctttgaatttgggtccta---attgtttgagcttgtatgaaaatgaaatgaaggtactttttggtgagggctggcgagtctgaatatgaaagcctcggaataatcaacaccaaccctgtagcaaaaacatctgttgataatggattatcagagaaggggaagaagcagactgtgagggctgctttggaattgaaggcaatgggagcctgcgaaaggaactgctggatttggccttca-------------------attactcaaagagcttaccaggctgctgagatcattgctgctgttaatggtgtcagtcgtaggt------------------------------atgcgaatt-aatgtactttct----------------cga--------ttaactcaaa--------cagtttttcttg---------------------------------------------aaggaagatt----ttttt-ttctc-------------ctgtttgttgttcttg---------------------------------------aacttgaatccata-aaaatgaactcagatgtccatccataggtggttta----------------------------------------------------------------------------------------------------------------------------------------------------------------------------
>I28656_M002_Malvaceae_Tilia_americana_seq1
----------------------------------------------------------------------------------------------gaataaag--gat-------tgtgtg----aaatgttc-aagt----ttaatgtatttttc----ttacttcttagc--aaacaaaaggtgtgaaatgtggttc--------ttgtggccactttc-ttcttttaatttgggttttt---attatttgagtttgt-----------gtaaaggtactttttggttagggctggcgagtctgaatacgagagcttaggaataatcaacaccaaccctgtagctaaaacatctattgatagtggattatcagagaaagggaagaagcagacagtgagggctgctttggagttgaaggcatcaggggcctgtgacaggaactgttggatttggccttca-------------------attactcagagagcttaccaggctggtgagatcgttgctgctgttaatggagtcagtcgtaggt------------------------------gtgcaaatt-aatgtacatagt------ttaatggactcaa--------ttaactaggaaacaaatgcagtttttcttg---------------------------------------------aaagaagc---------aa-atatt-------------ttttttactgttattg---------------------------------------aacttgaatccatg-aaaacaaccaacattg-atgtccat--------------------------------------------------------------------------------------------------------------------------------------------------------------------------------------
