# Supplementary material for: Localized Phylogenetic Discordance Among Nuclear Loci Due to Incomplete Lineage Sorting and Introgression in the Family of Cotton and Cacao (Malvaceae)
Source: Front Plant Sci. 2022 Apr 13;13:850521. doi: 10.3389/fpls.2022.850521 (PMC9043901; doi:10.3389/fpls.2022.850521)
Supplement: Supplementary file 1 [file Data_Sheet_1.ZIP › Alignments_v4/L210.fasta]

>I23352_M001_Malvaceae_Bombax_ceiba_seq1
------------------------------------------------------------------------------------------------------------------------------------------------------------------------------------------------------------------------------------------------------------------------------------------------------------------------------------------------------------------------------------------------------------------------------------------------------------------------------------------------------------------------------------------------------------------------------------------------ggagaagacttgaccgaaggtgaggcaaaggtg-------------------------------ttaatggagtatggttggataccaaatactggcttgggaacgatgctcaactactgtgacagagttgttcatgatcgaa------aaaatgagagtgaca------gctcagaatggagatcgaaaataggaaagctgctagtagatgcgtataatggtggaactattgtctca---accagtctcata-------------------gaggatgtcatagaa------------------cagaaggacggt-gagaatactca-----------------------gattaaactggaa----------ttctgatt---a-----------gagatttga--------ctgac-----cc--------t----aggacatga----------a--atattt--------atcatgcaca-aaga--------aacat--------ttcg-aaag-c----------ttt-----------taggcaatcaacc---------attaaggaat------gagttcaaac-tccag---------------------------------------------------------------------------------------------------------------------------------------------------------------------------------------------------------------------------------------------------------------------------------------------------------------------------ctttca------------------------------------------------------------------------------------------------------------------------------------------------------------------------------------------------------
>I23353_M002_Malvaceae_Tilia_americana_seq1
---------------------------------------------------------------------------------------------------------------------------------------------------------------------------------------------------------------------------------------------------------------------------------------------------------------------------------------------------------------------------------------------------------------------------------------------------------------------------------------------------------------------------------------------------------------------------------------------------------------------------------------------------------------------agagtatggttggataccaaatactggcttgggaacaatgctccactactgtgacagagttgttcatgatcgga------agaatgagagcgcca------gctcagaatggagatcaaaaataggaaagctgctagtagatgggtacaatggtgaaactattatttca---accagtctcatg-------------------gaggatgtcattgaa------------------cacaaggacggt-ggga------------------------------------------------------------------------------------------------------------------------------------------------------------------------------------------------------------------------------------------------------------------------------------------------------------------------------------------------------------------------------------------------------------------------------------------------------------------------------------------------------------------------------------------------------------------------------------------------------------------------------------------------------------------------------------------------------------------------------------------------------------------------------------------------------------------------------
>I23354_M003_Malvaceae_Herissantia_crispa_seq1
--------------------------------------------------------------------------------------------------------------------------------------------------------------------------------------------------------------------------------------------------------------------------------------------------------------------------------------------------------------------------------------------------------------------------------------------------------------------------------------------------------------------------------------------------------------------------------------------gattggagaagacttgactgaaggtgaggcaaaggtg-------------------------------ttaatggagttcggttggattccgaatactggcttgggaacaatgctcaactaccgtgacagagttgtccatgatcgaa------aaaatgagagtgaca------gctcggaatggagatcaaaaataggaaagctgctaatagatgcatatagcagtggaactattgtctca---accagtctcgca-------------------gaggatgtcatccaa------------------g---aggacggt-gagaatacaca-----------------------gattaaacaggaa-----------tttgatt---a-----------gagatc------------tgac-----cc--------t----agaacatga-------------acattt--------accgtgcaca-gaaa--------aattt--------ttcg-taag-c----------ttt-----------tacgcgatcaaga---------agtaaggaat------gagctcaaaccctccg---------------------------------------------------------------------------------------------------------------------------------------------------------------------------------------------------------------------------------------------------------------------------------------------------------------------------ttttcatgttttcccc--------------------gagtaggaaat------------------------------------------gtctatttgacag------------------------ttgggtagg--aagttgtgaatc-------------------------------------------------------
>I23355_M004_Malvaceae_Malva_arborea_seq1
--------------------------------------------------------------------------------------------------------------------------------------------------------------------------------------------------------------------------------------------------------------------------------------------------------------------------------------------------------------------------------------------------------------------------------------------------------------------------------------------------------------------------------------------------------------------------------------------ggttggagaagacttgactgaaggggaagcacaggtg-------------------------------ttaatggagtatggttgggttccgaataccggattgggaacaatgctcaactaccgtgacagagttgtccatgatcgaa------aaagtgagagtagca------gctcggaatggagatcgaaaataggaaggctgctaatagatgcatataacagtggaactattgtctca---gccagygtygtw-------------------gaggatgctaytgaa------------------g---aagacgrt-gagaatacacg-----------------------gataaaamaggaa-----------tttgatt---a-----------gagatt------------tgac-----cm--------y----agaacagga-------------acattt--------accatgcaca-aata--------aaatt--------ttcatgttt-c----------cct-----------ta----------t---------aataggaaatgt---gcatctaaaat-ttcaa---------------------------------------------------------------------------------------------------------------------------------------------------------------------------------------------------------------------------------------------------------------------------------------------------------------------------------------------------------------------------------------------------------------------------------------------------------------------------------------------------------------------------------------
>I23356_M005_Malvaceae_Lavatera_assurgentiflora_seq1
-------------------------------------------------------------------------------------------------------------------------------------------------------------------------------------------------------------------------------------------------------------------------------------------------------------------------------------------------------------------------------------------------------------------------------------------------------------------------------------------------------------------------------------------------------------------------------------------------gagaagacttgactgaaggggaagcacaggtg-------------------------------ttaatggagtatggttgggttccgaataccggattgggaacaatgctcaactaccgtgacagagttgtccatgatcgaa------aaagtgagagtagca------gctcggaatggagatcgaaaataggaaggctgctaatagatgcatataacagtggaactattgtctca---gccagygtygtw-------------------gaggatgctaytgaa------------------g---aagacgrt-gagaatacacg-----------------------gataaaamaggaa-----------tttgatt---a-----------gagatt------------tgac-----cm--------y----agaacagga-------------acattt--------accatgcaca-aata--------aaatt--------ttcatgttt-c----------tct-----------ta----------t---------aataggaaatgt---ccatctaaaat-ttcaa--------------------------------------------------------------------------------------------------------------------------------------------------------------------------------------------------------------------------------------------------------------------------------------------------------------------------agtttcgcaatcttgaac------------cact---cggtgkgraag------------------------------------------atccctccatata-----------------------aaccctt--------tcgt------------------------------------------------------------
>I23359_M008_Malvaceae_Althaea_officinalis_seq1
----------------------------------------------------------------------------------------------------------------------------------------------------------------------------------------------------------------------------------------------------------------------------------------------------------------------------------------------------------------------------------------------------------------------------------------------------------------------------------------------------------------------------------------------------------------------------------------------------------tgactgaaggggaggcacaggtg-------------------------------ttaatggagtatggctgggtaccgaatactggcttgggaacaatgctcaactactgtgacagagttgtccatgatcgaa------aaagcgagagtgaca------gctcggaatggagatcaaagataggaaggctgctaatagacgcgtacaacagtggaactatcgtctcg---accagtctcgta-------------------gacgatgtcattgaa------------------g---aagacggt-gagaatacatg-----------------------gataaaacaggaa-----------tttgatt---a-----------gagatt------------tgac-----ca--------t----agaacatga-------------acattt--------accatgcaca-gaaa--------a---t--------ttcg-----------------------------------------------------------gact------cagctcaaac-cccag---------------------------------------------------------------------------------------------------------------------------------------------------------------------------------------------------------------------------------------------------------------------------------------------------------------------------ttttcatg-----------------------t-----aatagaa----------------------------------------------------------------------------------------------------------------------------------------------------------------
>I23360_M009_Malvaceae_Lagunaria_patersonia_seq1
----------------------------------------------------------------------------------------------------------------------------------------------------------------------------------------------------------------------------------------------------------------------------------------------------------------------------------------------------------------------------------------------------------------------------------------------------------------------------------------------------------------------------------------------------------------------------------------------------------------------aggcaaaggtg-------------------------------ttaatggagtacggctgggttccgaatactggcttgggaacaatgctcaactaccgtgacagagttgtccatgatcgaa------aaaatgagactgaca------gcttggagtggagatcaaaaataggaaagctgctagtagatgcgtataatggtggaactattgtatca---accagtctcgta-------------------gaggatgtcattgag-----------------------------------------------------------------------------------------------------------------------------------------------------------------------------------------------------------------------------------------------------------------------------------------------------------------------------------------------------------------------------------------------------------------------------------------------------------------------------------------------------------------------------------------------------------------------------------------------------------------------------------------------------------------------------------------------------------------------------------------------------------------------------------------------------------------------------------------------------------------
>I23364_M013_Malvaceae_Grewia_sp_seq1
--------------------------------------------------------------------------------------------------------------------------------------------------------------------------------------------------------------------------------------------------------------------------------------------------------------------------------------------------------------------------------------------------------------------------------------------------------------------------------------------------------------------------------------------------------------------------------------------ggttggtgaggacttgactgaaggtgaagcaaaggtg-------------------------------ttaatggagttcggttggatgccaaatactggcttggggacaatgctcaactactgtgacagagttgttcatgacaggaagaatgagaatgagagtgaca------ggtcagagtggagatcaaaaatmggaaagctactagtagatgggtacaacagtggaactattgtttca---accagtatcatc-------------------gaagaagtctttgaa------------------ctcaaggatggt-gagattacaca-----------------------gattaagcaggaa----------ttttaatt---a-----------gatatt------------tgat-----cc--------t----cgaaaatg----------taa-atattt-------------------agaa------caacaa---------tctataagg-a----------ttt-----------taggcatttaacc---------actaatgaat------gagttcaaag-cccagtt---------------------------------------------------------------------------------------------------------------------------------------------------------------------------------------------------------------------------------------------------------------------------------------------------------------------------tacatgctttcctct------------gag----aagtaggaaactt---------------------------------------catcact-----------------------------gattgctt--------tcatgc----------------------------------------------------------
>I23365_M014_Malvaceae_Callirhoe_bushii_seq1
------------------------------------------------------------------------------------------------------------------------------------------------------------------------------------------------------------------------------------------------------------------------------------------------------------------------------------------------------------------------------------------------------------------------------------------------------------------------------------------------------------------------------------------------------------------------------------------------ggagaagacttracggaaggggaggcacgggtg-------------------------------ttaatggagtatggttggrttccgaatactggcttgggaacaatgctcaactactgtaacagagttgtccatgatcgaa------agaatgagagtgaca------gctcggaatggagatcaaaaataggaaggctgctaatagatgcgtataacggtgggactaccgtctca---accagtctcgta-------------------gaggatg------------------------------aagacggt-gaggatacatg-----------------------gataaaacaggaa-----------tttgatt---a-----------gagatt------------tkas-----ms--------w----wkwrmmysw-------------asawtw--------wsmayrywyammrtrmaywkwskramty--------wkck-samw----------------------------------------------------------------ymscycmartyyycak---------------------------------------------------------------------------------------------------------------------------------------------------------------------------------------------------------------------------------------------------------------------------------------------------------------------------ktttymtttctct---------------------tgtaataggaaat-------------------------------------------------------------------------------------------------------------------------------------------------------------
>I23367_M016_Malvaceae_Kitaibelia_vitifolia_seq1
--------------------------------------------------------------------------------------------------------------------------------------------------------------------------------------------------------------------------------------------------------------------------------------------------------------------------------------------------------------------------------------------------------------------------------------------------------------------------------------------------------------------------------------------------------------------------------------------ggttggagaagacttgactgaaggggaggcacaggtg-------------------------------ttaatggagtatggttgggttccgaatacyggcttgggaacaatgctcaactactgygacmgagtygtccatgatcgaa------aaartgagagtgaca------gctcvgaatggagatcaaaaataggaaggctgctaatagatgcgtataacrgtggaactatyrtctca---accagtctcgta-------------------gaggatgtcattgaa------------------s---aagacggt-gagaatacatg-----------------------gatwaaacaggaa-----------ytkgatt---a-----------garrtt------------tgac-----cs--------t----agaacatga-------------acattt--------accatggaca-aaga--------aaatt--------ttcg-----------------------------------------------------------gact------gagctcaaac-cccag---------------------------------------------------------------------------------------------------------------------------------------------------------------------------------------------------------------------------------------------------------------------------------------------------------------------------ttttcatgtttttctct------------ttt-----aatakgaaat------------------------------------------gtccatctggcaa------------------------ttgttt--------tcatattt--------------------------------------------------------
>I23368_M017_Malvaceae_Sterculia_apetala_seq1
----------------------------------------------------------------------------------------------------------------------------------------------------------------------------------------------------------------------------------------------------------------------------------------------------------------------------------------------------------------------------------------------------------------------------------------------------------------------------------------------------------------------------------------------------------------------------------------------ttggagaagacttgactgagggtgaggcaaaggtg-------------------------------ttaatggagtacggttggataccaaataccggcttgggaacaatgctcaactaccgtgacagagttgttcatgaccgga------ggaatgagagtgaga------tctcggaatggagatcaaagataggaaagctgctaatagatggttacaacggtggagctattgtttca---accagcctagca-------------------gaggatatcactgaa------------------tacaaacatggt-gagaatacaca-----------------------ggttaaactggaa-----------tctgacc---a-----------gagata------------tgat-----cc--------t----tgaacatg-----------tatatatct--------accatgcaca-agga--------aacat--------tttg-tagg-c---------ttct-----------taggcaatgaacc---------actaatgactt-----gagttcaaac-tccagta------------------------------------------------------------------------------------------------------------------------------------------------------------------------------------------------------------------------------------------------------------------------------------------------------------------------ctttmyatgtttttctct------------tag----aaat--------------------------------------------------------------------------------------------------------------------------------------------------------------------
>I23369_M018_Malvaceae_Abelmoschus_esculentus_seq1
--------------------------------------------------------------------------------------------------------------------------------------------------------------------------------------------------------------------------------------------------------------------------------------------------------------------------------------------------------------------------------------------------------------------------------------------------------------------------------------------------------------------------------------------------------------------------------------------gattggagargacttgactgaaggtgaggcaaaggtg-------------------------------ttactgcagtatggttgggttccgaatactggcttgggaacaatgctcaaytactgtgacagagttgtycatgatcgaa------aaaacgagagtgaca------kctcggaatggagatcaaaaataggaaagctgctggcwgatgcatataacggtggaactatygtctca---agcagtctcrta-------------------gaggatgtcaacgaac---------------------agtacrrk-gtgaatacaga-----------------------gatyaaacaggag----------ctttgwtw---r-----------rrgkttkrr---------tamttkrwmmy--------t----rswwhmwkagstymarycsyw-swkytwkk---twkkhmmyyctsm-advm----wbsrrktwtbty--dmhtddahwhtggc----------ytt-----------catddatccbbca---------agtwdsrmwdth-ykdawkytmcagt---------------------------------------------------------------------------------------------------------------------------------------------------------------------------------------------------------------------------------------------------------------------------------------------------------------------------------------------------------------------------------------------------------------------------------------------------------------------------------------------------------------------------------------------
>I23370_M105_Malvaceae_Pachira_aquatica_seq1
--------------------------------------------------------------------------------------------------------------------------------------------------------------------------------------------------------------------------------------------------------------------------------------------------------------------------------------------------------------------------------------------------------------------------------------------------------------------------------------------------------------------------------------------------------------------------------------------ggttggagaagwcttgactgaaggtgaggcaaaggtg-------------------------------ttaatggagtatggttggataccaaataaggggttgggaacaatgctcaactactgtgacagagttgttcatgatcgaa------aaaatgagagtgaca------gctcagaatggagatcaaaaataggaaagctgctagtagatgcttataatggtggaactattgtctca---accagtctcgta-------------------gaggatgtcatcgaa------------------c---aggatggt-gagaatactca-----------------------gattaaactggaa----------ttctgatt---c-----------gagatt------------tgac-----cc--------t----agaacatga----------a--atattt--------accatgcaca-aaga--------aacat--------ttca-aaag-c----------ttt-----------taggcaatcaatt---------attaaggaat------gagttcaaac-tccag---------------------------------------------------------------------------------------------------------------------------------------------------------------------------------------------------------------------------------------------------------------------------------------------------------------------------ttttcatgtttttctct------------t-g-----agtaggaaat------------------------------------------gtctatttgataa------------------------ttgctt--------tcacatat--------------------------------------------------------
>I23371_M137_Malvaceae_Dombeya_wallichii_seq1
---------------------------------------------------------------------------------------------------------------------------------------------------------------------------------------------------------------------------------------------------------------------------------------------------------------------------------------------------------------------------------------------------------------------------------------------------------------------------------------------------------------------------------------------------------------------------------------------------gaagacttgtctgaaggtgagggaaaggta-------------------------------ttaatgggttatggttgggtaccgaatactggcttgggaacaatgctcaattactgtgayagagtagttcatgaccgga------agaatgagagcgaca------gctcggagtggagatcaaaaataggaaagatgctcgtagaygggtacaacagcggaactaccgtttca---accggtctcgtt-------------------gaggatctcgttgaagat---------gatgaacgcaagggcggt-gagtatccaca-----------------------tgttaaactggaa----------ttttaatt---a-----------gagattt-----------cgac-----tcc-------t----agaacatgt---------aaa-atattt--------gccatgcaca-aagg--------t--------------------------------------------------------------------------------------------------------------------------------------------------------------------------------------------------------------------------------------------------------------------------------------------------------------------------------------------------------------------------------------------------------------------------------------------------------------------------------------------------------------------------------------------------------------------------------------------------------------------------------------------
>I23372_M140_Malvaceae_Chiranthodendron_pentadactylon_seq1
------------------------------------------------------------------------------------------------------------------------------------------------------------------------------------------------------------------------------------------------------------------------------------------------------------------------------------------------------------------------------------------------------------------------------------------------------------------------------------------------------------------------------------------------------------------------------------------------ggagaagacttgactgaaggtgaggcaaaggtg-------------------------------ttaatggagtatggttggataccaaatactggcttgggaacaatgctcaactactgtgacagagttgttcatgatcgga------aaaatgagagtgaca------gctcggagtggagatcaaaaataggaaagctgctagtagatgcgtataatggtggaactattgtctca---accagtctcgtg-------------------gaggatgtcatcgaa------------------cagaaggacggt-gagaatacaca-----------------------gattaaactggaa----------ttctaatt---a-----------gagatt------------tgac-----cc--------t----agaacatga----------a--gtattt--------agcatgcaca-aaga--------aacat--------ttca-aaag-c----------ttt-----------taggcaatcaacg---------actaaggaat------gagttcaaacttccag---------------------------------------------------------------------------------------------------------------------------------------------------------------------------------------------------------------------------------------------------------------------------------------------------------------------------ttttcatgtttttatct------------tag----aaataggaaat------------------------------------------gtcaatttgacaa------------------------ttgctt--------tcat-tagtcagctagttgagaa-attgtgaatcctcctg--tttccttgtccata--ctc---
>I23373_M141_Malvaceae_Quararibea_funebris_seq1
-----------------------------------------------------------------------------------------------------------------------------------------------------------------------------------------------------------------------------------------------------------------------------------------------------------------------------------------------------------------------------------------------------------------------------------------------------------------------------------------------------------------------------------------------------------------------------------------------tggagaagacttaactgaaggtgaggcaaaggtg-------------------------------ttaatgcagtatggttggataccaaatactggcttgggaacaatgctcaactactgtgacagagtcgttcatgatcgaa------aaaatgagagtgaca------gctcggaatggagatctaaaataggaaagctcctagtagatgcgtataatagtggaactattgtctca---accagtcttgta-------------------gaggatgtcatcgaa------------------c---aggatggc-gagactacaca-----------------------gattaaactggag----------ctctgatt---a-----------gagatt------------tgac-----tc--------t----agaacatg-----------aa-atattt--------accatgcaca-aaga--------aacat--------ttcg-aaag-c----------ttt-----------tatgcaatcaacc---------agtaaggaat------gagttcagac-tccag---------------------------------------------------------------------------------------------------------------------------------------------------------------------------------------------------------------------------------------------------------------------------------------------------------------------------ttttcatgtttttctct------------tag-----gataggaaat------------------------------------------gtcywwttkrmma------------------------wwawtttwwwtaatttgcata---------------------------------------------------------
>I23374_M142_Malvaceae_Hampea_nutricia_seq1
-------------------------------------------------------------------------------------------------------------------------------------------------------------------------------------------------------------------------------------------------------------------------------------------------------------------------------------------------------------------------------------------------------------------------------------------------------------------------------------------------------------------------------------------------------------------------------------------------------------------------------------------------------------------atgcaktatggttgggtcccgaatactggmttgggaacaatgctcaactactgtgacagagttgtccatgatcgaa------agaatgagagcgaca------gatcggaatggagatkaaaaataggaaagctgctagtagatgcatatamcggtggaactattgtywct---gcwagtcttgta-------------------gaggatgccatcaaac---------------------aggacggt-gagcatacaca-----------------------gkttaaaactgaa----------ctttkatt---g-----------gagatt------------tgac-----cc--------c----agaacaca--------------atattta-------tcatggcaca-aaga--------aaayt--------ttcc-aaag-c----------tat-----------tatgcaatcagtc---------agtaacagaa------gagctcaaac-cccag---------------------------------------------------------------------------------------------------------------------------------------------------------------------------------------------------------------------------------------------------------------------------------------------------------------------------ttttcatgttcttctct------------tag-----aataggaaat------------------------------------------gtttatttgaca-------------------------------------------------------------------------------------------------------
>I23376_M145_Malvaceae_Heliocarpus_appendiculatus_seq1
--------------------------------------------------------------------------------------------------------------------------------------------------------------------------------------------------------------------------------------------------------------------------------------------------------------------------------------------------------------------------------------------------------------------------------------------------------------------------------------------------------------------------------------------------------------------------------------------------agaagacttgactgacggtgaagcaaaggtg-------------------------------ttaaaggagtttggttggacgccraatactggtttgggaacaatgctaaactattgcgacagagttgttcatgaccgga------agaatgagagtgaca------gctcagaatggaggtcaaaaataggaaggctactagtggatggatacaacagtggaactattgtgtca---accagtgttgtc-------------------gatgaagacatcgaa------------------caaaagtctggt-gagaatataca-----------------------gattaagcagaaa----------taatgaat---a-----------gaggtt------------taat-----ct--------t----agtacatg----------taa-a------------------------------------------------------------------------------------taagtatttaacc---------actaagccat------tagtttaaca-tctagtt---------------------------------------------------------------------------------------------------------------------------------------------------------------------------------------------------------------------------------------------------------------------------------------------------------------------------tacatgtttttctct------------cag----aaatcagttatag---------------------------------------gactga--------------------------------ttgctt--------tcgtatagtaagctgaattggaa-actgtgaatccttcagttttcttttttatatt--------
>I23377_M148_Malvaceae_Robinsonella_mirandae_seq1
--------------------------------------------------------------------------------------------------------------------------------------------------------------------------------------------------------------------------------------------------------------------------------------------------------------------------------------------------------------------------------------------------------------------------------------------------------------------------------------------------------------------------------------------------------------------------------------------ggttggagaaggcttgactgaaggtgaggctaaggtg-------------------------------ttaatggagtttggttggattcygaatactggcttgggaacaatgctcaactactgtgacagagttgtccatgatmgaa------aaagtgagagtgaca------gctckgaatggagatcaaaaataggaaagckgctgatagatgcgtgtaacrgtggaactattgtctca---accagtyttgca-------------------gaggwtgtcatccaa------------------c---aggacggt-gagaatacacg-----------------------gattaaacaggaa-----------tttgatt---a-----------gagatt------------tgay-----cc--------t----agaacatga-------------acattt--------accatgcaca-gaaa--------g--tt--------tttg-taag-c----------ttt-----------tacgcgatcaacc---------agtaaggaat------ga-ctcaaaccccctg---------------------------------------------------------------------------------------------------------------------------------------------------------------------------------------------------------------------------------------------------------------------------------------------------------------------------tcttcatgtttttcccc------------ccccctagaataggaaat------------------------------------------gtctatttgacaa------------------------ttgctt--------tcatatatt-------------------------------------------------------
>I23378_M150_Malvaceae_Ceiba_pentandra_seq1
----------------------------------------------------------------------------------------------------------------------------------------------------------------------------------------------------------------------------------------------------------------------------------------------------------------------------------------------------------------------------------------------------------------------------------------------------------------------------------------------------------------------------------------------------------------------------------------------ttggagaagacttgactgaaggtgaggcaaaggtg-------------------------------ttaatggagtatggttggatacctaatactggcttgggaacgatgctcaactactgtgacagagttgttcatgatcgaa------aaaatgagagtgaca------gctcagaatggagatcgaaaataggaaagctgctagtagatgcatataatggtggaactattgtctca---accagtctcata-------------------gaggatgtcatagaa------------------cagaaggacggt-gagaatactca-----------------------gattaaactggaa----------ttctaatt---a-----------gagatt------------tgac-----cc--------t----agaacatga----------a--atattt--------atcatgcaca-aaga--------aacg-----------------------------------------------------------------------------------------------------------------------------------------------------------------------------------------------------------------------------------------------------------------------------------------------------------------------------------------------------------------------------------------------------------------------------------------------------------------------------------------------------------------------------------------------------------------------------------------------------------------------------------------
>I23379_M160_Muntingiaceae_Muntingia_calabura_seq1
--------------------------------------------------------------------------------------------------------------------------------------------------------------------------------------------------------------------------------------------------------------------------------------------------------------------------------------------------------------------------------------------------------------------------------------------------------------------------------------------------------------------------------------------------------------------------------------------ggttggagacgatctagctgtaggagaggccaaggtg-------------------------------ttaatggagtatggttggataccaaatactggattgggaacaatgctcaactactgtgacagagtggtgcatgatagga------agaatgagagtgatg------cttcggaatggagatcgaaaattgggaagcttctaatggatggttacaatggtggcagtattgtttca---accaatgtccat-------------------acagaggtgacagaa------------------ggtggggttact-gaaaatgtaca-----------------------ggtgaagctggaa----------gtttaggt--aa-----------------------------ttgc----atct-------t--g-agatcatgtatat---------atatttc------------------agga---aagtaaatga-----ttatgtatgagttc-----acagttacaggaattgtcatgggcggccaattg--gttatctgtattgggttcccattaattaaagc--------------------------------------------------------------------------------------------------------------------------------------------------------------------------------------------------------------------------------------------------------------------------------------------------------------------------agtccattcttcttgttggtgtcc-------------------------------------------------------------------------------------------------------------------------------------------------------------------------------------------
>I23380_M161_Malvaceae_Hibiscus_tiliaceus_seq1
----------------------------------------------------------------------------------------------------------------------------------------------------------------------------------------------------------------------------------------------------------------------------------------------------------------------------------------------------------------------------------------------------------------------------------------------------------------------------------------------------------------------------------------------------------------------------------------------------aagacttgactgaaggtgaggcaaaggtg-------------------------------ktactgcagtatggttgggttccgaatactggcttgggaacaatgctcaattactgtgacagagttgtccatgatcgaa------acaacgagagtgaca------gctcggaatggaggtcaaaaataggaaagctgctggcagatgcatataacggtggaactattgtctca---agcagtcccgta-------------------gaggatgtcaacgaac---------------------mgtatggt-gtgaatacaga-----------------------gattaaacaggag----------ctttgatt---a-----------taggtt------------tgac-----cc--------t----agaacatgagctcatacccca-gttttttg---tgtttttttctctcagaa-----cggggcatgtc--taattcataattgc----------ttt-----------cataga---------------------------------------------------------------------------------------------------------------------------------------------------------------------------------------------------------------------------------------------------------------------------------------------------------------------------------------------------------------------------------------------------------------------------------------------------------------------------------------------------------------------------------------------------------------------------------------
>I23381_M162_Bixaceae_Bixa_orellana_seq1
---------------------------------------------------------------------------------------------------------------------------------------------------------------------------------------------------------------------------------------------------------------------------------------------------------------------------------------------------------------------------------------------------------------------------------------------------------------------------------------------------------------------------------------------------------------------------------------------gttggagaagacttgtctgagggagaggcaaaggtg-------------------------------ttgatggagtatggctggataccaaataccggcttgggaacaatgcttaactaccgtgagagagttgttcatgacagaa------agaacgagagcgaca------gctcggagtggagatcaaaaatagccaagctgctaatggatggttatactggtggaactattgtttcc---accactattctaaag-ctggaagaatgcttggatgatgacaatatgcagattaagctggaacaatgttcggatgat-gagaatatgca-----------------------aattaagtcggaa----------ctctaactcg-ag----------aagattg--------------------cct-------t----ggaacatttttctg--------acagttatct--------------------------------------gacttg------c----------ttt-----------tggacagttaactagactta----------------gtgtgctcacag-ttcga---------------------------------------------------------------------------------------------------------------------------------------------------------------------------------------------------------------------------------------------------------------------------------------------------------------------------ctagcattttgttcacc------------taagaagtatgaggaaatcc-----------------------------------------------------------------------------------------------------------------------------------------------------------
>I23382_M163_Bixaceae_Cochlospermum_vitifolium_seq1
--------------------------------------------------------------------------------------------------------------------------------------------------------------------------------------------------------------------------------------------------------------------------------------------------------------------------------------------------------------------------------------------------------------------------------------------------------------------------------------------------------------------------------------------------------------------------------------------ggttggagaagacttgacggwaggggaggcacaggtg-------------------------------ttgatggagttcggttggataccaaacactggcttgggaacaatgctcaattactgygacagagttgttcacgaccgga------ggaatgagagcgaca------gctcagagtggagatcaaaaatagcaaagctgctaatagatggttataatggcggaactattgtctca---tcyatcattcaa-------------------aggaacgccaamgaa---------------gaagatacggatgct-gagaacatgca-----------------------agttaagctggaa----------ctcgaatg---a-----------gatattg-----------taat--------------gt--a-agaatgtaa-------------atgttattgt----acagtacaca-ggca-----tttcacatt----ttatctg------c---------ttttgcgg-------tacagaactagataggg-------------------ctgagctctagg-ttcga---------------------------------------------------------------------------------------------------------------------------------------------------------------------------------------------------------------------------------------------------------------------------------------------------------------------------tttacatgtttttaaccttgaactatatrtaacatgcaagttaaaacacaaacactctcgtgggtcttctgcaagtmaggcaaccacctgttcattttacaagtg---------------------------------------------------------------------------------------------ttcga-
>I23383_M166_Malvaceae_Pseudobombax_ellipticum_seq1
--------------------------------------------------------------------------------------------------------------------------------------------------------------------------------------------------------------------------------------------------------------------------------------------------------------------------------------------------------------------------------------------------------------------------------------------------------------------------------------------------------------------------------------------------------------------------------------------ggttggagaagacttgactgaaggtgaggcaaaggtg-------------------------------ttaatggagtatggttggataccaaatactggcttgggaacaatgctcaactactgtgacagagtagttcatgaccgaa------aaaatgagagtgaca------gytcagaatggagatcgaaaataggaaagctgctagtagatgcttataacggtggaactattgtctca---accagtctcgta-------------------gaggatgtcatcgaa------------------cggaaggacggt-gagaatactct-----------------------gattaaactggaa----------ttctgact---g-----------gagatt------------tgac-----cc--------t----agaacatga----------a--mtattt--------accatgcacagaaga--------aacat--------taag-aaag-c----------ttt-----------taggcaatcaacc---------gtcaaggaac------gagttcaaac-tccag---------------------------------------------------------------------------------------------------------------------------------------------------------------------------------------------------------------------------------------------------------------------------------------------------------------------------ttttcatgtttttctct------------tcg-----agtaggaaat------------------------------------------gtctatttgataa------------------------ttgctt--------tcatatattcagcaagttgggaa-----------------------------------------
>I23384_M168_Malvaceae_Theobroma_cacao_seq1
--------------------------------------------------------------------------------------------------------------------------------------------------------------------------------------------------------------------------------------------------------------------------------------------------------------------------------------------------------------------------------------------------------------------------------------------------------------------------------------------------------------------------------------------------------------------------------------------ggttggagaagacttgactgaaggcgaggcaaaggtg-------------------------------ttaatggagtatggttggataccaaatactggcttgggaacaatgctcaactaccgtgacagagttgttcatgaccgga------agaatgaaagtgaca------gctcagaatggagatcaaagataggaaagctgctagtagatgggtacaacagtggaactattgtttca---accagtctgacc-------------------gagaatgtgaatgaa------------------ggcaaggatggt-gagaatgcaca-----------------------gattaaggtggaa----------ttgtgatt---a-----------gagat-------------tgat-----ccc-------t----agaatgtaa-------------atattt--------tccatgcata-aagg--------aacat--------cttg-aagg-c----------ttt-----------taggcaatcaacc---------actaatgaat------gagttcaaac-tccag-------------------------------------------------------------------------------------------------------------------------------------------------------------------------------------------------------------------------------------------------------------------------------------------------------------------------------------------------------------tgtaacaggaaat------------------------------------------gcctattcagactg----------------------attgctt--------ccatgtagtcaggtaaatggggatactgggaatcctcctgtttttctttgtctata--ctctgg
>I23385_M169_Malvaceae_Ochroma_pyramidale_seq1
-----------------------------------------------------------------------------------------------------------------------------------------------------------------------------------------------------------------------------------------------------------------------------------------------------------------------------------------------------------------------------------------------------------------------------------------------------------------------------------------------------------------------------------------------------------------------------------------------tggagaagacttgactgaaggtgaggcaaaggtg-------------------------------ttaatggagtatggttggataccaaatactggcttgggaacaatgctcaactactgtgacagagttgttcatgatcgaa------aaaatgagagtgaca------gctcggagtggagatcaaaaataggaaagctgctagtagatgcatataacggtggagctattgtctca---acaagtctcgta-------------------gaggatgccatcgaa------------------c---aggacggt-gagaatacaga-----------------------gattaaactggaa----------ttctgatt---a-----------gatatt------------tgac-----cc--------c----agaacatga----------a--atattt--------accatgcaca-aaga--------aacat--------tttg-aaag-c---------tttt-----------taggcaatcaacc---------actaaggaat------gagttcaaac-tccag---------------------------------------------------------------------------------------------------------------------------------------------------------------------------------------------------------------------------------------------------------------------------------------------------------------------------ttttcatgtttttctcg------------tag-----aataggaaat------------------------------------------gtctctttgacaa------------------------ttgctt--------tcagatattcagcta-------------------------------------------------
>I23387_M178_Malvaceae_Malvaviscus_arboreus_seq1
------------------------------------------------------------------------------------------------------------------------------------------------------------------------------------------------------------------------------------------------------------------------------------------------------------------------------------------------------------------------------------------------------------------------------------------------------------------------------------------------------------------------------------------------------------------------------------------------ggagaagacttgactgaaggtgaggcaaaggtg-------------------------------ttactgcagtatggttgggttccgaatactggcttgggaacaatgctcaattactgtgacagagttgtccatgatcgaa------aaaaggagaatgaca------gctcggaatggagatcaaaaataggaaagctgctggcagatgcatataacagtggaactattgtctca---aacagtctcata-------------------gaggatgtcgacgaac---------------------agaacgtt-gtgaatacaga-----------------------gattaaacaggag----------ctttgatt---a-----------gakgtt------------tgac-----ac--------t----agaacatgagctcaaacccca-gttttt-----tktgtttttctctcggaa-----tggggcatgtc--taactgataattgc----------ttt-----------catggattcagcta--------ggtaggaaattc---tgaattc-----tccag---------------------------------------------------------------------------------------------------------------------------------------------------------------------------------------------------------------------------------------------------------------------------------------------------------------------------ttttcttgcccatgcttt------------------------------------------------------------------------------------------------------------------------------------------------------------------------------------------
>I23388_M180_Malvaceae_Triumfetta_lappula_seq1
------------------------------------------------------------------------------------------------------------------------------------------------------------------------------------------------------------------------------------------------------------------------------------------------------------------------------------------------------------------------------------------------------------------------------------------------------------------------------------------------------------------------------------------------------------------------------------------------ggagaagacttgactgacggtgaagcaaaggtg-------------------------------ttaaaggagtttggttggacgcyraatactggtttgggaacaatgctcaactattgcgacagagttgttcatgaccgga------agaatgagagtgaca------gctcagaatggaggtcaaaaatagsaaggctactagtggatgggtacaacagtggaactattgtgtca---accagtgttgtc-------------------gatgaagacatygaa------------------caaaagtctggt-gagaatataca-----------------------gattaagcaggaa----------taatgaat---a-----------gaggtt------------tcat-----ct--------t----agtacatg----------taa-atattt-------------------agag------ctaac----------ttcggaagg------------------------cgtaagtatttaacc---------actaagccat------tagtttaaca-tctagtt---------------------------------------------------------------------------------------------------------------------------------------------------------------------------------------------------------------------------------------------------------------------------------------------------------------------------tacatgtttttctct------------cag----aaatcagttatag---------------------------------------gactga--------------------------------ttgctt--------tcgtatagtaagctgaattggaa-actgtgaatccttctgttttcttgtctatattatttcttc
>I23389_M181_Malvaceae_Pavonia_scheadiana_seq1
--------------------------------------------------------------------------------------------------------------------------------------------------------------------------------------------------------------------------------------------------------------------------------------------------------------------------------------------------------------------------------------------------------------------------------------------------------------------------------------------------------------------------------------------------------------------------------------------ggttggagaagacttgactgaaggkgaggcamaggtg-------------------------------ttaatggagtatggttgggttccgaatactggcttgggaacaatgctcaactactgtgacagagttgtccatgatcgaa------aaartgagwgtraca------gctcggartggaratcaaaaataggaargctgctaatagatgcgtataacrstggaactattgtctca---accagtmtygta-------------------gaggatgycatygaa------------------c---aagacggt-gagaatamwws-----------------------rmkkawwmarsar-----------kttgatt---a-----------gagatt------------tgac-----cc--------t----agaacatta-------------acattt--------accatgcaca-aaga--------aaatt--------ttcg-----------------------------------------------------------gact------gagctcaaac-cccag---------------------------------------------------------------------------------------------------------------------------------------------------------------------------------------------------------------------------------------------------------------------------------------------------------------------------twtwmwwgtwwwtmwyt------------tat-----agtagga----------------------------------------------------------------------------------------------------------------------------------------------------------------
>I23390_M182_Malvaceae_Anoda_cristata_seq1
---------------------------------------------------------------------------------------------------------------------------------------------------------------------------------------------------------------------------------------------------------------------------------------------------------------------------------------------------------------------------------------------------------------------------------------------------------------------------------------------------------------------------------------------------------------------------------------------------gaagacttgactgaaggggaggcacaggtg-------------------------------ttaatggagtatggttgggttccgaatactggcttgggaacaatgctcaactactgtgacagagttgtccatgatcgaa------aaartgagwgtraca------gctcggartggaratcaaaaataggaargctgctaatagatgcgtataacrstggaactattgtctca---accagtmtygta-------------------gaggatgycatygaa------------------c---aagacggt-gagaatamwws-----------------------rmkkawwmadsar-----------kdwkwtk---a-----------kwrrwk------------tkws-----mm--------y----mkarmatww-------------rmaywt--------wmmmyryrca-aarw--------aaatt--------ttcg-----------------------------------------------------------gact------gagctcaaac-cccag---------------------------------------------------------------------------------------------------------------------------------------------------------------------------------------------------------------------------------------------------------------------------------------------------------------------------ttttcatgtttttcwyt------------trk-----mrattgcwwt------------------------------------------gtccatttggcaa------------------------ttgttt--------tcatattttcagcttggttggaa-attg------------------------------------
>I23391_M183_Malvaceae_Phymosia_umbellata_seq1
----------------------------------------------------------------------------------------------------------------------------------------------------------------------------------------------------------------------------------------------------------------------------------------------------------------------------------------------------------------------------------------------------------------------------------------------------------------------------------------------------------------------------------------------------------------------------------------------ttggagaagacctgactgaaggtgaggcaaaggtg-------------------------------ttaatggagtttggttggaytccgaatactggcttgggaacaatgctaaactaccgtgacagagttgtccatgatcgaa------aaaacgagackgaca------gctcggaatggagatcaaaaataggaaagctgctaatagatgcgtatagcagtggaacgattgtmtca---accagtsttgcg----------------------------------------------------gaggaggacggt-gagaatacagg-----------------------gattaaacaggaa-----------tttgatt---a-----------gagatt------------tgac-----cctaggcc--t----agaacatga-------------acgttt--------accatgcaaa-tgca----tatcaacacatagaaaatgtgtaagatc----------tttg----ttaatgtagacttgtag-----------agtggggtatta-taagagaaaaaatgttgggtggct---------------------------------------------------------------------------------------------------------------------------------------------------------------------------------------------------------------------------------------------------------------------------------------------------------------------atatacataatt-------------------------gaaasagacacct---------------------------------------cat-----------------------------------------------------------------------------------------------------------------
>I23393_M189_Malvaceae_Kearnemalvastrum_lacteum_seq1
--------------------------------------------------------------------------------------------------------------------------------------------------------------------------------------------------------------------------------------------------------------------------------------------------------------------------------------------------------------------------------------------------------------------------------------------------------------------------------------------------------------------------------------------------------------------------------------------ggttggagaagacttgactgaaggggtggcacaggtg-------------------------------ttaatggagtatggttgggttccgaatactggcttgggaacaatgctcaactactgtgacagagttgtccatgatcgaa------aaartgagagtgaca------gctcggaatggagatcaaaaataggaaggctgctaatagatgcgtataacrgdggaactatygtctca---accagtctcgta-------------------gaggwtgtcattgaac---------------------aagacggt-gagaatacatg-----------------------gatwaaacakgaa-----------tykgatt---m-----------rrkdwt------------kkwm-----ss--------k----mgarcrwsw-------------asrywy--------rccwwgsmsrwrrrrmrykkyssr------------------rmw----------------------------------------------------------------gasctymamcscy--w---------------------------------------------------------------------------------------------------------------------------------------------------------------------------------------------------------------------------------------------------------------------------------------------------------------------------swwyymwstctcw---------------------krtrrkrsgrawt------------------------------------------rkycakkyggcwr------------------------ytkmwk--------wmmyatattcagctaggttggaa-attgtgaatccttcatatttttt-----------------
>I23394_M229_Malvaceae_Malvastrum_americanum_seq1
-------------------------------------------------------------------------------------------------------------------------------------------------------------------------------------------------------------------------------------------------------------------------------------------------------------------------------------------------------------------------------------------------------------------------------------------------------------------------------------------------------------------------------------------------------------------------------------------------------acttgactgaaggggaggmacaggtg-------------------------------ttaatggagtatggttgggttccgaatactggcttgggaacaatgctcaactactgtgayagagttgtccatgatcgaa------aaaatgagagtgaca------gctcggaatggagatcaaaaataggaaggctgctaatagatwtgt--------------------------cccaattttcaacgaagaagaaaaaggaaggaaagaggttgcttaacaaattcatt--------tgtccgagtgatgggcagaataaggcaatccgtgcgctacaaggacaggtttaatggggcc---------cttttatt---agataaacccaaaagctttttcttgtatcttgat----acc--------t----atttcacac-------------ccattt-----------------------------------------tcctttt------c----------tttgt---------tggttgcttcattcctgtta---------------catgaatttccac-cctag-----------------------------------------------------------------------------------------------------------------------------------------------------------------------------------------------------------------------------------------------------------------------------------------------------------------------ccaatttacctatttacc----------------------------------------------------------------------------------------------------------------------------------------------------------------------------------------------
>I23395_M236_Malvaceae_Fuertesimalva_jacens_seq1
--------------------------------------------------------------------------------------------------------------------------------------------------------------------------------------------------------------------------------------------------------------------------------------------------------------------------------------------------------------------------------------------------------------------------------------------------------------------------------------------------------------------------------------------------------------------------------------------ggttggagaagacttgactgaaggggaagcacaggtg-------------------------------ttaatggagtatggttgggttccgaataccggattgggaacaatgctcaactaccgtgacagagttgtccatgatcgaa------aaagtgagagtagca------gctcggaatggagatcgaaaataggaaggctgctaatagatgcatataacagtggaactattgtctca---gccagtgtcgta-------------------gaggatgctattgaa------------------g---aagacggt-gagaatacacg-----------------------gataaaacaggaa-----------tttgatt---a-----------gagatt------------tgac-----ca--------t----agaacagga-------------acattt--------accatgcaca-aata--------aaatt--------ttcatgttt-c----------tct-----------ta----------t---------aataggaaatgt---ccatctaaaat-ttcaa--------------------------------------------------------------------------------------------------------------------------------------------------------------------------------------------------------------------------------------------------------------------------------------------------------------------------agtttcgcaatcttgaac------------cact---------------------------------------------------------------------------------------------------------------------------------------------------------------------------
>I23396_M019_Malvaceae_Allosidastrum_pyramidatum_seq1
--------------------------------------------------------------------------------------------------------------------------------------------------------------------------------------------------------------------------------------------------------------------------------------------------------------------------------------------------------------------------------------------------------------------------------------------------------------------------------------------------------------------------------------------------------------------------------------------ggttggagaagacttgactgaaggtgaggctaaggtg-------------------------------ttaatggagtttggttggattccgaatactggcttgggaacaatgctcaactactgtgacagagttgtccatgatcgaa------aaaatgagagtgaca------gctcggaatggagatcaaaaataggaaagctgttgatagatgcgtataacggtggaactattgtctca---accagtcttgca-------------------gaggatgtcatccaa------------------c---aggatggt-gagaatacatg-----------------------gattaaacaggaa-----------tttgatt---a-----------gagatt------------tgac-----cttagaactgt----agaacatga-------------acattt--------accatgcaca-gaaa--------a--tt--------tttg-taag-c----------ttt-----------tacgcgatcaacc---------agtatggaat------ga-ctcaaacccccca---------------------------------------------------------------------------------------------------------------------------------------------------------------------------------------------------------------------------------------------------------------------------------------------------------------------------tctttcatgttttcccc------------ccccctagaataggaaa--------------------------------------------------------------------------------------------------------------------------------------------------------------
>I23397_M020_Malvaceae_Melochia_betonicifolia_seq1
---------------------------------------------------------------------------------------------------------------------------------------------------------------------------------------------------------------------------------------------------------------------------------------------------------------------------------------------------------------------------------------------------------------------------------------------------------------------------------------------------------------------------------------------------------------------------------------------gttggagaagatctgactgaaggcgaagcaaaggtg-------------------------------ttaatggagtacgggtggataccaaatactggcttgggaacaatgctcaactatcgcgacagagttgttcatgaccgga------agaatgaaagtgata------cctcagagtggagatcaaagatagggaagctgcttgttgatgggtacaatggtggatctatcgtctca---actagtctcgcc-------------------gagaatgtcaatgaa------------------tgcaatgatgat-gagaatgtaca-----------------------gattaagctggaa----------tactgatt---a-----------gagatt------------caat-----cc--------t----agaacatatatgt---------atacttagg--cactcaatttgta-atga------atagttc-------------aaagtc-------cattcta----catgcaaatgcaatagctagttctagcttttgtagaattt--g-tagttgaatc-tctaa--------------------------------------------------------------------------------------------------------------------------------------------------------------------------------------------------------------------------------------------------------------------------------------------------------------------------ttttttgtttttctaatt------------ata----aaatgaaaagcatg-------------------------------------tgktwaatccaataaa----------------------acagattt------gccaaaa----------------------------------------------------------
>I23398_M021_Malvaceae_Sidastrum_micranthum_seq1
--------------------------------------------------------------------------------------------------------------------------------------------------------------------------------------------------------------------------------------------------------------------------------------------------------------------------------------------------------------------------------------------------------------------------------------------------------------------------------------------------------------------------------------------------------------------------------------------------agaagacttgactgaaggtgaggcaaaggtg-------------------------------ttaatggagtttggttggattccgaatactggcytgggaacaatgctcaactactgtgacagagttgtccatgatcgaa------aaaatgagagtgaca------gctcggaatggagatcaaaaataggaaagctgctgatagatgcgtataatggtggaactattgtctca---accagtctggta-------------------gaggatgtcacccaa------------------c---aggacggt-gagaatacacg-----------------------gattaaacaggaa-----------tttgatt---a-----------gagatt------------tgac-----cc--------t----agaacata-----------ca-acattt--------accatgcgca-gaaa--------a--tt--------ttcg-ttag-c----------ttt-----------tactc-atcaacc---------agcaaggaat-----------------------tadsvaattdbk-----------------------------------------------------------------------------------------------------------------------------------------------------------------------------------------------------------------------------------------------------------------------------------------------------------vawhcytcmsdtctyyydkd------------hmwksyysrwwwttaaat-------------------------------------------------------------------------------------------------------------------------------------------------------------
>I23399_M022_Malvaceae_Gaya_dominguensis_seq1
-----------------------------------------------------------------------------------------------------------------------------------------------------------------------------------------------------------------------------------------------------------------------------------------------------------------------------------------------------------------------------------------------------------------------------------------------------------------------------------------------------------------------------------------------------------------------------------------------tggakaagacttgactgaaggtgaggcaaaggtg-------------------------------ttaatggagttcggttgggttccgaatactggcttgggaacaatgctcaactaccgtgacagagttgtccatgatcgaa------aaaatgagagtgaca------gctcggaatggagatcaaaaataggaaatctgctaatagatgcgtataacagtggaactattgtctca---accagtctcgca-------------------gtggatgtcatccaa------------------g---aggatggt-gagaatacaca-----------------------gattaaacaggaa-----------tttgatt---a-----------gagatc------------tgac-----cc--------t----agaacatga-------------acaatt--------acc-tgcaca-gaaa--------a--tc--------ttcg-taag-c----------ttt-----------tacgcgatcaacc---------aataagg----------------------------------------------------------------------------------------------------------------------------------------------------------------------------------------------------------------------------------------------------------------------------------------------------------------------------------------------------------------------------------------------------------------------------------------------------------------------------------------------------------------------------------------------------------------
>I28591_M023_Malvaceae_Neobuchia_paulinae_seq1
------------------------------------------------------------------------------------------------------------------------------------------------------------------------------------------------------------------------------------------------------------------------------------tgtatt-----aaaacagaatat--------ggaaa-ct--gagattcaatttgacaga----------------ttttttgtgcaatttggag-----------agtagggaagcagaactgactgca----------------------tctccttatt-gattgat-----at-----------aatga------------------g--------atgttt-cac-tcaagtagt-------ttcatc----------tt-accttt-gg------------------ttcagattggagaagacttgaccgaaggtgaggcaaaggtg-------------------------------ttaatggagtatggttggataccaaatactggcttgggaacgatgctcaactactgtgacagagttgttcatgatcgaa------aaaatgagagtgaca------gctcagaatggagatcgaaaataggaaagctgctagtagatgcgtataatggtggaactattgtctca---accagtctcata-------------------gaggatgtcatagaa------------------cagaaggatggt-gagaatactca-----------------------gattaaactggaa----------ttctgatt---a-----------gagatt------------tgac-----cc--------t----agaacatga----------t--atattt--------accatgcaca-aaca--------agat-----------------------------------------------------------------------cggaa------gag----------------------------------------------------------------------------------------------------------------------------------------------------------------------------------------------------------------------------------------------------------------------------------------------------------------------------------------------------------------------------------------------------------------------------------------------------------------------------------------------------------------------------------------------------
>I28592_M188_Cytinaceae_Bdallophytum_americanum_seq1
----------------------------------------------------------------------------------------------------------------------------------------------------------------------------------------------------------------------------------------------------------------------------------------------aatgacaagatat--------------ttgaacacat-------------------------actattttgacttactctc--------------aatgcacaagcata-----------------------tt------------------------------atttggggtctacgatga-----------------------ttgtttattttatc-ttgaatattttcccaaggcattttcaactaattaaatcatcttgctgtggtccc-----tggttaagattggagacgacctaactgagggagaggcaaaggtg-------------------------------ttaatggawtatggttggataccaaatactggattgggaactatgctcaactactgtgacagggtggttcatgatagga------agaatgagagcgaca------cctccgagtggagatcaaaaattgggaagcttctaatggatggatacaacggcgggactattgtctcg---accaatatccat-------------------gaagagaccatggaa------------------tgctggaatgct-ggaaatgtaca-----------------------ggttaagcaagaa----------ttttaagt--------------------------------------------------------------------------------------------------------aaga------aaaatgt------tatacata----c-----accattttcggcgtagcattaggattcagac-------------------------ttaatt--------------------------------------------------------------------------------------------------------------------------------------------------------------------------------------------------------------------------------------------------------------------------------------------------------------------------------------------------------------------------------------------------------------------------------------------------------------------------------------------------------------------------------------------------
>I28593_M024_Malvaceae_Carpodiptera_cubensis_seq1
-----------------------------------------------------------------------------------------------------------------------------------------------------------------------------------------------------------------------------------------gaacattaacttgatagat------------------------agctgttggccaaaaaagaacaa--------aaaa--------------atttgacaga----------------tactttgtgcaatttggag-----------actaggacagcagatgtgactgca----------------------tttctttctt-aattgat-----ata--------tgattga------------------g--------acttca-cgc-taaagtatc-------tgcatcttc-------tt-accttt-gg------------------ttcagattggggaagacttgaccgaaggtgaagggaaagtg-------------------------------ttaatggagtatggttggataccaaatactggtttgcgaacaatgctgaattactgtgacagagttgttcatgatagga------agaatgagagtgaca------gctcagaatggagatcgaaaataggaaagctgttagtagatgggtacaacggtggaactattgtttcg---accagtctcgcg-------------------gagaatgtcatcgaa------------------cacaaggatggt-gagaatacaaa-----------------------ggttaaactggaa----------ttctgatt---a-----------gagatt------------tgag-----cc--------t----agaacatgt----------aa-atattt--------accatgcatg-cata--------aacat--------ttat-aaag-c--------atttt-----------tagtcaataaact---------actcatgaat------gggcacaaac-tccag---------------------------------------------------------------------------------------------------------------------------------------------------------------------------------------------------------------------------------------------------------------------------------------------------------------------------gttatattttattctgagtct-------------ctgaaatgggaat-------------------------------------------------------------------------------------------------------------------------------------------------------------
>I28594_M025_Malvaceae_Herrania_nitida_seq1
----------------------------------------------------------------------------------------------------------------------------------------------------------------------------------------------------------------------------tcctttttttcatgggttatgttttctaaaaa------------------------tgtagt-----aatacagaatac--------aagaa-ttgagaacatcaatttgataga----------------ttttgtgtgtgatttgaag-----------actagggaagcagaactgactcca----------------------tctctaggtt-aattgat-----ac-----------aatga------------------g--------atgttttcat-tgaagtatc-------tgcatc----------tg-atcttc-gg------------------ttcaggttggagaagacttgactgacggcgaggcaaaggtg-------------------------------ttaatggagtatggttggataccaaatactggcttgggaacaatggtcaactaccgtgacagagttgttcatgaccgga------agaatgaaagtgaca------gctcagaatggagatcaaagataagaaagctgctagtagatgggtacaacagtggaagtattgtttca---acaagtctcgcc-------------------gagaatgtgaatgaa------------------ggcaaggatggt-gagaatgcaca-----------------------gattaaggtggaa----------ttgtgatt---a-----------gagat-------------tgat-----ccc-------t----agaatgtaa-------------atattt--------tccgtgcata-aagg--------aacat--------cttg-aagg-c----------ttt-----------taggcaatcaacc---------actaatgaat------gagttcaaac-tccag-------------------------------------------------------------------------------------------------------------------------------------------------------------------------------------------------------------------------------------------------------------------------------------------------------------------------------------------------------------tctaacaagaaat------------------------------------------gcctattcagaat------------------------------------------------------------------------------------------------------
>I28595_M184_Malvaceae_Guazuma_ulmifolia_seq1
--------------------------------------------------------------------------------------------------------------------------------------------------------------------------------------------------------------tatgaatacattgaatatcttatatgtgggttttgttctctaaaac------------------------tgtagt-----aatacagaatac--------aaaag-ttaagaatgccaatttgattaat------------tgattttttgtgtgatttgaat-----------actagggaagcagaactgactgca----------------------tctctaggtt-aattgat-----ac-----------aatga------------------g--------atgttttcat-tgaactagc-------tgcatc----------tg-atattg-gg------------------ttcaggttggagaagacttgactgaaggcgaggcaaaggtg-------------------------------ttaatggagtatggttgggtcccaaatactggcttaggaacactactcaactactgtgacagagtcgttcatgaccgga------ataatgaaagcgaca------gttcagaatggagatcaaagataggaaagctgctagtagatgggtacaacagtggaactactatttca---tccartcctgcc-------------------gagaatgcaaatgaa------------------cccaaggatggt-gaagatataca-----------------------gatcaaggtggaa----------ttctgatc---a-----------gagat-------------tgat-----ccc-------t----agaatgtac-------------atattt--------accatgcata-taga--------aacat--------tttc-aagg-c----------tgt-----------taggcaatgaacc---------a---------------------------------------------------------------------------------------------------------------------------------------------------------------------------------------------------------------------------------------------------------------------------------------------------------------------------------------------------------gtctacatgtttttgttt------------tctt-gctaacaggaaat-------------------------------------------------------------------------------------------------------------------------------------------------------------
>I28596_M026_Malvaceae_Ruizia_cordata_seq1
---------------------------------------------------------------------------------------------------------------------------------------------------------------------------------------------------------------------------------------------atcgaactatattgt----------------------ttcattgtta-acaagtagaaaaacaaccggctagaac----atcacacggatttcacaga----------------tgtttcatgtgatttgag------------atta-ggaagctgaagtgattgcg----------------------tctctgta---aattgat-----at-----------agtga---------------------------acacttttat-cgaatatt--------tgcatt----------tttaccttc-gg------------------ttcaggttggagaagacttgactgaaggtgagggaaaggta-------------------------------ttaatgggttacggttgggtaccgaatactgggttgggaacaatgctcaattactgtgacagagtagttcatgaccgga------agaatgagagcgata------gctcggagtggagatcaaaaattggaaagatgctcgtagacgggtacaacagcggaattaccgtttca---accggtctcgtt-------------------gaggatctcgttgaagat---------gatgaacgcaaggacggt-gagtatccaca-----------------------ggttaaactggaa----------ttttaatt---ac----------aaaattt-----------cgac-----tcc-------t----agaacatgt---------aaa-atattt--------gccatgcaca-aaga--------tgcat--------ttcg-aaag-c----------ttt-----------taggcaatcgacc---------acagatgaac------gagttcaaac-tccag-------------------------------------------------------------------------------------------------------------------------------------------------------------------------------------------------------------------------------------------------------------------------------------------------------------------------ttgggacatg----------------------------------------------------------------------------------------------------------------------------------------------------------------------------------------------------
>I28597_M027_Malvaceae_Melhania_velutina_seq1
----------------------------------------------------------------------------------------------------------------------------------------------------------------------------------------------------------------------------------------------------------------------------------------------------------------------------------------tcacaga----------------tgttttgtgtgatttgag------------attg-ggaagctgaagtgattgtg----------------------tctctgta---aattgat----aat-----------agtgg---------------------------acacttttat-tgaagtttt-------tgcatc----------tttaccttt-gg------------------ttcaggttggagaagacttgactgaaggtgagggaaaggta-------------------------------ttaatgtgttacggttgggtacccaatactggcttgggaacaatgctcaattactgtgacagagtagttcacgaccgga------agaatgagagcaaca------gctcagagtggagattgaaaataggaaagatgctcgtagacgggtacaacagcggaacaattgtttca---actggtctcgtt-------------------gaggatctcgtcgaagat---------gatgaacacaaggacggt-gagtatccaca-----------------------ggttaaactggaa----------ttttaakw---rttc---tctataagmtyt-----------asws-----tcc-------w----mraacayrt---------wrr-akmttm--------kc--------------------------------------------c----------ccc-----------tttgtamtsyam---------------------------------------------------------------------------------------------------------------------------------------------------------------------------------------------------------------------------------------------------------------------------------------------------------------------------------------------------------------------------------------------------------------------------------------------------------------------------------------------------------------------------------------------------------------------------------
>I28598_M028_Malvaceae_Glyphaea_brevis_seq1
-------------------------------------------------------------------------------------------------------------------------------------------------------------------------------------------------------------ggcaactgggcctc--------taattttgttttccttttgtcatam----------------------------------------------------------------gacattttatgct---aagtgc----------atgcttgttgttttacttgtat-------------------------------------------------cctcatgtatcctacatgaaatatgctaat-tttgttttcc-tt------------ttgtcataagagg-------atgttt-tat-tgaaatatc-------tgcatc----------tg-atgttt-ga------------------ttcaggttggagaggacttgactgaaggtgaagcaaaggtg-------------------------------ttaacggagtttggctggacgccgaatactggcttgggaacaatgctcaattactgtgacagagttgttcatgaccgga------agaatgagagtgaca------gctcagagtggagatcaaaaataggaaagctactagtagatgggtacaacggtggaactattgtttca---tccagtgtcatc-------------------aataatgtcggcaag------------------cacaaggacagt-gagattataca-----------------------ggttaagcaggaa-----------tctgatt---a-----------ggggtc------------ttat-----cc--------t--agatcacatg----------taa-atagtt-------------------agaa------caaattaa-----cattaggaagg-t----------ttt-----------tacacattttaat--------cactac------------------------------------------------------------------------------------------------------------------------------------------------------------------------------------------------------------------------------------------------------------------------------------------------------------------------------------------------------------------------------------------------------------------------------------------------------------------------------------------------------------------------------------------------------------------
>I28599_M029_Malvaceae_Desplatsia_dewevrei_seq1
--------------------------------------------------------------------------------------------------------------------------------------------------------------------------------------------gttcagagctcttgttgggtaacagggatgtgattttg-tttccttattttcatatcgctacaa----------------------------------------------------------------tgcattttaattct--atgctc----------gtggttatggttttatttct-----------------------------------------------------------atcctacatgaaactcaaccgc-attatcaagc-atgaggaaaaat--aacttggaaagg--------atgttt-cat-tgaaatatc-------tgcatc--------------tgttt-gt------------------ttcaggttggagaggacttgactgaaggtgaagcaaaggtg-------------------------------ttaatggagttcggttggatgccaaatgctggcttgggaacaatgctcaactactgcgacagagtcgttcatgaccggaagaatgagaatgagagtgaca------ggtcagagtggagatcaaaaatacgaaagctactagtagatgggtacaacggtggaactattgtttca---accagtgttgtc-------------------gaagacatcattgaa------------------agcaaggatgtt-gagattacaca-----------------------gattaagcaggaa----------ttctaatt---a-----------gagaat------------tgat-----cc--------t----agaaagtg----------taa-atattt-------------------agaa------caaaa----------tttataagg-t----------ttt-----------tacacttctaa----------------------------------------------------------------------------------------------------------------------------------------------------------------------------------------------------------------------------------------------------------------------------------------------------------------------------------------------------------------------------------------------------------------------------------------------------------------------------------------------------------------------------------------------------------------------------------
>I28600_M146_Malvaceae_Mortoniodendron_guatemalense_seq1
---------------------------------------------------------------------------------------------------------------------------------------------------------------------------------------------------------------------------------------------------------aaa------------------------tgttgw-----aaaaymgaataa--------aaaaa-ttkrgaacattaatttgacasw----------------ktttttgwgygatttggrg-----------actarrgaagcmgaagtgasws------------------------tstcyakktttawttgat-----at-----------aatga------------------g--------atgttt-cat-taawgtatc-------tgyatc----------tk-accdtt-gg------------------ttcagrttggagaagasttgactgaagrtgagrgaaaggtg-------------------------------ttdatggagtatggttggataccaaatactggcttgggaacaatkctkaattwctgygacagagtygttcatgaccdga------agaatgagagtgaca------cctcagaatggmgatcaaaaataggaaagctgctagtagamggbtwcaacggyggaactmttgtttcr---wccartctcgcr-------------------gagaatgyaatygaa------------------cacaaggatgst-kasamtacaca-----------------------grttaarctggaa----------ytctgatt---a-----------gagatt------------trac-----ys--------t----agracatgt----------aa-atattt-------taccatgcaca-aaga--------aasat--------ttsg-aaag-c----------ktt-----------taggyaatcaayc---------actaatsaat------gagwtcaaac-ymmag---------------------------------------------------------------------------------------------------------------------------------------------------------------------------------------------------------------------------------------------------------------------------------------------------------------------------ttwttagtactgtatct------------aaa---------------------------------------------------------------------------------------------attgcatc-----------------------------------------------------------------------
>I28601_M030_Malvaceae_Sparmannia_africana_seq1
-----------------------------------------------------------------------------------------------------------------------------------------------------------------------------------------------------------------------------tttcattttccttattttccttttsttataa----------------------------------------------------------------gacattttattcta--aagctc----------atggttattgttttacttgtatg--------------------------------------------------------atcctacttgaaactcaatcrctataattaagc-atgacgaaaaac--ttcttgcagagk--------atgttt-cat-tgaaatatc-------tgcatc----------tg-atgttt-ggt----------------tttcaggttgdagaggacttdacygaaggtgaagcaaaggtr-------------------------------ttaatggagtttggttggttgccaaatactggsttgggaacdatgctsaactactgtgacagagttgttcacgaccgga------aaaatgagagtgaca------gctcagagtggagatcraaaataggaaagctactagtngatgggtacaahggtggaagtattgtwtca---rccagcatsg-------------------------------tcbaa------------------caagagtctggt-gagartataca-----------------------gattaagcaggaa----------ttctgatt---a-----------gagatt------------tgat-----cc--------taaagattayatgta--a----ataa-atattt-------------------agaa------caaaca---------tttggaagg-c----------ttt---------tatacttatttaaca---------actaatgaat------gaattcaaag-ctcta---------------------------------------------------------------------------------------------------------------------------------------------------------------------------------------------------------------------------------------------------------------------------------------------------------------------------------------------------------------------------------------------------------------------------------------------------------------------------------------------------------------------------------------
>I28603_M223_Malvaceae_Gossypium_hirsutum_seq1
------------------------------------------------------------------------------------------------------------------------------------------------------------------------------------------------------------------------aggcatccttttgttctaggttctcttttccaagat------------------------tgtagc-----taaacaggatat--------ggaaa-tt--gacagtcagtttgacagtttttttttttttttttgcttgtgtgcaatttgaag-----------agtaaggaagcagcactgactgcatctctaagcagcamtgactgcatctctatgtc-agttgat-----at-----------ggtta------------------t--------atgttt-cac-tcragtatt-------tttgtc----------ttaatttttttg------------------ttcaggttggcgaagacttgagtgaaggtgaggcaaaggtg-------------------------------ttaatgcagtatggttgggtcccraatactggcttgggaacaatgctcaattactgtgahagagttgtccatgatagaa------aaaatgagagcgaca------gctcggaatggagatcaaaaataggaaagctgctagtagatgcatataacggtggaactattgtckct---kctagtcttgta-------------------gaggatgtcatcgaas---------------------aggacagt-gagcraacaca-----------------------gattaaaacggaa----------ctttgatt---a-----------gagatt------------tgac-----ccc-------c----agaaca----------------ctattt-------ttcatggcaca-aaga--------aaatt--------ttcc-aaag-t----------tat-----------tatgcaatcagcc---------agtgacagaa------gagctcaaac---------------------------------------------------------------------------------------------------------------------------------------------------------------------------------------------------------------------------------------------------------------------------------------------------------------------------------------------------------------------------------------------------------------------------------------------------------------------------------------------------------------------------------------------
>I28604_M032_Malvaceae_Entelea_arborescens_seq1
-------------------------------------------------------------------------------------------------------------------------------------------------------------------------------------------------------------------------------------------------------------------------------------------------------------------------------attttattct---aagctc----------atggttattattttacttgt-----------------------------------------------------------atcctacttgaagctcaatcgtcatcattaagc-atgatgaaaaac--ttcttgcagagg--------atgttt-cat-tgaattatc-------tgcatc----------tg-atgttt-gg------------------ttcaggttggagaggacttgaccgaaggtgaagcaaaggtg-------------------------------ttaatggagtttggttggttgccaaatactggcttgggaacgatgctcaactattgtgacagagttgttcacgatcgga------aaaatgagagtgaca------gctcagagtggagatcaaaaataggaaagctactagtagatgggtacaacggtggaagtattgtttca---accagcatcg-------------------------------tcgaa------------------caagagtctggt-gagaatataca-----------------------gattaatcaggaa----------ttctgatt---a-----------gagatt------------tgat-----cc--------t-aagattacatg----------taa-atattt-------------------agaa------caagca---------tttggaagg-c----------ttt---------tatacttattt------------------------------------------------------------------------------------------------------------------------------------------------------------------------------------------------------------------------------------------------------------------------------------------------------------------------------------------------------------------------------------------------------------------------------------------------------------------------------------------------------------------------------------------------------------------------------------
>I28605_M235_Malvaceae_Abutilon_sp_seq1
----------------------------------------------------------------------------------------------------------------------------------------------------------------------------------------------------------------aaagtaactagtacgtcgatctttctatctttatttctctaaat------------------------tgtagt-----aaaacaggatac--------cgaaa-tt--aagagtcggtctgacag----------------tttgttggtgcaatttggat-----------agtagggaagcagcactggctgca----------------------tctctatgac------at-----at-----------aatgg------------------t--------atgttt-cac-tcgtgtatt-------ttcatc----------tt-atcttt-gg------------------tttaggttggagaagacttgactgaaggtgaggcaaaggtg-------------------------------ttaatggagtttggttggattccgaatactggcttgggaaccatgctcaactactgtgacagagttgtccatgatcgaa------gaaatgagagtgaca------gctcggaatggagatcaaaaataggaaagctgctaatagatgcgtataatggtggaactattgtctca---accagtcttgcg-------------------gaggatgtcatccaa------------------c---aggacggt-gagaatacagg-----------------------gattaaagaggag-----------tttgatt---a-----------gagatt------------tgac-----cc--------t----agaacagga-------------acattt--------accatgtaca-gaaa--------a--tt--------ttcg-taag-c----------ttt-----------tacgcgatcaac---------------------------------------------------------------------------------------------------------------------------------------------------------------------------------------------------------------------------------------------------------------------------------------------------------------------------------------------------------------------------------------------------------------------------------------------------------------------------------------------------------------------------------------------------------------------------------
>I28606_M033_Malvaceae_Reevesia_formosana_seq1
------------------------------------------------------------------------------------------------------------------------------------------------------------------------------------------------------------------------------------------------------taacaa------------------------tgtagt---gaaaaccataatac--------agaaa-tttagagaatcaatttgacagatat---------tttttttttggtgggaatttttgg----------agtagggtagcagaactcggtgca----------------------tctctatctt-aattaat-----at-----------aatga------------------a--------atgttttcactataagtatg-------tgcatc----------ta-atcttt-gg------------------ttcaggttggagaagacttgactgaaggtgaggcaaaggtg-------------------------------ttaatggagtatggttggataccaaatactggattgggaacaatgctcaactaccgtgacagagttgttcatgaccgta------agaatgagagtgaca------gctcggaatggagatcaaaaataggaaagctactagtagatggctacaatggtggaacaattgtctct---accagtctcgtg-------------------gagaatgtcaaagaa------------------cagaaagacggt-gagaatacaca-----------------------tgttaaactggaa----------ttctgatt---a-----------gagctt------------tgat-----ct--------t----agaaccctg---------taa-atattt--------accatgcaca-aaga--------aacat--------ttcg-aaag-c----------ctt-----------taggcagtcaa----------------------------------------------------------------------------------------------------------------------------------------------------------------------------------------------------------------------------------------------------------------------------------------------------------------------------------------------------------------------------------------------------------------------------------------------------------------------------------------------------------------------------------------------------------------------------------
>I28607_M034_Malvaceae_Mansonia_altissima_seq1
----------------------------------------------------------------------------------------------------------------------------------------------------------------------------------------------------------------------------------------tgagtattgttgcataaaaatgacaccagttctgtttctaaaaatgtagt-----aaaacagaacac--------agcaa-tttagagaatcatttgaaagak----------------ttttttgwgcaatttttgag----------agtaggraagcagaactgattgca----------------------tctctatgct-------------------------------------------------ga--------------tat-----------------tatatc----------tt-atcgtt-tg------------------ttcaggttggagaagacttgattgaaggtgaggcaaacgtg-------------------------------ttagtggattatggttggataccaaacactggcttgggaacaatgctcaactaccgttaacgagttgttcatgatggaa-gaat--------gagtgaca------gcttggtatggagatcaaaaataggaaagctgctagtagatgtgtacaacggtggaactatmgtctct---accatttttgtg-------------------gagaatgtcatcaaa------------------gcggaggatggtggagaatacacatc--------------------tgattaaactagga----------ttctgatt---a-----------gagatt------------tgac-----cc--------t----agaaaatgt----------aa-gtagtt--------actgtgcaaa-aaga--------gacat--------ttgg-aaag-c----------ttt-----------tgggcaatgg----------ctactaatgaaat-----gag----------------------------------------------------------------------------------------------------------------------------------------------------------------------------------------------------------------------------------------------------------------------------------------------------------------------------------------------------------------------------------------------------------------------------------------------------------------------------------------------------------------------------------------------------
>I28608_M035_Malvaceae_Hosfordia_alata_seq1
-------------------------------------------------------------------------------------------------------------------------------------------------------------------------------------------------------------------------------------tctttatttttttttctctaaat------------------------tgtagt-----maaacaggatwy--------ggaaa-tt--aagagkwggtctgacagt---------------ttttttggtgcaatttggat-----------agtagggaagcagcaycggctgca----------------------tttctatgtc-----gat-----at-----------aatggt----------------at--------atgttt-cac-tcgggtatt-------ttcatm----------tt-attttt-gg------------------ttcaggttggagaagacctgactgaaggtgaggcaaaggtg-------------------------------ttaatggagtttggttggattccraatactggcttgggaacaatgctcaactaccgtgacagagttgtccatgatcgaa------aaaatgagagtgaca------gctcrgaatggagatcaaaaatwggaaagctgctaatagatgcgtataacggtggaactattgtctca---accagtcttgcr-------------------gaggacgtcatccaa------------------c---aggacggt-gagaatacagg-----------------------gattaaacaggaa-----------tttgatt---a-----------gagatt------------tgac-----cc--------t----agaacatga-------------acattt--------accatgtaca-gaaa--------a--tt--------ttca-ttkr-s----------ktk-----------kasrykatyawcy---------ataaaatttt------gctttggaaagtaacg---------------------------------------------------------------------------------------------------------------------------------------------------------------------------------------------------------------------------------------------------------------------------------------------------------------------------ttt---------------------------------gaaccaaatgtt----------------------------------------ggtttcgtttgcat------------------------gtggttr-----------------------------------------------------------------------
>I28609_M036_Malvaceae_Pentaplaris_davidsmithii_seq1
-------------------------------------------------------------------------------------------------------------------------------------------------------------------------------------------------------------------------------------------------------------------------------------kkwrk-----waaacakaatgc--------agaaa-atgagagagtcagttcgacaga-----------------wttttgtacaatttggaa-----------tgtagggaagcagaactgactgca----------------------tctctatgtt--attgat-----ataa---att-akaatga------------------c--------atgttt-cac-ttaagtatt-------ttcacc----------tt-atcttt-gg------------------ttcaggttggrgaagacttractgaaggtgaggcaaaggtg-------------------------------ttaatggagtatggytggataccgaatactggcttgggaacaatgctcaactactgtgacagagttgttcatgatcgaa------aaaatgagagtgaca------gctcggaatggagatctaaaataggaaagctgctagtagatgcgtataatggtggaactattgtatca---accagtcttgta-------------------gaggatgtcatygaa------------------c---aggaaggt-gagaatacrca-----------------------gattaaactggaac-----tgaactctgatt---a-----------gagata------------tgac-----cc--------t----agaacctga----------a--at--------------------------------------------------------------------------------------------------------------------------------------------------------------------------------------------------------------------------------------------------------------------------------------------------------------------------------------------------------------------------------------------------------------------------------------------------------------------------------------------------------------------------------------------------------------------------------------------------------------------------------------------------------------------------------
>I28610_M037_Malvaceae_Heritiera_littoralis_seq1
-------------------------------------------------------------------------------------------------------------------------------------------------------------------------------------------------------------------------------------------tttctcttttctaaaaa------------------------tgtatt-----gaagcatcataa--------aaaa--ttaaaaacatcaatttgaaaga----------------tcttttgtgtgatttggag-----------actaaagaagcagacctgattg---------------------------atatgtt-aattgat-----ac-----------aatga------------------g--------atgttt-cat-taaagtatc-------tgcatc----------tt-atcttt-gg------------------ttcaggttggagaagacttgactgagggtgaggcaaaggtg-------------------------------ttaattgagtatggttggataccaaatactggcttgggaacaatgcttaactaccgtgacagagttgtccatgatcgga------agaatgagagtcaga------tctcggaatggagatcaaaaataggaaagatgctagtagatgggtacaacggtggaactattgtttca---accagccttgca-------------------gaggatatcaccgag------------------tacaagcatggt-gagaatacaca-----------------------gattaaactggaa-----------tctgatt---a-----------gagata------------taat-----cc--------t----tgaacatg-----------tatatacct--------accatgcaca-aata--------aacat--------tttg-aagg-c---------tttt-----------t--------------------------------------------------------------------------------------------------------------------------------------------------------------------------------------------------------------------------------------------------------------------------------------------------------------------------------------------------------------------------------------------------------------------------------------------------------------------------------------------------------------------------------------------------------------------------------------------
>I28611_M062A_Malvaceae_Durio_zibethinus_seq1
---------------------------------------------------------------------------------------------------------------------------------------------------------------------------------------------------------------------------------------atgggttctgttttataaaaa------------------------tgtagt-----aaagcataataa--------aaaaw-ttgagaacatcaatttgacaga----------------ttttttgtgtgawttggag-----------acaagggaagcagacctgactgca----------------------tctctatgtt-aattgat-----at-----------aatgg------------------g--------acgttt-cat-taaagtaac-------tgcatctta------ttt-atcttt-gg------------------ttcaggttggagaagacttgactgaaggtgaagcaaaggtg-------------------------------ttaatggagtatggttggatrccaaatactggcttgggaacaatgctcaactactgtgacagagttgttcatgatcgga------agaacgagagtgaca------gctcggaatggagatcaaaaataggaaasctgctagtagatgggtacaacggtgggactattgtttca---accagtctcgtg-------------------gaggatgtcattcaa------------------tatadggatggt-gagaagacact-----------------------gattaaactggaa----------ttytgatt---a-----------gagatt------------tgaa-----cc--------k----tgaacatgt----------a------------------------ca-aaga--------aacat--------tttg-aagg-c----------ttt-----------taagcaatcaacc---------gctaaygaatt-----gagttcaaac-tccag---------------------------------------------------------------------------------------------------------------------------------------------------------------------------------------------------------------------------------------------------------------------------------------------------------------------------tttacatg--tttctct------------tag----aaatag------------------------------------------------------------------------------------------------------------------------------------------------------------------
>I28612_M038_Malvaceae_Brachichyton_bidwillii_seq1
---------------------------------------------------------------------------------------------------------------------------------------------------------------------------------------------------------------------------ctttttttttttatggtttctgttttttaaaat------------------------tgtatt-----gaagcattataa--------aaaa--ttgagaacatcaatttgaaaga----------------tcttttgtgtgatttggag-----------accgaggaagcagacctgactg---------------------------atatgtt-aattgac-----ag-----------aatga------------------g--------atgttt-cat-taaactatc-------tacatc----------tt-atttt--gg------------------ttcaggtcggagaagacttgactgagggtgaggccaaggta-------------------------------ttaatggagtatggttggataccaaatactggcttgggaacaatgctcaactaccgtgacagagttgttcatgatcgga------agaatgagagtgaga------tctcggaatggagatcaaaaataggaaagctgctagtagatgggtacaatggcggaactattgtttca---wccagcctcgca-------------------gaggatatcactgaa------------------tatgagcatggt-gtgaatacaca-----------------------gattaaactggaa-----------tctgatt---a-----------gagata------------tgac-----cc--------t----tgaacatg-----------tatatatct--------accatgcaca-gaga--------aacat--------tttg-aagg-c---------tttt-----------taggcaatgaacc---------actaatgatt-------------------------------------------------------------------------------------------------------------------------------------------------------------------------------------------------------------------------------------------------------------------------------------------------------------------------------------------------------------------------------------------------------------------------------------------------------------------------------------------------------------------------------------------------------------
>I28613_M039_Malvaceae_Eriotheca_macrophylla_seq1
------------------------------------------------------------------------------------------------------------------------------------------------------------------------------------------------------------------------------------------------------------------------------------------------aaacagaatac--------agaaa-ct--gagattcaatttgacmgac--------------tttttttttgcaatttggag-----------agtagggaagcagaactgactgca----------------------tctctatatt-gattgat-----at-----------aatga------------------g--------attttt-caatttaagyatt-------atcatc----------tt-atcttt-gg------------------ttcaggttggagaagacttgaccgaaggtgaggcaaaggtg-------------------------------ttaatggagtatggttggataccaaatactggcttgggaacaatgctcaactactgtgacagagttgttcatgatcgaa------aaaatgagagtgaca------gctcagaatggagatcaaaaataggaaagctgctagtagatgcgtataacggtggaactatygtctca---accagtctygta-------------------gaggatgtcatcgaa------------------c---aggacggt-gagaatactsg-----------------------gattaaactggaa----------ttctgatt---a-----------gagatt------------tgac-----cc--------t----agaacatga----------a--atattt--------accrtgcaca-aaga--------aacat--------ttca-aaag-c----------ttt-----------taggcaatc------------------------------------------------------------------------------------------------------------------------------------------------------------------------------------------------------------------------------------------------------------------------------------------------------------------------------------------------------------------------------------------------------------------------------------------------------------------------------------------------------------------------------------------------------------------------------------
>I28614_M040_Malvaceae_Hydrogaster_trinervis_seq1
------------------------------------------------------------------------------------------------------------------------------------------------------------------------------------------------agagcttttgttgggtaacagggctgtaatttct-tttccttattttcatttcgttacaa----------------------------------------------------------------agcattttaattct--ttggtc----------gtggctatggttct-tgtgt-----------------------------------------------------------atcccacatgaaacccagcccc-attattaagc-aagagaaaaaac--aacttgtggacg--------gtgttt-cat-tgaaatatc-------tgcatc----------tg-atgttt-gg------------------ttcaggttggagaggacttgaccgaaggtgaagcaaaggtg-------------------------------ttaatggagtttggttggattccaaatactggcttgggaacaatgctcaactgctgtgacagggttgttcatgaccggaagaacgagaacgagaacaaca------gctcagagtggagatc-aaaataggaaagctactagtagatgggtacaacggtggaacaattgtttca---actggtgtcatc-------------------gaagacatcactgaa------------------aacatggacggt-gagataacaca-----------------------ggttaagcaggaa----------tactaatt---a-----------gagatc------------tgat-----cc--------t----acaacatg----------taa-atattt-------------------agaa------caaaaag--------ttggcaagg-t----------ttt-----------tacgcatttaact---------actaatgaat------gaattcaaag-tccagt----------------------------------------------------------------------------------------------------------------------------------------------------------------------------------------------------------------------------------------------------------------------------------------------------------------------------tacatactttcctctt-----------gag----------------------------------------------------------------------------------------------------------------------------------------------------------------------------
>I28615_M041_Malvaceae_Pterygota_brasiliensis_seq1
----------------------------------------------------------------------------------------------------------------------------------------------------------------------------------------------------------------------tcctgttttttttttttatggtttctgttttatcaaaa------------------------tgtatt-----gaagcatcataa--------aaga--ttgagaacatcaattttacaga---------------tctttttgtgtgatagggaa-----------actaaggaagcagacctgactg---------------------------atatgtt-aattgat-----at-----------aatga------------------g--------atattt-cat-taaagtatct-----gtgcatc----------tt-atcttt-gg------------------ttcaggttggagaagacttgactgagggtgaggcaaaggtg-------------------------------ttaatggagtatggttggataccaaatactggcttgggaacaatgctcaactatcgtgacagagttgttcatgatcgga------agaatgagagtgaga------tctctgaatggagatcaaaaataggaaagctgctagtagatgggtacaatggtggaactattgtttca---accagtctcgcg-------------------gaggatgtcaccgaa------------------tacaagcatggt-gagaatacaca-----------------------gattaaacaggaa----------ttctgatt---a-----------gagata------------tgac-----cc--------t----tgaacatgt---------atatatatct--------gtcatgcacg-agta--------aacat--------tttg-aagg-c---------tttt-----------tagg-----------------------------------------------------------------------------------------------------------------------------------------------------------------------------------------------------------------------------------------------------------------------------------------------------------------------------------------------------------------------------------------------------------------------------------------------------------------------------------------------------------------------------------------------------------------------------------------
>I28616_M042_Malvaceae_Leptonichya_maranta_seq1
---------------------------------------------------------------------------------------------------------------------------------------------------------------------------------------------------------------------------atccttttttttacagtttctgttttctaaaaa------------------------tgctgt-----aacacagaatac--------aaaatgttgagacaatcaaggtgaaatag--------------atttcttgtgccatttggag-----------aatagggaagcagaactaattgtg----------------------actctgggctgtattggt-----at-----------tgtga------------------g--------ctgtttccat-tgacgtatc-------tgcata----------tg-atcttt-tg------------------ttcaggttggcgaagacttgactgatggcgaggcaaasgtt-------------------------------ttaatggagtatggttggataccaaatactggcttgggaacaatgctcaactactgtgacagagttgttcatgaccgga------agaacgagantgaca------gctcagagtggagatcaaaaataggaaagctgctagtagatgggtacaatggtggaattattgtctca---gcaagtcttgtg-------------------gagaatgtcattgaa------------------gacgagdatggt-gagaatacaca-----------------------gattaagttggaa----------tactgatt---a-----------gagatt------------tgat-----cc--------c----aaaacatgt----------aa-atatgtaa-----------------agga--------aactt--------ttgg-aagg-c---------tttt-----------trggcaatcaact---------attaat-----------------------------------------------------------------------------------------------------------------------------------------------------------------------------------------------------------------------------------------------------------------------------------------------------------------------------------------------------------------------------------------------------------------------------------------------------------------------------------------------------------------------------------------------------------------
>I28617_M043_Neuradaceae_Neurada_procumbens_seq1
-------------------------------------------------------------------------------------------------------------------------------------------------------------------------------------------------------------------------------------------------------------------------------------------------------atat--------------ctgacctagttacttgtatacacaca------------------------------------------cacacacacacacacacacacacacacaca----------------catatatata-tattgcttt---at----------------------------------g--------gggttg-----tagaatctga------tgcctc----------tggatatgt-tg------------------ttaaggttggagaagacctgagtgagggtgaagcaaaggtg-------------------------------ttaatggattatggttggataccaaatactggcttggggacgatgcttaattattgcgacagagttattcatgaccgga------gaaatgagagggaaa------tgtcagaatggaaatcgaagattgggaagatgctgattgatggatataacagtggaagtattgtttcagtgaccagtatccct----------------------gaggtcactgaa------------------agtggggatgac--------------actc-------------ggactattaagcaggaa----------tactaacc---a-----------caggtt------------tgtt-----tccg------t-ga-agaacacac-------------------------------------------------------------------------t---------------------------------------------------------------------------------------------------------------------------------------------------------------------------------------------------------------------------------------------------------------------------------------------------------------------------------------------------------------------------------------------------------------------------------------------------------------------------------------------------------------------------------------------------------------------------------------------------------------------
>I28618_M044_Malvaceae_Pentace_laxiflora_seq1
-----------------------------------------------------------------------------------------------------------------------------------------------------------------------------------------------------atacaaaaa----------------------tttgaaaacgttaatttgacagat------------------------agttgttggccaaaaaaggggaa--------aa------------------ttgacaga----------------tagtttgtgcaatttggag-----------actaggaaagcagatgtgactgca----------------------tttctttgtt-aactgat-----at-----------gatga------------------g--------aagttt-cgc-taaagtatc-------tgcatcttc-------ttaaccttt-gg------------------ttcagattggagaagacttgaccgaaggtgagggaaaggtg-------------------------------ttaatggagtatggttggataccaaatactggcttgggtacaatgctgaattactgtgacagagttgtycatgatcgga------agaatgagagtgaca------gctcagaatggagatcgmaaataggaaagctgctagtagatgggtacaatggtggaactattgtttcg---accagtctcgyg-------------------gagaatgtcattgaa------------------cacaaggattgt-gagaatacaca-----------------------ggttaaagtggaa----------ttctgatt--ag-----------aagatt------------tgac-----cc--------t-------acatgt----------aa-atatttagttayttaccaagcacc-aaga--------aacat--------ttgg-aaag-c----------ttt-----------taggcaatgaatt---------actaataaat------gagctcaaac-ttcag---------------------------------------------------------------------------------------------------------------------------------------------------------------------------------------------------------------------------------------------------------------------------------------------------------------------------g-----------------------------------------------------------------------------------------------------------------------------------------------------------------------------------------------------------
>I28619_M045_Malvaceae_Phragmotheca_mammosa_seq1
---------------------------------------------------------------------------------------------------------------------------------------------------------------------------------------------------------------gtacattggacatccttttttttaaagggttcgcttttctaaaat------------------------tgtagt-----aaaacagaatac--------agaaa-ttgagagagtcagtttgacaga-----------------tttttrtkcaatttgtag-----------agtagggaagcagaactgactgtg----------------------tctctatgtt-aattgat-----ac-----------aatgg------------------g--------atgttt-cac-taaagtatt-------ttcatc----------tt-atcttt-gg------------------ttcaggttggagaagacttgactgaaggtgaggcaaaggtg-------------------------------ttaatggagtatggttggataccaaatactggcttgggaacaatgctcaactactgtgacagagttgttcatgatcgaa------aaaatgagagtgaca------gctcggaatggagatctaaaataggaaagctgctagtagatgcgtataacagtggaactattgtctca---actagtctcgta-------------------gaggatgtcatcgaa------------------c---aggacdgc-aagaatacaca-----------------------gattaaactagag----------ctctgatt---a-----------gagatt------------tgac-----cc--------t----agaacatga----------a--atattt--------accatrcaca-aaka--------aacat--------ttcg-aaag-c----------ttt-----------tatgccatcaacc---------agtaaggaa--------------------------------------------------------------------------------------------------------------------------------------------------------------------------------------------------------------------------------------------------------------------------------------------------------------------------------------------------------------------------------------------------------------------------------------------------------------------------------------------------------------------------------------------------------------
>I28620_M046_Malvaceae_Camptostemon_shultzii_seq1
-----------------------------------------------------------------------------------------------------------------------------------------------------------------------------------------------------------------------------------------------------------------------------------------------------------------------------------------------------------------------------twgga-----------tgaaaataaac---------------------------------------------------------------------------a------------------t--------agattt-cct-tgaaggctt-------ttcatc----------tt-attttt-gg------------------ttcaggttggagaagacttgactgaaggtgaggcaaaggtg-------------------------------ttaatggagtatggttgggttccgaatactggcttgggaacaatgctcaactaccgtgacagagttgtccatgatcgaa------aaagtgagaytgaca------gctcggaatggagatcaaaaataggaaagctgctagtagatgcatataatggtggaactattgtctca---accggtctwgta-------------------gaggatgtcwctgaa------------------c---aggacggg-gagaatataca-----------------------cattaaactggaa-----------------------------------------------------------------------------------------------------------------------------------------------------------------------------------------------------------------------------------------------------------------------------------------------------------------------------------------------------------------------------------------------------------------------------------------------------------------------------------------------------------------------------------------------------------------------------------------------------------------------------------------------------------------------------------------------------------------------------------------------------------------------------------
>I28621_M153_Malvaceae_Trichospermum_sp_seq1
--------------------------------------------------------------------------------------------------------------------------------------------------------------------------------------------------------tggtgggtaacggggctgtaatatsa-tttccttattttcatttcgttataa----------------------------------------------------------------ggcattcaaattct--atgctc----------gtggttgtggttt-acttct-----------------------------------------------------------atcctacatgaaactcaactgc-ataattaagc-acgaggaaagac--atcttgcagagggt--gtttgtgttt-cat-tgaaatatc-------tgcahc----------tg-atgttt-gg------------------ttcaggtcggagaggacttgactgaaggtgaagctaaggtk-------------------------------ttaatggagttcbgttggatgccaaataccggcttgggaacaatgctcaactactgtgacagagttgttcatgaccgga------agaatgagagngana------gctcagagtggadatcaaaaataggaaagctactggtagatggttacaacggtggatctatagtttca---gccagtgtggtc-------------------gaagacaccatcgaa------------------agcaaakatgtt-gadattacaca-----------------------gattaagcaggaa----------ttgtaatt---a-----------gagatc------------tgat-----cc--------a----traacatg----------tga-atatcc-------------------ggat------taagca----------------gg-t----------ttk-----------tatgtatttaacc---------acawatgacc------gagttcaaag-tccagttac----------------------------------------------------------------------------------------------------------------------------------------------------------------------------------------------------------------------------------------------------------------------------------------------------------------------atgtaaatamtgwccagg------------gaa----agggac------------------------------------------------------------------------------------------------------------------------------------------------------------------
>I28623_M048_Malvaceae_Abroma_augusta_seq1
----------------------------------------------------------------------------------------------------------------------------------------------------------------------------------------------------------------------------tgcttctttttatgggttctgtattctaaaaa------------------------tgtagt-----aaaacagaatac--------aaaaagttgagaaaatcaagttgacaga------------------ttttgtgccatttgaag-----------actagggaagcagaactagttgtg----------------------actctaggat-tactaat-----at-----------tgcaa------------------g--------atgttt-cat-tgaagtatc-------ttcatc----------tg-accttt-gg------------------ttcaggttggagaagatttgactgatggcgaggcaaaggtt-------------------------------ttaatggagtatggttggataccaaatactggcttgggaacaatgctcaactactgtgacagagttgttcatgaccgtc------agaacgaaagcacca------gcttggagtggggatcaaaaataggaaagctgctagtagatgggtacaatggtggaactattgtttca---gccagtctggca-------------------gagaatgtcattgaa------------------gacaaggatggt-gagaatacaca-----------------------aattaagctagaa-gtctgagaattctgatt---a-----------gagata------------tgat-----cc--------t----agaacatgt----------aa-atatgtaa-----------------agga--------aacat--------ttag-aagg-c----------ttt--------------------------------------------------------------------------------------------------------------------------------------------------------------------------------------------------------------------------------------------------------------------------------------------------------------------------------------------------------------------------------------------------------------------------------------------------------------------------------------------------------------------------------------------------------------------------------------------------------
>I28624_M049_Malvaceae_Corchoropsis_tomentosa_seq1
--------------------------------------------------------------------------------------------------------------------------------------------------------------------------------------------------------------------------------------------ctttgtgtaktwarwytk----------------awytgatattgtta-gcaagtagaaaaacaaccggctagaac----ttcactctaatttcacaga----------------tgttttgtgtgatttgag------------gttagggaagctgaagtgactgcg----------------------cgtctgtt---aattgat-----at-------------------------------------------aattttattt-taaagtttc-------tgcatc----------tt-accttt-gg------------------ttcagattggagaagacttgactgaaggtgagggaaaggtg-------------------------------ttaatggattatggttgggcaccaaatactggcttgggaacaatgctcaattactgtgacagagtagttcatgacagga------agaatgagagcgaca------gctcagagtggagatcgaaaataggaaagatgcttgtagacgggtacaacagtggaactaccgtttca---accagtttcttgka----------------cdwagatcccgttgaa------------ggtgaacacgaggatggt-gagaatccaca-----------------------ggttaaactggaa----------ttttaatt---a-----------gcgattt-----------gact-----ccc-------t----agaacatgt---------aaatatattt--------accatgcaca-aaga--------aactt--------ttgg-aaag-c----------ttt-----------taggcaatcaa----------------------------------------------------------------------------------------------------------------------------------------------------------------------------------------------------------------------------------------------------------------------------------------------------------------------------------------------------------------------------------------------------------------------------------------------------------------------------------------------------------------------------------------------------------------------------------
>I28625_M193_Malvaceae_Apeiba_tibourbou_seq1
--------------------------------------------------------------------------------------------------------------------------------------------------------------------------------------------------------------gtaactgggctgtaatttcattttccttattttccctatgtcataa----------------------------------------------------------------gacattttattct---atgctc----------atggttattgttttccttgt-----------------------------------------------------------atcctacatgaaactcaattgctatcattaagc-atgacaaaaaac--ttcttacagagg--------atgttt-cat-tgaaatatc-------tgcatt----------tg-atgttt-gg------------------ttcaggttggagaggacttgactgaaggtgaagcgaaggtg-------------------------------ttaatggagtttggttggataccaaatactggcttgggaacaatgctcaactactgtgacagagttgttcatgaccgga------agaatgagagtgaca------gctcagagtggagatcaaaaataggaaagctactagttgatgggtacaacggtggaactattgtttcg---agcagcattgtc-------------------gaagatgtcatcgaa------------------caagagtctggt-gagaatataca-----------------------gattaagcaggaa----------ttctgatt---a-----------gagatt------------tgat-----ct--------t-tagatcacatg----------taa-atattt-------------------agaa------caagca---------tctggaaga-c----------ttta------tcttaacacatttaacc---------actaatgaat------gagttcaaag-tcctatt---------------------------------------------------------------------------------------------------------------------------------------------------------------------------------------------------------------------------------------------------------------------------------------------------------------------------tacacgctttcctct------------tat----aagtaggaaacat---------------------------------------cgg-----------------------------------------------------------------------------------------------------------------
>I28626_M226_Malvaceae_Helicteres_guazumifolia_seq1
-----------------------------------------------------------------------------------------------------------------------------------------------------------------------------------------------------------------------------------------gggttctgttttccaaaaa------------------------tgtatt-----agaactgaatac--------agcaacttggaa----tcatttgacagat--------------tttttttgtgcgatttgtcag----------agtagggaagcagaactggctgcaactcta---------------ttctctatgtt-aattgac-----at-----------agtga------------------g--------atgttt-cac-taaagtatg-------tgcattgt-----------atcttt-ga------------------ttcaggttggagaagacttgactgaaggtgaggcaaaggtg-------------------------------ttaatggagtatggttggataccaaatactggcttgggaacaatgctcaactaccgtgacagagttgttcatgaccgca------agaacgagaaagaca------gcycagaatggagatcaaaaataggaaagctgctaatagatgggtacaacggtggaactatcgtctct---accagttttgtg-------------------gagaatgtcatcaaa------------------gcggaggacggt-gagaatacaca-----------------------gattaaactggaa----------ttctgattt--a-----------gagatt------------tgac-----cct-------a----gaaacaagt----------aa-atagtt--------tccatgcata---------------cat--------ttkg-aaag-c----------ttt-----------taggcaatca-----------------------------------------------------------------------------------------------------------------------------------------------------------------------------------------------------------------------------------------------------------------------------------------------------------------------------------------------------------------------------------------------------------------------------------------------------------------------------------------------------------------------------------------------------------------------------------
>I28628_M051_Malvaceae_Werklea_horrida_seq1
-----------------------------------------------------------------------------------------------------------------------------------------------------------------------------------------------------------------atacttcaggcatccttttttatagggttcccttctctaaaat------------------------tgtagtaaca---------------------------tcaaaaaagtcagtttgacagt----------------tttttggtgcaatttggag-----------ggtagrgaagcavcactgagtgca----------------------tctstatgtc-aattgat-----at-----------aatgagc---------------tg--------htgtt--cac-tcgtgtatt-------ttcmtc----------tt-atkttt-gg------------------tacagattggagaagacttgactgaaggtgaggcraaggtg-------------------------------ttactgcagtatggttggkttccraatactggcttgggaacaatgctcaattactgtgacagagttgtccatgatcgaa------aaaacgagaatgaca------gctcrgaatggagatcaaaaataggaaagctgctggcagatgcatataatggtggaactattgtctca---agcagtctygtw-------------------gaggatgtcaasgaac---------------------agtmcggt-gtaaatacaga-----------------------gattaaacaggag----------ctttgatt---a-----------taggtt------------tgac-----cc--------t----agaacatgagctca-aaccca-gttttttg---tg--gttttctcttagaa-----cagggcatgtc--taattgataattgc----------ttt-----------cataggttcagcta--------ggtagaaaattc---tgaattc-----tccaa---------------------------------------------------------------------------------------------------------------------------------------------------------------------------------------------------------------------------------------------------------------------------------------------------------------------------ttt---------------------------------------------------------------------------------------------------------------------------------------------------------------------------------------------------------
>I28629_M052_Malvaceae_Spirotheca_rosea_seq1
--------------------------------------------------------------------------------------------------------------------------------------------------------------------------------------------------------------------------------tccccctaagaattctcttttctaaagtt-----------------------ggtagt-----aaagcagaatag--------agaaa-ct--gggactcagtttgacaga----------------ttttttgtgcaatttagag-------------tgtggaagcagaactgactgca----------------------tctctatatt-gattgat-----at-----------aatga------------------g--------atgttt-cag-ttaagtctt-------ttcatc----------tt-atcttt-gg------------------ttcagattggagaagacttgactgaaggtgaggcaaaggtg-------------------------------ttaatggagtacggttggataccaaatactggcttgggaacaatgctcaactactgtgacagagttgttcatgatcgaa------aaaatgagagtgaca------gctcagaatggagatcaaaaataggaaagctgctggtagatgcatataacggtggaactgttgtctca---accagtctcgta-------------------gaggatatcatcgaa------------------cagaaggatggt-gagaatactca-----------------------gattaaactggaa----------gtctgatt---a-----------gagatt------------tgac-----cc--------t----agaacatga----------a--atattt--------tccatgcaca-aaga--------aacat--------ttct-gaag-c----------ttt-----------tag------------------------------------------------------------------------------------------------------------------------------------------------------------------------------------------------------------------------------------------------------------------------------------------------------------------------------------------------------------------------------------------------------------------------------------------------------------------------------------------------------------------------------------------------------------------------------------------
>I28630_M053_Malvaceae_Huberodendron_swietenioides_seq1
---------------------------------------------------------------------------------------------------------------------------------------------------------------------------------------------------------caagaagcacatcga--acatcctttttttaagggttctcttttcaaaaat------------------------ggtagt-----amaacagaatwc--------agaat-tc-agagagtcaatctgacaga----------------ttttttgtgcgctttggag-----------agtagggaagcagaactgactgca----------------------tctccgtatt-aattaat-----at-----------aatga------------------g--------atgttt-cac-tgaagtata-------ttcatc----------tt-atcttt-gg------------------ttcaggttggagaagacttgactgaaggtgaggcaaaggtg-------------------------------ttaatggagtatggttggataccaaatactggcttgggaacaatgctcaactactgtgacagagttgttcatgatcgaa------aaaatgagagtgaca------gctcagaatggagatcaaaaataggaaagctgctagtagatgcatacaacggtggaactattgtctca---accagtctctta-------------------gaggatgtcatcgaa------------------cagaaggayggt-gagaatacacc-----------------------aattaaaatggaa----------atctgatt---a-----------gagattt-----------tgac-----cc--------t----agaacatga----------a--atattta------caccatgcaca-aag---------aatat--------ttcgtaaag-c----------ttc-----------aaggcaatcaact---------accaaggaat------gagta--------------------------------------------------------------------------------------------------------------------------------------------------------------------------------------------------------------------------------------------------------------------------------------------------------------------------------------------------------------------------------------------------------------------------------------------------------------------------------------------------------------------------------------------------
>I28631_M054_Malvaceae_Trochetiopsis_benjaminae_seq1
-----------------------------------------------------------------------------------------------------------------------------------------------------------------------------------------------------------------------------------atattttttacttgtacgttaagta------------------------tattgtta-gcaagtagagaaacag-cggctagaac----atcacacggatttcacaga----------------tgttttgtgtgatttgag------------atta-ggaagctgaagtgattgtg----------------------tctctgta---aattgat----aat-----------agtgg---------------------------acacttttat-tgaagtttt-------tgcatc----------tttaccttt-gg------------------ttcaggttggagaagacttgactgaaggtgagggaaaggta-------------------------------ttaatgtgttacggttgggtacccaatactggcttgggaacaatgctcaattactgtgacagagtagttcacgaccgga------agaatgagagcaaca------gctcagagtggagattgaaaataggaaagatgctcgtagacgggtacaacagcggaacaattgtttca---actggtctcgtt-------------------gaggatctcgttgaagat---------gatgaacacaaggacggt-gagtatccaca-----------------------ggttaaactggaa----------ttttaatt---a-----------tagattt-----------agac-----tcc-------t----agaacatgt---------aaa-atattc--------gccatgcaca-aaca--------tgcat--------ttcg-aaag-c----------ttt-----------taggcaatcgacc---------acagatga---------------------------------------------------------------------------------------------------------------------------------------------------------------------------------------------------------------------------------------------------------------------------------------------------------------------------------------------------------------------------------------------------------------------------------------------------------------------------------------------------------------------------------------------------------------
>I28632_M055_Malvaceae_Eriolaena_candollei_seq1
------------------------------------------------------------------------------------------------------------------------------------------------------------------------------------------------------------------------------------------------------------------------------------------------------aaaacaaccggctagaac----atcacacggatttcamaga----------------tgtttcgtgtgatttgag------------atta-ggaagctgaaatgatagtc----------------------tctctgta---aattgat-----at-----------ggtga---------------------------acacttttat-cgaag---------------------------tttaccttc-gg------------------ctcaggttggagaagacttgactgaaggtgagggaaaggta-------------------------------ttaatgggttacggttgggtaccgaatactggcttgggaacaatgctcaatkactgtgacagagtagttcatgaccgga------agaatgagagcgaca------gctcggagtggagatcraaaataggaragatgcwyrtwgacgggtacaacagcggaackaccktttca---acyggtctcgt-------------------------------tgaagat---------gatgaacgcaaggacggt-gagtatccaca-----------------------ggttaaactggaa----------ttttaatt---a-----------gagattt-----------cgac-----tcc-------t----agaacatgt---------gaa-a---------------------------------------------------------------------------------------------------------------------------------------------------------------------------------------------------------------------------------------------------------------------------------------------------------------------------------------------------------------------------------------------------------------------------------------------------------------------------------------------------------------------------------------------------------------------------------------------------------------------------------------------------------------------------------
>I28633_M056_Malvaceae_Adansonia_digitata_seq1
---------------------------------------------------------------------------------------------------------------------------------------------------------------------------------------------------------------------------ttcctttctataargagttctcttytctaaagt------------------------tgtagt-----aaaacggaatac--------agaaa-ct-wgaaagtmaatttgacara----------------ttttttgtgcaatttggaga----------agtagggaagcagaactgactgma----------------------tctctatatt-gattgat-----at-----------aatga------------------g--------atgttt-cac-ttaaktatt-------ttcatc----------tt-atcttt-gg------------------ttcaggtcggagaagachtgaccgaaggtgaggcaaaggtg-------------------------------ttaatggagtatggttggataccaartactggcttrggahcaatgctyaactactgtgacagagttgttcatgatcgaa------aaaatgagagtgaca------gctcggaatggagatcaaaaataggaaagctkctagtagatgcatataacggtggaacgattgtgtca---accagtctcgta-------------------gaggatktcatcgaa------------------cagaagkatggt-gagaatdctga-----------------------gattaaactggar----------ttctgatt---a-----------gagatt------------tgac-----cc--------t----agaacatga----------a--atattt--------accatgcaca-aagg--------aacat--------tttg-aaag-c----------ttt-----------taggcaatcaac----------agtaagaaat------gagtycaa-----------------------------------------------------------------------------------------------------------------------------------------------------------------------------------------------------------------------------------------------------------------------------------------------------------------------------------------------------------------------------------------------------------------------------------------------------------------------------------------------------------------------------------------------
>I28635_M058_Malvaceae_Byttneria_aculeata_seq1
--------------------------------------------------------------------------------------------------------------------------------------------------------------------------------------------------------------------------------------------tactcatttgctataatta--------------------------------accgcatgaaag-------tgacaa-tttataacattattatgaggagaaa--ttatatgattgtttactgcattacattgaa--------------------------------------------------gatacatttttcacacccaagcatcgtga-att----------gatgagga---tgtcaaccataagatycttatacgttg-gat-taaaaaaaaat--agctgcatc----------tg-attttyttg-----------------cttcaggttggagaagacttgaccgatggtgaggcaaaggtt-------------------------------ttaatggagttcggttggdtaccaaatacaggcttgggaacaatgctcaactactgcgahagagtttatcatgatcgga------agcacgagagtgata------gttctgagtggagatcgaaaataggaaagctgytagtagatggttacaatggtggaactattgtttca---gtcatttcggcr-------------------gactgtgtcgtggaa------------------gatgagggtggc-cagaagacaca-----------------------gatcaaggtggaa----------ctctgatct--------------cagatt------------tgat-----cc--------t----acaaagagg---------taa-atattcca-----------------akga--------aacat------------------t------------------------taggctatgaacca--------tttaacaaa--------------------------------------------------------------------------------------------------------------------------------------------------------------------------------------------------------------------------------------------------------------------------------------------------------------------------------------------------------------------------------------------------------------------------------------------------------------------------------------------------------------------------------------------------------------
>I28636_M059_Malvaceae_Pterospermum_pierrei_seq1
-------------------------------------------------------------------------------------------------------------------------------------------------------------------------------------------------------------------------------------tttccgttgttcttttttacaaaa-----------------------tgtagt-----aacacagaatact-----ttaaaaa-ctgagagcattaatttcacagat-----------ttttattttgttgtgatgtgagg------------ctaggaaagctgaagtgactgta----------------------tctctatgtt-aagtgat-----at-----------aatga------------------a--------ttgttt-cat-taatgttta-------tgcatc----------tt-acattt-gg-----------------ttcaaggttggacaagacttgactgaaggtgaggcaaaggtg-------------------------------ttaatggagtatggttgggtaccaaacactggcttgggaacaatgctcaattaccgcgayagagttgttcatgaccgga------agaacgagagtgaca------cctcagagtggagatcgaaaataggaaagctgctcgtggacggctacaacagcggaactattgtttca---accagtctcgtg-------------------gaggatgtcgtcgaa------------------cacatggatggt-gagaatcctca-----------------------ggttaaacttgaa----------tattgaty---a-----------gagatt------------tgac-----scc-------w----agaacatgt----------aaaatatata-----ccatcatgcata-aagaaacaa--taatat--------tagk-aaas-c----------ttt-----------tg-----------------------------------------------------------------------------------------------------------------------------------------------------------------------------------------------------------------------------------------------------------------------------------------------------------------------------------------------------------------------------------catgtttttctct-------------------------------------------------------------------------------------------------------------------------------------------------------------------------------------------
>I28637_M060_Malvaceae_Duboscia_vifidiflora_seq1
---------------------------------------------------------------------------------------------------------------------------------------------------------------------------------------------------------------taaccgggctttaatttcg-tatccttatttttctttccttacaa----------------------------------------------------------------ggcattttaattct--atgctc----------atgcttatggttttacttct-----------------------------------------------------------atcctccatgaaactcaactgc-attatcaagc-ttgaggaaaaac--aacttgcag-gg--------atgttt-cat-tgaaatatc-------tgcatc----------tg-atgttt-gg------------------ttcaggttggagaggacttaactgaaggtgaagcaaaggtg-------------------------------ttaatggagttcggttggatgccaaatactggcttgggaacaatgttaaactactgtgacagagttgttcatgaccgga------agaatgagagtgaca------gctcagagtggagatcaaaaattggaaagctactagtagatgggtacaacagtggaactattgtttca---accagtgtagtc-------------------gaaaacatcattgaa------------------aacaaggatggt-gagattacaca-----------------------gattaagcaggaa-----------ttcgatt---a-----------gagatt------------tgat-----cc--------t----ataacatg----------taa-atattt-------------------agta------caaaca---------tttggaag-------------------------------------------------actaatggat------gagttgaaag-tccagtt---------------------------------------------------------------------------------------------------------------------------------------------------------------------------------------------------------------------------------------------------------------------------------------------------------------------------tacatgctttcttct------------cag----aagtaggaaatgt---------------------------------------tatggg--------------------------------------------------------------------------------------------------------------
>I28638_M061_Malvaceae_Basiloxylon_brasiliensis_seq1
-------------------------------------------------------------------------------------------------------------------------------------------------------------------------------------------------------------------attgaacatccttttttgttatggtttctgttttctaaa-----------------c--------tgtatt-----gaagcatcataa--------aaaat-ttgagaatatcaattttacaga----------------tcttttgtgtgacttggag-----------actaaggaagcagacctgactt---------------------------atatgtt-aattgat-----at-----------aatga------------------g--------atgttt-cat-taaagtatc-------agcatc----------tt-atcttt-gg------------------ttcaggttggagaagacttgactgagggtgaggcaaaggtg-------------------------------ttaatggagtacggttggataccaaataccggcttgggaacaatgctcaactaccgtgacagagttgttcatgatcgga------agaatgagagtgaga------tctcggaatggagatcaaagataggaaagctgctaattgatgggtacaacggtggagctattgtttca---accagcctagca-------------------gaggatatcactgaa------------------tacaaacttggt-gagaatacaca-----------------------ggttaaactggaa-----------tctgacc---a-----------gagata------------tgac-----cc--------t----tgaacatg-----------tatatatct--------accatgcaca-agga--------aacat--------tttg-tagg-c---------ttct-----------taggcaatgaacc---------actaatgactt-----gagttcaaac-tccagta------------------------------------------------------------------------------------------------------------------------------------------------------------------------------------------------------------------------------------------------------------------------------------------------------------------------ctttacatgattttctct------------ta-----------------------------------------------------------------------------------------------------------------------------------------------------------------------------
>I28639_M249_Malvaceae_Gyranthera_amphibiolepis_seq1
---------------------------------------------------------------------------------------------------------------------------------------------------------------------------------------------------------------------------catcctttttttaagggttctcttttctaaa---------------------------gttgt-----aaaacagaatac--------agaat-tc-agagagtcaatatgacaga----------------ttttttgtgcactttggag-----------agtagggaagcagaaccgactgca----------------------tctctatatt-aattgat-----at-----------aatga------------------g--------atattt-cac-ttgagtata-------ttcatc----------tt-atcttt-gg------------------ttcaggttggagaagacttgactgaaggtgaggcaaaggtg-------------------------------ttaatggagtatggttggataccaaatactggcttgggaacaatgctcaactactgtgacagagttgttcatgatcgaa------aaaatgagagtgaca------gctcagaatggagatcaaaaataggaaagctgctagtagatgcctacaacggtggaactactgtctca---accagtctcgta-------------------gaggatgtcattgaa------------------cagaaggacggt-gagaatacacc-----------------------aattaaactggaa----------atctgatt---a-----------gagattt-----------tgac-----cc--------t----agaacatga----------a--atattta------caccatgcaca-aaga--------aacat--------ctcgtaaag-c----------ttt-----------taggcaatcaacc---------actaaggaat-------ggttcaaac-tccag---------------------------------------------------------------------------------------------------------------------------------------------------------------------------------------------------------------------------------------------------------------------------------------------------------------------------ttttcatgtt--------------------------------------------------------------------------------------------------------------------------------------------------------------------------------------------------
>I28640_M062B_Malvaceae_Diplodiscus_paniculatus_seq1
---------------------------------------------------------------------------------------------------------------------------------------------------------------------------------------------------------------------------------------------------------------------------------------------------------------------------------------------ga----------------tggtttgtgcaatttggag-----------actaggaaagcagatgtgaatgca----------------------tttctttgtt-aattgat-----at-----------tatga------------------g--------atgttt-cgc-taaagtatc-------cgcatcttc-------tt-accttc-gg------------------ttcagattggagaagacttgaccgaaggtgagggaaaggtg-------------------------------ttagtggagtatggttggatgccaaatactggcttgggtactatgctgaattactgtgacagagttgttcatgatcgga------agaatgagagtgaca------gctcagaatggagatcgaaaataggaaagctgctagtagatgggtacaatggtggaactattgtttcg---accagtctygcg-------------------gagaatgtcattgam------------------cgcaaggattgt-gagaatacaca-----------------------ggttaaagtggaa----------ttctgatt--ag-----------aarakt------------tgac-----cc--------t-------acatgt----------aa-atatttagttatttaccatgccct-agga--------aacat--------ttgg-aaag-c----------ttt-----------taggcaatgaatt---------actaataaat------gagy---------------------------------------------------------------------------------------------------------------------------------------------------------------------------------------------------------------------------------------------------------------------------------------------------------------------------------------------------------------------------------------------------------------------------------------------------------------------------------------------------------------------------------------------------
>I28641_M063_Malvaceae_Brownlowia_peltata_seq1
-----------------------------------------------------------------------------------------------------------------------------------------------------------------------------------------------------------------------------------------------------------------------------------------------aaaaagggaaac--------aa------------------ttgacaga----------------tagtttgtgcaatttggag-----------actaggaaagcagatgtgaatgca----------------------tttctttgtt-aattgat-----at-----------tatga------------------g--------atgttt-cgc-taaagtatc-------tgcatcttc-------tt-accttc-gg------------------ttcagattggagaagacttgaccgaaggtgagggaaaggtg-------------------------------ttaatggagtatggttggataccaaatactggcttgggtacwatgctgaattactgtgacagagttgttcatgatcgga------agaatgagagtgaca------gctcagaatggagatcgaaaataggaaagctgctagtagatgggtacaatggtggaactattgtttcg---accagtctcgcg-------------------gagaatgtcactgag------------------cacaaggattgt-gagaatacaca-----------------------ggttaaagtggaa----------ttctgattaaaa-----------aagatt------------tgac-----cc--------t----acaacatgt----------aa-atatttagttatttaccatgcacc-aaga--------aacat--------ttgg-aaag-c----------ttt-----------taggcaatgaatt---------actaacaaat------gagctcaaac-ttcag---------------------------------------------------------------------------------------------------------------------------------------------------------------------------------------------------------------------------------------------------------------------------------------------------------------------------gttacatttgttc-----------------------------------------------------------------------------------------------------------------------------------------------------------------------------------------------
>I28642_M064_Malvaceae_Burretiodendron_esquirolii_seq1
-------------------------------------------------------------------------------------------------------------------------------------------------------------------------------------------------------------------------------------------------------------------------------------------------------------------------------------------------------------------------------------------------------------------------------------------------------------------t-----------natga------------------g--------atgttt-tat-taaagtttc-------tgcatt----------ttacctttt-gg------------------ttcaggttggagaagacttgactgaaggtgagggaaaggtg-------------------------------ttaatggagtttggttgggtaccaaatactggcttgggaacaatgctcaattaccgcgacagagttgtccatgaccgga------agaatgagagcgaca------gctcagagtggagatcgaaaatcggaaagctgctagttgacgggtacaacggtggaactattgtttca---accagtctcatg-------------------gacgatgtcgttgaa------------------cacgaggatggt-gaggatacaca-----------------------ggttaaagttga----------------att---a-----------gaaatt------------tgac-----ccc-------t----agaacaggt----------aaaatattta-----tcaccatgctta-aaga--------aatat--------ttcg-aaag-c----------ttt--------------------------------------------------------------------------------------------------------------------------------------------------------------------------------------------------------------------------------------------------------------------------------------------------------------------------------------------------------------------------------------------------------------------------------------------------------------------------------------------------------------------------------------------------------------------------------------------------------
>I28643_M065_Malvaceae_Hermannia_flammea_seq1
--------------------------------------------------------------------------------------------------------------------------------------------------------------------------------------------------------------------------------tctttttatgggttctgttttccaaaaa----------------------------------caaagcaaaataga-----acaaaac-ttgagaacatcratttgayggg------------------mtatttttgaytaggag------------acaaggacgyagaactgactrca----------------------ttkmtaggty-aattgat-----ac-----------aatga------------------g--------atgttt-cat-twaagtttc-------ygcaac----------tgatctttt-gg------------------ttcaggttggagaagacttgactgaaggygaggcaaaggtg-------------------------------ctaacggagtttggttggataccaadtaccggcttgggaacaatgctcaaytatcgtgacagagttgttcatgaccgga------agaatgagagtgaca------gctcagagtggagatcaaagataggaaagctgctagtagatggktacaacggtggatctattgtctca---accagtctcgtt-------------------gagaatgtcgacgaa------------------tgcaaagatggt-gmgaatgtaca-----------------------gattaagctggaa-----------tgtgatt---a-----------gagatt------------tgat-----cc--------t----agaatgtta-------------atattt--------accatgcaga-aata--------aacat--------ttta-aagg-ctttttttagcctt-----------taggcaatcaatc---------actaatgaat-------agttcaaa----------------------------------------------------------------------------------------------------------------------------------------------------------------------------------------------------------------------------------------------------------------------------------------------------------------------------------------------------------------------------------------------------------------------------------------------------------------------------------------------------------------------------------------------
>I28644_M066_Malvaceae_Thomasia_solanaceae_seq1
------------------------------------------------------------------------aatg-------------------------------------------------------------------------------------------------------------------------------------------------------tattaagggtct-------------------------------------tatggg-----aatgccaagcat--cccctgaaatcggtagaaattttaatatgacagcaat---------aaaatgtgcaatgccttttggcaatggatgtcg-ggctattaagaagaactgactgca----------------------tctcgaggtt-aattgattc----------------aatga------------------g--------atgttt-cat-taaactatc-------tgcatc----------tg-atcatt-gg------------------ttcaggttggagaggacttgactgaaggtgaggcgaaggtg-------------------------------ttaatggagtatgggtggctaccaaatactggcttgggaacaatgctcaactaccgcgacagagttgttcatgaccgca------agaatgagagtgaca------gctcagagtggagatcaaagataggaaagctgctaatagatgcgtacaacggcggaactatcgtttca---accgctctcgct-------------------gagaatgtcaatgaa------------------cgcaagaatggt-gagaatacaga-----------------------gattaagttggaa----------ctgtgatt---a-----------gagatt------------tgat-----cc--------t----agaatgtaa-------------atattt-----tacaccatgcaga-aaga--------accat--------ttgg-aagg-c----------ttt-----------aaggacatcaacc---------actaatgagtt-----gagttcaaac-tccag---------------------------------------------------------------------------------------------------------------------------------------------------------------------------------------------------------------------------------------------------------------------------------------------------------------------------tgtaaatgtttctgtct------------tag----gaatagaaaaat-----------------------------------------gtc----------------------------------------------------------------------------------------------------------------
>I28645_M067_Malvaceae_Guichenotia_ledifolia_seq1
-----------------------------------------------------------------------------------------------------------------------------------------------------------------------------------------------------------------------------------tattaagggtctt------------------------------------tatggg-----aatgccaagcat--cccttgaaatcgatagaaagtttaatatgacagcaat---------aaaatgtgcaatgccttttggcaatggatgttgttcttatttagaagaactgactgca----------------------tctcgaggtt-aattgattt----------------aatga------------------a--------atgttt-cat-taaactatc-------tgcatc----------tg-atcatt-gg------------------ttcaggttggagaggacgtgactgaaggcgaggcgaaggtg-------------------------------ttaatggagtatggctggctaccaaatactggcttgggaacaatgctcaactaccgcgacagagtcgttcatgaccgga------agaatgagagtgaca------gttcggagtggagatcaaagataggaaagctgctaatcgatgcgtacaacggcggaactatcgtttca---accggtctcgtt-------------------gagaatgtcaatgaa------------------tgcaaggatggt-gagaatacaga-----------------------gatcaagttggaa----------gtgtgatt---a-----------gagatt------------tgat-----cc--------c----agaatgtaa-------------atattt-----tacaccatgcaga-aata--------accat--------ttgg-aagg-c----------ttt-----------taggaaatcaacc---------actgatgaatt-----gagttcaaac---------------------------------------------------------------------------------------------------------------------------------------------------------------------------------------------------------------------------------------------------------------------------------------------------------------------------------------------------------------------------------------------------------------------------------------------------------------------------------------------------------------------------------------------
>I28646_M068_Malvaceae_Helmiopsis_sp_seq1
-----------------------------------------------------------------------------------------------------------------------------------------------------------------------------------------------------------------------------------------------tgaactg-----------------------------atattgtta-gcaagtagaaaaaaaaccggctagaac----atcacatggatttcacaga----------------tgtttcgtgtgatttcag------------atta-ggaagctgaagttatagtg----------------------tctctgta---aattgat-----at-----------agtga---------------------------acacttttat-cgaagtttt-------tgcatc----------tttaccttc-gg------------------ttcaggttggagaagacttgactgaaggtgagggaaaggta-------------------------------ttaatgggttacggttgggtaccgaatactggcttgggaacaatgctcaattactgtgacagagtagttcatgaccgga------agaatgagagcgaca------gctcggagtggagatcgaaaataggaaagatgcttgtagacgggtacaacagcggaacaaccgtttca---accggtctcgtt-------------------gaggctctcgctgaagat---------gatgaacgcaaggacggt-gagtatccaca-----------------------ggttaaactggaa----------ttttaatt---a-----------gagattt-----------cgac-----tcc-------t----agaacatgt---------aaa-atattt--------gccatgcaca-aaga--------tgcat--------ttca-aaag-c----------ctt-----------ata------------------------------------------------------------------------------------------------------------------------------------------------------------------------------------------------------------------------------------------------------------------------------------------------------------------------------------------------------------------------------------------------------------------------------------------------------------------------------------------------------------------------------------------------------------------------------------------
>I28647_M069_Malvaceae_Cheirolaena_linearis_seq1
---------------------------------------------------------------------------------------------------------------------------------------------------------------------------------------------------------------------------------------------cttgtacgttaagta------------------------tattatta-gcaagtagagaaacaaccggctagaac----atcgcacggatttcataga----------------tgttttgtgtg-------------------atta-ggaagctgaagtgattgtg----------------------tctatgta---aattgat-----at-----------agtga---------------------------acacttttat-tgaagtttt-------tgcatc----------tttacctttcgg------------------ttcaggttggagaagacttgactgaaggtgagggaaaggta-------------------------------ttaatgtattacggttgggtgccgaatactggcttgggaacaatgctcaattactgtgacagagtagttcatgaccgga------agaatgagagcgaca------gctcagagtggagatctaaaataggaaaaatgctcatagacgggtacaacagcggaactaccgtttca---accggtcttgtt-------------------gaggatctcgttgca------------gatgaacacaaggacggt-gagtatccaca-----------------------tgttaaactggaa----------ttttaatt---a-----------tagattt-----------cgac-----tcc-------t----ggaacatgt---------aaa-atattt--------gccatgcaca-gaca--------tgcat--------ttcg-aaag-c----------ttt-----------taggcaatcgacc---------acagatgaacag-----------------------------------------------------------------------------------------------------------------------------------------------------------------------------------------------------------------------------------------------------------------------------------------------------------------------------------------------------------------------------------------------------------------------------------------------------------------------------------------------------------------------------------------------------------
>I28648_M070_Malvaceae_Helmiopsiella_madagascariensis_seq1
ctt------------------------------------------------------------------gcttacgt-----------------------------------------------------------------------------------------------------------------------------ttaattatgtttgcggtcatgattataattttttacttgtacgttaagtaaaac------------tgaactgatattatta----------------gcyggctagaac----atcacackkattycmcaga----------------tgtttyrtgbgatttgag------------atta-ggaagctgaartgaywgyr----------------------yctctgtw---aattgat-----at-----------aatka---------------------------aaacttgtat-cgaagtttt-------tacatm----------tttamcyttygg------------------ttcaggtyggagaagacttgactgaaggygagggaaaggtr-------------------------------ttaatgggwtayggttgggtaccgaatactggcttgggaacaatgctcaattactgtgacagagtagttcatgacckga------agaatgagarcgacasctcrggctcggagtggarvtbgaaaataggaaagatkcthgtagacrggtacaacagyggaactachdtttca---aycggtytcgtkgw----------------rgaggatckcgtcgrw------------gatgaacrcaaggayggt-gagwatccaca-----------------------ggttaaamyggaa----------ttttaatt---a-----------gagattt-----------cgac-----tcc-------t----agagcatgt---------aaa-atattt--------gccatgcaca-aaga--------tgcat--------ttcg-aaagcc----------ttt-----------taggcaatcgacc---------acagatgaac------gagttgaaac-tccag--------------------------------------------------------------------------------------------------------------------------------------------------------------------------------------------------------------------------------------------------------------------------------------------------------------------------taggacatgtttttcgct------------tgt--------------------------------------------------------------tttgacaa------------------------ttgct-------------------------------------------------------------------------
>I28649_M071_Malvaceae_Goethalsia_meiantha_seq1
-----------------------------------------------------------------------------------------------------------------------------------------------------------------------------------------------------------------actgggctttaatttcg-tatccttatttttctttcatttcaa----------------------------------------------------------------ggcattttaattct--atgccc----------gtgcttatggttttacttct-----------------------------------------------------------atcctacatgaaactgaa-tgc-attaccaagc-acgaggaaaaac--aacttgcagtgg--------gtgttt-cat-tgaaatatc-------tgcrtc----------ta-atgttt-gg------------------ttcaggttggagaggacttgactgaaggtgaagcaaaggta-------------------------------ttaatggagtttggttggatgccaaatactggcttgggaacaatgctcaactactgtgacagagttgttcatgaccgga------agaatgagaatgaca------gctcagagtggagatcgaaaataggaaagctactagtagatggctacaacagtggatctattgtttca---accagtgtcgtt-------------------gaaaacatcattgaa------------------aacaaggatggt-gagattacaca-----------------------gattaagcaggaa-----------ttagatt---a-----------gagatc------------cgat-----cc--------t----agaacatg----------taa-atattt-------------------agaa------caaaaa---------ttcagaagg-g----------ttt-----------tacgtacttaacc---------actaatggat------gatttgaaag-tacagtt---------------------------------------------------------------------------------------------------------------------------------------------------------------------------------------------------------------------------------------------------------------------------------------------------------------------------tacatgctttcctct------------cag----aagtaggaaatgt---------------------------------------t-------------------------------------------------------------------------------------------------------------------
>I28650_M072_Malvaceae_Clappertonia_ficifolia_seq1
-------------------------------------------------------------------------------------------------------------------------------------------------------------------------------------------------------------------agtaattttctttcc-cttgcttattttcctttcactacaa----------------------------------------------------------------gacatcttactct---aagctc----------atggttactgttttacttgt-----------------------------------------------------------atcctacacggaactcaactgc---tattaagc-acaagggaaaac--ttcgtgtggagg--------atgatt-cat-tgaaatatc-------tgcatc----------tg-atgttt-gg-----------------atacaggttggagaagacttgacagaaggtgaagcaaaggtg-------------------------------ttaaaggagtttggttggacaccaaataccggtttgggaacgatgctcaactattgcgacagagttgttcatgaccgga------agaatgagagtgaca------gctcagagtggaggtcaaaaataggaaagctactggtagatggatacaacagtggaactattgtgtca---accagtgtcatt-------------------gatgaagacgtcaaa------------------cagaagtccagt-gagcatataca-----------------------gattaaacaggaa----------ttatgatt---a-----------gagatt------------tgat-----cc--------t----agaatgtg----------caa-atattt-------------------agaa------cg-------------ttcggaagg-c----------tttta---cgcattgaagtatttaacca------atactaagcgat------aagtttaaca-tccagtt---------------------------------------------------------------------------------------------------------------------------------------------------------------------------------------------------------------------------------------------------------------------------------------------------------------------------tacat-----------------------------------------------------------------------------------------------------------------------------------------------------------------------------------------------------
>I28652_M074_Malvaceae_Hildegardia_barteri_seq1
------------------------------------------------------------------------------------------------------------------------------------------------------------------------------------------------------------------------gaacatcctttttttatggcatctgtttttaaaaat---------------------------------gcattgaagaatca------ttaaaaa-ttgaggacatcaatttttcaga----------------tcttttgtgtgatttggag-----------actaaggaagcagacctgactggttttt-----------------------------aattgat-----aa-----------aatga------------------g--------ttactt-cat-taaggtatc-------tgcatc----------tt-attttt-gg------------------ttcaggttggagaagacttgactgagggtgaggcaaaggtg-------------------------------ttaatggagttcggttggataccaaatactggcttgggaacaatgctcaactaccgtgacagagttgtccatgatcgga------agaatgagagtgaga------tctcggartggagatctaaadtaggaaagctgctagtagatggttacaacggtggaactattgtttca---accagcctcgcg-------------------gaggatgtcgctgaa------------------tacaagcacggt-gagaatactga-----------------------gattaaacaggaa----------ttctgatt---a-----------aagtt-------------agac-----cc--------t----tggacatgt-------------gtatgt------ctaccatgccca-aata--------ataat--------tttg-aaag-----------------------------------------------------------------------------------------------------------------------------------------------------------------------------------------------------------------------------------------------------------------------------------------------------------------------------------------------------------------------------------------------------------------------------------------------------------------------------------------------------------------------------------------------------------------------------------------------------------------------
>I28653_M168_Malvaceae_Theobroma_cacao_seq1
-------------------------------------------------------------------------------------------------------------------------------------------------------------------------------------------------------------------------------cttttttcatgggttatgttttctaaaaa------------------------tgtagt-----aatatagaatac--------aaaaa-ttgagaacattaatttgataga----------------ttttgtgtgtgatttgaag-----------actagggaagcagaactgactgca----------------------tctctaggtt-atttgat-----ac-----------aatga------------------g--------atgttttcat-tgaagtatc-------tgcatc----------tg-atcttc-gg------------------ttcaggttggagaagacttgactgaaggcgaggcaaaggtg-------------------------------ttaatggagtatggttggataccaaatactggcttgggaacaatgctcaactaccgtgacagagttgttcatgaccgga------agaatgaaagtgaca------gctcagaatggagatcaaagataggaaagctgctagtagatgggtacaacagtggaactattgtttca---accagtctgacc-------------------gagaatgtgaatgaa------------------ggcaaggatggt-gagaatgcaca-----------------------gattaaggtggaa----------ttgtgatt---a-----------gagat-------------tgat-----ccc-------t----agaatgtaa-------------atattt--------tccatgcata-aagg--------aacat--------cttg-aagg-c----------ttt-----------taggcaatcaacc---------actaatgaat------gagttcaaac-tccag-------------------------------------------------------------------------------------------------------------------------------------------------------------------------------------------------------------------------------------------------------------------------------------------------------------------------------------------------------------tgtaacaggaaat------------------------------------------gcctattcagact------------------------------------------------------------------------------------------------------
>I28654_M105_Malvaceae_Pachira_aquatica_seq1
-------------------------------------------------------------------------------------------------------------------------------------------------------------------------------------------------------------------------------------ttaagatttctcttttc-----------------------------------t-----aaaacagaatac--------agaaa-ct--gagattcaatttgacagat--------------tttttttttgcaatttggag-----------agtagggaaacagaactgactgca----------------------tctctgtatt-gattgat-----at-----------aatga------------------g--------attttt-caatttaagtatt-------atcatc----------tt-atcttt-gg------------------ttcaggttggagaagacttgactgaaggtgaggcaaaggtg-------------------------------ttaatggagtatggttggataccaaataaggggttgggaacaatgctcaactactgtgacagagttgttcatgatcgaa------aaaatgagagtgaca------gctcagaatggagatcaaaaataggaaagctgctagtagatgcttataatggtggaactattgtctca---accagtctcgta-------------------gaggatgtcatcgaa------------------c---aggatggt-gagaatactca-----------------------gattaaactggaa----------ttctgatt---c-----------gagatt------------tgac-----cc--------t----agaacatga----------a--atattt--------accatgcaca-aaga--------aacat--------ttca-aaag-c----------ttt-----------taggcaatcaatt---------attaaggaat------gagttcaaac-tccag---------------------------------------------------------------------------------------------------------------------------------------------------------------------------------------------------------------------------------------------------------------------------------------------------------------------------ttttcatgttt-------------------------------------------------------------------------------------------------------------------------------------------------------------------------------------------------
>I28655_M148_Malvaceae_Robinsonella_mirandae_seq1
------------------------------------------------------------------------------------------------------------------------------------------------------------------------------------------------------------------------------gtcaggcaatcttcccttttttttctaaat------------------------tgtagt-----aaaactggatac--------gaaaa-tt--aagagtcggtctgacag----------------ttttttggtgccatttggat-----------agtggggaagcagcactggctgca----------------------tctctatgtc-aattgat-----at-----------aatgg------------------t--------atgttt-cac-tyaggtatt-------ttcatc----------tt-wttttt-gg------------------ttcaggttggagaaggcttgactgaaggtgaggctaaggtg-------------------------------ttaatggagtttggttggattcbgaatactggcttgggaacaatgctcaactactgtgacagagttgtccatgatmgaa------aaagtgagagtgaca------gctckgaatggagatcaaaaataggaaagckgctgatagatgcgtgtaacdgtggaactattgtctca---accagtyttgca-------------------gaggwtgtcatccaa------------------c---aggacggt-gagaatacacg-----------------------gattaaacaggaa-----------tttgatt---a-----------gagatt------------tgay-----cc--------t----agaacatga-------------acattt--------accatgcaca-gaaa--------g--tt--------tttg-taag-c----------ttt-----------tacgcgatcaacc---------agtaaggaat------ga-ctcaaacccc------------------------------------------------------------------------------------------------------------------------------------------------------------------------------------------------------------------------------------------------------------------------------------------------------------------------------------------------------------------------------------------------------------------------------------------------------------------------------------------------------------------------------------------
>I28656_M002_Malvaceae_Tilia_americana_seq1
-------------------------------------------------------------------------------------------------------------------------------------------------------------------------------------------------------------------------------------------------------aaaaa------------------------tgtagt-----gaagcataataa--------aaaaa-ttgagaacatcaatttgacaga---------------tttttttgtgtgatttggag-----------accaaggaagcagacctgactgca----------------------tctacatgtt-aattgat-----at-----------attga------------------g--------atgttt-cat-taaagtatt-------tgcatc----------tt-atcttt-gg------------------ttcaggttggagaagacttgactgaaggtgaggcaaaggtgttaatagagtatggttttttttttggccaaattaatagagtatggttggataccaaatactggcttgggaacaatgctccactactgtgacagagttgttcatgatcgga------agaatgagagcgcca------gctcagaatggagatcaaaaataggaaagctgctagtagatgggtacaatggtgaaactattatttca---accagtctcatg-------------------gaggatgtcattgaa------------------cacaaggacggt-gggaaaacaca-----------------------gattaaactggaa----------gtctgatt---a-----------gagaat------------tgac-----cc--------t----araacatgt----------aa-atattt-------taccat--gca-caga--------aactt--------tttg-aagg-c----------ttg-----------taggcaatcaacc---------actactgaatt-----gagttcaaac-tccag---------------------------------------------------------------------------------------------------------------------------------------------------------------------------------------------------------------------------------------------------------------------------------------------------------------------------tttacatgtttttctct------------tag----aaat--------------------------------------------------------------------------------------------------------------------------------------------------------------------
>I28657_M180_Malvaceae_Triumfetta_lappula_seq1
---------------------------------------------------------------------------------------------------------------------------------------------------------------------------------------------------------------------------------g-tccacatgctttgactatatagtca----------------------------------------------------------------attgttggagagtt--at-ctc----------atggttactgtttwacttgt-----------------------------------------------------------mtcgtacatggaactvaaccactatcagtwagy-acaaggaamaccytttctctcagagg--------atgttt-gat-tgaaatatc-------tgcatc----------tg-atgttt-gg------------------tacagrttggagaagacttgactgacggtgaagcaaaggtg-------------------------------ttaaaggagtttggttggacgcyvaatactggtttgggaacaatgctcaactattgcgacagagttgttcatgaccgga------agaatgagagtgaca------gctcagaatggaggtcaaaaatagsaaggctactagtggatgggtacaacagtggaactattgtgtca---accagtgttgtc-------------------gatgaagacatygaa------------------caaaagtctggt-gagaatataca-----------------------gattaagcaggaa----------taatgawt---a-----------gagdtt------------tyat-----ct--------t----aswacatg----------taa-atattt-------------------agag------ctaac----------ttcggaagg------------------------cgtaagtatttwacc---------actaagccat------tagtttaa-----------------------------------------------------------------------------------------------------------------------------------------------------------------------------------------------------------------------------------------------------------------------------------------------------------------------------------------------------------------------------------------------------------------------------------------------------------------------------------------------------------------------------------------------
>I28658_M160_Muntingiaceae_Muntingia_calabura_seq1
--------------------------------------------------------------------------------------------------------------------------------------------------------------------------------------------------------------------------------------ttcagtttgtcatgtggagaaa-------agttatatttttg----tatgatg--gaaacgtgacatat--------------atgaacatat-------------------------attatcatgggttggtccttaa-----------aatgcagaaacaaa-----------------------ca------------------------------attgtgatgc----atga-----------------------atgactattttcac-ttgaatgttatcaacgtgtatct-----caattaaatgatctaactgtgaatacttgggtggatcaggttggagacgatctagctgtaggagaggccaaggtg-------------------------------ttaatggagtatggttggataccaaatactggattgggaacaatgctcaactactgtgacagagtggtgcatgatagga------agaatgagagtgatg------cttcggaatggagatcgaaaattgggaagcttctaatggatggttacaatggtggcagtattgtttca---accaatgtccat-------------------acagaggtgacagaa------------------ggtggggttact-gaaaatgtaca-----------------------ggtgaagctggaa----------gtttaggt--aa-----------------------------ttgc----atct-------t--g-agatcatgtatat---------atatttc------------------agga---aagtaaatga-----ttatgtatgagttc-----acagttacaggaattgtcatgggcggc-------------------------------------------------------------------------------------------------------------------------------------------------------------------------------------------------------------------------------------------------------------------------------------------------------------------------------------------------------------------------------------------------------------------------------------------------------------------------------------------------------------------------------------------------------------------------------------
>I9832_V002_Malvaceae_Luehea_speciosa_seq1
ctttattctagattgaatgtttaatttgtattctgaaaaaagaatttggaatacagaatataaagggaacttaatgtgaaaaatgaatttagaatatagaaatataaactaaacttaatctggtttttatcagtctagatgcttgactatatattatattgtctgacagtattcattttctttttcctgtttagagttcttgatgggtaactaggctgtattttcgttttccttattttgctttagttacaa----------------------------------------------------------------ggcattttttttttctaagctc----------atgtttatggttttacttcc-----------------------------------------------------------ahcctayatgraahycaaccyc-atta-taagm-acgadgaaaaac--aacttgcagrgg--------atgttt-cat-hgaadtatc-------tgcatc----------tg-atggtt-gg------------------ttcaggtnggagaggacttgactgaaggtgaagcaaaggtg-------------------------------ttaatbgagnttggttggabgccaaatactggtttgggaacgatgctcaactactgcgacagagttgttcatgacngga------agaatgagagtgaca------gctcagagtggagatcaaaaatavgaaagctactnatagatgggtacaatggtggaactgttgtttct---a-cagtgtcata-------------------gaaaatgccattgaa------------------cacggggatggt-gagattgcaca-----------------------gattaagcaggaa----------ttctgagt---a-----------gaggtt------------tgat-----ys--------t----agawcatg----------yaa-atattt-------------------agaa------caaaca---------tttggaagg-c----------tttt-------------gcatttaacc---------actaatgaat------gagctcaaat-tccataacccctagtaggaaacgttaggggactgattgcttccatatttattcagctgaattggaaatcctccagttttatgtctatagtatatactctcttattcactcttttgattgtgtgtgtgcgtatagtggtttaaccacagatatccccaggtctatcaatccaagactaatccctttcgagtcggaaagcgtgaaaggtaaagccttcctaacaagtgtgcctcaaggaagatcaaacttgtattctcacttttgctaagctaaagccttgatccaacttgttggtttccttggccgtatcttgggtgcaatcgtacaaattttgcatt------------taa----agctctaaaaccc---------------------------------------aatttgtatcacaaatgcaattaggcctgggcaattgatggttc--------ctggataactcttggacttga-------------------------------------------
