# Supplementary material for: Localized Phylogenetic Discordance Among Nuclear Loci Due to Incomplete Lineage Sorting and Introgression in the Family of Cotton and Cacao (Malvaceae)
Source: Front Plant Sci. 2022 Apr 13;13:850521. doi: 10.3389/fpls.2022.850521 (PMC9043901; doi:10.3389/fpls.2022.850521)
Supplement: Supplementary file 1 [file Data_Sheet_1.ZIP › Alignments_v4/L92.fasta]

>I23352_M001_Malvaceae_Bombax_ceiba_seq1
--------------------------------------------------------------------------------------------------------------------------------------------------------------------------------------------------------------------------------------------------------------------------------------------amctggtactggtatcatgttcctacatttgctccatacaaggttgaggggctcttttttcctatgattcttacacatggcagtagcaaccagactgcmaaaacagctgtgatagttttacagagtttgacacctaatgctcagagtgtgttccggattcttgcagaacatcaactgtctcatcctgatgatgaaggtaa----tata-gttgtttgggatttcgagt-atcattcctgttatt---------ttaggtctt-amtaatatactcaattacat-cat-ttaacct-tttagggatggcaatcgatactctatactccatgtcccgggagcggttccttgtaagtagccaggttwcactgaacgcccacttgacggagttcaaagatcacgagctagttaagaccagaaggaactctgatggccaggattgcttgtatattcctcttccaactgaggcccttgagaagc-----------------------------------------------------------------------------------
>I23353_M002_Malvaceae_Tilia_americana_seq1
--------------------------------------------------------------------------------------------------------------------------------------------------------------------------------------------------------------------------------------------------------------------------------catacacaatttaactggtactggtatcatgttcctacatttgcwccatacaaggttgagggsctcttttttcctatgattcttgcacatggcartastaaccagagtgccaaaacagctgcaatagttktacagagtttgacacctaatgctcagagtgtgttcaggattcttgcagaatatcaactgtctcatcctgatgatgaaggtaa----agta-gttgcttcggatttggagt-atcgttt-tgtcatt---------ttaggtct----taatataatcaattattc-ctt-tttacct-tttagggatggcaattgacaatctgtactccatctctcgagagcgtttccttgtcagtagccaggttacactgaatgcccacttgactgagttcaaagatcatgagcttgttaagaccagaaggaat------------------------------------------------------------------------------------------------------------------------------------------
>I23354_M003_Malvaceae_Herissantia_crispa_seq1
------------------------------------------------------------------------------------------------------------------------------------------------------------------------------------------------------------------------------------------------------------------acaagaakatggttcatacacaatttaactggtgctggtatcatgttcctacatttgcaccttacaaggtcgaggggctcttttttcctatgattcttgcacatggcagtagtaaccagagtgccaaaacagctgtcatagttttacagagtttgacgcctaatgctcaaagtgtgttccgaatccttgcagaatatcaactgtctcatccagatgatgaaggtaa----agta-cttgttctgg-tttggagt-atcac---tgtcatt---------ttaggtct----tcctatactaaatcggat-tttctttttct-tttagggatggcaattgataacctgtactccatctctcgggagcgcttccttgtcagtagccaggttacgctgaacgctcacttgaccgagttcaaagatcacgagctagttaagaccaaaagaaatccagatggtcaggattgcttgtatattcc------------------------------------------------------------------------------------------------------------t
>I23355_M004_Malvaceae_Malva_arborea_seq1
-------------------------------------------------------------------------------------------------------------------------------------------------------------------------------------------------------------------------------------------------------------------caagaagatgsttcattcacaatttaactggtactggtatcatgttcctacatttgcaccrtacaaggttgaggggctmttttttcctatgattcttgcacayggaagtagtaaccagagtgccaaaacagctttgatagttttacagagtttgacgcctaatgctcagaghgtgttccgrattcttgctgaatatcaactgtctcatcctgatgatga---------------------------------------------------------------------------------------------------------tgggatggcaatagataatctgtactctgtctctcgggagcgcttccttgttagtagccaggttacactgaatgcacacttgaccgagttcaaagatcacgagcttgttaagaccagaaggaattctgatggacaggattccttgtatattcctcttgcaaatgaggcccttgaaaagttattatccgagattagttgatatatctgttactttattcacttacaatgttttaacttttgactttaccaaacgcgatatttc
>I23356_M005_Malvaceae_Lavatera_assurgentiflora_seq1
-----------------------------------------------------------------------------------------------------------------------------------------------------------------------------------------------------------------------------------------------------------------------------------------tttaactggtactggtatcatgttcctacatttgcaccatacaaggttgaggggctcttttttcctatgattcttgcacatggaagtagtaaccagagtgccaaaacagctttgatagttttacagagtttgacgcctaatgctcagagtgtgttccggattcttgctgaatatcaactgtctcatcctgatgatga---------------------------------------------------------------------------------------------------------tgggatggcaatagataatctgtactctgtctctcgggagcgcttccttgttagtagccaggttacactgaatgcacacttgaccgagttcaaagatcacgagcttgttaagaccagaaggaattctgatggacaggattccttgtatattcctcttgcaaat---------------------------------------------------------------------------------------------------
>I23359_M008_Malvaceae_Althaea_officinalis_seq1
--------------------------------------------------------------------------------------------------------------------------------------------------------------------------------------------------------------------------------------------------------------------------------cattcacaatttaactggtactggtatcatgttcctacatttgcaccatacaaggttgaggggctcttttttcctatgattcttgcacatggcaatagtaaccagagtgccaaaacagctgtgatagttttacagagtttgactcctaatgctcagagcgtgttccggattcttgctgaatatcaactatctcatcctga-------------------------------------------------------------------------------------------------------------------------------------------------------------------------------------------------------------------------------------------------------------------------------------------------------------------------------------------------------------------------------------
>I23360_M009_Malvaceae_Lagunaria_patersonia_seq1
---------------------------------------------------------------------------------------------------------------------------------------------------------------------------------------------------------------------------------------------------------------------agaagatggttcatacacaatttaactggtgctggtatcatgttcctacatttgcaccgtacaaagttgaggggctcttttttcctatggttcttgcacatggcagtagtagccagagtgccaaaacagctgtcatagttttacagagtttgaccccgaatgctcagagtgtgttccggattcttgcagaatatcagctgtcccatccagaagatgaaggtat---------------tttgatttggagt-atcattc-tgtcatt---------ttaggtct----tactatactaaattgtat-ctt-ttaacct-tttagggatggcaatagataa----------------------------------------------------------------------------------------------------------------------------------------------------------------------------------------------------------------------------------------------------
>I23365_M014_Malvaceae_Callirhoe_bushii_seq1
---------------------------------------------------------------------------------------------------------------------------------------------------------------------------------------------------------------------------------------------------------------------------ttgttcattcacaatttaactggtattggtatcatgttcctacttttgcaccgtacaaggtcgaggggttgttttttcctatgattctcgcacatggcagcagtaaccagagtgccaaaacagctgtgatagttttacagagtttgacgcctaatgctcagagcgtgtttcggattcttgcagaatatcaactgtctcat------------------------------------------------------------------------------------------------------------------------------------------------------------------------------------------------------------------------------------------------------------------------------------------------------------------------------------------------------------------------------------------
>I23367_M016_Malvaceae_Kitaibelia_vitifolia_seq1
-------------------------------tggt-tcat------------------tcacaatttaactggta-ttggtatc-----atgttcctacat---------ttgcaccatacaaggttga----ggggctcttttttcctatgattctgatatttagc-atcgtagatcattaaagactt-----ttatgtaattaaattga--------tcctgct-----------tgattttgatgctagtgtrggacaagaagatggttcattcaaaatttaactggtactggtatcatgttcctacatttgcaccatacaaggttgaggggctcttttttcctatgattcttgcacatggcagyagtaaccagagtgccaaaacagcygtgatagttttacagagtttgacgcctaatgctcagagtgtgttymrgattcttgcwgartatcaactgtctcatcctgatgatga---------------------------------------------------------------------------------------------------------tgggatggcaatagaaaadctgtactctgtctctcgggagcgcttccttgttagtagccaggttacactgaatgcacacttgaccgaattcamwsrwyamkmkctwsttaagaccagaaggaattctgatggacaggattgcttgtatatccctcttgcaactgaggcccttgaaatgttatta------------------------------------------------------------------------------
>I23368_M017_Malvaceae_Sterculia_apetala_seq1
----------------------------------------------------------------------------------------------------------------------------------------------------------------------------------------------------------------------------------------------------------------------aaagatggttcatacacaatttaactggtactggtatcatgttcctacatttgctccgtacaaggttgaggggctcttttttcctatgattcttgcacatggcaatagtaaccagagcgccaaaacagctgcaatagttttacagagtttgacacctaatgctcagagtgtgttcaggattcttgcagagtatcaactgtctcatcctgatgacgaaggtaa---------gtagtttgggatttggaat-ataattt-tgtcatt---------ctaagtct----caaaatactcaattttat-ctt--ttacct-tttaggaatggctattgataatctgtactccatctctcgagagcgctttcttgtcagtagccaggttacattgaatgctcacctgaccgagttcaaagatcacgagctagttaaga-----------------------------------------------------------------------------------------------------------------------------------------------------
>I23369_M018_Malvaceae_Abelmoschus_esculentus_seq1
--------------------------------------------------------------------------------------------------------------------------------------------------------------------------------------------------------------------------------------------------------------------------------catgcacaatttaactggtgctggtatcatgttcctacgtttgcaccttacaaagttgaggggctctttttccctatgatccttgcacattgcagcagtaaccagagtgctaaaacagctgtgatagttttacagagtttgaccccgaatgctcagagtgtgttccggatccttgcagaatatcaactgtcacatccggatgatgaaggtga----agta-cttgttttgaatttggagt-atcattc-tgccatt---------t--------------aacactaaattgtatatcttttaacct-tttaggg------------------------------------------------------------------------------------------------------------------------------------------------------------------------------------------------------------------------------------------------------------------
>I23370_M105_Malvaceae_Pachira_aquatica_seq1
---------------------------------------------------------------------------------------------------------------------------------------------------------------------------------------------------------------------------------------------------------------------------tggttcataaacaatttaattggtactggtatcatgttcctacatttgcaccgtacaaggttgaggggctcttttttcctttgattcttgcgcatggcagtagtaatcagagtgccaaaacagctgtgatagttttacagagtttgacacctaatgctcagagtgttttccggattcttgcagaatatcagctgtctcatcctgatgatgaaggtaa----cgta-gttgtttgggatttcgagt-atcattcttgtcatt---------ttaggtctt---aaatatactcaattacat-ctt-ttaacct-tttagggatggcaattgataatctgtactccatctcccgggagcggttccttgtaagcagccaggttacactgaacgcccacttgactgagttcaaagatcatgaactagttaagaccagaaggaactctgatggccaggattgctttcatgttcctcttgcgactgaggcccttgaaaagctattatctgagataa--------------------------------------------------------------------
>I23372_M140_Malvaceae_Chiranthodendron_pentadactylon_seq1
--------------------------------------------------------------------------------------------------------------------------------------------------------------------------------------------------------------------------------------------------------------------aagaagatggtgcatgcacaatttaactggtactggtatcatgttcctacatttgcaccatacaaggttgaggggctcttttttcctatgattcttgcacatggcagtagtaaccagagtrccaaaacagctgcaatagttttacagagtttgacacctaatgctcagagtgtgttcaggattcttgcagaatatcaactgtytcatcctgatgatgaaggtaa----agtagtttgtttcggatttggagtaatcattcttgtcatt---------ttaggtct----taatatactcaattatat-ctt-tttacct-tttagggatggcaatagataatctgtactccatctctcgagagcgcttccttgtcagtaaccaggttacactgaacgcccacttgaccgagttcaaagatcatgagctagttaaaaccagaaggcattctgatggccaggattgcttgtatattcctcttgcaactga-------------------------------------------------------------------------------------------------
>I23377_M148_Malvaceae_Robinsonella_mirandae_seq1
------------------------------------------------------------------------------------------------------------------------------------------------------------------------------------------------------------------------------------------------------------------acaagaagatggttcatacacagtttaactggtgctggtatcatgttcctacatttgcaccatacaaggtcgaggggctcttttttcctatgattcttgcacatggcagtagtamccagagtgccaaaacagcygtgatagttttacagagtttgacacctaatgctcaaagtgtgttccgaatccttgcagaatatcaactgtctcatccrgatgawgaaggtaa----agta-cttgttstgg-tttggagt-atckttc-tgtcatt---------ttargtcy----tactatactwaaktgkat-tttcttaaccc-tttagggatggcaatcgayaacctgtactccatatctcgggagcgyttccttgtcagtagccaggttacactaaacgcccacttgaccgagttcaaagatca-------------------------------------------------------------------------------------------------------------------------------------------------------------------
>I23378_M150_Malvaceae_Ceiba_pentandra_seq1
--------------------------------------------------------------------------------------------------------------------------------------------------------------------------------------------------------------------------------------------------------------------aagaagatggttcatrcacaatttaactggtactggtatcatgttcctacatttgcaccatacaaggttgaggggctcttttttcctatgattcttgcacatggcagtagcaaccagagtgccaaaacagctgtgatagttttacagagtttgacacctaatgctcagagtgtgttccggattcttgcagagcatcaactgtctcaccctgatgatgaaggtaa----ctta-gttgtttggaatttcgagt-atcattcctgttatt---------ttaggtctt-aataatatactcaattacat-cat-ttaacct-tttagggatggcaatcgataatctatactccatctcccgggagcggttccttgtaagtagccaggttacactgaacgcccacttgacagagttcaaagatcacgagctagttaagaccagaaggaactctg--------------------------------------------------------------------------------------------------------------------------------------
>I23380_M161_Malvaceae_Hibiscus_tiliaceus_seq1
------------------------------------------------------------------------------------------------------------------------------------------------------------------------------------------------------------------------------------------------------------------acaagaagatggttcatgctcaatttaattggcactggtatcatgttccgacatttgcaccatacaaggttgagggactcttttttcctatgattcttgcacatggcagtagtaaccagagtgccaaaacagctgtgataattctacagagtttgaccccaaatgctcagagtgtgttccggatccttgcagaatatcaactgtctcatccggatgaagaaggtag----atca-cttgtttcaaatatggagt-atcatttctgtcatt---------ttaggtct----tccaatactaaa--------------------------------------------------------------------------------------------------------------------------------------------------------------------------------------------------------------------------------------------------------------------------------------------
>I23383_M166_Malvaceae_Pseudobombax_ellipticum_seq1
------------------------------------------------------------------------------------------------------------------------------------------------------------------------------------------------------------------------------------------------------------------------agatggttcactcacaatttaactggtactggtatcatgttcctacatttgcaccatacaaggttgaggggctcttttttcctatgattctygcrcatggmagtagcaaccagactgccaaaacagctgtggtagttttacaaagtttgacacctaatgctcaaagtgtgttccggattcttgcagaatatcaactgtctcatcctgatgatgaaggtaa----gata-gttgtttgggatctcgagt-atcattcctgtcatt---------ttaggtctt-cataatacactcaattacat-ctt-tcaacct-tttaggcatggcaatcgataatctgtactcsatctccygggagcgkttccttgtaagtagccaggttac----------------------------------------------------------------------------------------------------------------------------------------------------------------------------------------------------
>I23384_M168_Malvaceae_Theobroma_cacao_seq1
------------------------------------------------------------------------------------------------------------------------------------------------------------------------------------------------------------------------------------------------------------------acaagaagatggttcatgcacaatttaactggtactggtatcatgttcctacatttgcaccatacaaggttgaggggctcttctttcctatgattcttgcacatggcagtagtaaccagagtgccaaaacagccgcaatagttttacagagtttgacacctaatgctcagagtgtgttcaggattcttgcagaatatcaactgtctcatcctgatgatgaaggtaag--cagttagttgtttgggatctggcat-atcattttcattatt---------ttagttct----taatatactcaatcatat-cct-ttaacct-tttagggatggcaattgataatttgtactcagtctctcgagagcgtttccttgtcagtagccaggttacactgaatgcccacttgactgagttcaaagatcatgagctagtcaagacccgaaggaattctgatggccaggattgtttgtatatacctcttgcaactgaggcccttgaaaagttatt-------------------------------------------------------------------------------
>I23385_M169_Malvaceae_Ochroma_pyramidale_seq1
--------------------------------------------------------------------------------------------------------------------------------------------------------------------------------------------------------------------------------------------------------------------------------------caatttaactggtgctggtatcatgttcctacatttgcaccatacaaggttgaggggctcttttttcctatgattcttgcacatggcagtagtaaccagagtgccaaaacagctgtgatagttttacagagtttgacacctaatgctcagagtgtgttcaggattcttgcagaatatcaactgtctcatcctgatgatgaaggtaa----agta-cttgtttgggatttggagt-atcattcctgtcatt---------ttagatct----taatatactcaattatat-ctt-ttaacct-tttagggatggcaatagataatctgtactccatctctcgggagcgcttccttgtcagtagccaggttacgctgaacgcccacttgactgagttcaaagatcatgagctagttaagaccagaaggcat------------------------------------------------------------------------------------------------------------------------------------------
>I23387_M178_Malvaceae_Malvaviscus_arboreus_seq1
----------------------------------------------------------------------------------------------------------------------------------------------------------------------------------------------------------------------------------------------------------------------------------------ayttaactggtgctggtatcatgttcctacgtttgcaccttacaaagttgaggggctcttttttcctatgatccttgcacatggcagcagtaatcagagtgccaaaacagctgtgatagttttacagagtttgaccccgaatgctcagagtgtgttccggatccttgcagaatatcaactgtctcatccagatgatgaaggtga----agta-cttgtttcgattttggagt-atcattc-tgccatt---------ttaggtct----gacgacaataaattgcat-ctttttaatct-cttagggatggcaatagataatctgtactccatgtcaagagagcggttccttgtcagtagccaggtgacactaaac--------------------------------------------------------------------------------------------------------------------------------------------------------------------------------------------g
>I23388_M180_Malvaceae_Triumfetta_lappula_seq1
-------------------------------------------------------------------------------------------------------------------------------------------------------------------------------------------------------------------------------------------------------------------------------------------------------------------------------atacaaggttgaggggatattttttcctatgattcttgcacatggcagtagtaatcagagtgccaaaacagccgtgatagttttacagagtttgacgcctaatgctcagagtgtgttccggattcttgcagaatatcaactgtctcatccagatgatgaaggtaa----agtt-cctattccagwtttggact-atcattc-tgtcaattgac-------------------------------------------------------------------------------------------------------------------------------------------------------------------------------------------------------------------------------------------------------------------------------------------------------------------------
>I23389_M181_Malvaceae_Pavonia_scheadiana_seq1
--------------------------------------------------------------------------------------------------------------------------------------------------------------------------------------------------------------------------------------------------------------------aagaagatggttcattcacaatttaactggtactggtatcatgttcccacatttgcaccatacaaggttgaggggatattttttcctatgattcttgcacatggcagtagtaatcagagtgccaaaacagccgtgatagttttacagagtttgacgcctaatgctcagagtgtgttccggattcttgcagaataycaactgtctcatccagatgatgaaggtaa----agtt-cctattccagatttggact-atcattc-tgtcaattgactcaatttagatgt----tatgatactaaattgtat-ctt-ttgacct-tttagggatggcaatcgataatctgtactccatctcccgagagcgcttccttgttagtagccaggttacactgaacgcccacttgaccgagttcaaagatcatgagctagttaagaccagaaggcattcygacggc---------------------------------------------------------------------------------------------------------------------------------
>I23390_M182_Malvaceae_Anoda_cristata_seq1
------------------------------------------------------------------------------------------------------------------------------------------------------------------------------------------------------------------------------------------------------------------acaagaagatggttcattcacaatttaactggtactggtatcatgttcccacatttgcaccatacaaggttgaggggmtattttttcctatgattcttgcacatggcagtagtaatcagagtgccaaaacagccgtgatagttttacagagtttgacgcctaatgctcagagtgtgttccggattcttgcagaataccaactgtctcatccagatgatgaaggtaa----agty-cctattccagatttggact-atcattc-tgtcaattgactcaatttagatgt----tatgatactaaattgtat-ctt-ttgacct-tttagggatggcaatcgataatctgtactccatctcccgagagcgcttccttgttagtagccaggttacactgaacgcccacttgaccgagttcaaagatcatgagcta------------------------------------------------------------------------------------------------------------------------------------------------------------
>I23393_M189_Malvaceae_Kearnemalvastrum_lacteum_seq1
------------------------------------------------------------------------------------------------------------------------------------------------------------------------------------------------------------------------------------------------------------------acaagaagatggttcattcacaatttaactggtactggtatcatgttcctacatttgcaccatacaaggttgaggggctcttttttcctatgattcttgcayatggcagtagtaaccagagtgccaaaacagcygtgatvgttttacagagtttgacgcctaatgctcagaghgtgttcmggattcttgcagaatatcaactgtctcatccagatgrtgaaggtaa----agtt-cttgyttyrgtkttggagt-atcgttc-tgtcatt---------ttaggtct----tatgatactaaattgtat-mtt-ttaamct-tttagggatggcaatagataatctgtactccrtctctcgggagcgcttccttgttagtagccaggttacactgaatgcccacttgaccgagttcaaggatcacgagctagtaaagaccagaaggcattctgatggccagkattgcttgtatattcctcttgcaaccgaagcccttgaaaagttactatcc---------------------------------------------------------------------------
>I23394_M229_Malvaceae_Malvastrum_americanum_seq1
-------------------------------------------------------------------------------------------------------------------------------------gatggtcctgggttaagagattctgaaactcaac-aatatcttgcacgacttgcttcttgttcttatatttgtgttgt--------tgcctct-atcgaccacgttaatgcaccgcttttgtgggacaagaagatggttcatacacaatttaactggtattggtatcatgttcctacttttgcaccgtacaaggttgaggggctgttttttcctatgattcttgcacatggaagtagtaaccagagtgccaaaacagctgtgatagttttacagagtttgacgcctaatgctcagagcgtgttccggattcttgcggaatatcaactgtctcatccggatgatga---------------------------------------------------------------------------------------------------------tgggatggcaatagataatctgtactctgtctctcgggagcgcttccttgttagtagccaggttacactgaatgcagacttgaccgaattcaaagatc--------------------------------------------------------------------------------------------------------------------------------------------------------------------
>I23395_M236_Malvaceae_Fuertesimalva_jacens_seq1
-------------------------------------------------------------------------------------------------------------------------------------------------------------------------------------------------------------------------------------------------------------------caagaagatggttcattcacaatttaactggtactggtatcatgttcctacatttgcaccgtacaaggttgaggggctcttttttcctatgattcttgcacatggaagtagtaaccagagtgccaaaacagctttgatagttttacagagtttgacgcctaatgctcagagcgtgttccggattcttgctgaatatcaactgtcgcatcctgatgatga---------------------------------------------------------------------------------------------------------tgggatggccatagataatctgtactctgtctctcgggagcgcttccttgttagtagccaggttacactgaatgcacacttgaccgagttcaaagatcacgagcttgttaagaccagaaggaattctgatggacagga----------------------------------------------------------------------------------------------------------------------------
>I23396_M019_Malvaceae_Allosidastrum_pyramidatum_seq1
------------------------------------------------------------------------------------------------------------------------------------------------------------------------------------------------------------------------------------------------------------------acaagaagatggttcakacacagtttaactggtgctggtatcatgttcctacatttgcaccatacaaggttgaggggctcttttttcccatgattcttgcacatggcagtagtaaccagagtgccaaaacagccgtgatagttttacagagtttgacacctaatgctcaaagtgtgttccgaatcctagcagaatatcaactgtctcatccggatgatgaaggtaa----agta-cttgtcctgg-tttggagt-atcattc-tgtcatt---------ttaggtct----taatgtacgaaattggat-tttcttaaacc-tttaggtatggcaattgataacctgtactccatctctcgggagcgctttctcgtcagtagccaggttacgctaaacgcccacttgaccgagttcaaagatcacgacctagttaagaccaaaaggcatcccgatggtcag------------------------------------------------------------------------------------------------------------------------------
>I23398_M021_Malvaceae_Sidastrum_micranthum_seq1
---------------------------------------------------------------------------------------------------------------------------------------------------------------------------------------------------------------------------------------------------------------------------------atacacaatttaactggtgctggtatcatgttcctacatttgcaccatacaaggtcgaggggctcttttttcctatgattcttgcacacggcagtagtacacagagtgccaaaacagccgtgattgttttacagagtttgacgcctaatgctcaaagtgtgttccgaatccttgcagaatatcaactgtctcatccagatgaagaaggtaa----aa------------------------------------------------------------------------------------------------------------------gtac---------------------------------------------------------------------------------------------------------------------------------------------------------------------------------------------------------------------------------------------
>I23366_M015_Malvaceae_Firmiana_simplex_seq1
--------------------------------------------------------------------------------------------------------------------------------------------------------------------------------------------------------------------------------------------------------------------------------------------------------------gttcctacatttgctccgtacaaggttgaggggctcttttttcctatgattcttgcacatggcaatagtaaccagagtgccaaaacagctacaatagttttacaaagtttgacaccaaatgctcagagcgtgttcaggattcttgcagaatatcaactgtctcatcctgatgatgaaggtaa-----gta-gttatttaggatttg-------------------------------------------------------------------------------------------------------------------------------------------------------------------------------------------------------------------------------------------------------------------------------------------------------------------------------------------------
>I28591_M023_Malvaceae_Neobuchia_paulinae_seq1
-------------------------aaaaacacctc-------------------------------------tctttagtaat-----actcttatgtga---------ttgtccaatggatgtcata----aattccctt-ttcaaaggaatgcagatgtttagc-attgtagagcattaaagattt-----tcatgtagttgacttga--------tgctgac-aactacaacttggcttcgatgctagtgtgggacaagaagatggttcatacacaatttaactggtactggtatcatgttcctacatttgctccatacaaggttgaggggctcttttttcctatgattcttgcacatggcagtagcaaccagagtgccaaaacagctgtaatagttttacagagtttgacacctaatgctcagagtgtgttccggattcttgcagaacatcaactgtctcaccctgatgatgaaggtaa----cata-gttgtttgggatttcgcat-gtcattcctgttatt---------ttaggttt--aataatatactcaattacat-cat-ttaacct-ttta---------------------------------------------------------------------------------------------------------------------------------------------------------------------------------------------------------------------------------------------------------------------
>I28594_M025_Malvaceae_Herrania_nitida_seq1
----------------------------------tctgtt------------------gggaggtt--agtggtcttcggtaat-----actcttatgtgg---------gttttcaataaatgtaata----aattcccttccctatagaaatgcagacacttagc-attgtagaatattaaagtttt-----ttacagggc---attga--------tcctgat-aacttccacttgggtttgatgttagtgtgggacaagaagatggttcatacacaatttaactggtactggtgtcatgttcctacatttgcaccatacaaggttgaggggctcttctttcctatgattcttgcacatggcagtagtaaccagagtgccaaaacagctgcaatagttttacagagtttgacacctaatgctcagagtgtgttcaggattcttgcagaatatcaactgtctcatcctgatgatgaaggtagc--tagttagttgtttgggatctggagt-atcattttcattatt---------ttagttct----taatatactcaatgatat-ctt-ttaacct-tttagggatggcaattgataatttgtacccagtctc-------------------------------------------------------------------------------------------------------------------------------------------------------------------------------------------------------------------------------------
>I28598_M028_Malvaceae_Glyphaea_brevis_seq1
--------------------------------ccactgtt------------------gggaggat--ag-ggtctttaatagt-----actcttatatg------------tgccaacagacttaatc----ggttcccttctcgataggaatacagatatttagc-attgtagaatattagaaatttc----tcatgtt-----gttga--------tcctgat-aagtacaacttggctttgatgctagtgtgggacaagaagatggttcatacacaatttaactggtactggtatcatgtacctacatttgcaccatacaaggttgaggggctcttctttcctatgattcttgcacatggcaatagtaaccagagtgccaaaaccgctgcaatagtcttacagagtttgacacctaatgcccagagtgtgttcaggatcctcgcagaatatcaactgtcccatcctgatgatgaaggtaa-----gta-gttgtttggaatttggagt-atcatttttgtcatt---------ttaggtct----taatatactaaatcatac-ctt-tttacct-catagggatggcaattga-------------------------------------------------------------------------------------------------------------------------------------------------------------------------------------------------------------------------------------------------------
>I28600_M146_Malvaceae_Mortoniodendron_guatemalense_seq1
---------------------------------------------------------------------------tatagtaat-----actcttctgtgg----------ttttcaatggatgttaaa----aatgtccttcttgaaaggagtgcaggtatttagc-tttgtagagcattaaaggttt-----tcatgya-----gttga--------tcctgat-aaatactacttggcttggatgttagtatgggacaagaagatggttcatgcacaatttaactggtactggtatcatgttcctacatttgcaccatacaaggttgaggsgctcttttttcctatgattcttgcacatggcaataktaaccagagtgccaaaacagctgcaatagttttacagagtttgacacctaatgctcagagtgtgttcaggattcttgcagaatatcaattgtcacatcctgatgatgaaggtaa----agta-gttgctcggtatttgaagt-attgttt-tgtcatt---------ttagttct----taatataatcaattattc-ct--tttgcct-tttagggatggcaattgataatcttt-----------------------------------------------------------------------------------------------------------------------------------------------------------------------------------------------------------------------------------------------
>I28605_M235_Malvaceae_Abutilon_sp_seq1
------------------------------------tctg------------------gggaggttgaaggagtctttagtaat----aactcttatgtta---------ttttgcaatggatgttata----aatttccttattgaaaggaatgcagatatttagc-attgtagatcatt-------------tcatttagttggcttga--------ttttgat-atccacaacttggcttcgttgttagtgtgggacaagaagatggttcatacacaatttaactggtgctggtatcatgttcctacatttgcaccatacaaggtcgaggggctcttttttcctttgattcttgcacatggtagtagtaaccagagtgccaaaacagccgtgatagttttacagagcttgacgcctaatgctcaaagtgtgttccgaatccttgcagaatatcaactgtctcatccagatgatgaaggtaa----agta-cttgttctgc-tttggggt-atcgttc-tgtcatt---------ttaggtct----tactatactaaatcggat-tttcttaacccttttagggatggcaatc---------------------------------------------------------------------------------------------------------------------------------------------------------------------------------------------------------------------------------------------------------
>I28606_M033_Malvaceae_Reevesia_formosana_seq1
----------------------------------------------------------------------------------------ractcttatgcgg---------ttttccaatagactttgtaata-aattccctgcttgaaaggaatgcagatatttagc-attgtagaatattaaagattt-----tcatttc-----attga--------tcctgat-aagtacaacttggctttgatgctagtgtgggacaaagagatggttcatgcacaatttaactggtactggtatcatgttcctacatttgcaccatacaaggttgaggggctcttttttcctatgattcttgcacatggcagtagtaaccagactgccaaaacagctgyaatagttttacaragtttgayacctaatgctcagagcgtgttcaggatacttgcagaatatcaactgtcacatcccgatgatgaaggtaa-----gta-attgtttgtaatttggtgt-atcatttttgtcatt---------ttaggtct----taatatactcaattatat-ctt-ttaacct-tccaggtatggcaa-----------------------------------------------------------------------------------------------------------------------------------------------------------------------------------------------------------------------------------------------------------
>I28609_M036_Malvaceae_Pentaplaris_davidsmithii_seq1
-----------------------------------------------------------------------------------------------------------tgattttccaatggatgttata----tattcccttcttgaaaggaatgaagatatttagc-attgtag---actaaagattt-----ccatgtagatgacttga--------tcctgat-aactacaacttggctttgatgctagtgtgggacaagaagatggttcatgcacaatttaattggtactggtatcatgttcctacatttgcaccatacaaggttgagggcctcttttttcctatgattcttgcacatggcagtagtagccagagtgccaaaacagctgtgatagttttacagagtttgacacctaatgctcagagtgtgttccggattcttgcagagtatcaactgtctcatcctgatgatgaaggtaa----agta-cttgtttcagatttggagt-atcattc-tgccatt---------ttgggtct----taccatactaaattgtat-ctt-ttaacct-tttagggatggcaatagataatctgtact--------------------------------------------------------------------------------------------------------------------------------------------------------------------------------------------------------------------------------------------
>I28610_M037_Malvaceae_Heritiera_littoralis_seq1
----------------------------------------------------------------------gggtctttaatagt-----actcttatgtgg---------ttttccaatagatgttg--------------tcttgaaaggaatgcagatattaggc-actgtagaatattaaagattt-----tcatgtc-----attga--------tcctaat-aaccacaacttggctttgatgttagtgtgggacaagaagatggttcatacacaatttaactggtactggtatcatgttcctacatttgccccgtacaaggttgaggggctcttttttcctatgattcttgcacatggcaatagtaaccagagtgccaaaacagctgcaatagttttacagagtttgacacctaatgctcagagcgtgttcaggattcttgcagaatatcaactgtctcatcctgatgatgaaggtaa-----gta-gttgtatggattttggagt-atcatttttgtcatt---------ctaggtct----taatatactaaattttat-cat-tttactt-tttaggaatggctattgataatctgtactctatctctcgagagcgcttccttgtcagtagc------------------------------------------------------------------------------------------------------------------------------------------------------------------------------------------------------------
>I28611_M062A_Malvaceae_Durio_zibethinus_seq1
-------------------tcagaaaaaaggatccttctt------------------gggaggtt-ggggggtctttagtaat-----actcttatgtrg----------tttccaataaatgttgtaatataactcccttcttgaaaggaatgaagatatttagc-attttagaatattaaagattt-----tcatgtc-----attga--------tcctkat-aaccgcaacttggttttgatgttagtgtgggacaagaagatggttcatacacaatttaactggtactggtatcatgttcctacatttgctccatacaaggttgaaggtctcttttttcctatgattcttgcacatggcagtagtaaccagagtgccaaaacagctgcaatagttttacagagtttgacacctaatgctcagagtgtcttcaggattcttgcagaacatcaactgtctcatcctgatgatgaaggcaa-----gta-gttgtttgggatttggagt-atcatttatgtcatt---------ttaggtcy----taatatactca--------ctt-tttatct-tttagggatggcaattgataatctgtactccrtctctcgagaacgattccttgtcagtagccaggttacactga-----------------------------------------------------------------------------------------------------------------------------------------------------------------------------------------------
>I28612_M038_Malvaceae_Brachichyton_bidwillii_seq1
----------------------------------------------------------------------------------aa-----acttttatgtgg---------tttttcaatagatgtcgtagta-aattcccgtcttgaaaggaatgcatatatttggc-actgaagaatattaaagattt-----tcatgtc-----attga--------ttctaat-aaccacaacttggctttgatgttagtgtgggacaagaagatggttcatacacaatttaactggtactggaatcatgttcctacgtttgctccgtacaaggttgaggggctcttttttcctatgattcttgcacatggcaatagtagccagagtgccaaaacagctgcaatagttttacagagtttgacacctaatgctcagagcgtgttcaggattcttgcagaatatcaactgtctcatcctgatgatgaaggtaa-----gta-gttgtttgggatttggagt-atcatttttgtcatt---------ttaggtct----gaatatactcaattttat-cat-tttacc--tttaggaatggctattgataatctgtactccatctctc-----------------------------------------------------------------------------------------------------------------------------------------------------------------------------------------------------------------------------------
>I28613_M039_Malvaceae_Eriotheca_macrophylla_seq1
----------------------------------------------------------------------------------------------tatgtga---------ttttccaatggatgttata----aattcccttcttgaaaggaattcagatgtttagc-attgtagggcattaaagattt-----tcatgtagttgacttga--------tcctgat-gaataaaacttggcttcgatgctagtgtgggacaagaagatggttcatacacaatttaattggtactggtatcatgttcctacatttgcaccgtacaaggttgaggggctcttttttcctwtggttcttgcgcatggcagtagtaatcagagtgccaaaacagctgtgatagttttacagagtttgacacctaatgctcagagtgttttccggattcttgcagaatatcagctgtctcatcctgatgatgaaggtaa----cgta-gttgtttgggatttcgagt-atcattcttgtcatt---------ttaggtctt---aaatatactcrattacat-ctt-tgaacct-tttagggatggcaatcgataatctgtactccatctcccgggag------------------------------------------------------------------------------------------------------------------------------------------------------------------------------------------------------------------------------
>I28615_M041_Malvaceae_Pterygota_brasiliensis_seq1
-------------------------------------------------------------------------------------------------gtgg---------tttttcaatagatgttgtaata-aattcccttcttgaaaggaatgaagatatttggc-actgtagaatattaaagattt-----ccatgtc-----atcga--------tcctaat-aaccacaacttcactttgatgttagtgtgggacaagaagatggttcacacgcaatttaactggtactggtatcatgttcctacatttgctccatacaaggttgaggggctcttttttcctatgattcttgcacatggaaattgtaaccagagtgccagaacagctgcaatagttttacagagtttgacacccaatgctcagagtgtgttcaggattcttgcagaatatcaactgtctcatcctgatgatgaaggtaa-----gta-gttgtttgagatttggagt-atcatctttgtcatt---------taaggtct----tattatactcaatt-tat-ctt-tttacct-ttaaggaatggctattgataatctgtactccatttctcgagagcggttc------------------------------------------------------------------------------------------------------------------------------------------------------------------------------------------------------------------------
>I28616_M042_Malvaceae_Leptonichya_maranta_seq1
----------------------------------------------------------------------------gttggggt-----actcttgtgtgg---------ttttcaawtggatttgttaata-aattcccttcttgataggaatgccgatatttagc-attttagaatattaaagattt-----ttttatgtc---actga--------ccctgat-aactacaacttggcattgatgttagtgtgggacaagaagatggttcatacacaatttaactggtactggtatcatgttcctacatttgctccatataaagttgaggggctcttctttcctatgattctcgcacatggcagtagtaaccagagtgccaaaacagctgcaatagttttacagagtttgacacctaacgctcagagtgtgttcaggattcttgcagaatatcaactgtctcatcctgacgatgaaggtaag--tagttagttatttgggatttggagt-atcatttttgttact---------ttgggtct----taatatactcaatcttat-cctttttayct-tttagggatgccgtttgataatctgta----------------------------------------------------------------------------------------------------------------------------------------------------------------------------------------------------------------------------------------------
>I28618_M044_Malvaceae_Pentace_laxiflora_seq1
a-----------caacctagttaattgaaatgtgtttgttgtggtgccaatcaggctctctgaaatgggttggtctttagtaat-----actctt--------------------------------------------------aaaaggaatgcagatatttagc-attatagagcaktaaagattt-----tmatgta-----gttgt--------tcctgat-agctrcatcttggctttgattctagtgtgggacaagaagatggttcacacacagtttaactggtattggcatcatgttcctacatttgcaccatacaaggttgagggtctcttttttcctatgattcttgcacatggcagtagtacccagagtgccaaaacagcggcaatagttttacaaagtttgacaccgaatgctcagagtgtgttcaggattcttgcagaatatcaactgtgtcatcctgatgctgaaggtaa----agca-gttgttttggatttggaat-attgttcttgtcatt---------ttaggttt----tgatatactcaattatat-ctt-tttacct-tttagggatggcaattgataatctgtactccatct--------------------------------------------------------------------------------------------------------------------------------------------------------------------------------------------------------------------------------------
>I28619_M045_Malvaceae_Phragmotheca_mammosa_seq1
---------------------------aaagacctctctt------------------tggaggttggaggggtctttagttat----------------------------ttccaatggatgttgata---aattcccttcttgaaaggaatgcagatatttagc-attgtagagcattamagattt-----tcatgcagttgacttga--------tcctgat-aactacaacttggcttcaatgctagtgtgggacaagaagatggttcatactcaatttaactggtactggtatcatgttcccacatttgcaccatacaaggttgaggggctcttttttcctatgatccttgcacatggcaatagtaaccagagtgccaaaacagctgtgatagttttacagagtttgacacctaatgctcagagtgtgttcaggattctcgcagaatatcaactgtctcatcctgatgatgaaggtaa----asta-actgtttgagatttggagt-atcgttcctgtcatt---------ttagktct----taatataytaaattatat-ctt-ttaacct-tttagggatggcaatagataatctgtactccacctctcgggagcgcttccttgtcagtaat------------------------------------------------------------------------------------------------------------------------------------------------------------------------------------------------------------
>I28620_M046_Malvaceae_Camptostemon_shultzii_seq1
---------------------------------------------------------------------------------------------------------------------------------------------------------tgctgatatttagc-attgtagagcattaaagattt-----ttatgtagttg-attga--------ttctgat-aactacaacttggcttcgatgttagtgtgggacaagaagatggttcatacacaatttaactggtactggtatcatgttcctacatttgctccatacaaggttgaggggctcttttttcctatgattcttgcacatggcagtagtaaccagagtgccaaaacagctgtgatagttttacagagtttgacacctaatgctcagagtgtgttccggatccttgcagaatatcaactgtctcatccagatgatgaaggtaa----acta-cttgttttg--ytyggaat-atcgt---------------------------------------------------------------------------------------------------------------------------------------------------------------------------------------------------------------------------------------------------------------------------------------------------------------------------------------
>I28624_M049_Malvaceae_Corchoropsis_tomentosa_seq1
----------------------------------------------------------aggaggtt-gtgggatcttttgcacc-----acttttgtgtggtttacatgtttttccagtagatgttgcaatg-attttccttctcgaaaggaatgcagatatttagc-attgtagaatattaaaggttt-----tcatgcc-----attga--------ttcttat-aaccacaacttggtttcgattttagtgtgggacaagaagatggttcatgcacaatttaactggtgctggtatcatgttcctacatttgctccatacaaggttgaggggctcttttttcctatggttcttgcacatggcagtagtaaccagagtgccaaaacagctgcaatagttttacagagtttgacacctaacgctcagagtgtattcaggattcttgcagaatatcaactgtctcatcctgatgatgaaggtaa-----ctt-ggtttttaggatttgatct-ataattttcgtcatt---------tttgctct----aaacatactcattttttc-ctttttaatct-tttagggatggcaattgataatctgtactccatctcacgagagcgcttcct----------------------------------------------------------------------------------------------------------------------------------------------------------------------------------------------------------------------
>I28626_M226_Malvaceae_Helicteres_guazumifolia_seq1
-----------------------aaataaaaaaatatgtt----------------------------ggcatgtcttagtaat-----actcttatagtt---ayatgattctgtaatagatgttgtaatg-agttcccttccagaaaagaatgtagatatttagt-actgtagaatatcaaaagattt----tcttgtc------------------------t-aactacaactttgctttgattttagtgtgggacaagaagatggtccatacacaatttaactggtaytggtatcatgttcctacatttgcaccgtacaaggttgaggggctcttttttcctatgattcttgcacatggcaatagtaaccagagtgccaaaactgctgcaatagttttgcagagtttgacacctaatgctcaaagtgttttcaggattcttgccgaatatcaactgtctcatcctgatgatgaaggtaa-----gta-gttgttt-ggatttggaat-gtcagttgtgttggt------ct-------------tactatactaatt------att-ttaatct-tttagggatggcaatcgataatctgtactccatttctcgagagcgtttc-----------------------------------------------------------------------------------------------------------------------------------------------------------------------------------------------------------------------c
>I28628_M051_Malvaceae_Werklea_horrida_seq1
-----------------------------atgtttcattct------------------------------agttttggacaaaccaaaactagtaaatgg---aaatgtgtttttcttagactcgatcagg-----caatcatggagaaaaagacctctatttggc-attgtagagta-taaagattt-----tcatgtagttgacttct--------ttcttat-aactccaacttggcattgatgttagtgtgggacaagaagatggttcatactcaatttaattggcactggtatcatgttccaacatttgcaccatacaaggttgaggggctcttttttcccatgattcttgcacatggyggtagtaaccagagtgccaaaacagctgtaatagttctacagagtttgaccccgaacgctcagagtgtgttccggatccttgcagaatatcaactgtctcatcgggatgaagaaggtaa----agca-cttgtttcgattatggagt-atcatttctgtcatt---------ttaggtct----ttcaatactaaattgtat-ctt-ttaacct-tttagggatggcaatagatagtc--------------------------------------------------------------------------------------------------------------------------------------------------------------------------------------------------------------------------------------------------
>I28629_M052_Malvaceae_Spirotheca_rosea_seq1
----------------------------------------------------------------------------ttggtaaa-----tatcttctgtga---------ttttccaatggatgttata----aattcccttcttgagaggaatgcagatgtttagc-attgtagagcattaaagattt-----ttatgtggttgacttga--------tcctgac-aaat---acttggcttcgatgctagtgtgggacaagaagatggttcatacacaatttaactggtactggtatcatgttcctacatttgcaccgtacaaggttgaggggctcttttttcctatgattcttgcacacggcagtagtaaccagagtgccaaaacagccgtgatagttttacagagtttgacaccaaatgctcagagcgttttccggattcttgcggaatatcaactgtctcatcctgaagatgaaggtaa----cata-gttgttttggattttgagt-atctttcctgtcatt---------ttaggttcttaataatatactcaatttcat-ctttttaacct-tttagggatggcaattgataatctatactccatctcccgggagcggttccttgtaagtagcc-----------------------------------------------------------------------------------------------------------------------------------------------------------------------------------------------------------
>I28630_M053_Malvaceae_Huberodendron_swietenioides_seq1
-------------------tctggcaatcggacctctctt------------------gggaggttggaggggtctttagtaat-----actcttatgtga----------ttcccaatggaagttata----aattcccttcttgaaaggaatgcagatatttagc-----------attaaagattt-----tyatgtagttgacttga--------tcctgataaacaataacttggcttcgrtactagtgtgggacaagaagatggttcatacacaatttaactggtactggtaccatgttcctacwtttgcaccatacaaggttgaggggctcttttttcctatgattcttgcacatggcaatagtaaccagagtgccaaaacagctgtgatagttttacagagtttgacacctaatgctcagagcgtgttcaggattctagcagaatatcaactgtctcatcccgatgatgaaggtaa----agta-gttgtttgggatttygagy-atcrttyctgtcatt---------ttaggyct----taatatactcaattatat-ctt-ttaacct-tttagggatggcaatcgataatctgtactccatctctcgggagcggttccttgtcagtagccaggttacactgaa----------------------------------------------------------------------------------------------------------------------------------------------------------------------------------------------
>I28633_M056_Malvaceae_Adansonia_digitata_seq1
cac------ctc-------------------------------------------------------------tctttattaat-----actcttatgtga---------ttttccaatggaytttata----aattcccttattgaaaggaatgcatatgtttagcaattgtatagcattaaagattt-----tcttgtagttgactcga--------tcctgat-ractaaaacttggctthgatgctagtgtgggacaagaagatggttcatgcacaatttaactggtgctggtatcatgttcctacatttgcaccatacaaggttgaggggctcttttttccaatgatccttgcacatggcagtagtaaccagaktgccaaaacagctgtgatagttttacagagtttgacacctaatgctcagagtgtgttccggattcttgcagaatatmaactgtctcatcctgatgatgaaggtaa----tgta-gttgtttggtatttcgagt-atcatttctgtcatt---------ttaggtttt---aaatatattcaattacat-ctt-ttaatct-tttagggatggcaatcgataatctgtactcaatctcccggrrkskgttcckkrttmktrsmsarkwtamactgtct------------------------------------------------catcctgatra---------------------------------------------------------------------------------------------------------------------------------t
>I28637_M060_Malvaceae_Duboscia_vifidiflora_seq1
---------------------tacttttgaggccactgtc------------------agtaggat--aggattctttagtagt-----actcttatatgc---------ttttccagcggacttaatc----tgttcccttcttgataggaatacaaatatttagc-attgtagagcattaaaactttc----tcatgtt-----gctga--------tcctgct-aactacaacttggctttgatgttagtatgggacaagaagatggttcatacacaatttaactggtactggtatcatgtccctacatttgcaccatataaggtcgaggggattttctttcctatgattcttgcacatggcaatagtaaccagagtgccaaaacagctgcaatagtcttacagagtttgacacctaatgctcagagtgtgttcaggatccttgcagaatatcaactgtcccatccggatgatgaaggtaa-----gta-gttgttaggaatctctagc-atcatttttgtcatt---------ttaggtct----taatatactaaatcattc-ctt-tttacct-cacagggatggcaattgataatctgtactccatgtcccgagagcgtttccttgtcagtagccaggttacactgaacgcc------------------------------------------------------------------------------------------------------------------------------------------------------------------------------------------
>I28638_M061_Malvaceae_Basiloxylon_brasiliensis_seq1
--------------------------------------------------------------------ggaggtctttagtaat-----actcttatgtgg---------tttttaaatagatgttgtaata-aattcccttmttgaaaggaatgcaaatgtttggc-actgtagaattttaaagattt-----tcatgtc-----attga--------tcctaac-aaccacaacttggctttgatgttagtgtgggacaaaaagatggttcatacacaatttaactggtactggtatcatgttcctacatttgctccgtacaaggttgaggggctcttttttcctatgattcttgcgcatggcaatagtaaccagagcgccaaaacagctgcaatagttttacagagtttgacacctaatgctcagagtgtgttcaggattcttgcagaatatcaactgtctcatcctgatgatgaaggtaa---------gtagtttgggatttggaat-ataattt-tgtcatt---------ttaagtct----cagaatactcaattttat-ctt--ttacct-tttaggaatggctattgataatctgtactccatctctcgagagcgctttcttgtcagtagccaggttacactgaatgcccacctgaccgagttcaaagat---------------------------------------------------------------------------------------------------------------------------------------------------------------------
>I28639_M249_Malvaceae_Gyranthera_amphibiolepis_seq1
-------------caatcaccagagaaaaagacctctcttgg----------------gggaggttggaggggtctttggtaat-----actcttatgtgt------------cccaatggaagttata----aattcccttcttgaaaggaatgcagatatttagc-attgtagagcattaaagattt-----tcatgtagttgacttga--------tcctgataaacaataacctggctctgatgctagtgtgggacaagaagatggttcatacacaatttaactggtactggtatcatgttccaacatttgcaccatacaaggttgagggcctcttttttcccatgattcttgcacatggcaatagtaaccagagtgccaaaacagctgtgatagttttacagagtttgacacctaatgctcagagcgtgttcaggattctagcagaatatcaactgtctcatcccgatgatgaaggtaa----agta-attgtttgtgatttcgagt-atcgttc-tgtcatt---------ttaggtct----taatatactcaattatat-ctt-ttaactt-tttagggatggcaattgataatctgtactccgtctctcgggagcgcttccttgtcagtagccaggttacactgaa----------------------------------------------------------------------------------------------------------------------------------------------------------------------------------------------
>I28640_M062B_Malvaceae_Diplodiscus_paniculatus_seq1
---------------------------------------------------------------aaykrrytggtctttagtaat-----actctt--------------------------------------------------aaaaggaatgcagatacttagc-attatagwgcattaaaggttt-----tcatgta-----gttgt--------tcctgat-agctacaacttggctttgattctagtatgggacaagaagatggttcacacacagtttaactggtattggcatcatgttcctacatttgcaccatacaaggttgagggtctcttttttcctatgattcttgcacatggcaatagtacccagagtgccaaaacagcggcaatagttttacaaagtttgacaccaaatgctcagagtgtgttcaggattcttgcagaatatcaactgtctcatcctgatgctgaaggtaa----agca-gttgttttggatttggaat-attgttcttgtcatt---------ttaggttt----tgayatayyyawttwkat-yyt-wytrcct-tttagrra-----------------------------------------------------------------------------------------------------------------------------------------------------------------------------------------------------------------------------------------------------------------
>I28641_M063_Malvaceae_Brownlowia_peltata_seq1
----------------------------aatgtgtttgttgtagtgccaatcaggctctctgaaatgggttggtctttggtaat-----accctta------------------------------------------------aaaaaggaatgcagatatttasc-attatrgagcattaaagattt-----tcatgta-----gttgt--------tcctgat-agcyacaacttggctttgattctagtgtgggacaagaagatggttcacacacagtttaactggtattggcatcatgttcctacattygcaccatacaaggttgagggtctcttttttcctatgattcttgcacatggcagtagtacccagagtgccaaaacagcagcaatagttttacaaagtttgacaccgaatgctcagagtgtgttcaggattcttgcaraatatcaactttctcatcccgatgctgaaggtaa----agca-gttgttttggatttggaat-attgttcttgtcatt---------ttaggttt----tgatgtactcaattatat-ctt-tttacct-tttagggatggctattgataatctgtactccatctctcgagagcgcttcctt--------------------------------------------------------------------------------------------------------------------------------------------------------------------------------------------------------------------g
>I28642_M064_Malvaceae_Burretiodendron_esquirolii_seq1
------------------------------------------------------------------------------------------------------------------------------------------------------------------------------------------ttt-----ttatgtc-----attga--------ctttgat-aacgagaacttggttttaatgtwagtgtgggacaagaagatggttcatacacaatttaactggtactggtatcatgttcctacatttgctccatacaaggttgaggggctattttttcctatgattcttgcacatggcagtagtaaccagagtgccaaatcagctgctatagttttacagagcttgacacctaatgctcagagtgtattcaggattcttgctgaatatcaactctctcatcctgatgatgaaggtaa-----gta-gttgtktatgttttggagt-ataatttttgtcatt---------ttaggtc-----aartatactgaattttat-c------------------------------------------------------------------------------------------------------------------------------------------------------------------------------------------------------------------------------------------------------------------------------------
>I28649_M071_Malvaceae_Goethalsia_meiantha_seq1
-----------------------------------------------------------------------tttctttagttgt-----actcttatatgg---------ttttccaatagatttaatc----tgttcctttcttgataggaatacaaacatttagc-attgtaaaatattaaaactttc----tcatgtg-----gttga--------tcctgct-aactacaasttggctttgatgttagtgtgggacaagaagatggttcatacacaatttaactggtactggtatcatgtccctacatttgcaccatatacggtcgaggggctcttctttcctatgatttttgcacatggcaatagtaaccagagtgccaaaacagctgcaatagtcttacagagtttgacacctaatgctcagagtgtgttcaggatgcttgcagaatatcaactgtcccatcctgatgatgaaggtta-----gta-gttgtttggaatctcgagt-atcacttttgtcatt---------ttaggtct----tcatatactaaatcatac-ctt-tttacct-catagggatggcaattgataatctgtactccatgtcccgagagcgtttccttgtcagtagccaggttacactgaacgcccacttgactga------------------------------------------------------------------------------------------------------------------------------------------------------------------------------g
>I28650_M072_Malvaceae_Clappertonia_ficifolia_seq1
aagtctcaactttaactttaagtactttgaggccactgtt---------------------gggtggatagggttctttgtagt-----actcttatgtgg---------ttttccaacagac----taatc-agttccttc--------------------------ttgatagaatattaaacatttc----tcatgtt-----gttgatgctgaattgctgat-aactatcacttggctttgatgttagtgtgggacaagaagatggttcatacacaatttaactggtactggtatcatgtccctacattcgcgccatacaaggtcgaggggctcttctttcctatgattcttgcacatggcaatagtaaccagagtgccaaaacagctgtaatagtcctacaaagtttgacaccaaatgctcagagtgtgttcaggatccttgcagaatatcaactgtcccatcctgatgatgaaggtaagtagtgta-ctagtgtggaatctggagt-ttgatttttatcatat--------ttaggtct----taatacgctaaaccatac-ctt-cttatct-tatagggatggcaattgataatctatactccatgtctcgagagcgtttccttgtgagtagccaggt------------------------------------------------------------------------------------------------------------------------------------------------------------------------------------------------------t
>I28652_M074_Malvaceae_Hildegardia_barteri_seq1
------------------------------------------------------------gaggtt-cggtggtctttagtaat-----actcttatgtgg---------tttttcaatagatgttgtaata-aattgtcttctctaaaggaatgtagatatttggc-tctgtatgatattaaagattt-----tcatgtc-----attga--------tcctaat-aattacaacttggcattgatgttagtgtgggacaagaagatggttcatacacaatttaactggtactggtatcatgttcctacatttgctccgtacaaggttgaggggctcttttttcccatgattcttggacatggcaatagtaaccagagtgccaaaacagctataatagttttacaaagtttgacaccaaatgctcagagcgtgttcaggattcttgcagaatatcaaatgtctcatccggatgatgaaggtaa-----gta-gttatttgggatttggagt-accatttttgtcatt---------ttgggtct----tagtatactcaatttttt-cct-tttacct-tttagaaatggctattgacgatc--------------------------------------------------------------------------------------------------------------------------------------------------------------------------------------------------------------------------------------------------
>I28653_M168_Malvaceae_Theobroma_cacao_seq1
----------------gaatatcatttttaggcctctgtt------------------gggaggtt--aggggtcttcagtaat-----actcttatgtgg---------gttttcgataaatgtaata----aattcccttctctttagaaatgcagacacttagc-attgtagactattaaagattt-----ttccatgtc---attga--------tcctgat-aacttccacttggctttgatgttagtgtgggacaagaagatggttcatgcacaatttaactggtactggtatcatgttcctacatttgcaccatacaaggttgaggggctcttctttcctatgattcttgcacatggcagtagtaaccagagtgccaaaacagccgcaatagttttacagagtttgacacctaatgctcagagtgtgttcaggattcttgcagaatatcaactgtctcatcctgatgatgaaggtaag--cagttagttgtttgggatctggcat-atcattttcattatt---------ttagttct----taatatactcaatcatat-cct-ttaacct-tttagggatggcaattgataatttgtactcagtctctcgagagcgtttccttgtcagtagccaggttacactg------------------------------------------------------------------------------------------------------------------------------------------------------------------------------------------------
>I28654_M105_Malvaceae_Pachira_aquatica_seq1
-----------------------------------------------------------------------------------------------------------------tccaatggatgttata----aattcccttcttgaaaggaattcagatgtttagc-attgtagggcattaaagattt-----tcatgtagttgacttga--------tcctgat-gaatacaacttgccttcgatgctagtgtgggacaagaagatggttcatamacaatttaattggtactggtatcatgttcctacatttgcaccgtacaaggttgaggggctcttttttcctttgattcttgcgcatggcagtagtaatcagagtgccaaaacagctgtgatagttttacagagtttgacacctaatgctcagagtgttttccggattcttgcagaatatcagctgtctcatcctgatgatgaaggtaa----cgta-gttgtttgggatttcgagt-atcattcttgtcatt---------ttaggtctt---aaatatactcaattacat-ctt-ttaacct-tttagggatggcaattgataatctgtactccatctcccgggagctgttcc-----------------------------------------------------------------------------------------------------------------------------------------------------------------------------------------------------------------------
>I28655_M148_Malvaceae_Robinsonella_mirandae_seq1
-------------caatcaccgcagaaaaacacctctctt------------------gggaggttggaggggtctttagtaat-----actcttatgtta---------ttttccaatggatrttaka----aatttccttattgaaaggaatgsagatatttagc-attgtagatmrtt-------------tcatktagttggcttga--------ttctgat-aaccacaacttggctthgatgttagtgtgggacaagaagatggttcatacacartttaactggtgctggtatcatgttcctacatttgcaccatacaaggtcgaggggctcttttttcctwtgattcttgcacatggcagtagtamccagagtgccaaaacagcygtgatagttttacrgagtttgacacctaatgctcaaagtgtgttccgaatccttgcagaatatcaactgtctcatccrgatgawgaaggtaa----agta-cttgttstgg-tttggagt-atckttc-tgtcatt---------ttargtcy----tactatactwaaktgkat-tttcttaaccc-tttagggatggcaatcgayaacctgtactccatctctcgggagcgtttccttgtcagtagccaggttacactaaacgccc-----------------------------------------------------------------------------------------------------------------------------------------------------------------------------------------
>I28656_M002_Malvaceae_Tilia_americana_seq1
-----------------caccagagaaaaagagct-ttct------------------taggagtttgggggatctttagtaat-----aytyttatgtgg---------ttttccaatrgatgttrta----aattcccttctykaaaggaatgcrgatatttmgc-attgtagavyattaaagattt-----tcatrtm-----rttga--------tcctgat-aamhacaacttggctttgatgttagtgtgggacaagaagatggttcatacacaatttaactggtactggtatcatgttcctacatttgchccatacaaggttgagggsctcttttttcctatgattcttgcacatggcartastaaccagagtgccaaaacagctgcaatagttktacagagtttgacacctaatgctcagagtgtgttcaggattcttgcagaatatcaactgtctcatcctgatgatgaaggtaa----agta-gttgyttsggatttggagt-atcrtttttgtcatt---------ttaggtct----taatwtartcaattwtwy-ctt-tttacct-tttagggatggcaattgayaatctgtactccatctctcgagagcgyttcctkgtcagyagccaggttacactgaaygcccacttgactgagttcaaagatcatgagcttgttaaga-----------------------------------------------------------------------------------------------------------------------------------------------------
