# Supplementary material for: Localized Phylogenetic Discordance Among Nuclear Loci Due to Incomplete Lineage Sorting and Introgression in the Family of Cotton and Cacao (Malvaceae)
Source: Front Plant Sci. 2022 Apr 13;13:850521. doi: 10.3389/fpls.2022.850521 (PMC9043901; doi:10.3389/fpls.2022.850521)
Supplement: Supplementary file 1 [file Data_Sheet_1.ZIP › Alignments_v4/L234.fasta]

>I28591_M023_Malvaceae_Neobuchia_paulinae_seq1
-------------------------------------------------------------------------------------------------------------------------------------------------------------------------------------------------------------------------tcccacaaaga-----tagaacca----------ttcttaagatatgtaattactatttcaaatgtatgaggtctgac----------------g-gattctctggattgc-------atccggattaatgtctgataatctgatatg-----ttttc-ttttctttt---tgtttgt------c--gttttgttagacacgcgagatattgatgagaagagaagaaatgttgttattgagaaaatccatcaaagtgcaattgcaattgctgaaaagcgtaaggtcaccttatcagaattcaagataataaatcaggacccaccagctcmgtctgaaaaatcaataa----------------------------------------------------------ttgaagcaatggaagctgcat----cgaaagagctgaacctaacgcgaaagtttatgattagcagagcttaccat-gattcactgtttatggcaaggta-------------------------------------------------agggagggggagacatttaaggagatgataactta---------------gcaactaaatcttttgcaagcacc-acactat------atatg------gt--gcacagggctgat----------------------gatctggtccctgggtct-------------gatttccatcagatttgtcgga-------------------------------------------------------------------------------------------------------------------------------------------------------------------------------------------------------------------------------------------------------------------------------------------------------------------------------------------------------------------------
>I28593_M024_Malvaceae_Carpodiptera_cubensis_seq1
---------------------------------------------------------------------------------------------------------------------------------------------------------------------------------tccaattcaaga-------------------aaaccta-ttcacaaaatga-----taaaaccatta-----ttttcttaaa-tttgtgtttactagttaaggtgtttgatgtctgac-----c--ttgcccttg-tataatctgagctgt-------atctggattgctctctgagaatctgatatg-----ttttc-ttttgttat---taactgt---------ctttttgtagacactagagattttgatgaaaagaggagaaatgttgttattgagaaaatccatcaatctgcgactgcaattgccacaaagcgtaaggtcaccctatcggaattcaagatcataaatcaggacccaccggccatttctgaaaaatcactaa----------------------------------------------------------ttgaagcaatggragctgcat----caaaagagctgaatctaacgcaaaggtttatgattagcagagcttaccac-gattcactgtttatggcaaggta-------------------------------------------------agggagggagagact-tctaaggaaaagatactta---------------gcaactaaatcttttgttacaacc-acact--------atatg------tt--tcacagcgctgaa----------------------aatcagaaccctggatca--------------------atctgatttataactattga--------------------------------------------------------------------------------------------------------------------------------------------------------------------------------------------------------------------------------------------------------------------------------------------------------------------------------------------------------------------
>I28594_M025_Malvaceae_Herrania_nitida_seq1
-----------------------------------------------------------------------------------------------------------------------------------------------------------------------------------------------------------------------------aaaaaga-----tggaaccmtta-----ttttttgaaa-cgtttatttatcacttcacatatatgaggc-taac-----c--ttgcccttg-gataatctgggctat-------atctggactaccatctgatgatctgatatg-----ttttc-ttttgttac---tacttgtg-ttgcc--tttttggcagacacacgagatattgatgaaaagggaagaaatgttgttattgagaaaatccatcaatctgcaattgcaatagcaacaaagcgtaaggtcaacctatcggaattcaagatcataaatcaggacccaccagcgctttctgaaaaatcaataa----------------------------------------------------------ttgaagcaatggaagctgcat----caaaagagctgaacttgacgcaaaagtttatgattagcagagcttaccat-gattcattgtttatggccaggta-------------------------------------------------agggagcgagagacg--tttaaagaaagatattta---------------gcaactaattcttttgcaagcacc-acact--------at--g------tt--gtacagggctgaa----------------------gatcaggtccctggaccc--------------------atcagatttgtaacttatgaaattaaaaggaaaagcgggtatgaggaaaa--------------gaattgtctt-------------------------agtatata--------------------------------------------------------------------------------------------------------------------------------------------------------------------------------------------------------------------------------------------------------------------------gaa
>I28595_M184_Malvaceae_Guazuma_ulmifolia_seq1
--------------------------------------------------------------------------------------------------------------------------------------------------------------------tgtctgtccctaatccatttcaaga-------------------gaaccta-ctcccaaaaaga-----tagaaccatta-----ttttctgaag-tttaaaattattacytcacatatatgaggc-tgac-----c--ttgcccttg-gataatctggcttat-------atctggactactgtctaatgatttgataat-----gttgt-ctttgttat---tacttgt------c--tttttggcagatacacgagatattgatgagaagagaagaaatgtcgtagttgagaaaatccatcagtctgcaattgcaattgcaacaaagcgtaatgtgaacctatcggaattcaagatcataaatcaggacccgccagccctttctcaaaaatcaatag----------------------------------------------------------ttgaagcagtggaagctgcat----cgaaagagctaaacttaacacaaaagtttatgattagcagagcttaccat-gattcattgtttatggcaaggta-------------------------------------------------agggagggtgagaag--tttaaaaaatgatattta---------------gaaactagttcttttgcaatcttc-acact--------gaatg------tt--gtgcagggctcaa----------------------ggtcaggtccctggaccc--------------------atcagatttgta----------------------------------------------------------------------------------------------------------------------------------------------------------------------------------------------------------------------------------------------------------------------------------------------------------------------------------------------------------------------------
>I28596_M026_Malvaceae_Ruizia_cordata_seq1
-----------------------------------------------------------------------------------------------------------------------------------------------------tatactttagctgttcctctgcccctaatccaattcaaga-------------------aaaccta-ttcccgaaaata-----tagaacyagta------tttcttaaattttrtatttaccagttvtcatgtgtgaagtkaggtctgacckttttaccttg-gataatctgdgctgt-------atctggattatcatatgdtaa---actatg-----ttttc-ttttcttat---ydtttgt------c--tttttggtagacacacgagatattgatgaaaagagaagaaatghtgttgttgagaagatccatcaatctkcdattkcaattgctadaaagcgtaaggtyrccctatcagaattcaagatcataaatcaggabccaccagccctttctgaaaaawcagtaa----------------------------------------------------------ytgaagcadtggaagctgyat----caaaagagctgaacctaacacacaagttyatgattagcagagcttaccat-gattcactgtttatkgcaaggta-------------------------------------------------akgraggtagagaca-ttthakgaaarbamact----------------------twaatattttgcaatcatc-atagttgc-----acaca------tc---tgaaggatcraa----------------------gatcaggtccccggatcc--------------------ttcagatttgtaacttatgaaatacagaagaatagggggtaaaggaaaaa--------------agttggcc----------------------------------------------------------------------------------------------------------------------------------------------------------------------------------------------------------------------------------------------------------------------------------------------------------------
>I28597_M027_Malvaceae_Melhania_velutina_seq1
-------------------------------------------------------------------------------------------------------------------------------------------------------------------------------------------------------------------------------------------------------------------------atttaccggatctcatgtgtgaagtgaggtctgacc--tttaccttg-gataatctgggatgt-------atctggattatcatatggtaa---agtaag-----tattc-ttttcttat---tgtttgt------c--tttttggtagacacacgagatattgatgaaaagagaagaaatgttgttgttgagaagatccatcaatctgcgattgcaattgctagaaagcgtaaggttgccctatcagaattcaagatcataaatcaggacccaccagccctttctaacaaaacagtaa----------------------------------------------------------ctgaagcaatggaagctgcat----caaaggagctgaacctaacacacaagttcatgattagcagagcttaccat-gattcactctttatggcaaggta-------------------------------------------------agggaggtagaggca-tttaaggaaagtatact----------------------taaatattttgcaatcacc-atagttry-----ksacg------ks---wgaagrawmgaa----------------------gawrtcggcgcwrr----------------------------------------------------------------------------------------------------------------------------------------------------------------------------------------------------------------------------------------------------------------------------------------------------------------------------------------------------------------------------------------------------------------
>I28598_M028_Malvaceae_Glyphaea_brevis_seq1
-----------------------------------------------------------------------------------------------------------------------------------------------------------------------------------------------------------------------------------------------------------------aa-tttgtatctcttacttcacatctatgaggtttgac-----c-tttgcccttg-aacaatctgggctaa-------atctggatt------cagtcatctgatatg-----ttttc-ttttgttat-actttctttt-ttttttttttttggcagacacacgagatattgatgaaaagagaagaaatattgttattgagaaaatacatgaatctgcaattgcaattgcaagaaagcgtaaggccatcctatcagaattcaagatcataaatcaggatccaccagtcctttctgaaaaaaccataa----------------------------------------------------------ttgaagcaattgaagctgcat----cgaaagagctgaacctaacgcaaaagttaatgattagcagagcttaccat-gattcactgtttatggcaaggta-------------------------------------------------agggagggagagact-tttaagaaaaagatactta---------------tcaactaaatcttttgcatgaacc-atact--------atagg------tt--tcacagggctga-----------------------gatctggtccctgggccc--------------------atcatatttggaact-------------------------------------------------------------------------------------------------------------------------------------------------------------------------------------------------------------------------------------------------------------------------------------------------------------------------------------------------------------------------
>I28599_M029_Malvaceae_Desplatsia_dewevrei_seq1
------------------------------------------------------------------------------------------------------------------------------------------------------------------------------------------------------------------acata-ctccagaaaaga-----taaaaccatga-----ttttctgaaa-tttgaattactt-cttcacatatatgaggtctaac-----c--ttgcccttg-gataatctggggtat-------atctggatt------caatcatctgatatg-----ttttc-ttttgttat---tacttgtc-ttctcttcttttggcagacacacgagatatcgatgaaaagagaagaaatgttgttattgagaagatccatgcatctgcaattgcaattgcaagaaagcgtaaggccattctatcagaattcaagatcataaatcaggacccaccagtcctttctgaaaaatccataa----------------------------------------------------------ttgaagcaatggaagccgcgg----caamagagctgaacctaatgcaaaagtttatgattagcagagcctaccat-gattcactgtttatggcaaggta-------------------------------------------------agggaaggagagcct-ctyaaagaaaagatactta---------------tcgactaaatcttttgcaagcacc-atact--------atggg------tt--ccac-gtgctga-----------------------gatctggttcctgggtcc--------------------atcagatktttaacttatgataaaaaa--ggaaaagagttatgg--------------------------------------------------------------------------------------------------------------------------------------------------------------------------------------------------------------------------------------------------------------------------------------------------------------------------------------------
>I28600_M146_Malvaceae_Mortoniodendron_guatemalense_seq1
-----------------------------------------------------------------------------------------------------------------------------------------------------------------------------------------------------------------------------------------tggaaccatta-----ttttcttaaa-tttgtatttactagttcacatgtatgaagtctgac-----c--ttgcccttg-gataacctgggctgt-------atccggattgctatctgataatctgatatg-----ttttc-ttttcttat---tatttgt------c--tttttgatagatgcacgagatattgatgaaaagagaagaaatgttgttattgagaaatttcatcaatctgcaattgcaattgcccraaagngtaaggtcaccctatcagaattcaagatcataaatcrggacccaccagccctttctgaaaaatcaatta----------------------------------------------------------ttaaagccatggaagctgmat----caaaagagctgaacctaacgcaaaagtttatgattagcagagcttaccat-gattcactctttatggcaaggta-------------------------------------------------agggagtgagaaacatttaagaaaaaagatacttg---------------acaactaaatcttttgcaagcacc-acact--------atatg------tt--gcacagggcagaa----------------------gatcaggtc------tca--------------------atgagatttgtgacttttgawaaacagaagaa--------------------------------------------------------------------------------------------------------------------------------------------------------------------------------------------------------------------------------------------------------------------------------------------------------------------------------------------------------
>I28601_M030_Malvaceae_Sparmannia_africana_seq1
------------------------------------------------------------------------------------------------------------------------------------------------------------------------------aagcacacctcgaaattggtatgtatgatgtcatgagtatt-ctctcaggaaga---tataagtttactcttakaatcttataagttttctgtgccttacttca-atatatgaggtctgac-----c--ttgcccttg-gctaatctggcttat-------atctgaatt------caatcatytgatatk-----ttttc-ttttgttat---tamttgtc-ttttc--tttttggcagacacacgrgatattgatgaaaakagaagaaatgttgttattgagaaaatccatgaatctgchattgcaattgcaagaaagcgwaaggccatcctatcagaattcaagatcataaatcaggacccaccwgccctttctgaaaaatccataa----------------------------------------------------------ttgaagcaattgaagctgcrt----caaaagagctgaacctaacgcataagtttatgattagcagagcdtaccat-gattcactgtttatggcaaggta------------------------------------------------agggaagggagagat--ttahaaaaaatagtacttatcgaggg-------gttagttaga----------------agagtagctgctgatatgttgccttt-------------------------------------cgtattcttccaggatat---------ctcctatgagcatgatattcattccgtgt----------------------------------------------------------------------------------------------------------------------------------------------------------------------------------------------------------------------------------------------------------------------------------------------------------------------------------------------------------------------
>I28602_M031_Malvaceae_Mollia_sp_seq1
-----------------------------------------------------------------------------------------------------------------------------------------------------------------gtttcttagtccctaattgatttcta---------------------aaaccta-ctccawaaawga-----tag-accrtta-----ttttctgaaa-tttgta-ttcttaattcacatatatgaggtctaac-----c--tyttcctt-----------ggcaat-------atctggatt------carttatctgatrtg-----btttc-ttttgytat---gacttttc-ctttty-tttttggcagatacrcgagatattgatgaagagagaagaaatdttgttattgagaaaatccatgaatctgcaattgcaattgcaagaaagcgtaavgccatyctatcagamttcaagatcrtaaatcaggacccaccrgccctttstgataaatctataa----------------------------------------------------------ttgaagctatggaagctgcdt----caaaagakctsaatctaacacanaagtttatgatcagcagagcttaccat-gattcattgtttatggcaaggta-------------------------------------------------agggarggagar------------aaagatactta---------------acarctaaatctthtghgwgg----------------------------tt--dcactgtgttaaa----------------------gatctagtgtctggatct--------------------atcagatttgtaactcatgataaaagg---aaaaagggttatg-ggaaaa--------------gagtctcct--------------------------agtgtcat-------------------------------------------------------------------------------------------------------------------------------------------------------------------------------------------------------------------------------------------------------------gtcttctggaaggg--
>I28603_M223_Malvaceae_Gossypium_hirsutum_seq1
------------------------------------------------------------------------------------------------------------------------------------------------------------------------------------------------------------------------------------------------attt--------------------------------------------gcctgac-----c--tcactcttg-gataatatgggctgta-----tatctggattactatctgataatcagataca-----ttttc-gtttcttat---tactttt---------tttttggtagatgtacgagatatcgaggaaagctttaggaatgctgttattaataaaatccataaagctgcaaaatcaattgccaaaaagcgcaaggtcaccttatcagaattcaagatcataaatcaggacccacywgctcattctaacggatcaktaa----------------------------------------------------------tcaaagcagtggtagacgcct----cggatgagctgaacctaacgtataagtatatgatcagcagagcttaccat-gactcrctgtttatggcaaggta-------------------------------------------------aggg--------------------aatggtattta---------------gaaactaaatcttttgcaagctccaaaact--------atatg------tttagcaywrmkytgaa----------------------gttccggtaccaaatattttgaaga-------------attatatgagca---tataaac------------------------------------------------------------------------------------------------------------------------------------------------------------------------------------------------------------------------------------------------------------------------------------------------------------------------------------------------------------------
>I28604_M032_Malvaceae_Entelea_arborescens_seq1
------------------------------------------------------------------------------------------------------------------------------------------------tgtgccatactttggttg--------------------ttcaa---------------------aaaccta-ctccaaaaaaga-----tmgaaccttta-----ttttctgaaa-tttgtatttcttacttcaaatatatgaggtctgac-----c--ttgcccytg-gctaatctgrgctat-------atctgaatk------caatcatctgatatg-----ttttc-ttttgttat---tacttgtc-ttttct--tttkggcasasrcacgagatattgatgaaawdagaagaaatgttgttattgagaaaatccatgaatctgccattgcaattgcaagaaagcgtaaggccatcctatcagaattcaagatcataaatcaggacccaccagccctttctgaaaaatccataa----------------------------------------------------------ttgaagcaattgaagmtgcgt----caaaagagctgaacctaacgcataagtytatgattagcagagcttaccat-gattcactgtttatggcaaggta-------------------------------------------------agggagggagagatt-yttaaaawaagaatactta---------------tcaactraatctttygcaagtrcc-atact--------atagr------tt--gcacaggragaa------------------------------------gagca--------------------acaatttgctttaaayatgttaaar---------------------------------------------------------------------------------------------------------------------------------------------------------------------------------------------------------------------------------------------------------------------------------------------------------------------------------------------------------------
>I28605_M235_Malvaceae_Abutilon_sp_seq1
-------------------------------------------------------------------------------------------------------------------------------------------------------------------------------------------------------------------------------------------agccccttaa---------------tttgtatttactaattcatatgtatgaggtatgac-----c--tagcccata-gacaattcgagctgta---------tgggtaactatatgataatctgatatg-----ttttt-gtttcttat--------------------------tagatgtacgagatatcagtgaagaccatagaaatgctgttattaagaatatccgtcaagctgctgaattaattgctgaaaagcgtaaggtcaccttatcagaattcaagatcataaatcaagacccaccagccaagtctgaaaaaataataa----------------------------------------------------------tcgaagcagcagaagccgcgt----cgaaagagctgaacctaacacacaagcttatgatcagcagagcttaccac-gactcgctttttatggctaggta-------------------------------------------------aggg--------------------aatgacatttg---------------gcaactaaaccttttgcag-----------------------g------tttagcataaggctgaa----------------------gttcatttaccagatattttgaagg-------------attatatgaacaca--------------------------------------------------------------------------------------------------------------------------------------------------------------------------------------------------------------------------------------------------------------------------------------------------------------------------------------------------------------------------
>I28606_M033_Malvaceae_Reevesia_formosana_seq1
-----------------------------------------------------------------------------------------------------------------------------------------------------------------------------------------------------------------------------------------------------------------------------------------------gctctgac-----c--ttgcccttg-gataatctggattgt-------gtcttgattactatctgatcatatcaagtt-----ttttt-ttatcttat---tacttgtc-ttgtc--tttttggtagatacacgagatattgatgaaaagggaagaaatgttgttattgagaaaattcatcaatctgcgattgcaattgccagaaagcgtatggtcaacctatcagaattcaatatcataaatcaagacccaccagccctttctgaaaattcaataa----------------------------------------------------------ttgaagcaatggaagctgcgt----caaaagagctgaacctaacgcaaaggtttatgattagcagagcttaccac-gattcactgtttatggcaaggta-------------------------------------------------agggaggg----------------acagacattta---------------aggaaaagatattttgcatgcacc--------------acatg------tt--gcacagggctgaa----------------------gattagctccctggatcc--------------------atcagctttataacatatgaaatacaaaagaaga------------------------------------------------------------------------------------------------------------------------------------------------------------------------------------------------------------------------------------------------------------------------------------------------------------------------------------------------------
>I28607_M034_Malvaceae_Mansonia_altissima_seq1
----------------------------------------------------------------------------------------------------------------------------------------------------------------------tctgtccctaatccatttccaga-------------------aaatctatctccctaaayga-----tagaaccatta-----ttttttaaaa-tttgtatttgttacatcacatggatgaggtctgac-----c--tt-cccgtg-gatgatctgggttat-------gtcatgattgctatctgatcatctgatatg--------tc-ttatcttat---tacttatg-ttgtc--tttttgttagatacacgagatattgatgaaaacaggagaaatgttgtyattgagaaaatccatcaatctgctaatgcaattgctggaaagcgtaaggtcaccctatcagaattcaagatcataaaccaggatccaccagccctgtctgataaatcaataa----------------------------------------------------------ttgaagcaatggaagctgcat----caagagacctgaacctaacgcaaaagtttatgattagcagagcttaccac-gattcactgtttatggcaaggta-------------------------------------------------aggaaa--------------------agatgttta---------------gcaactaaatgttttgcatgcccc--------------acatg------ct--gcacggggctgaa----------------------gatcaggttcctggatcc--------------------attagctttatagtatatgaaatacaaaagaagagggggtttcagaaaaa--------------ag-ttgttga-------------------------aatatataaaac----------------------------------------------------------------------------------------------------------------------------tacaca-----------------------------------------------------------------------------------------------------------------------gcttccat------a-
>I28608_M035_Malvaceae_Hosfordia_alata_seq1
-----------------------------------------------------------------------------------------------------------------------------------------------------------------------------------------------------------------aacata---------------agatagagccattaa---------------tttgtact--------------------------c-----c--tagcctgtg-gacaattygagctgta---------tggatarctatatgataatctgatwtg-----ttttt-gtttcttmt--------------------------tagatgtacgagatatcagtgaagaccatagaaatgctgttrttaataatatccgtaaagctgctgaattaattgcycaaaagcgtaaggtcaccttatcggaattcaakatcmtaaatcaggacccaccagctcagtctgaaaaattaataa----------------------------------------------------------tcaaagcagcggaagccgcat----craaagagctgaacctaacacagaagtttatgatcagcagagcttaccat-gactcgctttttatggctmggta-------------------------------------------------aggg--------------------aatgacattta---------------gcaactaaatcttttgcaagcttcaaaact--------atatg------tttagcataaggctgaa----------------------gttcatgtacyrkatattttgaaga-------------attatatgaaca----------------------------------------------------------------------------------------------------------------------------------------------------------------------------------------------------------------------------------------------------------------------------------------------------------------------------------------------------------------------------
>I28609_M036_Malvaceae_Pentaplaris_davidsmithii_seq1
---------------------------------------------------------------------------------------------------------------------------------------------------------------------------------------------------------------------------------------------------------------------------ttactagttcagatgtatgaggtctgac-----c--ttgcccttg-gacaatctgggctgt-------atccggattactatctgataatctgatatg-----ttttc-ttttcttat---tacttgtc--------ttttctgtagacacacgagatatcgatgaaaactttagaaatgctgttattaagaaaatccgtaaaacagcgaaatcaattgccaaaaagcgtaaggtcaccttatcagaattcaagatcataaatcaggacccaccagctcgytctgaaaaatcaataa----------------------------------------------------------tcgaagcaatggaagctgcat----ctaaagagctgaacctaacgcaaaagtttatgattagcagagcttaccat-gattcactgtttatggcaaggta-------------------------------------------------aggg--------------------aaagatattta---------------gctactaaatcttttgcaagcacc-aaact--------atatg------tttagcacagggctgaa----------------------gatccggtaccggatattttggaga-------------attatatgaacatataaagctatgcag----------------------------------------ttttcatatcttttag----------------attgtata---------------------------------------------------------------------------------------------------------------------------------------------------------------------------------------------------------------------------------------------------------------------------tt
>I28610_M037_Malvaceae_Heritiera_littoralis_seq1
-------------------------------------------------------------------------------------------------------------------------------------------------------------------------------------------------------------------------------------------gaaccatta-----ttttctttaa-atcgtaattactatttcatagttatgaggtctgac-----c--ttgcccttg-gataatctggactgt-------atctgggttactatctaataatctgatatg-----ttgtc-tattcttat---tgt----------c--tttttcgtagacactagagatattgatgaaaagagaagaaatgttgttattgagaaaatacatcaatctgcgattgcaattgccacaaagcgtgaggtcaccctatcagaattcaagatcataaatcaggacccaccggccctttctgaaaaatcaataa----------------------------------------------------------ttgaagcaatggaagctgcat----caaaagagctgaacctaactcaaaagtttatgattagcagagcttaccat-gattcactgtttatggcaaggta---------------------------------------------------------------------------------------------------tcaactaattcttctgtgagcacc-acact--------atatg------tc--gcccagggctgaa----------------------gaccaggtccctcaatcc--------------------atcagatttttaac-tatgaaatacwcaagaataggggatatgtggaaaa--------------gaattgtcct-------------------------aata---------------------------------------------------------------------------------------------------------------------------------------------------------------------------------------------------------------------------------------------------------------------------------
>I28611_M062A_Malvaceae_Durio_zibethinus_seq1
----------------------------------------------------------------------------------------------------------------------------------------------------------------------------cttaatccatttcaaaa-------------------aacccta-ctaccaaaaaga-----tagaattattt-----tttcctgaaa-tttgtattgactacttcacatgtatgaggtctgac-----c--tctcccttg-gataatctgggctgt-------atctggattactatctgatcatctgatatg-----ttttg-ttttcttat---tactcat------c--tttttggtagacacacgagatattgatgaaaagagaagaaatgttgttatccagaaaatccatgaatctgcgattactattgccagaaagcgtaaggtcaccctatcagaattcaatatcataaatcaggacccaccagccctttctgaaaaatcaataa----------------------------------------------------------ttgaagcaatggaagctgcat----caaaagagctgaacctaacacaaaagtttatgattagcagagcttaccat-gattcactgtttatggcaaggta-------------------------------------------------aaggagataca-----tttaacaaaaagatatttc---------------tcaactaaatcttttgcaagcacc-actct--------atatg------tt--gcgcagggctgaa----------------------tatcaggtccctggattc--------------------atcagattcgtaatttatgaaataca--------------------------------------------------------------------------------------------------------------------------------------------------------------------------------------------------------------------------------------------------------------------------------------------------------------------------------------------------------------
>I28612_M038_Malvaceae_Brachichyton_bidwillii_seq1
-----------------------------------------------------------------------------------------------------------------------------------------------------------------------------------caattcaag--------------------aaaccga-ctcccaaaaaga-----tagaaccatta-----ttttcttaaa-atcgtatttactagttcacatgtataaggtctga------------------------------ctgt-------acctggattactatctgataatctggtatg-----ttttc-ttttcttat---taattgt------c--ttttttgcagacacacgagataktgatgaaaagagaagaaatgttgttattgagaaaatccatcaatctgcgattgcaattgcctcaaagcgtaaggtcaccctatcagaattcaagatcataaatcaggatccaccggccctttctgaaaaatcaataa----------------------------------------------------------ctgaagcaatggaagctgcat----caaaagagctgaacctaacgcaaacgtttatgattagcagagcttaccat-gattcactgtttatggcaaggta-------------------------------------------------agagggagagggg---tttaaggaaaagatactta---------------gcaactaaatcttttgtaagcacc-acact--------atatg------tt--gcacagagctgaa----------------------gaccagatccctggatcc--------------------atcatatttgtt----------------------------------------------------------------------------------------------------------------------------------------------------------------------------------------------------------------------------------------------------------------------------------------------------------------------------------------------------------------------------
>I28613_M039_Malvaceae_Eriotheca_macrophylla_seq1
------------------------------------------------------------------------------------------------------------------------------------------------------------------------------taatctaattcaaga-------------------aaaccaa-ctcccacaatga-----tcgaacca----------ttcttaaaatttgtatttactagttcgaatgtatgaggtctgac----------------g-aataatctgggttgc-------atctggattaatgtctgataatctgatatg-----ttttc-ttttctttt---tacttgt------c--ttttcggtagacacacgagatatcgatgaaaagrgaagaaatgttgttattgagaaaatccatcaaactgcgattgcaattgctgaaaagcgtaaggtcacattatcagaattcaagatcataaatcaggacccaccagctcmgtctgaaaaatcaataa----------------------------------------------------------tcgaagcaatggaagctgcat----cgaaagagctgaacttaacgcgaaagtttatgattagcagagcttaccat-gattcrttgtttatggcaaggta-------------------------------------------------agggagggagagacrtttaaaggaaaagatactta---------------gcaactaaatcttttgcaagcacc-acattat------atgt-------tt--gcacagagctgaa----------------------gatcaggtccccggatcc-------------gattttcatc-------------------------------------------------------------------------------------------------------------------------------------------------------------------------------------------------------------------------------------------------------------------------------------------------------------------------------------------------------------------------------------
>I28614_M040_Malvaceae_Hydrogaster_trinervis_seq1
--------------------------------------------------------------------------------------------------------------------------------------------------------------------ccttaktccctawttgmtttctm---------------------aaaccta-ctcma-aaaaga-----trg-ayyrttw-----wtttctgraa-tttkta-ttcttawttcacatatwtgaggwctawc-----c--ttgwyctt-----------ggsart-------mtctggatt------ywattatctgrtatgtttttttttb-ttttgttat---cactygtc-ttttb--tttttgknagacacamgrgatattgatgaananagaakaaatgttgttattgagaaaatcbatvaatctgcvattgcaattgcaagaaagcgtaaggccatcctatcagaattcaagatcataaatcaggrcccaccagccctttbtgagaartctataa----------------------------------------------------------ttgaagctatggaagctgcat----caaaagagctgaryctaayncataaghttatgattagcagagcttaccat-gattcattgtttatggcaaggta-------------------------------------------------aggragggagag------------avabatacytr---------------acaaywaaatcttttkyragcacc-attmc--------atagg------tt--ryacwggrtyaga----------------------gatctagtcystgggtcy--------------------atcagatttgtaactyatgataaaawg---aaaaagggttatg---ggaa--------------aagtstcgt--------------------------actatcat-------------------------------------------------------------------------------------------------------------------------------------------------------------------------------------------------------------------------------------------------------------gtc-------------
>I28615_M041_Malvaceae_Pterygota_brasiliensis_seq1
-----------------------------------------------------------------------------------------------------------------------------------------------------------------------------------------------------------------------------------a-----tagaatcagta-----ttttcttaaa-atcgtatttamtagttcacatgtatgaggtctgac-----c--ttgcccttg-gataatctaggctgt-------gtctggattactgtatgaaaagctgatatg-----ttttc-ttttcttgt---taattgt------c--tttttggtagacacacgagatattgatgaaaaaagaagaaatgttgttattgagaatatccatcaatctgcgaatgcaattgcctcaaagcgtaaagtcaccctatcagaattcaagattgtaaatcaggacccaccagccctttctgaaaaatcggtaa----------------------------------------------------------ctgaagcaatggaagctgcgt----caaaagagctgaacctaacgcataagtttatgattagcagagcttaccat-gattcgctctttatggcaaggta-------------------------------------------------agggagggagaggca-tttaaagaaaagatactta---------------gcaactaagtcttttgttaggacc-acact--------atagg------tt--gcacagggctgaa----------------------gaccaggtccctggatcc--------------------atccgatttgtaac-catgaaat-----------------------------------------------------------------------------------------------------------------------------------------------------------------------------------------------------------------------------------------------------------------------------------------------------------------------------------------------------------------
>I28616_M042_Malvaceae_Leptonichya_maranta_seq1
---------------------------------------------------------------------------------------------------------------------------------------------------------------------------------------------------------------------------------------------------a-----ttttctgaaa-tttgattttagtactttacataaatgaggtctgac-----c--ttgtccttg-sataatctgggctat-------atctggatgaccatctgatcatctgwtatg-----tttcc-ttttgttat---tacttgtcttttct--tttttggcagacacacgagatattgakgaaaagagaagaaatgtcgttattgagaaaatccatcaatctgcaactgcaattgcaagaaatcgtaaggtcaagctatcagagttcaagatcataaatcaggacccaccagcccttwcygaaaaatcaataa----------------------------------------------------------ttgaagcaatggaagctgcat----ctaaagagctgaacctaacacaaaagtttatgattagcagagcttaccat-gattcattgtttatggcaaggta-------------------------------------------------agggagggagagatg-tacaaacaaaagaaactta---------------gckactarattttttgcaagcacc-acact--------rtatg------tt--gcacacagcttaa----------------------gatcaggtccctgggtcc--------------------atcagatttgagac-tgtaaattttatgagaataatagaagg----------------------------------------------------------------------------------------------------------------------------------------------------------------------------------------------------------------------------------------------------------------------------------------------------------------------------------------------
>I28617_M043_Neuradaceae_Neurada_procumbens_seq1
------------------------------------------------------------------------------------------------------------------------------------------------------------------------------------------------------------------------------tgatga--ttgtggatccctac----acactataaaa-gaaaacttcattatataactaatgtgggattaaag-----c--ttagttgagtgaaaat---------------------------------------------------------tgttatttc-------------------ctttctgcagacacaagagacattgatgaaaatcgaagaaacattgtgattgagaaaatccatcaatctgcaactacaatagccaaaaaccgcaaggttgcattatcagagttcagaattgttaatcaggacccaccagcactttccgacaaatcaatta----------------------------------------------------------ttgatgcaatggaagctgcgt----caaaagagcttaacctaacacacaagtttatgataagcagagcttaccat-gattcactctttatggcaaggta---atgtgatt-----------------------------------gtgttgatgggtatgataattcatcctaaattcatcttgctaaggaaagcatagcgctctaatttttt----------ctatttcg-----atataa-----tt-------------------------------------------gtccgtgaatgc--------------------tt--------------------------------------------------------------------------------------------------------------------------------------------------------------------------------------------------------------------------------------------------------------------------------------------------------------------------------------------------------------------------------------
>I28618_M044_Malvaceae_Pentace_laxiflora_seq1
-------------------------------------------------------------------------------------------------------------------------------------------------------tacattagcttttcatctgtcactagtctaattaaaga-------------------aaaccta-ctcactaaaaga-----trgaaccatta-----ttttcttaaa-tttgtatttactagttaacatgtrtkagrtctgac-----c--ttgcccttg-tataatctgagctgt-------atctgtattgctttctgataatctgatatg-----ttttc-ttttgttat---wacctry------a--tttttggcagacacacgagatattgatgaaaagagaagaaatgttgttattgagaaaatccatcaatctgcgabtgcaattgccacaaagcgtaaggtcactctatcagaattcaagatcataaatcaggacccaccrgccctttctgaagaatcaataa----------------------------------------------------------ttgaagcaatggawgctgcrt----caaaagagctgaacctaacacwhaagtttatgattagcagagcttaccac-gattcactgtytatggcaaggta-------------------------------------------------agggagggagagatt-tttdaggaaaagatatwta---------------gaaactarctcttttgcaacaacy-acawt--------atatg------tt--gcatagggctgaa----------------------aatcag-gttctggatca--------------------atcagatttataacttttgaaatacggacaagtagsrr--------------------------------------------------------------------------------------------------------------------------------------------------------------------------------------------------------------------------------------------------------------------------------------------------------------------------------------------------
>I28619_M045_Malvaceae_Phragmotheca_mammosa_seq1
---------------------------------------------------------------------------------------------------------------------------------------------------------tctttagtcgtctcgcaggcttaatacaattccgga-------------------agactga-ctcccacaaaga-----tagaacca----------ttcttaaa-tttgtatttactagttcaaatgtatgaggtctgac-----c--ctgccgttg-gataatctgggctgt-------atctggattaccatctgataatctgatatg-----ttttc-ttttcttat---tacttgtc--------------atagacacacgagatatcgatgaaaagagaagaaatgttgttatcgagaaaatccatcaaactgcgattgcaattgccagaaagcgtaaggtcaccttatcagaattcaatatcataaatcaggacccaccagctcaatctgaaaattcagtaa----------------------------------------------------------ttgaagcaatggaagctgcat----caaaagagctgaacctaacgcaaaagtttatgattagcagagcttaccat-gattcactgtttatggcaaggta-------------------------------------------------agagagggggagaca-tttaaggaaaagatactta---------------gcaactaaatcttttgcaagcacc-acattataa----atatg------tt--gcacagagctgaa----------------------gatcaggtccccggatct---------------tttgaagaattgtactaacatataaaactatgcag-------------------------------------tttccatatcttt--------------------------------------------------------------------------------------------------------------------------------------------------------------------------------------------------------------------------------------------------------------------------------------------------------
>I28620_M046_Malvaceae_Camptostemon_shultzii_seq1
-----------------------------------------------------------------------------------------------------------------------------------------------------------------------------------------------------------------------------------------------------------ttcttaa--tttgtatttactaattcatatgtatgaggtctgac-----c--tttccctag-gacaatccgagccgt-------atctggattactatctgataatccgatatg-----tttt--ttttcttat--------------------------tagatgtacgagatatcaatgaagactttagaaatgctgttattaagaaaatctgtaaagctgcgaaatcaattgccaaaaagcgtaaggtcaccttatctgaattcaagatcataaatcaggacccaccagctcagtccgaaaaatcaataa----------------------------------------------------------tcaaagcaatggaagccgcat----craaagagctgaacctaacvcaaaagtatatgatcagcagagcttaccat-gactcactgtttatggcaaggta-------------------------------------------------gggg--------------------aatgatattta---------------gcaactagatcttttgcaagctccaaaact--------wtatg------tt-------------------------------------------------------------a-------------atcatatgaa------------------------------------------------------------------------------------------------------------------------------------------------------------------------------------------------------------------------------------------------------------------------------------------------------------------------------------------------------------------------------
>I28621_M153_Malvaceae_Trichospermum_sp_seq1
--------------------------------------------------------------------------------------------------------------------------------------------------------------------------------------------------------------------------------aaag-----ttagaccattat----ttttctgaaa-tttgtatttcttagttcacatatatgtggtctgac-----c--ttgtcttt-----------ggcaat-------atctggatt------caattatcttatat--------tta-ttgtgttat---cacttgtc-ttttc--tttttggcagacacacgagatattgatgaaaagagaagaaatgatgttattggaaaaatctatgaatccgcaattgaaattgcaagaaagcgtatggctgtcctatcagaattcaatatcataaatcaggacccaccagccctttctgagaaatctataa----------------------------------------------------------ttgaagctatggaagctgcat----caaaagagctgaatctaacgcataagtttatgattagcagagcttaccat-gattcattatttatggcaaggta-------------------------------------------------agggagggagag------------aaagatactta---------------acaactaaatcttttgcaaaaact-attcc--------atagg------tt--gcacagggtcaaa----------------------gacttagtccctgggtct--------------------atcagatttgttactcatgataaaaag---aaaaagggtt------------------------------------------------------------------------------------------------------------------------------------------------------------------------------------------------------------------------------------------------------------------------------------------------------------------------------------------------
>I28623_M048_Malvaceae_Abroma_augusta_seq1
---------------------------------------------------------------------------------------------------------------------------------------------------------------------------------------------------------------------ta-attccaaaaaga-----tagaatcatta-----ttttctggaa-tttgtatttgttacttcacatatattatgtctgac-----c--ttgcccttg-gataatctgggctat-------atctggattactatctgatcatctgatatg-----ttttc-ttttgttat---tacttgtc-ttttc--tttttggcagacacacgagatattgatgaaaagagaagaaatgtcgttattgagaaaatccatcaatcagcaattgcaattgcaagaaatcgtaaggtcacactatcagaattcaagatcataaatcaggacccaccagccctttctgaaaaatcaataa----------------------------------------------------------ttgatgcaatggaagctgcgt----caaaagagctgaacctaactcaaaagtttttgattagcagagcttaccat-gattcactgtttatggcaaggta-------------------------------------------------agggagggagaggtg-tttaaacaaaagatattta---------------gcaactaaatcttttgcaatcacc-acact--------atatg------tt--gcacagggctgaa----------------------gatcaggaccctaggtcc--------------------atcagat---------------------------------------------------------------------------------------------------------------------------------------------------------------------------------------------------------------------------------------------------------------------------------------------------------------------------------------------------------------------------------
>I28624_M049_Malvaceae_Corchoropsis_tomentosa_seq1
--------------------------------------------------------------------------------------------------------------------------------------------------------------gctgttcctctgcccctaatccaattcaaga-------------------aaaccta-ctcccaaaaaga-----tagaaccatta-----cttttttaaamtttgtattaaccagctcacatgtgtgaggtgaggc---acc--tttaccttg-gacaatctgggctgt-------atctggattattatctgataatctgatatg-----ttttc-ttttcttat---tatgtgt------c--tttttggtagacacacgagatatcgatgaagagagaagaaatgttgttattgagaagatccatcaatctgcaattgcaattgccaaaaagcgtaaggtcgccctatcagaattcaagatcataaatcaggacccaccagccctttctgaaaaatctgtaa----------------------------------------------------------ttgaagcaatggaagctgcat----caaaagagctgaacctaacacacaagtttatgattagcagagcttaccat-gattcactgtttatggcaaggta-------------------------------------------------agggaggtagagata-tttaagkwaaagacact------------------aacttagatattttgcaagcacc-atatt--------atatg------tt--gcacacagctgaa----------------------gatcaggtccctggatcc--------------------ttcagatttgtaacttatgaaatacagaagaataaggggt------------------------------------------------------------------------------------------------------------------------------------------------------------------------------------------------------------------------------------------------------------------------------------------------------------------------------------------------
>I28625_M193_Malvaceae_Apeiba_tibourbou_seq1
--------------------------------------------------------------------------------------------------------------------------------------amaagttttctgtgccatactttggttg-ttcwctgtccctaactgatttcaa---------------------aaaccca-ctccaaaaaagac-gcttagaaccttta-----ttttctgaaa-tyyrtatttcttrcttcacmtataygaggtctgac-----c--ttgcccwwg-gctaatcmgggctat-------atctgkatc------maatcwtctgmtatr-----ttttcwttttkttat---tacttgtc-ttttc--tttttkgcagacacacgagatattgatgaaaagdgaagaaatgdngttattgagaaaatccatgaatctgcaattrcaattgcdagaaagcgtaaggccatcctatcagaattcaagatcataaatcaggacccaccagccctttctgaaaaatchataa----------------------------------------------------------ttgaagcaattgargctgcgt----cwaaagagctgaasctaackcdtaagtttatgattagcagagcttaccay-gattcactgtttatggcaaggta-------------------------------------------------agrgaggagakat---ttttatraaaagayactta---------------tcaactaaatcttttgcragtamc-adact--------mtagr------wt--gcacakggcwgaa----------------------gwtmtggtccctgggtcc--------------------atcagrttmattacttatgattaaaaaaagggtta-----------------------------------------------------------------------------------------------------------------------------------------------------------------------------------------------------------------------------------------------------------------------------------------------------------------------------------------------------
>I28626_M226_Malvaceae_Helicteres_guazumifolia_seq1
---------------------------------------------------------------------------------------------------------------------------------------------------------------------------------------------------------------------------------------------accatta------tttttgaaa-tttgtatttattactttgcatgtatgaggcctgac-----c--ttgcccttg-gataatctgggttgt-------gttatgattactatctgatcatctgatatg-----g-ttt-tgtctttat---tacttgtg-ttgtctttttttgttagatacacgagatattgatgaaaacaggcgaaatgttgttattgagaaaatccatcaatctgctattacaattgccggaaagcgtaaggtcaacctatcagaattcaagatcataaaccaggacccaccagccctttctgataaatcaataa----------------------------------------------------------ttgaagcaatggaagcttcgt----caaaagaattgaacctagcgcaaaagtttatgattagcagagcttaccat-gattcactatttatggcaaggta-------------------------------------------------aggaaa--------------------agatgttta---------------gcaactaaatgttttgcatgcccc--------------acatg------tt--gcccggggctgaa----------------------gatcaggtccctggatcc--------------------atcagctttatagcatataaattacaatagaagagggggtttgaggaaag--------------aa-ttgccat-------------------------a------------------------------------------------------------------------------------------------------------------------------------------------------------------------------------------------------------------------------------------------------------------------------------
>I28629_M052_Malvaceae_Spirotheca_rosea_seq1
------------------------------------------------------------------------------------------------------------------------------------------------------------------------------------------------------------------------------caaaga-----tagaacca----------ttcttaaaatctgtaattactagttcgaatgtatgaggtctgat----------------g-gataatctgggttgc-------ttccggattaatatgtgataatctgatatg-----ttttc-ttttctttt---tattttt------c--attttggtagacacacgagatatcaatgagaagagaagaaatgttgttattgagaaaatccataaaactgcgattgcaattgctgaaaagcgcaaggtcaccttatcagaattcaagatcataaatcaggacccaccagctcagtctgaaaaatcaataa----------------------------------------------------------tcgaagcagtggaagctgcat----cgaaagagctgaacctaacgcgaaagtttatgattagcagagcttaccat-gattcactgtttatggcaaggta-------------------------------------------------agcgagggagagacatttaaggagatgataactta---------------gcaactaaatcttttgcaagcacc-atactat------gtacg------tt--gctcagggctgat----------------------gatcgggtccctggatct-------------gatttccatgagatttgtcagacatg---------------------------------------------------------------------------------------------------------------------------------------------------------------------------------------------------------------------------------------------------------------------------------------------------------------------------------------------------------------------
>I28630_M053_Malvaceae_Huberodendron_swietenioides_seq1
---------------------------------------------------------------------------------------------------------------------------------------------------------------------------ccttaawyytattcaaga-------------------caamyta--macccaaaaga-----tagaacca----------ttcttaaa-tttgtatttactagttcaaatgcatgatgtctgac-----c--ttgcccttc-gataatctgggctgt-------atccagattcctatctgataatctgatatg-----ttttc-ttttcctat---tactttt------c--tttttggtagatacacgagatatcgatgaaaagagaagaaatattgttattgagaaaatccatcaatctgcgattgcartcgccgaaaagcgtaaggtcaccttatcggaattcaagatcataaatcaggacccaccagctcgttctgaaaaagcagtaa----------------------------------------------------------ttgaagcaatggaagctgcgt----cgaaagagctgaacctaacgcaaaagtttatgatcagcagagcttaccat-gattcactgtttatggcaaggta-------------------------------------------------agggagggagagacattttwargraargatacata---------------gcagctaaatc--------------acact--------atatg------ta--gcacagggctgga---------------------tgatcaggtccctcgatct-------------gatttccgtccgatttctaacttacgaaatggagaagaataggggt-------------------------------------------------------------------------------------------------------------------------------------------------------------------------------------------------------------------------------------------------------------------------------------------------------------------------------------------------
>I28631_M054_Malvaceae_Trochetiopsis_benjaminae_seq1
---------------------------------------------------------------------------------------------------------------------------------------------------------------------------acctaatccaattcaaga-------------------aaaccta-ct--caaaatta-----tagaaccatta------tttcttaaattttgtatttaccggatctcatgtgtgaagtgaggtctgacc--tttaccttg-gataatctgggatgt-------atctggactatcatatggtaa---agtaag-----tattc-ttttcttat---tgtttgt------c--tttttggtagacacacgagatattgatgaaaagagaagaaatgttgttgttgagaagatccatcaatctgcgattgcaattgctagaaagcgtaaggttgccctatcagaattcaagatcataaatcaggacccaccagccctttctgacaaaacagtaa----------------------------------------------------------ctgaagcantggaagctgcat----caaaggagctgaacctaacacacaagttcatgattagcagagcttaccat-gattcactctttatgkcaaggta-------------------------------------------------agggaggtagaggca-tttaaggaaactatact----------------------taaatattttgcaatcacc-atagttgc-----tcacg------tc---tgaaggatcgaa----------------------gatgaggttcctggatcc--------------------ttcagatttgtaacttatgaaatacagaagaatagggggaaaaggta-----------------------------------------------------------------------------------------------------------------------------------------------------------------------------------------------------------------------------------------------------------------------------------------------------------------------------------------
>I28632_M055_Malvaceae_Eriolaena_candollei_seq1
-----------------------------------------------------------------------------------------------------------------------------------------------------------------------------------------------------------------------------------------------------------ttcttaaattttgtatttaccrgwtctcatgtgtgaagtgwrktctgacc--tttaccttg-gatawtctgsgctgt-------atctggattatcatrtgrtaa---avtmtg-----twttc-wtttcttat---tgtttgt------c--tttttsgtagacacwcgagatattgatgaaaakagaagaaatgttgttgttgagaagatccatcaatctkcrattkcaattgctagaaagcgkaaggttgccctatcagaattcaagatcataaaycaggacccaccagccctttctgaaaaaacagtaahdgrarcwraamctaacacacaaatttatgattagcagagcctaccatgattcacagrytgaagcaatggaagctgcat----caaaagagctgaacctaacacrcaadttyatgattagcagagcytaccat-gattcactgtttatggcaaggtr-------------------------------------------------aggrargtagagaca-tttaaggaaagtdcwc------------------------aaatathytgcaatcacc-atagttgc-----amaca------tc---tgaaggatcgaa----------------------gatcaggttcctggatcc--------------------ttcagatttgtaacttatgaaatacagaagaatagggggtaaagg-------------------------------------------------------------------------------------------------------------------------------------------------------------------------------------------------------------------------------------------------------------------------------------------------------------------------------------------
>I28633_M056_Malvaceae_Adansonia_digitata_seq1
-------------------------------------------------------------------------------------------------------------------------------------g-----------------------------tctcacaggcttaatccaattcaaaa-------------------gagccaa-ctcccacgaaga-----tagaaccatac----------ttaaaatttgtatttactagtctgaatatatgaggcctgacg-----------------gattgtctgggttgc-------atctggattaatgtctgataatctgat------tgttttc-yttcrttat---tacttgtc--------ttttgggcagacacacgagatattgatgaaggvagaagaaatgttgttattgagaaaatccatcaaactgcgaatgcaattgccgaaaagcgtaaggtcaccttatcagaattcaagatcataaatcaggacccaccagctcattctgaaaagtcaataa----------------------------------------------------------ttgaagcaattgaagctgcat----cgatagaattgaacctaacgcgaaagtttatgattagcagagcttaccat-gattcgctgtttatggcaaggta-------------------------------------------------agggagggagagaya-tttaaggaaaa---------------------------------------------------------------------------------------------------------------gatcaggtccccggatct-------------gattttcrtcagatttgtaacttaagaaatagagagkaaggg----tatggggaaaacttacgttgcttctaacttttcatttttcttaa----------------agtacctg-----------------------------------------------------------------------------------------------------------------------------------------------------------------------------------------------------------------------------------------------------------tgtccaagatggacttgt
>I28635_M058_Malvaceae_Byttneria_aculeata_seq1
-------------------------------------------------------------------------------------------------------------------------------------------------------------------------------------------------------------------------------------------------------------------------------------atatatattaggtgtcat-----c--ttgatctta-gatgatctgcggt---------acctggattaccatttgatcttctgat------tgtttcc-ttttgttat---tacttgtc-tgcta--cttttgtcagacacacgagatattgatgaagagagaagaaatgctgttattgagaaaatccatcaatcagcaattgcaattgcaacaagccggaaggtcacactatcagaattcaagatcataaatcaggacccaccagccctttcccaaaaatcaataa----------------------------------------------------------ttgaagccatggaatctgcat----caaaagagctgaatctaacccacaaatttatgattagcagagcttaccat-gattcactgtttatggccaggta-------------------------------------------------aaggaaggaaaagcg-tttaaagaaagcatataga---------------gcaactaaatattttgttagcacc-atacc--------atatg------tt--gaacagggctaaaaatggctatgggcaaatgaacgcttctagtatatagagct------------------------------------------------------------------------------------------------------------------------------------------------------------------------------------------------------------------------------------------------------------------------------------------------------------------------------------------------------------------------------------------------------atgcag
>I28636_M059_Malvaceae_Pterospermum_pierrei_seq1
--------------------------------------------------------------------------------------------------------------------------------------------------------------------tcctttgcccctatccaattcaaa--------------------aaactta-ctcccaaaagaa-----takaaccgtta-----ttttcttaa--tttctatttactagttcaaatgtataaggtctgcc-----c--tttccccta----------------------tatmtgctttatgatctgataaattgatatt-----ttttt-tttccttgtc------------------tttttggtagacacacgagatattgatgaaaagagaagaaatattgtcatcgagaagatccatcaatctgcgatttcaattgccagaaagcgtaaggtcaccctatcagaattcaagatcataaatcaggacccgccggcccttcctgaaaaatcaataa----------------------------------------------------------ttgaagcaatggaagccgcat----caaaagagctgaacttaacgcagaagtttatgattagcagagcttaymatagattyastktytrw------------------------------------------------------------------------------------------------------------gtgtctttgtctt-------------------------agatgg-----ct--syam-------------------------------------------------------------------------------------------------------------------------------------------------------------------------------------------------------------------------------------------------------------------------------------------------------------------------------------------------------------------------------------------------------------------------------------------------------------
>I28637_M060_Malvaceae_Duboscia_vifidiflora_seq1
-----------------------------------------------------------------------------------------------------------------------------------------------------------ttggttgttccttagtccataattgatttcta---------------------aaaccta-ctccaaacaaga-----tagaaccatca-----ttttctgaaa-tatgtatatcttaattcacatatatgaggtctgac-----c--ttgccctt-----------ggctat-------atctggatt------caattatctgatatg-----ttttc-cttttttac---cacttgtc-ttttct-tttttggcagacacacgagatattgatgaagagagacgaaatgttgttattgagaaaatccatgaatctgcaattgcaattgcaagaaagcgtaaggccatcctatcggaattcaagatcataaatcaggatccaccagctctttctgagaaatctataa----------------------------------------------------------ttgaagcaatggaagctgcat----caaaagagctgaatctaacgcaaaagtttatgataagcagagcttaccat-gattcattgtttatggcaaggta-------------------------------------------------tgggagggagaa------------aaagatactta---------------acaactaaatcttttgcaagcacc-attcc--------atagg------tt--gcacagggtcgaa----------------------tatctagtccctgggtct--------------------atcagatttgtatttcatgataaaaag---aaaaagggttacgtggaaaa--------------gagtctcct--------------------------agtatcat-----------------------------------------------------------------------------------------------------------------------------------------------------------------------------------------------------------------------------------------------------------------------------
>I28638_M061_Malvaceae_Basiloxylon_brasiliensis_seq1
-------------------------------------------------------------------------------------------------------------------------------------------------------------atttgatcctctgtccccaatc-------aag-------------------aaaccta-ctcccaaaaaga-----tagaactatta-----ttttcttaaa-a-------taatagttcacacgtatgaggtctgac-----c--ttgcccttg-gataatctgggctgt-------gtctggattactatttgataatctgatatg-----ttttc-ttttcttat---taattgc------c--tttttggtagacacgcgagatattgatgaaaagagaagaaatgttgttattgagaaaatccatcaatctgcgattgcaattgcctcaaagcgtaaggtgaccctatcagaattcaagatcataaatcaggacccaccaactctttctgaaaaatcaataa----------------------------------------------------------ctgaagcaatggaagctgcat----cgaaagagttgaacctaacgcaaaagtttatgattagcagagcttatcat-gattcactgtttatggctaggta-------------------------------------------------agggaggaggaggta-ttt-aagaaaagatactta---------------gccactaaatcatttgtaatcacc-acact--------gtatg------tt--gcacaaggctgaa----------------------gaccaggtccccggatgc--------------------ataagatttgtaac-tatgaaatacagaagaatagagggtatggg-------------------------------------------------------------------------------------------------------------------------------------------------------------------------------------------------------------------------------------------------------------------------------------------------------------------------------------------
>I28639_M249_Malvaceae_Gyranthera_amphibiolepis_seq1
------------------------------------------------------------------------------------------------------------------------------------------------------------------------------------------------------------------------------aaaaga-----tagaacca----------ttcttaaa-tttgtatctactagttcaaatgcatgaggtcttac-----c--ttgcccttg-gataatctgggctgt-------atccagattcctatctgataatctgatatg-----ttttc-ttttcgtat---tactttt------c--tttctggtagatacacgagatatcgatgaaaagagaagaaatattgttattgagaaaatccatcaatctgcgattggaatcgccgaaaagcgtaaggtcaccttatcagaattcaagatcataaatcaggacccaccaactcattctgaaaaagcagtaa----------------------------------------------------------ttgaagcaatggaagctgcgt----cgaaagagctgaacctaacgcaaaagtttatgatcagcagagcttaccat-gattcactgtttatggcaaggta-------------------------------------------------agggagggagagacattttaaggaaaagatactta---------------acaactaaatcttttgcaagtatc-acact--------gcatg------tt--gcatagggctgaa----------------------gatcaggtccctcgatct-------------gatttc-----------------------------------------------------------------------------------------------------------------------------------------------------------------------------------------------------------------------------------------------------------------------------------------------------------------------------------------------------------------------------------------
>I28640_M062B_Malvaceae_Diplodiscus_paniculatus_seq1
----------------------------------------------------------------------------------------------------------------------------------------------tctgtgcaatatattagtttttcctctgtccctagtccaattaaaga-------------------ataccta-ctcacgaaaaga-----tacaaccagta-----ttttctt-ca-tttgtatttactagttaacatgtaygwggtctgac-----c--ttgcccttg-tataatctgagctgt-------wtytgtattgctttctgataatctgatats-----ttttc-ttttgttat---tacctgt------t--tttttggcagacacacgagatattaatgaaaagagaagaaatgttgttattgagaaaatccatcaatctgcgattgcaatcgccacaaagcgtaaggtcactctatcagaattcaagatcataaatcaggacccaccggccctttctgaagaatcaatha----------------------------------------------------------ttgaabcaatggdagctgyrt----caaaagagctgaacctaacacaaaagtttatgattagcagagcttaccac-gattcactgtttatggcaaggta-------------------------------------------------agggagggagagatt-tttcaggaaaagatattta---------------gaaactaaatcttttgcaacaacc-acawt--------atatg------tt--gcatagggctgaa----------------------aatcag-gtcctggatg-------------------------------------------------------------------------------------------------------------------------------------------------------------------------------------------------------------------------------------------------------------------------------------------------------------------------------------------------------------------------------------------------------------
>I28641_M063_Malvaceae_Brownlowia_peltata_seq1
-------------------------------------------------------------------------------------------------------------------------------------------------------------------------------------ttttgaaa-------------------aaammwa-ytcastaaaaga-----tggaaacatta-----ttttcttaaa-tttgtagttamywgwymmcawstwtkaggymtgrc-----y--wygccmytg-tatawtchgagctgt-------atctgtatygctttctgataatctgatatg-----ttttc-ttttgttat---tacctgt------n--tttttggcagacacacgrgatattgatgaaaagagaagaaatgttgttattgagaaaatccatcaatctgcgattgcaatygccacaaagcgtaaggtcactctatcagaattcaakatcataaatyakgacccaccggccctttctgaagaatcaataa----------------------------------------------------------ttgaagcaatggaagctgcrt----caaawgagctgaacctaacacaaaagtttatgattagcagagcttaccac-gattcactgtttatggcaaggta-------------------------------------------------agggagggagaghtt-tttaagtaaaagatattta---------------gaaactaamtcttttgcaacaacc-rcatt--------atatg------tt--rcatagggctgaa----------------------aatcrg-gtyctggatca--------------------atcagatttataacttttgaaatacagaygwg--------------------------------------------------------------------------------------------------------------------------------------------------------------------------------------------------------------------------------------------------------------------------------------------------------------------------------------------------------
>I28642_M064_Malvaceae_Burretiodendron_esquirolii_seq1
---------------------------------------------------------------------------------------------------------------------------------------------------------------------------------------------------------------------------------------------------------------------------------------------------------------------------------------------------------------------------------------------ttat---cacttgt------c--tttttggtagamacacgagatattgatgaaaagagaagaaatattgtcatygagaagatycatcaatctgcgatttcaattgcyrraaagcgtaaggtcrmcctwtcmgaattcaagatcrtaaatcargacccaccagccctttctgaaaartcaataa----------------------------------------------------------ttgaagcaatggaagctgcat----caaaagagctgaacttaacrcayaagtttatgattagcagagcttaccat-gattcactgtttatggcaaggta-------------------------------------------------agggaggtagaaacg-ttttaggaaaagacaattt---------------gaaactaaatcttttgcaagcacc-atat---------atatg------tt--gcacagggctgaa----------------------tatcaggtc---------------------------------------------------------------------------------------------------------------------------------------------------------------------------------------------------------------------------------------------------------------------------------------------------------------------------------------------------------------------------------------------------------------------
>I28643_M065_Malvaceae_Hermannia_flammea_seq1
----------------------------------------------------------------------------------------------------------------------------------------------------------attggttgttcctttgtttctaacc-------------------------actaaaatcta-ctcttgagaaga-----aagaaccacta-----twttctgaaa-tytgtatktaktamtwgacacatattttgtytgah-----y--ttgcccttg------------------gcadtatatggattactmtcysataacctgmtata-----ttgtc-ttttctttt---tacttgac-ttgtcc-tttwtggcagacacacgagatattgatgaaamtagaagaaatggtgtkattgagaaaatccgtcaatctgckatmthsattgmdagaaakcgaaagkyyactmtttcakaatthaagatcataaatcaggatccacctgccctttctgataaatcaataa----------------------------------------------------------ttgaagcaatggaagctgmtt----mwvakkmgcwrarmybavcvydawwskhtrtkwwtrrcarrgyttaccmt-gattcactctttatggcaaggtm--------------------------------------------------aggagggatagabg-tttgaagaawakatattta---------------gctactaagwttcttgcaagcactgactaygaat----acakaat----tt--gcyaaatgatatayatgct--------------gtgartagttgcyratattt---------------tgcctttcatattcakyccatgttacaaaggt------------------------------------------------------------------------------------------------------------------------------------------------------------------------------------------------------------------------------------------------------------------------------------------------------------------------------------------------------------r
>I28644_M066_Malvaceae_Thomasia_solanaceae_seq1
tg-----------------------------------------------------------------------------------------------------------------------------------------------------------------ttcctctgccctaatccatttcaata-------------------aaaccta-cccctagaaagat----tggaacaatta-----ttttctraa--tttgtatttattacttcacatttatgaggtctgtc-----c--tkgaccttg-artaatvtgggttaa-------atctggattactatcggatcatctgacatg-----ttttc-ktttgttat---twcttgtc--------tttttggcagacacacgagatattgatgaaaagagaagaaatgttgttattgagaaaatccatcaatctgcaattgcaattgcaacaaggcgtaaggtcgccctntcagaattcaagatcataaatcaggacccaccagccctttctgaaaaatcaataa----------------------------------------------------------htgaagcaatggaagctdmgt----caaaagagctgaatctgtcgcaaaagtttatgattagcagagcttaccat-gattcactdtttatggcaaggta-------------------------------------------------agggahggatagatg-tttaaagaaaagatattta---------------gcaactaaatcttttgcaagcgcc-aaact--------asaga------tac-acaaattgctawttttynytyyt------------ttycctgactctggatcc----------------ttttttctgagtrtgaatcttcattatragg-------------------------------------------------------------------------------------------------------------------------------------------------------------------------------------------------------------------------------------------------------------------------------------------------------------------------------------------------------------
>I28645_M067_Malvaceae_Guichenotia_ledifolia_seq1
-----------------------------------------------------------------------------------------------------------------------------------------------------------------------ctgtccctaatccatttcaata-------------------aaaccta-ctcctagaaaaat----tggaacaatta-----ttttctgaa--tttgtatttattacttcacatttatgaggtctgtc-----c--ttgaccttg-aataatgtgggttaa-------atctggattactatcggatcatctgacatg-----ttttc-ttttgttat---tacttgtc--------tttttggcagacacacgagatattgatgaaaagagaagaaatactgttattgagaaaatccatcaatctgcaattgcaattgcaacaaggcgtaaggtctccctatcagaattcaagatcataaatcaggacccaccagccctttctgaaaaatcaataa----------------------------------------------------------ttgaagcaatggaagctgcgt----caaaagagctgaatctgtcacaaaagtttatgattagcagagcttaccat-gattcactgtttatggcaaggta-------------------------------------------------agggatggatagatg-tttaaagaaaagatattta---------------gaaactaaatcttttgcaagcgcc-aaact--------acaga------tac-acaaattgctaatttttcgttct------------tttcctgactctggatcc-----------------tttttctgagtatgaatcttcattataaggagaggcctgg----------------------------------------------------------------------------------------------------------------------------------------------------------------------------------------------------------------------------------------------------------------------------------------------------------------------------------------------ttgag
>I28646_M068_Malvaceae_Helmiopsis_sp_seq1
--------------------------------------------------------------------------------------------------------------------------------------------------------------------------------------ttcaaga-------------------aaaccta-ytcccaaaaata-----tagaaccakta------tttcttaaattttatatttaccagttctcatgtgtgaagtgaggtctgacc--tttaccttg-gataatctgsgmtgt-------atctggattatcatatgrtaa---actatg-----ttttc-ttttcttat---tgtttgt------c--tttttggtagacacacgagatattgatgaaaakagaagaaatgttgttgttgaraagatccatcaatctkcaattkcaattgctagaaagcgkaaggttgccctatcagaattcaagatcataaatcaggacccaccagccctttctgwaaaaacagtaa----------------------------------------------------------ytgaagcaatggaagntgcat----caaaagagctgaacctaacacamaagttyatgattagcagagcytaccat-gattcactdtttatggcaaggta-------------------------------------------------aggdaggtagagaca-tttaaggaaartacact----------------------taaatatyttgcaaycamm-atagttgc-----acaca------tc---tgaaggatcgaa----------------------gatcaggtycctggatcc--------------------ttcagatttgtaacttatgaaatamagaagaattgggggtaaaggtaaaa--------------g-----------------------------------------------------------------------------------------------------------------------------------------------------------------------------------------------------------------------------------------------------------------------------------------------------------------------
>I28647_M069_Malvaceae_Cheirolaena_linearis_seq1
---------------------------------------------------------------------------------------------------------------------------------------------------------------------ctctgcacctaatccaattcaaga-------------------aaaccta-ctctcaaaatta-----tagaaccatta------tttcttaaattttttatttaccaga--tcaagtgtgaagtgtggtctgatc--tttaccttg-gataatctgggctgt-------atctggattgtcatatggtaa---agcatg-----ttttc-ttttcttat-----tttgt------c--ttttttgtagacacacgagatattgatgaaaagagaagaaatgttgttgttgagaagatccatcaatctgcggttgcaattgctagaaagcggaaggttgccctatcagaattcaagatcataaatcaggacccgccagccctttctgacaaaacagtta----------------------------------------------------------ctgaagcaatggaagctgcat----caaaggagctgaacctaccacacaagttcatgattagcagagcttaccat-gattcactgtttatggcaaggta-------------------------------------------------agggaggtagagaca-tttaaggaaagtacact----------------------taaatattttgcaatcacc-atagttgc-----acaca------tt---tgaaggatcgaa----------------------gatcaggttcctgcatcc--------------------ttcatatttgtaacttatggaataca--------------------------------------------------------------------------------------------------------------------------------------------------------------------------------------------------------------------------------------------------------------------------------------------------------------------------------------------------------------
>I28648_M070_Malvaceae_Helmiopsiella_madagascariensis_seq1
------------------------------------------------------------------------------------------------------------------------------------------------------------------------------------------aga-------------------caaccta-ctcccraaaata-----tagaaccakta------tttyttwwattttgtatttaccagttctcaygtktgargtgaggtctgacc--tttaccttg-gataatctgsgctgt-------atytggattatyatmtgrtaa---actatg-----ttttc-ttttcttwt---tryttgy------c--tttttggtagacacamgagataytgatgaaaakagaagaaatgytgttrtygvraagayccatbaatctkcrattkcwattgchagrangcgtaaggtyrccctatcagaattcdagatcataaatcaggayccaccagchctttctgaaaavwsagtar----------------------------------------------------------ytgaagcaatggaagctghrtmwcamaaragmkctgaacctaacrcacaadkthatgattagcagagcytaccat-gattcactgtttatggcaaggta-------------------------------------------------aggraggtagagaca-tttaakkaaarbacayt----------------------twaatattttncaakcacc-atagttgc-----acaca------tc---tgaaggaccraa----------------------gatcaggtccctggatmc--------------------acaagatt--------------------------------------------------------------------------------------------------------------------------------------------------------------------------------------------------------------------------------------------------------------------------------------------------------------------------------------------------------------------------------
>I28649_M071_Malvaceae_Goethalsia_meiantha_seq1
-----------------------------------------------------------------------------------------------------------------------------------------------------------------gtatctttact--------------------------------------------------acaaga-----tagaaccatta-----ttttccgaaa-tttgtagttcttaattcacatatatgagctctgac-----c--ttgtcctt-----------ggctat-------atctggatt------caattgtctgatatg-----tattc-ttttgttac---cacttgtc-ttttc--tttttggtagacacacgagatattgatgaagagagaagaaatattgttattgagaaaatccatgaatctgcaattgcaattgcaagaaagcgaaaggccatcctatcagaattcaacatcataaatcaggacccaccagccctttccgagaaatctataa----------------------------------------------------------ttgaagcaatggaagctgcat----caaaagagctgaatctaacgcaaaagtttatgattagcagagcttaccat-gattcattgtttatggcaaggta-------------------------------------------------agggagggagag------------aaagatacgta---------------acaactaaatcttttgcaagcacc-attcc--------atgggttgcactt--gcacggggtcaaa----------------------tatctagtccctgggtct--------------------atcagattaagaattcatgatgaaagga-taaaaagggttatgggcaaaa--------------gagtct------------------------------------------------------------------------------------------------------------------------------------------------------------------------------------------------------------------------------------------------------------------------------------------------------------------
>I28650_M072_Malvaceae_Clappertonia_ficifolia_seq1
---------------------------------------------------------------------------------------------------------------------------------------------ttatgtgcaatactctggttgttcctgtgtcccaaatagagtttaa---------------------aaaccta-ctctgaaaa------tatagaaccttta-----ttttctaaaa-tttgtatttcttagttcaaatatataaggtctaac--------cttgcttca-gataacctatggta---------------------------aatctgatatg-----ttttttttttgttattacttcttgtt--------cttttggcagatacacgtgatattgatgaaaagagaagaaatgttgttatcgaaaaaatccatgaatctgcaattgaaattgcaagaaagcgtaaggccatcctatcagaattcaagatcataaatcaggacccaccagcactttctgaaaagtccataa----------------------------------------------------------ttgaagccattgaagctgcat----caaaagagctgaacctaactcaaaagtttatgattagcagagcttaccat-gattcattgttcatggcgaggta-------------------------------------------------agggagggagagact-tcttagggaaagatactta---------------tttactaaatcttttgcatgcact-atact--------atagg------tt--ccactgggctgaa----------------------gatctggtcactgggccg--------------------attgaatttgtaacttatcataaaaaaaaa----------------------------------------------------------------------------------------------------------------------------------------------------------------------------------------------------------------------------------------------------------------------------------------------------------------------------------------------------------
>I28652_M074_Malvaceae_Hildegardia_barteri_seq1
-----------------------------------------------------------------------------------------------------------------------------------------------------------------------------------------------------------------aactta-ctcccaaaagga-----tacaaccatta-----ttttcctaaa-atcatatttactagttcacatgtatggggcatgac-----c--ttgcccttg-aataatct-ggctgc-------gtctggattactatttgataatctgatatg-----ttttc-ttttcttat---taattgtc--------tttttggtagacacacgagatattgatgaaaagagaagaaattttgttattgagaaaatccatcaatctgcaattgcaattgcctcaaagcgcaaggtcaccctatcagaattcaagatcataaatcaggacccaccagccctttctgaaaaatcaataa----------------------------------------------------------ctgaagcaatggaagctgcat----caaaagagctgaacctaacgcataagtttatgattagcagagcttaccay-gattcactgtttatggcaaggtaggtttatgattagcagagcttacsacgattcactgtttatggcgaggtaagggagagagaggcatttaaggaaaaagatactta---------------gcaactaa----------------------------------------------------------------------------------------------------------------------atcagatttgtatc-tatgaaatacagaaaaat-------------------------------------------------------------------------------------------------------------------------------------------------------------------------------------------------------------------------------------------------------------------------------------------------------------------------------------------------------
>I28653_M168_Malvaceae_Theobroma_cacao_seq1
-----------------------------------------------------------------------------------------------------------------------------------------------------------------------ctgtcccttatctatatcaaga-------------------aaaccta-ctcccaaaaagc-----tggaaccatta-----ttttttaaaa-tttttatttatcacttcacatatatgaggt-tgac-----c--ttgcccttg-gataatctgggctat-------gtctggactactatgtgatgatgtgatatg-----ttttc-ttttgttat---tacttgtg-ttgtc--tttttggcagacacacgagatattgatgaaaagagaagaaatgtcattattgagaaaatccatcaatctgcaattgcaattgcaacaaagcgtaaggtcaacctatcggaattcaggatcataaatcaggacccaccagccctttctgaaaaatcaataa----------------------------------------------------------ttgaagcaatggaagctgcat----caaaagagctgaacttgacgcaaaagtttatgattagcagagcttaccat-gattcattgtttatggccaggta-------------------------------------------------agggagtgagagatg--tttaaagaaagatattta---------------gcaactaattcttttgcaagcacc-acaca--------at--g------tt--gtacagggctgaa----------------------gatcaggtccctggaccc--------------------atcagatttgtaacttatgaaattaaaaagaaaagcgggta-----------------------------------------------------------------------------------------------------------------------------------------------------------------------------------------------------------------------------------------------------------------------------------------------------------------------------------------------
>I28654_M105_Malvaceae_Pachira_aquatica_seq1
------------------------------------------------------------------------------------------------------------------------------------------------------------------------caggcttaatctaattcaaga-------------------aaaccaa-ctcccacaatga-----tcgaacca----------ttcttaaaatttgtgtttacttgttcgaatgtatgaggtctgac----------------g-aataatctgggttgc-------atccggattaatgactgataatctgatatg-----ttt---------------------t------c--tttttgctagacacacgagatatcgatgaaaagagaagcaatgttgttattgaaaaaatccatcaaactgcgattgcaattgctgaaaagcgtaaggtcaccttatcagaattcaagatcataaatcaggacccaccagcacagtctgaaaaatcaataa----------------------------------------------------------tcgaagcaatggaagctgcat----cgaaagagctgaacttaacgcgaaagtttatgattagcagagcataccat-gattcgttgtttatggcaaggta-------------------------------------------------agggagggagagacatttaaaggaaaagatactta---------------gcaactaaatcttttgcaagcacc-acattat------atgt-------tt--gcacagagctgaa----------------------gatcaggtccccggatcc-------------aatttccat--------------------------------------------------------------------------------------------------------------------------------------------------------------------------------------------------------------------------------------------------------------------------------------------------------------------------------------------------------------------------------------
>I28655_M148_Malvaceae_Robinsonella_mirandae_seq1
---------------------------------------------------------------------------------------------------------------------------------------------------------------------------------------tctaag-------------------taatgta---------------agatagagccattaa---------------tttgtatttactaattcatatgtat---ttctgac-----c--tagcccttg-gacaatctgagccgta---------tggatagctatatgatgatctgatatg-----ttttt-gtttcttat--------------------------tagatgtgcgagatatcagtgaacaccatagaaatgctgttattaagaatatccgtaaagstgctgaatcaattgctaaaaagcgtaaggttaccttatcagaattcaagatcataaatcaggacccaccagctgagtctgaaaaattaataa----------------------------------------------------------tcaaagcagcggaaaccgcat----cgaaagagctgaacctaacgcacaagtttatgatcagcagagcttaccat-gactcgctttttatggctaggta-------------------------------------------------aggg--------------------aatgacattta---------------gcaactaaatcttttgcaagctttaaaact--------atatg------tttagcattaggctgaa----------------------gtttcggtaccggatattttaaaga-------------at--------------------------------------------------------------------------------------------------------------------------------------------------------------------------------------------------------------------------------------------------------------------------------------------------------------------------------------------------------------------------------------
>I28656_M002_Malvaceae_Tilia_americana_seq1
---------------------------------------------------------------------------------------------------------------------------------------------------------------------ctctgtccctaatccaattcaaga-------------------aaatcta-ctcccaataaga-----tggaaccatta-----ttttcttaaa-tttgtatttagtagttcaaatgtatgaggtctgac-----c--ttgcccttg-gataacctgggctgt-------atctggattactatctgataatctgatatg-----ttttc-ttttcttat---tactta----------tttttgatagacacacgagatattgatgaaaagagaagaaatgttgttattgagaaaatccatcaatctgcaattgcaattgccagaaagcggaaggtcaccctatcagaattcaagatcataaatcaggacccaccagccctttctgaaaaatcaataa----------------------------------------------------------ttgaagcaatggaagctgcat----caaaagagctgaacctaacgcaacagtttatgattagcagagcttaccat-gattcactgtttatggcaaggta-------------------------------------------------agggagggagagacatttaaggaaaaagatattta---------------gcaactaaatcttttgcaagcacc-acact--------atatg------tt--gcacagagcagaa----------------------gatcaggtccctggatcc--------------------atcagatttgtaacttatgaaatacagaagaatatggggtatggggaaaa--------------aa--tgtc----------------------------------------------------------------------------------------------------------------------------------------------------------------------------------------------------------------------------------------------------------------------------------------------------------------
>I28657_M180_Malvaceae_Triumfetta_lappula_seq1
---------------------------------------------------------------------------------------------------------------------------------------------------------------------------------------------------------------------ta-ctctgaaaatgatagaaymraacysttw-----ttttcygaaa-tttgtatctcttagttcaaatatatgaggtstrac-----c--ttgyycttyggataatctgrgctaa-------atctggacy------yaatcatctgatatg-----ttrtt-rtttrttat-------tact-tcttgtwyytttggcagacacacgtgatattgatgaaaagagaagaaatgttgttatcgagaaaatccatgaatctgcwatygaaatwgcragaaarcgtaaggccrtccthtcagratttaagatcataaatcadgayccaccagccctttctgaaaaatcmatca----------------------------------------------------------ttgaagcaattgaagakgcat----craaavagctaaacctaacgcacaagtttatgattagcagagcttaccat-gattcactgttcatggcraggta-------------------------------------------------aggragggagagayt-tctragagaaagatactwaty------------gwcaaamaaatcwtytgcatgcacc-atact--------ataag------tt--gcacagggttgaa----------------------gattcggtcaytggrcyg--------------------atcagatttgtaacttatgatgaaaagagtaa--------------------------------------------------------------------------------------------------------------------------------------------------------------------------------------------------------------------------------------------------------------------------------------------------------------------------------------------------------
>I28658_M160_Muntingiaceae_Muntingia_calabura_seq1
-------------------------------------------------------------------------------------------------------------------------------------------------------------------------------------ttgctggagc-------------tcatatattta-ttcctgaaaagc--------------------------------ttggtaatacatattttatgaacaaaaatatgaac--------ctgactatg--aatatttgggctgtatc--acaaatagtcttttatttgataacccaattttg----tcatt-ttattttat---taatgata-tattc--tttttaacagacacccgagatattgatgaaaagcgaagaaattctgtaattgaaaaaatttatgaatctgccattgcaattgctcagaaacgcaaggtcagtcttttggaattcaagattgtgaatcaggatccgccagccctttctgaaaactctgtaa----------------------------------------------------------ttgaggcaatgaaagctgcat----caaaagagctaaacctcacacacaagctgatgattagcagagcttatcac-gattcactttttatgggaaggta-------------------------------------------------agtgtaggagagatg--------cgaatacattga---------------acaattgaa----------------acgctgagta---acacag-----tt------------------------------------accttaagtttccaacatt---aggact-----------gttgcagttgcaatatataaaggaagatatggggaaaaaaatggaaggctgtgtggggg-----acattgtccctttt----------------------------------------------------------------------------------------------------------------------------------------------------------------------------------------------------------------------------------------------------------------------------------------------------------
>I9832_V002_Malvaceae_Luehea_speciosa_seq1
ttttccagggattctagagctgcatcctggagcaatcaacagcatccctagtaaatcacacctcgaaattggtatgtatgatgtagtgagtattctccbrggaaatataagttactgtcagaatctttactctgacaagttttctgtgcaatacattggttgttcctccatccttaattgattttta---------------------aarccta-cttcaaaaaaga-----aagaaccattatt--attttctgaaa-tttgtatttcttaattcacatatatgaggtctgat-----c--ttgcccttg-gataatctgggttat-------atctggatt------cagttatctgatatg-----ttttc-ttctg-----------tgtc-tttt---attctggcagacacacgagatattgatgaagagagaagaaatgttgttattgagaaaatccatgaatctgcgattgcaattgcaagaaagcgtaaggccatcctttcagaattcaagatcataaatcaggacccaccagccctttctgaaaaatctataa----------------------------------------------------------ttgaagcaatggaagctgcat----caaaagagctggatctaacacaaaagtttatggttagcagagcttaccat-gattcactgtttatggcaaggta-------------------------------------------------agggagggaggga--------acraaagatactta---------------ccaactaaatcttttgcaagcacc-attct--------gtagg------tt--gcacagggtcgaa----------------------gatctggtccctgggtct--------------------atcagatttgtaactcatggtaaaaaag--ataaagggttatggggaaaa--------------gagtctcctatgtcctctagattgtaaattttatgagcattatagagagtagatgcccaattttaggatcccaagatattgaatcataaagaatatcaggcctatgaattcttctagatgatactatctttggatggctctttatatgttgtctcggagaaggttctggcattctcatggtccagaactggccttctaaactttcatcctccactttttctaatgcccgggtagatgcactattgtgcatatagagaaagaaagcacctgactctggatccttttcgtgaggaaaggccttgttgatgggtt
