# Supplementary material for: Localized Phylogenetic Discordance Among Nuclear Loci Due to Incomplete Lineage Sorting and Introgression in the Family of Cotton and Cacao (Malvaceae)
Source: Front Plant Sci. 2022 Apr 13;13:850521. doi: 10.3389/fpls.2022.850521 (PMC9043901; doi:10.3389/fpls.2022.850521)
Supplement: Supplementary file 1 [file Data_Sheet_1.ZIP › Alignments_v4/L170.fasta]

>I23352_M001_Malvaceae_Bombax_ceiba_seq1
-----------------------------------------------------------------------------------------------------------------------------------------------------------------------------------------------------------------cmcagcgaggtactatggatcggatttccagctttattgaaagtggatgaaatgattttgaggaaggctttctctcctttt-----------------------ggtgagatagacaagattactgtgtttcctggacgtagttatgcttttgttcgttttaggcgtttatcgtcagcttgcagggcaaaagaaacacttcaggggaagttattcgggaatccccgtgtgcata----tttgttttgcaaagagtgagggtgggtcatccaacagcggaaggggctcagtgaatgcccccaactctccacgkttcaggtcaaatggtcgcttggggtcttccgagaactttctgcatgacaggaattatgcagacttaacwgaa----------------------------gatgccagcat-------------------cagatctccttttatgccaaattatgattctggtgatggtgatgtc-------tatagtttcaaaagg-----------------------------------------------------------------------------------------
>I23354_M003_Malvaceae_Herissantia_crispa_seq1
----------------------------------------------------------------------------------------------------------------------------------------------------------------------------------------------------------tggagatcccagtgaggtcctatggataggatttccagctttattgaaagtggatgaaatgattttgaggaaggctttctccccattt-----------------------ggtgagatagagaagattactgtttttcctggtcgtagttatgcttttgttcgctttaggcgtttatcagcagcttgcagggcaaaagaaactcttcaggggaagttatttgggaatccccgtgtgcata----tttgtttcgcgaagagtgaaggtgggtcatccaacagtggaaggggctcagtgaatgcacccaattctccacgtttcaggtcaaatggtcgcttggggtcttctgagcactttctgcatgacaggagttttgcagacttaacagaa----------------------------gatgcaaacat-------------------cagatctccttacatatcaaattttgattctggtgatgttgatgtc-------tatagtttcaagaggaaaggtagttcttggagtggtggaaatgcatatgaaccctggaggtttggggaaggggagcctgatcctcgattaccacaagatgtg-t
>I23359_M008_Malvaceae_Althaea_officinalis_seq1
----------------------------------------------------------------------------------------------------------------------------------------------------------------------------------------------------------tgtagaycccagtgaggtcctatggataggatttccagctttattraaagtggatgaaatgattttgaggaaggctttcgctccattt-----------------------ggtgagatagagaagattamtgtgtttccaggtcgtagytatgcttttgttcgttttaggcgtttgwcgtcagcttgcagggcaaaagaaamtcttcaggggaagttatttgggaatccccgtgtgcata----tttgtttcgcaaagagtgagggtggktcatccaacagyrkaaggggmtcaatraatkccyccaactctccacgtttcaggtcwrgtggtcgcttgaggtcttccgaggaytatctgcatgacaggagttttgcagacttcacagaa----------------------------gatgcaagcat-------------------cagatctccttatatgtcaaatttcgattctggtgatgttgatgtc-------tataatttcaagaggaaaggtagttcatggagtggtggaaatatatatgaaccctggaggtttggggaagggg-------------------------------
>I23364_M013_Malvaceae_Grewia_sp_seq1
-----------------------------------------------------------------------------------------------------------------------------------------------------------------------------------------------------------gcagagcccagtgaggtcttgtggataggatttccagctttactgaaagtagatgaaatgactttaagaaaggctttctcgccattt-----------------------ggtgagatagacaagattactgtgttcccaggtcgtagttatgcttttgtgcggtttagtagtgttatggcagcttgcagcgcaaaagaaactcttcaggggaagttatttggaaatcctcgtgtgcata----tttgttttgcaaagagtgatggcgggtcatccaacagtggaagaggctcagggaatgcccccaactctccacatttcagggtaaatggtcgcttggggtcttctgagagctttctgcaggataggaatttttcagacttaacagaa----------------------------gatgcaagcat-------------------cagatctccttttttgccaaattatgattctggtgatgctgatgtc-------tataatttcaataggaaaggtagttcacggactagcggaaattcatatgaac----------------------------------------------------
>I23365_M014_Malvaceae_Callirhoe_bushii_seq1
----------------------------------------------------------------------------------------------------------------------------------------------------------------------------------------------------------tgtagatcccagtgaggtcctatggataggatttccagctttattgaaagtggatgaaatgactctgaggaaggctttcgctccattt-----------------------ggtgagatagagaagattactgtrttttcaggtcgtagttatgcttttgttcgttttaggcgtttgtcgtcagcttgcagggcaaaagaaactctycaggggaagttgtttgggaatccccgtgtgcata----tttgtttcgcaaagagtgagggtgggtcatctaacagcgkaaggggctcaatgaatgcycccaactctccacgtttcaggtctagtggtcgcttggggtcttccgaggactatctgcatgacaggagtttcgcagacttc-----------------------------------------------------------------------------------------------------------------------------------------------------------------------------------------------------------------------------
>I23367_M016_Malvaceae_Kitaibelia_vitifolia_seq1
---------------------------------------------------------------------------------------------------------------------------------------------------------------------------------------------------------gtgtagaycccagtgaggtcctatggataggatttccagctttattgaaagtggatgaaatgattttgaggaaggckttcgctccattt-----------------------ggtgagatagagaagattactgtgtttccaggtcgtagttatgcttttgttcgttttaggcgtttgacrtcagcttgcagggcaaaagaaactcttcaggggaagttatttgggaatccccgtgtgcata----tttgtttcgcaaagagdgagggtgggtcatycaacagcngaaggggctcaatgaatgccccvaactctccacgtttcaggtctdgtgghcgcttggggtcttchgaggahtahvwrcatgacaggarwhwtghddnvkdvvmagaa----------------------------gatgcaadcat-------------------cagatctccttatatgtcaaattwhghttctrgtgatgttgatgtc-------tatagtttcaagaggaaaggtagttcatggagtggtggaaatacatatgwaccctggaggtttggggaaggggagcctgatc----------------------
>I23368_M017_Malvaceae_Sterculia_apetala_seq1
-------------------------------------------------------------------------------------------------------------------------------------------------------------------------------------------------------------agatcccagtgaggtcttgtggataggatttccagctttattgaaagtggatgaagcgattttgaggaaggctttctctccattt-----------------------ggtgagctagagaagattactgtgtttccaggacgtagttatgcttttgttcgctttagaagtttaatgtcagcttgcagggcaaaagaaactcttcaggggaagttatttgggaacccccgtgtgcata----tttgttttgcaaagagtgagggtgggtcatccaacaatggaaggggttcagtgaatgcccctaactctccacattccaggttaaatggccgcttgcggtcttctgagaactttctgcatgacaggaattttgcagacttaacagaa----------------------------gatgaaaacat-------------------tagatcaccttttgtgccaaatttcgattctgatgatgttgatgtc-------tataatttcaaaaggaaaggtagttcttggtg------------------------------------------------------------------------
>I23369_M018_Malvaceae_Abelmoschus_esculentus_seq1
------------------------------------------------------------------------------------------------------------------------------------------------------------------------------------------------------------gagatctcagtgaggtcctmtggataggatttccagcttcattgaaagtggatgaaatgattttgagaaaggctttctccccattc-----------------------ggtgagatagagaarattactgtgtttccaggacgtagttacgcttttgttcgctttaggcgcttatcgtcagcttgcagggcaaaagaaactcttcargggaagttatttggtaatccccgtgtgcata----tttgytwtgcaaaaagtgatggtgggtcatccaccagtggaaggggctcastgaatgcccccaactctccccgtttcaggtcaaatgrtcgcttgggstcttctgagaactttcctcatgayaggagttttgcggacttaccagaa----------------------------gatgcaagcat-------------------cagatctccttatatgtcaaattacgattctggtgatgttgatgcg-------tatagtttcaagaggaaaggtagttcatggactggtggaaat--------------------------------------------------------------
>I23370_M105_Malvaceae_Pachira_aquatica_seq1
---------------------------------------------------------------------------------------------------------------------------------------------------------------------------------------------------------------atcccagcgaggtactatggattggatttccagctttattgaaagtggatgaattgattttgaggaaggctttctctcctttt-----------------------ggtgagatagacaagattactgtgtttccaggacgtagttatgcgtttgttcgctttaggcgtttatcgtcagcttgcagggcaaaagaaactcttcaggggaagttatttgggaatccccgtgtgcata----tttgttttgcaaagagtgagggtgggtcatccaacagcggaaggggctcagtgaatgcccccaactctccacgtttcaggtcaaatggtcgcttggggtcttctgagaactttctgcatgacaggaattatacggacttaacagaa----------------------------gatgccagcat-------------------cagatctccttttgtgccaaattatgattctggtgatggtgatgtc-------tatagtttcaaacggaaaggtagttcatggagtggtggaaatacatatgaac----------------------------------------------------
>I23372_M140_Malvaceae_Chiranthodendron_pentadactylon_seq1
--------------------------------------------------------------------------------------------------------------------------------------------------------------------------------------------------------------------attgaggtgctatggataggatttccagctttactgaaagtggatgaagtgatcttgaggaaggctttctctccattt-----------------------ggtgagatagacaagattactgtgtttccaggacgtagttatgcttttgttcggtttaggagtgtaatgtcagcttgcagggcaaaagaaactcttcaggggaagttatttgggaatccccgtgtgcata----tttgtttttcaaagagtgagggtgggtcatccaacagtggaaggggctcagtgaatgcccccaactctccacatttcagggtaaatggtcgcttggggtcttctgagaactttctgcaggataggaattttgcagacttaacaga--------------------------------------------------------------------ttttatgccaaattttgattctgatgacgctgatgtt-------aatagtttcaataggaaaggtagttca-----------------------------------------------------------------------------
>I23373_M141_Malvaceae_Quararibea_funebris_seq1
----------------------------------------------------------------------------------------------------------------------------------------------------------------------------------------------------------------tcccagtgaggtcctatggataggatttccagctttattgaaagtggatgaagtgattttgaggaaggctttttctccgttt-----------------------ggtgagattgagaagwttactgtgtttccaggacgtagttatgcttttgttcgttttaggcgtttaatgtcagcttgcagggcaaaagaaactcttcaggggaagttatttgggaatccccgtgtgcata----tttgttttgcaaagagtgagggtgggtcatccagcagtggaaggagctcagtgaatgcccccaactctccacgtttcaggtcaaatggtcgcttggggtcttctgagaactttctgcatgacaggagctttgcagactcaacagaa----------------------------gatgcaagcat-------------------cagatctccttttatgccaaatttcgattctggtga---tgatgtc-------tatagtttcaataggaaaggtagttcatggagtggtggaaatacatatgaaccctggaggtttgaggaaggggaccctgatcctcgac----------------
>I23374_M142_Malvaceae_Hampea_nutricia_seq1
------------------------------------------------------------------------------------------------------------------------------------------------------------------------------------------------------------------------------tatggataggatttccagctttattgaaagtggatgaagggattttgaggaaggctttctcccccttt-----------------------ggtgagatagagaagattactgtgtttccaggacgtagttacgcatttgttcgctttaggcgtttatcgtcagcttgcagggcaaaagaaactcttcaggggaagttatttgggaatcctcgtgtgcaca----tttgtttcgcaaagagtgagggtggatcatccaacagtggaagggtctcagtaaatgcccccaactctccacgtttcaggtcaaatggtcgtttggggtcttctgagaactttctgcatgacaggagttttg-------------------------------------------------------------------------------------------------------------------------------------------------------------------------------------------------------------------------------------
>I23377_M148_Malvaceae_Robinsonella_mirandae_seq1
--------------------------------------------------------------------------------------------------------------------------------------------------------------------------------------------------------------------agtgaggtcctatggataggatttcctgctttattgaaagtggatgaaatgattttgaggaaggctttctccccattt-----------------------ggtgagatagagaagattactgtgtttccaggtcgtagttatgcttttgttcgctttaggcgtttatcggcagcttgyagggcaaaagaaactcttcaggggaagttayttgskaatccccgtgtgcata----tttgtttcgctaagagtgagggtgggtcatccaacagtggaaggggctcagkgaatgcccccaactctccacgtttcaggtcaaatggtcgyttggggtcttctgagaactttctgcatgacaggagttttgcagacttaacrgaa----------------------------gatgcaaacat-------------------cagatctccktmtatgtcaaawttcgattctggtgaygttgatgtc-------tatagtttcaagaggaaaggtagttcatggagtgggggaaatgcatatgaaccctggaggtttggggaaggggagcctgatcctcgat----------------
>I23378_M150_Malvaceae_Ceiba_pentandra_seq1
-------------------------------------------------------------------------------------------------------------------------------------------------------------------------------------------------------------agatcccagcgaggtactatggatcggatttccagctttattgaaagtggatgaagggattttgaggaaggctttctctcctttt-----------------------ggtgagatagacaagattactgtgtttccaggacgtagttatgcttttgttcgttttaggcgtttatcgtcagcttgcagggcaaaagaaactcttcaggggaagttattcgggaatccccgtgtgcata----tttgttttgcaaagagtgagggtgggtcatccaacagcggaaggggctcagtgaatgccccccactctccacgtttcaggtcaaatggtcgcttggggtcttccgagaactttctgcatgacaggaattattcagacttcacagaa----------------------------gatgccagcat-------------------cagatctccttttatgccaaattatgattctggtgatggtgatgtc-------tatagtttcaaaaggaaaggtagttcatggagtggtggaaatacatacgaaccctggaggtttg----------------------------------------
>I23380_M161_Malvaceae_Hibiscus_tiliaceus_seq1
------------------------------------------------------------------------------------------------------------------------------------------------------------------------------------------------------------------tcagtgaggtcctmtggataggatttccagcttyaytgaaagtggatgaaatgattttgagaaaggctttytccccatty-----------------------ggtgagatagagaagattactgtgtttccaggacgtagttaygctttygttcgctttaggcgcttatcgtcagcttgcagggcaaaagaaactcttcaggggaagttayttggtaatccccgtgtrmata----tttgtttygcaaaaagtgayggtgggtcatccaccagtggaaggggctcagtgaatgcccccaactctccccgtttcaggtcaaatgatcgcttagggtcttctgagaactttccgcatgacaggagttttgcggacttaccagaa----------------------------gatgcaagcat-------------------cagatctccttatatgtcaaattacgattctggtgatgttgaggcc-------tatagtttcaagaggaaaggtagttcatggactggtggaaatacatatgaaccctggaggtttggggaag----------------------------------
>I23383_M166_Malvaceae_Pseudobombax_ellipticum_seq1
-------------------------------------------------------------------------------------------------------------------------------------------------------------------------------------------------------------------cagcgaggtactatggatcggatttccagctttattgaaagtggatgaagtgattttgaggaaggctttctctcctttt-----------------------ggtgagatagacaagattactgtgtttccaggacgtagttatgcttttgttcgctttaggcgtttatcatcagcttgcagggcaaaagaaactcttcaggggaagttatttgggaatccccgtgtgcata----tttgttttgcaaagagtgagggtgggtcatccaacagcggaaggggctcagtgaatgcccccaactctccacgtttcaggtcaaacggtcgcttggggtcttctgagaactttctgcatgacaggaattatgtggacttagcagaa----------------------------gacgccagcat-------------------cagatctccttttatgccaaattatgattctggtgatggtgatgtc-------tataatttcaaaaggaaaggtagttcgtggagtggtggaaatacatatgaaccctggaggtttggggaaggggac----------------------------a
>I23384_M168_Malvaceae_Theobroma_cacao_seq1
----------------------------------------------------------------------------------------------------------------------------------------------------------------------------------------------------------tgcagagcccagtgaggtcctatggataggatttccagctttattgaaagtggatgaagtgattttaaggaaggctttttcgccattt-----------------------ggtgagctagagaagattactgtgtttccaggtcgtagttatgcttttgttcggtttaggagtgtaatttcagcttgcagggcaaaagaaactcttcaggggaagttatttgggaacccccgtgtgcata----tttgttttgcaaagagtgagggcgggccatccaacagtggaagaggctcagtgaatgcccccaactctccacatttcaggttaaatggtcgctcggggtcttctgagaactttctgcaggataggaagttttcagacttaacagaa----------------------------gatgcaagcat-------------------ccgatctccttatatgacaaattttgattc-------------------------------------------------------------------------------------------------------------------------------
>I23385_M169_Malvaceae_Ochroma_pyramidale_seq1
-------------------------------------------------------------------------------------------------------------------------------------------------------------------------------------------------------------agatcccagtgaggtgctatggataggatttccagcattattgaaagtggatgaagtgattttgaggaaggctttctctccattt-----------------------ggtgagatggagaaaattactgtgtttccaggacgtagttatgcttttgttcgtttcaggagtgtaatgtcagcttgcagggcaaaagaaactcttcag--------------------------gcata----tatgttttgcaaggagcgagggttcgtcatccgacagtggaaggggctcgttgaatgcccccaactctccacatttcagcttaaatggtcgcttggggtcttctgagaactttctgcaggataggaattttgcagacttaacagaatatgctgttgggaaagggatgtgtacacaacggaagcaccaacacaatatgataggcaaagtaaacctttcccgc--------------------------------------------------------------------------------------------------------------------------------------------
>I23389_M181_Malvaceae_Pavonia_scheadiana_seq1
----------------------------------------------------------------------------------------------------------------------------------------------------------------------------------------------------------------tcccagtgaggtyctatggataggattyccagctttaytgaaagtggatgaaatgattttgaggaaggctttcgctccwttt-----------------------ggtgagatagagaagattactgtgtttccaggtcgtagttatgcttttgttcgttttaggcgtttgrcgtcagcttgcagggcraaagaaactcttcaggggaagttatttgggaatccccgygtgcata----tttgtttcgcaaagagtgagggtgggtcatccaacagcggaaggggctcaakgaatrcccccaactctccacgtttcaggtcaagtggtcgcttggggtcttctgaggactatctgcatgacaggagttttgcagrcttcacagaa----------------------------gatgcaagcat-------------------cagatctccttatatgtcaaatttmgattctggtgatgttgatgtc-------tatagtttcaagaggaaaggtagttcatggagtggtggaaatacatatgaaccctggagatttggggaaggggagcctgatcctc-------------------
>I23390_M182_Malvaceae_Anoda_cristata_seq1
----------------------------------------------------------------------------------------------------------------------------------------------------------------------------------------------------------tgtagatcccagtgaggtyctatggataggattyccagctttaytgaaagtggatgaaatgattttgaggaaggctttcgctccwttt-----------------------ggtgagatagagaagattactgtgtttccaggtcgtagttatgcttttgttcgttttaggcgtttgdcgtcagcttgcagggcraaagaaactcttcaggggaagttatttgggaatccccgygtgcata----tttgtttcgcaaagagtgagggtgggtcatccaacagcggaaggggctcaakgaatgcccccaactctccacgtttcaggtcaagtggtcgcttggggtcttctgaggactatctgcatgacaggagttttgcagacttcacagaa----------------------------gatgcaagcat-------------------cagatctccktatatgtcaaatttcgattctggtgatgttgatgtc-------tatagtttcaagaggaaaggtagctcatggagtggtggaaatacatatgaaccctggaggtttggggaagkggagmctgatcctcgagtacracaagatgtgta
>I23391_M183_Malvaceae_Phymosia_umbellata_seq1
---------------------------------------------------------------------------------------------------------------------------------------------------------------------------------------------------------gtggagatcccagtgaggtcytatggataggatttccagctttattgaaagtggatgaaatgattttraggaaggctttctchccattt-----------------------ggtgagatagagaagathactgtgtttccmggtcgtagttatgcwtttgtbcgctttaggcgyttatcggcagcttgcagggcwaaagaaactcttcaggggaagttatttgggaatccccgygtgcata----tctgtttcgctaagagtgagggtgggtcatccmacagtggaagrrgctcagygaatgcccccractctccacgtttcaggtcaaatggtcgcttggggtcttctragaactttctgcatgacaggagtttygcagacttaacagaa----------------------------gatdcaaacat-------------------cagatctccttwtrtgtcaaatttcrattctggtgatgttgatgtc-------tatagtttcaagaggaaaggtagttcatggagtggtggtaatgcatatgaac----------------------------------------------------
>I23393_M189_Malvaceae_Kearnemalvastrum_lacteum_seq1
---------------------------------------------------------------------------------------------------------------------------------------------------------------------------------------------------------gtgtagatcccagtgaggtcctatggataggatttccagctttattgaaagtggatgaaatgattttgaggaaggctttcgctccatty-----------------------ggtgagawagagaagattacygtgtttccaggtcgtagttatgcttttgttcgytttaggcrtttgacgtcagcttgcaggrcwaaagaaactctycaggggaarttatttgggaatccccgtgtgcata----ttygtttcgcaaagagtgagggtgggtcatccaacagcggaaggggmtcaatgartgcccccaactctccacgtttcaggtcwagtggtcgcttggggtcttcygaggactatctgcatgacaggagttttgcagacttcacagaa----------------------------gatgcaagcat-------------------cagatctccttatatgtcaaatttcgattctggtga---tgatgtc-------tatagtttcaagaggaaaggtagttcatggagtggtggaaatacatatgaaccctggag---------------------------------------------
>I23394_M229_Malvaceae_Malvastrum_americanum_seq1
-------------------------------------------------------------------------------------------------------------------------------------------------------------------------------------------------------------agatcccagtgwggtcctatggataggatttccagctttactgaaagtkgatgaaatgattttgaggaaggctttygctccattt-----------------------ggtgaaatagagaagattactgtgtttccaggtcgtagttatgcttttgttcgttttaggcgtttgacrtcagcttgcagggcaaaagaaactcttcaggggaagttatttgggaatccccgtgtgcata----tttgtttcgcaaagagtgagggtgggtcatccaacagtggaaggggctcaatgaatgcccccaactctccacgtttcaggtcaagtggtcgcttggggtcttctgaggactatctgcatgacaggagttttgtagacttcacagaa----------------------------gatgcaagcat-------------------cagatctccttatatgtcaaatttcgattctggtgatgttgatgtc-------tatagtttcaagagtaaaggtagttcatggagtggtggaaatacatatgaaccctggaggtatggggaagggk-------------------------------
>I23396_M019_Malvaceae_Allosidastrum_pyramidatum_seq1
---------------------------------------------------------------------------------------------------------------------------------------------------------------------------------------------------------gtggagatcccagtgaggtcctatggataggatttccagctttattgaaagtggatgaaatgattttgaggaaggctttctccccattt-----------------------ggtgagatagagaagattactgtgtttccaggtcgtagttatgcttttgttcgctttaggcgtttatcggcagcttgcagggcaaaagaaactctgcaggggaagttatttgggaatccccgtgtgcata----tttgtttcgctaagagtgaaggtgggtcatccaacagtggaaggggctcagtgaatgcccccaactctccacgtttcaggtcaaatgctcgcttggggtcttctgagaactttctgcatgacaggagtttcacagagttaacagaa----------------------------gatgcaaacat-------------------cagatctccttatatgtcaaatttcgattctggtgatgttgatgtc-------tatagtttcaagaggaaaggtagttcatggagtggtggaaatgcatatgaaccctggaggtttggggaagggkag-----------------------------
>I23398_M021_Malvaceae_Sidastrum_micranthum_seq1
----------------------------------------------------------------------------------------------------------------------------------------------------------------------------------------------------------tggagatcccagtgaggtcctatggataggatttccagctttattgaaagtggatgaaatgattttgaggaaggctttctccccattt-----------------------ggtgagatagagaagattactgtgtttccaggtcgtagttatgcttttgttcgctttaggcgtttatcggcagcttgtagggcaaaagaaactcttcaggggaagttatttgggaatccccgtgtgcata----tttgtttcgcaaagagtgagggtgggtcatccarcagtggaaggggctcagtgaatgcccccaactctccacgtttcaggtcaaatagtcgcctggggtcctctgagaactatctgcatgacaggagttacgcagacttaacggaa----------------------------gatgcaaacat-------------------cagatctccttatatgtcaaatttcgattctggtgatgttgatrtc-------tatagtttcaagaggaaaggtagttcatggagtgggggaaatgcatatgaac----------------------------------------------------
>I23399_M022_Malvaceae_Gaya_dominguensis_seq1
-----------------------------------------------------------------------------------------------------------------------------------------------------------------------------------------------------------------------gaggtcctatggataggatttccagctttattgaaagtggatgaaatgattttgaggaaggctttctccccattt-----------------------ggtgagatagagaagattactgtgtttccaggtcgtagttatgcttttgttcgctttaggcgtttatcggcagcttgcagagcaaaagaaacccttcaggggaagttatttgggaatccccgtgtgcata----tttgtttcgctaagagtgaaggtgggtcatccaacagtggaaggagctcagtgaatgcccccaactctccacgtttcaggtcaaatagtcgcttggggtcttctgagcactttctgcatgacaggagttttgcagacttaacagaa----------------------------gatgcaaatat-------------------gagatctccttatttatcaaattttgattctggtgatgttgatgtc-------tatggtttcaagaggaaaggtaattcttggagtggtggaaatgcatatgaaccc--------------------------------------------------
>I23366_M015_Malvaceae_Firmiana_simplex_seq1
---------------------------------------------------------------------------------------------------------------------------------------------------------------------------------------------------------------------------------------gatttccagcyttaytgaaagtrgatgaagtgattttgaggaaggctttctctccattt-----------------------ggtgagctagagaagattactgtgtttccaggacgtagttatgcttttgttcgttttaggagaataatgtcagcttgcagggcaaaagaaactcttcaggggaagttatttgggaatccccgtgtgcata----tbtgttttgcaaagagtgagggtgggtcatccaacagtggaaggagctcagkaaatgcccccaactctccacatttcaggtcaaatggtcgtttggggtcttctgagaactttttgcacgatagggatt---------taacagaa----------------------------gat----------------------------------------------------------------------------------------------------------------------------------------------------------------------------------------
>I28591_M023_Malvaceae_Neobuchia_paulinae_seq1
-----------------------------------tcacaggataagtcatcaaccccatcgtgcgacgaggactatttgcaacgtcgagatgagcaacgttctaaagtacgagggtcacctttctcaccaagggactctagagcacgtcattctagtcctgaacattttacccctgacaaatcaaaggtgaatgatagaagtgcagatcccagcgaggtactatggatcggatttccagctttattgaaagtggatgaagtgattttgaggaaggctttctctcctttt-----------------------ggtgagatagacaagattactgtgtttccaggacgtagttatgcttttgttcgttttaggcgtttatcgtcagcttgcagggcaaaagaaactcttcaggggaagttatttgggaatccccgtgtacata----tttgttttgcaaagagtgagggtgggtcatccaacagcggaaggggctcagtgaatgcccccaactctccacgtttcagatcaaatggtcgcttggggtcttctgagaactttctgcatgacaggaattatgcagacttaacagaa----------------------------gatgccagtat-------------------cagatctccttttatgccaaattatgattctggtgatggtgatgtc-------tat-----------------------------------------------------------------------------------------------------
>I28593_M024_Malvaceae_Carpodiptera_cubensis_seq1
---------------------------------------------------cagcaccatcacgggatgaggactacttgcagcgtcgagatgagcaacgttctaccttaagaggatcatctttctcaccaagggaccctagagcacgtcattctagtcctgaacgttttgcccatgacaaatcaaaggcgaatgatagaagtgcagatcccagcgaggtcctatggataggatttccagccttattgaaagtggatgaagtgattttaaggaaggctttctctccattt-----------------------ggtgaaatagagaagattactgtgtttccaggacgtagttatgcttttattcggtttaggagtttaatgtcagcctgtagggcaaaagaaactcttcaggggaagttatttgggaatccacgtgtgcata----tttgttttgcgaagagtgacggtgggtcatccagcagcggaaggggctcagcaaatgcccccaactctccacgtttcaggtcaagtggtcgttttgggtcttctgataactatctgcatgataggaattttgcagacttaacagaa----------------------------gaggaaagcat-------------------tagatctcctcttatgccagattttgatagtggtgatgttgatgcc-------tatagtt-------------------------------------------------------------------------------------------------
>I28594_M025_Malvaceae_Herrania_nitida_seq1
--------------------------tattgtttatcacaggacaagtcatcgacatcattacgtgatgaagactacttgcaacgtcgagatgagcagcgttctacagtaagagggtcccctttctcaccaagggaccctagagcacatcatgctagtcctgaacattttgcctctgacaaatcaaaaatgaatgatagaagtgcagagcctagtgaggtcctatggataggatttccagctttattgaaagtggatgaagtgattttaaggaaggctttctccccattt-----------------------ggtgagctagagaagattactgtgtttccaggtcgtagttatgcttttgttcggtttaggagtgtaatttcagcttgcagggcaaaagaaactcttcaggggaagttatttgggaatccccgtgttcata----tttgttttgcaaagagtgagggcgggccatccaacagtggaagaggctcggtgaatgcccccaactctcctcatttcaggttaaatggtcggttggggtcttctgagaactttctgcaggataggaatttttcagacttaacagaa----------------------------gatgcaagcat-------------------ccgatctccttatatgccaaattttgattctggtgattctgatgtc-------tatagtttcaataggcaag-------------------------------------------------------------------------------------
>I28595_M184_Malvaceae_Guazuma_ulmifolia_seq1
-------tcttccccttacctagtgatattctttatcccaggataa------gccatcaatacgtgatgaggactacttgcaacgtcgagatgagcagcgttctacagtaagagggtctcctttctcgacgagggaccctagagcacatcatgctagtcctgaacattttgcctctgaaaaatcaaagatgaatgatagaagtgcggagcccagtgaagtcctatggataggatttccagctttattgaaagtagatgaagccattttaaggaaggctttctcgccattt-----------------------ggtgagctggagaagattactgtgtttccaggtcgtagttatgcttttgttcggtttaggagtctaatttcagcttgcagggctaaagaaactcttcagggaaagttatttgggaaccctcgtgtgcata----tatgttttgcaaagagtgagggtggatcatccaacagtggaaggggctcagtaaatgccccaaactctccaaatttcaggttaaatggtcgcttggggtcttctgagagctttctgcaggatagggattttgcagacttaacagaa----------------------------gatgcaagcat-------------------cagatctccttttatgtcaaattttgattctggtgattctgatggc-------tat-----------------------------------------------------------------------------------------------------
>I28596_M026_Malvaceae_Ruizia_cordata_seq1
-----------------------------------------------------------ttacgcgatgaggactacttgaaacgtcgagatgagcaacgttmtatagtaagagggtcatctttctcaccaagggaccctagagcacgytatgctagtccagaacattttgcccctgavaaatcaaaggtsratgatagaartgcagagyccagtgaggtcctatggataggatttcctgctttattgaaagtcgatdaagcgrttttgaggaaggctttctctccattt-----------------------ggtgaggtagaaaagattacagtgtttccaggwcgtagttatgcttttgtycgcttcaggagtttaaagtcagcttkcarggcaaaagaaactcttcaggggaagttatttgggaatccccgtgtgcatatttgtttgttttgcaaagagtgagggtgggtcrtycaacagtggraggggctcagtgaatgaccccaactctcctcgtctwaggttaagtggtcgcytggggtcttctgagaactttctgcttgacaggaattatgcggacttaacagaa----------------------------gmtgcaaacat-------------------cagatctccttttacgtcaaatttcgattc-------------------------------------------------------------------------------------------------------------------------------
>I28597_M027_Malvaceae_Melhania_velutina_seq1
---------tttcccttacctgttga-attcttaatcacaggataagtcatcaacaccattacgcgatgaggactacttgmaacgtcgagatgagcaacgttctacagtaagagggtcatctttctcaccaagggactctagagcacgctatgctagtccagaacattttgcccctgamaaatcaaaggtgaatgakagaabtgcagagcccagtgaggtcctatggataggrtttcctgctttwytgaaagtygatgaagcgattttgaggaaggctttctctccattt-----------------------ggtgaggtagaaaagattacagtgtttccaggacgtagttatgcttttgttygcttcaggagtttaaagtcagcttgcagggcaaaagaaactcttcaggggaagttatttggsaatccccgtgtgcata----tttgttttgcaaagagtgagggtgggtcatccarcagtggaaggggctcrrtgaatgaccccaactctcctcgyctwrggttamgtggtcgcctggggtcttctgagaactttctgcttgacagkaattatgcagacttaacagaa----------------------------gatgcaaacat-------------------cmratctccttttatgtcaaatttcgattctggtgatgttgatgtc-------tatggtttcaacaggaaacgt-----------------------------------------------------------------------------------
>I28598_M028_Malvaceae_Glyphaea_brevis_seq1
-----------------------------------------------------acaccatcacgtgatgaggactacttgcaacgtcgagatgagcatcgttctacagtaagagggtcccctttctcacctggggatcccagagcacgtcatgctagtcccgaacattttgcccctgacaaatcaaagatgaatgatagaactgcagagcccagtgaggtcctatggataggatttccagctttattgaaagtggatgaagcaattttaaagaaggctttcttgccattt-----------------------ggtgagatagacaagattaccgtgtttccaggtcgtagttatgcttttgttcggtttaggagtgtaatggcagcttccagggcaaaagaaactcttcaggggaagttatttgggaatccccgtgtgcata----tttgttttgcaaagagtgacggcgggtcatccaacagtggaagaggctcacttaacacccctaactctccacatttcagggtaaatggtcgcttggggtcttctgagaactttctgcaggataggaatttttcagacttaacggaa----------------------------gacg-------------------------------ctccttttatgccaaattttgattctggtgacgctgat------------------------------------------------------------------------------------------------------------------
>I28599_M029_Malvaceae_Desplatsia_dewevrei_seq1
------------cccttacctggtgaaattmttaatcacakgacaaatcatcaacaccatcacgtgatgaggactatttgcaacgtcgagacgagtatcgttccacagtaagagggtcccctttctcaccaagggaccccagagcacgccaggctagtcctgaacattttgcctctgacaaatcaaagataaatgatagaagtgcagagcccagtgaggtattatggataggatttccagctttattgaaagtggatgaaatgattttaaggaaggcattctcaccattt-----------------------ggtgmgatagacaagattactgtgtttccaggtcgtagttatgcttttgttcggtttagtagtgttatggcagcttgcagggcaaaagaaactcttcaggggaagttatttggaaacccacgtgtgcaya----tttgttttgcaaagagtgatkgtgggtcatccaacagtggcagaggctcagggaatgcccccaactctccacatttcagggtaaatggccgcttggggtcttctgagaactttcyacwggataggaatttttcagacttaacagaa----------------------------gatgcaagcat-------------------cagatctccttttttgccaaattatgactctggtgacactgatgtc-------tataatttcaataggaaa--------------------------------------------------------------------------------------
>I28600_M146_Malvaceae_Mortoniodendron_guatemalense_seq1
-----------ccccttacctggtgatattcttaatcacaggacaagtcatcaacaccattacgtgatgaggactacttgcaacgtcgagatgagcaacgttctacactaagagggtcacctttctcaccaagggaccctagagcacgtcatgctagtcctgaacattttgcccctgacaaatcaaaggttaatgatagaagtgcagatcccagtgaggtcctatggataggatttccagctttactgaaagtggatgaactgattttgaggaaggctttctctccattt-----------------------ggtgagatagagaagattactgtgtttcctggacgtagttatgcttttgttcgctttaggagtttaatgtctgctcacagggcaaaagaaactcttcagggtaagttatttgggaatccccgcgtgcata----tttgttttgcaaagagtgagggcgggtcatccaacagtggaaggggctcaatgaatacccccgactctccgcattttaggtcaaatggtcgcttggggtcttgtgagaactttctgcatgacaggaattttgcagacttaacagaa----------------------------gatgcaagcat-------------------cagatcaccttttatgccaaattttgaa---------------------------------------------------------------------------------------------------------------------------------
>I28601_M030_Malvaceae_Sparmannia_africana_seq1
-----------------------------------------atcaa--caccaacgccatcamgtgatgacgactacttgccacgycgagatgagcatcgttctactgtaagagggtcccctttctcaccaagggaccycagagcacgtcatgctagtcctgaacattttkcccctgacaaatcaaagatgaatgataaaagtgcggagcccagtgaggtcytatggataggatttccagctttattgaaagtggatgaaatgactttaaagaaggctttcatgccattt-----------------------ggtgagakagacaaggttwctgtgtttccaggtcgtagttatgcttttgttcggtttaggagtgtaatggcagcttgcagggcaaaagaaactcttcagggkaagttatttggraatccccrtgtgcata----tttgttttgcaaagagtgagggcgggtcatccaacagtggaagaggctcactgaatgcccccaactctccacattttagggtaaatggtcgcttggggtcttctgagaactttctgcaggataggaatttttcagacttaacagaa----------------------------gatgcaagcat-------------------cagatctccttttatgccaacttttgattctggtgacactgat------------------------------------------------------------------------------------------------------------------
>I28603_M223_Malvaceae_Gossypium_hirsutum_seq1
------------------------------------------------------------------------------tgccacgacgagatgagcaacgttctaaagtaagagggtcacctttctcaccaagggacaatagagcacgtcgtgstagtcctgaacatttttcccttgacaaatcaaaggtgaatgatagaagtggwgatcctagtgaggtcytatggataggatttccagctttattgaaagtggatgaagggattttgaggaaggctttctccccctty-----------------------ggtgagatagagaagattactgtgtttccaggacgtagttatgcatttgttcgctttaggcgtttatcgtcagcttgcagggcaaaagaaactcttcaggggaagttatttgggaatcctcgtgtgcaca----tttgtttygcaaagagtgagggtggatcatccaacagtggaagggtctcagtaaatgcccccaactctccrcgtttcaggtcaaatggtcgcttggggtcttctgagaactttctgcatgacaggagttttgcaga---aacagaa----------------------------gatgcaagtat-------------------cagatctccttatatgtcaaattacgattctggt---------------------------------------------------------------------------------------------------------------------------
>I28604_M032_Malvaceae_Entelea_arborescens_seq1
-----------------------------------------atcaa--caccaacgccatcacgtgatgacgactacttgccacgtcgagatgagcatggttctactgtaagagggtcccctttctcaccaagggayccyagagcacgtyatgctagtcctgaacattttkcccctgacaaatcaaagatgaatgataraagtgcggagcccagtgaggtcctatggataggatttccagctttawtgaaagtggatgaaatgactttaadgaaggctttcttgccattt-----------------------ggbgagatagacaaggttactgtgtttccaggtcgtagttatgcttttgttcggtttaggagtstratggcagcttgcagggcaaaagaaactcttcasgggaagttatttgggaatccccgtgtgcata----tttgttttgcaaagagtgagggcgggtcatcyaacagtggaagaggctcactgartgcccycractctscacattttagggtaaatggtcgcttggggtcttctgagaactttctgcaggataggaaattttcagacttaacagaa----------------------------gatgcaagcat-------------------cagatctccttttatgccaacttttgattctggtgacgctgatgty---------------------------------------------------------------------------------------------------------------
>I28605_M235_Malvaceae_Abutilon_sp_seq1
---------------------------------------------------caacaacatcacgtgatgaggactacttgcaacgtcgagatgagcaacgttctaaagtaagagggtcacctttctcacccagggacagtagagcgcgtcgtcctagtcctgaacattttacccttgacaaatcaaagggggatgatagaagtggagatcccagtgaggtcctatggataggatttccagctttattgaaagtggatgaaatgattttgaggaaggctttctccccattc-----------------------ggtgagatagagaagattactgtgtttccaggtcgtagttatgcttttgtccgctttaggcgtttatcggcagcttgcagggcaaaagaaactcttcaggggaagttatttgggaatccccgtgtgcata----tttgtttcgctaagagtgagggtgggtcatccaatagtggaaggggctcagtaaatgctcccaactctccacgtttcaggtcaaatggtcgcttggggtcttctgagaactttctgcatgacaggagttttgcagactttacagca----------------------------gatgcaaacat-------------------cagatctccttatatgtcaaattt-------------------------------------------------------------------------------------------------------------------------------------
>I28606_M033_Malvaceae_Reevesia_formosana_seq1
----------------------------------------------------gacactgtcacgtgatgaggactacttgctacgtcgagatgaacaacgttctacagttagagggtctcctttctcaccaagggaccctagagcacgtcatgctagtcctgaacattttgcctctgacaagtcgaagacaaatgatagaagtgcagatcccagtgaggtcctatggataggatttcctgctttactcaaagtggatgaagcgattttgaggaaggctttctccccattt-----------------------ggtgagatagagaagattactgtgtttccaggacgtagttatgcttttgttcgttttaggaatgtattatcagcttgcagggcaaaagaaactcttcaggggaagttgtttgggaatccccgtgtgcata----tttgttttgcaaagagtgagggtgggtcatctaacagtggaaggggctcagtgaatgcccccaactctccacatttcagggtaaatggtcgcctggggtcttctgagaaatttctgcaggataggaattttactgacttgacagac----------------------------gatgcaagcat-------------------cagatc-------------------------------------------------------------------------------------------------------------------------------------------------------
>I28607_M034_Malvaceae_Mansonia_altissima_seq1
gggctggtttttcccttacctggtgatatttttaatcacaggacaagtcatcgacagcatcacgtgatgaggactacttgctacgtcgagatgagcaacgttctactgtaagagggtctcctttctcaccaaaggaccctagagcacgtcgtgctagtcctgaacattttgcccctgacaaatcaaagacaaacgatagaagtgctgatcccagtgaggtactatggataggatttccagctttactgaaagtagatgaaatgattttgaagaaggctttttctccattt-----------------------ggtgagatagagaagattactgtgtttccgggacgtagttatgcttttgtacgttttaggaatgtattgtcagctttcagggcaaaagaaactcttcaggggaaattatttgggaatccccgtgtgcata----tttgttttgcaaagagtgatggtgggccatctaacagtggaaggggctcagtgaatgcccccaactctccacatttcagagcaaatgatcgcctggagtctcctgagaactttctgcaggacaggaattttgcagacttaccagaa----------------------------gatacaaggat-------------------cagatcttcttttatgccaaattttgattctggtgatgctgatgac-------tataatttcaaaaggaaaggt-----------------------------------------------------------------------------------
>I28608_M035_Malvaceae_Hosfordia_alata_seq1
-------------------mcatctaggtt-----ttrcaksatrrgtcwtcawymtywkmmmgtkayrargactacttacaacgtcgagatgagcaacgttctaaagtaagagggtcacctttctcrcccagrgacaatagagcaygtcgtcctagtcctgaacattttaccsttgacaaatcaaagggggatgatagaagtggagatcccagtgaggtcytatggataggatttccagctttattgaaagtggatgaaatgattttgaggaaggctttctccccattt-----------------------ggtgagatagagaagatmactgtgtttccaggtcgtagttatgcwtttgtccgctttaggcgtttatcggcagcttgcagggcaaaagaaactcttcaggggaagttatttgggaatccccgtgtgcata----tctgtttcgctaagagtgagggtgggtcatccaacagtggaaggggctcagygaatscccccaactctccacgtttcagktcaaatggtcgcttggggtcttctragaactttctgcatgacaggagttttgcagayktaayakww----------------------------rattyaaacwtt----------------tccmkmyctyyttwtatgyyrwawwwykawwctgatgrygyyrayryygtacaaatgtttttttta------------------------------tatatata-------------------------------------------------------
>I28609_M036_Malvaceae_Pentaplaris_davidsmithii_seq1
---------------------------------------------------------------gcgatgaggactacttgcaacgtcgggatgagcaacgttctaaggtaagagggtctcctttctctccgagggacactagagcacgtcgtgctagtcctgaacattttacccttgacaaatcaaaggtgaatgatagaagtgtagatcccagtgaggttctatggataggatttccagcattattgaaagtggatgaagtgattttgaggaaggctttctctccattt-----------------------ggtgagatagagaagattactgtgtttccaggacgtagttatgcttttgttcgctttaggcgtttaatgtcagcttgcagggcaaaagaaactcttcaggggaagctatttgggaatccccgtgtgcata----tttgtttcgcaaagagtgagggtgggtcatctaacagtggaaggggctcaatgaatgcccccaactctccacgtttcaggtcaaatagtcgcttggggtcttctgagaactttctgcatgacaggagtttttcagacttaacagaa----------------------------gatgcaagcat-------------------cagatctccttttatgtcaaattttgattc-------------------------------------------------------------------------------------------------------------------------------
>I28610_M037_Malvaceae_Heritiera_littoralis_seq1
-----------ccccttacctggtgatattcttaataacaggacaagtcatcaacaccatcacgcgatgaggactacttgcaacgtcgagatgaacaacgttctacggcaagagggtcacctttctctccaagggaccctagatcacgtcatgctagtgctgaacgttttgtacctgacaaatctaaggcaaatgatagaagtgcagatcccagcgaggtcctatggataggatttccagctttattgaaagtggatgaagtgattttgaggaaagctttctctcctttt-----------------------ggtgagctagagaagattactgtgtttccaggacgtagttatgcttttgttcgctttaggagtttaatgtcagcttgcagggcaaaagaaactcttcaggggaagttatttgggaatccccgtgtgcata----tttgttttgcaaagagtgaaggtggatcatccaacagtggaaggggctcggtgaatgccccaaactctccacattccaggttaaatagtcgtttgcggtcttctgagaactttctgcatgacaggaattttgcagacttaacagaa----------------------------gatgaaagcat-------------------tagatctccttttatgc--------------------------------------------------------------------------------------------------------------------------------------------
>I28611_M062A_Malvaceae_Durio_zibethinus_seq1
------------------cctggtgatattcttaatcacaggacaagtcatcaacaccatcaagcaatgaggacaacttgcaacgtcgagacgagcgacgttctacagtaagagggtcacctttctcaccaagggaccctagagcacgtcatgctagtcctgaacattttgcccctgacaaatcaaaggcgaatgatagaagtgcagatcccagtgaggtcctatggataggatttccagcattattgaaagtagatgaaatgattttgaggaaggctttctctccattt-----------------------ggtgagatagagaagattactgtatttccaggacgtagttatgcttttgttcgctttaggagtttaacatcagcatgcagggcaaaagaaactcttcaggggaagttatttgggaatccccgtgtgcata----tttgttttgcaaagagtgagggcgggtcatccaacagtggaagacgctcagtgaatgcccccaactcaccgcatttcaggttaaatggtcgcttagggtcttctgagaactttctggatgacaggaatattgcagacttaacagaa----------------------------gatgcaagcat-------------------tggatctccttttatgccaaattttgattcggat---------------------------------------------------------------------------------------------------------------------------
>I28613_M039_Malvaceae_Eriotheca_macrophylla_seq1
----------------tatttggtgatgttcttaatcacaggagaaatcatcaacaccatcacgtgatgaggactatttgcaacgtcgagatgagcaacgttctaaagtacgagggtcacctttctcacaaagggactctagagcacgtcattctagtcctgaacattttacccccgacaaatcaaaggtgaatgatagaagtgcagatcccagcgaggtactatggattggatttccagctttattgaaagtggatgaagtgattttgaggaaggcyttctctcctttt-----------------------ggtgaratagacaagattactgtgtttccaggacgtagttatgcgtttgttcgctttaggcgtttatcgtcagcttgcagggcaaaagaaactcttcaggggaagttattcgggaatccccgtgtgcata----tttgttttgcaaagagtgagggtgggtcatccaacagcggaaggggctcagtgaatgcccccaactctccacgtttcagatcaaatggtcgcttggggtcttccgagaactttctgcatgacaggaattatacggacttaacagaa----------------------------gatgccagcat-------------------cagatctccttttgtgccaaattatgattc-------------------------------------------------------------------------------------------------------------------------------
>I28616_M042_Malvaceae_Leptonichya_maranta_seq1
----------------------------------------------------gacaccatcacaagatcaggactacttgcaacdtcgagatgagcaacgttctacggtaagagggtctcctttctcgccaagggaccctagagcacgtcatgctagtccygaacattttgcccttgacaaatcaaagatgaatgataggagtgcagagcccagtgaggtcctatggataggatttccagctttattgaaagtggatgaattgattttaaggaaggcttttgcgccattt-----------------------ggtgagatagagaagattactgtgtttccaggtcgtagttatgcttttgttcggtttaggagtgtaatgtccgcttgcagggcaaaagaaactcttcaggggaagttatttgggaatccccgrgtgcata----tttgctttgcaaagagtgagggcggatcatccaacagtggaaggggctcggtgaatgccccaaactctccacatttcaggttaaacaatcgcttggggtcttctgagaactttctgcaggataggaaatattcagacttaacagaa----------------------------gattcaagcat-------------------cacatctccttttatgtcaaattttgattctgatgac------------------------------------------------------------------------------------------------------------------------
>I28618_M044_Malvaceae_Pentace_laxiflora_seq1
------------------------------------gttttttcaag---ccaccaccatcacgtgatgatgactacttacagcgtcgagatgagcaacgttctacagtaagagggtcacctttctcaccaagggaccctcgagcacgtcatgctagtcctgaacgttttgcctatgacaaatcaaaagcgaatgatcgaagtgcagatcccagtgaggtcctatggattggatttccagccttattgaaagtggatgaagtgattttgaggaaggctttctctccattt-----------------------ggtgaaatagagaagattactgtgtttccaggacgcagttatgcttttattcggtttagaagtttaatgtcagcttgcagagcaaaagaaactcttcaggggaagttatttgggaatccccgtgtgcata----tttgttttgctaagagtgagggcgggtcatccaacagtggaaggggctcagcaaacgcccccaactctccacgtttcaggtcwagtggtcgtttggggtcttctgagaactatctgcatgataggaattttacagacttaagagaa----------------------------gaggaaagcat-------------------tagatctcctcttatgccagattttgatagcagtgatattgatgcc-------tatagttt------------------------------------------------------------------------------------------------
>I28620_M046_Malvaceae_Camptostemon_shultzii_seq1
-----------------------------------------------------------------------------------------------caacgttctaaagtaagagggtcagctttctcactgagggacactaaagcacktcatgctagtcctgaacattttacccttgacaaatcaaagrtgaatgatagaagwgtagatcccagtgaggtmctrtggataggatttccrgctttattgaaagtggatgaagtgattttgaggaaggctttctctccattt-----------------------ggtgagatagagaagattactgtgtttccaggacgwagttatgcttttgttcgctttaggcrtttaacgtcagcttgcagggcaaaagaaactcttcaggggaagttatttgggaatccycgtgtgcata----tttgtttcgcaaagagtgagggtgggtcatccaacwgtggaaggggctcadtgaatgccyccaacyctccacgtttcaggtcaaatggtcgcctggggtcttctgtgaactttctgcatgacaggagttttgcagacttaacagaa----------------------------gatacaagcat-------------------cagatctccttttatgtcaaatttcgatt--------------------------------------------------------------------------------------------------------------------------------
>I28623_M048_Malvaceae_Abroma_augusta_seq1
-----ggtcttccccttacctggtgatattcttaatcacaggacaagtcattgacaccatcacatgatgaggactacttgcaacgtcgggatgagcaacgttctacattaagagggtcccctttctctccgagggacccaagagcacgtcatgctagtcctgaccattttgcacctgacaaatctaagatgaatgatagaagtgcagagcccagtgaggtactatggataggatttccagctttattgaaagtggatgaagtgattttaaggaaggctttctcgccattt-----------------------ggtgagatagagaagataactgtgtttccaggtcgtagttatgcttttgttaggtttagtagtgtaatgtcagcttgcagggcaaaagaaactcttcaggggaagttatttgggaatccccgtgtgcata----tttgttttgcaaagagtgagggtgggtcatccaacagtggaaggggctcggtgaatgccccaaactctccacttttcaggttcaatggtcgcttggggtcttccgagaactttcctcaggataggaattttgcagactttacagaa----------------------------gatgcaagcct-------------------cagatctccttttatgtcaaattttgattctgatgatgctgatctc-------tatagt--------------------------------------------------------------------------------------------------
>I28624_M049_Malvaceae_Corchoropsis_tomentosa_seq1
-----------------------------------------gataagtcatcaacaccattacgcgatgaggactacttgcaacgtcgagatgagcaacgttctacagtaagaggatcatctttctcaccaagggaccttagagcacgttatgctagtccagaacattttgcccctgacaaatcaaaggggaatgatagaaatgcagagcccagtgaggtcctatggataggatttcctgctttattgaaagtcgatgaagcgattttgaggaaggctttcgttccattt-----------------------ggtgagatagaaaagattactgtgtttccaggtcgtagttatgcttttgttcgctttaggagtttaaagtcagcttgcagggcaaaggaaactcttcaggggaagttatttgggaatccccgtgtgcata----tttgttttgcaaagagtgagggcgggtcatccaacagtggaaggggctcagtgaatgaccccaactctcctcgtctaaggttaagtggtcgcctggggtcttctgagaactttctgcttgacaggaattatgcagacttaacagaa----------------------------gatgcaagcat-------------------cagatctccttttgcgccaaattttgattctggtgatgttgatgtc-------tatggt--------------------------------------------------------------------------------------------------
>I28626_M226_Malvaceae_Helicteres_guazumifolia_seq1
---------------------------------aataacaggacaagtcatcgacaccatcacgtgatgaggactacttgctacgtcgagatgagcaacgttctatggtgagggggcctcctttctcaccaagagaccctagagcacgtcgtgctagtcctgaacattttgcccccgacaaatcaaagacaaatgatagaagtgcagatcccagtgaggtcctatggataggatttccagctttactgaaagtggatgaaatgattttgaagaaggctttctctccattt-----------------------ggtgagatagagaagattactgtgtttccaggacgtagttatgcttttgtacgttttaggaatgtattgtcagcgtgcagggcaaaagaaactcttcaggggaaattatttgggaatccccgtgtgcata----tttgttttgcaaagagtgatggtgggtcatctaacagtggaaggggctcagtgaatgcccccaactctccacatttcaggggaaatgatcgcctggagtctcctgagaactatctgcaggataggaattttgcagacttaacagaa----------------------------gatgcaaggat-------------------cagatctccttttatgccaaatttcgattctggtgatgctg--------------------------------------------------------------------------------------------------------------------
>I28628_M051_Malvaceae_Werklea_horrida_seq1
---------------------------------------aggataagtcatccacaccatcacgygatgaggactacwtgcaacrtcgrgatgagcaatgttctaaagtaagagggtcacctttctatccaagggaccatagagcacgtcgagctagtcctgaacattttaccctygacaaatcaaaggggagtgatagaagtggagatctcagtgaggtcctatggataggatttccagcttcattgaaagtggatgaaatgattttgagaaaggctttctccccattc-----------------------ggtgagatagagaagattactgtgttyccaggacgtagttacgcttttgttcgctttaggcdcttatcrtcagcttgcagggcaaaagaaactcttcaggggargttatttggtaatccccgkgtgcata----ttwgttttgcaaaragtgatggtgggtcatccaccrgtrgaaggggctcagtgaatgcccccaactctccccgtttcaggtcaaatggccgcttggggtcttctgagaactttcckcatgacaggagttttgmggacttaccagaa----------------------------gatgcaagcat-------------------caga---------------------------------------------------------------------------------------------------------------------------------------------------------
>I28629_M052_Malvaceae_Spirotheca_rosea_seq1
---------------------------gttcttaatcacaggagaagtcatcaacaccatcacgtgatgaggactatttgcaacgtcgagatgagcaacgttctaaagtaagagggtcacctttctcacagagggactctagagcacgtcattctagtcctgaacattttacccctgacaaatcaaaggtgaatgatagaactgcagatcccagtgaggtactatggatcggatttccagctttattgaaagtggatgaagtgattttgaggaaggctttctctccattt-----------------------ggtgagatagacaagattactgtgtttccaggacgtagttatgcttttgttcgctttaggcgtttatcgtcagcttgcagggcaaaagaaactcttcaggggaagttattcgggaatccccgtgtgcaca----tttgttttgcaaagagtgagggtgggtcatccaacagtggaaggagctcaghgaatgcccccaactctccacgtttcaggtcaaatggtcgcttggggtcttccgagaactttctgcatgacaggaattatgtggacataacagaa----------------------------gatgaaagcat-------------------cagatctccttttatgccaaattacgattctggtgatggtgat------------------------------------------------------------------------------------------------------------------
>I28631_M054_Malvaceae_Trochetiopsis_benjaminae_seq1
------------------------------------------ataagtcatcaacaccattacgcgatgaggastacttgmaacgtcgagrtgagcaacgttctayagtaagagggtcatctttctcaccarsrracyytarrkmacrbtatgctagtmcagaacattttgcccctgamaaatcaaaggtgaatgakagaabtgcagagcccagtgaggtcctatggataggrtttcctgcttthttgaaagthgatgaagcgattttgaggaaggctttctctccabtttacctgttgaattcttaatcacrggtgaggtakaaaagattacagtgtttccaggacgtagttatgcttttgttygcttcaggagtttaaagtcagcttgcagggcaaaagaaactcttcagggdaagttatttggnaatccccrwdhgcata----tttgttttgcaaagagkgwgggtgggtcatccaacagtggaadgggctcrrtgaatgaccccaactctcctcgtctwrggttamgtggtcgcctggggtcttctgagaacywkskrckwgacmdgaattrtssrgasbwawyagrr------------------------gggcgatkymaamay-------------------ccartswmmytktrbgwcaamttysaawkctrrygrkgttgagggtgty----tmwrrwyycaacvggrm--------------------------------------------------------------------------------------a
>I28632_M055_Malvaceae_Eriolaena_candollei_seq1
-----------------------------------------------------------------------------------------------------------gtaagagggtcatctttctcaccaagggaccctagagcacgttatgctrgtccagaacmttttgcccctgamaaatcaaaggtgaatgatagaagtgcagarccyagtgaggtcctatggataggatttcctgcttyattgaaagtygatgaagckattttgaggaaggytttctcyccattt-----------------------ggtgaggtagaaaagattacagtgtttccaggacgtagttatgcttttgttcgcttcaggagtttaaagtcagctwgcagggcaaaagaaactcttcargggaagttatttgggaatccccrtgtgcata----tttgttttgcaaagagtgagggtgggtcatccaacwrtggaaggggcwcagtgaatgaccccaactctcctcgtctdaggttaagtggtcgcytggggtcttctgagaactttctgcttgacaggaattatgcagacttaacagaa----------------------------gatgcgaayat-------------------cagatctccttttacgycaaatttygattctggtgtaa-----------------------------------------------------------------------------------------------------------------------
>I28633_M056_Malvaceae_Adansonia_digitata_seq1
------------------------gatgttcttaatcacaggagaagtcatcaacaccatcacgcgacgaggactatttgaaacgtcgagatgagcagcgttctaaagtacgagggtcacctttcwcaccaagggaatctagagcacgtcatgctagtcctgaacattttacccctgacaaatcaaaggtgaatgatagaagtgcagatcccagtgaggtactatggattggatttccagctttattgaaagtggatgaagtgattttgaggaaggctttctctccattt-----------------------ggtgagatagacaagattactgtctttccaggacgtagttatgcttttgttcgctttaggcgtttatcctcagcttgcagggcaaaagaaactcttcaagggaagttattcgggaatccccgtgttcata----tttgttttgcaaagagtgagggtggktcatccaatagcggaaggggctcagtgaatgccsccaactctccacgcttcaggtccaatggtcgcttggggtcttctgagaactttctgcatgacaggagttatgcggacttaacagaa----------------------------gaygcaagcat-------------------cagatcaccttttatgccaaattacgatkmtgktgatgtt---------------------------------------------------------------------------------------------------------------------
>I28636_M059_Malvaceae_Pterospermum_pierrei_seq1
----------------------------------------------------------------------ggactacttgcaacgtcgagatgagcaacgttctgcggtaagagggtcatctttctcaccaagggaccctagaggacgttatgctagtccagaacattttgcccctgacaaatcaaaggtgagtgatagaagtgcagagcccaghgaggtcctatggataggatttcctgctttattgaaagtcgatgaagcgattttgaggaaggctttctctccattt-----------------------ggtgagctagagaagattactgtgttcccrggacgtagttatgcttttgttcgttttaggagtttaaagtcagcttgcagggcaaaagaaactcttcaggggaagctatttgggaatccycgtgtgcata----tttgttttgcaaagagtgatggyggatcatccaacagtggaaggggctcaatgaatgcccccaactctcctcgtctaaggttaagtggtckcctggggtcttctgagagctttctgcatgacaggaattatgcagacttaacagaa----------------------------gatgcaagcat-------------------cagatcaccttttacgacaaattttgattctg-----------------------------------------------------------------------------------------------------------------------------
>I28637_M060_Malvaceae_Duboscia_vifidiflora_seq1
--------------------------aattcttaatcacaggacaagtcatcgacaccatcacgtgacgaggactatttgcaacgtcgagatgagcaccgttctacagtaagagggtcccccttctcaccaagggaccccagagcacgccagactagtcccgaaaattttgcctctgacaaatcaaagatgaatgatagaagtgcagagcccagtgaggtattatggataggatttccagctttattgaaagtggatgaaatgattttgcggaaggctttctcgccattt-----------------------ggtgagatagataaggtaactgtgtttccgggtcgtagttatgcttttgttcgctttagtagtgttatggcagcttgcaaggcaaaagaaactcttcaggggaagttatttgggaatccccgtgtgcata----tttgttttgcaaagagtgacggcgggtcatccaacagtgggagaggctcagcacatgcgccccactctccacatttcagggtaaatggtcgcttggggtcttctgagaactttctgcaggataggaatttttcagacttcacagaa----------------------------gatgcaagcat-------------------cagatctccttttttgccaa---ttgattctggtgacgctgatgtc-------tataatttcaacaggaaaggtag---------------------------------------------------------------------------------
>I28638_M061_Malvaceae_Basiloxylon_brasiliensis_seq1
---------ttccccttacctggtgatattcttaataacaggacaagtcatcaacaccatcacgcgatgaggactacttgcaacgtcgagatgaacaacgttctacagtaagagggtcacctttctctccaagggaccctagagcacgtcatgctagtcctgaacgttatgtatctgacaaatcgaaggtgaatgatagaagtgcagatcccagtgaggtcttatggataggatttccagctttattgaaagtggatgaagcgattttgaggaaggctttctctccattt-----------------------ggtgagctagagaagattactgtgtttccaggacgtagttatgcttttgttcgctttaggagtttaatgtcagcttgcagggcaaaagaaactcttcaggggaagttatttgggaacccccgtgtgcata----tttgttttgcaaagagtgaaggtgggtcatccaacaatggaaggggttcagtgaatgcccctaactctccacattccaggttaaatggccgcttgcggtcttctgagaactttctgcatgacaggaattttgcagacttaacagaa----------------------------gatgaaagcat-------------------tagatctccttttgtgccaaatttcgattctgatgatgttgatgtc-------ta------------------------------------------------------------------------------------------------------
>I28639_M249_Malvaceae_Gyranthera_amphibiolepis_seq1
-------------------------------------acaggagaagtcgtcaacaccatcacgcgatgaggactacttgcagcgtcgagatgagcaacgttctaaagtaagagggtcacctttctcaccaagggaccctagagcacgtcatgctagtcctgaacattttacccctgacaaatcaaaggtgaatgatagaagtgcagatcccagtgaggtcctatggattggatttccagctttattgaaagtggatgaagtgattttgagaaaggctttctctccattt-----------------------ggtgagatagagaagattactgtgtttccaggacgtagttatgcttttgttcgctttaggcgtttaacgtcagcttgcagggcaaaagaaactcttcaggggaagttatttgggaatccccgtgtgcata----tttgttttgcgaagagtgagggtgggtcatccaacagtggaaggggctcagtgaatgcccccaactctccacgtttcaggtccaatggtcgcttgggttcttctgacaactttctgcatgacaggaattatgtggacttaacagaa----------------------------gacgcaagcat-------------------cagatctccttttatgccagatttcgattctggtgatgttgatgtc-------tatagtttcaaaaggaaa--------------------------------------------------------------------------------------
>I28640_M062B_Malvaceae_Diplodiscus_paniculatus_seq1
-------------------------------------------------------------------------------------------------------------------gtcacctttctcaccwatggat-----------tcatgywagwcctraamrttttgcctatgacaaatcaaaagcgaatgatagaagtgcagatcccagtgaggtcctatggattggatttccagccttattgaaagtggatgaagtgattttgaggaaggctttctctccattt-----------------------ggtgaaatagagaagattactgtgtttccaggacgtagttatgcttttattcggtttagaagtttaatgtcagcttgcagagcaaaagaaactcttcaggggaagttatttgggaatccccgtgtgcata----tttgttttgctaagagtgagggcgggtcatccaacagtggaaggggctcagcaaacacccccaactctccacgtttcaggtcwmgtggtcgtwtkkrgtcttctrrgaactatctgc----------------------------------------------------------------------------------------------------------------------------------------------------------------------------------------------------------------------------------------------------
>I28641_M063_Malvaceae_Brownlowia_peltata_seq1
----------------------------------------ggacaag---ccaccaccatcacgcgatgatgactacttgcagcgtcgagatgagcaacgctctacagtaagagggtcacctttctcaccaagggaccctagagcacgtcatgctagtcctgaacgttttgcctatgacaaatcaaaagcaaatgatagaaatgcagatcccagtgaggtcctatggattggatttccagccttattgaaagtggatgaagtgattttgaggaaggctttctctccattt-----------------------ggtgaaatagagaagattactgtgtttccaggacgtagttatgcttttattcggtttagaagtttaatgtcagcttgcagagcaaaagaaactcttcaggggaagttatttgggaatccccgtgtgcata----tttgttttgctaagagtgagggcgggtcatccaacagtggaaggggctcagcaaatgcccccaactctccacgtttcaggtcaagtggtcgtttggggtcttctgagaactatctgcatgataggaattttgcagacttaagagaa----------------------------gaggaaagcat-------------------tagatctcctcttatgccagattttgatagcggtgatatcgatgc----------------------------------------------------------------------------------------------------------------
>I28642_M064_Malvaceae_Burretiodendron_esquirolii_seq1
--------------------------------------------------------------------------------------------------------------------------------------------------------------------------------------------------------agtgcagagcccagtgaggtcctatgkattggatttcctgctttattgaaagttgatgaagcgattttgaggaagactttctcaccgttt-----------------------ggtgagctagagaagattacagtatttccaggacgtagttatgcttttgttcgctttaggagtttaaagtcagcttgcagggcaaaagaaactcttcaggggaagttatttgggaatccacgtgtgcata----tttgttttgcaaagagtgatggtgggtcatccaacagtggaaggggctcggtgaatgcccccagctctccacgtgtaaggttaagtggtcgccttgggtcttccttgaacttt--------------------------------------------------------------------------------------------------------------------------------------------------------------------------------------------------------------------------------------------------------
>I28644_M066_Malvaceae_Thomasia_solanaceae_seq1
--------------------------tatttttaatcacaggacaagtcatcgacaccgtcacgtgatgaggactacttgcaacgtcgagatgagcaacgttctaccataagagggtcccctttctcaccaagggaccttagagcacgtcatgctagtcctgaacattttgccccggacaaatcaaagatgaatgatagaagtgcagagcccagtgaggtcctttggataggatttccagctttattgaaagtggatgaagtgattttaaggaaggctttctctccattt-----------------------ggtgagatagagaagatcactgtgtttccaggtcgtagttatgcttttgttcggtttaggagtttaatatcagcttgcagggcaaaagaaactctacaggggaagttatttgggaatccccgtgtgcaca----tttgttttgcaaggagtgagggtgggtcatctaacactggaaggggctcactgaatgccccctactctccacatctcaggttaaatggtcgcttggggtcttctgagacctttctggaggataggaactttgcagacttaacagaa----------------------------gatgcaagcat-------------------cagatctcctttcatgccaaatttcgattctgatgacactgatgtc-------tatagtttcaataggaaaa-------------------------------------------------------------------------------------
>I28645_M067_Malvaceae_Guichenotia_ledifolia_seq1
----------------------------tttttaatcacaggacaagtcatcgacaccatcacgtgatgaggactacttgcaacggcgagatgagcaacgttctaccataagagggtcccctttctcaccaagggaccttagagcacgtcatgctagtcctgaacattttgccccggacaaatcaaagatgaatgatagaagtgcagagcccagtgaggtcctttggataggatttccagctttattgaaagtggatgaagtgattttaaagaaggctttctctccattt-----------------------ggtgagatagacaagatcactgtgtttccaggtcgtagttatgcttttgttcggtttaggagtttaatgtcagcttgcagggcaaaagaaactctacaggggaagttatttgggaatccccgtgtgcaca----tttgtttcgcgaggagtgagggtgggncatcgaacaatggaaggggctcactgaatgccccccactctccacatttcaggttaaatggtcgcttggggtcttctgagacctttctggaggataggaactttgcagactttacagaa----------------------------gatgcaagcat-------------------cagatctcctttcatgccaaatttcgattctgatgacactga-------------------------------------------------------------------------------------------------------------------
>I28646_M068_Malvaceae_Helmiopsis_sp_seq1
---------ttgcccttacctgttga-attcttaatcacaggataagtcatcaacacmattaygcratgaggactacttgmaacgtcgagctgagcaacgttctatagtaagagggtcatctttctcaccaagggrccctagagcacgttatgctagtccagaacattttgcccctgamaaatcaaaggtgaatgatagaagtgcagagcccagtgaggtcctatggataggatttcctgctttvttgaaagtcgatgaagcgattttgaggaaggctttctbtccattt-----------------------ggtgaggtagaaaagattacagtgtttccaggacgtagttatgcttttgttcgcttcaggagtttaaagtcagcttgcagggcaaaagaaactcttcaggggaagytatttgggaatccccgtgtgcata----tttgttttgcaaagagtgagrgtgggtcatccwacagtggaaggggctcagtgaatgaccccaactctcctcgtctwaggttaagkggtcgcytggggtcttctgagaactttctgcttgacaggaattwtgcagacttaacmgaa----------------------------gatgcaaacat-------------------cagatctccttttacgtcaaatttcgattctggtgatgttgatgtc-------tat-----------------------------------------------------------------------------------------------------
>I28647_M069_Malvaceae_Cheirolaena_linearis_seq1
----------------tatctgttga-attcttaatcacaggataagtcatcaacaccattacgcgatgaggactacttgmaacgycgagrtgagcaacgttctatagtaaragggtcatctttctcaccaagggacyctagagcacgytatgctagtccagaacattttgcccctgamawatcaaaggtgaatgatmgaagtgcagagcccagtgaggtcctatggataggatttcctgctttwttgaaagtcgatgaagcgattttgaggaaggctttctctccattt-----------------------ggygaggtagaaaagattacagtgtttccaggacgtagttatgcttttgttcgcttcaggagtttaaartcagcttgcagggcwaaagaaactcttcagggraagttatttgggaatccccgtgtgcata----tttgttttgcaaagagtgagggtgggtcatccaacagtggaaggggctcartgaatgaccccaaytctcctcgtctmaggttamrtggtcgcctggggtcttctgagaacwttmtgcwtgacaggaattatgcagacttaacagaa----------------------------gatgcaaacat-------------------ccgatctccttttacatcaaatttcgattctggtgatgttgatgtc-------tatg----------------------------------------------------------------------------------------------------
>I28649_M071_Malvaceae_Goethalsia_meiantha_seq1
------------------cctggtgaaattcttaatcacaggacaagtcatcgacaccatcacgtgatgaggactatttgcaacgtcgagatgagcaccattctacaataagagggtcccccttctcaccaagggaccccagagcacgccaggctagtcctgaacattttgcctctgacaaatcaaaaatgaatgatagaagtgcagagcccagcgaggtattatggataggatttccagctttattgaaagtggatgaaatgattttaaggaaggcattctcaccgttt-----------------------ggtgagatagacaagataactgtgtttccaggtcgtagttatgcttttgttcggtttagtagtgttatggcagcttgcaaggcaaaagaaactcttcaggggaagttatttggaaatccccgtgtgcata----tttgttttgcaaagagtgacggcgggtcatccaacagtggaagaggctcagcacatggcccccactctccacgtttcagggtaaacggtcgcttgggatcttctgagaactttctgcaggataggaatttttcagacttaacagaa----------------------------gatgcaagcat-------------------cagatctccctttttgccaaattttgattctgctgatg-----------------------------------------------------------------------------------------------------------------------
>I28650_M072_Malvaceae_Clappertonia_ficifolia_seq1
-----------------------------------------------------------tcacgtgatgaggactacttgcatcgtcgagatgagcatagttctacagtaagagggtctcctttctcaccaagggactccagagcgcgtcatgctagtcctgaacattttggacctatcaaatcgaagatgagtgatagaagtgcagaacccagtgaggtactatggataggatttccagttttattgaaagtggatgaagcaattttaaggaaggctttcttgccattt-----------------------ggtgagatagacaagattactgtgtttccaggccgtagttatgcttttgttcggtttaggagtgtaatggcagcttccagggcaaaagaaactcttcaggggaagttatttgggaatccgcgtgtgcata----tttgttttgcaaagagtgagggggggccttccaacagtggaagaggctcagtaaatgcccccaactctccaacttttagggtaaatggtcgcttggggtcttctgaggactttctggaggataggaatttttcagacttaacagaa----------------------------gatgcaagcat-------------------cagatccccttttataccaaattttgattctagtgac------------------------------------------------------------------------------------------------------------------------
>I28652_M074_Malvaceae_Hildegardia_barteri_seq1
---------------------------------------aggacaagtcatcaacaccatcacgcgaggaggactacttgcaacgtcgagatgaacaacgttctacggcaagagggtcacctttctctccaagggaccctagagcacgtcatgctagtcctgaacgttttgcacctgacaaatcaaaggtgaatgatagaagtgcagatcccagtgaggtcctgtggataggatttccagctttattgaaagttgatgaagtgattttgaggaaggctttctctccattt-----------------------ggtgagctagagaagattactgtgtttccaggacgcagttatgcttttgttcgctttaggagtttaatgtcagcttgcagggcaaaagaaactcttcaggggaagttatttgggaatccccgtgtgcata----tttgttttgcaaagagtgagggtgggtcatccaacaatggaaggggctcagtgaatgcccccaactctccacattccaggttaaatggtcgcttgcggtcttctgagaactttctgcatgacaggaattatgcagacttaacggaa----------------------------gatgaaaacat-------------------tagatcacctcttatgccaaattttgaatctgatgatgttgatgtt-------tataatttcaataggaaagg------------------------------------------------------------------------------------
>I28653_M168_Malvaceae_Theobroma_cacao_seq1
--------------------------tattcttgatcacaggacaagtcatcgacatcattacatgatgaggactacttgcaacgtcgagatgagcagcgttctacagtaagagggtcccctttctcaccaagggaccctagagcacatcatgctagtcctgaacattttgcccctgacaaatcaaagatgaatgatagaagtgcagagcccagtgaggtcctatggataggatttccagctttattgaaagtggatgaagtgattttaaggaaggctttttcgccattt-----------------------ggtgagctagagaagattactgtgtttccaggtcgtagttatgcttttgttcggtttaggagtgtaatttcagcttgcagggcaaaagaaactcttcaggggaagttatttgggaacccccgtgtgcata----tttgttttgcaaagagtgagggcgggccatccaacagtggaagaggctcagtgaatgcccccaactctccacatttcaggttaaatggtcgctcggggtcttctgagaactttctgcaggataggaagttttcagacttaacagaa----------------------------gatgcaagcat-------------------ccgatctccttatatgccaaattttgattctggtgattctgatgtc-------tacagtttcaatag------------------------------------------------------------------------------------------
>I28654_M105_Malvaceae_Pachira_aquatica_seq1
------------------------------------------------------------------------------------gtcgagatgagcaacgttctaaagtacgagggtcacctttctcacaaagggactctagagcacgtcattctagtcctgaacattttacccccgacaaatcaaaggtgaatgatagaagtgcagatcccagcgaggtactatggattggatttccagctttattgaaagtggatgaattgattttgaggaaggctttctctcctttt-----------------------ggtgagatagacaagattactgtgtttccaggacgtagttatgcgtttgttcgctttaggcgtttatcgtcagcttgcagggcaaaagaaactcttcaggggaagttatttgggaatccccgtgtgcata----tttgttttgcaaagagtgagggtgggtcatccaacagcggaaggggctcagtgaatgcccccaactctccacgtttcaggtcaaatggtcgcttggggtcttctgagaactttctgcatgacaggaattatacggacttaacagaa----------------------------gatgccagcat-------------------cagatctccttttgtgccaaattatgattctggtgatggtga-------------------------------------------------------------------------------------------------------------------
>I28655_M148_Malvaceae_Robinsonella_mirandae_seq1
-------------ccttacccggtgatattcataattacaggataagtcatcaacatcatcacgtgatgaggactacttgcaacgtcgrgatgagcaacgttctaaagtaagagggtcacctttctcactyagggacaatagagcacgtcgwcctagtcctgaacatttyacccttgacaaatcaaagggggatgatagaagtggagatcccagtgaggtcctatggataggrtttccwgctttattgaaagtggatgaaatgattttgaggaaggctttctccccattt-----------------------ggtgagatagagaagattactgtgtttccaggtcgtagttatgcttttgttcgctttaggcgtttatcggcagcttgyagggcaaaagaaactcttcaggggaagttayttgskaatccccgtgtgcata----tttgtttcgctaagagtgagggtgggtcatccaacagtggaaggggctcagkgaatgcccccaactctccacgtttcaggtcaaatggtcgyttggggtcttctgagaactttctgcatgacaggagttttgcagacttaacggaa----------------------------gatgcaaacat-------------------cagatctccgtatatgtcaaatttcgattctggtgaygttgatgtc-------tatwktt-------------------------------------------------------------------------------------------------
