# Supplementary material for: Localized Phylogenetic Discordance Among Nuclear Loci Due to Incomplete Lineage Sorting and Introgression in the Family of Cotton and Cacao (Malvaceae)
Source: Front Plant Sci. 2022 Apr 13;13:850521. doi: 10.3389/fpls.2022.850521 (PMC9043901; doi:10.3389/fpls.2022.850521)
Supplement: Supplementary file 1 [file Data_Sheet_1.ZIP › Alignments_v4/L135.fasta]

>I23354_M003_Malvaceae_Herissantia_crispa_seq1
---------------------------------------------------------------------------------------------------------------------------------------------------------------------------------------------------------------------------------------------------------------------------------------------------------------------------------------------------------------------------------------------------------------------------------------------------------------------------------------------------------------------------------------------------------------------------------------------------------------------------------------------------------------------------------------------------------------------------------------------------------------------------------------------------------------------------------------------------------------------------------------------------------------------------------------------------------------------------------------------------------------------------------------------------------------------------------------tggttttaggcctcacaattggatggatttcaacttacatctttagagtctcgaacaaggaaatgacatacgctcaacaattacgcgactatgaagtcaaagtcatgcagg-tttt-------------------------------------------tgttt----------ct-----------------------------------------------------------------g---------------------------------------------tact---------tttctccttccaa----------c-ttttagg--------------------tgcatctt-ca-taatcggtttcagacgtgtgaaatttcgcttaaaaacattcttgtatc---------------------------------------------------tagt------ttcgacatcacagccatacaaattagtaggatcaccggtgtttcggc-------taagaacccaatttacctaaactga-------gataga---------atataagat-agtc---------------------gaggttgtccgaagaagaaaaaaagaacaagacactttctgtcttataccaaccagcaagcaatgcatatcacagacttgatct---------------------------------------------------------------------------------------------------------------------------------------------------------------------------------------------------------------------------------------------------------------------------------------------------------------------------------------------------------------------------------------------
>I23359_M008_Malvaceae_Althaea_officinalis_seq1
-------------------------------------------------------------------------------------------------------------------------------------------------------------------------------------------------------------------------------------------------------------------------------------------------------------------------------------------------------------------------------------------------------------------------------------------------------------------------------------------------------------------------------------------------------------------------------------------------------------------------------------------------------------------------------------------------------------------------------------------------------------------------------------------------------------------------------gttgatcctttacaagcaggaaatgtagttcagttggta----------------------------------------------------------------------------------------------------------------------------------------------------------------------------------------------------------------ttggttttaggcctcacaattggatggatttcaacatacatcttcagggtctcaaacaaggaaatgacgtacgctcaacaattacgcgactatgaagtcaaagtcatgcagg-tttt-------------------------------------------tgctt----------ct-----------------------------------------------------------------a---------------------------------------------aact---------tttctccttagaa----------c-ttttaga--------------------tatatttt-cc-aaattggtgttctactgg-----------ttgcc-acattcctttgcc-------------------------------------------------------------ctt-attctgcaacaaag-aagt-----------------ttc---------------------atttctttatc----------------------------accaagt-agcc--------------------------ttttctgatatggt-aaaa---------------------------------------------tcgtaaatgcgaccacacg--------gtaaaattcattta-tttggaatagctt-------------------ctttatttgataaatttgact-------------------------------------------------------------------------------------------------------------------------------------------------------------------------------------------------------------------------------------------------------------------------------------------------------------
>I23361_M010_Malvaceae_Allyogyne_huegelli_seq1
---------------------------------------------------------------------------------------------------------------------------------------------------------------------------------------------------------------------------------------------------------------------------------------------------------------------------------------------------------------------------------------------------------------------------------------------------------------------------------------------------------------------------------------------------------------------------------------------------------------------------------------------------------------------------------------------------------------------------------------------------------------------------------------------------------------------------------------------------------------------a----------------------------------------------------------------------------------------------------------------------------------------------------------------------------------------------------------------atggttttgggtctcacagttggatggatttcaacatacatctttagagtgtcgaacaaggaaatgacgtacgctcaacaattacgtgactatgaagtcaaagtcatggagg-tttt-------------------------------------------tgttt----------ct-----------------------------------------------------------------a---------------------------------------------cact---------tttctccttccaa----------t-tttttagt-------------------tatatctt-cc-aaattggtgctctactgt-----------ttgcc---------------------------------------------------------------------------ctt-aatctgcaacaaac-tagt-----------------tat---------------------ttttctttatctttc--------gaacatggt----aaaatcgtat-agtttcttta---------tgtcagagatttgtcttagaatgac-aatgttatgaaactgcatgtaaaacaactcaaactgt-----tatgaaactgcatataaaacaactcaa------actggggttcatgcataatcggtttg-----------------------------------------------------------------------------------------------------agacctct-------------------------------------------------------------------------------------------------------------------------------------------------------------------------------------------------------------------------------------------
>I23364_M013_Malvaceae_Grewia_sp_seq1
--------------------------------------------------------------------------------------------------------------------------------------------------------------------------------------------------------------------------------------------------------------------------------------------------------------------------------------------------------------------------------------------------------------------------------------------------------------------------------------------------------------------------------------------------------------------------------------------------------------------------------------------------------------------------------------------------------------------------------------------------------------------------------------------------------------------agyttgctggagttgatcctttrcaagcaggaaacgttgttcagttagta----------------------------------------------------------------------------------------------------------------------------------------------------------------------------------------------------------------ctggttttggggctcacagttggatggatttcaacgtacatctttagagtctcaaataaggaaatgacatatgctcaacagttacgagactatgaactcaaagtcatggagg-ttgg-------------------------------------------caatt----------ct-----------------------------------------------------------------a---------------------------------------------camg---------ttttctcttccaa----------t-ttttagga-----------------ctaatgtctt-gc-atattggtta---atttg-----------ttgcc-atattgcaccact---------------------------------------------cctttcatgcattttgttt-cctctgcaacaaag-aagt-----------------ttt---------------------gcttccatgtcatgk---------gttg---------gaactatgt-agca---------------------------ttctaaatttggc--------------------------------------------------ttcacaac--------------------------------------------------------------------------------tagtgaactcttaagcaaaatgaatcgaag-----------------------------------aaacctagttggttgcacagggc--------------------------------------------------------------------------------------------------------------------------------------aataaggaagatggt-----------------------------aatgagaac---------------------------------
>I23365_M014_Malvaceae_Callirhoe_bushii_seq1
---------------------------------------------------------------------------------------------------------------------------------------------------------------------------------------------------------------------------------------------------------------------------------------------------------------------------------------------------------------------------------------------------------------------------------------------------------------------------------------------------------------------------------------------------------------------------------------------------------------------------------------------------------------------------------------------------------------------------------------------------------------------------------------------------------------------gtttgtgggagttgatcctttacaagcaggaaatgtagttcagttggta----------------------------------------------------------------------------------------------------------------------------------------------------------------------------------------------------------------ttggttttaggcctcacagttggatggatttcaacatacatctttagagtctcgaacaaggaaatgacttacgctcaacaattacgtgattatgaagtcaaagtcatgcagg-tttt-------------------------------------------tgttt----------ct-----------------------------------------------------------------a---------------------------------------------aactttaggcatatgtttatgtccgaagaagtaaatcactttgctatataccgagcagcaagcgatgcatatc-atgaaattgatcttacactttttt--------ttgca-gaaacgcttagat-----------------------------------------------------------------ggtttgacagaagcggagc------------------------------------------------------------------------------tggcggtat-------------------------------tgcttgaacaagttgaaga-----------------------------------------------------------------------agagaa----------------------------------------------------------------------------------------------------------------------------------------------------------------------------------------------------------------------------------------------------------------------------------------------------------------------------------------------------------------------------
>I23367_M016_Malvaceae_Kitaibelia_vitifolia_seq1
---------------------------------------------------------------------------------------------------------------------------------------------------------------------------------------------------------------------------------------------------------------------------------------------------------------------------------------------------------------------------------------------------------------------------------------------------------------------------------------------------------------------------------------------------------------------------------------------------------------------------------------------------------------------------------------------------------------------------------------------------------------------------------------------------------------------------gggagttgatcctttacaagcaggaaatgtagttcagttggta----------------------------------------------------------------------------------------------------------------------------------------------------------------------------------------------------------------ttggttttgggcctcacagttggatggatttcaacatacatctttagagtctcgaacaaggaaatgacgtacgctcaacaattacgcgactatgaagtcaaagtcatgcagg-tttggctttgttcttttggactgaactgaactgaaatgaattcattatgtttttgtacgaggctttgttcttttggactgaactgaactgaatttccattaattcagtctaaaagaacagagcgtttata---------------------------------------------aact---------tttctccttctaa----------c-ttttagg--------------------tttatctt-cc-aaatttgttctctactgt-----------ttgcc-acattccttttcc---------------------------------------------ct------------------aaactgcaacaaag-aagt-----------------ttt------------------attatttcttcatc----------------------------actatgt-a---------------------------------------------------------------------------------------------------------------------------------------------------------------------------------------------------------------------------------------------------------------------------------------------------------------------------------------------------------------------------------------------------------------------------------------------------------------------------------------------------------
>I23368_M017_Malvaceae_Sterculia_apetala_seq1
---------------------------------------------------------------------------------------------------------------------------------------------------------------------------------------------------------------------------------------------------------------------------------------------------------------------------------------------------------------------------------------------------------------------------------------------------------------------------------------------------------------------------------------------------------------------------------------------------------------------------------------------------------------------------------------------------------------------------------------------------------------------------------------------------------------------------tggagttgatcccctacaagcaggaaacgtagttcagttggta----------------------------------------------------------------------------------------------------------------------------------------------------------------------------------------------------------------atggttttgggcctcacagttggatggatttcaacatacatctttagagtctcaaacaaggaaatgacgtatgctcaacaattacgtgactatgaagtcaaagtcatgcagg-ttta-------------------------------------------cattt----------cc-----------------------------------------------------------------a---------------------------------------------cac----------ttttttcgtccaa----------t-tttttgg--------------------actatctt-cc-aaatcggtgctctgctcg-----------ctgcc-tgattgctt--ct-------------------------------------------------------------ctt-aatctgctacaaag-atgt-----------------tta---------------------atttctttattttgt---------ttca---------gaactatgt-agtc---------------------------tttcggatatggt-aaaa---------------------------------------------taatcaacacaacatatat--------cttagattcttttcactttgatagatct-----------------atcttagattggttgttaatggag----------------------------------------------------------gatctttctgtttgaagcagat--------------------------------------------------------------------------------------------------------------------------------------------------------------------------------gttatgaaa-----------------------------------
>I23369_M018_Malvaceae_Abelmoschus_esculentus_seq1
------------------------------------------------------------------------------------------------------------------------------------------------------------------------------------------------------------------------------------------------------------------------------------------------------------------------------------------------------------------------------------------------------------------------------------------------------------------------------------------------------------------------------------------------------------------------------------------------------------------------------------------------------------------------------------------------------------------------------------------------------------------------------------------------------------------------------------tcctttacaagcaggaaatgtagttcagttagtg----------------------------------------------------------------------------------------------------------------------------------------------------------------------------------------------------------------atggttttgggcctcacagttggatggatttcaacatacatctttagagtctcgaacaaggaaatgacgtacgctcaacaattacgtgactatgaagtcaaagtcatggagg-tttt-------------------------------------------tgttt----------ct-----------------------------------------------------------------g---------------------------------------------cact---------tttctccttccaa----------t-ttttagc--------------------tatatctt-cc-caattgatgatctactct-----------ttgat-acgtccctttgcc--------------------------------------------------------cctaacctgcaactgcaacaaag-aagt-----------------ttt---------------------atttctttatttgtt--------------------------------agat-------------------------ttgtcttggaatgtt-aaaagaagaatctgtctgttta------------------------aagccgatgctatgaaatctcg--------tgtaaaatgactcaagctaggg-----------------------------------------------------------------------------------------------------------------------------------------------------------------------------------------------------------------------------------------------------------------------------------------------------------------------------------------------------------
>I23371_M137_Malvaceae_Dombeya_wallichii_seq1
---------------------------------------------------------------------------------------------------------------------------------------------------------------------------------------------------------------------------------------------------------------------------------------------------------------------------------------------------------------------------------------------------------------------------------------------------------------------------------------------------------------------------------------------------------------------------------------------------------------------------------------------------------------------------------------------------------------------------------------------------------------------------------------------------------------------------------tgatcctttacaagcaggaaatgtagttcagttggta----------------------------------------------------------------------------------------------------------------------------------------------------------------------------------------------------------------ctkgtttygggcctcacagttggatggatttcgacatacatctttagagtctcyaacaaggaaatgacctatgctcaacaactacgtgactatgaagtgcaagtcatgcagg-ttwm-------------------------------------------mwtty----------yw-----------------------------------------------------------------m---------------------------------------------y-tt---------ttttcccgtccaa----------c-ktttkgk--------------------ttwwktty-cm-aawtkgktttyywhykgk-----------tksmd---------------------------------------------------------------------------kkw----------------rrtk--------------ktttwt---------------------wtyytywtmkygyks---------wrmwmtrt----wgmmytwwgk-akmy---------------------------kktarsatmwkgw-awaw---------------------------------------------kswtgmayakkrwwtyaca--------kkawattcaatgatttat---------------------------cttttaggttgtttattattgta----------------------------------------------------------gaatctgtctgtttaaaagcaga-------------------------------------------------------------------------------------------------------------------------------------------------------------------------------agctatga-------------------------------------
>I23372_M140_Malvaceae_Chiranthodendron_pentadactylon_seq1
------------------------------------------------------------------------------------------------------------------------------------------------------------------------------------------------------------------------------------------------------------------------------------------------------------------------------------------------------------------------------------------------------------------------------------------------------------------------------------------------------------------------------------------------------------------------------------------------------------------------------------------------------------------------------------------------------------------------------------------------------------------------------------------------------------------------------------tcctttacaagcaggaaatgtagttcagttggta----------------------------------------------------------------------------------------------------------------------------------------------------------------------------------------------------------------ctggttttgggcctcaccgttggatggatttcaacatacatctttagagtctcaaacaaggaaatgacctatgctcagcaattacgtgactatgaagtcaaagtcatgcagg-ttta-------------------------------------------agttt----------ct-----------------------------------------------------------------a---------------------------------------------tac----------ttttctcttccaa----------t-ttttagg--------------------catatctt-cc-aaattggtgctctactgg-----------ttgcc-acattgctttgct-------------------------------------------------------------ctt-aatctgcaacaaag-aagt-----------------ttt---------------------atttctttatcatgt---------tgca---------aaactatgt-agcc---------------------------ttttggatatgat-aaaa---------------------------------------------tcatcaatacgacagcaca--------gtaaaatacatttatcttagctttttattaatt------taattttactttgatagatttatc------------------------------------------------------------------------------------------------------------------------------------------------------------------------------------------------------------------------------------------------------------------------------------------------------------------
>I23373_M141_Malvaceae_Quararibea_funebris_seq1
--------------------------------------------------------------------------------------------------------------------------------------------------------------------------------------------------------------------------------------------------------------------------------------------------------------------------------------------------------------------------------------------------------------------------------------------------------------------------------------------------------------------------------------------------------------------------------------------------------------------------------------------------------------------------------------------------------------------------------------------------------------------------------------------------------------------agtttgctggagttgatcctttacaagcaggaaatgtagttcagttggta----------------------------------------------------------------------------------------------------------------------------------------------------------------------------------------------------------------atggttttgggcctcacaattggatggatttcaacatacatctttagagtctcaaacaaggaaatgacatacgctcaacaattacgtgactatgaagtcaaagtcatgcagg-tttt-------------------------------------------tgttt----------ct-----------------------------------------------------------------a---------------------------------------------ctc----------ttttctcttccaa----------t-ttttagg--------------------taaatctr-cc--aattggtgctctactga-----------ttgcc-acattgctttgcc-------------------------------------------------------------ctt-aatctgcaacaaag-gagt-----------------ttt---------------------atttgtttattgtgt---------tgca---------gaactatgt-agcc--------------------------tttttggatatggt-aaaa---------------------------------------------tcatcaatatgaccgcaca--------gtaaaatatatttttctta--------------------------------------------------------------------------------------------------------------------------------------------------------------------------------------------------------------------------------------------------------------------------------------------------------------------------------------------------------------
>I23374_M142_Malvaceae_Hampea_nutricia_seq1
-------------------------------------------------------------------------------------------------------------------------------------------------------------------------------------------------------------------------------------------------------------------------------------------------------------------------------------------------------------------------------------------------------------------------------------------------------------------------------------------------------------------------------------------------------------------------------------------------------------------------------------------------------------------------------------------------------------------------------------------------------------------------------------------------------------------------gtgggtgttgatcctttacaagcaggaaatgtagttcaattggta----------------------------------------------------------------------------------------------------------------------------------------------------------------------------------------------------------------atggttttgggcctcacagtgggatggatttcaacatacatctttagagtctcaaacaaggaaatgacgtatgctaaacaattacgtgactatgaagtcaaagtcatgcagg-tttt-------------------------------------------tattt----------ct-----------------------------------------------------------------a---------------------------------------------cact---------tttctcctctcaa----------c-ttttaggt-------------------attatctt-cc-aaattggtgctctactaattg----gggtttgtc-aattgctgtggct-----------------------------------------------------------------agcctataagatag----------------------ttg--------------------------------------------------------------------aggt--------------------------tgtcggaagaagatgaaaaaagaaaaagaa-------------------------------aaaataaagagatgata--------------------------------------------------------------------------------------------------------------------------------------------------------------------------------------------------------------------------------------------------------------------------------------ggca----------------------------------------------------------------------------------------------------
>I23376_M145_Malvaceae_Heliocarpus_appendiculatus_seq1
--------------------------------------------------------------------------------------------------------------------------------------------------------------------------------------------------------------------------------------------------------------------------------------------------------------------------------------------------------------------------------------------------------------------------------------------------------------------------------------------------------------------------------------------------------------------------------------------------------------------------------------------------------------------------------------------------------------------------------------------------------------------------------------------------------------------agtttgctggagttgatcctttacaagctggaaacgttgttcagttagta----------------------------------------------------------------------------------------------------------------------------------------------------------------------------------------------------------------ctggttttggggctcacggttggatggatttcaacatacatctttagagtctcaaataaggaaatgacgtatgctcaacaattacgtgactatgaagttaaagthatggagg-tttg-------------------------------------------catctc---------------------------------------------------------------------------------------------------------------------------------------tccwctgtttcaaa---------a-tttttggt-----------------cwaaaatctt-gc-aaaatg------yacttg-----------ttgtgttgyatgtttcact---------------------------------------------cattttaaacatctggttc-catctgctacaaagaaaktta---------------tttcctg-----------gtgaggatctgctttgcttgttc-------tcc----------aaacaagrytggac--------------------------agttggaagaatgttgaatgtaggatttac-------------------------------tcataattgattcsactagacagc-------raaaattcacttcacattctgaattttg------------------cttcctacaactcttttggcaacat---------------------------------------------------------------------------------------------------------------------------------------------------------------------------------------------------------------------------------------------------------------------------------------------------------
>I23377_M148_Malvaceae_Robinsonella_mirandae_seq1
------------------------------------------------------------------------------------------------------------------------------------------------------------------------------------------------------------------------------------------------------------------------------------------------------------------------------------------------------------------------------------------------------------------------------------------------------------------------------------------------------------------------------------------------------------------------------------------------------------------------------------------------------------------------------------------------------------------------------------------------------------------------------------------------------------------------------agttgatcctttacaagcaggaaatgtagttcagttggta----------------------------------------------------------------------------------------------------------------------------------------------------------------------------------------------------------------ttggttttaggcctcacaattggatggatttcaacatacatctttagagtctcgaacaaggaaatgacgtacgctcaacaattacgcgactatgaagtcaaagtcatgcagg-tttt-------------------------------------------tgttt----------ct-----------------------------------------------------------------a---------------------------------------------cact---------tttctccttccag----------c-ttttagg--------------------tatatctt-at-aaattggtg-tctaccgg-----------ttgcc-gaattcctttgcc-------------------------------------------------------------ctt-aacctgcaacaaag-aagt-----------------ttt---------------------atttctctatc----------------------------actctgt-agcc--------------------------ttttagggtgtctt-cataatcgg----------------------------------------ttgga-------------------------------------------------------------------------------------------------------------------------------------------------------------------------------------------------------------------------------------------------------------------------------------------------------------------------------------------------------------------------------------------------------
>I23379_M160_Muntingiaceae_Muntingia_calabura_seq1
-------------------------------------------------------------------------------------------------------------------------------------------------------------------------------------------------------------------------------------------------------------------------------------------------------------------------------------------------------------------------------------------------------------------------------------------------------------------------------------------------------------------------------------------------------------------------------------------------------------------------------------------------------------------------------------------------------------------------------------------------------------------------------------------------------------------------------------------caagcaggaaatgttgttcagttggtt----------------------------------------------------------------------------------------------------------------------------------------------------------------------------------------------------------------ctggttttgggccttacagttggatggatatccacatacatcttcagagtctcaaacaaggaaatgacgtatgctcagcaactacgcgattatgaaaagaaggttatggagg-tata-------------------------------------------------------------------------------------------------------------------------------------------------------------------------------------aaattttcactctgga------------ttttgtga-------------------tatatttcctcctagttgactc-------------------ctact---------------------------------------------------------------------------ctt-------------------------------------ttc---------------------atgtccttaacttttcccaaaacatccaat-----ctaagttatgtcaact-----------------acgtaccaaattccaaatataaa-gaagcacagcttcttc----------------------------tcatattatcaaaccaatagcacaa----------------------------------------------------------------------------------------------------------------------------------------------------------------------------------------------------------------------------------------------------------------------------------------------------------------------------------------------------------------------------------------
>I23380_M161_Malvaceae_Hibiscus_tiliaceus_seq1
----------------------------------------------------------------------------------------------------------------------------------------------------------------------------------------------------------------------------------------------------------------------------------------------------------------------------------------------------------------------------------------------------------------------------------------------------------------------------------------------------------------------------------------------------------------------------------------------------------------------------------------------------------------------------------------------------------------------------------------------------------------------------------------------------------------------tttgtgggagttgatcctttacaagcaggaaatgtggttcagttggta----------------------------------------------------------------------------------------------------------------------------------------------------------------------------------------------------------------atggttttgggcctcacagttggatggatttcaacwtacatctttagagtctcgaacaaggaaatgacatacgctcaacaattacgtgactatgaagtcaaagtcatggagg-tttt-------------------------------------------tgttt----------ct-----------------------------------------------------------------a---------------------------------------------cact---------tttctgcttccaa----------t-tttttgt--------------------catgtctt-cc-aaattgattttttactgt-----------ttggc-acatccctttgcc-------------------------------------------------------------ttt-aatctgcaacaaagaaagt-----------------ttt---------------------atttctttattgtgt---------tgct---------gaacaatgt-agcc--------------------------tttttgaacacaat-aaag---------------------------------------------tcataaatacgaccacatg--------gtagaactggttcattttagaatagttc-------------------atttgatagatttgtcttggaatgttaaaagaag------------------------------------------------------------------------------------------------------------------------------------------------------------------------------------------------------------------------------------------------------------------------------------------------
>I23382_M163_Bixaceae_Cochlospermum_vitifolium_seq1
----------------------------------------------------------------------------------------------------------------------------------------------------------------------------------------------------------------------------------------------------------------------------------------------------------------------------------------------------------------------------------------------------------------------------------------------------------------------------------------------------------------------------------------------------------------------------------------------------------------------------------------------------------------------------------------------------------------------------------------------------------------------------------------------------------------------------------gatcctttacaagctggaaatgwagttcagttggtg----------------------------------------------------------------------------------------------------------------------------------------------------------------------------------------------------------------ctggttttgggcctcacagttggatggrtttcaacatacatctttcgagtctcgaacaaggaaatgacatatgctcaacaattacgtgactatgaaaacaaagtcatgcagg-tgcc-------------------------------------------tattt----------tt----------------------------------------------------------------ca---------------------------------------------taa----------ttttctcttccaag-----------ttttaga--------------------attaactc-ac-agattattga----------------gagctggaaacatttcttttat-------------------------------------------tgtttaga--------------aatttgc--------aagt------------ccgtctttaataatgctggatcagtatgggtcttattctggtct---------tgcag--------aaacgatttgaaggtctaacagaagctgagctagaagcgttacttgaacaagttgaagaagaaaagagac------------------------gccttgctagcggtgagcaggttaattgaagctcctagtagttt--------------------------------------------------------------------------------------------------------------------------------------------------------------------------------------------------------------------------------------------------------------------------------------------------------------------------------------------------------------------------
>I23383_M166_Malvaceae_Pseudobombax_ellipticum_seq1
----------------------------------------------------------------------------------------------------------------------------------------------------------------------------------------------------------------------------------------------------------------------------------------------------------------------------------------------------------------------------------------------------------------------------------------------------------------------------------------------------------------------------------------------------------------------------------------------------------------------------------------------------------------------------------------------------------------------------------------------------------------------------------------------------------------------------ggagttgatcctttacaagcaggaaacgtagttcagctggta----------------------------------------------------------------------------------------------------------------------------------------------------------------------------------------------------------------atggttttgggcctcacggtcggatggatttcgacatacatctttagagtctcaaacaaggaaatgacgtacgctcaacaattacgtgactatgaagtcaaagtcatggagg-tttt-------------------------------------------tttccccg-------ct-----------------------------------------------------------------a---------------------------------------------aac----------ttttctcttccaa----------t-ttttaga--------------------tatatctt-cc-aaattgttgctctactgg-----------ttgcc-acattgctctgct-------------------------------------------------------------ctt-ratatgcgaaaagg-aagt-----------------ttt--------------------cttttctttatcgtgt---------tgca---------gaactatgt-tgcc--------------------------tttttggatatggt-aaaa---------------------------------------------tcatcgatataaacatagc-----------------------------------------------------------------------------------------------------------------------------------------------------------------------------------------------------------------------------------------------------------------------------------------------------------------------------------------------tat---------------------------------------
>I23384_M168_Malvaceae_Theobroma_cacao_seq1
---------------------------------------------------------------------------------------------------------------------------------------------------------------------------------------------------------------------------------------------------------------------------------------------------------------------------------------------------------------------------------------------------------------------------------------------------------------------------------------------------------------------------------------------------------------------------------------------------------------------------------------------------------------------------------------------------------------------------------------------------------------------------------------------------------------------gtttgccggagttgatcctttacaagcaggaaatgtagtacagttggta----------------------------------------------------------------------------------------------------------------------------------------------------------------------------------------------------------------ttggttttgggcctcacagttggatggatttcaacatacatctttagagtctcaaacaaggaaatgacatatgctcaacaattacgtgactatgaagacaaagtcatgcagg-tttg-------------------------------------------catct----------ct-----------------------------------------------------------------a---------------------------------------------cac----------ttttctcttccaa----------t-gtttagga-----------------ctaatatctt-cc-aaattggttctctactcg-----------ttgcc-acattgctgtact--------------------------------------------gttttttaggcatttggtttcatcttgccgcaaag-aagt-----------------ttt---------------------atttccttatcatgc---------ttca---------gaaccatgc-agcg---------------------------ttttggctatagt-aaaa---------------------------------------------ttatcaacacaatagctca--------gtaaaatacctt---------------------------------atcttagattgtttgttaatgga----------------------------------------------------------ggatctgmctgttt-------------------------------------------------------------------------------------------------------------------------------------------------------------------------------------------------------------------------------------
>I23385_M169_Malvaceae_Ochroma_pyramidale_seq1
-----------------------------------------------------------------------------------------------------------------------------------------------------------------------------------------------------------------------------------------------------------------------------------------------------------------------------------------------------------------------------------------------------------------------------------------------------------------------------------------------------------------------------------------------------------------------------------------------------------------------------------------------------------------------------------------------------------------------------------------------------------------------------------------------------------------------------------atcctttacaagcaggaaatgtagttcagttggta----------------------------------------------------------------------------------------------------------------------------------------------------------------------------------------------------------------atggttttgggcctcacagttggatggatttcaacatacatctttagagtctcaaacaaggaaatgacgtatgctcaacaattacgtgactatgaagtcaaagtcatgcagg-tttt-------------------------------------------tgttt----------ct-----------------------------------------------------------------g---------------------------------------------cac----------tcttctcttccaa----------t-ttttagg--------------------catatctt-cc-aaattggtgctctactgg-----------ttgcc-acattgctttgct-------------------------------------------------------------ctt-aatctgcaacaaag-aagt-----------------ttt---------------------atttcaatatcgtgt---------tgca---------gtaatatgt-agcc------------------tactagcctttttggatatggt-aaaa---------------------------------------------tcatcaac----------------------------------------------------------------------------------------------------------------------------------------------------------------------------------------------------------------------------------------------------------------------------------------------------------------------------------------------------------------------------------------------------
>I23387_M178_Malvaceae_Malvaviscus_arboreus_seq1
------------------------------------------------------------------------------------------------------------------------------------------------------------------------------------------------------------------------------------------------------------------------------------------------------------------------------------------------------------------------------------------------------------------------------------------------------------------------------------------------------------------------------------------------------------------------------------------------------------------------------------------------------------------------------------------------------------------------------------------------------------------------------------------------------------------------tgtgggagttgatcctttacaagcaggaaatgtggttcagttggta----------------------------------------------------------------------------------------------------------------------------------------------------------------------------------------------------------------atggttttgggcctcacagtwggatggatttcaacatacatctttagagtctcgaacaaggagatgacrtacgctcaacaattacgtgactatgaagtcaaagtcatggagg-ttt--------------------------------------------tgttt----------ct-----------------------------------------------------------------g---------------------------------------------cac----------ttttctct--------------------------------------------tatatctt-cm-ccactgatgctctactgt-----------ttgat-acgtctccttgcg-------------------------------------------------------------ccg-aatctgcaacaaag-aagt-----------------ttt---------------------atttctttatartgt---------tgct---------gaaccatgt-agac--------------------------tttctgaacatggt-aaaa---------------------------------------------tcataga--cgacctcacg--------gtaaaattcattcattttagaatagttt-------------------attttatagatttgtcatggaatgttaaargaaa---------------------------------------------gaatctgtatgtttaaagctgat--------------------------------------------------------------------------------------------------------------------------------------------------------------------------------gctataaaat----------------------------------
>I23388_M180_Malvaceae_Triumfetta_lappula_seq1
-----------------------------------------------------------------------------------------------------------------------------------------------------------------------------------------------------------------------------------------------------------------------------------------------------------------------------------------------------------------------------------------------------------------------------------------------------------------------------------------------------------------------------------------------------------------------------------------------------------------------------------------------------------------------------------------------------------------------------------------------------------------------------------------------------------------------ttgctggakttgatcctttacaagctggaaacgttgttcagttagta----------------------------------------------------------------------------------------------------------------------------------------------------------------------------------------------------------------ctggttttggggctcacggttggatggatttcaacatacatctttagagtctcaaataaggaaatgacgtatgctcaacaattacgtgactatgaagttaaagtmatggagg-tttg-------------------------------------------catctc---------------------------------------------------------------------------------------------------------------------------------------tccwctgtttcaaa---------a-tttttggt-----------------cwaaaatctt-gc-maaatg------yacttg-----------tkktgtwkswtkywyymmt------------------------------------------------ywtwwwmawcwksttc-catctgctacaaagaaattta---------------tttcctg-----------gtgaggatctgctttgytkstts-------tycwmm-------maasawkgkwskry--------------------------wgkwrgaakrwtgwwkrwwgkakkwwytmm-------------------------------tmataattgattcgactagacagcga--aaagaaaattcacttca------------------------------------------------------------------------------------------------------------------------------------------------------------------------------------------------------------------------------------------------------------------------------------------------------------------------------------------------------------------
>I23389_M181_Malvaceae_Pavonia_scheadiana_seq1
------------------------------------------------------------------------------------------------------------------------------------------------------------------------------------------------------------------------------------------------------------------------------------------------------------------------------------------------------------------------------------------------------------------------------------------------------------------------------------------------------------------------------------------------------------------------------------------------------------------------------------------------------------------------------------------------------------------------------------------------------------------------------------------------------------------------------agttgatcctttacaagcaggaaatgtagttcagttggta----------------------------------------------------------------------------------------------------------------------------------------------------------------------------------------------------------------ttggttttaggcctcacaattggatggatttcaacatacatctttagggtctcaaacaaggaaatgacatatgctcaacaattacgcgactatgaagtcaaagtcatgcagg-ttt--------------------------------------------tgttt----------ct-----------------------------------------------------------------a---------------------------------------------aact---------tctctccttgcaa----------c-ttttagg--------------------tatatctt-cc-aaattggtgctccactgg-----------ttgcc-acattcttttgcc-------------------------------------------------------------ctt-attctgcaacaaag-aagt-----------------ttc---------------------atttctttatc----------------------------gccaagt-agcc----------t---------------ttttcggatatggt-caaa---------------------------------------------ttgtaaatacgacaacaca--------gtacaattcattta-tttggaatagctt-------------------cttgatttgggtgtccttgtaatcggtttgagac-------------------------------------------------------------------------------------------------------------------------------------------------------------------------------------------------------------------------------------------------------gtgaaatt---------------------------------
>I23390_M182_Malvaceae_Anoda_cristata_seq1
---------------------------------------------------------------------------------------------------------------------------------------------------------------------------------------------------------------------------------------------------------------------------------------------------------------------------------------------------------------------------------------------------------------------------------------------------------------------------------------------------------------------------------------------------------------------------------------------------------------------------------------------------------------------------------------------------------------------------------------------------------------------------------------------------------------------------------tgatcctttacaagcaggaaatgtagttcagttggta----------------------------------------------------------------------------------------------------------------------------------------------------------------------------------------------------------------ttggttttaggcctcacaattggatggatttcaacatacatctttagggtctcaaacaaggaaatgacrtaygctcaacaattacgcgactatgaagtcaaagtcatgcagg-ttt--------------------------------------------tgttt----------ct-----------------------------------------------------------------a---------------------------------------------aact---------tctctccttgcaa----------c-ttttagg--------------------tatatctt-cc-aaattggtgctccactgg-----------ttgcc-acattcttttgcc-------------------------------------------------------------ctt-attctgcaacaaag-aagt-----------------ttc---------------------atttctttatc----------------------------gccaagt-agcc----------t---------------ttttcggatatggt-caaa---------------------------------------------ttgtaaatacgacaacaca--------gtacaattcattta-tttggaatagctt-------------------cttgatttgggtgtccttgtaatcggt-------------------------------------------------------------------------------------------------------------------------------------------------------------------------------------------------------------------------------------------------------------------------------------------------------
>I23391_M183_Malvaceae_Phymosia_umbellata_seq1
--------------------------------------------------------------------------------------------------------------------------------------------------------------------------------------------------------------------------------------------------------------------------------------------------------------------------------------------------------------------------------------------------------------------------------------------------------------------------------------------------------------------------------------------------------------------------------------------------------------------------------------------------------------------------------------------------------------------------------------------------------------------------------------------------------------------------tgggagttgatcctttgcaagcaggaaatgtagttcagttggta----------------------------------------------------------------------------------------------------------------------------------------------------------------------------------------------------------------ttggttttaggcctcacagttggatggatttcaacatacatctttagagtctcgaacaaggaaatgacgtacgctcaacaattacgcgactatgaagtcaaagtcatgcagg-tttt-------------------------------------------tgttt----------ct-----------------------------------------------------------------a---------------------------------------------ctct---------tttctcctyccaa----------c-ttttagr--------------------tatatctt-cy-aawttggtrt-------------------gtamm-raryytyttwrksmstmktm--------------------------------------rymwtywrskkygmswycwkarwyakyaytkrrammyrwkmtwkma----------yytr--------------------rwwwcrwymtyrmakcy-akwwwmrwyakya------srrycaymrrwrttwstrs-----------rawsamcsktrwytsagmtarrmw-----------------------------------------------mcwwraskrrkwyywsawtwsmgggc---tg--------------------------------------------------------------------------------------------------------------------------------------------------------------------------------------------------------------------------------------------------------------------------------------------------------------------------------------------------------------------------------
>I23392_M187_Malvaceae_Ayenia_berlandieri_seq1
----------------------------------------------------------------------------------------------------------------------------------------------------------------------------------------------------------------------------------------------------------------------------------------------------------------------------------------------------------------------------------------------------------------------------------------------------------------------------------------------------------------------------------------------------------------------------------------------------------------------------------------------------------------------------------------------------------------------------------------------------------------------------------------------------------------------------------------------------------gttcaattggtt----------------------------------------------------------------------------------------------------------------------------------------------------------------------------------------------------------------ctggttttaggcctcacagtaggatggatttcaacatacatctttagagtctcaaacaaggaaatgacatacgctcaacaattacgtgactatgaagaaaaagtcatgcagg-ttta-------------------------------------------cactt----------ct-----------------------------------------------------------------a---------------------------------------------cac----------ttttctcttctga----------t-tttttgca-----------------ctaatatttt-ccaaaattgatgctcaactggt----------tatcc-gc-------------------------------------------------------------------------------------------------------------------------------------------------------------------------------------------------------------------------------------------------------------------------------------------------------------------------------------------------------------------------------------------------------------------------------------------------------------------------------------------------------------------------------------------------------------------------------------------------------------------------------------------------------------------------------------------------
>I23393_M189_Malvaceae_Kearnemalvastrum_lacteum_seq1
--------------------------------------------------------------------------------------------------------------------------------------------------------------------------------------------------------------------------------------------------------------------------------------------------------------------------------------------------------------------------------------------------------------------------------------------------------------------------------------------------------------------------------------------------------------------------------------------------------------------------------------------------------------------------------------------------------------------------------------------------------------------------------------------------------------------agtttgtgggagttgatcctttacaagcaggaaatgtagttcagttggta----------------------------------------------------------------------------------------------------------------------------------------------------------------------------------------------------------------ttggttttaggcctcacagttggatggatttcaacatacatctttagagtctcaaacaaggaaatgacgtacgctcaacaattacgcgactatgaagtcaaagtcatgcagg-tttt-------------------------------------------tgttt----------ct-----------------------------------------------------------------a---------------------------------------------aact---------tttctccttccaa----------c-ttttagg--------------------tatatctt-cc-aaattggtgctctactgt-----------ttgcc-acattcctttgcc-------------------------------------------------------------att-attatgcaacaaag-aagt-----------------ttc---------------------atttctttatc----------------------------actaagt-agtc--------------------------ttttcggatatggt-aaaa---------------------------------------------ttgtaaatacaaccacaca--------gtaaaattcatgta-tttggaatagctt-------------------ctttatttgatgacttagaatgtttgttaa----------------------------------------------------------------------------------------------------------------------------------------------------------------------------------------------------------------------------------------------------------------------------------------------------
>I23394_M229_Malvaceae_Malvastrum_americanum_seq1
---------------------------------------------------------------------------------------------------------------------------------------------------------------------------------------------------------------------------------------------------------------------------------------------------------------------------------------------------------------------------------------------------------------------------------------------------------------------------------------------------------------------------------------------------------------------------------------------------------------------------------------------------------------------------------------------------------------------------------------------------------------------------------------------------------------------------aggagttgatcctttacaagcaggaaatgtagttcagttggta----------------------------------------------------------------------------------------------------------------------------------------------------------------------------------------------------------------ttggttytaggcctcacagttggatggatttcaacatacatctttagagtctcaaacaaggaaatgacgtacgctcaacaattacgcgactatgaagtcaaagtyatgcagg-tttt-------------------------------------------tgttt----------ct-----------------------------------------------------------------a---------------------------------------------aact---------tttctccttccaa----------c-ttttagg--------------------tatatcgt-cc-aawttggtgbtykhcdvw-----------ttbyb-dhrhhvhtdhdhydhddbwwdgaadbdhmhwdkhwtnwtydydwwrkndbhwwbwmkknkhwkrwwrhakckkmwatdmaayhdcmmwgtaaaatkm-----------------htswrw-------------htvgdvtdkcttykhhatyh---------gwtd---------vadtbgwshtabww--------------------------trthtghaaaavyw-gamw---------------------------------------------ywatttgtttaaag----------------------------------------------------------------------------------------------------------------------------------------------------------------------------------------------------------------------------------------------------------------------------------------------------------------------------------------------------------------------------------------------
>I23396_M019_Malvaceae_Allosidastrum_pyramidatum_seq1
----------------------------------------------------------------------------------------------------------------------------------------------------------------------------------------------------------------------------------------------------------------------------------------------------------------------------------------------------------------------------------------------------------------------------------------------------------------------------------------------------------------------------------------------------------------------------------------------------------------------------------------------------------------------------------------------------------------------------------------------------------------------------------------------------------------------------ggagttgatcctttacaagcaggaaatgtagttcagttggta----------------------------------------------------------------------------------------------------------------------------------------------------------------------------------------------------------------ttggttttaggcctcacaattggatggatttcaacatacatctttagagtctcgaataaggaaatgacgtacgctcaacagttacgcgactatgaagtcaaagtcatgcagg-tttt-------------------------------------------tgttt----------ct-----------------------------------------------------------------a---------------------------------------------cact---------tttctccttccaa----------c-ttttagg-------------------------------------------ataccag-----------ttgcc-aaattcctttgcc-------------------------------------------------------------ctt-aatctgcaaccaag-tagt-----------------ttt---------------------atttctttatc----------------------------accatgt-agcc--------------------------ttttagggtgtctt-cataatcgg----------------------------------------tttgagacgtgaaatttca--------gttgaaaacatt-----------------------------------cttgaatc--------------------------------------------------------------------------------------------------------------------------------------------------------------------------------------------------------------------------------------------------------------------------------------------------------------------------
>I23397_M020_Malvaceae_Melochia_betonicifolia_seq1
--------------------------------------------------------------------------------------------------------------------------------------------------------------------------------------------------------------------------------------------------------------------------------------------------------------------------------------------------------------------------------------------------------------------------------------------------------------------------------------------------------------------------------------------------------------------------------------------------------------------------------------------------------------------------------------------------------------------------------------------------------------------------------------------------------------------------ctggagttgatcctttacaagcaggaaatgtagttcagttggta----------------------------------------------------------------------------------------------------------------------------------------------------------------------------------------------------------------ttggttttgggcctcacaattggatggattgcaacgtacatctttagagtctcaaacaaggaaatgacatacgctcaacagttacgtgactacgaagacaaagtcatgcagg-ttta-------------------------------------------gattt----------ct-----------------------------------------------------------------a---------------------------------------------cgc----------ttttctcttctca----------t-ttttagga-----------------caatttacct-tccaaattgattcgcaactgg-----------ttgcc-acattgctttaca---------------------------------------------ctctttttatggatggctttggtatgaaacaaag-aagg-----------------ttt---------------------at-------------------------------------------------------------------------------------------------------------------------------------------------------------------------------------------------------------------------------------------------------------------------------------------------------------------------------------------------------------------------------------------------------------------------------------------------------------------------------------------------------------------------------------------------------
>I23398_M021_Malvaceae_Sidastrum_micranthum_seq1
-----------------------------------------------------------------------------------------------------------------------------------------------------------------------------------------------------------------------------------------------------------------------------------------------------------------------------------------------------------------------------------------------------------------------------------------------------------------------------------------------------------------------------------------------------------------------------------------------------------------------------------------------------------------------------------------------------------------------------------------------------------------------------------------------------------------------------gagttgatcctttacaagcaggaaatgtagttcagttggta----------------------------------------------------------------------------------------------------------------------------------------------------------------------------------------------------------------ttggttttaggcctcacaattggatggatttcaacatacatctttagagtctcaaacaaggaaatgacgtacgctcaacaattacgcgactatgaagtcaaagtcatgcagg-tttt-------------------------------------------tgttt----------ct-----------------------------------------------------------------a---------------------------------------------cact---------tttctccttccaa----------c-ttttagg--------------------tatatgtt-at-aaattagtt-cctaccag-----------ttgcc-gaattcttttgcc-------------------------------------------------------------cat-aatctgcaataaag-aagt-----------------ttt---------------------atttcttt---------------------------------------agcc--------------------------ttttagggtgcctt-cataatcgg----------------------------------------tttgaggcgtgaaatttca--------cttaaaaacatt-----------------------------------cttgaatctagtttctacatcacggccataaaaa----------------------------------------------------------------------------------------------------------------------------------------------------------------------------------------------------------------------------------------------------tcagtaggattgca------------------------------
>I23366_M015_Malvaceae_Firmiana_simplex_seq1
---------------------------------------------------------------------------------------------------------------------------------------------------------------------------------------------------------------------------------------------------------------------------------------------------------------------------------------------------------------------------------------------------------------------------------------------------------------------------------------------------------------------------------------------------------------------------------------------------------------------------------------------------------------------------------------------------------------------------------------------------------------------------------------------------------------------------------------------------------------------------------------------------------------------------------------------------------------------------------------------------------------------------------------------------------------------------------------tggttttgggcctcacagttggatgtattccaacatacatctttagagtctcaaacaaggaaatgacgtatgctcaacaattacgtgactatgaagtcaaagtcatgcagg-ttta-------------------------------------------cattt----------cc-----------------------------------------------------------------a---------------------------------------------cact---------ttttttctctcaa----------t-tttttgg--------------------actgtctt-cc-aaaacgg-------------------------------ctgctttact-------------------------------------------------------------ctt-aatctgcaacaaag-atat-----------------ttg---------------------a--------------------------------------------------------------------------------------------------------------------------------------------------------------------------------------------------------------------------------------------------------------------------------------------------------------------------------------------------------------------------------------------------------------------------------------------------------------------------------------------------------------------------------------------------------
>I28591_M023_Malvaceae_Neobuchia_paulinae_seq1
--------------------------------------------------------------------------------------------------------------------------------------------------------------------------------------------------------------------------------------------------------------------------------------------------------------------------------------------------------------------------------------------------------------------------------------------atttt------------------------attgatgaattc-atta------atggacatcctt----t--------catgt------------------gwtccacaacaaaat----taggca-------------------------tctattttcgc-ttcatcttytcaa-------------gtttttgtaa-aatttat-agcatg----------------------------aattgtaagtacaatgcatg-------attatg--------gt----ttatcgagcaattt-ctttgtgt-------aagaatcccc---------atgat-------gatkgttttgcagtttgthggagttgatcctttrcaagcaggraacgtagttcagctggta----------------------------------------------------------------------------------------------------------------------------------------------------------------------------------------------------------------atggttttgggcctcacagtyggatggatttcracatacatctttagagtctcgaacaaggaaatgacgtacgctcaacaattacgtgactatgaagtcaaagtcatggaggttttttttcttttc----------------------------------tttttc---------cc-----------------------------------------------------------------m---------------------------------------------cac----------ttttctcttccaa----------t-ttttagt--------------------tatatctt-cc-aaattggtgccctactgg-----------ttgcc-tcattgctctgct-------------------------------------------------------------ctt-aatctgccaaaagg-aggt-----------------ttta-------------------tttttctttatcacgg---------agca---------gaactatg------------------------------------------------------------------------------------------------------------------------------------------------------------------------------------------------------------------------------------------------------------------------------------------------------------------------------------------------------------------------------------------------------------------------------------------------------------------------------------------------------------
>I28593_M024_Malvaceae_Carpodiptera_cubensis_seq1
---------------------------------------------------------------------------------------------------------------------------------------------------------------------------------------------------------------------------------------------------------------------------------------------------------------------------------------------------------------------------------------------------------------------------------------------------------------------------------------------------------------------------------------------------ttacaacaaaat----tagaca------------------------tgctatttcctc-tttatcttcttaa--------------gttttctga-attttat-tatatg----------------------------atttatgagttccatgcatc-------aagatg--------------ttattgagcaattt-ctattgtt-------aagaatctcc----------tgac-------aatggttatgcagtttgctggagttgatcctctacaagcaggaaacgtagttcagttagta----------------------------------------------------------------------------------------------------------------------------------------------------------------------------------------------------------------atggttttgggactcacaattggatggatttcaacatacatctttagagtctcaaacaaggaaatgacttatgctcagcaattacgtgactatgaagcgaaagtcatgcagg-tttc-------------------------------------------cattc----------cc-----------------------------------------------------------------a---------------------------------------------cac----------tttctccttccatttttt-----ttcttttgg--------------------agtatctt-cc------------------------------------atattgctttgct-------------------------------------------------------------ctt-aatatgaaagaaag-atgt-----------------ttt---------------------atttctccatcttgt---------ttca---------gaaacatgt-agcctgtg---------------cctagtggtattagtagtgcc-aaaattgatcctcctctt-------------------------------------------------------------------------------------------------------------------------------------------------------------------------------------------------------------------------------------------------------------------------------------------------------------------------------------------------------------------------------------------------------------------------------------------
>I28594_M025_Malvaceae_Herrania_nitida_seq1
--------------------------------------------------------------------------------------------------------------------------------------------------------------------------------------------------------------------------------------------------------------------------------------------------------------------------------------------------------------------------------------------------------------------------------------------------------------------------tcaattaattc-attt------atcgacgtccttacgct--------tgtgt------------------gttttataacaaaat----taggcg------------------------ccctatttttgc-tttatcttctcaag------------ttttttgtaa-aacttat-aatatg----------------------------attgatgagtaccttgcacc-------aacatg--------gt----ttagtgagcaattc-ctttctgt-------aagaatccct---------gtgat-------gatggttatgcagtttgctggagttgatcctttacaagcaggaaatgtagtacagttggta----------------------------------------------------------------------------------------------------------------------------------------------------------------------------------------------------------------ttggttttgggccttacagttggatggatttcaacatacattttcagagtctcaaacaaggaaatgacatatgctcaacaattacgcgactatgaagacaaagtcatgcagg-tttg--------------------------------------------------------------------------------------------------------------------------------------------------------------------------------------------------------------------tagta-----------------ctaatatctt-cc-aaattggtgctctactcg-----------ttgcc-acattgctttcct--------------------------------------------cttttttatgcatttggtttcatcttgccgcaaag-aagt-----------------ttt---------------------atttctttatcttgc---------ttca---------gaactatgc-agcg---------------------------ttttggctatagt-aaaa---------------------------------------------ttatcaacacaatagctca--------gtaaaata-------------------------------------------------------------------------------------------------------------------------------------------------------------------------------------------------------------------------------------------------------------------------------------------------------------------------------------------------------------------------
>I28595_M184_Malvaceae_Guazuma_ulmifolia_seq1
--------------------------------------------------------------------------------------------------------------------------------------------------------------------------------------------------------------------------------------------------------------------------------------------------------------------------------------------------------------------------------------------------------------------------------------------------------------------------------aatgc-attt------atcgacgtccttactct--------ggtgt------------------gttttataaaaaaat----tggaca------------------------tgctattttcgc-tttatcttctcaag----------ctttttttgtaa-aaytttt-aataca----------------------------attggtgagtaccatgcact-------aagatg--------gt----taagtgagcaattt-ctttctgt-------tacaaaccct---------gttat-------gatgtttgtgcagtttgctggagttgatcctttacaggcaggaaatgtagtgcagttggta----------------------------------------------------------------------------------------------------------------------------------------------------------------------------------------------------------------ttggttttgggcctcacagttggatggatttcaacatacatctttagagtctcaaataaggaaatgacatatgctcaacaattacgtgactatgaagacaaagtcatgcagg-tatt-------------------------------------------tatct----------ct-----------------------------------------------------------------a---------------------------------------------cgc----------ttttctcttacaa----------t-at-tagga-----------------ctaatatctt-cc-aaattggtgctctactcgtta--------ttgcc-acattggtttact---------------------------------------------tgttcaatgcatttggtttcacattgcagcaaag-aagt-----------------ttt---------------------ctttctttattctga---------ttca---------gaactatgt-agcc---------------------------ttttggctatagt-aaaa---------------------------------------------gtat--------------------------------------------------------------------------------------------------------------------------------------------------------------------------------------------------------------------------------------------------------------------------------------------------------------------------------------------------------------------------------------------------------
>I28596_M026_Malvaceae_Ruizia_cordata_seq1
-----------------------------------------------------------------------------------------------------------------------------------------------------------------------------------------------------------------------------------------------------------------------------------------------------------------------------------------------------------------------------------------------------------------------------------------------------------------------------------------tttattaatacacatcttactttt---------------------------ttgcattccccaacaaaat----tagwhr------------------------tmctattttcag-tttatcttct--------------catgttttataa-watttrt-agtatg----------------------------atttatgagtaccrtgcatc-------aagatg--------gt----ttattgagcaattt-ctttctgt-------aaktatccct---------ryrat-------gatgattatgcagtttgctggakttgatcctttacaagcaggaaaygtagttcagttrgta----------------------------------------------------------------------------------------------------------------------------------------------------------------------------------------------------------------ctkgttttgggcctcacagttggatggatttcgacatacatctttagagtctctaacaaggaaatgacctatgctcaacaactacgtgactatgaagtgcaagtcatgcagg-ttta-------------------------------------------cattt----------ct-----------------------------------------------------------------a---------------------------------------------c-tt---------tttycccgtccav----------c-tttttgg--------------------tttatktt-cc-raattsgttttcyactgg-----------ttgca---------------------------------------------------------------------------tgt----------------agwt--------------gttttt---------------------atttccttatcgtgc---------------------tgaactatgt-agcc---------------------------tttaggatatggt-aaca---------------------------------------------tcatgaatatggttgcaca--------gtgaaytayrtrryytat---------------------------ctttt-------------------------------------------------------------------------------------------------------------------------------------------------------------------------------------------------------------------------------------------------------------------------------------------------------------------------------
>I28597_M027_Malvaceae_Melhania_velutina_seq1
--------------------------------------------------------------------------------------------------------------------------------------------------------------------------------------------------------------------------------------------------------------------------------------------------------------------------------------------------------------------------------------------------------------------------------------------------------------------------------------------------------------------------------------------------------acaaaac----tagaca------------------------tcctattttcag-tttatcttct--------------aatgttttata--aatttat-agtatg----------------------------atttatgagtaccgtgcatc-------aagatg--------gt----ctattaagctattt-ctttctgt-------aattatccgt---------gcaat-------gatgattatgcagtttgctggagttgatcctttacaagcaggaaacgtagttcagttagta----------------------------------------------------------------------------------------------------------------------------------------------------------------------------------------------------------------ctggttttgggcctcacagttggatggatttcgacatacctctttagagtctctaacaaggaaatgacctacgctcaacaactacgtgactatgaagtgcaagtcatgcagg-ttta-------------------------------------------cattt----------ct-----------------------------------------------------------------a---------------------------------------------cttt---------tttttccgtccaa----------cttttttgg--------------------tttatttt-cc-aaattggttttctacttg-----------ttgca---------------------------------------------------------------------------tgt----------------agtt--------------attttt---------------------att------------------------------------------------------------------------------------------------------------------------------------------------------------------------------------------------------------------------------------------------------------------------------------------------------------------------------------------------------------------------------------------------------------------------------------------------------------------------------------------------------------------------------------------------------
>I28598_M028_Malvaceae_Glyphaea_brevis_seq1
---------------------------------------------------------------------------------------------------------------------------------------------------------------------------------------------------------------------------------------------------------------------------------------------------------------------------------------------------------------------------------------------------------------------------------------------------------------------caagacctactaatgt-aaattccaagacagatttccatgttcc--caa---gttgttc-ttatgagtaatttctctttgactgcaagttgttattgacttt--------atttaatccttgcatgcttcatcctc-----------------------------------------------------------------------------------------------------------aacatg-------------gttagtgagaaattt-gtttttgt-------aagaatagct---------gtgtc-------gatgtttatgcagtttgctggagttgatcctttacaagcaggaaatgtagttcagttagtg----------------------------------------------------------------------------------------------------------------------------------------------------------------------------------------------------------------atggttttggggctcacagttggatggatttcaacatacatctttagggtctcaaataaggaaatgacatatgctcagcaattacgtgactatgaagtcaaagtcatggagg-tttg-------------------------------------------cattt----------ct----------------------------------------------------------------at---------------------------------------------tact---------ttttctcctccaa-------------tttggga-----------------ctaatatctt-gc-aaattggtgt---acttg-----------tcacc-acattgcttcact---------------------------------------------ctttttatgcatctggttt-catctgcaacaaca-aaatagcacag--taaaatacctt---------------------gttgtcttagattgc---------ttgt---------tgatgggga-atct---------------------------gcctgtttgaagc--------------------------------------------------------------------------------------------------------------------------------------------------------------------------------------------------------------------------------------------------------------------------------------------------------------------------------------------------------------------------------------------------------------------------------------------------------------
>I28599_M029_Malvaceae_Desplatsia_dewevrei_seq1
------------------------------------------------------------------------------------------------------------------------------------------------------------------------------------------------------------------------------------------------------------------------------------------------------------------------------------------------------------------------------------------------------------------------------------------------------------------------------------------------------gtccaggctc--ccagcttgttgtgc-ttatgagtaatttctctttgactgcaagctgcgattgactaa--------atttaatatttgcctgctgcatcc---tttat---------------------------------------------a----------------------------attggtgggtattgtgcat----------catg-------------gtaagtgagaaattt-gtttctg---------------cct---------ttgtt-------gatgtttatgcagtttgctggagttgatcctttacaagcaggaaatgttgttcagttagta----------------------------------------------------------------------------------------------------------------------------------------------------------------------------------------------------------------atggttttggggctaacggtcggatggatttcaacgtacatctttagagtctcaaataaggaaatgacataygctcaacaattacgtgattatgaaatgaaagtcatggagg-tttg-------------------------------------------cattt----------ct-----------------------------------------------------------------a---------------------------------------------ctcc---------ttttctctcccaa-------------tttagga-----------------ctaacatctt-gc-agattagttt---acttg-----------ttgcc-acattgcatcact---------------------------------------------ctttctatgcattttgttt-cctccrcaagaaag-aagc-----------------ttt---------------------gtttccttgtcatgt---------gtca---------gaactatgt-agca---------------------------ttctgtactcaaa--------------------------------------------------tta---------------------------------------------------------------------------------------------------------------------------------------------------------------------------------------------------------------------------------------------------------------------------------------------------------------------------------------------------------------------------------------------------------
>I28600_M146_Malvaceae_Mortoniodendron_guatemalense_seq1
-------------------------------------------------------------------------------------------------------------------------------------------------------------------------------------------------------------------------------------------------------------------------------------------------------------------------------------------------------------------------------------------------------------------------------------------------------------------------tttgattaattc-atta------atggacatactt------------ttgtgt------------------gtttcacagcacaat----tagaca------------------------tgctattttcag-tttatcttctcaa------c------ttttttgtaa-aatttat-ggtatg----------------------------atttataagtaccatgtatc-------aaaata--------gt----ttattgggcaattt-ctttatgt-------aagaatccct---------gtgat-------gatggttatgcagtttgctggagttgatcctttacaagcaggaaatgttgttcagttggta----------------------------------------------------------------------------------------------------------------------------------------------------------------------------------------------------------------ttggttttgggcctcactgttggatggatttcaacgtacatctttagagtctcaaacaaggaaatgacatatgctcaacaattacgtgactatgaagtcaaagtcatggagg-ttta-------------------------------------------cattt----------ct-----------------------------------------------------------------a---------------------------------------------cac----------tt-----ttccaa----------t-ttttagg--------------------tctatctt-cc-aaattggtgctctactgg-----------ttgct-acattactctacc-------------------------------------------------------------ctt-aatctgcaacaaag-atgt-----------------ttt---------------------atttctttatcatgt---------tgaa---------gaagtatgt-agcc---------------------------ttttgaatatggt-aaaa---------------------------------------------tcatcaatgcaa---aaca--------gtaaaataaatttatcttagat-----------------------------------------------------------------------------------------------------------------------------------------------------------------------------------------------------------------------------------------------------------------------------------------------------------------------------------------------------------
>I28601_M030_Malvaceae_Sparmannia_africana_seq1
-----------------------------------------------------------------------------------------------------------------------------------------------------------------------------------------------------------------------------------------------------------------------------------------------------------------------------------------------------------------------------------------------------------------------------------------------------------------------------agaaatgt-aaattcsaagacagrtttcyaggctc--ccaa---gttgtrc-ttatgagtaatttccctttga-----------------------------------------cctgctatatcc---tttat---------------------------------------------g----------------------------attgatgagtaccatgcatc-------aacatg-------------gttag---gaaatttaatctctgt-------aaaaattcct---------gtgtt-------ggtgtttatgcagtttgttggagttgatcctttacaagcaggaaatgtagttcagttrgta----------------------------------------------------------------------------------------------------------------------------------------------------------------------------------------------------------------ctggttttggggctcacagttggatggatttcgacatacatctttagagtctcaaataaggaaatgacatatgctcaacaattacgagactatgaagtcaaagtcatggagg-tttg-------------------------------------------cattt----------ct-----------------------------------------------------------------a---------------------------------------------cact---------ttytctchtccav----------y-ttttagga-----------------cyaatatctt-gc-aaattggtgt---acttg-----------ttgcc-acattgcttcact---------------------------------------------ctttttatgcatccarttt-catccgcaacaaag-agtt-----------------ctt---------------------atttcgttatcatgt---------ttca---------gaactatgt-agcc---------------------------ttctttact------------------------------------------------------------------------------------------------------------------------------------------------------------------------------------------------------------------------------------------------------------------------------------------------------------------------------------------------------------------------------------------------------------------------------------------------------------------
>I28602_M031_Malvaceae_Mollia_sp_seq1
--------------------------------------------------------------------------------------------------------------------------------------------------------------------------------------------------------------------------------------------------------------------------------------------------------------------------------------------------------------------------------------------------------------------------------------------------------------------------------------tagaaggaasayrattattcaggctc--csrs---rttgtgc-ttatavgtaatttctrtgtgactamvaggtstaattgactta--------ctttawtdchtgcctgctgcatyg---attata------------------------------------------aya----------------------------attgatragtactgtgcacgakccaadagcatg-------------gttagtgagaaattc-atdtctg---------------cct---------gtgtt-------gatgtttctgcagtttgttggggttgatcctttacaagcrggaaatgttgttcagttagta----------------------------------------------------------------------------------------------------------------------------------------------------------------------------------------------------------------atggttttgggnctcacagttggatggatytcaacatacatctttagagtctcaaataaggaaatgacatatgctcaacaattacgtgactatgaaaccaaagtcatggmgg-tttg-------------------------------------------hattt----------ct-----------------------------------------------------------------a---------------------------------------------cayy---------c-tyctcttttaa----------t-ttttagga-----------------ytagtatmtt-gc-aaattggttt---agttg-----------ttgcc-acattgtwtsrct---------------------------------------------ctytttatgcatttcgttt-catctgcaataatg-aagt------------------ct---------------------gtttccttgtcayrt---------gtyw---------gaaatatat-agca---------------------------ttctgtactaa----------------------------------------------------------------------------------------------------------------------------------------------------------------------------------------------------------------------------------------------------------------------------------------------------------------------------------------------------------------------------------------------------------------------------------------------------------------
>I28603_M223_Malvaceae_Gossypium_hirsutum_seq1
----ctttgt-----------------------------------------------------------------------------------------------------------------------------------------------------------------------------------------------------------------------------------------------------------------------------------------------------------------------------------------------------------------------------------------------------------------------------gatgggctat------------------------attgaataattc-atta------aaggacavccatacttg--------tgtgtgt------------tccagttccacaacaaaah----tagamat----------------------ttgctgtttttgc-------------------------attctcttttaa------------------------------------------------------ccatgcatc-------aagatg--------gt----ttattgagcaattt-ctttctgt-------aagattcacca-tgrccmcgtgac-------gatggttttgcagtttgtgggagttgatcctttacaagcaggaaatgtagttcaattggta----------------------------------------------------------------------------------------------------------------------------------------------------------------------------------------------------------------atggtttkgggcctcacagtdggatggatttcgacgtacatctttagagtctcaaacaaggaaatgacgtacgctcaacaatthcgtgactatgaagtcaaagtcatgsagg-tttt-------------------------------------------tgttt----------ct-----------------------------------------------------------------a---------------------------------------------tact---------tttctcytttcaa----------c-tatttggt-------------------attatctt-cc-aaatyggtgctctactggtta----gggtttgth-aatatctgtggct-----------------------------------------------------------------avccthtaagatag----------------------ttg--------------------------------------------------------------------aggt--------------------------tgtcggaagacratgaaaaaagaaaaggma----------------------------------------------------------------------------------------------------------------------------------------------------------------------------------------------------------------------------------------------------------------------------------------------------------------------------------------------------------------------------------------------------------------------------------------------
>I28604_M032_Malvaceae_Entelea_arborescens_seq1
---------------------------------------------------------------------------------------------------------------------------------------------------------------------------------------------------------------------------------------------------------------------------------------------------------------------------------------------------------------------------------------------------------------------------------------------------------------------------------atgt-waattccaagactgatttccaggctc--ccaa---gttgtgc-gtatgagtaatttctctttga-----------------------------------------cctgctstaycc---tttat---------------------------------------------g----------------------------attgattagtaccatgcatc-------aacatg-------------gttag---gaaattt-atctctgt-------aaraattcct---------gtgtt-------ggtrtttrtgcagtttgttggagttgatcctttacaagcaggaaatgtagttcagttgrta----------------------------------------------------------------------------------------------------------------------------------------------------------------------------------------------------------------ctggttttggggctyacagttggatggatttcgacatacatctttagagtctcaaataaggaaatgacatatgctcaacaattacgagactatgaagtcaaagtcatggagg-tttg-------------------------------------------cattt----------ct-----------------------------------------------------------------a---------------------------------------------cact---------ttttctcttccaa----------y-ttttagga-----------------ytaatatctt-gc-aaattkgtgt---acttg-----------ttkcc-acattgcttcact---------------------------------------------ykttytatgcatccagttt-cwycksmaasaaag-agtt-----------------ctt---------------------atttccttatcatgt---------ttca---------gaactatgt-akcc---------------------------wtctgtacawaaa--------------------------------------------------ttatcaacacaactcaacaccc--------------------------------------------------------------------------------------------------------------------------------------------------------------------------------------------------------------------------------------------------------------------------------------------------------------------------------------------------------------------------------------
>I28605_M235_Malvaceae_Abutilon_sp_seq1
--------------------------------------------------------------------------------------------------------------------------------------------------------------------------------------------------------------------------------------------------------------------------------------------------------------------------------------------------------------------------------------------------------------------------------------------------------------------------------------------------------------------------------------------------------------t----tagacat-----------------------tgctatttttgc-tttatcttctcaa------------gttttttgt------------gcatg----------------------------aattatgagtgccatccgcc-------aagatgtttttttttt----tttttgagcaattt-ctttctgt-------aagaaccctcattgaccccatgat-------gatggttatgcagtttgtgggagttgatcctttgcaagctggaaatgtagttcagttggta----------------------------------------------------------------------------------------------------------------------------------------------------------------------------------------------------------------ttggttttaggcctcacagttggatggatttcaacatacatctttagagtctcgaacaaggaaatgacgtacgctcaacaattacgcgactatgaagtcaaagtcatgcagg-tttt-------------------------------------------tgttt----------ct-----------------------------------------------------------------a---------------------------------------------cact---------tttctccttccaa----------c-ttttagg--------------------tacatctt-cc-aaattgctg-tgtaccag-----------ttgcc-aaattcttttgcc-------------------------------------------------------------ctt-aatctgcaacaaac-aagt-----------------ttt---------------------atttctttatc----------------------------actactt-accc--------------------------ttttagggcgtctt-cataatcag----------------------------------------tttgaggcc---------------------------------------------------------------------------------------------------------------------------------------------------------------------------------------------------------------------------------------------------------------------------------------------------------------------------------------------------------------------------------------------------
>I28606_M033_Malvaceae_Reevesia_formosana_seq1
-------------------------------------------------------------------------------------------------------------------------------------------------------------------------------------------------------------------------------------------------------------------------------------------------------------------------------------------------------------------------------------------------------------------------------------------tgctat------------------------gttgattaattc-atta------atggatgtccttactct--------tgtgt------------------gttttacaacaaaat----taaaca------------------------tgctatttctgc-ttaatcttctcgg-------------gtttttgtaa-aatttat-a------------------------------------------------------------aatata--------at----ttattgagcatttt-ctttctgt-------aagaatcctc---------atgac-------aatggttatgcagtttgttggagttgatcctctacaagctggaaatgtagttcagttggta----------------------------------------------------------------------------------------------------------------------------------------------------------------------------------------------------------------atggtgttgggcctcacggttggatggatttcaacatacatctttagagtctcaaacaaggaaatgacatatgctcaacaattacgtgactatgaaatcaaagtcatggagg-ttta-------------------------------------------cattt----------ct-----------------------------------------------------------------a---------------------------------------------cac----------ttttcccttccaa----------c-ttttagg--------------------actatctt-cc-aaattggtgctctgctgg-----------ttacc-aaattgttttact-------------------------------------------------------------ctt-aatctgcaacaact-atgt-----------------tta---------------------atttctttatcgtgt---------ttca-----------------------------------------------------------------------------------------------------------------------------------------------------------------------------------------------------------------------------------------------------------------------------------------------------------------------------------------------------------------------------------------------------------------------------------------------------------------------------------------------------------------------------
>I28607_M034_Malvaceae_Mansonia_altissima_seq1
--------------------------------------------------------------------------------------------------------------------------------------------------------------------------------------------------------------------------------------------------------------------------------------------------------------------------------------------------------------------------------------------------------------------------------------------------------------------------------------------------------------------------gtgt------------------gttttacagcaaaat----tagaca------------------------tgtaatttcctc-tttatattctcga-------------gtttctgttg-aattttt-aatatg----------------------------atttatggttaccatgcatc-------aagatg--------gt----ttattgagtatttt-ctttcctt-------aagaatcctc---------gtgac-------acttgttatgcagtttgttggagttgatcctcttcaagcaggaaatgtagttcagttggta----------------------------------------------------------------------------------------------------------------------------------------------------------------------------------------------------------------atggttttgtgcctcactgttggatggatttcaacatacatttttagagtctcaaacaaggaaatgacatatgctcaacagttacgtgactatgaactcaaagtcatggagg-ttcg-------------------------------------------cattt----------ct-----------------------------------------------------------------a---------------------------------------------cac----------ttctctcttccaa----------c-ttttatg--------------------actatctt-ca-aaagcggtgccctactgg-----------ttacc-acattgctttact-------------------------------------------------------------cttaatgctaca----aa-gtgc-----------------acca----------------taggatacttttatcttggattgtttgctatt---------ggaagatct----------------------------gtctgtttgaagcagat-------------------------------------------------g------------------------------------------------------------------------------------------------------------------------------------------------------------------------------------------------------------------------------------------------------------------------------------------------------------------------------------------------------------------------------------------------------------
>I28608_M035_Malvaceae_Hosfordia_alata_seq1
-------tat-----------------------------------------------------------------------------------------------------------------------------------------------------------------------------------------------------------------------------------------------------------------------------------------------------------------------------------------------------------------------------------------------------------------------------gagatgatat------------------------attgrktwatyy-akwm------atgkrmakcytmr-----------------------------------cttsywmmammaamy----wrracat-----------------------tgttattttcgc-dttatcttctcaa------------gttttttgt------------gcatg----------------------------aattatgagtatsattagcc-------aagatg-------grt----ttttytagcaattm-ctttytgg-------atgaatcttca-tgacbccatgat-------gatggttatgcagtttgtgggagttgatcctttgcaagcaggmaatgtagttcagttggta----------------------------------------------------------------------------------------------------------------------------------------------------------------------------------------------------------------ttggttttaggcctcacagttggatggatttcaacatacatctttagagtctcdaacaaggaaatgacgtacgctcaacaattacgcgactatgaagtcaaagtcatgcagg-tttt-------------------------------------------tktkt----------ytm---------------------------------------------------------------ya---------------------------------------------cact---------tttctccttccaa----------c-ttttagg--------------------tatatctt-cc-aaattggtg-krtaccaa-----------ttgcc-aaattccttwgcc-------------------------------------------------------------ctt-aatctgcaacaaag-aaat-----------------ttt---------------------atttcytcatc----------------------------actatrt-agcc--------------------------ttttagggcgtctt-catartcag---------------------------------------ttttgagacctgagatatsa-----------------------------------------------------------------------------------------------------------------------------------------------------------------------------------------------------------------------------------------------------------------------------------------------------------------------------------------------------------------------------------------
>I28609_M036_Malvaceae_Pentaplaris_davidsmithii_seq1
--------------------------------------------------------------------------------------------------------------------------------------------------------------------------------------------------------------------------------------------------------------------------------------------------------------------------------------------------------------------------------------------------------------------------------------------------------------------------------------------------------ccttacttt--------tgtgt------------------gttccacaacaaaat----tagacat-----------------------ttctattttcgc-tctatcttctcaa-------------gcttttgtaa-aatttat-agcatg----------------------------atttatgagtaccatgcatc-------aagatg--------gt----ttattgagcaattt-ctttctgt-------aagaatcccca-tgaccccatgac-------gatggttatgcagtttgctggagttgatcctttacaagcaggaaatgtagttcagttggta----------------------------------------------------------------------------------------------------------------------------------------------------------------------------------------------------------------atggttttgggcctcacagttggatggatttcaacatacatcttcagagtctcaaacaaggaaatgacgtacgctcaacaattacgtgactatgaagtcaaagtcatgcagg-tttt-------------------------------------------tgctt----------ct-----------------------------------------------------------------a---------------------------------------------cac----------ttttctcctctaa----------t-ttttagg--------------------tatatctt-cc-aaattgatgctctactgg-----------ttgcc-acattcctttgcc-------------------------------------------------------------ctt-aatctgcaacaaag-aagt-----------------ttt---------------------atttctttatcttgt---------tgca---------gaacta--------------------------------------------------------------------------------------------------------------------------------------------------------------------------------------------------------------------------------------------------------------------------------------------------------------------------------------------------------------------------------------------------------------------------------------------------------------------------------------------------------------
>I28610_M037_Malvaceae_Heritiera_littoralis_seq1
---------------------------------------------------------------------------------------------------------------------------------------------------------------------------------------------------------------------------------------------------------------------------------------------------------------------------------------------------------------------------------------------------------------------------------------gagatgctat-----------------------atttgattaattc-atta------atggacatccgtactcc--------agtgt------------------gttttacatggaaat----tagaca------------------------tgctatttcttc-cttatcttctcaa-------------gtttttgtaa-aatttgt-tatatg----------------------------atttacgagtattatacatc-------aagatg--------gt----ttattgagccattt-ctttggct-------aagaatccct----------tggc-------aatggttatgcagtttgctggagttgatcctctacaagcaggaaatgtagttcagttggta----------------------------------------------------------------------------------------------------------------------------------------------------------------------------------------------------------------atggttttgggcctcacagttggatggatttcaacatacatctttagagtttcaaacaaggaaatgacgtatgctcaacaattacgtgactatgaagccaaagtcatgcagg-ttta-------------------------------------------cattt----------ca-----------------------------------------------------------------a---------------------------------------------ctc----------ttttttcttccaa----------t-tttttgg--------------------actttctt-cc-aaactggtgctttgctgg-----------ttgcc-agattgctttact-------------------------------------------------------------ctt-aatctgcaaaaaag-atgt-----------------ttt---------------------aattcttgattgcgt---------ttca---------gaactatgt-agyc---------------------------ttttggatatggt-gaa----------------------------------------------------------------------------------------------------------------------------------------------------------------------------------------------------------------------------------------------------------------------------------------------------------------------------------------------------------------------------------------------------------------------------------------------------------
>I28611_M062A_Malvaceae_Durio_zibethinus_seq1
---------------------------------------------------------------------------------------------------------------------------------------------------------------------------------------------------------------------------------------------------------------------------------------------------------------------------------------------------------------------------------------------------------------------------------------------------------------------------------------tta------atgaaagtcattactat--------ttcgt------------------gttttacaacaaaat----tagaca------------------------tgctgttttccgctttatcttctcaa-------------gtttttgtaa-aattcat-aatatg----------------------------aattatgagtactatgcatt-------gagatg--------gt----ttattgagcaattt-tgtttgat-------aagaatccct----------tgac-------aatgtttatgcagtttgctggagttgatcctctacaagcaggaaacgtagttcagttggta----------------------------------------------------------------------------------------------------------------------------------------------------------------------------------------------------------------atggttttgggccttacggttggatggatttcaacatacatctttagagtctcaaacaaggaaatgacatatgctcaacaattacgtgactatgaagttaaagtcatgcagg-ttta-------------------------------------------tattt----------cc-----------------------------------------------------------------g---------------------------------------------cac----------ttttttcttccaa----------t-ttttt-g--------------------actatctt-cc-aaattggtgctctactgg-----------ttgcc-accttgctttact-------------------------------------------------------------ctt-aaactgcaacaaag-gtgt-----------------ttt---------------------atttctttatagtgt---------ttca---------gaactacgt-agcc---------------------------ttttgggtatggt-aaaa---------------------------------------------ttatcaatgcaascacaca--------gtaaatt--------------------------------------------------------------------------------------------------------------------------------------------------------------------------------------------------------------------------------------------------------------------------------------------------------------------------------------------------------------------------
>I28612_M038_Malvaceae_Brachichyton_bidwillii_seq1
-------------------------------------------------------------------------------------------------------------------------------------------------------------------------------------------------------------------------------------------------------------------------------------------------------------------------------------------------------------------------------------------------------------------------------------------------------------------------tttgattaactc-atta------atggacatccatactcc----------tgt------------------gttttacatggaaat----tagaca------------------------tgctagttccac-tttatcttctcaa-------------gtttttgtaa-aatttgt-aatatg----------------------------atttatgagtactatgcatc-------aagatg--------gt----ttattgagcaattt-ttttcact-------aagaatccct----------tgac-------aatggttatgcagtttgctggagttgatcctctacaagcaggtaatgtagttcagttggta----------------------------------------------------------------------------------------------------------------------------------------------------------------------------------------------------------------atggttttgggcctcacagttggatggatttcaacatacatctttagagtctcaaacaaggaaatgacatatgctcaacaattacgtgactatgaagtcaaagtcatgcagg-ttta-------------------------------------------cattt----------cc-----------------------------------------------------------------a---------------------------------------------ctc----------ttttttcttccaa----------t-tttttgg--------------------actatctt-cc-aaatcggtgctctgctgg-----------ttgcc-agattgctttact-------------------------------------------------------------ctt-aatctgcaacaatg-atgt-----------------ttt---------------------gtttgttgattgtgt---------ttca---------gaaccatgt-agcc---------------------------ttttcgatatggt-ataa---------------------------------------------tkatctacacaacattcat--------cttagatt-------------------------------------------------------------------------------------------------------------------------------------------------------------------------------------------------------------------------------------------------------------------------------------------------------------------------------------------------------------------------
>I28613_M039_Malvaceae_Eriotheca_macrophylla_seq1
---------------------------------------------------------------------------------------------------------------------------------------------------------------------------------------------------------------------------------------------------------------------------------------------------------------------------------------------------------------------------------------------------------------------------------------------------------------------------------------------------------------------------------------------------------------------gaca------------------------tgctattttcgc-tttatcttctcga-------------gcttttgcaa-aatttat-agtatg----------------------------atttacgagtacaatgcat--------gatatg--------gt----ttatcgagcaattt-ctttctgt-------aagaatcccc---------atgac-------gatggttttgcagtttgccggagttgatcctttacaagcaggaaaygtagttcagctggta----------------------------------------------------------------------------------------------------------------------------------------------------------------------------------------------------------------atggttttaggcctcactgtyggatggatttcgacatacatctttagagtctcaaacaaggaaatgacrtacgctcaacaattacgtgactatgaagtcaaagtcatggaggttttttttaattt-----------------------------------ttttt----------mt-----------------------------------------------------------------a---------------------------------------------cac----------tttcctctaccaa----------t-ttttaga--------------------tttatctt-cc-aaattggtgttctactgg-----------tcgcccacattgctctgct-------------------------------------------------------------cttaaatctgcaaaaagg-aagt-----------------ttt---------------------atttctttatygtgt---------ytca---------gaactatttaagcc--------------------------tttttggatatggt-aaaa---------------------------------------------acatcaa-----------------------------------------------------------------------------------------------------------------------------------------------------------------------------------------------------------------------------------------------------------------------------------------------------------------------------------------------------------------------------------------------------
>I28614_M040_Malvaceae_Hydrogaster_trinervis_seq1
----------------------------------------------------------------------------------------------------------------------------------------------------------------------------------------------------------------------------------------------------------------------------------------------------------------------------------------------------------------------------------------------------------------------------------------------------------------------aagatctactaatgtaaataccaaagacagatatccagactc--ccag---gtcgtgc-ttattagtaatttctgttttactgcaaggtagaattgactta--------atttagtacttgcctgctgcatcc---tttat---------------------------------------------a----------------------------attgatgagtaccgtgcatc-------aacaag-------------gttagtgaggaattt-gtttctg---------------ctt---------gtgtt-------gatgtttatgcagtttgctggagttgatcctttacaagcagggaatgttgttcagttagta----------------------------------------------------------------------------------------------------------------------------------------------------------------------------------------------------------------atggttttggggctcacagttggatggatttcaacatacatctttagagtctcaaataaggaaatgacatatgctcaacaattacgtgactatgaaatcaaagtcatggagg-tttg-------------------------------------------cattt----------ct-----------------------------------------------------------------a---------------------------------------------cgct---------tattctcttccaa----------t-ttttagga-----------------ctaatatcct-gc-aagttggttt---aattg-----------ttgcc-agagtcagtcact---------------------------------------------ctttttgtgcatttcgttt-catcggcaacaaag-aagt-----------------gtt---------------------gtttacttgtcattt---------gtca---------gaaccatgt-agca---------------------------gtccttactgtga--------------------------------------------------tcaacac-----------------------------------------------------------------------------------------------------------------------------------------------------------------------------------------------------------------------------------------------------------------------------------------------------------------------------------------------------------------------------------------------------
>I28615_M041_Malvaceae_Pterygota_brasiliensis_seq1
--------------------------------------------------------------------------------------------------------------------------------------------------------------------------------------------------------------------------------------------------------------------------------------------------------------------------------------------------------------------------------------------------------------------------------------------------------------------------------------------------------------------------gtgt------------------gcttcacatggaaat----tagaca------------------------tgctatttccgc-tttatcttctcaa-------------atttttgtaa-aatttgt-gatatg----------------------------atttatgagtaccatgcatc-------aagatg--------gt----ttattgagcaattt-ctttcgtt-------aagaatccct----------tgac-------aatggttatgcagtttgctggagttgatcctctacaagcaggaaatgtagctcagttagta----------------------------------------------------------------------------------------------------------------------------------------------------------------------------------------------------------------atggttttgggcctcacagttggatggatttcaacatacatctttagagtctcaaacaaggaaatgacgtatgctcaacaattacgtgactatgaagtcaaagtcatgcagg-ttta-------------------------------------------cattt----------cc-----------------------------------------------------------------acacttttttcttccaattttttggactagcatgtttacatttcctcact---------ttttttcttccaa----------t-tttttgg--------------------actatctt-cc-taatcggtgctctgctgg-----------ttgcc-agattgctttact-------------------------------------------------------------ctt-aatatgcaacaaag-atgt-----------------ttg---------------------atttctttgttgtgt---------ttca---------g-------------------------------------------------------------------------------------------------------------------------------------------------------------------------------------------------------------------------------------------------------------------------------------------------------------------------------------------------------------------------------------------------------------------------------------------------------------------------------------------------------------------
>I28616_M042_Malvaceae_Leptonichya_maranta_seq1
----------------------------------------------------------------------------------------------------------------------------------------------------------------------------------------------------------------------------------------------------------------------------------------------------------------------------------------------------------------------------------------------------------------------------------------------------------------------------------ctm-rttt-------------crswtratst--------ygtgt------------------gttttataacaaaat----tagaca------------------------agctctttttgc-attttcattccag--------------tttctgtaa-attttataaatatg----------------------------atagatgagtgctgtstgtc-------aavatg--------gttcagttagtgagcaattt-ctctctgt-------aagactccct---------gtgat-------gatggttatgcagtttgctggagttgatcctttacaagcaggaaatgtagttcagttggtt----------------------------------------------------------------------------------------------------------------------------------------------------------------------------------------------------------------ctggttttrggcctcacaataggatggatttcaacatacatcttcagagtctcaaacaaggaaatgacatatgctcaacaattacgtgactatgaagacaaagtcatgcagg-ttta-------------------------------------------caatt----------ct-----------------------------------------------------------------a---------------------------------------------cac----------tttyctttttcaa----------t----------------------------aacgtctt-aa-aaattgatgctcgactag-----------tggcc-acaytkytttayt---------------------------------------------crttttatgca-ttgattt-ggtatgcaacaaag-aagg-----------------ttt---------------------atttctttatcatgt---------ttcggaagaatcagaacaatgt-agtc--------------------------tttttggatatggc-aaaa---------------------------------------------ttatcaa-----------------------------------------------------------------------------------------------------------------------------------------------------------------------------------------------------------------------------------------------------------------------------------------------------------------------------------------------------------------------------------------------------
>I28617_M043_Neuradaceae_Neurada_procumbens_seq1
----------------------------------------------------------------------------------------------------------------------------------------------------------------------------------------------------------------------------------------------------------------------------------------------------------------------------------------------------------------------------------------------------------------------------------------------------------------------------------------------------------------------------------------------------------raaat--ctgaaacggtggggcggtgagggaagctggagaatcaagcttgg--------------------------------------gacttct-cacacc--------------------------ctaagcaagaagcccatgttttg---ataaacatgc-------at----------aacattct-gattccat-------gagcattaagc--------------------aacttttttgcagtttgttggagttgatcccttagaagcagggaatgtggttcagttagtg----------------------------------------------------------------------------------------------------------------------------------------------------------------------------------------------------------------ttggttttggggctcacagttggatggatttcaacatacatatttagagtctcaaacaaggaaatgacttatgctcaacaattacgtgactatgaaaataaagtcatggagg----------------------------------------------tacacttt---------ct-----------------------------------------------------------------g---------------------------------------------aact----gc---ttccttcctccct----------c-ttctatgttt------attattacatagatattag-ttgatattagtgtgtatcttagtg--atcctgttgaa-tgatagcttcata-------------------------------------------------------tacatgttt-cactaactccaaagtggac-------------------------------------aaaaatattattgttatgc----------------------agaagaggt-----------------------------------------------------------------------------------------------------------------------------------------------------------------------------------------------------------------------------------------------------------------------------------------------------------------------------------------------------------------------------------------------------------------------------------------------------------------------------------------------------------
>I28618_M044_Malvaceae_Pentace_laxiflora_seq1
---------------------------------------------------------------------------------------------------------------------------------------------------------------------------------------------------------------------------------------------------------------------------------------------------------------------------------------------------------------------------------------------------------------------------------------------------------------------------------------------------------------------------tgt------------------gttttacaataaaat----tatgca------------------------tgctatttcgtc-tttatcttgtctaggc-----ttttttttttttgaa-gttttat-aatatg----------------------------atttatgagttctacgcatc-------aagatg--------------tttttgagcaattt-ctattgtt-------aagaatcccc----------tgac-------aatgattatgcagtttgctggagtagatcctttgcaagcaggaaatgtagttcagttggta----------------------------------------------------------------------------------------------------------------------------------------------------------------------------------------------------------------atggttttgggcctcacggttggatggatttcaacatacatctttagagtctcaaataaggaaatgacgtatgctcaacaattacgtgactatgaagtcaaagtcatggagg-tttc-------------------------------------------cattt----------cc-----------------------------------------------------------------a---------------------------------------------cag----------ttt-ttcttccact---------g-ttttt----------------------------------attttggaactctagtgg-----------ctgcc-wcattgctttgct-------------------------------------------------------------ctt-aatctgaaacaaag-atgt-----------------ttt--------------------tgtttctgttttgtgt---------ttcw---------gaaccatat-agcttatg---------------ccta-----cttagcagtggc-aaaattgatcttt------------------------------------------------------------------------------------------------------------------------------------------------------------------------------------------------------------------------------------------------------------------------------------------------------------------------------------------------------------------------------------------------------------------------------------------------
>I28619_M045_Malvaceae_Phragmotheca_mammosa_seq1
------------------------------------------------------------------------------------------------------------------------------------------------------------------------------------------------------------------------------------------------------------------------------------------------------------------------------------------------------------------------------------------------------------------------------------------------c------------------------tctattacatag-aktt------atcatttc---------------------------------------------acaacaaaat----tagaca------------------------tgctattttc-actttttcttctcaa-------------gtttttgtaa-aatttac-agtatg----------------------------gtttatgcgtaccrtgcatc-------aagatg--------gk----ttattgagcaattt-ctttccgt-------aagaatcccc---------atgac-------gatggttatgcagtttgctggagttgatcctttacaagctggaaatgtagttcagttggta----------------------------------------------------------------------------------------------------------------------------------------------------------------------------------------------------------------atggttttgggcctcacaattggatggatttcaacrtacatctttagagtctcaaacaaggaaatgacatatgctcaacaattacgtgactatgaagtcaaagtcatgcagg-tttt-------------------------------------------tgttt----------ct-----------------------------------------------------------------a---------------------------------------------cac----------ttttctcttccaa----------t-ttttagg--------------------tatatctt-cc--aattggtgctctactga-----------ttgcc-acattgctttgcc-------------------------------------------------------------ctt-aatctgcaacagag-aagt-----------------ttt---------------------atttctttattgtgt---------tgct---------gaactatgt-agcc--------------------------tttttggatatggt-aaaa---------------------------------------------ccatcaatatgaccgcaca--------gtaaaata-------------------------------------------------------------------------------------------------------------------------------------------------------------------------------------------------------------------------------------------------------------------------------------------------------------------------------------------------------------------------
>I28620_M046_Malvaceae_Camptostemon_shultzii_seq1
-----------------------------------------------------------------------------------------------------------------------------------------------------------------------------------------------------------------------------------------------------------------------------------------------------------------------------------------------------------------------------------------------------------------------------------------------------------------------------------------------------------------------------------------------------------raat----tagacat-----------------------tgctattttgctatttatcttctrra-------------gttttkgtra-aatttat-agtatg----------------------------aattatgagtaccatgcatc-------aagatg--------gt----ttattgagyaattt-c--tgtky-------aagwatcccca-tgaccccawgay-------gatggttatgcagtttgygggagttgatcctttacaagcrggaaatgtagttcagthggta----------------------------------------------------------------------------------------------------------------------------------------------------------------------------------------------------------------atggttttgggcctcacagttggatggatttcaacatacatctttagagtctcaaacaaggaaatgacgtacgctcaacaattacgtgactatgaagtcraagtcatgcagg-tttt-------------------------------------------tgttt----------ct-----------------------------------------------------------------a---------------------------------------------cac----------ttdtctccttcaa----------c-tttttgg--------------------tacatctt-mc-aaa--------------------------ttgcc-acaatcctttgcc-------------------------------------------------------------ctt-agtctgcaacaaag-aagt-----------------tat---------------------atttatttatcatgt---------tgct---------gacctatgt-ag--------------------------------------------------------------------------------------------------------------------------------------------------------------------------------------------------------------------------------------------------------------------------------------------------------------------------------------------------------------------------------------------------------------------------------------------------------------------------------------------------------
>I28621_M153_Malvaceae_Trichospermum_sp_seq1
----------------------------------------------------------------------------------------------------------------------------------------------------------------------------------------------------------------------------------------------------------------------------------------------------------------------------------------------------------------------------------------------------------------------------------------------------------------------attttcaactaatatgaataccaaagatagatatccagsctc--ccag---gttgtgc-ttatgagtaatttctatytgaccacaacktgtracktact-a--------atttaacacctg----------------------------------------------------------------------------------------------------gagtactttgcatc-------aacatg-------------gttactgagaaactt-gtttctg---------------cct---------gtgtt-------gacgttgatgcagtttgccggagttgatcctttacaagcaggaaatnttgttcagttagta----------------------------------------------------------------------------------------------------------------------------------------------------------------------------------------------------------------ctggttctagggctcacagttggatggdtttcaacatahatctttagagtctcaaataaggaaatgacatatgctcaacaattacgtgactatgaaatgaaagtcatggagg-tttg-------------------------------------------cattt----------tt---------------------------------------------------------------tca---------------------------------------------cact---------ttctctcttctaa----------t-ttgtagra-----------------ctvatatcttcgc-aaatcrgttt---ccttg-----------ttgsc-acwttgcatyact---------------------------------------------ctttttatgccwttcrtkt-aatcygcaacatag-aagt-----------------ttt---------------------gcvtcctt---acrt---------gycr---------gaactatgt-agca---------------------------ttctgtaytaaaa--------------------------------------------------ctatcaacacartagygc------------------------------------------------------------------------------------------------------------------------------------------------------------------------------------------------------------------------------------------------------------------------------------------------------------------------------------------------------------------------------------------
>I28623_M048_Malvaceae_Abroma_augusta_seq1
-----------------------------------------------------------------------------------------------------------------------------------------------------------------------------------------------------------------------------------------------------------------------------------------------------------------------------------------------------------------------------------------------------------------------------------------gagactct------------------------tttgatcaattc-attttt----atggatgtccttact----------cgtgt------------------gttttatgataaaat----tagacg------------------------tgctgtttttga-tttatcttctcaa-------------gtttctgtaa-gatttat-tatatg----------------------------attgatgagtaccatgcatc-------aagatg--------gt----ttcgagagcaattt-ctttctgt-------aagattccat---------gtgat-------aatggttctgcagtatgctggagttgatcctttacaagcaggcaatgtggttcagttggtt----------------------------------------------------------------------------------------------------------------------------------------------------------------------------------------------------------------ctggttttgggcctcacagttggatggatatcaacatacatctttagagtctcaaacaaggaaatgacatatgctaaacaattacgcgactatgaagacaaagtcatgcagg-ttaa-------------------------------------------cattt----------ct-----------------------------------------------------------------a---------------------------------------------cac----------tttcctcttccaa----------t-ttttagga-----------------ctaatatctg-cc-aaatagaggctcaactgg-----------ttgcc-acatcgttttact---------------------------------------------ctttttaagca-ttgatat-cacatgcaacaaag-aagt-----------------ttt---------------------atttctttattgtgt---------tttc----------------------------------------------------------------agaa---------------------------------------------------------------------------------------------------------------------------------------------------------------------------------------------------------------------------------------------------------------------------------------------------------------------------------------------------------------------------------------------------------------------------------------------------------
>I28624_M049_Malvaceae_Corchoropsis_tomentosa_seq1
--------------------------------------------------------------------------------------------------------------------------------------------------------------------------------------------------------------------------------------------------------------------------------------------------------------------------------------------------------------------------------------------------------------------------------------------------------------------atagagncttgttttgcaatgttttaaatwrrayatcttactttc---------------------------gtgcattccacaacaaaat----tagaaa------------------------tgctattttcag-tttatcttct--------------catgttttgtat-aatttat-agtatgatttattt--------------------atttatt--tgacatattta-------tagtat--------gt----ttactgagcaattt-ctttctgt-------atgtatctgt---------gtgac-------gatgattatgcagtttgctggagttgatcctttacaagcaggaaatgtagttcagttagta----------------------------------------------------------------------------------------------------------------------------------------------------------------------------------------------------------------ctggttttgggcctcacagttggatggatttcgacttacctctttagagtctctaacaaggaaatgacttatgctcaacaactacgtgactatgaagtgcaagtcatgcagg-ttta-------------------------------------------cattt----------ct-----------------------------------------------------------------a---------------------------------------------cttt---------tgtttttgtccaa----------c-ttttagg--------------------tatatctt-cc-aaattggttttctactgg-----------ttgca---------------------------------------------------------------------------tgt----------------agat--------------g-tttt---------------------atttctttatcgtgc---------agca---------gaactatgt-agcc---------------------------ttttggatatggt-aaaa---------------------------------------------tcwtcwwtwykrtwgyacr--------gtcaawttcw-----------------------------------------------------------------------------------------------------------------------------------------------------------------------------------------------------------------------------------------------------------------------------------------------------------------------------------------------------------------------
>I28625_M193_Malvaceae_Apeiba_tibourbou_seq1
------------------------------------------------------------------------------------------------------------------------------------------------------------------------------------------------------------------------------------------------------------------------------------------------------------------------------------------------------------------------------------------------------------------------------------------aaactattaatagagmaatgtaaatttcaaggccaaytaatgt-aaattccaagayagatttcsrggctcctccwa---gttgtgc-ttatgagyaawttytctttga-----------------------------------------cctgytgcatcc---tttat---------------------------------------------g----------------------------attgatgagtacaatgcatya------aacatg-------------gttagwragaaattt-mtttchkt-------dagaattcct---------gtgtt-------gatgttyatgcagtttgchggagttgatcctttdcaagcaggaaatgtagttcagttdgta----------------------------------------------------------------------------------------------------------------------------------------------------------------------------------------------------------------atggttttggggctcacagttggatggattthgacatacatctttagagtctcaaataaggaaatgacatatgctcaacaattacgagactatgaaatcaaagtcatggagg-tttg-------------------------------------------cattt----------ct-----------------------------------------------------------------a---------------------------------------------cact---------ttttctcttccra----------y-wwwtwkgw-----------------stamtrkytw-bc-aaattggtgt---actkg-----------ttamc-acattgcttyrat---------------------------------------------cttttwatgyatcyggttt-catctgcaacraag-agkt-----------------ctt---------------------atttccttaycatrt---------ttcm---------raactatgc-agcc---------------------------ttgtgttctaaaa--------------------------------------------------ttatcaacacgattcaacacccc---agtaagatacctttgtctt---------------------------------------------------------------------------------------------------------------------------------------------------------------------------------------------------------------------------------------------------------------------------------------------------------------------------------------------------------------
>I28626_M226_Malvaceae_Helicteres_guazumifolia_seq1
----------------------------------------------------------------------------------------------------------------------------------------------------------------------------------------------------------------------------------------------------------------------------------------------------------------------------------------------------------------------------------------------------------------------------------------------------------------------------------------------------atgctcatgctct--------gttgc------------------gttttacatcaaaat----tagacg------------------------tgctatttcctcttttatcttctcaa-------------gtttttgtag-aattttt-aatatg----------------------------attcatgattactgtgcatc-------aagatg--------gt----ttattgagcatttt--tttcttt-------aagaatcctg---------gtggc-------aatgcttatgcagtttgttggagttgatcctctacaagcaggtaatgtagttcagttggta----------------------------------------------------------------------------------------------------------------------------------------------------------------------------------------------------------------atggttttgggcctcacggttggatggatttcgacatacatctttagagtctcaaacaaggaaatgacatatgctcaacaattacgtgactacgaaatgaaagtcatggagg-tttg-------------------------------------------cattt----------ct-----------------------------------------------------------------a---------------------------------------------tac----------ttttctcttccaa----------c-ttttatg--------------------actatctt-ca-aaatcagagctctatggt-----------ttacc-atatttctttact--------------------------------------------------------------------------------agattg---------------ctta--------------------ttttccttatcgtttggccatgaccacccagt-----aaaatacatttatcttggatcg--tttgctaatatatctctgtttgaagcggat-------------------------------------------------gctatggaaat--------------------------------------------------------------------------------------------------------------------------------------------------------------------------------------------------------------------------------------------------------------------------------------------------------------------------------------------------------------------------------------------------
>I28628_M051_Malvaceae_Werklea_horrida_seq1
-------------------------------------------------------------------------------------------------------------------------------------------------------------------------------------------------------------------------------------------------------------------------------------------------------------------------------------------------------------------------------------------------------------------------------------------------------------------------------------------------------tcattacttc----------------ttgccgacaactccggttactttttwtymt--yttacgcgc----------------------atgcttgcttttattctatrkwcwtgrtaacawt-----------------aattcaatacsttg--------------------------tgaattayrmgtaccatgmatc-----------------------------aatgarmaattt-mtywhkgt-------aacartmccca-ygaccccatvat-------gatgkttatgcagyttkyrggagttgayhctttacaagcaggaaatgtrgttcagttggta----------------------------------------------------------------------------------------------------------------------------------------------------------------------------------------------------------------atggttttgggcctcacagttggatggatttcaacatacatctttagagtytcgaacaaggaratgacgtacgctcaacaattacgwgactatgaagtyaaagtcatggagg-tttt-------------------------------------------tgytt----------ct-----------------------------------------------------------------g---------------------------------------------cac----------ttttctcy--------------------------------------------tatatctt-cc-cwattkrtgctctwccrwcyt--------ttrsy---------------------------------------------------------------------------hwt-amtytrywdywwrrwavkt-----------------yyy---------------------wttkccttatcgygy---------tsct---------waactatgt-agcc--------------------------ttttkgaacayggt-raaa---------------------------------------------tcacaaatacgacctcaca--------gtaaaattcacacattttak-------------------------------------------------------------------------------------------------------------------------------------------------------------------------------------------------------------------------------------------------------------------------------------------------------------------------------------------------------------
>I28629_M052_Malvaceae_Spirotheca_rosea_seq1
tgaaagacat-----------------------------------------------------------------------------------------------------------------------------------------------------------------------------------------------------------------------------------------------------------------------------------------------------------------------------------------------------------------------------------------------------------------------------gagatgcttt------------------------attgattaattc-atta------atggacatccttacttt--------catgt------------------cttccacgacgaaat----tagaca------------------------tgctactttcgc-ttcatcttctcaa-------------gttttcstaa-aatttat-agtat-----------------------------------aagcacaatgcatg-------atttta--------gt----tcatcgagcaattt-ctttgttt-------actaatcccc---------ttgac-------gacggttttgcagtttgtcggagttgatcctttacaagcaggaaacgtagttcagctggta----------------------------------------------------------------------------------------------------------------------------------------------------------------------------------------------------------------atggttttgggcctcacagtcggatggatttcgacatacatctttagagtctcaaacaaggaaatgacgtacgctcaacaattacgtgattatgaagtcaaagtcatggaggttttt-------------------------------------------ttttt----------cy-----------------------------------------------------------------y---------------------------------------------twy----------ttttyycmtmcwk----------t-tytyakm--------------------yakwtytt-ms-awatwkstkcymwaytgg-----------ttgcc-acattgctctgct-------------------------------------------------------------ctt-aatctgcgaaaagg-aagt-----------------tct--------------------atattctttatcgtgt---------tgga---------gaattatgc-agcc------------------------tttttttggatacggt-aaa----------------------------------------------------------------------------------------------------------------------------------------------------------------------------------------------------------------------------------------------------------------------------------------------------------------------------------------------------------------------------------------------------------------------------------------------------------
>I28630_M053_Malvaceae_Huberodendron_swietenioides_seq1
---tgattat-----------------------------------------------------------------------------------------------------------------------------------------------------------------------------------------------------------------------------------------------------------------------------------------------------------------------------------------------------------------------------------------------------------------------------gggcatacga------------------------tctttcaaatat-atga------aaaaatat---------------------------------------------aaaraaaaat----tgacca------------------------tact--------catgtctagbacat-------------atccgtakcy-gacactc-accccc----------------------------gagtmtgagttacatggatc-------aagatg--------gt----ttattgagcaactt-ctttctgt-------aagaatcccc---------atgac-------gatggttttgcagtttgccggagttgatcctttgcaagcaggaaatgtagttcagttggta----------------------------------------------------------------------------------------------------------------------------------------------------------------------------------------------------------------atggttttgggcctcacggtcggatggatttcaacrtacatctttagagtctcgaataaggaaatgacgtacgctcaacaattacgtgactatgaagtcaaagtcatggaggttttt-------------------------------------------tgttt----------ct-----------------------------------------------------------------a---------------------------------------------cac----------ttttctctcccaa----------t-ttttaga--------------------tatatctt-cc-aaattggtgytctactgg-----------ttgcc-acattgctttgct-------------------------------------------------------------ctt-aatctgcagcaaar-grrk-----------------ttt---------------------wwttctttatcgtgc---------tcca---------gaactatgt-agcc--------------------------attttggata------------------------------------------------------------------------------------------------------------------------------------------------------------------------------------------------------------------------------------------------------------------------------------------------------------------------------------------------------------------------------------------------------------------------------------------------------------------
>I28631_M054_Malvaceae_Trochetiopsis_benjaminae_seq1
---------------------------------------------------------------------------------------------------------------------------------------------------------------------------------------------------------------------------------------------------------------------------------------------------------------------------------------------------------------------------------------------------------------------------------------------------------------------------------------------ttaatgcacatcttactttt----------------------------tgcattccccaacaaaac----tagaca------------------------tcctattttcag-tttatcttct--------------aatgttttata--aatttat-agtatg----------------------------atttatgagtaccgtgcatc-------aagatg--------gt----ttattaagcaattt-ctttctgt-------aattatccgt---------gcaat-------gatgattatgcagtttgctggagttgatcctttacaagcaggaaacgtagttcagttagta----------------------------------------------------------------------------------------------------------------------------------------------------------------------------------------------------------------ctggttttgggcctcacagttggatggatttcgacatacatctttagagtctctaacaaggaaatgacctacgctcaacaactacgtgactatgaagtgcaagtcatgcagg-ttta-------------------------------------------cattt----------ct-----------------------------------------------------------------a---------------------------------------------cttt---------tttttccgtccaa----------cttttttgg--------------------tttatttt-cc-aaattggttttctacttg-----------ttgca---------------------------------------------------------------------------tgt----------------agtt--------------attttt---------------------atttccatattgtgc---------tgaaataa----tgaagtatgt-agcc---------------------------tttaggatatggt-aaaa---------------------------------------------tcattaatatggtttcaca--------gtaaattcaat----------------------------------------------------------------------------------------------------------------------------------------------------------------------------------------------------------------------------------------------------------------------------------------------------------------------------------------------------------------------
>I28632_M055_Malvaceae_Eriolaena_candollei_seq1
------------------------------------------------------------------------------------------------------------------------------------------------------------------------------------------------------------------------------------------------------------------------------------------------------------------------------------------------------------------------------------------------------------------------------------------------------------------------------------------------------------ccttt---------------------------ttgcattccccaacaaaat----tagaca------------------------tcctattttcag-tttatcttct--------------catgttttataa-aatttat-agtttg----------------------------atttatgagtaccgtgcatc-------aagatg--------gt----ttatwgagmaattt-ctttctgt-------aakyatccct---------ryrat-------gatgattatgcagtttgcwggagttgatcctttacaagcagsaaayrtagttcagttrgtw----------------------------------------------------------------------------------------------------------------------------------------------------------------------------------------------------------------ctkgttttgggcctcacagttggatggatttcgacatacatctttagagtctctaacaargaaatgacctatgctcwacaactacgtgactatgaagtgcaagtcatgcagg-ttta-------------------------------------------cattt----------ct-----------------------------------------------------------------a---------------------------------------------c-tt---------ttttvcbghccaa----------c-ttttdgg--------------------tttatntt-cc-aaattggttttctactgg-----------ttgca---------------------------------------------------------------------------tgt----------------hgwt--------------gytttw---------------------wttycyttatcgtgc---------tgaactag----tgaactatgt-agcc---------------------------ttkaggrtatggt-aaca---------------------------------------------tcatgaawatggttkcaca--------gtaaattacatg-tttat---------------------------cttttagatt--------------------------------------------------------------------------------------------------------------------------------------------------------------------------------------------------------------------------------------------------------------------------------------------------------------------------
>I28633_M056_Malvaceae_Adansonia_digitata_seq1
----------------------------------------------------------------------------------------------------------------------------------------------------------------------------------------------------------------------------------------------------------------------------------------------------------------------------------------------------------------------------------------------------------------------------------------------------------------------------------------------------------atccttt--------tgtgt------------------gttccacaatgaaat----tagata------------------------tgctattttcgc-ttaatcttccaagttt------ttttttttttttyw-aatttat-agcatg----------------------------ttttacgagtacaatgcat--------gatatg--------gt----ttatcgagcaattt-ctttcagt-------aagaatcccc---------atgac-------vatggttttgcagtttgtcggagttgatcctttacaagcdggaaatgtagttcagttggta----------------------------------------------------------------------------------------------------------------------------------------------------------------------------------------------------------------atggtattgggcctcacagttggatggatctcaacatacatcttcagagtctcgaacaaggaaatgacgtacgctcaacaattacgtgactacgaagtcaaagtcatggaggttttt-------------------------------------------agttt----------ct-----------------------------------------------------------------a---------------------------------------------cac----------tttccttttccaat---------t-ttttaga--------------------tatatctt-cc-aaattggtgctctactgg-----------ttgccaacattgctctgct-------------------------------------------------------------cttaaatccgcaaaaagg-aagt-----------------ttt---------------------atttctgtatcatgt---------tgca---------gaactatgt-agcc--------------------------tttttggatatggt-aaaa---------------------------------------------tcatcgatatgaacatac------------------------------------------------------------------------------------------------------------------------------------------------------------------------------------------------------------------------------------------------------------------------------------------------------------------------------------------------------------------------------------------
>I28635_M058_Malvaceae_Byttneria_aculeata_seq1
----------------------------------------------------------------------------------------------------------------------------------------------------------------------------------------------------------------------------------------------------------------------------------------------------------------------------------------------------------------------------------------------------------------------------------------------------------------------------------tttcgtttt-----acaaatttccttactct-------------------------------trykkayagcaaaat----tagaca------------------------tgctgcttttgc-tttatcttctcga--------------gtcctgtat-agtttcttaatatg----------------------------atcaatgastaatgtgtgts-------gagacg--------rt----ttagsgag--attt-cttactct-------aaaacttcat---------gtgatt----cttatggttatgcagtttgttggagttgatccattacaggcaggcaatgtagttcagttggtt----------------------------------------------------------------------------------------------------------------------------------------------------------------------------------------------------------------cttgttttgggcctcacggtaggatggatttcgacatacatmtttagagtmtcgaacaaggaaatgacatacgcgcaacaattacgtgactatgaagagaaagtmatgcagg---------------------------------------------ttwcattytg---------------------------------------------------------------------------a---------------------------------------------yac----------tttcctcttctgg----------t-ttttagga-----------------ctratatttt-cc-aaaatgatcctcaactgg-----------ttgca-aaatcgcttaatc-------------------------------------------------------------ctt-------------------------------------tct---------------------atgcattgattccat----attgatcctc--------aaatwwrat---------------------------wmsatatccacatatgga-aaaa------------------------------------------------------------------------gtaagtgt-------------------------------------------------------------------------------------------------------------------------------------------------------------------------------------------------------------------------------------------------------------------------------------------------------------------------------------------------------------------------
>I28636_M059_Malvaceae_Pterospermum_pierrei_seq1
---------------------------------------------------------------------------------------------------------------------------------------------------------------------------------------------------------------------------------------------------------------------------------------------------------------------------------------------------------------------------------------------------------------------------------------------------------------------------------------------------------------------------------------------------------------------------------------------------------------------------------------------------------------------------------------------------------------------------------------------------rmaattt-ctttctak-------awgrakcyyt---------rtgac-------gatgattatgcagtttgttggagttgatcccykwcaagcagravatrwwgwtmagttggta----------------------------------------------------------------------------------------------------------------------------------------------------------------------------------------------------------------atggtattgggyctcacagttggatggatttcaacttacatctttagagtctcaaacaaggaaatgacgtatgcgcaacaattacgtgactatkmakkmaarkwyryrmwgg-ttyw-------------------------------------------cattt----------at-----------------------------------------------------------------a---------------------------------------------catt---------kttrrkywmtcwa------------------------------------------------ct-rgwtmggygt-----------ag------------atgttattatatt----------a------------------------------------------------------------------------------------------tww---------------------ayytcywy-----------------------------rakmtwgatgggga--------------------------cctgcggacgggat-agga-----------------------------------------taggtcttcgctatgc------------------------------------------------------------------------------------------------------------------------------------------------------------------------------------------------------------------------------------------------------------------------------------------------------------------------------------------------------------------------------------------------
>I28637_M060_Malvaceae_Duboscia_vifidiflora_seq1
---------------------------------------------------------------------------------------------------------------------------------------------------------------------------------------------------------------------------------------------------------------------------------------------------------------------------------------------------------------------------------------------------------------------------------------------------------------------------------------------------agatgtctggctcc-ccag---gttgtgctttatcagtaatctctcttcaactgaaaggtgtgattgactta--------atttaatacttgcctgctgcatcc---tttat---------------------------------------------g----------------------------aggaatgagcaccatatatc-------aacatg-------------gttagtgagaaattt-gtt--tgt-------aagaatctct---------acctt-------gatgtgtatgcagtttgctggagttgatcctttacaagcaggaaatgttgttcagttagta----------------------------------------------------------------------------------------------------------------------------------------------------------------------------------------------------------------atggttttggggctcactgtcggatggatttcaacatacatctttagagtctcaaataaggaaatgacatatgctcaacaattacgtgactatgaagtcaaagtcatggagg-tctg-------------------------------------------cattt----------ct-----------------------------------------------------------------a---------------------------------------------cact---------tttactcttccaa----------g-t-ttagga-----------------ctaatatctt-gc-aaattggtgt--actttg-----------ttgcc-acattgctgcact---------------------------------------------ctttt-atacatctggttt-tgtttgccatgaag-aagt-----------------tt-----------------------tttcctt--catgt---------ttca---------gaactattt-tgca---------------------------ttctgtactaaaa--------------------------------------------------tt----------------------------------------------------------------------------------------------------------------------------------------------------------------------------------------------------------------------------------------------------------------------------------------------------------------------------------------------------------------------------------------------------------
>I28638_M061_Malvaceae_Basiloxylon_brasiliensis_seq1
-----------------------------------------------------------------------------------------------------------------------------------------------------------------------------------------------------------------------------------------------------------------------------------------------------------------------------------------------------------------------------------------------------------------------------------------------at-----------------------atttgattaattc-atta------atggacgtccatactct--------tttgt------------------gttttacatggaaac----tagaca------------------------tgctatttctgcttttatcttctcaa-------------gtttttgtaa-aatttgt-aatatg----------------------------attt--gagtattttgcatc-------aagatg--------gt----ttattgagcaattt-ctttcgtt-------aagaatccct----------tgac-------aatggttatgcagtttgctggagttgatcctctacaagcaggaaacgtagttcagttggta----------------------------------------------------------------------------------------------------------------------------------------------------------------------------------------------------------------atggttttgggcctaacagttggatggatttcaacatacatctttagagtctcaaacaaggaaatgacgtatgctcaacaattacgtgactatgaagtcaaagtcatgcagg-ttta-------------------------------------------cattt----------cc-----------------------------------------------------------------a---------------------------------------------cac-----------tttttcgtctaa----------t-tttttgg--------------------actatctt-cc-aaatcggtgctctgctgg-----------ttgcc-agattgctt--ct-------------------------------------------------------------ctt-aatctgcaacaaag-atgt-----------------tta---------------------atttctttatcgtgt---------ttca---------gaactatgt-agtc---------------------------tttcgggtatggt-aaaa---------------------------------------------tagtcaacacaacatat-------------------------------------------------------------------------------------------------------------------------------------------------------------------------------------------------------------------------------------------------------------------------------------------------------------------------------------------------------------------------------------------
>I28639_M249_Malvaceae_Gyranthera_amphibiolepis_seq1
------------------------------------------------------------------------------------------------------------------------------------------------------------------------------------------------------------------------------------------------------------------------------------------------------------------------------------------------------------------------------------------------------------------------------------------------------------------------------caaatat-atga------aaaaacat---------------------------------------------agaaaaaagt----tgtgca------------------------tatc--------tgtgtcgagtatat-------------atccatatcc-aacactc-a-tcca----------------------------gagtctgagtaacatggatc-------aagatg--------gt----ttattgatcaattt-ctttctgt-------aagaatcccc---------atgat-------gatggttttgcagtttgccggagttgatcctttacaagcaggaaatgtagttcagttggta----------------------------------------------------------------------------------------------------------------------------------------------------------------------------------------------------------------atggttttgggcctcacggtcggatggatttcaacatacatctttagagtctcgaacaaggaaatgacgtacgctcaacagttacgtgactatgaagtcaaagtcatggaggttttt-------------------------------------------tgttt----------ct-----------------------------------------------------------------a---------------------------------------------cac----------ttctctcttccaa----------t-ttttaga--------------------tatatctt-cc-aaattggtgctctactgg-----------ttgcc-acattgctttgct-------------------------------------------------------------ctt-aatctgcagcaaag-aagt-----------------ttt---------------------atttctttatcgtgt---------tcca---------gaactatgt-agcc--------------------------tttttggatacggt-aaaa---------------------------------------------tcatcaatac--------------------------------------------------------------------------------------------------------------------------------------------------------------------------------------------------------------------------------------------------------------------------------------------------------------------------------------------------------------------------------------------------
>I28640_M062B_Malvaceae_Diplodiscus_paniculatus_seq1
--------------------------------------------------------------------------------------------------------------------------------------------------------------------------------------------------------------------------------------------------------------------------------------------------------------------------------------------------------------------------------------------------------------------------------------------------------------------------------------------------------------------------------------------------------ataaaat----tatgca------------------------tgctattttwty-tktwtcktrwctasgcttcttttttttttttctgaa-gttttat-aatatg----------------------------atttatgagttcwatgcatc-------aagatg--------------tttttgagcaattt-ctattgtt-------aagaatcccc----------tgac-------aatggttatgcagtttgctggagttgatcctttgcaagcaggaaatgtagttcagttggta----------------------------------------------------------------------------------------------------------------------------------------------------------------------------------------------------------------atggttttgggcctcacagttggatggatttcaacatacatctttagagtctcaaataaggaaatgacgtatgctcaacaattacgcgactatgaagtcaaagtcatgcagg-tttc-------------------------------------------cattt----------cc-----------------------------------------------------------------a---------------------------------------------cag----------ttt-ttcttccatt---------t-ttttttc--------------------------------tttttggaactctagtgg-----------ctgcc-acattrctgtgct-------------------------------------------------------------ctt-aatctgaamy-----------------------------------------------------------------------------------------------------------------------------------------------------------------------------------------------------------------------------------------------------------------------------------------------------------------------------------------------------------------------------------------------------------------------------------------------------------------------------------------------------------------------------------------------------------------------------------------------------------
>I28641_M063_Malvaceae_Brownlowia_peltata_seq1
-----------------------------------------------------------------------------------------------------------------------------------------------------------------------------------------------------------------------------------------------------------------------------------------------------------------------------------------------------------------------------------------------------------------------------------------------------------------------------------------------------------ggtcct--------cgtgt------------------gttttagaataaaat----tatgca------------------------tgctatttcgtc-tttatcttgtctaggc------tttttttttttgaa-gttttat-aatatg----------------------------atttatgagttctacgcatg-------aagatg--------------tttttgagcaattt-ctgttgtt-------aagaatcccc----------tgac-------aatggttatgcagtttgctggagttgatcctttgcaagcaggaaatgtagttcagttggta----------------------------------------------------------------------------------------------------------------------------------------------------------------------------------------------------------------atggttttgggcctcacggttggatggatttcaacatacatctttagagtctcaaataaggaaatgacgtatgctcaacaattacgtgactatgaagtcaaagtcatgcagg-tttc-------------------------------------------cattt----------cc-----------------------------------------------------------------a---------------------------------------------cag----------ttt-tccttccatt---------g-ttttt----------------------------------attttggaactctagtgg-----------ctgcc-acattgctttgct-------------------------------------------------------------ctt-aatctgaaacaaag-atgt-----------------ttt--------------------tgtttctgttttgtgt---------ttca---------gaaccataa-agcctatg---------------ccta-----cttagtagtggc-aaaattgatcttta-----------------------------------tcttctaaatta------------------------------------------------------------------------------------------------------------------------------------------------------------------------------------------------------------------------------------------------------------------------------------------------------------------------------------------------------------------------------------------------
>I28642_M064_Malvaceae_Burretiodendron_esquirolii_seq1
---------------------------------------------------------------------------------------------------------------------------------------------------------------------------------------------------------------------------------------------------------------------------------------------------------------------------------------------------------------------------------------------------------------------------------------------------------------------------------------------------------gacacctt-----acttttgtgc----------------attccacagcaaaat----tagtca------------------------tgctatttttgg-tttatcttctcat-------------gtttttgtaa-aatttat-----------------------------------------gggtatcatgtatc-------aagatg--------gt----ttattgaacaattt-gtctgtgta----agaagaatccct---------gtgac-------gatgattatgcagtttgttggagttgatcctttacaagcaggaaacgtagttcagttggta----------------------------------------------------------------------------------------------------------------------------------------------------------------------------------------------------------------atggttttaggcctcacagttggatggatttcaacgtacatctttagagtctcaaacaaggaaatgacttatgcgcaacaattacgtgactatgaagtcaaagtcatgcagg-ttta-------------------------------------------cattt----------ct-----------------------------------------------------------------a---------------------------------------------cat----------ttttctcttcc-----------------------------------------------------aaattggttctctactgg-----------ttaca---------------------------------------------------------------------------tgt----------------aggtgt---------------ttt---------------------atttctttaatcgttct------------------tttcactgtgacagac-------------------------ttatctttagattgt--------------------------------------------------ttgttaatgtagaayctacctgttt-----------------------------------------------------------------------------------------------------------------------------------------------------------------------------------------------------------------------------------------------------------------------------------------------------------------------------------------------------------------------------------
>I28643_M065_Malvaceae_Hermannia_flammea_seq1
------------------------------------------------------------------------------------------------------------------------------------------------------------------------------------------------------------------------------------------------------------------------------------------------------------------------------------------------------------------------------------------------------------------------------------------aagctat------------------------tttgatttcttt-----------------------------------ttttgc------------------gcttaataacaaaat----tagact------------------------tgctgttttcgc-tttatcttcccag-------------atttctgcaatgatttat-tatatg----------------------------attagtgagtattaggcatc-------aagaaa--------at----ttagtgaaaatttt-cttgatct-------aaatatcctt---------atgat-------gatggttttgcagtatgctggagttgatcctttacaagctggaaatgtagttcagttggta----------------------------------------------------------------------------------------------------------------------------------------------------------------------------------------------------------------ttggttttgggccttacagttgggtggatttcaacatacatctttagagtctcaaacaaagaaatgacatatgctcaacaattacgggactatgaagacaaagtcatgcagg-ttta-------------------------------------------cattt----------ct-----------------------------------------------------------------t---------------------------------------------aac----------ttctctcttccaa----------t-tttaaggag----------------caaatatctt-ct-aaattgatgctcaactgg-----------ttgca-agattgcttaact---------------------------------------------atttttatgcatctg-ttt-cttctgcaacaaag-aagt-----------------tcc---------------------agttctttatta---------------------------------------------------------------------------------------------------------------------------------------------------------------------------------------------------------------------------------------------------------------------------------------------------------------------------------------------------------------------------------------------------------------------------------------------------------------------------------------------------------------------------------------------
>I28644_M066_Malvaceae_Thomasia_solanaceae_seq1
---------------------------------------------------------------------------------------------------------------------------------------------------------------------------------------------------------------------------------------------------------------------------------------------------------------------------------------------------------------------------------------------------------------------------------------tgacggatat------------------------tttgattaattc-attt------ttggatgtccttgctct--------tgtgt------------------gtttaataacaaaat----cagaca------------------------ttctgtttgc---tttatcttctcaa-------------gtttcatcaa-aacttat-aatatg----------------------------attgatgggtgccatgaatc-------aagatg--------gt----ttagtgagcaattt-ctttctgt-------aagaatccct---------gtgat-------gatggttatgcagtttgctggagttgatcctttacaagccggaaatgtagttcagttggta----------------------------------------------------------------------------------------------------------------------------------------------------------------------------------------------------------------ctggttttgggcctcaccgttggatggatttcaacatacatctttagagtctcgaacaaggaaatgacttatgctcaacaattacgtgactatgaagacaaagtcatgcagg-ttta-------------------------------------------cattt----------ct-----------------------------------------------------------------a---------------------------------------------aact---------ttttgtcttccaa----------t-ttctaggg-----------------tcaatgtctt-cc--aattgatgctc-------------------gcc-acattgctttagg---------------------------------------------cttttgatgca-ttgattt-catctgcaacaaag-aatt-----------------ttc---------------------atttatttattgtag-------------------tcagagctatgt-agcc---------------------------ttttggatatggt-aaga---------------------------------------------ttatcaacacaacagtgca--------ttaaaatgca-----------------------------------------------------------------------------------------------------------------------------------------------------------------------------------------------------------------------------------------------------------------------------------------------------------------------------------------------------------------------
>I28645_M067_Malvaceae_Guichenotia_ledifolia_seq1
--------------------------------------------------------------------------------------------------------------------------------------------------------------------------------------------------------------------------------------------------------------------------------------------------------------------------------------------------------------------------------------------------------------------------------------------------------------------------ttgattaattc-attt------ttggatgtccttgctct--------tgtgt------------------gtttaataacaaaat----cagaca------------------------ttctgtttgc---tttatcttctcat-------------gtttcttgaa-aacttat-aatatg----------------------------attgatgggtaccatgcatc-------aagatg--------gt----ttagtgagcaattt-ctttctgt-------aagaatccct---------gtgat-------gatggttatgcagtttgctggagttgatcctttacaagccggaaatgtagttcagttgcta----------------------------------------------------------------------------------------------------------------------------------------------------------------------------------------------------------------ctggttttgggcctcacagttggatggatttcaacatacatctttagagtctcgaacaaggaaatgacttatgctcaacaattacgtgactatgaagacaaagtcatgcagg-ttta-------------------------------------------cattt----------ct-----------------------------------------------------------------a---------------------------------------------aac----------ttttgtcttccaa----------t-ttctagga-----------------ccaatgtctt-cc--aattgatgctcaactga-----------ttgcc-acattgctttagg---------------------------------------------cttttgatgca-ttggttt-catctgcaacaaag-aatt-----------------ttc---------------------atttatttattgtag-------------------tcagagctatgt-agcc---------------------------ttttggaaatggtaaaga---------------------------------------------ttatcgacacaacagtgca--------t--------------------------------------------------------------------------------------------------------------------------------------------------------------------------------------------------------------------------------------------------------------------------------------------------------------------------------------------------------------------------------
>I28646_M068_Malvaceae_Helmiopsis_sp_seq1
----------------------------------------------------------------------------------------------------------------------------------------------------------------------------------------------------------------------------------------------------------------------------------------------------------------------------------------------------------------------------------------------------------------------------------------------------------------------------------------atttattaatacacatcttactttt---------------------------ttgcattccccaacaaaat----tagata------------------------tmytattttcrg-tttatmwtyt--------------mwtywtttawaa-watttrt-agtwtg----------------------------atttatgagtaccgtgcatc-------aagatg--------gt----ttattgagcaattt-ctttctgt-------aaktayccct---------ryrat-------gatgattatgcagtttgctggagttgatcctttacaagcaggaaahgyagttcagttvgta----------------------------------------------------------------------------------------------------------------------------------------------------------------------------------------------------------------ctkgttttgggcctcacagttggatggatttcgacatacatcttyagagtctctaacaaggaaatgacctatgctcaacadctacgtgactatgaagtgcaagtcatgcagg-ttta-------------------------------------------cattt----------ct-----------------------------------------------------------------a---------------------------------------------c-tt---------ttttcccgtccaa----------c-tttttgg--------------------tttatktt-cc-aaattggttytctacygg-----------ttgcr---------------------------------------------------------------------------tgt----------------wgwt--------------gttttt---------------------atttccttatcgtgc---------tgaactag----tgaactatgt-agcc---------------------------tttaggatatggt-aama---------------------------------------------tcatgaatatggttgcaca--------gtaaattacatgatttac---------------------------cttttagay---------------------------------------------------------------------------------------------------------------------------------------------------------------------------------------------------------------------------------------------------------------------------------------------------------------------------
>I28647_M069_Malvaceae_Cheirolaena_linearis_seq1
-------------------------------------------------------------------------------------------------------------------------------------------------------------------------------------------------------------------------------------------------------------------------------------------------------------------------------------------------------------------------------------------------------------------------------------------------------------------------------------------------------------------------------------------------ttccccaacaaaat----tagaca------------------------tcctattttcag-tttatcttct--------------catgctttataa-aatttat-agtgtgatttatttatttaaaattttctagtatcatttatcagtaccgtgcatc-------aagatg--------gt----ttattgagcaattt-ctttctgt-------aattatccct---------gcaat-------gatgatcatgcagtatgctggagttgatcctttacaagcaggaaacgtagttcagttagtg----------------------------------------------------------------------------------------------------------------------------------------------------------------------------------------------------------------ctggttttgggcctcacagttggatggatttcgacatacatctttagagtctctaacaaggaaatgacctatgctcaacaactacgtgactatgaagtgcaagtcatgcagg-tcta-------------------------------------------cattt----------ct-----------------------------------------------------------------a---------------------------------------------c-tt---------ttttcctgtccta----------c-gttttgg--------------------tttatttt-tc-taattggttttctactgg-----------ttgaa---------------------------------------------------------------------------tgt----------------agtt--------------gctttt---------------------attttcttatcgtgc---------tgaactag----tgaactatgt-agcc---------------------------tttaggacatggt-aaaa---------------------------------------------tcatgaatatggtttcaca--------gtaaattctatgattta----------------------------------------------------------------------------------------------------------------------------------------------------------------------------------------------------------------------------------------------------------------------------------------------------------------------------------------------------------------
>I28648_M070_Malvaceae_Helmiopsiella_madagascariensis_seq1
--------------------------------------------------------------------------------------------------------------------------------------------------------------------------------------------------------------------------------------------------------------------------------------------------------------------------------------------------------------------------------------------------------------------------------------------------------------------------------------------ayckwaatggaac---gtttt---------------------------aaacgttagggamcaaarygatayrgamr------------------------ccaaayktthrg-kwhmwyttmta------------acatkwwyymtaa-aatttat-agtwtg----------------------------atttatgagtacygtgcatc-------aagatg--------gt----ttattgagcaattt-ctttctgy-------aaktatccct---------vhdat-------gatgattatgcagtttgctggagttgatcctttacaagcaggaaahgtagttcagttdgta----------------------------------------------------------------------------------------------------------------------------------------------------------------------------------------------------------------ctdgttttgggcctcacwgttggatggatttcdacatacatctttagagtctctaamaaggaaatgacctatgctcaacaactacgtgactatgaagtgcaagtcatgcagg-ttta-------------------------------------------cattt----------ct-----------------------------------------------------------------a---------------------------------------------c-tt---------ttttccbgtccaa----------c-tttttgg--------------------tttatktt-cc-aaattggttttctactgg-----------ttgca---------------------------------------------------------------------------tgt----------------wgwt--------------gttttt---------------------atttccttatcgtgc---------tgarctaa----tgaactatgt-agcc---------------------------tttaggrtatggt-aama---------------------------------------------tcatgaatatggttkcaca--------gwaawtyacgtgatttat---------------------------cttttagrtkr-------------------------------------------------------------------------------------------------------------------------------------------------------------------------------------------------------------------------------------------------------------------------------------------------------------------------
>I28649_M071_Malvaceae_Goethalsia_meiantha_seq1
------------------------------------------------------------------------------------------------------------------------------------------------------------------------------------------------------------------------------------------------------------------------------------------------------------------------------------------------------------------------------------------------------------------------------------------------------------------------------ctaatgtaaattctaaagacagacttccaggctcc-ccag---gttgtgc-ttatcagtaatttctttttggccgcaaggtgtgattaactta--------atttgatacttgcctgctgtatcct--tttat---------------------------------------------g----------------------------atgaatgggtgccatacatc-------aacgag-------------gttggtgagaaattt-gtttgt---------aataatccct---------gcatt-------ggtgtttatgcagtttgctggagttgatcctttacaagcaggaaatgttgttcagttagta----------------------------------------------------------------------------------------------------------------------------------------------------------------------------------------------------------------atggtgttggggctcactgttggatggatttcaacatacatctttagagtctcaaataaggaaatgacatatgctcaacaattacgtgactatgaagtcaaagtcatggagg-tttg-------------------------------------------cattt----------ct-----------------------------------------------------------------a---------------------------------------------cact---------tttactcttccag----------a-tgttagga-----------------cgaatatctt-gc-aaattggtgt--acttta-----------ttgcc-gcattgcttcact---------------------------------------------cgttt-atatatctggttt-tgtctgaaatgacg-aagt-----------------ttt---------------------atttcctt--catgt---------tcct---------gaactatgt-agca---------------------------ttc------------------------------------------------------------------------------------------------------------------------------------------------------------------------------------------------------------------------------------------------------------------------------------------------------------------------------------------------------------------------------------------------------------------------------------------------------------------------
>I28650_M072_Malvaceae_Clappertonia_ficifolia_seq1
----------------------------------------------------------------------------------------------------------------------------------------------------------------------------------------------------------------------------------------------------------------------------------------------------------------------------------------------------------------------------------------------------------------------------------------------------------------------------------ctt-------cyaaracaaattccgggctcc-----tatgttgtgc-ttats---wttytytcyctgactgcaaggt-----------------------------------------------gttattggcctaatataatatacawgwytrytrtyatkmtttat----------------------------------gatygwtgaghdccatgaatm-------aacatg--gntawbgt----taagtgagraawtktgttttktt-------aagdatcmcag-------tghgtt------ggtgttttatgcagtttgctggagttgatccwttamaagctggaawyrktgwtcabytagkmmtgkttttggggctmamagttggwwkgwtytcrayatamatcttdagagtctmawwtaargawatkmmatmkkmtmaamdawtacrtgastakkwhkhtrawgbcatrkagkthtgbrtctctwmamtbyyhtcaawatttggkhtdawhtctkkcamattktwytamttgtgtkcytcactcttttggaaacattgttcagctagtaatggttttggggctcacagttggatggatttcaacatacatctttagagtctcaaataaggaaatgacatatgctcaacaattacgtgactatgaagttaaagtcatggagg-tttg-------------------------------------------catctc---------------------------------------------------------------------------------------------------------------------------------------ttaacttcttcaa----------t-ttttcggact-------------gactaaattcct-gc-aaattg--------------------tatttactcagactcttatgat--------g--------------------------------------------------------catctgctacaaag---------------aaa----ttt---------------------atttccttgtcatgttt-cacagttcca---------taactatat------------------------gtatagccttctgtgctaaga--------------------------------------------------ttaccaacaagatagca-------------------------------------------------------------------------------------------------------------------------------------------------------------------------------------------------------------------------------------------------------------------------------------------------------------------------------------------------------------------------------------------
>I28652_M074_Malvaceae_Hildegardia_barteri_seq1
----------------------------------------------------------------------------------------------------------------------------------------------------------------------------------------------------------------------------------------------------------------------------------------------------------------------------------------------------------------------------------------------------------------------------------------------------------------------------------------ta------atggacgtccatact----------cgtgt------------------gttttacatggaaat----aacaca------------------------tgctatttccgc-tttatcttcacaa-------------atttttgtaa-aatttgt-aacatg----------------------------atttatgaatactatgcatc-------aggatg--------gt----ttattgagcaattt-cttttgtt-------aagaatccct----------tgac-------aatggttatgcagtttgctggagttgatcctctacaagcaggaaacgtagttcagttggta----------------------------------------------------------------------------------------------------------------------------------------------------------------------------------------------------------------atggttttgggcctcacagttggatggatttcaacatacatctttagagtctcaaacaaggaaatgacatatgctcaacaattacgtgactatgaagtcaaagtcatgcagg-ttta-------------------------------------------cattt----------cc-----------------------------------------------------------------a---------------------------------------------cact---------ttttttctctcta----------t-tttttgg--------------------actatctt-cc-aaaacgg-------------------------------ttgctttact-------------------------------------------------------------ctt-aatctgcaacaaag-atgt-----------------ttg---------------------atttcttta--gtgt---------ttca---------gaactatgt------------------------t----tccttttgtataaggt-aaaa---------------------------------------------ttatcaacccaccatatat--------ctagattcttttcactttggta--------------------------------------------------------------------------------------------------------------------------------------------------------------------------------------------------------------------------------------------------------------------------------------------------------------------ga-------------------------------------
>I28653_M168_Malvaceae_Theobroma_cacao_seq1
------agat-----------------------------------------------------------------------------------------------------------------------------------------------------------------------------------------------------------------------------------------------------------------------------------------------------------------------------------------------------------------------------------------------------------------------------gagacattat------------------------ttcaattaattc-attt------atggacgtccttactct--------tgtct------------------gttttataacaaaat----taggct------------------------ccctatttttgc-tttatcttctcaag------------tttttcgtag-aacttat-aatatg----------------------------attgatgagcaccttgcacc-------aagatg--------gt----ttagtgagtaattc-ctttctgt-------aagaatccct---------gtgat-------gatggttatgcagtttgccggagttgatcctttacaagcaggaaatgtagtacagttggta----------------------------------------------------------------------------------------------------------------------------------------------------------------------------------------------------------------ttggttttgggcctcacagttggatggatttcaacatacatctttagagtctcaaacaaggaaatgacatatgctcaacaattacgtgactatgaagacaaagtcatgcagg-tttg-------------------------------------------catct----------ct-----------------------------------------------------------------a---------------------------------------------cac----------ttttctcttccaa----------t-gtttagga-----------------ctaatatctt-cc-aaattggttctctactcg-----------ttgcc-acattgctgtact--------------------------------------------gttttttaggcatttggtttcatcttgccgcaaag-aagt-----------------ttt---------------------atttccttatcatgc---------ttca---------gaaccatgc-agcg---------------------------ttttggctatagt-aaaa---------------------------------------------ttatcaacaca-------------------------------------------------------------------------------------------------------------------------------------------------------------------------------------------------------------------------------------------------------------------------------------------------------------------------------------------------------------------------------------------------
>I28654_M105_Malvaceae_Pachira_aquatica_seq1
-----------------------------------------------------------------------------------------------------------------------------------------------------------------------------------------------------------------------------------------------------------------------------------------------------------------------------------------------------------------------------------------------------------------------------------------------------------------------------------------a------atggacatccttacttt--------gatgt------------------gttccaggacgaaat----tagaca------------------------tgctatttttgc-tttatcatctcga-------------gtttttgtaa-aatttat-agtatg----------------------------atttacgagtacaatgcat--------gatatg--------gt----ttatcgagcaattt-ctttctgt-------aagaatcccc---------atgac-------gatggttttgcagtttgccggagttgatcctttgcaagcaggaaacgtagttcagctggta----------------------------------------------------------------------------------------------------------------------------------------------------------------------------------------------------------------atggttttaggcctcactgtcggatggatttcgacatacatctttagagtctcgaacaaggaaatgacgtacgctcaacaattacgtgactatgaagccaaagtcatggaggttttttttttttttttt----------------------------tccttttt----------ct-----------------------------------------------------------------a---------------------------------------------cac----------tttcctcttccaa----------t-ttttaga--------------------tttatctt-cc-aaattggtgctctactgg-----------ttgcccacattgctctgct-------------------------------------------------------------cttaaatctgcaaaaagg-aagt-----------------ttt---------------------atttctttatcgtgt---------ttca---------gaacta--------------------------------------------------------------------------------------------------------------------------------------------------------------------------------------------------------------------------------------------------------------------------------------------------------------------------------------------------------------------------------------------------------------------------------------------------------------------------------------------------------------
>I28655_M148_Malvaceae_Robinsonella_mirandae_seq1
---wayatat-----------------------------------------------------------------------------------------------------------------------------------------------------------------------------------------------------------------------------------------------------------------------------------------------------------------------------------------------------------------------------------------------------------------------------gagatgcaat------------------------attgattaatcc-atta------atggacggcctta------------------------------------ttcctcagcaaaat----taggcat-----------------------tkctattttygc-tttatctkctcaw------------gttttttgtaa-aatttat-agcatg----------------------------aattatgrgtrccatkcayc-------arsatc--aagatggs----ttwttgagcaattt-ctttctrt-------aagaatctccw-tgaccycatgat-------gatggttatgcagtttgtgggagttgatcctttncaagcaggaaatgtagttcadttggta----------------------------------------------------------------------------------------------------------------------------------------------------------------------------------------------------------------ttggttttaggcctcacaattggatggatttcaacatacatctttagagtctcgaacaaggaaatgacgtacgctcaacaattacgcgactatgaagtcaaagtcatgcagg-tttt-------------------------------------------tkttt----------ct-----------------------------------------------------------------a---------------------------------------------caht---------tttctccttycad----------c-ttttagg--------------------tatatckt-my-aaaytggtg-tctaccgg-----------ttgcc-gaatkcctttrcy-------------------------------------------------------------ctt-aayctgcaacaaag-aagt-----------------ttt---------------------atttctytatc----------------------------actmtgt-agcc--------------------------ttttwgggtgtytt-cataatcgg----------------------------------------ttggagacrtgwaatwtyw--------cact-----------------------------------------------------------------------------------------------------------------------------------------------------------------------------------------------------------------------------------------------------------------------------------------------------------------------------------------------------------------------------
>I28656_M002_Malvaceae_Tilia_americana_seq1
--------------------------------------------------------------------------------------------------------------------------------------------------------------------------------------------------------------------------------------------------------------------------------------------------------------------------------------------------------------------------------------------------------------------------------------------------------------------------ttgattaattc-atta------atggacgtccttactct--------tgtgt------------------gttttacaacgaaag----tagaca------------------------tgctatttccac---tatcttctcaa-------------gttcacgtaa-aatttat-aatatg----------------------------atttatgag-----tgtatc-------aagatg--------gt----ttattgagcaattt-ctttcgtt-------aagaatccc------------gac-------aatggttatgcggtttgctggagttgatcctccacaagcaggaaacgtagttcagttggtaatggtt----------------------------------------------------------------------------------------------------------------------------------------------------------------------------------------------------------atggttttgggcctcacagttggatggatttcaacatacatctttagagtctcgaacaaggaaatgacgtatgctcaacaattacgtgactatgaagtcaaagtcatgcagg-ttta-------------------------------------------cattt----------cc-----------------------------------------------------------------a---------------------------------------------cac----------ttttttcttccaa----------g-tttttgg--------------------actatctt-cc-aaattggtgctctactgg-----------ttgcc-acattgttttact-------------------------------------------------------------ttt-aatctgcaacaaag-atgt-----------------ttt---------------------atttctttatcgtgt---------ttca---------gaactctgt-agcc---------------------------ttttggatatggt-aaaa---------------------------------------------ttatcaa-----------------------------------------------------------------------------------------------------------------------------------------------------------------------------------------------------------------------------------------------------------------------------------------------------------------------------------------------------------------------------------------------------
>I28657_M180_Malvaceae_Triumfetta_lappula_seq1
--------------------------------------------------------------------------------------------------------------------------------------------------------------------------------------------------------------------------------------------------------------------------------------------------------------------------------------------------------------------------------------------------------------------------------------------------------------------------------------aaattccaagacaaatttcaaggctcc-----tatgttgtgc-ttgtg---aatttatatttgactgcaaggt-----------------------------------------------attaacggcacaatgtaatatagttgcctactgcat-gctttak---------------------------------gatttgatgagtaccatgaatc-------aaaatg-------------gttagtgggaaattt-gtttttgt-------aagaatccch---------gtgtt------gwtgttttatgcagtttgctggagttgatcctttacaagctggaaacgttgttcagttagta----------------------------------------------------------------------------------------------------------------------------------------------------------------------------------------------------------------ctggttttggggctcacggttggatggatttcaacatacatctttagagtctcaaataaggaaatgacgtatgctcaacaattacgtgactatgaagttaaagtmatggagg-tttg-------------------------------------------catctc---------------------------------------------------------------------------------------------------------------------------------------tccwctgtttcaaa---------a-tttttggt-----------------cwaaaatctt-gc-maaatg------yacttg-----------ttgtgttgyatgtttcact---------------------------------------------cattttaaacatctggttc-catctgctacaaagaaaktta---------------tttcctg-----------gtgaggatctgctttgcttgttc-------tcc----------aaacaagattggac--------------------------tgttggaagaatg---------------------------------------------------------------------------------------------------------------------------------------------------------------------------------------------------------------------------------------------------------------------------------------------------------------------------------------------------------------------------------------------------------------------------------------------------------------
>I28658_M160_Muntingiaceae_Muntingia_calabura_seq1
-----------------------------------------------------------------------------------------------------------------------------------------------------------------------------------------------------------------------------------------------------------------------------------------------------------------------------------------------------------------------------------------------------------------------------------------------------------------------------------tcaagtttcttaaattaattcaatggattt-----t----------------acagtaattatgtaattaggaaaa--aagaaatagt----------------------tgtcaaggttga--------------------------gtctgtcaaaa-aatttaa-gagttgat-----------------------tattctgttgaagatcatgtactta----------------------------------------ctttctctatatctttgcattcccta-------aacaacattgtttaatatgtattcagttcgctggagttgatccattgcaagcaggaaatgttgttcagttggtt----------------------------------------------------------------------------------------------------------------------------------------------------------------------------------------------------------------ctggttttgggccttacagttggatggatatccacatacatcttcagagtctcaaacaaggaaatgacgtatgctcagcaactacgcgattatgaaaagaaggttatggagg-tata-------------------------------------------------------------------------------------------------------------------------------------------------------------------------------------aaattttcactctgga------------ttttgtga-------------------tatatttcctcctagttgactc-------------------ctact---------------------------------------------------------------------------ctt-------------------------------------ttc---------------------atgtccttaacttttcccaaaacatccaat-----ctaagttatgtcaact-----------------acgtaccaaattccaaatataaa-gaagcacagcttcttc----------------------------tcatattatcaaaccaatagcacaaaagttgcgtcaattt------------------------------------------------------------------------------------------------------------------------------------------------------------------------------------------------------------------------------------------------------------------------------------------------------------------------------------------------------------------ttgtat-
>I9832_V002_Malvaceae_Luehea_speciosa_seq1
gatgttttattgattggtcttggagtcactgttgctggagttggcttgaaaagtggattggaggtctctgtgttcacttctaatatatgttcctattttcttgcttttaactttggctgcttttgcttttacatgcatgctttttttttattctttattcttgaaataacctaatccaatgccctgcaatagatatgagacagtattttgattaattcatttatggatgtcttttgtgtgtttaatagagaaatataactttgaagacctactgaykymwmwwsttactgcataattyataatgtcaatagacaagaaaaaggggaacagaggtgataacaggaacagagagctctgctcaatmtgatatttaaactgtcakcccctgtcccataawgctgataaaacttcatatcaattwtagacaaactattaatagagatatgtaactttcaagacctachgatgt-aactbcgaagacagacttccaggctcy-scag---ghtgtgc-ttatcaktaatttcwstttgactgcaaggtghgattgactta--------atttaatacttgcctgctgcatcc---tttat---------------------------------------------g----------------------------awgaatgagtaccntacatc-------ngcatg-------------gtbngtgagadattt-gtttctdt-------aagaatccct---------ytgtt------kvacgtttatgcagttngytggagttgatcctttacaagcdggaaatgttgttcagttagta----------------------------------------------------------------------------------------------------------------------------------------------------------------------------------------------------------------atggttttggggctcactgttggatggatctcaacatahatcttnagagtctcaaahaaggaaatgacatatgctcaacaattacgtgactatgaadtcaaagtcatggagg-tttg-------------------------------------------cgttt----------ct-----------------------------------------------------------------a---------------------------------------------cac----------tttactcttccaa----------a-ttttagga-----------------ctaatatcat-gc-aawtdgkkk----acttg-----------ttgcc-acattgcttcayt---------------------------------------------ctdtt-ayahatctggttt-catctgcaabganr-aast-----------------twt---------------------atttccht--mawgt---------ttca---------gaactrtgt-agca---------------------------ttctgtwckaaad--------------------------------------------------ttatcaacdcaatagcaca--------gtaaawkmcyyttgtctysggttatttgttaatgraggatcawcctstttgragcaaatgctatgaaattgccatgtgaaatggctccaaactaggttggaagaatgttggagttatgtagaatttagacctaattgatttgactagactactgaaatttcagtcaaaacattctgaattttgcttcccatcatagccaaacaagtttcttcaacgaatacaactcgtcagcaacatgaaatgtgagaaacctgttcttggtctaggcagcaacaggatagagaataagaaagatggttttaggctagccaatgacttggtctaggcaatcagaagaagcagaagaaagagttcttggtcatctccgaa
