# Supplementary material for: Localized Phylogenetic Discordance Among Nuclear Loci Due to Incomplete Lineage Sorting and Introgression in the Family of Cotton and Cacao (Malvaceae)
Source: Front Plant Sci. 2022 Apr 13;13:850521. doi: 10.3389/fpls.2022.850521 (PMC9043901; doi:10.3389/fpls.2022.850521)
Supplement: Supplementary file 1 [file Data_Sheet_1.ZIP › Alignments_v4/L108.fasta]

>I23352_M001_Malvaceae_Bombax_ceiba_seq1
----------------------------------------------------------------------------------------------------------------------------------------------------------------------------------------------------------------------------------------------------------------------------------------------------------------------------------------------------------------------------------------------------------------------------------------------------------------------------------------------------------------------------------------------------------------------------------------------------------------------------------------------------------------------------------------------------------------------------------------------------------------------tgcctcgatatcagctttgcagtttgaccattgtggacatagatttgctacagctgcactagatggaactgtttgcacgtggcagctggaggtgggaggcaggagcaatatccgtccaacagaatcatctctctgctttaataaccatgcatcgtatg------------tattctgctttt-aaatgctt----caggaagca-ttggc------------agtttcta-------------------------------------------------------------------------------------------------------------------------------------------------------------------------------------------------------------------------------------------------------------------------------------------------------------------------------------------------------------------------------------------------------------------------------------------------------------------------------------------------------------------------------------------------------------------------------------------------------------------------------------------------------------------------------------------------------
>I23353_M002_Malvaceae_Tilia_americana_seq1
------------------------------------------------------------------------------------------------------------------------------------------------------------------------------------------------------------------------------------------------------------------------------------------------------------------------------------------------------------------------------------------------------------------------------------------------------------------------------------------------------------------------------------------------------------------------------------------------------------------------------------------------------------------------------------------------------------------------------gagtgctccctgctgcaaatgttcctccaccttatgctcttgcctcaatatcagctttgcagtttgaccattgtggacacagatttgctactgctgcactagatggaactgtttgcacatggcagctggaggtgggaggcaggagcaatatccgtccaacagaatcatctctctgctttaacaaccatgcatcgtatg------------tattcttttttt-aaatgttt----aaagaagca-ttgac------------agtccttgctttac---------ttt-aacat----gtattt-cag-----------aattgaaacatac-atctgt-aggtatgattaa--ttgattcactgt-ctgctgc-----------------------------------------------------------------------------------------------------------------------------------------------------------------------------cctct--------------ctgtc-----tggccctgtgtg------------------gttttg----------------------ctgrg---------cgctawgtt-------------cata---------------------------ttctgrgcttcctacttt---------------cttaccccgagattaccatttcc-----------------------------------------------------------cgtatattgttgaaga------------------tttcttgcag------------------------------------attcagatt--------------------------------------------
>I23354_M003_Malvaceae_Herissantia_crispa_seq1
----------------------------------------------------------------------------------------------------------------------------------------------------------------------------------------------------------------------------------------------------------------------------------------------------------------------------------------------------------------------------------------------------------------------------------------------------------------------------------------------------------------------------------------------------------------------------------------------------------------------------------------------------------------------------------------------gtttgggaaggataaagcaacagcaacttatggggtgttgcctgctgcaaatgttgctccaccttatgctcttgcctcaatatcggccttgcagtttgaccattgtggacacagatttgttactgcagcattagatggaactgtttgcacatggcagctagaggtgggaggcagaagcaacatccgtccaacagaatcatccctctgttttaataaccatacttcgtatg------------tattctgctttt-aaatgctt----aatgaagca-tttgc------------agtctcta-----t---------ttt-gacat----gtgttt-caa-----------aactgagacatgc-atatgtgaga--gagatta--atttggtactgt-ccaagga-----------------------------------------------------------------------------------------------------------------------------------------------------------------------------ttata--------------ctctc-----tggccctatgtt------------------gtttca----------------------ctggg---------ttccaagtt-------------cata---------------------------ctctgaactatctatctt---------------gtttccctgagattacctcttta-----------------------------------------------------------cgtatgttgttaaata------------------cttcttcctg----------------------------------ttactaagatcttataatgtgtttcttcttctgt-------------------g-
>I23356_M005_Malvaceae_Lavatera_assurgentiflora_seq1
----------------------------------------------------------------------------------------------------------------------------------------------------------------------------------------------------------------------------------------------------------------------------------------------------------------------------------------------------------------------------------------------------------------------------------------------------------------------------------------------------------------------------------------------------------------------------------------------------------------------------------------------------------------------------------------------gtttgggaaggataaaacaacagcaacttatggagtgttgcctgctgcaaatgttgctccaccttatgcccttgcctcaatatcagctttgcagtttgaccattgtggacacagatttgttactgctgcactagatggaactgtttgcacttggcagctagaggttggaggcagaagcaatatccgtccaacagaatcgtctctctgctttaataaccatacttcgtatg------------tattctgctttt-taatgctt----aaagaagca-tttgc------------gctcccta-----c---------ttt-gac------atattt-tag-----------aactgaaacatga-atatgtgaga------tta--atttattagtgt-ccaagga-----------------------------------------------------------------------------------------------------------------------------------------------------------------------------ttatac------------tctatc-----tgg----------------------------------------------------------------------------------------------------------------------------------------------------------------------------------------------------------------------------------------------------------------------------------------------------------------------------------------------------------------------------------
>I23357_M006_Sphaerosepalaceae_Rhopalocarpus_longipetiolatus_seq1
------------------------------------------------------------------------------------------------------------------------------------------------------------------------------------------------------------------------------------------------------------------------------------------------------------------------------------------------------------------------------------------------------------------------------------------------------------------------------------------------------------------------------------------------------------------------------------------------------------------------------------------------------------------------------------------------------aggacaaagctacagcaacttatggagtgctgcctgctgcaaatgttcctccaccttatgctcttgcatcaatatcagctcttaagtttgaccactatgggcacagatttgctaccgcagctctagatggmactgtatgcacatggcagctggaggtgggaggaaggagcaacatccgtccaacagagtcatccctctgttttaacagccatgcatcgtatg------------tattttcttctt-ttattctt----caagaggca------------------catcctttgtctgcgt-----acttt-aatct----ttgtttg-ga-----------aacttaaaccag--atatatgaacttggtgccaaattggcccattactttgccay-------------------------------------------------------------------------------------------------------------------------------------------------------------------------gagatttctgatacatgata------------------------------------------------------------------------aaaa---------tttgcaata-------------cgta---------------------------ctttggtctctcyatag-----gttaac--ctttttg-------------atatatttgttttgagat-----------------------------------------------------------------------------------------------------------------------------------------------------------------------------------a
>I23359_M008_Malvaceae_Althaea_officinalis_seq1
---------------------------------------------------------------------------------------------------------------------------------------------------------------------------------------------------------------------------------------------------------------------------------------------------------------------------------------------------------------------------------------------------------------------------------------------------------------------------------------------------------------------------------------------------------------------------------------------------------------------------------------------------------------------------------------------------------------------------atggagtgttgcctgctgcaaatgtggccccaccttatgcccttgcctcaatatcagctttgcagttcgaccattgtggacacagatttgttactgctgcactagacggaactgtttgcacttggcagctagaggtgggaggcagaagcaatatccgtccaacagaatcatctctctgctttaataaccatacttcgtatg------------tattctgctttt-gaatgctt----aaaggagca-tttgg------------ggtcccta-----c---------ttt-cacat----atattt-taa-----------aacagaaacatgc-atacatgaga------tta--gtttatcagcgt-ccaagga-----------------------------------------------------------------------------------------------------------------------------------------------------------------------------ttata--------------ttatc-----tggccttgtgtg------------------gtttcg----------------------ctggg---------tcccaagtt-------------cata---------------------------ctctgaactt---atttc---------------ttttccctgaaattaccactttc-----------------------------------------------------------tggatattgttaaata------------------ttttttgtt------------------------------------tagtaagatcttataatgcgtttcttcttc------------------------
>I23360_M009_Malvaceae_Lagunaria_patersonia_seq1
-----------------------------------------------------------------------------------------------------------------------------------------------------------------------------------------------------------------------------------------------------------------------------------------------------------------------------------------------------------------------------------------------------------------------------------------------------------------------------------------------------------------------------------------------------------------------------------------------------------------------------------------------------------------------------------------------------------------------------ggtgtgctgcctgctgcaaatgtttctccaccttatgctcttgcctcaatatcagctttgcagtttgaccattgtggacacagatttgttactgctgcactagatggaactgtttgcacatggcagctagaggtgggaggcagaagcaatatccgtccgacagaatcatctctctgctttaataaccatgcatcgtatg------------tattctactttt-aaatg-tt----aaagaagca-ttggc------------agtcccta-----c---------ttt-aaaat----gtattt-cag-----------aactsaaacatgc-ttgtgtgaga--cggatta--atttagtactgt-tgaagga-----------------------------------------------------------------------------------------------------------------------------------------------------------------------------ttgtac------------tctgtctg--gtggccctgtgtg------------------gttttc----------------------ttggg---------tcccaagtc-------------cata---------------------------ctctgaacatcctacttt---------------gtttccatgagattaccacttt------------------------------------------------------------gcaatatttttgaaga------------------tt-------------------------------------------------------------------------------------------------
>I23361_M010_Malvaceae_Allyogyne_huegelli_seq1
-------------------------------------------------------------------------------------------------------------------------------------------------------------------------------------------------------------------------------------------------------------------------------------------------------------------------------------------------------------------------------------------------------------------------------------------------------------------------------------------------------------------------------------------------------------------------------------------------------------------------------------------------------------------------------------------------------------------------------------------------------tccaccttatgctcttgcctcaatatcagctttgcagtttgaccattatggacacagatttgttactgctgcactagatggaactgtttgcacgtggcagctagaggtgggaggcagaagcaatatccgtccaacagaatcatctctctgctttaataactatgcatcgtatg------------tattctgctttt-aaatgctt----aaagaag-----------------------------------------------------------------------------------------------------------------------------------------------------------------------------------------------------------------------------------------------------------------------------------------------------------------------------------------------------------------------------------------------------------------------------------------------------------------------------------------------------------------------------------------------------------------------------------------------------------------------------------------------------------------------------------------------------------------------------------
>I23362_M011_Thymelaeaceae_Daphne_odora_seq1
----------------------------------------------------------------------------------------------------------------------------------------------------------------------------------------------------------------------------------------------------------------------------------------------------------------------------------------------------------------------------------------------------------------------------------------------------------------------------------------------------------------------------------------------------------------------------------------------------------------------------------------------------------------------------------------------------------------------------------------------------------------------tgcgtcaatatcagcattgcagtttgaccactttggacatagatttgcaactgctgccctggatggaacagtgtgcacatggcaacttgaggtyggaggaaggagcaatatctgtcccacagaatcatctatctgctttaatagccatgcatcgtatg------------tatccc-tttc--aaatactt---------------------------ttgccatycttart-------aa---ctttgaaaat----cagtttagagtctcaagttggaaccgtgtcag---agttgttggat-----------------------ttgctgg-----------------------------------------------------------------------------------------------------------------------------------------------------------------------ytaacagttctga----------------------------------------------------tttctgataat-----------------cgaasgggattatgttatggrtcatgttctgtgatgtaca---------------------------tgttgattttacaatatc-------------------------------------------------------------------------------------------------------------------------------------------------------------------------------------------------------------------------------------a
>I23364_M013_Malvaceae_Grewia_sp_seq1
------------------------------------------------------------------------------------------------------------------------------------------------------------------------------------------------------------------------------------------------------------------------------------------------------------------------------------------------------------------------------------------------------------------------------------------------------------------------------------------------------------------------------------------------------------------------------------------------------------------------------------------------------------------------------------------------atggtaaggaaaaagcaacagcaacttatggagtcctgcctgctgcaaatgttcctccaccttatgctcttgcctcaatatcagctttgcagtttgaccaatgtggacacagattcgctactgctgcactggatggaactgtttgcacatggcagctggaagtgggaggcaggagtaatatccgtccaacagaatcatctctctgttttaataagcatgcatcgtatg------------tattctgttttg-aaatgctt----aaagaggca-ttgac------actgataatccttgatttactt-------tat-aacat----atattt-cag-----------aactgatacagat-ttctgt---acatgattaa-gtttattcacgct-------------------------------------------------------------------------------------------------------------------------------------------------------------------------------------ttttta-----ttgcagggatgtc-a-------cttatgtt------------------gcttcaagcgggtcaatcattgctactgctgga-----tgtagctccaatagtgttaatgtggttatatgggatacattggctccgccttcaacatctcgag-------------------------------------------------------------------------------------------------------------------------------------------------------------------------------------------------------------------------------------------------
>I23365_M014_Malvaceae_Callirhoe_bushii_seq1
---------------------------------------------------------------------------------------------------------------------------------------------------------------------------------------------------------------------------------------------------------------------------------------------------------------------------------------------------------------------------------------------------------------------------------------------------------------------------------------------------------------------------------------------------------------------------------------------------------------------------------------------------------------------------------------------------------------------------------tgttgcctgctgcaaatgtggctccaccttatgcccttgcctcaatatcagctttgcagtttgaccattktggacacagatttgttactgctgcactagatggaactgtttgcacttggcagctagaggtgggaggcagaagcaatatccgtccaacrgaatcatctctctgcttcaataaccatacttcgtatg------------tattctactttt-gaatgctt----aaaggagca-tttgy------------ggtccttw-----c---------ctt-gayat----atattt-tag-----------aacagaaayatgc-rt----gaga------tta--atttatcagcgt-ccaag--------------------------------------------------------------------------------------------------------------------------------------------------------------------------------------------------------------------------------------------------------------------ccctggg---------tcccaagtt-------------cata---------------------------ttccgaacatcctatttt---------------gtt-ccctgaaattactact---------------------------------------------------------------------------------------------------------------------------------------------------------------------------------------------------
>I23367_M016_Malvaceae_Kitaibelia_vitifolia_seq1
----------------------------------------------------------------------------------------------------------------------------------------------------------------------------------------------------------------------------------------------------------------------------------------------------------------------------------------------------------------------------------------------------------------------------------------------------------------------------------------------------------------------------------------------------------------------------------------------------------------------------------------------------------------------------------------------------------------------------tggagtgttgcctgctgcaaatgttgctccaccgtatgcccttgcctcaatatcagctttgcagtttgaccattgtggacacagatttgttactgctgcactagatggaactgtttgcacttggcagctagaggtgggaggcagaagcaatatccgtccaacagaatcrtctctctgctttaataaccatacttcgtatg------------tattctgctttt-gaatgctt----aaagragca-tttgs------------gktcccta-----c---------ttt-gacat----atattt-tag-----------aacwgmaacatgc-ataygtgaga------tta--atttatcagcgt-ccaagga-----------------------------------------------------------------------------------------------------------------------------------------------------------------------------ttatac------------tctmts-----kssyystgtgtg------------------ktyk------------------------cwssg---------ksycmmrwk-------------ywya---------------------------ywctswrmwyyyymtwtc---------------atttyyctgaaattaccactttc-----------------------------------------------------------tggatattgttaaata------------------tttt-----------------------------------------------------------------------------------------------
>I23368_M017_Malvaceae_Sterculia_apetala_seq1
----------------------------------------------------------------------------------------------------------------------------------------------------------------------------------------------------------------------------------------------------------------------------------------------------------------------------------------------------------------------------------------------------------------------------------------------------------------------------------------------------------------------------------------------------------------------------------------------------------------------------------------------------------------------------------------------gtatggtaaggacaaagcaacagcaacttatggagtgctgmctgctgcaaatgttcctccaccttatgctcttgcctcaatatcagctttgcagtttgatcattgtggacacagatttgctactgctgcgctagatggaactgtttgcacatggcagttggaggtgggaggcaggagcaatatccgtccaacagaatcgtctctctgctttaatcaccatgcatcgtatg------------tgttctgttttt-aaatgctt----aaagaagcg-atggc------------agtccttagtc--c---------ttt-aacat----gtattt-cag-----------aactgaaacatgc-atcc-tgagatatgactaaaatttattcactgg-ctgctgc-----------------------------------------------------------------------------------------------------------------------------------------------------------------------------cctat--------------gtgtc-----tggcctgttgtg------------------gttttg----------------------ctgta---------cccaaaatt-------------cata---------------------------tactggatttcywwtkkt---------------wmccsg----rrktaccactttc-----------------------------------------------------------cacatattgttgaaga------------------cttctttgca-----------------------------------------gatc--------------------------------------------
>I23369_M018_Malvaceae_Abelmoschus_esculentus_seq1
---------------------------------------------------------------------------------------------------------------------------------------------------------------------------------------------------------------------------------------------------------------------------------------------------------------------------------------------------------------------------------------------------------------------------------------------------------------------------------------------------------------------------------------------------------------------------------------------------------------------------------------------------------------------------------------------------------------------------atgkagtgttgcctgctgcaaatgttgctccaccttatgctcttgcctcaatatcagatttgcagtttgaccattgtggacacagatttgttactgctgcactggatggaactgtttgcacatggcagctagaggtgggaggcagaagcaatatccgtccaacagaatcatctctctgctttaataactatgcttcgtatg------------tataccgctttt-aaatgctt----aaagaagca-ttgtt------------gatcccta-----c---------ttt-aacat----gtattt-tag-----------aactgaaacatgc-gtatctgaga--tagatta--atttatcagtgt-ccaagga-----------------------------------------------------------------------------------------------------------------------------------------------------------------------------ttgta--------------ctgt--------ggtctttgtg------------------gtttta----------------------ctgtc---------tcctgagtt-------------ccta---------------------------ttctgaactttctatttt---------------atttccctgagattgccactt---------------------------------------------------------------tacattgttaa------------------------------------------------------------------------------------------------------------------------
>I23370_M105_Malvaceae_Pachira_aquatica_seq1
---------------------------------------------------------------------------------------------------------------------------------------------------------------------------------------------------------------------------------------------------------------------------------------------------------------------------------------------------------------------------------------------------------------------------------------------------------------------------------------------------------------------------------------------------------------------------------------------------------------------------------------------------------------------------------------------------------------------------------------------------------------------------cgatatcagctttgcagtttgaccattgtggacawagatttgctactgctgcactagatggaactgtttgcacgtggcagctggaggtgggaggcaggagcaatatccgtccaacagaatcatctctctgctttaataaacatgcatcgtatg------------tattctgctttt-aaatgctt----caagaagca-ttggc------------agtccccactatac---------ttt-wacat----gtattt-crg-----------aactgaaacatgc-atatgtgagatgtggtcaa--ttttatcactgt-ctgctgc-----------------------------------------------------------------------------------------------------------------------------------------------------------------------------cctct--------------gtgtc-----tggccctgtgtg------------------gttttg----------------------ctggg---------tcccaagtt-------------cata---------------------------ttctaaacttcctatttt---------------gtttccctgggattaccact---------------------------------------------------------------------------------------------------------------------------------------------------------------------------------------------------
>I23371_M137_Malvaceae_Dombeya_wallichii_seq1
-----------------------------------------------------------------------------------------------------------------------------------------------------------------------------------------------------------------------------------------------------------------------------------------------------------------------------------------------------------------------------------------------------------------------------------------------------------------------------------------------------------------------------------------------------------------------------------------------------------------------------------------------------------------------------------------------tatggtaagaacaaagcgacagcaacttatggtgtattgcctghtgcaaatgttcctccaccttatgctcttgcctcaatatcagctttgcagtttgaycattgtggacatagatttgctaccgctgcrctrgatggaactgtttgcacatggcagctggaggttggaggcargagcaatattcgcccracagaatcatctmtctgctttaataaccatgcatcgtatg------------tattgygctctt-aaatgttc----aaaaaagca-tttmc------------ggtcyttgctttas---------tty-gacat----ctattt-cag-----------aaatgaaacawaw-mtstgwvawryrmwwwwwk--ktgakwywcwmt-mtsyksy-----------------------------------------------------------------------------------------------------------------------------------------------------------------------------sctct--------------------y---------------------------------tytctsk-----------------------------------ssyymwrwk-------------ywsr---------------------------kkytswvmwyyyymytaa---------------tttgccctgagattaccattttc-----------------------------------------------------------ttgatattattgaata------------------tttattttca-----------------------------------tattcagactggaaaagttactattattaag-----------------------
>I23372_M140_Malvaceae_Chiranthodendron_pentadactylon_seq1
-----------------------------------------------------------------------------------------------------------------------------------------------------------------------------------------------------------------------------------------------------------------------------------------------------------------------------------------------------------------------------------------------------------------------------------------------------------------------------------------------------------------------------------------------------------------------------------------------------------------------------------------------------------------------------------------------------------------acagcaacttatggagtgctgcctgctgcaaatgttcctccaccttatgctcttgcctcaatatcagctttgcagtttgaccattgtggacacagatttgctactgctgcgctagatggaactgtttgcacgtggcagctggaggtgggaggcaggagcaatatccgtccaacagaatcatctctctgctttaataaccatgcatcgtaag------------tattctgttttt-aaatgcat----aaagaaaca-ttggc------------agtccttactttac---------ttc-aacat----gtattt-cag-----------aactgaaacatgc-atctgtgagatttgattaa--tttattcacttt-ttgctgc-----------------------------------------------------------------------------------------------------------------------------------------------------------------------------cctct--------------gtatc-----tgggcctgtgtg------------------gttttg----------------------ctggg---------ccctaagtt-------------cata---------------------------tactgaacttcctatttt---------------gttgccctgagattaccactttt-----------------------------------------------------------cacatattgttgaaaa------------------tttctttgca-----------------------------------gcttcagattgaaaactttc----------------------------------
>I23373_M141_Malvaceae_Quararibea_funebris_seq1
----------------------------------------------------------------------------------------------------------------------------------------------------------------------------------------------------------------------------------------------------------------------------------------------------------------------------------------------------------------------------------------------------------------------------------------------------------------------------------------------------------------------------------------------------------------------------------------------------------------------------------------------------------------------------------------------gtatggtaaggacaaagcaacagcaacttatggagtgctgcctgctgcaaatgttcctccaccttatgctcttgcctcaatatcagctttgcagtttgaccattgtgggcatagatttgctactgctgcactagatggaactgtttgcacatggcagctggaggtgggaggcaggagcaatatccgtccaacagaatcatatctctgctttaataaccatgcatcgtaag------------tattctgttttt-aaatgcct----aaagaaaca-ttkgs------------mrkycytwmyttty---------yww-wammw----bkwwtt-ymr-----------rahykdaammwks-mwktkkkrrrwttkrwtwa-wttwwtymrkyyksykscmrs-----------------------------------------------------------------------------------------------------------------------------------------------------------------------------ykkyy------------------------kgsccykkkkkg------------------ktwwks----------------------ykggg--------attaccactt-----------ttchcat------------------------tttgttgaagattyyttksc------------trwtycagattggaaactttcctgtta---------------------------------------------------------twwkrwawtwwwawkkk-----------------kttyytyytyykkt------------------------------kgscytctgatttagaaacg------------------------------------
>I23374_M142_Malvaceae_Hampea_nutricia_seq1
----------------------------------------------------------------------------------------------------------------------------------------------------------------------------------------------------------------------------------------------------------------------------------------------------------------------------------------------------------------------------------------------------------------------------------------------------------------------------------------------------------------------------------------------------------------------------------------------------------------------------------------------------------------------------------------------------------------------------tggagtgctgcctgctgcaaatgttgctccaccttatgctcttgcctcaatatcagctttgcagtttgaccattgtggacacagatttgttactgctgcacttgatggaactgtttgcacgtggcaactagaggtgggaggcaggagcaatatccgtccaaccgaatcatctctctgctttaataatcatgcatcgtatg------------tattctgctttt-aaatgctt----aaacaagca-ttggc------------tgtcccta-----c---------ttt-aacat----gtatt-----------------------acatgc-ttatgtaata----gaata--atctatcacagt-ccaagga-----------------------------------------------------------------------------------------------------------------------------------------------------------------------------ttgt--------------------------------------------------------------------------------------------------------------------------------------------------------------------------------------------------------------------------------------------------------------------------------------------------------------------------------------------------------------------------------------------------------------
>I23375_M143_Thymelaeaceae_Daphnopsis_megacarpa_seq1
----------------------------------------------------------------------------------------------------------------------------------------------------------------------------------------------------------------------------------------------------------------------------------------------------------------------------------------------------------------------------------------------------------------------------------------------------------------------------------------------------------------------------------------------------------------------------------------------------------------------------------------------------------------------------------------------gtttggcaaggacaaggctactgcaacttatggagtactacccgttgcaaatgttcctccaccatatgcgcttgcatcaatatcagctttgcagtttgaccactttggacacagatttgcaactgctgccctggatggaacagtgtgcacttggcaacttgaggttggaggaaggaacaatatctgcccctcagaatcatctatatgctttcatagccatgcgtcgtatg------------tatccc-tttc--aaatactt---------------------------tgaccatccttcat-------aa---ctttgaagat----ctgtttagaatcttgagttggaactgtaatagt--gattgttggat-----------------------ttgctag-----------------------------------------------------------------------------------------------------------------------------------------------------------------------ctaacatttctga----------------------------------------------------ttcctgataat-----------------caaaggggat----------------------------ca---------------------------tgtcaattattcagtat---------------------------------------------------------------------------------------------------------------------------------------------------------------------------------------------------------------------------------------
>I23376_M145_Malvaceae_Heliocarpus_appendiculatus_seq1
--------------------------------------------------------------------------------------------------------------------------------------------------------------------------------------------------------------------------------------------------------------------------------------------------------------------------------------------------------------------------------------------------------------------------------------------------------------------------------------------------------------------------------------------------------------------------------------------------------------------------------------------------------------------------------------------------ggtaaggacaargcaacagcaacttatggagtmctgcctgctgcgaatgttcctccaccttatgctcttgcstcaatatcagctttgmagtttgaccactgtggacacagatttgctackgctgcactggatggaaccrtytgcacgtggcagttggaggtgggaggcaggagcaacatccgtccaacagaatcatctctctgctttaataaccatacatcgtatg------------tattctgttttg-aaatgctt----raagarkca-ttgam------wctgacaatccttgatttact--------ttt-aacat----atattt-gag-----------aacaga----------------------------------tcttggt-cagcagc--------------------------------------------------------------------------------------------------------------------------------------------------------------------------------------------------------------catgggca------------------gctttt----------------------caagg-----------ctcagtt-------------ccta---------------------------tgctaaatttgctgtttt---------------ctaaacctgagattacgacttctg---------------------------------------------------------ttatatattgttaaaat------------------tttca----------------------------------------gatttacatttgaactttcctgata-----------------------------
>I23377_M148_Malvaceae_Robinsonella_mirandae_seq1
----------------------------------------------------------------------------------------------------------------------------------------------------------------------------------------------------------------------------------------------------------------------------------------------------------------------------------------------------------------------------------------------------------------------------------------------------------------------------------------------------------------------------------------------------------------------------------------------------------------------------------------------------------------------------------------------gtttgggaaggataaagcaacagcaacttacggggtgttgcctgctgcaaatgttgctccaccttatgctcttgcctcaatatcagccttgcagtttgaccattatggacacagatttgttaccgctgcactagatggaactgtttgcacgtggcagctagaggtgggaggcagaagcaatatccgtcctacagaatcatctctctgctttaataaccatacttcgtatg------------tattctgctttt-aaatgctt----aatgaagca-tttgc------------ggtgtcta-----t---------ttt-gacat----gtgttt-cga-----------aactgaaacatgc-atatgtgaga------tta--atttgttactgt-ccaagga-----------------------------------------------------------------------------------------------------------------------------------------------------------------------------ttata--------------ctttc-----tggccctgtgtk------------------tattca----------------------ctggg---------tcccaagtt-------------cata---------------------------ctctgaactttctatctt---------------gtttccctgatatcgccactttc-----------------------------------------------------------cgtatattg----------------------------------------------------------------------------------------------------------------------------
>I23378_M150_Malvaceae_Ceiba_pentandra_seq1
----------------------------------------------------------------------------------------------------------------------------------------------------------------------------------------------------------------------------------------------------------------------------------------------------------------------------------------------------------------------------------------------------------------------------------------------------------------------------------------------------------------------------------------------------------------------------------------------------------------------------------------------------------------------------------------------------------------------------------------------------------------------------aatatcagctttgcagtttgaccattgcggacatagatttgctacagctgcactagatggaactgtttgcacgtggcagctggaggtgggaggcaggagcaatatccgtccaacagaatcatctctctgctttaataaccatgcatcgtatg------------tattctgctttt-aaatgctt----caggaagca-ttggc------------agtttctactgtgc---------ttt-aacat----gtatta-cag-----------aactgaaacttgc-atatgtgagatgtgattaa--ttttatcactgt-ctgctgc-----------------------------------------------------------------------------------------------------------------------------------------------------------------------------cctct--------------gtgtc-----tggccctgtgtg------------------gttttg----------------------ctggg---------tcccaagtt-------------catg---------------------------ttctaaacttcctaattt---------------gtttccgtgggattaccgcttta-----------------------------------------------------------tatatattgttgaaga------------------tttctctcc------------------------------------------------------------------------------------------
>I23379_M160_Muntingiaceae_Muntingia_calabura_seq1
------------------------------------------------------------------------------------------------------------------------------------------------------------------------------------------------------------------------------------------------------------------------------------------------------------------------------------------------------------------------------------------------------------------------------------------------------------------------------------------------------------------------------------------------------------------------------------------------------------------------------------------------------------------------------------------------ttggtaaagacaaagctactgcaacttatggagtgttgcccgcagttaatgttcctccaccttatgcccttgcatcaatatcagctttgcagtttgaccattgtggacacagatttgctactgctgcattaaatgggactgtatgcacatggcagctggaagttgggggaaggagtaatatttgtcctacagaatcctctccttgcttcaatggctacacatcgtatgttttatccgtaatttttcacacat-aagtttttatggttgaatgtg-ctgcttaa---------cttttttgaaattttgggg---ttttagacatgaaagtgtccccagcc---------aaataacaaactt----------------------------------------------------------------------------------------------------------------------------------------------------------------------------------------------------------------------------------------------------------------------------------atcttg------------------------------------ctttcaatta------------ctta---------------------------caatcagctagcttaact---------------gttgttgcagggatgtgacwtmsgwwrmkysyagt-------------------------------------------ggatcaatcattgctgcaga--------------------------------------------------------------------------------------------------------------------g
>I23380_M161_Malvaceae_Hibiscus_tiliaceus_seq1
----------------------------------------------------------------------------------------------------------------------------------------------------------------------------------------------------------------------------------------------------------------------------------------------------------------------------------------------------------------------------------------------------------------------------------------------------------------------------------------------------------------------------------------------------------------------------------------------------------------------------------------------------------------------------------------------------------------------------------gttgcctgctgcaaatgttgctccaccttatgctcttgcctcaatatcagctttgcagtttgaccattgtggacacagatttgttactgctgcactagatggaactgtttgcacgtggcagctagaggtgggaggcagaagcaatatccgtccaacagaatcatctctctgctttaataaccatgcatcgtatg------------tattctgctttt-aaatgctt----aaagaagca-ttatt------------tattccta-----c---------ttt-atcat----gtattt-cag-----------aactgaaacatgc-gtatgtgaga--tagatta--atttatcaccg--ccaagga-----------------------------------------------------------------------------------------------------------------------------------------------------------------------------ttgta--------------ctgtc-----tggcccttcgtg------------------gttttgctgac--------------tgcctgac---------tcccgagtt-------------ccta---------------------------ctctgaacttcctat-tt---------------gtttccctgagatttccattt---------------------------------------------------------------tatattgttaaaga------------------tttcttcctg----------------------------------ttac---------------------------------------------------
>I23381_M162_Bixaceae_Bixa_orellana_seq1
----------------------------------------------------------------------------------------------------------------------------------------------------------------------------------------------------------------------------------------------------------------------------------------------------------------------------------------------------------------------------------------------------------------------------------------------------------------------------------------------------------------------------------------------------------------------------------------------------------------------------------------------------------------------------------------------gtttggtaaggagaaagctacagcaacttatggggtgctgcctgctgctaatgttcctccgccttttgctcttgcatcaatatcagctttgcgatttgaccactgtgggcacagatttgctactgccgctctagatggaactgtatgcacctggcagctggaggttggagggaggagcaacatccgtccaacagaatcatctctctgctttaatggccatgcagtgtacg------------aattttgttgtt-ttattgct----taa-aggca------------------cctccttgctttactt-------tac-aattt----gtgtttgaga-----------aacagaaacctg--atctgtgaaattttttccaaaatgatccattactttgtcaa-------------------------------------------------------------------------------------------------------------------------------------------------------------------------acagtttatcactcatgataaagttg-c-----aaattctgcttggtcaatgaaggaattaacattttggc--------------------caaga---------attatagtg-------------tgca---------------------------tcttgtgcttctaatagtgacattcaag--tattttgctgcagggatgtcacttatgtgacttcaa--------------------------------------------------------------------------------------------------------------------------------------------------------------------------------------
>I23382_M163_Bixaceae_Cochlospermum_vitifolium_seq1
----------------------------------------------------------------------------------------------------------------------------------------------------------------------------------------------------------------------------------------------------------------------------------------------------------------------------------------------------------------------------------------------------------------------------------------------------------------------------------------------------------------------------------------------------------------------------------------------------------------------------------------------------------------------------------------------gtttggtaagaacaaagccacagcaacttayggagtgctgcctgctgcaaatgttcctccaccttatgctcttgcttcaatatcagctttgcggtttgacccttgtgggcacagattcgctactgcagctctagatggatctgtatgcacgtggcagttggaggttggaggaaggagcaatatccgtccaacrgaatcatctctgtgctttaatagccatgcagcgtatg------------tattttgttatt-ttatkctt----taagaagaa------------------cctacttgctttac---------tttatawmy---dwkwhwybddw-----------rrmdnrvhchavw-wbywwkrmwwyvynkysma--dywrcmawtdmykckbtsrw--------------------------------------------------------------------------------------------------------------------------------------------------------------------------raatkyatgrkwyrwygtkyrkstghm-----wktkyykstwtrgwgarwgmrwgdgtkwvygtytktk-------------------------w---------ktybdkrthk-----------dtakab---------------------wvadwkadwdwkhkygyvkbkwtkwyhyytwwk--wgwywkmkwswggatcagtcattgctgcagctggat--------------------------------------------------------------------------------------------------------------------------------------------------------------------------------------
>I23383_M166_Malvaceae_Pseudobombax_ellipticum_seq1
-------------------------------------------------------------------------------------------------------------------------------------------------------------------------------------------------------------------------------------------------------------------------------------------------------------------------------------------------------------------------------------------------------------------------------------------------------------------------------------------------------------------------------------------------------------------------------------------------------------------------------------------------------------------------------------------------------------------------------------------------------------------------ctcgatatcagctttgcagtttgaccattgtggacatagatttgctactgctgcactagatggaaccgtttgcacgtggcagctggaggtgggaggcaggagcaatatccgtccgacagaatcatctctttgctttaataaccatgcatcgtacg------------tattctgctttt-aaatgctt----caagaagca-ttggc------------agtccctactatac---------ttt-aacat----gtattt-cag-----------aactgaaacatgc-atatgtgaggtgtgattaa--ttttgtcactgt-atgctgc-----------------------------------------------------------------------------------------------------------------------------------------------------------------------------cctct--------------gt--------------------------------------------------------------------------------------------------------------------------------------------tttcatatttt---------------gtttcactgggattaccaattta-----------------------------------------------------------tatatattgttga------------------------------------------------------------------------------------------------------------------------
>I23384_M168_Malvaceae_Theobroma_cacao_seq1
----------------------------------------------------------------------------------------------------------------------------------------------------------------------------------------------------------------------------------------------------------------------------------------------------------------------------------------------------------------------------------------------------------------------------------------------------------------------------------------------------------------------------------------------------------------------------------------------------------------------------------------------------------------------------------------------gtatggtaaggacaaagcaacagcaacttacggagtgctgcctgctgcaaatgttcctccaccttatgctcttgcctcaatatcagctttgcagtttgatcattgtggacacagatttgctactgctgcactagatggaacagtttgcgcatggcagctggaggtgggaggcaggagcaatatccgtccaacagaatcatctctctgttttaataaccatgcatcgtatg------------tattctgttttt-aaatgctt----aaagaggca-ttgac------------agtcctttcttgac---------ttt-aac--------attc-cag-----------aactgaaacctac-atctgtgagatgtgattaa--gttattcactgt-ctg--------------------------------------------------------------------------------------------------------------------------------------------------------------------------------------------------------------ctgccctgtgtg------------------gttttg----------------------ctggg---------tcctcagtt-------------catat-------------------------tttctaaacttgctttttt---------------gttaccctgagagcaccactttc-----------------------------------------------------------catctattgttgaaga------------------taactttgca-----------------------------------gacttagattggaaatttttctgttattaata----------------------
>I23385_M169_Malvaceae_Ochroma_pyramidale_seq1
----------------------------------------------------------------------------------------------------------------------------------------------------------------------------------------------------------------------------------------------------------------------------------------------------------------------------------------------------------------------------------------------------------------------------------------------------------------------------------------------------------------------------------------------------------------------------------------------------------------------------------------------------------------------------------------------gtatggtaaggacaaagcaacagcaacttatggagtgctgcctgctgcaaatgttsctccaccttatgctcttgcctcaatatcagctttgcagtttgaccattgtggacacagatttgctactgctgcrctagatggaactgtttgcaygtggcagctggaggtgggaggcaggagcaatatccgtccaacagaatcatmtctctgctttaataaccatgcatcgtawg------------tattctgbtttt-aaatgcwt----aaagaarca-ttggc------------agtccytactttac---------ttt-aacat----gtattt-cag-----------ractgaaacatgc-atmtgtgagatttrattaa---tttatymmkky-yksyksc-----------------------------------------------------------------------------------------------------------------------------------------------------------------------------tsyyk--------------------kkkyykgsccykkkkk------------------gktttk----------------------sykgg---------sycymarkt-------------ymww---------------------------wwyykramytycywwttt---------------gttgccctgagattwmcmmytttm----------------------------------------------------------mmwwwattgttgaaga---------------------------------------------------------------------------------------------------------------------
>I23387_M178_Malvaceae_Malvaviscus_arboreus_seq1
----------------------------------------------------------------------------------------------------------------------------------------------------------------------------------------------------------------------------------------------------------------------------------------------------------------------------------------------------------------------------------------------------------------------------------------------------------------------------------------------------------------------------------------------------------------------------------------------------------------------------------------------------------------------------------------------gtttgggaaggataaagcaacagcaacttatggagtgttgccagctgcaaaygttgctccaccttatgmtcttgcctcaatatcwgatttgcartttgaccattgtggacacagatttgttactgctgcactagatggaactgtttgcayatggcagctagaggtgggaggcagaagcaatatccgtccaacagaatcatctctctgctttaataaycatgcatygtatg------------tattccgatytt-aaatggtt----acagaagca-ttgtt------------gatccctw-----c---------ttt-aacay----gtattt-cag-----------aactragacrtgy-atmtswgakr--kakwwww--wtwtmwcwstgy-mmrrrkwktr---------------------------------------------------------------------------------------------------------------------------------------------------------------------------------------------ywstc-----tggccctttgtr------------------gttttg----------------------ctggb---------tscsgagtt-------------ccta---------------------------ctctgaactttctatttt---------------atttchctgagattgccacttta---------------------------------------------------------------tattgttaaata------------------tttcttcctgt--------------------------------kwywmwragattgtatactgtgtgccctcttctg----------------------
>I23388_M180_Malvaceae_Triumfetta_lappula_seq1
-----------------------------------------------------------------------------------------------------------------------------------------------------------------------------------------------------------------------------------------------------------------------------------------------------------------------------------------------------------------------------------------------------------------------------------------------------------------------------------------------------------------------------------------------------------------------------------------------------------------------------------------------------------------------------------------------tatggtaaggacaaagcaacagcaacttadggagtmctgcctgctgcaaatgttcctccaccttatrctcttgcstcaatatcagctttgmagtttgaycactgtggacacagatttgctackgctgcactggatggaaccgtbtgcacgtggcagttggaggtgggagghaggagcaacrtccgtccaacagaatcatctctctgctttaataaccatacatcgtatg------------tattctgttttg-amatgctt----daagavdca-ttgam------dctgacaatccttgatttact--------ttt-aacat----atattt-sag-----------aacara----------------------------------tcttrgt-cwgcagc--------------------------------------------------------------------------------------------------------------------------------------------------------------------------------------------------------------catgtgca------------------gctttt----------------------caagg---------ctctcagtt-------------ccta---------------------------tgctaaatttgctgtttt---------------ctagacctgagattaccwcttctk---------------------------------------------------------ttatawabtkttaaaat------------------ttgca----------------------------------------gatttacatttgaactttcctgatattrt-------------------------
>I23389_M181_Malvaceae_Pavonia_scheadiana_seq1
---------------------------------------------------------------------------------------------------------------------------------------------------------------------------------------------------------------------------------------------------------------------------------------------------------------------------------------------------------------------------------------------------------------------------------------------------------------------------------------------------------------------------------------------------------------------------------------------------------------------------------------------------------------------------------------------------------------------------atggagtgttgcctgctgcaaatgttgctccaccttatgcccttgcctcaatatcarctttgcagtttgaccattgtggacacagatttgttactgctgcactagatggaactgtttgcacttggcagctagaggtgggaggcagaagcaatatccgtccaacagaatcatctctctgctttaataaccatacttcgtatg------------tattctgctttt-gaatgctt----aaaggagca-tttgc------------ggtcccta-----c---------ttt-gacat----atwttw-kar-----------masarrmayryry-ayrygwgakw------www--wtdtmwsmgyvy-mmrrrkw-----------------------------------------------------------------------------------------------------------------------------------------------------------------------------wtaywc------------tctvks-----bbbbthtgkk-k------------------tttyys----------------------ykggk---------yccmaagtt-------------cata---------------------------ctccgamytycy-wwtty---------------kktttccykga------------------------------------------------------------------------------------------------------------------------------------------------------------------------------------------------------------
>I23390_M182_Malvaceae_Anoda_cristata_seq1
---------------------------------------------------------------------------------------------------------------------------------------------------------------------------------------------------------------------------------------------------------------------------------------------------------------------------------------------------------------------------------------------------------------------------------------------------------------------------------------------------------------------------------------------------------------------------------------------------------------------------------------------------------------------------------------------------------------------------------tgttgcctgctgcaaatgttgctccaccdtatgcccttgcctcaatatcagctttgcagtttgaccattgtggacacagatttgttactgctgcactagatggaactgtttgcacttggcagctagaggtgggaggcagaagcaatatccgtccaacagaatcatctctctgctttaataaccatacttcgtatg------------tattctgctttt-gaatgctt----aawgragca-tttgc------------rgtcccta-----c---------ttt-gamwt----atwttw-bar-----------maswramacatgb-atatgtkaga------tta--dtdtvwsmgyvy-mmrrrkw-----------------------------------------------------------------------------------------------------------------------------------------------------------------------------wtaywc------------tctrkc-----ykksymtgkktk------------------ttttsv----------------------ykggd---------yccmarkty-------------mwam---------------------------yyckramytycy-dwtyt---------------gtttccctgaaattaccacttty-----------------------------------------------------------ykgwwwwtsktmaata------------------tcttttcctg----------------------------------ttagtaa------------------------------------------------
>I23391_M183_Malvaceae_Phymosia_umbellata_seq1
--------------------------------------------------------------------------------------------------------------------------------------------------------------------------------------------------------------------------------------------------------------------------------------------------------------------------------------------------------------------------------------------------------------------------------------------------------------------------------------------------------------------------------------------------------------------------------------------------------------------------------------------------------------------------------------------------------------------------------gtgttgcctgctgcaaaygttgctccaccrtatgctcttgcctcaatatcagctttgcagtttgaccrttgtggacacagatttgttactgcrgcactagacggaactgtttgcacgtggcagctagaggtgggaggcagaagcaatatccgtccaacagaatcatctctctgctttaataaccacacttcgtatg------------tattctgctttt-aaatgctt----aaagaagca-tttgc------------ggtatcta-----t---------ctt-gacat----gtattt-ctg-----------aactgaagcatgg-atatctgaga------tta--gtttgtcactgt-ccaagga-----------------------------------------------------------------------------------------------------------------------------------------------------------------------------ttatac------------tatatc-----tggccctgtttg------------------gtttca----------------------ctgga---------tcccaagtt-------------cata---------------------------ctctgaactttctatcyt---------------gcttccctgagattaccactttta----------------------------------------------------------agtatattgttaaata------------------tttcgtccag-----------------------------------------------------------------------------------------
>I23392_M187_Malvaceae_Ayenia_berlandieri_seq1
----------------------------------------------------------------------------------------------------------------------------------------------------------------------------------------------------------------------------------------------------------------------------------------------------------------------------------------------------------------------------------------------------------------------------------------------------------------------------------------------------------------------------------------------------------------------------------------------------------------------------------------------------------------------------------------------gtatggcaagaacaaagctgcagcaacttatggagtactgcctgctgcaaatgttcctccaccttatgctcttgcctcaatatcagctgtgcagtttgaccagtgtggacacagattcactactgctgcacttgatgggacagtttgcatgtggcagytagaggtgggcggcaagagcaatatccgtccaacagaatcgtttctctgcttcaataatcatgcatcgtatg------------tattccatctg--aatttctt----caagggaca-ttgac------------agtcattcatttat----------------at----gttatt-cag-----------acctgaaacatgc-atctgtgagagatggtc-----------------------------------------------------------------------------------------------------------------------------------------------------------------------------------------------------ttttt------------------------------------------------------ggtttaa---------------------ccagg---------cttttggtt-------------catat--------------------------gactaaacttgctttctttg-------------gtagtcctgagattacctttccca------------------------------------------------------------tgtcctg-taaaga------------------aatatttgcatattctgattggaa-ct------------tactgttattaaaa----------------------------------------------
>I23393_M189_Malvaceae_Kearnemalvastrum_lacteum_seq1
----------------------------------------------------------------------------------------------------------------------------------------------------------------------------------------------------------------------------------------------------------------------------------------------------------------------------------------------------------------------------------------------------------------------------------------------------------------------------------------------------------------------------------------------------------------------------------------------------------------------------------------------------------------------------------------------------------------------------tggagtgttgcctgctgcaaatgtkgcyccaccttatgcycttgcctcaatatcagctttgcagtttgaccattgtggacacagatttgttactgctgcactagatggaactgtttgcacttggcagctagargtgggaggcagaagcaatatccrtccaacagaatcatctmtctgctttaataaccatacttcgtatg------------tattctgctttt-gaatgctt----aaaggagya-tttgy------------ggtcycta-----c---------ttt-gacaw----atwttw-kar-----------mamaramayrydy-ayryrwgakw----------wwwwtwtmwsmgy-symmrrrkw----------------------------------------------------------------------------------------------------------------------------------------------------------------------------------------------wtatwct--ctskssyyktgtg------------------kkktyk----------------------ckskg---------dsycmmrwk-------------ywha---------------------------ywctswrmwyyyymtwtt---------------ktktyycyswgadwwymmcwytbt---------------------------------------------------------statatwktkwwawatw------------------ttttttcctk----------------------------------wkwrwrakmtywtawwrtgyktcttcttc--------------------------
>I23394_M229_Malvaceae_Malvastrum_americanum_seq1
----------------------------------------------------------------------------------------------------------------------------------------------------------------------------------------------------------------------------------------------------------------------------------------------------------------------------------------------------------------------------------------------------------------------------------------------------------------------------------------------------------------------------------------------------------------------------------------------------------------------------------------------------------------------------------------------gtttgggaaggataaaacaacagcaacttatggagtgttgcctgctgcaaatgttgctccaccttatgcycttgcctcaatatcagctttgcagtttgaccattgtggacacagatttgttactgctgcactagatggaactgtttgcacttggcagctagaggtgggaggcagaagcaatatccgtccaacagaatcatctctctgctttaataaccatacttcgtatg------------tattctrcttttaaaatgctt----aaagaagca-tttgc------------gttcccta-----c---------ttt-gacat----atattt-tag-----------aactgaaacatgc-atatgtgaga------ttg--atacatca--gt-ccaagga-----------------------------------------------------------------------------------------------------------------------------------------------------------------------------ttatac------------tctatc-----tggccctgtgtg------------------gttttg----------------------ctggg---------ccccaagtt-------------cata---------------------------ctctgaacttcctatttt---------------gtttccctgagattaccactttc-----------------------------------------------------------tgtatattgttatatc------------------tattttcctg----------------------------------ttactaagatctta-aatgtgtttct-----------------------------
>I23395_M236_Malvaceae_Fuertesimalva_jacens_seq1
----------------------------------------------------------------------------------------------------------------------------------------------------------------------------------------------------------------------------------------------------------------------------------------------------------------------------------------------------------------------------------------------------------------------------------------------------------------------------------------------------------------------------------------------------------------------------------------------------------------------------------------------------------------------------------------------gtttgggaaggataaaacaacagcaacttatggagtgttgcctgctgcaaatgttgctccaccttatgcccttgcctcaatatcagctttgcagtttgaccattgtggacacagatttgttactgctgcactagatggaactgtttgcacttggcagctagaggttggaggcagaagcaatatccgtccaacagaatcgtctctctgctttaataaccatacttcgtatg------------tattctgctttt-taatgctt----aaagaagca-tttgc------------gctcccta-----c---------ttt-gac------atattt-tag-----------gactgaaacatga-atatgtgaga------tta--atttattagtgt-ccaagga-----------------------------------------------------------------------------------------------------------------------------------------------------------------------------ttatac------------tctatc-----tggccctgtgtg------------------gtttcg----------------------ctggg---------tcccaagtt-------------cata---------------------------ctctgaacttcctatttt---------------gtttccctgagattaccactttc-----------------------------------------------------------tgaatgat----------------------------------------------------------------------------aattttta-aaaaaagtaatgataaaaa-------------------a-
>I23396_M019_Malvaceae_Allosidastrum_pyramidatum_seq1
----------------------------------------------------------------------------------------------------------------------------------------------------------------------------------------------------------------------------------------------------------------------------------------------------------------------------------------------------------------------------------------------------------------------------------------------------------------------------------------------------------------------------------------------------------------------------------------------------------------------------------------------------------------------------------------------------------------------------tggggtgttgcctgctgcaaatgttgctccaccttatgcccttgcctcaatatcagctttgcaatttgaccattgtggacacagatttgttactgctgcactagatggaactgtttgcacgtggcagctagaggtgggaggcagaagcaatatccgtccaacagaatcatctctctgctttaataaccatacttcgtatg------------tattct-ctttt-aaatgatt----aatgaagct-ttgg--------------gtctcta-----t---------ttt-ttcat----gtgttt-caa-----------aactgaaacttgc-atatgt------gaaatta--atttgtcactat-ccaagga-----------------------------------------------------------------------------------------------------------------------------------------------------------------------------ttata--------------ctctc-----tggtcttgtgtg------------------gtttca----------------------ctggg---------tcccaagtt-------------cata---------------------------cgctgaactttctatctt---------------ttttccctgagattaccactata-----------------------------------------------------------tgtattttgttaaata------------------tttcttcctg----------------------------------taacttagatcttataatgtgtt--------------------------------
>I23397_M020_Malvaceae_Melochia_betonicifolia_seq1
----------------------------------------------------------------------------------------------------------------------------------------------------------------------------------------------------------------------------------------------------------------------------------------------------------------------------------------------------------------------------------------------------------------------------------------------------------------------------------------------------------------------------------------------------------------------------------------------------------------------------------------------------------------------------------------------gtatggtaaggagaaagcaacagcaacttacggagtgctgcctgctgcaaatgttcctccgccttatgctcttgcctcaatatcagctttgcagtttgaccattgtggacacagatttgctactgctgcactggatggaacagtttgcacgtggcagctggaggtgggaggcaggagcaacatccgtccaaccgaatcatccctctgcttcaataaccatgcatcgtacg------------tattctgtttct-aattgctt----gaagatgac------------------agtctttgatttac---------ttt-aacat----tcattt-cat-----------aactcaatcgtat-acccaygagatatgattag--ttgatttagt---ccgatgc-----------------------------------------------------------------------------------------------------------------------------------------------------------------------------cctct--------------atgcc-----tagccttcagtg----------------------------------------------tgagg---------gcctcagtt-------------cata---------------------------ttctgaacttgctttttta-------------tgttatcctaagatcacgactttc-----------------------------------------------------------catatattgctgaagaaatacattttataatgtgtttcttcttgtgtgggcctc---------------------tgattagttacagtcaataagct-----------------------------------
>I23398_M021_Malvaceae_Sidastrum_micranthum_seq1
----------------------------------------------------------------------------------------------------------------------------------------------------------------------------------------------------------------------------------------------------------------------------------------------------------------------------------------------------------------------------------------------------------------------------------------------------------------------------------------------------------------------------------------------------------------------------------------------------------------------------------------------------------------------------------------------gtttgggaaggataaagcaacagcaacttacggggtgttgcctgctgcaaatgttgctccaccttatrctcttgcctcaatatcagccttgcagtttgaccattgtggacacagatttgttactgctgcactagatggaactgtttgcacgtggcagctagaggtgggaggcagaagcaatatccgtcctacagaatcatctctctgctttaataaccatacttcgtatg------------tattctgctttt-aaatgctt----aatgaagca-ttkgc------------ggtctcta-----t---------ttt-gacat----gtgtyt-caa-----------aactgaaacatgc-atatgtgaga------tta--atttgttaccat-ccwagga-----------------------------------------------------------------------------------------------------------------------------------------------------------------------------ttatr--------------ctctc-----tggccctgtgtg------------------ttttca----------------------ctggg---------tcccaagtt-------------yata---------------------------ctctgaactttctatctt---------------gtt--------------------------------------------------------------------------------------------------------------------------------------------------------------------------------------------------------------------
>I23399_M022_Malvaceae_Gaya_dominguensis_seq1
-------------------------------------------------------------------------------------------------------------------------------------------------------------------------------------------------------------------------------------------------------------------------------------------------------------------------------------------------------------------------------------------------------------------------------------------------------------------------------------------------------------------------------------------------------------------------------------------------------------------------------------------------------------------------------------------------------------------------------------------tgcaaatgttgctccaccttatgctcttgcctcaatatcagccttgcagtttgaccattgtggacacagatttgttactgcagcactagatggaactgtttgcacgtggcagctagaggtgggaggcagaagcaatatccgtccaacagaatcatctctctgctttaataaccatacttcgtatg------------tattctgctttt-aaatgctt----aatgaagca-tttgc------------tgtctcta-----t---------ttt-gacct----gtgttt-caa-----------aactgaaacatgc-atatgcgagaatgagatta--atttgttactgt-ccaagga-----------------------------------------------------------------------------------------------------------------------------------------------------------------------------ttata--------------ctctc-----tggccctgtgtg------------------gtttca-------------------------------------------------------------------------------------------------------------------------------------------------------------------------------------------------------------------------------------------------------------------------------------------------------------------------------------------------
>I23366_M015_Malvaceae_Firmiana_simplex_seq1
-----------------------------------------------------------------------------------------------------------------------------------------------------------------------------------------------------------------------------------------------------------------------------------------------------------------------------------------------------------------------------------------------------------------------------------------------------------------------------------------------------------------------------------------------------------------------------------------------------------------------------------------------------------------------------------------------------------------------------------------------------------------gctcttgcctccatatcagctttgcagtttgaccattgtggacacagatttgctactgctgcactagatggaactgtttgcacgtggcagttggaggtgggaggcaggagtaatatccgtccaacagaatcgtctctctgctttaataaccatgcatcgtatg------------tattcggttttt-aaatgctt----aaagaagcg-atggc------------agtccttagtc--c---------ttt-aactt----gtattt-cag-----------aactgaaacatgc-atcc---------------------------------------------------------------------------------------------------------------------------------------------------------------------------------------------------------------------------------------gtc------------------------------------------------------------------------------------------------------------------------------------------------------------------------------------------------------------------------------------------------------------------------------------------------------------------------------------------------------------------------------------------
>I28591_M023_Malvaceae_Neobuchia_paulinae_seq1
-----------------------------------------------------------------------------------------------------------------------------------------------------------------------------------------------------------------------------------------------------------------------------------------------------------------------------------------------------------------gcaggacagatttaccaacagcaggcac-tgaga------------------------------gtcaac--------cgtactagacata---aaaacatatta-----------tattattca-ttctat-aaaatc-attccatgaatctttat-------------------------------------------------------------------------ta-tcatc-------------t-----cttatctat-ttg-taaggcatttagcttat--------gtataa-tgtt-acacctgcagtatgggaaggataaagcaacagcaacttatggagtgctccctgctgcaaatgttgctccaccttatgctcttgcctcgatatcagctttgcagtttgaccattgcggacatagatttgctacagctgcactagatggaactgtttgcacgtggcagctggaggtgggaggcaggagcaatatccgtccaacagaatcatctctctgctttaataaccatgcatcgtatg------------tattctgctttt-aaatgctt----caggaagca-ttggc------------agtttctactatac---------ttt-aacat----gtatta-cag-----------aactgaaacttgc-atatgtgagaagtgattaa--ttttatcactgt-ctgctgc-----------------------------------------------------------------------------------------------------------------------------------------------------------------------------cctct--------------gtgtc-----tggccctgtgtg------------------gttttg----------------------ctggg---------tcccaagtt-------------catg---------------------------ttctaaacttcc--------------------------------------------------------------------------------------------------------------------------------------------------------------------------------------------------------------------------------------------
>I28592_M188_Cytinaceae_Bdallophytum_americanum_seq1
----------------------------------------------------------------------------------------------------------------------------------------------------------------------------------------------------------------------------------------------------------------------------------------------------------------acagtctctcattttggttggttcaagt-cata--------------------gacatgtttacttgtgggaggtac-------------------------------------------------------------------aagtataatt--------ccccatgtgtt--ttttac----atgcaatctgcagtctttgacagt----------------------------------------------------------------------ag-ccagcgggtggagaattttga--a----------tgaccagcacatatgacctgtat---aaaatttga------ataactgcagtttggtaaagacagagctactgcaacttatggagtgttgcctgcagctaatgttcctccaccttatgcccttgtatcgatatcagctttgcagtttgacagctgtgggcacagatttgctactgctgcatcagatgggactatatgcacatggcagctggaagtgggcagaaggagcaatatctgtccaacagaatcatctctctgcttcaatggcattgcatcgtatgtgttgtttataacctttcactcat-aaatttt----------ggca-ttgtttta---------agtatttgattcctgggggaaattttgtacat-------------------------------------------------------------------------------------------------------------------------------------------------------------------------------------------------------------------------------------------------------------------------------------------------------------------------ttata------------------------------------gttttgttaa------------ctca-----------------------------------------------------------------------------------------------------------------------------------------------------------------------------------------------------------------------------------------------------------------------------------
>I28593_M024_Malvaceae_Carpodiptera_cubensis_seq1
---------------------------------------------------------------------------------------------------------------------------------------------------------------------------------------------------------------------------------------------------------------------------------------------------------------------------------ataaactag-------taatgaagctatggagacaggactgatatagctacagcatgcac-taaattgtc--------------------------ttaaat--------tttactagatatg---aaaacatgata-----------tattagtca-ctctat-aaaatgcaatccatggatatttgt-------------------------------------------------------------------------ta-ccatc-------------t-----cttgtcatt------aaagcatgtagctgat--------gtgtaa-tata-atatgtgcagtatggtaaggataaagcgaccgcaacttacggagtgctgcctgctgcaaatgttcctccaccttatgctcttgcctcgatatcagctttgcagtttgaccattgtggacacagatttgctactgctgcgctagatggaactgtttgcacatggcagctggaggtgggaggaaggagcaatatccgtccaacagaatcatctctctgcttcaataaccatgcatcgtatg------------tattcagttttt-aaatgttc----gaagaggca-ttggc------------agtccttg-----c---------ttt--gctt----gtattt-cgg-----------aactgaaaaatc-------tgagatatgattaa--ttgatacactat-atgctgc-----------------------------------------------------------------------------------------------------------------------------------------------------------------------------cctct--------------ctttc-----tggccctgagtg------------------gttttg----------------------cttgg---------ccctaagtt-------------catt---------------------------ttttcaacttccta------------------------------------------------------------------------------------------------------------------------------------------------------------------------------------------------------------------------------------------
>I28594_M025_Malvaceae_Herrania_nitida_seq1
--------------------------------------------------------------------------------------------------------------------------------------------------------------------------------------------------------------------------------------------------------------------------------------------------------------------------------aatgcactag-------taatgaagttatggagacaggagtgatgtacctacagcaggcacctgaagtgtc--------------------------tttaac--------tttgctagacatg---aaaacacaaca-----------tattagtca-ttctat-aaaatgcaatccatgaatctttat-------------------------------------------------------------------------ta-ttatg-------------t-----cttgtttat-ttg-aaaggcatgtagctaat--------gtataa-tgta-ataagtgcagtatggtaaggacaaagcaacagcaacttatggagtgctgcctgctgcaaatgttcctccaccttatgctcttgcctcaatatcagctttgcagtttgaccattgtggacacagatttgctactgctgcactagatggaacagtttgcgcatggcagctggaggtgggaggcaggagcaatatccgtccaacagaatcatctctctgttttaataaccatgcatcgtatg------------tattctgttttt-aaatgctt----aaagaggca-ttgac------------agtcctttcttgac---------ttt-aac--------attc-cag-----------aactgaaacctac-atttgtgagatatgattaa--gttattcactgt-ctg--------------------------------------------------------------------------------------------------------------------------------------------------------------------------------------------------------------ctgccctgtgtg------------------gttttg----------------------ctcgg---------tcctcagtt-------------catat-------------------------tttctaaacttg---------------------------------------------------------------------------------------------------------------------------------------------------------------------------------------------------------------------------------------------
>I28595_M184_Malvaceae_Guazuma_ulmifolia_seq1
-----------------------------------------------------------------------------------------------------------------------------------------------------------------------------------------------------------------------------------------------------------------------------------------------------------------------gtgtcactgaatgcactag-------taatgaagytagggagacaggagtgatgtacctacagcaagcacttgaagtgtc--------------------------tttaac--------tttggcagacatg---aaaacacaaca-----------tattagtc----ctat-aaaatgcaatctatgaatcttcat-------------------------------------------------------------------------ta-ttgtg-------------t-----cttgtctat-ttg-taaggcatgtagctgat--------gtataa-tgta-ataaatgcagtatggtaaggacaaagcaacagcaacttatggagtgctgcctgctgcaaatgttcctcctccttatgctctggcctcaatatcagccttgcagtttgaccattgtggacacagatttgctactgctgcactagatggaacagtttgcgcatggcagctggaggtgggaggcaggagcaatatccgtccttcagaatcatctctctgttttaataattatgcatcgtatg------------tattctgttttt-aaatgctt----aaacagcca-ttaac------------agtcctttcttgac---------ttt-aac--------attc-cag-----------aabtgagtcatgc-atctgtgagatatgattaa--gttattcactgt-ctgctgc-----------------------------------------------------------------------------------------------------------------------------------------------------------------------------ctgtg-----------------------tctgcccygtgta-----------------ttttttg----------------------ccatg---------tcctcagtt-------------tata---------------------------ttctaaatttgctttttt---------------gtta-------------------------------------------------------------------------------------------------------------------------------------------------------------------------------------------------------------------
>I28596_M026_Malvaceae_Ruizia_cordata_seq1
--------------------------------------------------------------------------------------------------------------------------------------------------------------------------------------------------------------------------------------------------------------------------------------------------------------------------------------------------aaatgaggtagggagatggt--ggatgtagct---gcatgccc-tggaggttc--------------------------ttaaac--------tttagt-----tg----aataggaata-----------tattagtca-tcctacaaaaatgcaatccatggatatttat-------------------------------------------------------------------------ta-ccaatc------------a-----cttgtct---ttgttaaggcatgttgctgat--------gtataa-agta-atgtttgcagtatggtaaggacaaagcgacagcaacttatggtgtattgcctgctgcaaatgttcctccaccttatgctcttgcctcaatatcagctttgcagtttgaccattgtggacatagatttgctaccgctgcgctagatggaactgtttgcacatggcagctggaggttggaggcaggagcaatattcgcccgacagaatcatctatctgctttaataaccatgcatcgtatg------------tattgcgctctt-aaatgttc----aaaaaagca-tttat------------ggtccttgctttac---------ttt-gacat----ctattt-cag-----------aaatgaaacataa-atctgtgaaatgcaattaattgagattcactat-ctgctgc-----------------------------------------------------------------------------------------------------------------------------------------------------------------------------tctctt-----------------------------------------------------tctctgg-----------------------------------ccctaag------------------------------------------------------------------------------------------------------------------------------------------------------------------------------------------------------------------------------------------------------------------------------------------------------
>I28597_M027_Malvaceae_Melhania_velutina_seq1
---------------------------------------------------------------------------------------------------------------------------------------------------------------------------------------------------------------------------------------------------------------------------------------------------------------------------------------------------aatgaggtagggggacaggg-------atct---gcatgccc-tggaggttc--------------------------ttaaac--------tatacttgacatg----aaaaggaata-----------tattagtca-tcctat-aaattgaaatccatggatctttat-------------------------------------------------------------------------ta-ccaatc------------t-----cttgtct---ttgttaaggaatgttgctgat--------gtataa-agta-atgcttgcagtatggtaaggacaaagcgacagcaacttatggagtattgcctgctgcaaatgttcctccaccttatgctcttgcctcaatatcagctttgcagtttgaccattgtggacatagattttctaccgctgcactagatggaactgtttgcacatggcagctggaggttggaggcaggagcaatattcgcccaacagaatcatctctctgctttaataaccatgcatcgtatg------------tattgtgctctt-aaatgtta----aaaaatgta-tttgc------------ggttcttgctttac---------ttt-tacat----ctgttt-cag-----------aaatgaaacataa-atctttgaaatgcaattaattatgattcactgt-ctgctgc-----------------------------------------------------------------------------------------------------------------------------------------------------------------------------cctctt-----------------------------------------------------tctctt-------------------------------------------------------------------------------------------------------------------------------------------------------------------------------------------------------------------------------------------------------------------------------------------------------------------------------------------------
>I28598_M028_Malvaceae_Glyphaea_brevis_seq1
----------------------------------------------------------------------------------------------------------------------------------------------------------------------------------------------------------------------------------------------------------------------------------------------------------------------------------------------------------------gacaggactgatgtatctactgcaggctc-tgaagtgtc--------------------------tttaac--------tttactataag-g---aaaacaccata-----------tatta-tca-tgctaa-aagattcaatccataaatctttat-------------------------------------------------------------------------ta-gcatc--------------------tcgtctat-ata--taggcttgtagctgatg-----gtgtata--tttt-ttaagtgcagtatggtaaggacaaagcaacagcaacttatggagtgctgcctgctgcaaatgttcctccaccttatgctcttgcctctatatcagctttgcagtttgaccattgtggacacagatttgctactgctgcactggatggaaccgtttgcacgtggcagctggaggtgggcggcaggagtaatatccgtccaacagaatcatctctttgctttaataaccttgcatcgtacgtattctc-----tattctgttttg-taatgctt----aaagaggca-ttgac------attgacaatccttgatttac---------ttt-aacat----atattt-cag-----------aactgaaacagac-atctatgata--tgattag--tttattcactgt-ct----------------------------------------------------------------------------------------------------------------------------------------------------------------------------------------------------------------------------------------------------------------------------------------------------------------------------------------------------------------------------------------------------------------------------------------------------------------------------------------------------------------------------------------------------------------------------------------------------
>I28599_M029_Malvaceae_Desplatsia_dewevrei_seq1
---------------------------------------------------------------------------------------------------------------------------------------------------------------------------------------------------------------------------------------------------------------------------------------------------------------------------------------tag-------taatgaagctaggaagacaggactgatgtacctaccgcaggcac-tgaagtgtc--------------------------tctaac--------tttaatg---------aaaaaactatt-----------tattagtca-ttctaa-aagatttgatccatgaattcttac-------------------------------------------------------------------------ta-gcatc-------------t-----cttgtcaat-atg--ttaggctgtagctgatg-----atgtataa-tgta-ttaagtgcagtatggtaaggacaaagcaacagcaacttacggagtgctgcctgcagcaaatgttcctcctccttatgctcttgcctctatatcagctttgcagtttgaccattgtggacacagattcgctactgccgcactggatggaactgtttgcacatggcaactggaggtgggaggcaggagtaatatccgtccaacagaatcatctctctgctttaataatcatgcatcgtaag------------tattc-gttttt-aaatgctt----aaagaggca-ctggc------actgataatccttgatttac---------ttc-taaat----atattt-cag-----------aactgaatcagac-ttctatgata--tgattag---ttattcacggt-tctcagc--------------------------------------------------------------------------------------------------------------------------------------------------------------------------------------------------------------cctttgca------------------actttg----------------------gaagg---------ctctccgtc-------------tcta---------------------------ttct----------------------------------------------------------------------------------------------------------------------------------------------------------------------------------------------------------------------------------------------------
>I28600_M146_Malvaceae_Mortoniodendron_guatemalense_seq1
--------------------------------------------------------------------------------------------------------------------------------------------------------------------------------------------------------------------------------------------------------------------------------------------------------------------agactgtcactcgatacattag-------taatgaagctagcaagacaggattgatttaggtacagcatgcac-taaagtttc--------------------------ttgaac--------ttcactagacatg---aaaacacaata-----------aattagtcaattctat-aaaatgcaatccatggatccttat-------------------------------------------------------------------------ta-ccatc-------------t-----cttttct---ttg-taaggcaagtagctgat--------gtatta-cgta-atatgtgcagtatggtaaggacaaagcgacagcaacttatggagtgctccctgctgcaaatgttcctccaccttatgctcttgcctcaatatcagctttgcagtttgaccattgcggacacagatttgctactgctgcactagatggaactgtttgcacatggcagctggaggtgggaggcaggagcaatatccgccctacagaatcatctctctgctttaataaccatgcatcgtatg------------tattctttttttaaaatgttt----aaagaagca-ctgac------------agtccttgttctac---------ttt-aacat----gtattt-cag-----------aactgaaacatat-atctgt-agatatgattaa--ttgattcactgt-ctgcagt-----------------------------------------------------------------------------------------------------------------------------------------------------------------------------gatct--------------ctgtc-----tggccctgtgtg------------------gttttg----------------------ctgag---------ccctaagtt-------------ca-------------------------------------------------------------------------------------------------------------------------------------------------------------------------------------------------------------------------------------------------------------------------------------
>I28601_M030_Malvaceae_Sparmannia_africana_seq1
----------------------------------------------------------------------------------------------------------------------------------------------------------------------------------------------------------------------------------------------------------------------------------------------------------------------------------------------------------------krcaggactgatgtacctacggctggcactcatattaac--------------------------tttaac--------tttagtataat-g---aaaacaccaca-----------tattagtca-ttctaa-aagatttgatccgtgaatctttgt-------------------------------------------------------------------------ta-gcatc-------------t-----cttgttgat-ata--taagcttgtaactcatg-----atgtrtga-tata-taaaatgcagtatgggaaggacaaagcaacagcaacttatggagtgctgcctgctgcaaatgttcctccaccttatgctcttgcctcaatatcagctttgcagtttgaccattgtggacacagatttgctactgctgcactggatggaactgtttgtacatggcagctggaggtgggaggcaggagcaatatccgtccaacagaatcatctctctgctttaataaccatgcatcgtatg------------tattctrttttg-aaatgctt----aaagaggca-ttgat------actgacaatccttgatttac---------ttt-agcat----atagtt-crg-----------agctgaaatagac-ttctatgata--ggattag--tttattcactgt-ctgcagc--------------------------------------------------------------------------------------------------------------------------------------------------------------------------------------------------------------cctgtgca------------------gccgtg----------------------caagg---------ctctcagctsagc--------ttcta---------------------------ttctaawcttgctcttt---------------------------------------------------------------------------------------------------------------------------------------------------------------------------------------------------------------------------------------
>I28602_M031_Malvaceae_Mollia_sp_seq1
-------------------------------------------------------------------------------------------------------------------------------------------------------------------------------------------------------------------------------------------------------------------------------------------------------------------------gttattgaatgcactag-------ta---aaggtaggaagacaggcctgatgtacctactgcaggaaa-taaagtgt--------------------------------c--------cttactatgat-g---aaaacaccata-----------tattagtca-ttctaa-aagatttgatccatgaatcattat-------------------------------------------------------------------------ta-gcatc-------------t-----cttctcaat-atg--taaggttgtagctgata-----atgtgtaa-tgtg-ttaaatgcagtatggcaaggagaaagcaacagcaacttatggagtgctgcctgctgcaaatgttcctccaccttatgctcttgcctcaatatcagctttgcagtttgaccattgtggacacagatttgctactgctgcactggatggaaccgtttgcacatggcagctggaggtgggaggcaggagcaatatccgaccaacagaatcatctctctgctttaataaccatgcatcgtacg------------tattctgttttg-aaatgcta----aaagaggca-ttgac------actgataatccttgatttact--------ttt-gacat----atattt-cag-----------aactgaaatagac-ttctctgata--tgattgg--tttattcatggt-ctgcagc--------------------------------------------------------------------------------------------------------------------------------------------------------------------------------------------------------------cctttgca------------------gctctg----------------------gaagg---------ctctcagtt----------------------------------------------------------------------------------------------------------------------------------------------------------------------------------------------------------------------------------------------------------------------------------------------------
>I28603_M223_Malvaceae_Gossypium_hirsutum_seq1
-----------------------------------------------------------------------------------------------------------------------------------------------------------------------------------------------------------------------------------------------------------------------------------------------------------------------------------------------------------------------------tgcgtccaggaggcac-tgaagtggc--------------------------tttaac--------tgtaccagatata---aaaacacaaca-----------tattagtca-tccaac-aaaryg-cattcatgaacttctat-------------------------------------------------------------------------tt-ccatt-------------t-----ttcatctatcttg-taaggcatttagcccat--------gtataa-tgttaatgcttgcagtttgggaaggataaagcaacagcaacttayggagtrctgcctgctgcaaatgttgctccaccttatgctcttgcctcaatatcagctttgsagtttgaccgttgtggacacagatttgttactgctgctcttgatggaactgtttgcacgtggcaactagaggtgggaggcaggagcaatatccgtccaaccgaatcatctctctgctttaataaccaygcatcgtatg------------tattctgctttt-aaatgctt----aaacaagcg-ttggc------------tgtcccta-----c---------tttaaacat----gtatt-----------------------acatgh-ttatgtaata----gaata--atttatcatagt-ccaag-------------------------------------------------------------------------------------------------------------------------------------------------------------------------------------------------------------------------------------------------------------------------------------------------------------------------------------------------------------------------------------------------------------------------------------------------------------------------------------------------------------------------------------------------------------------------------------------------
>I28604_M032_Malvaceae_Entelea_arborescens_seq1
--------------------------------------------------------------------------------------------------------------------------------------------------------------------------------------------------------------------------------------------------------------------------------------------------------------------------------------------------------gctaggaagacaggactgatgtacctactgctggcac-tgaagtgtctttaactttagtataatgaaagtgtctttaac--------tttagtataat-g---aaaacacgaca-----------tattagtca-ttctaa-aagatttgatccgtdaatctttgt-------------------------------------------------------------------------ta-gcatc-------------t-----cttgttgat-ata--taagcttgtagctcatg-----atgtataa-tata-taaagtgcagtatgggaaggacaaagcaacwgcaacttatggagtgctgcctgctgcaaatgttcctccaccttatgctcttgcctcaatatcagctttgcagtttgaccattgtggacacagatttgctactgctgcactggatggaactgtttgtacatggcagctggaggtgggaggcaggagcaatatccgtccaacagaatcatctctctgctttaataaccatgcatcgtatg------------tattctdttttg-aaatgctt----aaagagrca-ttgat------actgacaatccttgatttac---------ttt-agcat----atagtt-cag-----------agctgaaatagac-ttmyatgata--ggattag--tttattcaytgt-ctgcagc--------------------------------------------------------------------------------------------------------------------------------------------------------------------------------------------------------------cctgtgca------------------gccgtg----------------------caagg---------ctctcagct----------------------------------------------------------------------------------------------------------------------------------------------------------------------------------------------------------------------------------------------------------------------------------------------------
>I28605_M235_Malvaceae_Abutilon_sp_seq1
--------------------------------------------------------------------------------------------------------------------------------------------------------------------------------------------------------------------------------------------------------------------------------------------------------------------------------------ttag-------aattggagctagtaagatagtgcttatgtacctacagcaggcac-tgaagtgtc----------------------------taac--------tgtactagacatg---aaaacgcaata-----------tattagtca---ttaaaaaaatgcaatccatg-----------------------------------------------------------------------------------------------------ctt------------------------------------------atgtataa-tgtt-atacttgcagtttgggaaggataaaacaacagcaacttatggggtgttgcctgctgcaaatgttgctccaccttatgctcttgcctcaatatcagctttgcagtttgaccattgtggacacagatttgttactgcagcactagatggaactgtttgcacgtggcagctagaggtgggaggcagaagcaatatccgtccaacagaatcatctctctgctttaataaccacacttcgtatg------------tcttctgctttt-aaatgctt----aaagaa---------------------ggtgtttcttcttc---------tgtgggcct----ctgatt---------------agtcgtgatcaa------------------taa--gctattctctgt--tgcaggg-----------------------------------------------------------------------------------------------------------------------------------------------------------------------------------------------atgtc-a-------cttacgtt------------------acttcaa---------------------gtgga------tcagtcattgctgc------------------------------------------tgctgg--------------------------------------------------------------------------------------------------------------------------------------------------------------------------------------------------------------------------------------------------
>I28606_M033_Malvaceae_Reevesia_formosana_seq1
-------------------------------------------------------------------------------------------------------------------------------------------------------------------------------------------------------------------------------------------------------------------------------------------------------------------rakgctgactctgaatgcactag-------aartgaagctaggargacaggaytgatgtacctacmgcaggcac-tgaagtgtc--------------------------t-------------tttmctagacatg---aaaacacaata-----------tattartya-ttctat-aaratgcaatccatgaatcttttt-------------------------------------------------------------------------wa-ccatc-------------t-----cttgtctrt-ttg-taaggcatsttgytgatg-----w-mttawa-trta-atacrtgcagtatggtaasracaaagcaacagcaacttahggagtgctacctgctgcaaatgttgctccaccttatgctcttgcctcaatatcagctttgcagtttgaccattgtggacacwgatttgctactgcwgcgctagatggaactgtttgcacgtggcagctggargtgggaggcagragcaatatcygtycwrcagaatcatctctctgctttaataaccatgcatcgtatg------------tattctgttctttaaatkctt----dcagaagct-ttgrc------------agtccctamtttac---------ttt-aacat----ktattt-tagaggtga--tacaactgaagc-----atcttttagatgtgattac--tttattcactgt-ctactgc-----------------------------------------------------------------------------------------------------------------------------------------------------------------------------tctct--------------ttgtc------------------------------------------------------------------------------------------------------------------------------------------------------------------------------------------------------------------------------------------------------------------------------------------------------------------------------------------------------------------------------------------
>I28607_M034_Malvaceae_Mansonia_altissima_seq1
---------------------------------------------------gaatttgtttttcattttta-------------------------------------------------------------------------------------------------------------------------------------------------------------------------------------------------------------------------------------------agagactgtctgtgaatgctctag-------aaatgaagctaggaagaaaggactaatgtacc---------------------------------------------------------------------acaggg---aaaacacaata-----------tagtagtca-ttcaat-aaaatgcaatccatgaatctcttt-------------------------------------------------------------------------ta-ccatc-------------t-----ctggtctat-ttg-taaggcatcttggtaat--------gaataa-tgta-atacattcagtatggtaaggacaaagcaacagcaacttatggggtgttaactgctgcaaatgttgctccttgttatgcccttgcctcaatgtcagctttgcagtttgaccattgtggacacagatttgctactgctgcactagatggaactgtttgcacatggcagctggaggtgggaggcagaagcaatgtccgtccaacagaatcatctctctgcttta-taaccatgcatcgtatg------------tattccattttt-aaatgctt----acagaagct-ttggc------------agtccctaattgct---------t-t-aacat----atattt-taaaattga--ttcaactgaaacatgc-atctttgagatatcattaa--tttattggctgt-ctactgc-----------------------------------------------------------------------------------------------------------------------------------------------------------------------------tctct--------------gtgtc-----tggccctatgtg------------------gttttg----------------------ctagg---------ccctaagtt-------------cata---------------------------ttctgaactt----------------------------------------------------------------------------------------------------------------------------------------------------------------------------------------------------------------------------------------------
>I28608_M035_Malvaceae_Hosfordia_alata_seq1
---------------------------------------------------------------------------------------------------------------------------------------------------------------------------------------------------------------------------------------------------------------------------------------------------------------------------caatgaatgtattag-------aatcggagctattaagatagwamgwatswamctacagcaggcac-tgaagtgtc----------------------------taac--------tgtactagacata---aaaacacaata-----------tattagtca-ttgaaa-aatatg-----------------------------------------------------------------------------------------------------------------------cwatccat----------------gcttat--------gtataa-tgtt-atacttgcagtttgggaaggataaaacaacagcaacttatggggtgttgcckgctgcaaatgttgctccaccwtatgctcttgcctcaatatcwgctttgcagtttgaccattgtggacacagatttgttactgcagcactagatggaactgtttgcacgtggcagctagaggtgggaggcagaagcaatatccgtccaacwgaatcatctctctgctttaataaccacacttcgtatg------------tattctgctttt-aaatgctt----aaagaagca-tttgy------------rgtatcta-----t---------ttt-gacat----gtattt-cag-----------aactgaaacatgc-atatctgaga------tta--atttgtcactgt-ccaagga-----------------------------------------------------------------------------------------------------------------------------------------------------------------------------ttata----------------------------------------------------------------------------------cttaa----------------------------------------------------------------------------------------------------------------------------------------------------------------------------------------------------------------------------------------------------------------------------------------------------------------------
>I28609_M036_Malvaceae_Pentaplaris_davidsmithii_seq1
---------------------------------------------------------------------------------------------------------------------------------------------------------------------------------------------------------------------------------------------------------------------------------------------------------------------------------------------------------------agataggactgatgtacctayggctggctc-agaartgtc--------------------------tttaac--------ygtamtagavatm---araacacaatr-----------tathagtca-ttmtgt-aaaatvcaatccatgaatcttyat-------------------------------------------------------------------------tw-cyrtc-------------t-----cttrtctat-ttg-taaggcatktagctwat--------gtataa-tgtw-atayktgcagtwtkgkaaggayaragcaacagcaacwtatggagtgctgcctgctgcaaatgytsctccaccttangctcttgcctcaatatcagctttgcagtttgaccattgtggacayagatttgctactgctgcrctagatggaactgtttgbacrtggcagctvraggtgggagghavgagcaatatccgtccaacagaatcathtctctgcttbaataaccatgcatcgtawg------------tattctgytttt-aaatgbwt----aaagaarca-ttggc------------agtccytactttac---------twt-aacat----gtattt-cmg-----------aactgaaacatgc-atytgtgakatwtgattaa--tttattca--gt-ctgctgc-----------------------------------------------------------------------------------------------------------------------------------------------------------------------------cctct--------------gtgtt-----tggccctgtgtc------------------gtttwg----------------------ctggk---------ccctaagtt-------------cata---------------------------tactgaacttc---------------------------------------------------------------------------------------------------------------------------------------------------------------------------------------------------------------------------------------------
>I28610_M037_Malvaceae_Heritiera_littoralis_seq1
----------------------------------------------------------------------------------------------------------------------------------------------------------------------------------------------------------------------------------------------------------------------------------------------------------------------------------------------------------cctkwmstcrrkamtgmtstaccta----------------------------------------------------------------ctag-catg-aaaacacacaata-----------tattagtta-ttctat-aaaatgcaatccatgaatctttat-------------------------------------------------------------------------ta-ccatgcct-tg-----tcc-----cttgtctat-ttg-taaggcatgcagctgat--------gtacaa-tgta-atatgtgcagtatggtaaggacaaagcaacagcaacttatggagtgctgcctgctgcaaatgtttctccaccttatgctcttgcctcaataacagctttgcagtttgaccattgtggacacagatttgctactgctgcgctagatggaactgtttgcacgtggcagttggaggtgggaggcaggagcaatatccgtccaacagaatcgtctctctgctttaataaccatgcatcgtatg------------tgttccgttttt-aaatgctt----aaagaagcg-atggc------------agtccttagtc--c---------ttt-aacat----gtattt-cag-----------aactgaaacatgc-atcc-tgagatatgattaaaatttattcactgc-ctgctgc-----------------------------------------------------------------------------------------------------------------------------------------------------------------------------cctat--------------gtgtc-----tggcctgttgtg------------------gttttg----------------------c--------------------------------------------------------------------------------------------------------------------------------------------------------------------------------------------------------------------------------------------------------------------------------------------------------------------------
>I28611_M062A_Malvaceae_Durio_zibethinus_seq1
----------------------------------------------------------------------------------------------------------------------------------------------------------------------------------------------------------------------------------------------------------------------------------------------------------------------------tctgaatgccctat-------aaatgaagctaggaagacaggactgatttacctacagcatgcac-tgaagtgtc--------------------------tttaa------------actcgacatg---aaaacacaata-----------tattagtcc-ttctat-aaaatgcaatccatgaaactttat-------------------------------------------------------------------------ta-ccata-------------a-----cttcactat-ctg-taaggcatgtagctgaa--------tcacag-tgta-acatgtgcagtatggtaagcacaaagctacagcgacttatggagtgctgcctgctgcaaatgttcctccgccatatgctcttgcctcaatatcagctttgcagtttgaccattgtggacacagatttgctactgctgcgctagatggaactgtttgcacgtggcagctggaggtgggaggcaggagtaatatctgttcaacagaatcatctctctgctttaataaccatgcatcgtatg------------tattctgccatt-cgatgctt----aaagaagcg-atggc------------agtccttactttac---------ttt-aacat----gtattt-cag-----------aactgaaacatgc-atctgtgagatatgtttaa--tttattctctgt-ctgctgc-----------------------------------------------------------------------------------------------------------------------------------------------------------------------------cctct--------------gtgtc-----tggccttgtgtg------------------gttttg----------------------ctggg---------ctc----------------------------------------------------------------------------------------------------------------------------------------------------------------------------------------------------------------------------------------------------------------------------------------------------------
>I28612_M038_Malvaceae_Brachichyton_bidwillii_seq1
---------------------------------------------------aaatcttttttatgttttaa--------------------------------------------------------------------------------------------------------------------------------------------------------------------------------------------------------------------------------------------gaggctatctttgaacgcactag-------aaacgaagctaggaagacaggaccgatctaccta----------------------------------------------------------------ctagacata-aaaactcacaata-----------tattagtca-gtctat-aaaacgcaatccatgaatctttat-------------------------------------------------------------------------ta-ccatg-------------c-----cttgtctat-ttg-taaggcatgtagctgat--------gtacaa-tgta-atatgtgcagtatggtaaggacaaagcaacagcaacttatggagtgctgcctgctgcaaatgttcctccaccttatgctcttgcctcaatatcagctctgcagtttgaccattgtggacacagatttgctactgctgcactagatggaactgtttgcacatggcagtcggaggtgggaggcaggagcaatatccgtccaacagaatcatctctctgctttaataaccatgcatcgtatg------------tgtgctgttttt-aaatgct----------agca-atggc------------agtccttagtc--c---------ttt-aacat----gtattt-cag-----------aactgaaacatgc-atccgggatatatgattaa--tttattcactgc-ctgctgt-----------------------------------------------------------------------------------------------------------------------------------------------------------------------------cctat--------------gtgtc-----tggcctgttgtg------------------gttttg----------------------ctgga---------ccttaaatt-------------cata---------------------------tactgaaagtcctatttt---------------ta---------------------------------------------------------------------------------------------------------------------------------------------------------------------------------------------------------------------
>I28613_M039_Malvaceae_Eriotheca_macrophylla_seq1
-------------------------------------------------------------------------------------------------------------------------------------------------------------------------------------------------------------------------------------------------------------------------------------------------------------------------------------------------------------------------------------------ac-tgaagtgtc--------------------------attaac--------tgtactagacata---aaaacacaata-----------tattagtca-ttctat-aaaatc-attccatgaatctttat-------------------------------------------------------------------------ta-tcatc-------------t-----cttatctat-tgg-taaggcatttagcttct--------gtataa-tgtt-atacttgcagtatgggaaggataaagcaacagcaacttatggagtgctgcctgctgcaaatgttgctccaccttatgctcttgcctcgatatcagctttgcagtttgaccattgtggacatagatttgctactgctgcactagatggaactgtttgcacatggcagctggaggtgggaggcaggagcaatatccgtccaacagaatcatctctctgctttaataaccatgcatcgtatg------------tattctgctttt-aaatgctt----caagaagca-ttggc------------agtccctactatac---------ttt-aacat----gtattt-cag-----------aactgaaacatgc-atatgtgagatgtgatcaa--ttttatcactgt-ctgctgc-----------------------------------------------------------------------------------------------------------------------------------------------------------------------------cctct--------------gtgtc-----tggccctgtgtg------------------gttttg----------------------ctggg---------tcccaagtt-------------cata---------------------------ttctaaactt----------------------------------------------------------------------------------------------------------------------------------------------------------------------------------------------------------------------------------------------
>I28614_M040_Malvaceae_Hydrogaster_trinervis_seq1
------------------------------------------------------------------------------------------------------------------------------------------------------------------------------------------------------------------------------------------------------------------------------------------------------------------ttaagatgttattgaattcactag-------taatgaaggtaggaagacaggactaatgtacctactacaggcaa-gaaagtgt--------------------------------c--------tttactgtaataa---aaaacaccata-----------tattagtca-gtctaa-aagatttgatccatgaattgttat-------------------------------------------------------------------------ta-gcatc-------------t-----cttgtagat-acg--taaggttgtagctgata-----acgtataa-tgta-ttaagtgcagtatggtaaggacaaagcaacagcaacttacggagtgctgcctgctgccaatgttcctccaccttatgcccttgcctcagtatcagctttgcagtttgaccattgtggacacagatttgctactgctgcactggatggaactgtttgcacgtggcagctcgaggtgggaggcaggagcaatgtccgtccgacagaatcatctctctgctttaataaccatgcatcgtacg------------tgttctgttttg-aaatgctta---aaagaggca-ttga----------gataatccttgatttac---------gtt-agc-----------------------------ctgaaacagac-ttctatgata--tgattgg--tttattcatggt-ctgcagc--------------------------------------------------------------------------------------------------------------------------------------------------------------------------------------------------------------cttttgca------------------gcccta----------------------aaagg---------cgctcagtt-------------tcta---------------------------ttctaaacttgcttctt-----------------ttggcctgaga-----------------------------------------------------------------------------------------------------------------------------------------------------------------------------------------------------------
>I28615_M041_Malvaceae_Pterygota_brasiliensis_seq1
------------------------------------------------------------wyatgttttaa--------------------------------------------------------------------------------------------------------------------------------------------------------------------------------------------------------------------------------------------gaggctgtctttgaatgcacgag-------aaatgaagctaggaagacaggaccaatctaccta----------------------------------------------------------------ttagacatg---aaaacacacta-----------tattagtca-ttctat-aaaatgc---------------------------------------------------------------------------------------------------------------------attgtctat-ttg-taagg----ttgctgat--------gtacaa-tgta-atatgtgcagtttggtaaggacaaagcaacggcaacttatggagtgctgcctgctgcaaatgttgctccaccttatgctcttgcctcaatatcagctttgcagtttgaccattgtggacacagatttgctactgctgcgctagatggaactgtttgcacatggcagttggaggtgggaggcaggagcaatatccgtccaacagaatcatctctctgcttcaataaccatgcatcgtatg------------tgttctgttttt-aaatgctt----aaaaaagca-atggct---------gttgtccttagtc--c---------ttt-aacat----gtattt-cag-----------aactgaaacatgc-atccgtgagatatgattaa--tttattcactgc-ctgcagc-----------------------------------------------------------------------------------------------------------------------------------------------------------------------------cctat--------------gtgtc-----tggcctgttgtg------------------gttttb----------------------bkat-----------------------------------------------------------------------------------------------------------------------------------------------------------------------------------------------------------------------------------------------------------------------------------------------------------------------
>I28616_M042_Malvaceae_Leptonichya_maranta_seq1
-------------------------------------------------------------------------------------------------------------------------------------------------------------------------------------------------------------------------------------------------------------------------------------------------------------------------------------------------------------aaagacaggactgatgtacctrcatcaggcaa-tgaagtgtc--------------------------tttaac--------tttact----atraggaaaacatgata-----------gattagcca-ttctat-aaaatgcaatccatgaatttttta-------------------------------------------------------------------------ttagcatc-------------t-----ctgatctat-ttg-taaggcatgtagttgatg-----atgtataa-tgta-awaagtgcagtatggtaaggacaaagcaacagcaacttatggagtgctgcctgctgcaaatgttcctccaccktatgctcttgcctcagtatcagctttgcagtttgaccattggggacacagatttactactgcwgcactggatggaacagtttgcatgtggcagctggaagtgggaggcaggagcaatatccgtccaacagartcatcactctgcttcaacaaccatgcatcgtatg------------tattccagtttt-aaacgctt----aaagaggcr-ttgac------------agtccttkatttac---------ttc-aacat----gtatct-cag-----------aactgaaacatg---tctgttagatatgattag--tttattcactgt-ctgctga-----------------------------------------------------------------------------------------------------------------------------------------------------------------------------cctct--------------gcatc-----t------------------------------------------------------------------------------------------------------------------------------------------------------------------------------------------------------------------------------------------------------------------------------------------------------------------------------------------------------------------------------------
>I28617_M043_Neuradaceae_Neurada_procumbens_seq1
g---------------------------------------------------------------------------------------------------------------------------------------------------------------------------------------------------------------------------------------------------------------------------------------------------------------------------------------------------------------------------------------------tagactgcatc------------------------ttcattctgtttcttttgtgagccaggc-tcagacataagatgctgcttcctcatggttca----------------------gaggcttcagtgg----------------------------------------------------------------------tg-ccatc-----------ttt-------------------ttaaatatatgggacatgttttaacatataa-tata-ttatgtgcagtttggtaaggagaaagctatagcaacttacggtgtactgcctgctgcaaatgttcctccaccatatgcccttgcctcaatatcagctgtgcagtttgaccactgtggacacagatttgcgactgctgccttagatggaactgtatgcacatggcagctcgaagtgggaggaaggagcaatatccgtccaacagaatcatctctctgcttcaatggccacgcatcgtaag------------tattcttctgtc--tacactt----taagagaca-gttct------------actcatacagtgacct------tttagtaagt----ttgttt-cta-----------------------t-ggatctgggagttattccaatttatctcattac-ttggtga---------------------------------------------------------------------------------------------------------------------------------------------------------------------------------------------aaaatgacgag--------------------------------gttttc----------------------aaaag---------ttccaagca-------------tata---------------------------ttttcctcctgctaacttcac-----------------------------------------------------------------------------------------------------------------------------------------------------------------------------------------------------------------------------------
>I28618_M044_Malvaceae_Pentace_laxiflora_seq1
-------------------------------------------------------------------------------------------------------------------------------------------------------------------------------------------------------------------------------------------------------------------------------------------------------------------------------------aaaac-------atgatatattagttattctataaaatgcaatctacagcatgcac-taaagtgtc--------------------------ttaaat--------tttaccagacwtg---aaaatatgata-----------tattagtta-ttctgt-caaatgcaatccatggatctttat-------------------------------------------------------------------------ta-tcatc-------------tgg-------------tctttaaggcatgttgctgat--------vtataa--gta-atacacgcagtatggtaaggacaaagcgacagcracttatggagtgctgcctgctgcaaatgttcctccaccttatgctcttgcctcratatcagctttgcagtttgaccattgtggacacagatttgccactgctgcactagatggaactgtttgtacatggcagctggaggtgggrggcaggagcaatatccgtccaacagaatcatctctctgctttaataaccatgcatcgtatg------------tattctgttttt-aaaygttc----aaggatgca-ttgac------------agttcttgttttgc---------ttg-----------tattt-ctg-----------aactgaaccatac-atctgtgagatat-------------tcactat-cagctgc-----------------------------------------------------------------------------------------------------------------------------------------------------------------------------cctcc--------------cttta-----tggccttgagtg------------------gttttg----------------------ctcag---------cccgaagtt-------------cata---------------------------ttttcaactttctacttt---------------attgc------------------------------------------------------------------------------------------------------------------------------------------------------------------------------------------------------------------
>I28619_M045_Malvaceae_Phragmotheca_mammosa_seq1
------------------------------------------------------------------------------------------------------------------------------------------------------------------------------------------------------------------------------------------------------------------------------------------------------------------------------------cactag-------aaatgaagctagcaagacaggactgacgtacctacagctggcac-tgaagtgtc--------------------------tttaac--------tttaatagacatg---aaaacacaata-----------tattagtca-tcatgt-aaaatgcaatccatgaatctttat-------------------------------------------------------------------------ta-ctatctgtcta-----tct-----cttgtctat-ttg-catggcatgtagctgat--------gtataa-tgta-atacatgcagtatggtattgacaaagcaacagcaacttatggagtgctgcctgctgcaaatgttcctccaccttatgctcttgcctcaatatcagctttgcagtttgaccattgtgggcatagatttgctactgctgcgctagatggaactgtttgcacatggcagctggaggtgggaggcaggagcaatatccgtcccacagaatcatatctctgctttaataaccatgcatcgtaag------------tattctgttttt-aagtgggt----aaagaaaca-ttagc------------agtccttactttac---------tat-aaaat----gtattt-cag-----------aactgaaacatgc-atgtgtgacatttgattaa--tttattca--gt-ctgctgc-----------------------------------------------------------------------------------------------------------------------------------------------------------------------------cagtt--------------gtgtc-----tggccctgtgta------------------gttttg----------------------ctggga----ttaccacttttca-------------cata--------------------------ttgctgaagatttgtttgc---------------t----------------------------------------------------------------------------------------------------------------------------------------------------------------------------------------------------------------------
>I28620_M046_Malvaceae_Camptostemon_shultzii_seq1
----------------------------------------------------------------------------------------------------------------------------------------------------------------------------------------------------------------------------------------------------------------------------------------------------------------------------------------------------------------------------------------------------------------------------------------------------------ta---aaaacacaata-----------tattagtca-tccgaa-aaattgcaatccatgaatctctat-------------------------------------------------------------------------tt-tcatc-------------t-----cttgtctat-ttg-caaggcatttagcttat--------gtataa-tgtt-atacttgcagtttgggaaggmtaaagcaacagcaacttatggtgtgctgcctgctgcaaatgttgctccaccttatgctcttgcttcaatatcagctttgcagtttgaccattgtggacacagatttgctactgctgctctagatggaactgtttgcacgtggcaactagaggtgggaggcagaagcaatatccgtccaacagaatcatctctctgctttaataaccatgcatcgtatg------------tattctactttt-aaatgctt----aaagaatta-ttggy------------gktymmta-----y---------ttt-rwyat----ktattt-cag-----------aactgaaacatgc-ttgtgtgagaca-gattaa--tt-----------------------------------------------------------------------------------------------------------------------------------------------------------------------------------------------------------------------------------------------------------------------------------------------------------------------------------------------------------------------------------------------------------------------------------------------------------------------------------------------------------------------------------------------------------------------------------------------------------------
>I28621_M153_Malvaceae_Trichospermum_sp_seq1
---------------------------------------------------------------------at-------------------------------------------------------------------------------------------------------------------------------------------------------------------------------------------------------------------------------------------ttaagatgttattgaatgcacta----------atgaaggtaggaagacaggactgatgtacctactgcaggmaa-taaagtgt--------------------------------c--------tttactataatga---raaacaccata-----------tattagtca-ttctaa-aagatttgatccatgaatctttat-------------------------------------------------------------------------ta-gcatc-------------t-----cthgtcaat-ata--taaggttgtrgctgata-----rtgtatan-tgta-ttaaatgcagtatggtadagacaaagcaacagcaacttatggagtgctgcctgctgcaaatgttccgccaccttatgctcttgcctcaatatcdgctdddhdkdnykdbmhdwbwkknhhmnkwbdhdmnhvdbmknmdvkkkndkkaactgtttgcacatggcanctggaggtggggggcaggagcaatatccgtccdacagaatcatchctctgctttaataaccatgcatcgtahg------------tattctgttttg-aaatkctt----aaagaagca-ttgac------actgataatcctttaahttat--------ttt-aacan----atatttgcag-----------aaytgaaacaaac-ttctatgata--tgwwtgg--tttattcatggt-ctgcagc--------------------------------------------------------------------------------------------------------------------------------------------------------------------------------------------------------------cctktgca------------------gctctg----------------------gaagg---------ctctcagtt-------------tcta---------------------------ttctaaacttgctcttt----------------gttgacctgag------------------------------------------------------------------------------------------------------------------------------------------------------------------------------------------------------------
>I28623_M048_Malvaceae_Abroma_augusta_seq1
-------------------------------------------------------------------------------------------------------------------------------------------------------------------------------------------------------------------------------------------------------------------------------------------------------------------------------------------------------agctaggaagacaggactgatgtacctatagcaggcac-tgaagtgtg--------------------------cttaat--------tttactaga-atg---aaaatccaata-----------tattagtcg-tactgtaaaaaagcaatccatgaatatttat-------------------------------------------------------------------------ta-ctatc-------------t-----cttatctat-ttg-taaggcacatagctgata-----acgtataa-tgta-atgagtgcagtatggtaaggacaaagctacagcaacttatggagtgctgcctgctgcaaacgttcctccaccttatgctcttgcctcaatatcagctttgcagtttgaccattgtggacacagatttgctactgctgcactggatggaacagtttgcatgtggcagctggaggtgggaggcaggagcaatatccatccaacagaatcatctctctgctttaataaccatgcatcgtatg------------tattccg-tttttaaatgctt----aaagaggca-ttgac------------agtccttgatttac-----------------t----ttattt-cag-----------aactgaaacatag-atctgtgagatatgattag--tttattcgctgt-ctgctga------------------------------------------------------------------------------------------------------------------------------------------------------------------------------cctt--------------gcatc-----aagccctgtgtg------------------gttttg----------------------caagg---------ccctcagtt-------------cata---------------------------gactaaacttgcttcttt---------------ttttttat---------------------------------------------------------------------------------------------------------------------------------------------------------------------------------------------------------------
>I28624_M049_Malvaceae_Corchoropsis_tomentosa_seq1
------------------------------------------------------------------------------------------------------------------------------------------------------------------------------------------------------------------------------------------------------------------------------------------------------------------------------gactgtcaataa-------gtaatgaggtagggagacaggagggatgtagctacagcatgccc-tggagtttc--------------------------tgaaac--------tttggcagacatg----aaaaggaata-----------tattagtca-tcctataaaaatgcaat------------------------------------------------------------------------------------------------------------------------------------acatgttgctgat--------gcataa-agta-atacttgcagtatggtaaggacaaagcgacagcaacttatggagtattgcctgctgcaaatgttcctccaccttatgctcttgcatcagtatcagctttgcagtttgaccattgtggacatagatttgctactgctgcgctagatggaactgtttgcacatggcagctggaggttggaggcaggagcaatattcgcccaacagaatcatctctctgctttaataaccatgcatcgtatg------------tattgtgctttt-aaatgttta--aaaagaa----tttac------------ggtccttgatttac---------ttt-aacat----ctattt-tag-----------aaatgaaacataa-atctgtgaaatgcgattaattgtgattcactat-ctgctgc--------------------------------------------------------------------------------------------------------------------------------------------------------------------------------------------------------------------------------------------------------------------tctgg---------tcctaagtt-------------caga---------------------------ttctgaacttcctacttt----------------ttgacttgagattaccatttat------------------------------------------------------------------------------------------------------------------------------------------------------------------------------------------------
>I28625_M193_Malvaceae_Apeiba_tibourbou_seq1
t------------------------------------------acaataataatttcttcttcttctttmt-------------------------------------------------------------------------------------------------------------------------------------------------------------------------------------------------------------------------------------------acaagatggtattgaatgtaccag-------ttatgaagctaggaagaca--------gtacctactgctggcac-tgaagtgtc--------------------------tttaam--------tttactataat-g---aaaacaccacr-----------tattagt------------------------------ttdt-------------------------------------------------------------------------ta-gcatc-------------t-----cbtgtcaat-ata--taagcttgtagctcatg-----atgtataa-tawa-taaabtgcagtatggtaaggacagagcaacagcaacttacggagtgctgcctgctgcaaatgttcctccaccttatgctcttgcctcaatatvadctbtgcavttkgaccattgtggacahagatttdctactbctgcmcttgatggdactgtttgcacgtggcanctggaggtgggaggcaggagcaatatccgtbcadcagaatcatctctctgctttaataaccatgcatcgtdtg------------tattctgttkkd-aawkrytwa---aarrrgsmw-tkkgc------actgacaatcctttatttac---------ttt-rrcat----atggtt-cag-----------agctgaaatagac-ttctatgata--ggattyg--tttattcaytgt-ctgcagc--------------------------------------------------------------------------------------------------------------------------------------------------------------------------------------------------------------cytktgca------------------gctgtg----------------------caagg---------ctckcagtt-------------ccya---------------------------ttctaarcttgctctttt---------------g----------------------------------------------------------------------------------------------------------------------------------------------------------------------------------------------------------------------
>I28626_M226_Malvaceae_Helicteres_guazumifolia_seq1
------------------------------------------------------------------------------------------------------------------------------------------------------------------------------------------------------------------------------------------------------------------------------------------------------------------------------tgaatgctctag---------atgaagctaggaggacaggactgatgtacctaaagcaggcag-tcaggcact--------------------------atagttt-----cttttcctaaaaatg---aaaacaaaata-----------tactagtca-ttcaat-aaaatgca---------tcttttt-------------------------------------------------------------------------ca-ccatc-------------t-----ctggtctat-ttg-taagtcatcttggtgat--------gaacaa-tgta-atatttgcagtatggtaaggacgaagcaacagcaacttatggagtgctacctgctgcaaatgttgctccaccttatgcccttgcctcaatatcagctttgcggtttgaccattgtggacacagatttgctactgctgcactagatggaactgtttgcacgtggcagctggaggtgggaggcaggagcaatgtccgtccaacagaatcatctctctgctttaataaccatgcatcgtaag------------tattccattttt-aaatgctt----acagaagct-ttggc------------agcccctaactact---------tct-aacat----ttattt-taaaattga--ttcaactgaaacacgc-atcttcgagatatgattaa--tttattagctgt-ctact-------------------------------------------------------------------------------------------------------------------------------------------------------------------------------kctct--------------gtgtc-----tggccctatgtg------------------gttttg----------------------ctggg---------ccctaagtt-------------cata---------------------------ttctga--------------------------------------------------------------------------------------------------------------------------------------------------------------------------------------------------------------------------------------------------
>I28628_M051_Malvaceae_Werklea_horrida_seq1
--------------------------------------------------------------------------------------------------------------------------------------------------------------------------------------------------------------------------------------------------------------------------------------------------------------------------------------ttag-------aaatgtagctagt------rgacttatgtacctacaacaggyac-ttaagtgtc--------------------------ttgaac--------tgtactagacata---aaaacmmmatg-----------gattrrtca-tccgtc-aaacwgcaaycsatgaatcttcat-------------------------------------------------------------------------tt-cysts-------------t-----cttgtcaat-ttg-craggcatttagcttat--------gtataa-tgyt-atacttgcrgtttggraaggataaagcaacagcaacttatggagtgttgcctkctgyaaatgttgctccaccttmtgctcttgcctcaatatcagatttgsagtttgaccattgtggacacagatttgttactgctgcactagatggaactgtttgcacatdgcagctagaggtgggaggcagaagcaatatccgtccaacagaatcayctctctgctttaataaccmtgcatcgtatg------------tattcygcwttt-aaatgctt----aargaagcatttktt------------datcccta-----y---------ttt-avcat----gtattt-cag-----------aactgagayrygt-gwatgtgasata-gattra--ttta-tcactgt-ccaagga-----------------------------------------------------------------------------------------------------------------------------------------------------------------------------ttgta--------------atgtc-----tggccctttgtg------------------gttttg----------------------ctgg-----------------------------------------------------------------------------------------------------------------------------------------------------------------------------------------------------------------------------------------------------------------------------------------------------------------------
>I28629_M052_Malvaceae_Spirotheca_rosea_seq1
-------------------------------------------------------------------------------------------------------------------------------------------------------------------------------------------------------------------------------------------------------------------------------------------------------------------------------------------------------------gaacacaggacagatttactaacagcaggcac-tgaagtgtc--------------------------actaac--------catactagactta---aaaacacaata-----------tattagtca-ttttat-aaaatc-attccttgaatctttat-------------------------------------------------------------------------ta-tcatc-------------t-----cttatctat-ttg-taaggcatttagcttat--------ttataa-tgct-atccttgcagtatgggaaggataaagcaacggcaacttatggagtgctgcctgctgcaaatgttgctccaccttatgctcttgcctcaatatcagctttgcagtttgaccattgtggacatagatttgctactgctgcactagatggaactgtttgcacgtggcagctggaggtgggaggcaggagcaatatctgtccaacagaatcatctctctgctttaataaccatgcatcgtatg------------tattctgctttt-aaatgctt----caacaagca-ttggt------------agtccctactatac---------ttt-agcat----gtattt-cag-----------aactcaaacatgc-atatgtgagatgtgattaa--tttaatcactgt-ctgctgc-----------------------------------------------------------------------------------------------------------------------------------------------------------------------------cctct--------------gtgtt-----tgggcctgtgtg------------------gttttg----------------------ctkgg---------tcccaagtt-------------cata---------------------------ttctaa--------------------------------------------------------------------------------------------------------------------------------------------------------------------------------------------------------------------------------------------------
>I28630_M053_Malvaceae_Huberodendron_swietenioides_seq1
------------------------------------------------------------ttactttcaaa--------------------------------------------------------------------------------------------------------------------------------------------------------------------------------------------------------------------------------------------gagactgtctctgaatgcactag-------aaatgaagctaggaagacaggactgatgtaactacagcatgcac-tgaagtgtc--------------------------attaac--------tgtacyagacata---aaaacacaat------------tattagtca-ttctat-aaaatg------------ctttat-------------------------------------------------------------------------ta-ccatc-------------t-----cttgtctat-ttg-ttaggcagttagcttat--------ctataa-tgtt-atacttgcagtatgggaaggataaagcaacggcaacttatggagtgctgcctgctgcgaatgttgctccacchtatgctcttgcctctatatcagctttgcagtttgaccattgtggacacagatttgctactgctgcactagatggaactgtttgcacgtggcagctggaggtgggaggcaggagcaatatccggccaacagaatcgtctctctgctttaataaccatgcatcgtatg------------tattctgctttt-aaatgcct----gaagaagca-ttggc------------agtccctactatrc---------ttt-cacat----gtattt-cag-----------aactgaaacatga-atatgtgagatgtgattaa--ttttatcastgt-ctgctgc-----------------------------------------------------------------------------------------------------------------------------------------------------------------------------ccttt--------------gtgtc-----tggatctgtgtg------------------gttttg----------------------ctggg---------tcccaagty-------------cata---------------------------ttctaaacttcc--------------------------------------------------------------------------------------------------------------------------------------------------------------------------------------------------------------------------------------------
>I28631_M054_Malvaceae_Trochetiopsis_benjaminae_seq1
----------------------------------------------------------------------------------------------------------------------------------------------------------------------------------------------------------------------------------------------------------------------------------------------------------------------tcttttgatttctccaataa-------ttaatgaggtagggggacaggg-------atct---gcatgccc-tggaggttc--------------------------ttaaac--------tatacttgacatg----aaaaggaata-----------tattagtca-tcctat-aaattgaaatccatggatctttat-------------------------------------------------------------------------ta-ccaatc------------t-----cttgtct---ttgttaaggaatgttgctgat--------gtataa-agta-atgcttgcagtatggtaaggacaaagcgacagcaacttatggagtattgcctgctgcaaatgttcctccaccttatgctcttgcctcaatatcagctttgcagtttgaccattgtggacatagattttctaccgctgcactagatggaactgtttgcacatggcagctggaggttggaggcaggagcaatattcgcccaacagaatcatctctctgctttaataaccatgcatcgtatg------------tattgtgctctt-aaatgtta----aaaaatgta-tttgc------------ggttcttgctttac---------ttt-tacat----ctgttt-cag-----------aaatgaaacataa-atctttgaaatgcaattaattatgattcactgt-ctgctgc-----------------------------------------------------------------------------------------------------------------------------------------------------------------------------cctctt-----------------------------------------------------tctctgg-----------------------------------ccctmagtt-------------cagg---------------------------ttctgaacttccttctta--------------------------------------------------------------------------------------------------------------------------------------------------------------------------------------------------------------------------------------
>I28632_M055_Malvaceae_Eriolaena_candollei_seq1
-------------------------------------------------------------------------------------------------------------------------------------------------------------------------------------------------------------------------------------------------------------------------------------------------------------------------------------------------------------skmsmmgst--ggatataact---gcatkccc-taaarkyty--------------------------ttrawy--------tytmctwkamrtr----awdaggwakg-----------kakwmgtca-tcctayrwrratgyartysmwkrawhkyway-------------------------------------------------------------------------tr-ccaatc------------t-----cttgtct---ttgttraggcatgtygctgay--------rtataa-agta-atgcttgcagtatggwaaggacaaagcgacagcaacttatggwgtattgcctgctgcaaatgttcctccaccttatgctcttgcctcaatatcagctttrcagtttgancattgtggacatagatttgctachgctgcrctrgatrgaactgtwtgcacatggcaghtggaggttggaggcaggagcaataytcgcccgacagaatcatctatctgctttaataaccatgcatcgtatg------------tatyghgctcwt-aartgttc----aaaaaagca-tttac------------ggtccttgctttac---------ttt-gacat----ctattt-cag-----------aaatgaaacataa-atctgtgaaatgcaattarttgagattcactat-ctgctgc-----------------------------------------------------------------------------------------------------------------------------------------------------------------------------tctct---------------------------------------------------------------------------------------------------------------------------------------------------------gaacttcctactta---------------ttttctccgagattaccca----------------------------------------------------------------------------------------------------------------------------------------------------------------------------------------------------
>I28633_M056_Malvaceae_Adansonia_digitata_seq1
---------------------------------------------------------------------------------------------------------------------------------------------------------------------------------------------------------------------------------------------------------------------------------------------------------------------------------------------------------ctaggaagacaggactgatgtacctacagcaggcac-tgaagtgtc--------------------------attaac--------tgtactagacaca---aagacacaaca-----------tattagtca-ttctat-aaaatc-attccatgaatctttat-------------------------------------------------------------------------ta-tcatc-------------t-----cttgtgttt-tta-caaggcatttagcttag--------gtataa-cgtt-atgcttgcagtatgggaaggataaagcaacggcaacttacggagtgctgcctgctgcaaatkttgctccaccttatgctcttgcctccatatcagctttgaagttcgacaattacggacatagatttgctactgctgcgctagatggaactgtttgcacgtggcagctggaggtgggaggcaggagcaatatccgtccaacagaatcatctctctgctttaataatcatgcatcgtatg------------tgttctgctttt-aaatgctt----aaagaagca-ttggc------------tgtccchactatac---------ttt-aacat----atatat-tag-----------aactgaaacatgc-atatgtgagatgtgattaa--ttttatcaccgt-ctgctgc-----------------------------------------------------------------------------------------------------------------------------------------------------------------------------cctct--------------gtgtc-----tggccctg-ggg------------------gttttg----------------------ctggg---------tcccaagtt-------------cata---------------------------ttctaagcttcctatttt--------------------------------------------------------------------------------------------------------------------------------------------------------------------------------------------------------------------------------------
>I28635_M058_Malvaceae_Byttneria_aculeata_seq1
---------------------------------------------------------------------------------------------------------------------------------------------------------------------------------------------------------------------------------------------------------------------------------------------------------------------gagtataactgaatgaaatag-------tgataaaattaggaggacaggactgctacc---------------ttgagtgttaa-------------------------------------ttatgctata-atg---aaaatagaatg-----------tattttcca-ttctga-gaaatgtaggccatgaataatt---------------------------------------------------------------------------ta-ccatt-------------t-----cttttccat-ttg-taaggcatgcaaccgata-----atggataaatgta-atgattgcagtatggtaaggacaaagctacagcaacttatvgagtgctccctgctgcaaatgttcctccaccttatgctcttgcctcaatatcagctttgcagtttgaccagtgtggacaaagattcaccactgctgcacttgatgggacggtttgcatgtggcagctagaggttggcggcagaagcaatatccgtccaacagaatcgtctctgtgcttcaataatcatgcatcgtatg------------tattccatttg--aaatgctt----caagggtca-ttgac------------agcccttgcttcat---------------------------------------------------------------------------------------------------------------------------------------------------------------------------------------------------------------------------------------------------------------------------------------------------------------------------------------------------------------------------------------------------------------------------------------acgactaaacttgctttttttg-------------gtagtcctgagattaacattccca------------------------------------------------------------tgtcctgttgaaga------------------tctctttamatattcagattggaacct------------tactgctactaaaatattatgac-------------------------------------
>I28636_M059_Malvaceae_Pterospermum_pierrei_seq1
--------------------------------------------------------------------------------------------------------------------------------------------------------------------------------------------------------------------------------------------------------------------------------------------------------------------------------------------------------------------ag--tgatgtagctccagcatgcac-tgaagtttc--------------------------ttaaac--------tttaccaggcatg----aaaagaaata-----------tattagtca-tcctataaaaatgcgatcaatagatctttat-------------------------------------------------------------------------ta-ccatt-------------c-----cttgtct---ttg-taaggcatgtagctgat--------gtataa-cgta-atacctgcagtatggtaaggacaaagcaacagcaacttatggagtgttgcctgcagcaaatgttcctccaccttatgctcttgcctcaatatcagctttacagtttgaccattgtggacatagatttgctactgctgcgctagatggaactgtttgcacatggcagttggaggttggaggcaggagcaatattcgtccaacagaatcatcactgtgctttaataaccatgcatcgtatg------------tattctgttttt-taatgttt----aaagaagct-tttac------------agtccttgcttttc---------ttt-aacat----gtattt-tag-----------aaatgaaccataa-atctgtgagacgtgattatttgtgattcaccat-ctgttgc-----------------------------------------------------------------------------------------------------------------------------------------------------------------------------c-----------------------------------------------------------------------------------------------------------------------------------------------------------------------------------------------------------------------------------------------------------------------------------------------------------------------------------------------------------------------------------------------------------------
>I28637_M060_Malvaceae_Duboscia_vifidiflora_seq1
------------------------------------------------------------------------------------------------------------------------------------------------------------------------------------------------------------------------------------------------------------------------------------------------------------------------tattattgaatgcactag-------tgatgaatctaggaagacaggactgacatacctactgcaggcac-tgaagtgtct-------------------------tttaac--------tttaccataat-g---aaaacaccata-----------tattagtca-ttctaa-aagatttgatccatgaatcattat-------------------------------------------------------------------------ta-gcatc-------------t-----cttgtcgat-gtg--tatggttgtagctgatg-----atgtataa-tgta-ttaagtgcagtttggtaaggacaaagcaacagcaacttatggagtgctgcctgctgcaaatgttccgcccccttatgctcttgcctcaatatcagctttgcaghnwkdvhhndnhnbdmwhdbwtbhkmtactgctgcactggatggaactgtttgcacatggcagctggaggtgggaggcaggagcaatatctgtccaacagaatcatctctctgctttaataaccatgcatcgtacg------------tattctgttgtg-aaatgctt----aaagaggca-ttgac------actgacaatccttgatttgc---------ttt-agcat----aaattt-cag-----------aactgaaacaaac-ttctatgata--tgattag--tttattcacggt-ctgcatc--------------------------------------------------------------------------------------------------------------------------------------------------------------------------------------------------------------cct-------------------------------------------------------g---------ctttttgttga-------------------------------------------cctgagattaccactt-----------------tccatatattattg------------------------------------------------------------------------------aagat------------------ttgca----------------------------------------gatttacgttggaa----------------------------------------
>I28638_M061_Malvaceae_Basiloxylon_brasiliensis_seq1
------------------------------------------------------tcttttttatgttttaa--------------------------------------------------------------------------------------------------------------------------------------------------------------------------------------------------------------------------------------------gaggc--tctctaaatgcactag-------aaatgaagctaggaagacaggactgatctaccta----------------------------------------------------------------ctagacatgaaaaacacacaata-----------tattagtca-ttctat-aaartgcaatccatgaatctttat-------------------------------------------------------------------------tg-ccatg-------------c-----cttgtctat-ttg-taaggcatgtagctgat--------gtacaa-tgta-atatgtgcagcatggtaaggacaaagcaacagcaacttatggagtgctgcctgctgcaaatgttcctccaccttatgctcttgcctcaatatcagctttgcagtttgaccattgtggacacagatttgctactgctgcgctagatggaactgtttgcacatggcagttggaggtgggaggcaggagcaatatccgtccaacagaatcgtctctctgctttaataaccatgcatcgtatg------------tgttctgttttt-aaatgctt----aaagaagcg-atggc------------agtccttagtc--c---------tkt-aacat----gtattt-cag-----------aactgaaacatgc-atcc-tgagatatgactaaaatttattcactgg-ctgctgc-----------------------------------------------------------------------------------------------------------------------------------------------------------------------------ccaat--------------gtgtc-----tggcctgttgtg------------------gtttgc----------------------tgg-a---------cyctaaatt-------------cata---------------------------tactgaatttcctattgt---------------taccc------------------------------------------------------------------------------------------------------------------------------------------------------------------------------------------------------------------
>I28639_M249_Malvaceae_Gyranthera_amphibiolepis_seq1
---------------------------------------------------------------cttttaaa--------------------------------------------------------------------------------------------------------------------------------------------------------------------------------------------------------------------------------------------gagactgtctctgaatgcactag-------aaatgaagctaggaagacaggactgatgtacctacagcatgcac-tgaagtgtc--------------------------attaac--------tgtactagacata---aaaacacaat------------tattagtca-ttctat-aaaatg------------ctttat-------------------------------------------------------------------------tg-ccatc-------------t-----cttgtctat-ttg-taaggcagttagcttat--------ctataa-tgtt-atacttgcagtatgggaaggataaagcaacagcaacttatggagtgctgcctgctgcaaatgttgctccaccttatgctcttgcctctatatcagcattgcagtttgaccattgtggacacagatttgctactgctgcactagatggaactgtttgcacgtggcagctggaggtgggaggcaggagcaatatccgtccaacagaatcatctctctgctttaataaccatgcatcgtatg------------tattctgctttt-aaatgctt----aaagaagca-ttggc------------agtccctactatac---------ttt-aacat----gtattt-cag-----------aactgaaacatgc-atatgtgagatgtgataaa--ttttatcactgt-ctgctgc-----------------------------------------------------------------------------------------------------------------------------------------------------------------------------ccttt--------------gtgtc-----tggccttgtgcg------------------gtttta----------------------ctggg---------tcccaagtt-------------ca-------------------------------------------------------------------------------------------------------------------------------------------------------------------------------------------------------------------------------------------------------------------------------------
>I28640_M062B_Malvaceae_Diplodiscus_paniculatus_seq1
----------------------------------------------------------------------------------------------------------------------------------------------------------------------------------------------------------------------------------------------------------------------------------------------------------------------------------------------------------------------cagaagcagtcggc-----------------------------------------------gaac--------ccgtccaaatgga---aagac---rka-----------tawtrgcga-ttctgt-aaaacgcaatccatggatctttat-------------------------------------------------------------------------ta-tcatc-------------tcg-------------tctttaaggcatgttgctgat--------gtatta--gta-atacacgcagtatggtaaggagaaagcaacagcaacttatggagtgctgcctgctgcaaatgttcctccaccttatgctcttgcctcgatatcagctttgcagtttgaccattgtggacacagatttgctactgctgcgcttgatggaactgtttgcacatggcagctggaggtgggaggcaggagcaatatccgtccaacagaatcatctctctgctttaataacmatgcakmgyatg------------tattctgttttt-aaatgtts----vdggatrcw-ktgac------------agtccttgttttgc---------ttg-----------tattt-ctg-----------aactgaaacatac-atctgwsagr------------------------------------------------------------------------------------------------------------------------------------------------------------------------------------------------------------------------------------------------------------------------------------------------------------------------------------------------------------------------------------------------------------------------------------------------------------------------------------------------------------------------------------------------------------------------------------------------------------------------------
>I28641_M063_Malvaceae_Brownlowia_peltata_seq1
-----------------------------------------------------------------------------------------------------------------------------------------------------------------------------------------------------------------------------------------------------------------------------------------------------------------------------------------c-------atgatatattagtcattctataaaatgcaatctacagcatgcac-taaagtgtc--------------------------ttaaat--------tttattggacatg---aaaatatgata-----------tattagtga-ttctgt-aaaatgcaatccatggatctttat-------------------------------------------------------------------------ta-tcatc-------------tcg-------------tctttaaggcatgttgctgat--------gtataa--gta-atacacgcagtatggtaaggacaaagcaacagcaacttatggagtgctgcctgctgcaaatgttcctccaccttatgctcttgcctcgatatcagctttgcagtttgaccattgtggacacagatttgccactgctgcactagatggaactgtttgcacatggcagctggaggtgggaggcaggagcaatatccgtccaacagaatcatctctctgctttaataaccatgcatcgtatg------------tattctgttttt-aaatgttc----aaggatgca-ttgac------------agtccttgttttgc---------ttg-----------tattt-ctg-----------aactgaaacatac-atctgtgagatat-------------tcactat-cggctgc-----------------------------------------------------------------------------------------------------------------------------------------------------------------------------ccccc--------------mtktm------------------------------------------------------------------------------------------------------------------------------------yccgact-----------------------------------------------------------------------------------------------------------------------------------------------------------------------------------------------------------------------------------------------
>I28642_M064_Malvaceae_Burretiodendron_esquirolii_seq1
-------------------------------------------------------------------------------------------------------------------------------------------------------------------------------------------------------------------------------------------------------------------------------------------------------------------------------------------------------------------------------------------------------------------------------------------------------------------------------------------------ctataaaagtgcaatccatggatctttgt-------------------------------------------------------------------------ta-ccat--------------------ctgatcc---ttg-taaagcatgtagctgat--------gtataa-cgta-atacccgcagtatggtaaggacaaagcgacagcaacttatggagtgttgcctgctgcaaatgttcctccaccttatgctcttgcctcaatatcagctttgcagtttgatcattgtggacatagatttgctactgctgcacttgatggaactgtttgcacatggcagctggaggttggaggcaggagcaatattcgtccaacagaatcatctctctgctttaatagccatgcatcgtatg------------ttttctgttttc-gaatattt----aaagaagca-tttac------------agaccttgctttac---------ttt-aacat----gtattt-cag-----------atatgaaacataa-atctgtgagatgtacttaattgcga---------------------------------------------------------------------------------------------------------------------------------------------------------------------------------------------------------------------------------------------------------------------------------------------------------------------------------------------------------------------------------------------------------------------------------------------------------------------------------------------------------------------------------------------------------------------------------------------------------------
>I28643_M065_Malvaceae_Hermannia_flammea_seq1
-----------------------------------------------------------------------------------------------------------------------------------------------------------------------------------------------------------------------------------------------------------------------------------------------------------------------------ctgaatgcattag-------taacaaagctaggaaaacatgactgatgtccctacaccaggcac-tgaaatgtc--------------------------tttaac--------tttactasa------gtgaaaataaca-----------tattagtaa------------tgcagtacttgaatctatat-------------------------------------------------------------------------ta-ccatc-------------ttg-------------tctctgaggcatgcagctgata-----atgtataa-tgta-atatgtgcagtatggtaaggacagagcracagcaacctatggagtactgcctgctgcaaatgttcctcctccatatgctcttgcctccatatcaactgtgcagtttgatcattgtggacacagatttgttactgctgcactggatggaacagtttgcacatggcagctggaggttggaggaaggagcaatattcgtccaacagaatcatctctctgctttaataaccatgcagcgtatg------------tattcagwwwat--aatgctt----aaagwggac------------------agtcctttatctac---------ttt-aatrt----ttattt-cag-----------aactgaaacatgc-atccatgatatatgwctag--tttattsaccgt-gtgykgt--------------------------------------------------------------------------------------------------------------------------------------------------------------------------------------------------------------cctctgtt------------------gttttahgag--------------------------------tcctcagtt-------------cata--------------------------gtagcaagttgcttttctt---------------tttttgttgt-------------------------------------------------------------------------------------------------------------------------------------------------------------------------------------------------------------
>I28644_M066_Malvaceae_Thomasia_solanaceae_seq1
----------------------------------------------------------------------------------------------------------------------------------------------------------------------------------------------------------------------------------------------------------------------------------------------------------------------------actgaatgcactgg-------taatgaagctaggaaaagaggactgatgtatctacgccagacac-taaggtgtc--------------------------tttaac--------tttactaga-atg---aaaa-agaaca-----------tattagtca-ttttat-aaaatgcaatccttgaatctttat-------------------------------------------------------------------------ta-ctgt--------------------ctcgtctat-tta-tgggtcatgtagctgatg-----atgtataa-tgta-ataagtgcagtatggtaaggacaaagcaacagcaacttatggagtgctgcctgctgcaaatgttcctcctccttatgctcttgcctcaatatcagctttgcagtttgaccattgtggacatagatttgctactgctgcactggatggaacagtttgcacgtggcagctggaggtgggaggcaggagcaatatccgtccaacagaatcatctctatgctttaataaccatgcatcgtatg------------tgttctgttttttaaatgctt----aaaga------tggc------------agtcctttatttac---------tgc-aacat----ttattt-cag-----------agctgaaacatac-atccatgagatatgattag--tttattcagtctgctgcca--------------------------------------------------------------------------------------------------------------------------------------------------------------------------------tct--------------gtgtc-----tggccctgtgtg------------------ttttgc----------------------gaggc---------ccctcagtt-------------cata---------------------------ttcctaacttgctttttt---------------ttttttgtctgt-----------------------------------------------------------------------------------------------------------------------------------------------------------------------------------------------------------
>I28645_M067_Malvaceae_Guichenotia_ledifolia_seq1
---------------------------------------------------------------------------------------------------------------------------------------------------------------------------------------------------------------------------------------------------------------------------------------------------------------------------------atgcactga-------taacgaagagaggaagagaggactgatgtatctacgccaggcac-taaagtgtc--------------------------tttaac--------tttactaga-atg---aaaa-ggaacg-----------tattagtca-ttttat-aaaatgcaatccttgaatctttat-------------------------------------------------------------------------ta-ctgtc-------------tcgtgactcgtctat-ttc-tgggtcatgtagctgatg-----atgtataa-tgta-ataagtgcagtatggtaaggacaaagcaacagcaacttatggagtgctgcctgctgcaaatgttcctcctccttatgctcttgcctcaatatcagctttgcagtttgaccattgtggacatagatttgctactgctgcactcgatggaacagtttgcacgtggcagctggaggtgggaggcaggagcaatatccgtccaacagaatcatctctatgcttcaataaccatgcatcgtatg------------tgttctgttttttaaatgctt----aaaga------tggc------------agtcctttatttac---------ttc-aacat----ttattt-cag-----------agctgaaacatac-atccatgagatatgattag--tttattcagt---ctgcca--------------------------------------------------------------------------------------------------------------------------------------------------------------------------------tct--------------gtgtc-----tggccctgtgtg------------------gttttg----------------------cgagg---------ccctcagtt-------------cata---------------------------ttmctagcttgctt------------------------------------------------------------------------------------------------------------------------------------------------------------------------------------------------------------------------------------------
>I28646_M068_Malvaceae_Helmiopsis_sp_seq1
--------------------------------------------------------------------------------------------------------------------------------------------------------------------------------------------------------------------------------------------------------------------------------------------------------------------------ttgatttctctwawaa-------gtaatgagrtagggrgacrgk--kgatgtagct---scatgscc-tggrggttc--------------------------ttaaac--------wttasttgacatg----aawaggaata-----------tattagtca-tcctaharaaatgcaatccmtggatmtttat-------------------------------------------------------------------------tw-ccaatc------------t-----chtgtct---ttgttdaggcatgttgctgam--------atctaa-agta-atgcttgcagtatggtaaggacaaagcgacagcaacttatggdgtattgcctgctgcaaatgttcctccaccttatgctcttgcctcaatatcagctttgcagtttgaycattgtggacatagatttgctachnctgbkctdgatggaactgtttgcacatggcagctggaggttggaggcmggagcaatattydcccracagaatcayctmwhwkyyhkawkaanhwtrhwtcsdwbr------------wattmagwtvkw-raattttc----amatrwkmm-tttat------------rrtcbwtgbtwywy---------twt-kwcmw----ytattt-sas-----------awrwgarrcayammwtytkksaamyrmrmtyamktgrrwttkrckrt-stkstgcgggta------------------------------------------------------------------------------------------------------------------------------------------------------------------------tytytt-----------------------------------------------------tywytrk-----------------------------------ccctaagtt-------------cagg---------------------------ttctkmacttcywaywtm---------------ttttccccgagattacaatttt-------------------------------------------------------------------------------------------------------------------------------------------------------------------------------------------------
>I28647_M069_Malvaceae_Cheirolaena_linearis_seq1
---------------------------------------------------------tttctacatctgagg--------------------------------------------------------------------------------------------------------------------------------------attaaagtccag--------------------------------------------------------------------------------------tgtgagtctttagatttctccaataa-------ttaatgaggtagggagacacg---gatatagct---gcatgtcc-tggaggttc--------------------------ttaaac--------tatacttgacatg----aaaaggaata-----------tattagtca-tcctat-aaattgaaatccatggatctttat-------------------------------------------------------------------------ta-ccaatc------------t-----------------------------------------------------------cttgcagtatggtaaggataaagcgacagcaacttatggagtattgcctgctgcaaatgttcctccaccttatgctcttgcttcaatatcagctctgcagtttgaccattgtggacatagattttctaccgctgcgctagatggaactgtttgcacatggcagctggaggttggaggcaggagcaatattcgcccaacagaatcatctctctgctttaataaccatgcatcgtatg------------tattgtgctctt-aaatttt-----aaaaatgta-tttgc------------ggtccttgctttac---------ttt-gacgt----ctgttt-cag-----------aaaagaaacataa-atctgtgaaatgcaatttgttgtgattcactgt-ctgctgc-----------------------------------------------------------------------------------------------------------------------------------------------------------------------------cctctt-----------------------------------------------------tttctgg-----------------------------------ccctaagtt-------------cagg---------------------------ttctgaacttcctacttat-------------------------------------------------------------------------------------------------------------------------------------------------------------------------------------------------------------------------------------
>I28648_M070_Malvaceae_Helmiopsiella_madagascariensis_seq1
-------------------------------------------------------------------------------------------------------------------------------------------------------------------------------------------------------------------------------------------------------------------------------------------------------------------------------------------------------aggtagggagacggk--kgatgtagyt---scatgscc-tggaggttc--------------------------ttaaac--------tttakttgacatg----aawaggaata-----------tattagtca-tcctayaraaatgcaatccmtggatmtytat-------------------------------------------------------------------------tr-ccaatc------------t-----cttgtct---ttdttraggcatgttgctgdy--------gtataa-agta-atgcttgcagtatggwaaggacaaagcgacagcaacttatggwgtattgcctgctgcaaatgttcctccaccttatgctcttgcctcaatatcagctttgnagtttgahcwttgtggacatagatttgctaccgctgcnctdgawggaactgtttgcacatggcagctggaggttggaggcaggagcaatattcgcccdacagaatcatcthtctgctttaataahcatgcatcdtatg------------twytghgctctt-aaatgttn----aaaaaagca-tttmc------------ggtcyttgcttkac---------ttt-gacat----ctattt-cag-----------aaawkraacahaa-atmtgtgaaatgcaattaattgwgattcactat-ctgctgc-----------------------------------------------------------------------------------------------------------------------------------------------------------------------------tctctt-----------------------------------------------------tctctgg-----------------------------------ccctaagtt-------------cagg---------------------------ttctgaacttcctactta---------------ttttccccgagattac-------------------------------------------------------------------------------------------------------------------------------------------------------------------------------------------------------
>I28649_M071_Malvaceae_Goethalsia_meiantha_seq1
---------------------------------------------------------------------------------------------------------------------------------------------------------------------------------------------------------------------------------------------------------------------------------------------------------------------------------------------------atgaagctaggaagacaggactaatgtacaaaccgcaggcac-tgaagtgtc--------------------------tttaac--------tttactttaat-g---aaaatcccata-----------tattagtca-ttctaa-aagatttggtacatgaatcattat-------------------------------------------------------------------------ta-gcatc-------------t-----cttgtcgat-gtg--tatggttggagctgatg-----atgtataa-tgta-ttaagtgcagtttggtaaggacaaagcaacggcaacttatggagtgctgcctgctgcaaatgttcctccaccttatgctcttgcctcaatatcagctttgcagtttgaccattgtggacatagatttgctaccgctgcactggatggaactgtttgcacatggcagctggaggtgggaggcaggagcaatatctgtccaacagaatcatctctctgctttaataaccatgcatcgtatg------------tattctgttgtg-aaatgctt----acagagtcg-ttgac------actgacaatccttgatttac---------ttt-aacat----atattt-cag-----------aactgaaacagac-ttctatgata--tgattag--tttattctcagt-ctgcagc--------------------------------------------------------------------------------------------------------------------------------------------------------------------------------------------------------------cct-------------------------------------------------------g---------ctttttgttga-------------------------------------------cctgagattaccactt-----------------tccatatattatag------------------------------------------------------------------------------aa------------------------------------------------------------------------------------------------------------------------
>I28650_M072_Malvaceae_Clappertonia_ficifolia_seq1
----------------------------------------------------------tcatttcttcctt-------------------------------------------------------------------------------------------------------------------------------------------------------------------------------------------------------------------------------------------ttgagatgttattgaatgctctag-------taatgaagctaggaagacaggaccggtgttcctaatgc--------------------------------------------------------------------------aacaccataca--------ttattagtca-ttctaa-aagattcaatttgtatatcttctt-------------------------------------------------------------------------ta-gcatc-------------t-----cttgtcaat-atg--taagcttggagctgatg-----atgtttaa-tata-ttaagtgcagtatggtaagaacaaagcaacagcaacttacggagtgctgcctgctgcaaatgttcctccaccttatgctcttgcctcaatatcagctttgcagtttgaccattgtggacacagatttgctactgctgcactggatggaaccgtttgcahgtggcagttggaggtgggaggcaggagcaacatccgtccaacagaatcatctctctgctttaataaccatacatcgtatg------------tattctgttttg-aaatgctt----aaagaggca-ttgacagtgacagtgacaatccttgatttac---------ttt-aacat----atattt-cag-----------aacttaaacagac-ttct-tgatc--tgactag--cttattcactgt-ctgcagc--------------------------------------------------------------------------------------------------------------------------------------------------------------------------------------------------------------catgtgca------------------gctttg----------------------caagg---------ctctcagtt-------------cc-------------------------------------------------------------------------------------------------------------------------------------------------------------------------------------------------------------------------------------------------------------------------------------
>I28652_M074_Malvaceae_Hildegardia_barteri_seq1
----------------------------------------------------------------------------------------------------------------------------------------------------------------------------------------------------------------------------------------------------------------------------------------------------------------------------tccgaatgcactag-------aaatgaagctatgaagccaggattgacgtacctg----------------------------------------------------------------ctagacatg-aaaatacacaaca-----------tattagtca-ttctat-aaaatgcgatccatgaatctttat-------------------------------------------------------------------------ta-tcatg-------------c-----cttgtctat-ttg-gaaggcaggtagctgat--------gtacac-tgta-atatgtgcagtatggtaagaacaaagcaacagcaacttatggagtgctgcctgctgctaatgttcctccaccttatgctcttgcctctgtatcagctttgcagtttgaccattgtggacacagatttgccactgctgcactagatggaactgtttgcacgtggcagttagaggtgggaggcaagagtaatatccatccaacagaatcgtcactctgctttaataaccatgcatcgtatg------------tattctgtcttt-aaatgctt----aaagaagcg-atggc------------agtccttagtc--c---------ttt-aactt----gtattt-cag-----------aactgtaacacgc-atccgtctgatatgattaa---tcattcactgc-ctgctgc-----------------------------------------------------------------------------------------------------------------------------------------------------------------------------cctat--------------gtgtc-----tggcctgtt----------------------------------------------------------------------------------------------------------------------------------------------------------------------------------------------------------------------------------------------------------------------------------------------------------------------------------------------------------------------------
>I28653_M168_Malvaceae_Theobroma_cacao_seq1
-----------------------------------------------------------------------------------------------------------------------------------------------------------------------------------------------------------------------------------------------------------------------------------------------------------------------------------------g-------aaatgaagttagggagacaggagtgatgtacctacagcaggcacctgaagtgtc--------------------------tttaac--------tttgcaagacatg---aaaacacaaca-----------tattagtca-ttctat-aaaatgcaatccatgaatctttat-------------------------------------------------------------------------tt-ttatg-------------t-----cttgtttat-ttg-taaggcatgtagctgat--------gtataa-tgta-ataagtgcagtatggtaaggacaaagcaacagcaacttacggagtgctgcctgctgcaaatgttcctccaccttatgctcttgcctcaatatcagctttgcagtttgatcattgtggacacagatttgctactgctgcactagatggaacagtttgcgcatggcagctggaggtgggaggcaggagcaatatccgtccaacagaatcatctctctgttttaataaccatgcatcgtatg------------tattctgttttt-aaatgctt----aaagaggca-ttgac------------agtcctttcttgac---------ttt-aac--------attc-cag-----------aactgaaacctac-atctgtgagatgtgattaa--gttattcactgt-ctg--------------------------------------------------------------------------------------------------------------------------------------------------------------------------------------------------------------ctgccctgtgtg------------------gttttg----------------------ctggg---------tcctcagtt-------------catat-------------------------tttctaaacttgctttttt---------------gttaccct---------------------------------------------------------------------------------------------------------------------------------------------------------------------------------------------------------------
>I28654_M105_Malvaceae_Pachira_aquatica_seq1
---------------------------------------------------------------------------------------------------------------------------------------------------------------------------------------------------------------------------------------------------------------------------------------------------------------------------------------------------------------------gagagatttaccaacatgaggcac-tgaagtgtc--------------------------attaac--------tgtactagacata---aaaacacaata-----------tattagtca-ttctat-aaaatc-attccatgaatatttat-------------------------------------------------------------------------ta-tcatc-------------t-----cttatctat-tgg-tatggcatttagcttat--------gtataa-tgtt-gtacttgcagtatgggaaggataaagcaacagcaacttatggagtgctgcctgctgcaaatgttgctccaccttatgctcttgcctcgatatcagctttgcagtttgaccattgtggacawagatttgctactgctgcactagatggaactgtttgcacgtggcagctggaggtgggaggcaggagcaatatccgtccaacagaatcatctctctgctttaataaacatgcatcgtatg------------tattctgctttt-aaatgctt----caagaagca-ttggc------------agtccccactatac---------ttt-aacat----gtattt-cgg-----------aactgaaacatgc-atatgtgagatgtggtcaa--ttttatcactgt-ctgctgc-----------------------------------------------------------------------------------------------------------------------------------------------------------------------------cctct--------------gtgtc-----tggccctgtgtg------------------gttt---------------------------------------------------------------------------------------------------------------------------------------------------------------------------------------------------------------------------------------------------------------------------------------------------------------------------------------------------
>I28655_M148_Malvaceae_Robinsonella_mirandae_seq1
---------------------------------------------agttcttttttatttttatttttct------------------------------------------------------------------------------------------------------------------------------------------------------------------------------------------------------------------------------------------------actgccactgaatgtattag-------aattggagctagtaagatggtacatatgtacctacagcaggccc-tgaagtggc--------------------------tttaac--------tgtactagacata---aaaacacaata-----------tattagtca--tcgac-aaatgc-aatccat---------------------------------------------------------------------------------------------------------------------------------------gcttat--------gtataa-tgtt-atacttgcagtttgggaaggataaagcaacagcaacttacggggtgttgcctgctgcaaatgttgctccaccttatgctcttgcctcaatatcagccttgcagtttgaccattatggacacagatttgttaccgctgcactagatggaactgtttgcacgtggcagctagaggtgggaggcagaagcaatatccgtcctacagaatcatctctctgctttaataaccatacttcgtatg------------tattctgctttt-aaatgctt----aatgaagca-tttgc------------ggtgtcta-----t---------ttt-gacat----gtgttt-cga-----------aactgaaacatgc-atatgtgaga------tta--atttgttactgt-ccaagga-----------------------------------------------------------------------------------------------------------------------------------------------------------------------------ttata--------------ctttc-----tggccctgtgtk------------------tattca----------------------ctggg---------tcccaagtt-------------cata---------------------------ctct----------------------------------------------------------------------------------------------------------------------------------------------------------------------------------------------------------------------------------------------------
>I28656_M002_Malvaceae_Tilia_americana_seq1
---------------------------------------------------------------------------------------------------------------------------------------------------------------------------------------------------------------------------------------------------------------------------------------------------------------------------ytctgattgcactar---------awrwramtaggragacaggactgatgtasctacagcakryac-traagtgtc--------------------------ttwaac-------ttttactagayatg---aaaacacaata-----------twttagtca-ttctat-aaaatgcaatccatgratctttat-------------------------------------------------------------------------ta-ccatc-------------y-----ctdgyntmt-ttg-taaggcatrtaghtgat--------gtahaw-tgwa-atatgtgcagtatggtaaggacaaaghdacagcaacttatggagtgctvcctgctgcaaatgttcctccaccttatgctctygcctcaatatcagctttgcagtttgaccattgtggacacagatttgctamtgctgcactagatggaactghttgcacrtggcagctggadgtgggaggcaggagcaatatcygtccaacagaatcatctctctgctttaayaamcatgcatygtatg------------hattctkhtttt-aaatgytt----aaagaagcr-ttgrc------------agtccttrctttac---------ttt-aabat----gtattt-cag-----------aattgraacatdc-akctgtrdgwtatgattwa--ttkattcactgt-ctgctgc-----------------------------------------------------------------------------------------------------------------------------------------------------------------------------cctct--------------ctgts-----trgccctgtgtg------------------gttttg----------------------ctrgg---------csctaagtt-------------cata---------------------------twctgarcttcctattgt---------------tgcc-------------------------------------------------------------------------------------------------------------------------------------------------------------------------------------------------------------------
>I28657_M180_Malvaceae_Triumfetta_lappula_seq1
---------------------------------------------------------------tcttcttt-------------------------------------------------------------------------------------------------------------------------------------------------------------------------------------------------------------------------------------------tkyagatgttattgaatgcactagccactagtaatgaagctaggaagaca-gaytggtgtacctaatgc--------------------------------------------------------------------------aactccatatr--------ttattagtca-ttcyaa-aagattcaatctgtaatcatmt------------------------------------------------------------------------------------------------y-----tttgtcaat-atg--taagcttgtagctgata-----atgtgtaa-tata-ttaagtgcagtatggtaaggwcaaagcaacarcaacttadggagtmctgcctgctgcaaatgttcctccaccttatrctcttgcstcaatatcagctttghagtttgahcactgtggacacagatttgctackgctgcactggatggaaccgtytgcacgtggcagttggaggtgggaggmaggagcaacvtccgtccaacagaatcatctctctgctttaataaccatacatcgtatg------------tattctgttttg-amatgctt----naagarkca-ttgam------wctgacaatccttgatttact--------ttt-aacat----atattt-sag-----------aacada----------------------------------tcttrgt-cwgcagc--------------------------------------------------------------------------------------------------------------------------------------------------------------------------------------------------------------catgtgca------------------gctttt----------------------caagg---------ctctcagtt-------------ccta---------------------------tgctaaatttgctgtttt---------------ctagacctgagattacctcttctk---------------------------------------------------------ttataaagttttaa------------------------------------------------------------------------------------------------------------------------
>I28658_M160_Muntingiaceae_Muntingia_calabura_seq1
--------------------------------------------------------------------------------------------------------------------------------------------------------------------------------------------------------------------------------------------------------------------------------------------------------------------------------------------------------------------------atttacttatgggaggtac-------------------------------------------------------------------aaacactatt----------ctacaagttatttctat----gaacaatctgtaatgtttttttggctgtagatcatattggtttgttcttgaaacttttttccccgacagttatgaaatttgatggggagaaataat-ttattt------------taa--a----------ttgctagagcatgtaaccagcat---cgatgttaa------actactgcagtttggtaaagacaaagctactgcaacttatggagtgttgcccgcagttaatgttcctccaccttatgcccttgcatcaatatcagctttgcagtttgaccattgtggacacagatttgctactgctgcattaaatgggactgtatgcacatggcagctggaagttgggggaaggagtaatatttgtcctacagaatcctctccttgcttcaatggctacacatcgtatgttttatccgtaatttttcacacat-aagtttttatggttgaatgtg-ctgcttaa---------cttttttgaaattttgggg---ttttagacatgaaagtgtccccagcc---------aaataacaaactt----------------------------------------------------------------------------------------------------------------------------------------------------------------------------------------------------------------------------------------------------------------------------------atcttg------------------------------------ctttcaatta------------ctta---------------------------caatcagctagcttaact---------------gttgttgcagggatgt-------------------------------------------------------------------------------------------------------------------------------------------------------------------------------------------------------
>I9832_V002_Malvaceae_Luehea_speciosa_seq1
ctgtcgcactttagtgagagaattttatgtacatgggaatttcatatcatcaacttttcgatatatgttatattcccatgtgaatagaagccacgttatctaacggagttaacggtgttaaatgtttggactacattgatatataaaatgaaagtagaggtatcacattggattttttatagtagaggtaccacattagaacttttagtaaagtataggtactacattgaatgtttttatagtagaagtaccacattagaactttgagcaaagcataggtgccaaagaggatattaacccttttatttaagatgntattgaatgchctrg-------taatgmagctaggaaganaggactgatctavctactgcaggcac-cgaagtgtc--------------------------tttaac--------tttactata-atg---aaaacaccata-----------tgttaatca-ttctaa---------------------------------------------------------------------------------------------------------------------------------------------aaggttttacctgctg-----atatataa-tgta-ttaagtgcagtttggtaaggacaaagcaacagcaacttatggagtgttgcctgctgcnaatghtcctccvccttatgctcttgcctcaatatcagctttgcagtttgaccattghggacacagatttgctactgctgcactggahggaactgtttgcdcntggcagctggaggtgggaggcaggagcaatatccgtccaacagaatcatctytctgctttaataaccatgcatcgtatg------------tattctgttttg-aaatgcwk----mdddaggmr-bhvdhnmy---ghhnabmmthcttyhnytwb---------tdn-mkbat----atattt-cag-----------avctdaaacdgan-ttctatgata--dgattaa--tttattcacggt-ctgcagatctgtgcagctttggaaggctctnagtttctattctaaavttgcttttbhttbacctgagattactacttthcatatattattkaavatttgcagayttacattgkaattttcctgttattaagatgttattttgtgtttgttctttgggcctttgattactcacataataaactattgcg---ttgcagggatgtc-a-------cttatgtt------------------acttcaagtggatcaatcattgctactgctgga-----tgtagctccaatggtgttaatgtggtyatatgggatacattggctccgcctgcaacctctcragcttccattgtttgccatgaaggttagttctccccgtcatccctttcctccttcccccaacttccatatgaaagttagttccatcaaaatgatggatgaagtggtagattatacatccataagga-----------------gttctattttaagttaaaatcagaatttgacaactcaagagtacccacttataaccggaaaatgtgttgtacttctatagcagcgagtgctggcttcagt
