# Supplementary material for: Localized Phylogenetic Discordance Among Nuclear Loci Due to Incomplete Lineage Sorting and Introgression in the Family of Cotton and Cacao (Malvaceae)
Source: Front Plant Sci. 2022 Apr 13;13:850521. doi: 10.3389/fpls.2022.850521 (PMC9043901; doi:10.3389/fpls.2022.850521)
Supplement: Supplementary file 1 [file Data_Sheet_1.ZIP › Alignments_v4/L209.fasta]

>I23354_M003_Malvaceae_Herissantia_crispa_seq1
----------------------------------------------------------------------------------------------------------------------------------------------------------------------------------------------------------------------------------------------------------------------------------------------------------------------------------------------------------------------------------------------------------------------------------------------------------------------------------------------------------------------------------------------------------------------------------ggattgtacttgaacgtccagaatatggtttcgcaacgtacttttttgagctgttagattccttacccgttggctggcaggtcaagagattggtgactaccatgaagcttactagctgtggcaggataacactgact----------------gagaacaaaccattatcggt------------------------------aagaattccctc---attttacttagt--------cgg-----------tcagacagtttttt-ggt------------------gcaatttggatagtagggaagcagcacttgctgc----------at-------------------c----------tctatgag---------atataatggtatgtttcactcgggtattttcatcttatttttgg--gttca--------------gattggagaagacttgactgaaggtgaggcaaaggtgt-----------taatggagttcggttggattccgaatactggcttgggaacaatgctcaactaccgtgacagagttgtccatgatcgaaaaaatg------------------------------------------------------------------------------------------------agag----t
>I23364_M013_Malvaceae_Grewia_sp_seq1
------------------------------------------------------------------------------------------------------------------------------------------------------------------------------------------------------------------------------------------------------------------------------------------------------------------------------------------------------------------------------------------------------------------------------------------------------------------------------------------------------------------------------------------------------------------------------------atagtacttgaacgcccagaatatggttttgcaacttacttttttcagctggtagattccttaccaattgactggcaggtcaagcgattggtaactgccatgaagctcactagctgcggcaggattacactgatc----------------gagaacaaacctttgtcggt------------------------------aatgactcattt---ctttcatttaga--------tga------------ctgccagtattct----------------------gtaatttgaattgctag----------taatcttgtacactcttat-------------gtgaa-tatttctccattctagatt-----------------gaatgtttgatgtgtagtgtgaaaaatgaatttgga--ataca----------------------------gaaatataaaggaacg-taatccg------------gtttttattggtgcaggtgct-----ttgagt---atatagtc------------------------tattttctaagcataa-------------ttcattcgttt--------------------------------------------------------------------------------t
>I23368_M017_Malvaceae_Sterculia_apetala_seq1
------------------------------------------------------------------------------------------------------------------------------------------------------------------------------------------------------------------------------------------------------------------------------------------------------------------------------------------------------------------------------------------------------------------------------------------------------------------------------------------------------------------------------------------------------------------------------------------------------gaatatggttttgcaacatacttctttgagctggtagattccttacccattgactggcagttgaagagattggtgactgccatgaagcttactagctgtggcaggattacgttaatt----------------gagaacaaaccattgtcggt------------------------------aataattcatta---cttttatttaga--------tgagtg----ctaaagtgctagtgtttt-ggtcagaat--------------agctgaattcattggcaaa------tagatt-----------at---------------gaa------------tttataaa----------------------tttttatcagtttttctaggg-caatttaca--gttta-----------------------------------------------------------------------------------------------------------------------------------------------------------------------------------------------------------------------------------------------------------c
>I23372_M140_Malvaceae_Chiranthodendron_pentadactylon_seq1
-------------------------------------------------------------------------------------------------------------------------------------------------------------------------------------------------------------------------------------------------------------------------------------------------------------------------------------------------------------------------------------------------------------------------------------------------------------------------------------------------------------------------------------------------------------------------------------------ttgaacgcccagaatatggttatgctacatacttttttgagctgttagattccttagccattggctggcaggtcaggagattggtgactgccatgaagcttactagctgtggcaggataacggtgatt----------------gagaacaaaccattgtcggt------------------------------aataattcattc---attt--tttaga--------tgg------------ttgctagtgtttt-ggtcagaat--------------agttggatttcttggcgaa------gtgattt----------at---------------tag-t----------tttataat----------------------ttttgctca-tttttttagtg-caatttgta--attta-ctatcataac-------------------tatgaaaa-gggac-tagtt---------------------------------------------------ataac--------------------------attattaaaaggagaaattgtatgattgcttattcagttata------------------------------------------------------------------------------
>I23373_M141_Malvaceae_Quararibea_funebris_seq1
-------------------------------------------------------------------------------------------------------------------------------------------------------------------------------------------------------------------------------------------------------------------------------------------------------------------------------------------------------------------------------------------------------------------------------------------------------------------------------------------------------------------------------------------------------------------------------------------------gcccagaatatggttatgcaacgtacttttttgagctgttagattccttacccattggctggcaggtcatgagattggttactgccatgaagcttacttgctttggcaggataacgctgatt----------------gagaacaaaccattatcggt------------------------------actaattcattt---gttttatttaga--------tgg------------ctgctagtgattt-ggtcagaat--------------agttggataccttggccaa------gtgattt----------ac---------------tca-t----------tttataat----------------------ttttgctc---tcttgtagag-caatttcta--attta-ctatcataac-------------------tatgaaaa-gggtc-aagt-----------------------------------------------------------------------------------------------------------------------------------------------------------------------------------------------------------
>I23376_M145_Malvaceae_Heliocarpus_appendiculatus_seq1
---------------------------------------------------------------------------------------------------------------------------------------------------------------------------------------------------------------------------------------------------------------------------------------------------------------------------------------------------------------------------------------------------------------------------------------------------------------------------------------------------------------------------------------------------------------------------------------------gaacgcccggaatatggttttgcaacttatttttttcagctggtagattcattacccattgactggcagctcaagcgactggtaactgccatgaagcttactagctgtggtaggattacgctgctt----------------gagaacaaacctttattggtaatgactcattcctctcatttagattactgaatgactcattc---ctctcatttaga--------tta------------ctgcaagtatttt-ggtgagaat--------------ggttcgatttcttggcaaa------tgattt-----------at---------------aaa-t----------tctactag----------------------ttctgactggtttttgtggag-catttaata--agtta-c---agtaacctg--------------cttaccaaaarga----taattt--------------------------------------------------acaacaactactagwa------------ttkatcctcattgaataa--------------atatgtatttaaatag----------------------------------------------------------------------caatt
>I23383_M166_Malvaceae_Pseudobombax_ellipticum_seq1
--------------------------------------------------------------------------------------------------------------------------------------------------------------------------------------------------------------------------------------------------------------------------------------------------------------------------------------------------------------------------------------------------------------------------------------------------------------------------------------------------------------------------------------------------------------------------------------------tgaacgtccagaatatggttatgcaacatacttttttgagctgttagattccttaccygttggctggcaggtcatgcgattggtgactgccatgaagcttactagctgtggcaggataaccctgatt----------------gagaacaaaccattatcggt------------------------------aataattcattc---gttctttttgga--------tgg------------ctgctagtgcttt-ggtcagamt--------------agttgaatttcttagcaaa------ttgatta----------at---------------tcg-c----------ttaataat----------------------tttttctca--tttcttagag-cagtttgta--attta-ctatcataac-------------------tgtgaaaa-aggac-caggt---------------------------------------------------ataac--------------------------attattaaaaggagaaattgtatgattgcttattcagttatattt---------------------------------------------------------------------------
>I23384_M168_Malvaceae_Theobroma_cacao_seq1
-------------------------------------------------------------------------------------------------------------------------------------------------------------------------------------------------------------------------------------------------------------------------------------------------------------------------------------------------------------------------------------------------------------------------------------------------------------------------------------------------------------------------------------------------------------------------------------tagtcctagaacgcccggaatatggttatgcaacatacttttttgagctgttagattccttacccatggactggcaggtcaagcgattggtgactgccatgaagcttactagctgtggcaggattacgctgatt----------------gagaataaaccgttgtcggt------------------------------aataattcattc---cttttattttga--------aaa------------ctgctagtgcttt-ggtcagaat---------------gttggatttcttggcaaa------tggattt----------atgtgtt--------ataag-t----------tctataat----------------------ttttgcttggtttttgttgag-caatatata--attta-ctatcataac-------------------tacagaat---gac-aagtt---------------------------------------------------ataac--------------------------attattagaaggaac-attgta-aattgcttatttagttatattggagattatgatataccataaaacaagttttaa------catctttattctg---------------gataaggag
>I23387_M178_Malvaceae_Malvaviscus_arboreus_seq1
---------------------------------------------------------------------------------------------------------------------------------------------------------------------------------------------------------------------------------------------------------------------------------------------------------------------------------------------------------------------------------------------------------------------------------------------------------------------------------------------------------------------------------------------------------------------------------------------------------------------------ttttttgagctgttagattccttacccgttggctggcaggtcatgagattggtgactgccatgaagcttactagctgtggcaggataacgctgatt----------------gagaacaaaccattatcggt------------------------------aataattcattc---attgtattttag-------atgg------------ttgctagtgtttcaggtcagaat--------------agttggatatcttggcaaa------ttgattt----------at---------------tca-t----------tttataaa----------------------ttttgtttg---tttttacag-caatttgta--attta-ctatcataat-------------------tatgaaaacaggac-aagttt---------------------------------------------------------------------------------------------------------------------------------------------------------------------------------------------------------
>I23388_M180_Malvaceae_Triumfetta_lappula_seq1
----------------------------------------------------------------------------------------------------------------------------------------------------------------------------------------------------------------------------------------------------------------------------------------------------------------------------------------------------------------------------------------------------------------------------------------------------------------------------------------------------------------------------------------------------------------------------------------------aacgcccggaatatggttttgcaacttatttttttcagctkgtagattcattaccyattgactggcarctcaagcgactggtaactgccatgaagcttactagctgtggtaggatyacgctgctt----------------gagaacaaacctttattggt------------------------------aatgactcattm---ctctcatttaga--------tta------------ctgcaagtatttt-ggtgagaat--------------ggttcgatttcttggmaaa------tgrwttw----------ww---------------aaw-t----------yywmywrk----------------------tyytgactggtttttgtggag-catttaata--agtta-c---agtaacctg--------------cttaccaaaaaga-------------------------------------------------------------taat--------------------------------------------------------------------------------------------------------------------------------------------------
>I23392_M187_Malvaceae_Ayenia_berlandieri_seq1
--------------------------------------------------------------------------------------------------------------------------------------------------------------------------------------------------------------------------------------------------------------------------------------------------------------------------------------------------------------------------------------------------------------------------------------------------------------------------------------------------------------------------------------------------------------------------------------------tgagcgcccagaatatggttttgctacgtacttttttgagctggtggagtccaaacctattgactggcaggttaagcgattggtaactgccatgaagcttactaacagtggtagaattgcgctaatt----------------gagaacaaaccattgttggt------------------------------aatatttcattc----ctttatgttga--------tga------------ctgctaatgtttt-ggtcggact--------------ggttggggttattgcctta-----ttggcattgg--------at------------------------------tttatgtg--------------ctgaatagttatatgcagttttcttagag-cacatgata--ttata-tgattgtttattgtc-----------atatattgaagatacat-----------------------------------------------ttcac---aaataagc---------------------------------------------------------------------------------------------------------------------------------------------atgc
>I23396_M019_Malvaceae_Allosidastrum_pyramidatum_seq1
---------------------------------------------------------------------------------------------------------------------------------------------------------------------------------------------------------------------------------------------------------------------------------------------------------------------------------------------------------------------------------------------------------------------------------------------------------------------------------------------------------------------------------------------------------------------------------------gtacttgaacgtccagaatatggttacgcaacatacttttttgagctgttagattccttacctgttggctggcaggtcaagagattggtgactaccatgaagcttactagctgtggcaggataacactgacc----------------gagaacaaaccattatcggt------------------------------aagaattccctc---attttacatttc--------ttg------------attgcataaacgt-aactagtac--------------gtcaggcaattttg--------------------------------------------------------------------------------------------------------------------------------------------------------------------------------------------------------------------------------------------------------------------------------------------------------------------------------------------------------------------------------------------
>I23397_M020_Malvaceae_Melochia_betonicifolia_seq1
------------------------------------------------------------------------------------------------------------------------------------------------------------------------------------------------------------------------------------------------------------------------------------------------------------------------------------------------------------------------------------------------------------------------------------------------------------------------------------------------------------------------------------------------------------------------------------atagtactcgaacgcccagaatatggctttgcaacatacttttttgagctgttagattccttacccgttgactggcaggtaaaacgactggtgactgccatgaagcttactagctgtggcaggattacactgata----------------gagaacaaaccattgacggt------------------------------aataatccaatc---cttttatttaga--------gaa------------ctgct--------------------------------agttggatttcttggtgaa------tggcttt----------at---------------gaa-t----------tctatact----------------------ttttgctcagtttttattaac-caattgataaaattta-ctactgataagtgaca--aattagaacactatgasaagggaga-cagtatawtcgcatatttagttatattcgagatagatatataccacagact---gaatagttt-----------------------taatatcttgattcag------------------------------------------------------------------------------------------------cataaggag
>I28591_M023_Malvaceae_Neobuchia_paulinae_seq1
---------------------------------------------------------------------------------------------------------------------------------------------------------------------------------------------------------------------------------------------------------------------------------------gttgaatggggttggtgccgagatcttcaatc-atttatatttgtctttaaaagacat---------------------------cacaggtgaataa--------tccgckacttgaat---tatgttttgaagtctgc---tattcctat-----------ttgttattctggttga-----------------------------------------------------tggacta----------------------ttttatgttctcctgaat-gcagaattgtacttgaacgcccagaatatggttatgcaacatacttttttgaactgttagattccttacctgttggctggcaggtcttgagattggtgactgccatgaagcttactagctgtggcaggataaccctgatt----------------gagaataaaccattatcggt------------------------------aataattcattt---gttctgtttata--------tgg------------ctgctagtgcttt-ggttagaat--------------agttggatttcttagccaa------ttgatta----------at---------------tcg-c----------cttataat----------------------tttttctca--tt-------------------------------------------------------------------------------------------------------------------------------------------------------------------------------------------------------------------------------------------------------------------------------------
>I28592_M188_Cytinaceae_Bdallophytum_americanum_seq1
--------------------------------------------------------------------------------------------------------------------------------------------------------------------------------------------------------------------------------------------------------------------------------------------------ttggtgtcgggatctccaatc-atttatatttgtctttaaaaggcat---------------------------aataggtaartaa--------t--ggccaacacaa---tatgttttc----ctttttttttggtttt-----------ttgttctattgaaaga-----------------------------------------------------tgtccta----------------------tttgatctttacttgaat-gcaggatagtacttgagcgccctgaatatggttttgcaacgtacttttttgagctggtggattccttgtctatccaatggcaggtgatgcgattggtgactgcaatgaagcttacaagctgtggtaggattatgcttatt----------------gagaataaaccgctgatggt------------------------------aatagcttgatt---cttttttgaata------tatat------------atata------------------------------------------------------------------------------------------------------------------------------------------------------------------------------------------------------------------------------------------------------------------------------------------------------------------------------------------------------------------------------------------------------------------------------------------
>I28593_M024_Malvaceae_Carpodiptera_cubensis_seq1
------------------------------------------------------------------------------------------------------------------------------------------------------------------------------------------------------------------------------------------------------------------------------------------------ggatggtgccgagatcttcagtc-atttatttttgtttttaaaaggcat---------------------------cacaggtcaatta--------tctgaagtatgaat---tatgttttgagatctac--ttgttcctat-----------ttattataatggatga-----------------------------------------------------tgca---------------------------ttgttctctcctgaat-gcagaattgtacttgaacgccccgaatatggttatgcaacctacttttttgagctgttagattccttacccattgactggcaggtcaagagattggtgactgccatgaagcttactagctgtggcaggattacactgatt----------------gagaacaaaccattattggt------------------------------aataattcattc---cttttatttaga--------tga------------ctgctagtgtttt-ggtcagaataa----------ccagttggatttcttggcaaa------gtggttt----------at---------------gag-t----------ttaataatttgg---ttatgagttcaataatttttttcagtttctttag-------------------------------------------------------------------------------------------------------------------------------------------------------------------------------------------------------------------------------------------------------------------------------
>I28594_M025_Malvaceae_Herrania_nitida_seq1
--------------------------------------------------------------------------------------------------------------------------------------------------------------------------------------------------------------------------------------------cctgctctttcagacccggtatctgcagtttcgtagatggccagttgaatggggttggtgccgagatcttcaatc-atttatatttgtctttaacagacat---------------------------cacaggtgaataa--------tgtgcaaaatgaat---tatattttgaagtctgc--tttttcctat-----------ttattattttggatga-----------------------------------------------------tttgata----------------------ttttattttgacctgaat-gcagaatagtcctagaacgcccggaatatggttatgcaacatacttttttgagctgttagattccttacccattgactggcaggtcaggcgattggtgactgccatgaagcttactagctgtggcaggattacgctgatt----------------gagaataaaccgttgtcggt------------------------------aataattcattc---cttttattttga--------taa------------ctgctagtgcttt-ggtcagaat---------------gttggatttcttggcaaa------tggattt----------atgtgtt--------ataaa-t----------tctataat----------------------ttttgcttggtttttgttgag-caatatata--attta-ctatcataac-------------------tacagaat---gac-aagtt---------------------------------------------------ataac--------------------------attat-------------------------------------------------------------------------------------------------------------------
>I28595_M184_Malvaceae_Guazuma_ulmifolia_seq1
----------------------------------------------------------------------------------------------------------------------------------------------------------------------------------------------------------------------------------------------tgctctttcagtcccggtatctgcagtttcgtagttggccagttgaatggggttggtgccgagatcttcaatc-atttatttttgtctttaaaagacat---------------------------cacaggtgaataa--------tctgcaaaataaat---tatgttttgaagtctgc--tttttcctat-----------ttattattttgggtgg-----------------------------------------------------tgtgata-----------------------tttattttgacctgcat-gcagaatagtacttgaacggccggaatatggttacgcaacatacttttttgagctgttagattccttacccattgactggcaggtgaagcgattggtgactgccatgaagcttactagctgtggcaggattactctgatt----------------gagaataaaccattgttggt------------------------------aataatacattcgt-------tttaga-----------at---------tctgctagtgcttt-ggtcagaat--------------agttggatatcttggcag-------tggattt----------at-tgtt--------atgag-t----------tctaaaat----------------------ttttgcttggtttttgttgag-caatttata--actta-ctaccataac-------------------tatagaacagtycc-aagtta--------------------------------------------------ataac--------------------------attattaa----------------------------------------------------------------------------------------------------------------
>I28598_M028_Malvaceae_Glyphaea_brevis_seq1
-----------------------------------------------------------------------------------------------------------------------------------------------------------------------------------------------------------------------------------------------------------------------------------------------gggttggtgtcgggatcttcaatc-atttatattcgtctttaaaaatcat---------------------------cacaggtgaatag--------tttgcaacataaat---tatgttttcaagtctgc--ttttccaaac-----------ttatattcgtgaatga-----------------------------------------------------tctgata----------------------ttttatgttgacctgcat-gcagaatagtacttgaacgcccggaatatggctttgcaacttacttttttcagctggtagattccttacccactgactggcaggttaagcgattggtaactgccatgaagcttactagctgtggaaggattacactgatt----------------gagaataaacctttgtcggt------------------------------aatgactcattc---ctttcatttaga--------tga------------ctgc-aatatttt-ggtgagaat--------------ggttggatttcttggcaaa------tgaattt----------at---------------gag-t----------tctataac----------------------ttcttattgggttttgtggag-taattaata--atata----caacaacttg----------------taccaaaaaag----taattt--------------------------------------------------acaactagtatttat--------------------------------------------------------------------------------------------------------------------------------------ca
>I28599_M029_Malvaceae_Desplatsia_dewevrei_seq1
-------------------------------------------------------------------------------------------------------------------------------------------------------------------------------------------------------------------------------------------------------------------------ttcgtaggtggccagttgaatggggttggtgtcgagatcttcaatc-atttatatttgtctttaaaaaacat---------------------------cacaggtgaactt--------tttgcaacataaat---tatgttttcaagtgggc--ctttcccaac-----------ttatttttgtgaatga-----------------------------------------------------tgtgaca----------------------ttttatgtttacctgaat-gcagaatagtacttgaacgcccggaatatggttatgcaacttacttttttcagctgttagattccttgccaattgactggcaggtcaagcgattggtaactgccatgaagcttactaactgtggtaggattacactgatc----------------gagaacaaacctttgtcggt------------------------------aataactcattc---ctttcatttara--------tca------------ctgccggtattct----------------------atacttcgaattgctgg----------taatcttgtagactctcat-------------gcgaa-tattactccattctggatt-----------------gaatgtttaatttgtagtgtgaacaatgaatttgga--ttaca----------------------------gaaatacgga----acttaatct-------------gtttttatcggtccagatgc------ttga--------------------------------------------------------------------------------------------------------------------------------------------------------------
>I28600_M146_Malvaceae_Mortoniodendron_guatemalense_seq1
-----------------------------------------------------------------------------------------------------------------------------------------------------------------------------------------------------------------------------------------------------------------------------------------tgaatggggttggtgctgagatcttcaatctaaatatatttgtttttaaaagacgt---------------------------cgcaggtgaataa--------tctgcaacatgaat---tatgttttgaggtctac--tttgtcctat-----------ttattattttggatga-----------------------------------------------------tgcaata----------------------ttttacgttctcctgaat-gcagaattgtacttgaacgcccagaatatggttatgcaacatacttttttgtgctgttagattccttacccattgactggcaggtcaagagattggtgactgccatgaagctaactagctgtggctggattacgctgatt----------------gagaacaaaccattgttggt------------------------------aataattcgttc---cttttattcata--------tgg------------ctgcttatgtttt-ggtcataat--------------agttggatttcttcgcaaa------ttgtttt----------at---------------gtt-t----------tttataat----------------------ttttgcttggtttcttttgag-caatttaaa--atgtacccatcataaa-------------------taggaaaa-gggac-aagtt---------------------------------------------------ataac--------------------------attawgaaaa--------------------------------------------------------------------------------------------------------------
>I28601_M030_Malvaceae_Sparmannia_africana_seq1
--------------------------------------------------------------------------------------------------------------------------------------------------------------------------------------------------------------------------------------------------------------------------------------------------------------tcttcaatc-atttatatttgtctttaaaaaacat---------------------------cacaggtgaataa--------tttgcaacataaat---tatgttttcaagtctgc--ttttcccaac-----------tgttttctgtaaatba-----------------------------------------------------tgggata----------------------ttttatgtt---ctcaat-gcagaatagtacttgaacgcccggaatatggttttgcaacttacttttttcagctggtagattcsttacccattgactggcaggtcaarcgattggtaacttcyatgaagcttactagctgtggtaggattacgctgatt----------------gagaayaavcctttgtcggt------------------------------aatgactcattc---ctttcatttaga--------tga------------gggccagtatttt-ggtgagaat--------------ggtttgatttcttggcaaa------tggattt----------at---------------gag-t----------tctataac----------------------ttctgatwktttttttkggag-caattaata--attta-------caacttg----------------taccaaaaaa-------------------------------------------------------------ataac--------------------------------------------------------------------------------------------------------------------------------------------------
>I28602_M031_Malvaceae_Mollia_sp_seq1
--------------------------------------------------------------------------------------------------------------------------------------------------------------------------------------------------------------------------------------------------------gacccggtatctacaatttcgtaggtggccagtggaatggggttggtgtcgagatcttcaatc-atttatatttgtctttaaaaaacat---------------------------cgcaggtaaatta--------tttgcaacaaaaat---tatgttttcaagtgggc--ctttcccaac-----------ttatttttgtgaatga-----------------------------------------------------tgtgaca-a-------------------ttttcatgtttatctgaat-gcagaatagtacttgaacgcccggaatatggttatgcaacttacttttttcagctggtagattccttgccaattgactggcaggtcaagcgactggtaactgccatgaagcttactaggtgtggtaggattacactgatc----------------gagaacaagcctttgttggt------------------------------aataactcattc---ctttcatttaga--------gga------------ctgcc--------------------------------------------------------------------acacttat-------------gcaaa-tattactccattctagatt-----------------gaatgttcgatttgtggt--gaaaaatgaatttgga--ataca----------------------------gaaata-------------------------------------tcagtccagattc------ttgagt---atatattc------------------------tgttgtctaagagtaa-------------ttcatctttttactgtttagag-------------------------------------------------------------ctcttgttt
>I28603_M223_Malvaceae_Gossypium_hirsutum_seq1
-----------------------------------------------------------------------------------------------------------------------------------------------------------------------------------------------------------------------------------------------------------------------------------------------------------ggatcttcaatc-atttatatttgtctttaaaagacac---------------------------cacaggtraataa--------tctgcatcatgagt---tatgtttataagtctac---aattsctat-----------ttattattttggttga-----------------------------------------------------tgaatat----------------------ttttatgytttcytgayt-gcagaattgtacttgaacgtccagaatatggttatgcaacatacttctttgagctgttagattccttaccygttggttggcaggtgatgagattggtgactgccatgaagcttactaggtgtggcaggataacgctgatt----------------gagaacaaaccattatcggt------------------------------aataattcattc---attttatcttaga----tttttt------------ctatttttttttt-ggtcagaat--------------agttggagaccttggcaa----------------------------------------------------------------------------------------------------------------------------------------------------------------------------------------------------------------------------------------------------------------------------------------------------------------------------------------------------------------------------------------
>I28604_M032_Malvaceae_Entelea_arborescens_seq1
----------------------------------------------------------------------------------------------------------------------------------------------------------------------------------------------------------------------------------------------------------------------------------------------ggggttggtgccgagatcttcaatc-atttatatttgtctttagaaaacat---------------------------cacaggtgaataa--------tttgcaacataaat---tatgttttcaagtctgc--ttttcccaac-----------tgattkytgtaaatga-----------------------------------------------------tgggata----------------------tttwatgtt---ctcaat-gcagaatagtacttgaacgccyggaayatggttttgcaacttacttttttcagctggtagattccttacccattgactggcaggtcaagcgattggtaactgccatgaagcttacyadctgtggtaggattacgctgatt----------------gagaacaaacctttgtyggt------------------------------aakgwctcattc---ctttcatttaga--------tga------------yggccagtatttt-ggtgagaat--------------ggtttgatttcttkgcaaa------tggattt----------at---------------gag-tk--------ythtatrag----------------------ttctgattggttatttt-----------------ttt-------------------------------------------------------------------------------------------------------------------------------------------------------------------------------------------------------------------------------------------------------------
>I28605_M235_Malvaceae_Abutilon_sp_seq1
----------------------------------------------------------------------------------------------------------------------------------------------------------------------------------------------------------------------------------------------------------------------------------------------------------------------------------------------------------------------------------------------------------------------tttataagtctgc--aattcctacttg-------gcttattattttggttga-----------------------------------------------------tggaatat---------------------ttttatgttttcttgaat-gcaggattgtacttgaacgtccagaatatggtttcgcaacgtacttttttgagctattagattccttacctgttggctggcaggtcaagagattggtgactaccatgaagcttactagctgtggcaggataacactgact----------------gagaacaaaccgttatcagt------------------------------aagaattccctc---attttactttgt--------tag------------atttcagaaaagt-aactagtac--------------gtcgatctttctat-c-------------ttt----------at-------------------t----------tctctaaa---------ttgtagtaaaacaggataccgaaat----------------------------------------------------------taagagtcggtctg--------------------------------------------------------------------------------------------------------------------------------------------------------------------------------------------------------------
>I28607_M034_Malvaceae_Mansonia_altissima_seq1
-------------------------------------------------------------------------------------------------------------------------------------------------------------------------------------------------------------------------------------------------------------------------------------------------------------------aatc-atttatatttgtctttaaaagacat---------------------------cacaggtgaataa--------tctgcaaaatgaac---tctgttttgaagcctgc--ttttccctat-----------ttgttattttggatgcaatatgtatgtatgcatgtatgtatatatgtatgtaggctttataatagatgatgcaata----------------------ttttatgatcatctgaat-gcagaattgtacttgaacgcccagaatacggctatgcaacatacttttttgagctgttagattccttacccattgactggcaggtcacgagattgctgactgtcatgaagcttactagctgcggcaggattgctctgatt----------------gagaacaaaccattgttggtaataattcattggttt--------gttcgtaataattcattc---cttttagttaga--------tac------------cggctagtggttt-ggtaaggat--------------agttggaattcttggmaaa------gtgtttt----------gt---------------gag-t----------tttattgg----------------------ttttcttgctsctkggawaaw-----------------------------------------trwgksyytgmaawrgagtt----------------------------------------------------------------------------------------------------------------------------------------------------------------------------------------------------------------
>I28608_M035_Malvaceae_Hosfordia_alata_seq1
------------------------------------------------------------------------------------------------------------------------------------------------------------------------------------------------------------------------------------------------------------------------------------------gaatggggttggtgccgagatcttcaatc-atttatatttgtctttaaaagacat---------------------------cacaggtgaataa--------tctgcatcatggat---tatgtttataagtctgc--aattcctagtta-------gcttattattttggttra-----------------------------------------------------tggaatat---------------------ttttatgtttkcttgaat-gcaggatygtacttgaacgtccagaatatggtttygcaacgtayttttttgagctkttagattcsttacctgttggctggcaggtcaagagattggtgactaccatgaagcttactagctgtggcaggatmacactgact----------------gagaacaaaccattatcggt------------------------------aagaattccctc---attywacttygc--------ttg------------atttcagaaaagt-aactagtac--------------gtcaatctttmtttwt-------------ttt----------tt-------------------t----------tctctaaa---------ttgtagtaaaacaggata---------------------------------------------------------------------------------------------------------------------------------------------------------------------------------------------------------------------------------------------------------------------------------------------
>I28609_M036_Malvaceae_Pentaplaris_davidsmithii_seq1
--------------------------------------------------------------------------------------------------------------------------------------------------------------------------------------------------------------------------------------------------------------------------------------------atggggttggtgccgagatcttcaatc-atttatatttgtctttagaagacat---------------------------cacaggtgaataa--------tctgcaacatgaat---tatgtttataagtctgc---tattcctat-----------ttrttatttkggatga-----------------------------------------------------tggaata----------------------ttttatgttctcttgaat-gcagaattgtacttgaacgtccagaatatggttatgcaacatacttttttgagctgttagattccttacccgttggctggcaggtcmtgagattggtgactgccatgaagcttactagctgtggcaggataacgctgatt----------------gagaacaaaccattatcggt------------------------------aataattcattc---gttttacttaga--------tgg------------ctgctagtgttyt-ggccagaat--------------agttggatttcttggcaaa------ttgatt-----------wt---------------tca-t----------tttacaaa----------------------ttttgctct--ttt-ttagag-caatttgta--attta-ctatcataat-------------------tttgaaaa-gggac-aagttt-------------------------------------------------tataac--------------------------attgttaa----------------------------------------------------------------------------------------------------------------
>I28610_M037_Malvaceae_Heritiera_littoralis_seq1
---------------------------------------------------------------------------------------------------------------------------------------------------------------------------------------------------------------------------------------------------------------------------------tggccagttgaatggggttggtgccgagatcttcaatc-ctttatattcgtctttaaaagacat---------------------------cacaggtaaa-ag--------tttgcaacttgaat---tatgttttgaagtctga--tttttcctat-----------ttattatttcggatga-----------------------------------------------------tgcaata----------------------ttttattttgacccaaat-gcagaatagtacttgaacgcccggaatatggttttgcaacatacttttttgagctgttggattccttacccattgactggcagttgaagagattggtgactgccatgaagcttactagctgtggcaggattacgttaatt----------------gagaacaaaccattgtcggt------------------------------aataattcattc---ctttaatttagatgactgctaca------------ctgctagtgtttt-ggtgagaat--------------tgctgaatttattggcaaa------tagattt----------ca---------------tca-------------tcatcat--------------catcatcatcatcatcatcattgttagag-ccttt-------------------atg-------------------ccaagagatt--------------------------------------------------------------------------------------------------------------------------------------------------------------------------------------------------------------------
>I28611_M062A_Malvaceae_Durio_zibethinus_seq1
--------------------------------------------------------------------------------------------------------------------------------------------------------------------------------------------------------------------------------------------cctactcttgcagacccggtatctgcagtttcgtagatggccagttgaatggggttggtgccgagatcttcagtc-atttatatttgtctttaaaagacat---------------------------cacaggtaaataa--------tctactacttgaat---tatgttttgaagtctgc--ttttttcaat-----------ttattattttggatga-----------------------------------------------------tgcaata----------------------ttttatattgccctgaat-gcagaatagtacttgaacgcccagaatatggttatgcaacatacttttttgagctgttagattccttacccattgactggcagttgaagagattggtgactgccatgaagcttactagctgtggcaggattacgctgatc----------------gagaacaaaccattgtcggt------------------------------aataattcattc---cttttatttaga--------tga------------ttgctagagt-----------------------------------------gcaaa------tggattt----------at---------------gaa-t----------tttataat----------------------tttttwtcagtttttctagag-cagtttaca--attta-ctatcataac-------------------tacagagaagggac-aaatt---------------------------------------------------ataaa--------------------------attattaaaggg------------------------------------------------------------------------------------------------------------
>I28613_M039_Malvaceae_Eriotheca_macrophylla_seq1
-------------------------------------------------------------------------------------------------------------------------------------------------------------------------------------------------------------------------------------------------------------ggtatctgcagtttcgtagatggccagtcgaatggggttggtgccgagatcttcaatc-atttatatttgtctttaaaagacat---------------------------cacaggtgaataa--------tccacaacaygaat---aatgttttgaagtctgc---tattcctat-----------ttgttat-ttggatga-----------------------------------------------------tggaata----------------------ttttatkctctcctgaat-gcagaattgtacttgaacgcccagaatatggttatgcaacatacttttttgagctgttagattccttacccgttggctggcaggtcatgagattggtgactgccatgaagcttactagctgtggcaggataactctgatt----------------gagaacaaaccattatyggt------------------------------aataattcattt---gttctatttaga--------tgg------------ctgctagygcttt-cgtcagaat--------------agtttgatttcttagaaaa------gtgatta----------at---------------tag-c----------tttataag----------------------tttttctca--ttttttagag-cagttcata--attta-ctatcataac-------------------tatgaa------------------------------------------------------------------------------------------------------------------------------------------------------------------------------------------------------------------------
>I28614_M040_Malvaceae_Hydrogaster_trinervis_seq1
-------------------------------------------------------------------------------------------------------------------------------------------------------------------------------------------------------------------------------------------------------------ggtatctgcactttcgkgggtggccagttgaatggggttggtgttgagatcttcaatc-atttatatttgtcttcaaaagacat---------------------------cacgggtgaatta--------tttgcaacataaat---tatgttttcacgtgggc--ctttaccaac-----------ttatttttgtga---------------------------------------------------------agtgaca----------------------ttttatgtttacctgaat-gcagaatagtacttgaatgcccggaatatggttttgcaacttacttttttcagctggtagattccttacccattgactggcaggtcaagcgattggtgactgccatgaagcttactagctgtggtaggattacactgatc----------------gagaacaaacctttgtcggt------------------------------agtaactcattc---ctttcatttgga--------tga------------ctgccagcatttt----------------------ttgccttgaattgctag----------tagtcttgt--acactgag-------------atgaa-tattactccattctagatt-----------------gaatgttcaatttgtggtgtgaaaaa-tgaattgga--ataca----------------------------gaaataaaaagtgaacttaatctg------------gcttttatctgtccagat--------------------------------------------------------------------------------------------------------------------------------------------------------------------------
>I28616_M042_Malvaceae_Leptonichya_maranta_seq1
----------------------------------------------------------------------------------------------------------------------------------------------------------------------------------------------------------------------------------------------------ttcaggcccgatatgtgcagtttcgtaaatggccagttgaatggggttggtgccgagatcttcaatc-atttatatttgtctttaaaagacat---------------------------cwcaggtgaacaa--------tgtgcaacatgaat---tatgttttggggtctgcttttttttttaa-----------ttattattcttgatga-----------------------------------------------------tgtggga----------------------ttttat-ttaacctgaat-gcagaatagtacttgaacgcccggaatatggttttgcaacatacttttttgagctggtggattcyttacccattgactggcaggtcaagcgattggtgacagccatgaggcttactagctgtgggcggattatgctgatt----------------gagaataaaccattgtcggt------------------------------aatgtttcattc---cttttatttaga--------tgt------------ctgcaagtgtttt-ggtcagaat--------------agttggatttcgtggcatg------tggattt----------at---------------gag-t----------tcaataa-----------------------ttttactcagtttacatttag-cagttaata--attta-ctatcatta--------------------------------------------------------------------------------------------------------------------------------------------------------------------------------------------------------------------------------------------------
>I28617_M043_Neuradaceae_Neurada_procumbens_seq1
-------------------------------------------------------------------------------------------------------------------------------------------------------------------------------------------------------------------------------------------------------------------------------------------actaaaaacgatttctggactgccyytr-rykygcrg-tgtcccaatgaaacat----------tggcctcta----tcgc---------------------gttgcataagagtt---ctgtctttgaagtctct--gttttcttat-----------ctattgtactggttga-----------------------------------------------------aatgatatt--------------------tattgcatactcttcaat-ccagaattgtacttgaacgtcctgaatatggttatgcaacatacttctttgagctggtagacttccgaactatcagctggcaactcaagcggttggtgactgccatgaagcttacaagttgtggtaggatcgcgctaatt----------------gagaacagaccactgtcggt------------------------------aatacctaaaccc--atttcttttagt--------taa-----------actgata----tct-gacctagtt--------------acttgtatacacacacaca---------------c-acacacacac-----------acaca-ca---------cacacaca--------------------------------------------crtwtgrta-------------------------------------------------------------------------------------------------------------------------------------------------------------------------------------------------------------------------------------------------------------------
>I28618_M044_Malvaceae_Pentace_laxiflora_seq1
-----------------------------------------------------------------------------------------------------------------------------------------------------------------------------------------------------------------------------------------------------------------------------------------------------swrksragatykycaktc-atttatttttgtttttaaaagacat---------------------------cacaggtgaaata--------tctgcgacatgaat---tatgttttgaggtctac--tttttcctgt-----------ttattataatggatgc-----------------------------------------------------tgcaata----------------------ttttattctctcctgaat-gcagaattgtacttgaacgcccggaatatggttatgcaacatacttttttgagctgttagattccttacccattgactggcaggtcaagagattggtgactgccatgaagcttactagytgtggcaggattacactgatt----------------gagaacaaaccattgtcggt------------------------------aataattcattc---cttttattttga--------tga------------ctgctagtgtttt-gatcagaataa----------ccagttggatttcttggygaa------gtggttt----------at---------------gaa-t----------ttaataakt---------------------tttttctcakkwymwtkasar-maawwwara--atttg-ccataataa--------------------------------------------------------------------------------------------------------------------------------------------------------------------------------------------------------------------------------------------------
>I28620_M046_Malvaceae_Camptostemon_shultzii_seq1
------------------------------------------------------------------------------------------------------------------------------------------------------------------------------------------------------------------------------------------------------------------------------------------------------------------------------------------------------------------------------tgrgtgaataa--------tctgcaacatgaat---tatr-tttataakctgt---gattcctat-----------ttattattttgrttga-----------------------------------------------------tggaata----------------------tctwatgttttcttgaat-acagaattgtacttgaacgtccggagtatggttatgcaacwtacttttttgagctgttagattccttacccattcgctggcaggtcatgagattggtgactgccatgaagcttactagctgtggcaggataacgttgatt----------------gagaacaaaccattatcggt------------------------------aataattcattc---attttattc-ga--------tga------------ttgctattgtttt-ggtcagaat--------------acttggatatcttggcaaa------ttgattt----------at---------------tca-t----------tttataaa----------------------ttttgctcg-----------------------------------------------------------------------------------------------------------------------------------------------------------------------------------------------------------------------------------------------------------------------------------------
>I28621_M153_Malvaceae_Trichospermum_sp_seq1
----------------------------------------------------------------------------------------------------------------------------------------------------------------------------------------------------------------------------------------------------------------------------------tgccagttgaatggggttggtgtagagatcttcaatc-atttatatttgtctttaaaaaacat---------------------------cacaggtgactta--------gttgcaacataaat---tatgttttcaagtgggcc-ttttcccaac-----------ttatgtttgtgaatga-----------------------------------------------------tgtga------------------------ttttatgtttacctgaat-gcagaatagtacttgaacgcccagaatatggttatgcaacttacttttttcagctagtagattccttaccaattgactggcaggtcaagcggttggtaactgccatgaagcttactagctgtggtaggattacgctgatc----------------gagaacaaacctttgtcggt------------------------------aaaatctcattc---cttgcaactaga--------tga------------ctgcc--------------------------------------------------------------------acacttac-------------atgaa-tattactccattctagact-----------------gaatgtttaatttttagtgtgaaaaattaatttgga--gtaca----------------------------gaaata-------------------------------------tcactccagatgc------ttgagt---atatattc------------------------tattgtccaagagtaa-------------ttcatcgttttacctt----------------------------------------------------------------------------
>I28624_M049_Malvaceae_Corchoropsis_tomentosa_seq1
-----------------------------------------------------------------------------------------------------------------------------------------------------------------------------------------------------------------------------------------------------tta--------------------------grcsagttgaatggggttggtgtcgagatcttcaatc-atttatttttgtttttaaaaaacat---------------------------cacaggtgaataa--------tatgcaatattacc---aatgatttgagctctat---------------------tattattattatggatga-----------------------------------------------------tgtgatc----------------------ttttatgttctcctggat-gcagaattgtacttgaacgcccggaatatggttatgcaacatacttttttgagctgctagattccttaccaattgactggcaggtcaagaggttggtgattgccatgaagcttagtagctgtggcaggattacactgata----------------gagaacaaaccattggtggt------------------------------aataattcattc---cttcaattcaga--------tga------------ctgctagtgtttt-ggttagaat--------------agttgga-----------------agaggttt----------at---------------tag-t----------tttataac----------------------ttttgcttgatttctttagag-caattta---------------------------------------------------------------------------------------------------------------------------------------------------------------------------------------------------------------------------------------------------------------------
>I28625_M193_Malvaceae_Apeiba_tibourbou_seq1
---------------------------------------------------------------------------------------------------------------------------------------------------------------------------------------------------------------------------------------------------------------------------cgtagatggccagttgaatggggttggtgcygagatctttaatc-atttatattcgtctttaaaagacatcacaggtgaatcgtctttaaaagacaycacaggtgaataa--------tttgtamcataaat---tatgytttcaagtctgc--ttttcccaac-----------taatttttgtgaatga-----------------------------------------------------tgggata----------------------ttctatgtttatctcmat-gcagaatagtacttgaacggccdgaatatggttttgcaacttayttttttcagctggtggattctttacccattgactggcaggtcaadcgattggtaactgccatgaagcttactagctgtggtaggattaccctdatt----------------gagaacaaacctttgtcggt------------------------------aatgactcatty---ctttcatttaga--------tkw------------ctgscagtatttt-ggtgagaat--------------ggttygatttcttggcaar------tggattt----------at---------------gag-t----------tctataag----------------------ttctgattggtttttgttgaa-caattaata--attta-------caactwg----------------tayywawmawma---yartgc--------------------------------------------------aywacwwgtgaatata------------tttatatttagaaaataaca-----------tttat-----------------------------------------------------------------------------------gtwm
>I28628_M051_Malvaceae_Werklea_horrida_seq1
---------------------------------------------------------------------------------------------------------------------------------------------------------------------------------------------------------------------------------------------------------------------------------------------------------cgagatcttcaatc-ttttatatttgtatttaaaagamat---------------------------cataggtgaatga--------tyttcaacatraat---tatgttt--atgtctgc---aattcccat-----------ttattattttrgctga-----------------------------------------------------cgaaata----------------------tttaatgttttcttgaatwgcagaattgtacktkaacgtccagaatatggttttgcaacawacttttttgagctgttagatwccttacccgttggctggcwggtcatgagattggtgactkccatgaagcttactagctgtggcaggataacgctgatt----------------gagaacaaaccattatcggt------------------------------aataattcattc--atttttatttaga--------tgg------------ttgctagtgttta-ggttagaat--------------agtt-gatagcttggc-----------------------------------------------t----------tttagaga---------------------------------------------aacttgta--atta--ctatcataat-------------------tatgaaaaggtgac-aagtt---------------------------------------------------ttaac--------------------------attattaaaaggagaaactgta------ttc-----------------------------------------------------------------------------------------
>I28629_M052_Malvaceae_Spirotheca_rosea_seq1
-----------------------------------------------------------------------------------------------------------------------------------------------------------------------------------------------------------------------------------------------------------------------------------------------gggctggtgccgagatcttcaatc-ttttatatttgtctttaaaagacat---------------------------cacaggtgaataa--------tccgcaacatgaat---tatgttttgaagtctgc---tattcctat-----------ttgttattttggatga-----------------------------------------------------tggaata----------------------ttttatgttctcctgaat-gcagaattgtactggagcgcccagaatatggttatgcaacatacttttttgagcttttagattccttacccgttggctggcaggtcaagagattggtgactgccatgaagcttactagctgtggcaggataaccctgatt----------------gagaacaaaccattatcggt------------------------------aataattcattc---gttctatttaga--------tgg------------ctgctagtgcttt-ggtcagaat--------------tgttggatttcttagcaaa-----agtggtta----------at---------------aca-c----------tttataat----------------------ttttgctta--ttttttagag-cagttcgta--aatta-ctatcactac-------------------tacggaaa-aggac-aagtt---------------------------------------------------atagc---------------------------ttattagaaggaga---------------------------------------------------------------------------------------------------------
>I28630_M053_Malvaceae_Huberodendron_swietenioides_seq1
------------------------------------------------------------------------------------------------------------------------------------------------------------------------------------------------------------------------------------------------------------------------------------------------ggttggtgccgagatcttcaatc-atttatatttgtctttaaaagacat---------------------------crcaggtgaataa--------tctgcaacatgaat---tatgttttgaagtctgc---tattmctat-----------ttgttgttttggatga-----------------------------------------------------wggaata----------------------ttttatattctcctgaat-gcagaattgtacttgaacgcccagaatatggttatgcaacatacttttttgagctgttagattccttacctgtcggctggcaggtcatgagattggtgactgccatgargcttactagctgtggcaggatadcactgatt----------------gagaacaaaccattatcggt------------------------------aataattcattt---gttttattcaga--------tgg------------ctgctagtgtttt-ggacagaat--------------agttggatttcttggcaaa------gtgattt----------at---------------kcg-t----------ttcataat----------------------ttttgcccc--attatttgag-caatttgta--atttc-ctatcataac-------------------tatgaaaa-ggcac-aagtt---------------------------------------------------a------------------------------------------------------------------------------------------------------------------------------------------------------
>I28632_M055_Malvaceae_Eriolaena_candollei_seq1
-----------------------------------------------------------------------------------------------------------------------------------------------------------------------------------------------------------------------------------------------------------------------------------------------------------------------------------tttttaaaaagcat---------------------------cgcaggtgaataa--------tctgcaatattacctataatgctttgaggtctrttrttattrttat---------tattattrtwatggatga-----------------------------------------------------tgcaatc----------------------ytttatgttcttctgkat-gcagaattgtacttgaacgsccggaatatggttatgcaacatacttttttgagctgttrgattccttaccaattgactrgcagstsaagaggttggtgattgccatgaagcttagcagctgtggcaggataahactgata----------------gagaacaaaccrttggtggtaattwaaaaatg------------------tgcaattyaktc---ytykawtttmgwt-------taa-----------aytyytrrtkttwtkgtkmaraaymgaaactgaacsgwaawkakgtydrttaryyaa-------------------------------------------------------aktayaaw----------------------yyywrmttgrtwt------------------------------------------------------------------------------------------------------------------------------------------------------------------------------------------------------------------------------------------------------------------------------------c
>I28633_M056_Malvaceae_Adansonia_digitata_seq1
-------------------------------------------------------------------------------------------------------------------------------------------------------------------------------------------------------------------------------------------------------agacccggtatctgcagtttcgcagatggccagtcgaatggggttggtgccgagatcttcaatc-atttatatttgtcttcraaagacat---------------------------cacaggtgaataa--------tctgcgacatgaat---tatgttttgaagtctgc---tattcctat-----------ttgttwttttggatgr-----------------------------------------------------tggamta----------------------ttttatgtactcctgaat-gcagaattgtacttgaacgcccagaatatggttatgcaacatacttttttgagcttttagattccttrcccgttggctggcaggtcatgagattggtgactgtcatgaagcttactagctgtggcaggataaccctgatc----------------gagaacaaaccattgtcggt------------------------------aataattcattc---gttctatttaga--------tgg------------ctgctagtgcttt-ggtcagaat--------------agttaaacttcytagcaat------ttggtta----------at---------------tyg-c----------tttataat----------------------ttttgctca------------------------------------taac-------------------tatgaaaa-aggac-aagtt---------------------------------------------------ataac--------------------------attgttaaaaggagaaattgtatgatac-ttattcagttttttttaaattaaagatttaccataaaatga--------------------------------------------------
>I28635_M058_Malvaceae_Byttneria_aculeata_seq1
-----------------------------------------------------------------------------------------------------------------------------------------------------------------------------------------------------------------------------------------------------------------------------------------tgaatggggttggtgccgagatmttcaatc-atttatatttstatttaaaaaacaw---------------------------cacaggtgccctt--------ttttcaatttggagc----tgtctccatttttgt---------------------aattattatcctggatgatg---------------------------------------------------tgggatatttgaactatggatcttgtgaaatttttttaaacctgcat-gcagaatcgtacttgaacgcccagaatatggttttgcaacatacttttttgagctggtggattccaaacccattgactggcaggtcaagcgattggtgattgccatgaagcttacaagctgtggtaggattgcgcttatt----------------gagaacaaaccattgttggt------------------------------aatatctctttc---ctttatgtcgatc-----tttga------------ctgctaatgtttc-ggtcagact--------------ggttggaactattggcatg------tggattta---------at---------------gaa----------------------------------ctgaatagttttacacagtttttttgag--taattacta--atttg-ctataattaaccg----------------catgaaag---------------------------------------------------------------------------------------------------------------------------------------------------------------------------------------------------------------------t
>I28636_M059_Malvaceae_Pterospermum_pierrei_seq1
------------------------------------------------------------------------------------------------------------------------------------------------------------------------------------------------------------------------------------------------------------------------------------------------------------------------rtttatttttgttttcaaaaawcrw---------------------------mamarrtgrrwar--------yttsywrtattact---aatgctttgaggtcta------------------------ttattatcatggatga-----------------------------------------------------tgcaata----------------------ttttatgttcccctggat-gcagaattgtgcttgaacgcccagaatatggttttgcaacattcttttttgagctgttagattccttaccaattgactggcaggtcaagagattggtgactgccatgaagcttactagctgtggcaggattaccctgata----------------gagaacaaaccattggtggt------------------------------aataattcattc---cttttatttaga--------tgg------------ctgctagtgttt--ggtcagaat--------------agttggatctcttggtaaa------gaagttt----------at---------------tag-t----------tttataat----------------------ttttgctcagtttctttagtt-caatkkmyr--rtkya-ccatcay----------------------------------------------------------------------------------------------------------------------------------------------------------------------------------------------------------------------------------------------------
>I28637_M060_Malvaceae_Duboscia_vifidiflora_seq1
-------------------------------------------------------------------------------------------------------------------------------------------------------------------------------------------------------------------------------------------------------------------------------gatggccagttgaatggggttggtgtcgagatcttcaatc-atttatatttgtctttaaaaaacat---------------------------cacaggtgaatta--------tttgcaacacaaat---gatattttcaagtgtgc--ctttcccaac-----------ttatatttgtgaatgat---------------------------------------------------ttgtgaca----------------------ttttatgtttacctgaat-gcagaatagttcttgagcgcccggaatatggttatgcaacttacttttttcagctggtagattccttacccattgactggcaggtcaagcgattggtaactgccatgaagcttacgagctgtggtaggattacactgatt----------------gagaacaaacctttgtcggt------------------------------aataactcattc---ttttcatttaga--------tga------------ctgccagtattct----------------------atactttgatttgctagtata------tagtcttctaaactctcat-------------gtgaa-tataactccattctagatt-----------------gaatgtttaatttgtagtgtgaaaaatgaatttgga-------------------------------------------------------------------------------------------------------------------------------------------------------------------------------------------------------------------------------------------------------------------
>I28639_M249_Malvaceae_Gyranthera_amphibiolepis_seq1
-------------------------------------------------------------------------------------------------------------------------------------------------------------------------------------------------------------------------------------------------tcttccagacccgatatctgcagtttcgtagatggccagttgaatggggttggtgccgagatcttcaatc-atttatatttgtctttaaaagacat---------------------------cacaggtgaataa--------tctgcaacatgaat---tatgttttgaagtctgt---tattcctat-----------ttgttatgttgggtga-----------------------------------------------------tggaata----------------------ttttatgttcttctgaat-gcagaattgtacttgaacgcccagaatatggttatgcaacatacttttttgagctgttggattccttacccgttggctggcaggtcatgagattggtgactgctatgaagcttactagctgtggcaggataacactgatt----------------gagaacaaaccattatcggt------------------------------aataattcattt---gttttatttaga--------tgg------------ctgctagtgtttt-ggtcagaat--------------agttggatttcttggcaaa------ttgattt----------at---------------ttgtt----------tttataat----------------------ttttgctcg--ttttttagag-caatttgta--attta-ctatcatatc-------------------tatgaaaa-tggac-aagtt---------------------------------------------------ataac--------------------------attat-------------------------------------------------------------------------------------------------------------------
>I28640_M062B_Malvaceae_Diplodiscus_paniculatus_seq1
-----------------------------------------------------------------------------------------------------------------------------------------------------------------------------------------------------------------------------------------------------------------------------------------------------------------------------------------------gt---------------------------cacaggtgaatta--------tctgcaacatgaat---tatgwtttgaggtctac--tttttcctgt-----------ttgttataatggatga-----------------------------------------------------tgcaata----------------------ttttattctctcctgaat-gcagaattgtacttgaacgcccggaatatggttatgcaacatacttttttgagctgttagattccttacccattgactggcaggtcaagagattggtgattgccatgaagcttactagctgtggcaggattacacttatt----------------gagaacaaaccattgtcggt------------------------------aataattcaatc---cttttattttga--------tga------------ctgctagtgtt---------agtaa----------ycagttggattccttggcgaa------gtggttt----------ac---------------gaa-t----------ttaataa-------------------------------------------------------------------------------------------------------------------------------------------------------------------------------------------------------------------------------------------------------------------------------------------------------------------------
>I28641_M063_Malvaceae_Brownlowia_peltata_seq1
------------------------------------------------------------------------------------------------------------------------------------------------------------------------------------------------------------------------------------------------ctctttcaggcccggtatctgcagtttcgtggatggccagttgaatggggatggtgtcgagatcttcagtc-atttatttttgtttttaaaagacat---------------------------cacaggtgaatta--------tctgcaacatgaat---tatgttttgaggtctac--tttttcctgt-----------ttgttataaaggatga-----------------------------------------------------tgcaata----------------------ttttattctctcctgaat-gcagaattgtacttgaacggccggaatatggttatgcaacatacttttttgagctgttagattccttacccattgactggcaggtcaagagattggtgattgccatgaagcttactagctgtggcaggattacactgatt----------------gagaacaaaccattgtcggt------------------------------aataattcaytc---cttttattttga--------tga------------ctgctagtgtttt-ggtcagaataa----------ccagttggattccttggcgaa------gtggttt----------ac---------------gaa-t----------ttaataat-------------------ctttttttctcagtttctttagag-caacttaga--attta-ccatcataac-------------------tagt--------------------------------------------------------------------------------------------------------------------------------------------------------------------------------------------------------------------------
>I28643_M065_Malvaceae_Hermannia_flammea_seq1
----------------------------------------------------------------------------------------------------------------------------------------------------------------------------------------------------------------------------------------------------------------atctgcaattccgtaactggccagttgaatggggttggtgccgagatcttcaatc-atttatatttgtctttaagagacat---------------------------cacaggtgaataa--------tcttctagatgaat---tatgctttgttgtcttc--tttatgctac-----------tgattattctatatga-----------------------------------------------------trhgata----------------------ttttattttgacctcaat-gcagaatagtacttgaacgcccagaatatggttatgcaacatacttttttgagctgttagattccttacccattgactggcaggtcaagcgtttggtgactgctatgaagcttactagttgtggcaggattacgctaatt----------------gagaataagccrttgttggt------------------------------aatratcatttt---ctttttctttag--------ata------------gtgctagtatttt--atyggcat--------------agttggattctttgacagc------tggtagt----------attatatctgcatagttgaa-t----------tctacaat----------------------gctttcttggattttgtttag-caattgata--attta-ytataataac-------------------tacagaaaat--------------------------------------------------------------------------------------------------------------------------------------------------------------------------------------------------------------------
>I28644_M066_Malvaceae_Thomasia_solanaceae_seq1
-----------------------------------------------------------------------------------------------------------------------------------------------------------------------------------------------------------------------------------------cttcgggctctttcaggccaggtatctgcagtttcgtaggtggccagtagaatggggttggtgccgagatctccaatc-atttatatttgtctttaaaagacat---------------------------cacaggtgaata---------tctgcaatttgaat---tatgttttgaagtcttc--atttccctat-----------ctattattccggatga-----------------------------------------------------tgtgata----------------------ttttattttgatgtgaat-gcagaatagtacttgaacgcccggaatatggttatgcaacatacttttttgagctgttagattccttacccattgactggcaggtcaagcgattggtgattgccatgaagcttactagctgtggcaggattacactgatt----------------gagaacaaacccttgttggt------------------------------aatatttcattc---cttttttttttt--------gga-t---------aaacctagtttttt-ggtcagaac--------------agttggctttcttggcaaa------tagattc----------ac---------------gat-t----------tctatagt----------------------ttttgcacggttttttgagaa------------attga------------------------------tatagaaaagtgac-aagta---------------------------------------------------ataac--------------------------attattaaaaggaag-attctatgattgcttatttagttatgttg--------------------------------------------------------------------ttggaga
>I28645_M067_Malvaceae_Guichenotia_ledifolia_seq1
--------------------------------------------------------------------------------------------------------------------------------------------------------------------------------------------------------------------------------------------tgggctctttcagacccggtatctgcagtttcgtaggtggccagtagaatggggttggtgccgagatctccaatc-atttatattcgtctttaaaagacat---------------------------cacaggtgaatag--------tctgcaatttgaat---tatattttgaagtcttt--gttttcctat-----------ctattattctggatga-----------------------------------------------------tgtgata----------------------ttttgttttgatctgaat-gcagagtagtacttgaacgcccagaatatggttatgcaacatacttttttgagctgttagattccttacccactgactggcaggtcaagcgattggtgactgcgatgaagcttactagctgtggcaggattacactgatt----------------gagaacaaacccttgttggt------------------------------aataattcattcccttttttttttgga--------taa------------acctwrgtttttt-ggtcagaat--------------agttggctttcttggcaaa------tagattc----------at---------------gat-t----------tctatagt----------------------ttttgcacggttttttgttgagcaattgata--attca-ctatcac----------------------tatagaaaagtgac-aagta---------------------------------------------------ataaca------------------------tattattaaaaggaag-attgtatgattgcttat---------------------------------------------------------------------------------------
>I28646_M068_Malvaceae_Helmiopsis_sp_seq1
--------------------------------------------------------------------------------------------------------------------------------------------------------------------------------------------------------------------------------------------------------rrwmmggtatctgcagtttcgtagatggccagttgaatggggttggtgtcgagatcttctatc-atttatttttgt----------cac---------------------------cacaggtgaataa--------tctgcaatattacc---aattctttgaggtctattattattattat-----ttgttgttattat--akgrtga-----------------------------------------------------tgcaatc----------------------ctttatgttcttctggat-gcagaattgtacttgaacgcccggaatatggttatgcaacatacttttttgagctgytrgattccttaccaattgactggcaggtcaagaggtyggtgattgccatgaagcttagcagctgtggcaggataacactvwta----------------kagaacaaaccnbtggtkgt------------------------------aataattcattc---ctttaatttaga--------tra------------cwmctagtgttttggttwagaat--------------agttggatctcttggtaaa------gaggtkttaa------gaw---------------wmr-t----------wkkawaad----------------------ttttgcttgatttcttttgat-caatttata--ctttt-cyatcataac-------------------yw----------------------------------------------------------------------------------------------------------------------------------------------------------------------------------------------------------------------------
>I28647_M069_Malvaceae_Cheirolaena_linearis_seq1
---------------------------------------------------------------------------------------------------------------------------------------------------------------------------------------------------------------------------------------------------------------------------------------------------------cgagatcttcaatc-atttatttttgtttttaaaaagcat---------------------------cgcaggtgaataa--------tctgcaatattaactataatgctttgaggtctatcattattattatttttactattattattatcatggatga-----------------------------------------------------ttcgatc----------------------ctttatgttcttctggat-gcagaattgtacttgaacgcccggaatatggttatgcaacatacttttttgagctgttagattccttaccagttgactggcaggtcaagaggttggtgactgccatgaagcttagcagctgtggcaggataacactgata----------------gagaacaaaccgttggtggt------------------------------aataattcattt---ctttaatttaga--------taa------------ctcctaatcttttggttaagaat--------------agttggatctcttggtaaa------gagttt-----------at---------------tag-t----------tttataat----------------------ttttgctagatttcttttgat-caatttata--ctttt-ccatcacaac-------------------cacaaaa--------caatt---------------------------------------------------ataac-------------------------------------------------------------------------------------------------------------------------------------------------a
>I28649_M071_Malvaceae_Goethalsia_meiantha_seq1
---------------------------------------------------------------------------------------------------------------------------------------------------------------------------------------------------------------------------------------------------------------------caatttcgtagatggccagttgaatggggttggtgtagagatcttcaatc-atttatatttgtctttaaaaaacat---------------------------cacaggtgaatta--------tttgcaacaaaaat---gatggtttcaagtgtgc--ctttcccacc-----------ttatttttgtgaatgg-----------------------------------------------------tgtgaca----------------------ttttat-cttacctgaat-gcagagtagttcttgaacgcccagaatatggatatgcaacttacttttttcagctggtggattccttacccattgactggcaggtcaagcgattggtaactgccatgaagcttactagctgtggtaggattacactgatt----------------gagaacaagcctttgtcggt------------------------------aataactcattc---ttttcatttaga--------tga------------ctgctagtattct----------------------atactttgatttgctagtata------tagtcttctgcactctcat-------------gtgaa-tattactacattttggatt-----------------gaatgtttaatgtttaatttgtagtgtgaaaatgca-------------------------------------------------------------------------------------------------------------------------------------------------------------------------------------------------------------------------------------------------------------------
>I28650_M072_Malvaceae_Clappertonia_ficifolia_seq1
-----------------------------------------------------------------------------------------------------------------------------------------------------------------------------------------------------------------------------------------------------------------------------------------------gggttggtgccgagatcttcaatc-atttatattcatctttgagaaacat---------------------------cacaggtgaatgaat---atatttgcaagataaat---tatgtttttatgtctgt--tttccccaac-----------ttattgt------tga-----------------------------------------------------tgtgatg----------------------ttttatgttcacctgaat-gcagaatagtacttgaacgcccagactatggttttgcaacttacttttttcagctggtagattccttacccattgactggcaggtcaagcgattggtaactgccatgaagcttactagctgtggtaggattacgctgatt----------------gagaacaaacctttgttggt------------------------------aatgattcattc---ctctcatttaga--------tta------------ctgccagtatttt-ggtgagaat--------------ggttggattgcttggctaa------aggattt----------at---------------gaa-t----------tctataag----------------------ttctgactggtttttgtggag-catttaata--attta-cagtagtaacttg--------------cttac---------------------------------------------------------------------------------------------------------------------------------------------------------------------------------------------------------------------------
>I28652_M074_Malvaceae_Hildegardia_barteri_seq1
----------------------------------------------------------------------------------------------------------------------------------------------------------------------------------------------------------------------------------------------------------------------------------ggccagttgagtggggttggtgccgggatcttcaatc-atttatatttgtctttaaaagacat---------------------------cacaggtaaaaa---------tctgcaacttgaat---tatgttttga---------atcttcgcat-----------ttattattttggatga-----------------------------------------------------tgcaata----------------------ttttctattgacctgaat-gcagaatagtacttgaacgcccagaatatggttttgcaacttacttttttgagctgctagattccttacccattgactggcagttgaagagattggtgactgccatgaagcttactagctgtggcaggattacgctgatt----------------gagaacaaaccattgttggt------------------------------aataattcattc---cttctgtttaga--------tgactg----ctagagtgctagtatttt-gatcagaat--------------agctgcatttctcggcaaa------tggactt----------at---------------gaa-t----------tttataaa----------------------tttttatctgtttttctagat-caatttaca--ttttg-ctatcataag-------------------taagaaaa----------------------------------------------------------------------------------------------------------------------------------------------------------------------------------------------------------------------
>I28653_M168_Malvaceae_Theobroma_cacao_seq1
-------------------------------------------------------------------------------------------------------------------------------------------------------------------------------------------------------------------------------------------------tctttcagacccggtatctgcagtttcgtagttggccagttgaatggggttggtgccgagatcttcagtc-atttatatttgtctttaaaagacat---------------------------cacaggtgaataa--------tctgcgaaatgaat---tatgttttgaagtctgc--tttttccaat-----------ttattattttggatga-----------------------------------------------------tttgata----------------------ttttattttgacccgaat-gcagaatagtcctagaacgcccggaatatggttatgcaacatacttttttgagctgttagattccttacccatggactggcaggtcaagcgattggtgactgccatgaagcttactagctgtggcaggattacgctgatt----------------gagaataaaccgttgtcggt------------------------------aataattcattc---cttttattttga--------aaa------------ctgctagtgcttt-ggtcagaat---------------gttggatttcttggcaaa------tggattt----------atgtgtt--------ataag-t----------tctataat----------------------ttttgcttggtttttgttgag-caatatata--attta-ctatcataac-------------------tacagaat---gac-aagtt---------------------------------------------------ataac--------------------------attattagaaggaac-attgta--------------------------------------------------------------------------------------------------
>I28654_M105_Malvaceae_Pachira_aquatica_seq1
-----------------------------------------------------------------------------------------------------------------------------------------------------------------------------------------------------------------------------------------------------------------------------------------------------------------tcaatc-atttatatttgtctttraaagacat---------------------------cacaggtgaataa--------tccacaacatgaat---tatgttttgaagtctgg---tattcctat-----------ttgttat-ttggatga-----------------------------------------------------tggaata----------------------ttttacgctctcctgaat-gcagaattgtacttgaacgcccagaatatggttatgcaacatacttttttgagctgttagattccttacccgttggctggcaggtcatgagattggtgactgccatgaagcttactagctgtggcaggataaccctgatt----------------gagaacagaccattatcggt------------------------------aataattcattt---gttctatttaga--------tgg------------ctgctagtgcttt-ggtcagaat--------------agttggatttcttagcaaa------gtgatta----------at---------------tca-c----------tttataat----------------------tttttctca--ttttttagag-cagttc----------------------------------------------------------------------------------------------------------------------------------------------------------------------------------------------------------------------------------------------------------------------
>I28655_M148_Malvaceae_Robinsonella_mirandae_seq1
------------------------------------------------------------------------------------------------------------------------------------------------------------------------------------------------------------------------------------------------------------------------------------------------------------gatcttcaatc-atttatatttgtctttaaaagacat---------------------------cacaggtgaataatctgcacttctgcatcatgrwt---tatgtttatwrgtctgc---arttcctac-----------ttattattttggttga-----------------------------------------------------tggratat---------------------ttttatgttytcttgaat-gcagrattgtacttgaacgtccagaatatggttacgcvacktmcttttttgagctgttagattcctyaccygttggctggcaggtcaagagattggtgactaccatgaagcttactagctgtggcaggataacactgatcgamaggggcggaacyvgarawymarhcaykvwsrkt------------------------------aarawaymhmcs---akwtraytttty--------tkgaytgmakawaaktaactagtwcgwc-aggcatcmtyt--------ttttmyytysawrkwrywgwaaa------wmakkwt----------wtk--------------kaw------------wttrarrg---------ksgstswrartwwttttrctr--------------ywrttygga----------------------------------ttktagggaagcarcac-----------------------------------------------------------------------------------------------------------------------------------------------------------------------------------------------------------trkyt
>I28656_M002_Malvaceae_Tilia_americana_seq1
------------------------------------------------------------------------------------------------------------------------------------------------------------------------------------------------------------------------------------------------ctctttcagacccggtatctgcagtttcgtagatggccagttgaatggggttggtgccgagatcwtcaatc-atttatatttgtttttaaaagacat---------------------------cgcaggtgaatga--------tctgcaacatgaat---tatgtttttaaatttac--tttttcctat-----------ttattattttggataa-----------------------------------------------------tgcaata----------------------ttttatgctctcctgaat-gcagaattgtacttgaacgcccrgaatatggttatgcgacatacttttttgagctgttagcttccttacccattgactggcaggtcaagaggttggtgactgccatgaagcttactagctgtggcaggattacgctgatt----------------gagaacaaaccattgttggt------------------------------aataattcattc---cttttattcaga--------taa------------ctgttaatgttgt----cggaat--------------agttggatttcctcgcata------ttagttt----------at---------------gat-t----------tttataat----------------------ttttgctcag-ttctttagaa-caatttata--attta-ccatcataac-------------------tacggaag--ggac-aaatg---------------------------------------------------ataac--------------------------attatgaaaatg------------------------------------------------------------------------------------------------------------
>I28657_M180_Malvaceae_Triumfetta_lappula_seq1
--------------------------------------------------------------------------------------------------------------------------------------------------------------------------------------------------------------------------------------------------------------------------------------------------------ccgagatcttcaatc-atttatatttgtctttaggaaacat---------------------------cacaggtgaatatc-------attgcaagataaaw---tatgttwtkaagkctgt--ttttcccaac----------ttaattgy------tga-----------------------------------------------------tgtgatg----------------------ttttatgytcacctgaat-gcagaatagtacttgaacgcccggaatatggttttgcaacttatttttttcagctkgtagattcattaccyattgactggcarctcaagcgactggtaactgccatgaagcttactagctgtggtaggatyacgctgctt----------------gagaacaaacctttattggt------------------------------aatgactcattc---ctctcatttaga--------tta------------ctgcaagtatttt-ggtgagaat--------------ggttcgatttcttggcaaa------tgattt-----------at---------------aaa-t----------tctactag----------------------ttctgactggtttttgtggag-catttaata--agtta-c---agtaacctg--------------cttaccaaaaaga-----------------------------------------------------------------------------------------------------------------------------------------------------------------------------------------------------------------ta
>I28658_M160_Muntingiaceae_Muntingia_calabura_seq1
---------------------------------------------------------------------------------------------------------------------------------------------------------------------------------------------------------------------------------------------------------------------------------------------------tggtgtcgagatctccaatc-ttttatatttgtctttaaaagacat---------------------------aataggtaaagaa--------ttcggagaacataa---tatgttttccgttctattctttcctcttt-----------ctatgatgctgataga-----------------------------------------------------tgtgctt----------------------atgtattttcacttgaat-gcaggatagtgcttgagcgtcctgaatatggatttgcgacgtatttttttgagttggtggattccttgcccattgaatggcaggtgaagcgattggtgactgcaatgaagcttaccagctgtggtaggattacacttatt----------------gagaataaaccattgatggt------------------------------aagaagttgactc-atctcctctttta--------taa------------ttgttagcactgt-tgtacattta-------------aatagaatttcctactaag------ttatttttg-------cat---------------taa-c----------ttaataaaattaactttgcatgttaaataactttatttgttctctttgtat----------------------------------------ttaaacttctggaaccagctt-------------------------------------------------------tactaatt------------------------------------------------------------------------------------------------------------------------------------------------t
>I9832_V002_Malvaceae_Luehea_speciosa_seq1
ttctgtttttaatttttgggcagctattctttcagcgtagctctttaatgaactttgcccccctacgatgcacaaagggctcaaagcctagttattgcttggcttgtctattctcgcttgtggagcaggtaaaatctttgtatsaacataaatatcttgaacctctgatgataagtttcttatcttcwawthhtyawtkbbyytttwamhtktwttwtwtttaayttttcrtctttcmttctctgtcagaccyggtatctgcaacttcgyagatggccagttgadtggggttggtgtcgakatcttcaatc-atttmtatttgtctttaaaaagcat---------------------------cacagstgaattr--------tttgctmcatrart---tatgttttcaagtgtgc--ctyyywyhnc------------hwmttttttgaatga-----------------------------------------------------agtgata----------------------ttttwtgttgacctgart-gcagaatagtacttgaacggccrgaatatggttttgcaacttacttttttcagctggtagattccttacccattgastggcaggtcaagcgattggtaactgccatgaarcttastagctgtggtaggattacacygatt----------------gagaacaabcctttgtcggt------------------------------aatagmtcattc---ctttcatttara--------tga------------ytgccagttattm----------------------tawacttkrattgctag----------tagtcttgy--acaytcat-------------gcgaa-tattactttattctaratt-----------------gaatgtttaatttgtdtcmtgaaaaawgaatttgga--atmca----------------------g-------aatataaagggaacttaatctg------------gtttttatcagt-tagatgc------ttgact---atatatta------------------------tattgtctgacagtaa-------------ttcatttttttcccctgcttagagctcttgatgggtaactgcgctctaattttgttttccttattttgcttacaaggcttttttcttttttt
