# Supplementary material for: Localized Phylogenetic Discordance Among Nuclear Loci Due to Incomplete Lineage Sorting and Introgression in the Family of Cotton and Cacao (Malvaceae)
Source: Front Plant Sci. 2022 Apr 13;13:850521. doi: 10.3389/fpls.2022.850521 (PMC9043901; doi:10.3389/fpls.2022.850521)
Supplement: Supplementary file 1 [file Data_Sheet_1.ZIP › Alignments_v4/L52.fasta]

>I23352_M001_Malvaceae_Bombax_ceiba_seq1
------------------------------------------------------------------------------------------------------------------------------------------------------------------------------------------------------------------------------------------------------------------------------------------------------------------------------------------------------------------------------------------------------------------------------------------------------------------------------------------------------------------------------------------------------------------------------------------tttagtgatctttggaggaggtcatgctgccacaatagcagttcgtgcagcaaaaaaggggttggtraagccaaaagctattgctgcagttgctccaacctgggctggtcccttgcctattgtttttggtcgagattcaagcatgsaaacaaggtaat--cy-----------------------------------gaa-ttc-------------------------taata-tc--gcc-tttgcggt---------------tgtg-acagcttg---ttt-g-----ctggcctt---------tagcagcaat--------tg-tgc-------------------------------tttctag-----------------------------------------------------------------------------------att-----gtgaagtt---------------taatgc-----------------------------ctrcgactacatg-taagg-ta-------------------------gtatcggtagacaacrggagtty-------------------------------gattactccacctsatatcattt------------------cactccttt------------------ttggc-----------aaat-cttaatct-----------------------------------------------------------------gcattagatcatctattcaatttatatgaaactcaaagcttagctcaattggtttatg---------------------------------------------------------------------------------------------------------------------------------------------------------------------------------------------------------------------
>I23355_M004_Malvaceae_Malva_arborea_seq1
--------------------------------------------------------------------------------------------------------------------------------------------------------------------------------------------------------------------------------------------------------------------------------------------------------------------------------------------------------------------------------------------------------------------------------------------------------------------------------------------------------------------------------------------------------------------------------------------tggtggttgtcggaggcggtcatgctgccacmatagcggttcgggcagcaaaaaagrggttagtgaagccaaaggctattgctgcwgttgctccaacctgggctggtcctttgccaatcgtgtttggtcgagattccagcatgcaaagcaggtaar-tct-----------------------------------saa-tgctata---------------------------tc--gcc-twtmtgwws--------------kkckkwwgsmkyr---wst-r-----tksktyty---------tagmwwmmdr--------wa-tky-------------------------------wttgaaarysywystgt--------------------------------------------------------------ww---kwthtcwytkyyysstkkawkk------------syywratwkkgsmtsytsakkkkmmwmwkwwkdrskmcrgkykctgrttssrwgmyg-tataat---------------------gtgctcgtgagcaacgagggmgc------------------------------aattcawt---cccagtacaagtc-----------------tcatgtgtatgc--------------------------------aaatgctc-----------------------------------------------------------------------------------------------------------------------------------------------------------------------------------------------------------------------------------------------------------------------------------------------------------------------------------------------------
>I23356_M005_Malvaceae_Lavatera_assurgentiflora_seq1
-------------------------------------------------------------------------------------------------------------------------------------------------------------------------------------------------------------------------------------------------------------------------------------------------------------------------------------------------------------------------------------------------------------------------------------------------------------------------------------------------------------------------------------------------------------------------------------------------------ggaggcggtcatgctgccacaatagcggttcgggcagcaaaaaagaggttagtgaagccaaaggctattgctgctgttgctccaacctgggctggtcctttgccaatcgtgtttggtcgagattccagcatgcaaagcaggtaag-tct-----------------------------------caa-tg--------------------------ctata-tc-------------------------------------gccta---tct-g-----ttggtctt---------tagcagcgag--------ta-tgc------------------------------ttttctag-----------------------------------------------------------------------------------att-----acgaaatt---------------tattg-------------------------------aaagcctatgtg-taaga-tttcacttcttgcttgatg--------gcctt-------aattgtg-catcttcattttaca------aagttttaggacagtctctgattccgagcctcggtc------------------taagcatkk------------------kwrywdsrwkgswkyraraw-ygswmswgygtktkwwmwkwgtcccatgtaattg---tcagatatgg---------------------------------------------------------------------------------------------------------------------------------------------------------------------------------------------------------------------------------------------------------------------------------------------------------
>I23357_M006_Sphaerosepalaceae_Rhopalocarpus_longipetiolatus_seq1
----------------------------------------------------------------------------------------------------------------------------------------------------------------------------------------------------------------------------------------------------------------------------------------------------------------------------------------------------------------------------------------------------------------------------------------------------------------------------------------------------------------------------------------------------------------------------------------------------ttcggagcaggtcatgctgtgacattggcagttcgtgctgcaaaaaagggattggtgaagcccaaagctattgctgccatagcaccaacctgggctggccctctccctattgtgtttggtagagattccagtatggaaacaaggtatt--ct-----------------------------------aaa-tgc----a--------------------caata-cc--acg-tttttggg----------------gtggactaatta-------------ctgacgtatct------ggataataaat------tta-tgt-------------------------------tgcgtaa-----------------------------------------------------------------------------------ctt-----atggattttcact----------ttatttt--------------------------gcaaaagttctcatt-------tacttttggt-----------------gttttcaaatccactctgggttt-----------------------cagtcatgaactgtttgaatggatctcttatct----------------tcttcctct----------------------------------gaa----------------------------------------------------------------------------------------------------------------------------------------------------------------------------------------------------------------------------------------------------------------------------------------------------------------------------------------------------------
>I23359_M008_Malvaceae_Althaea_officinalis_seq1
----------------------------------------------------------------------------------------------------------------------------------------------------------------------------------------------------------------------------------------------------------------------------------------------------------------------------------------------------------------------------------------------------------------------------------------------------------------------------------------------------------------------------------------------------------------------------------------------gtggtcgttggaggcggtcatgctgccacaacagcggttcgggcagccaaaaaggggttagtgaagccaaaggctattgctgcagttgctccaacctgggctggtcccttgcccatcgtgtttggtcgagattccagcatgcaaagcaggtaaa-tct-----------------------------------gaattg--------------------------ctata-tc--acc-tttataaac--------------tgcgaacagcttg---ttt-g-----ttggtctt---------tagcagcaag--------ta-tgc------------------------------ctttctag-----------------------------------------------------------------------------------att-----gtgaattt---------------taatg-------------------------------gaagcctatgtg-taaga-tatcgtttcttgtttgctg--------gcctttagtaacaagtatgccttttccagattgag------aaatttaatggaagcctacg-tataagatatcatttcttgcttg---------atggccttta------------------g----------------------------------------------------------------------------------------------------------------------------------------------------------------------------------------------------------------------------------------------------------------------------------------------------------------------------------------------------------------------------
>I23360_M009_Malvaceae_Lagunaria_patersonia_seq1
--------------------------------------------------------------------------------------------------------------------------------------------------------------------------------------------------------------------------------------------------------------------------------------------------------------------------------------------------------------------------------------------------------------------------------------------------------------------------------------------------------------------------------------------------------------------------------------------tggtggtatttggaggcggtcatgctgccacaatagtggttcgtgcgacaataaaggggttggtgaagccaaaagctattgcggcaattgctccaacttgggctggtcccctgccgatagtgtttggtcgagattccaatatgcaaacaaggtaaa-tcc-----------------------------------gaa-tg--------------------------ctata-tc--acc-tttgtggat--------------tacagatagctta---ttt-g-----ctggcctt---------tagcagcaat--------ta-tgc------------------------------ttttctag-----------------------------------------------------------------------------------act-----ttgaagtt---------------taatg-------------------------------aaggcctat------------------------------------------------------------------------------------------------------aagatatcattc------------------cactccttt------------------gcggc-----------aaag-cttgattttgcatcttctttttacaatgtcttcg---aatagtctcctactcaga------------------cc-----------------------------------------------------------------------------------------------------------------------------------------------------------------------------------------------------------------------------------------------------------------------------
>I23364_M013_Malvaceae_Grewia_sp_seq1
---------------------------------------------------------------------------------------------------------------------------------------------------------------------------------------------------------------------------------------------------------------------------------------------------------------------------------------------------------------------------------------------------------------------------------------------------------------------------------------------------------------------------------------------------------------------------------------------ggttgtttttggaggaggtcatgctgctacaatagcagttcgtgctgctaaaaaagggctggtgaagccgaaagctattgctgctgttgctccaacctgggctggccccctgcctattgtatttggtcgagattctagcatgcaaacaaggtatt--cc-----------------------------------caa-tgc-------------------------cagtt-tc--tta-tatgtgga--------------------acgacttg---gtt-g-----ctgatctt---------tagcatcaat--------aa-ttc-------------------------------tttctag-----------------------------------------------------------------------------------gtt-----gtgaactc---------------taatt-------------------------------taggcctatgta-caagg-ta-------------------------gta-tgggagagaaggggacata------------------------------aatctactgcacctgacatcattt------------------cacctggtt------------------gagcc-----------aaag-cataatt------------------------------------------------------------------gcattagatcacccattcaatatttagggtgctagattgctgtata--ttagtcttgcttcttacgtgatgtttttacctacattggggtgtt----------------------------------------------------------------------------------------------------------------------------------------------------------------------------------
>I23365_M014_Malvaceae_Callirhoe_bushii_seq1
--------------------------------------------------------------------------------------------------------------------------------------------------------------------------------------------------------------------------------------------------------------------------------------------------------------------------------------------------------------------------------------------------------------------------------------------------------------------------------------------------------------------------------------------------------------------------------------------------------------------------------cagttcgggcagcaaaaaaggggttagtgaagccgaaggctattgctgcagttgctccaacctgggctggccccttgccgattgtgtttggtcgagattccagcatgcaaagcaggtaaa-tct-----------------------------------gaa-tgctatat------------------gcctata-ta--accttttatgaac--------------tgcgaacagtttg---ttt-g-----tcggtctt---------tagcagcaag--------ta-tgc-----------------------------tttttctcg-----------------------------------------------------------------------------------att-----atgaattt---------------taatg-------------------------------gaagcctatgtg-taaga-tatcgtttcttgtttgctg--------gcctttagtaacaagtatg-cttttatagattgcg------aaatttaatggaagccta--------------------------------------------------------------------------------------------------------------------------------------------------------------------------------------------------------------------------------------------------------------------------------------------------------------------------------------------------------------------------------------------------------------------------------------------
>I23367_M016_Malvaceae_Kitaibelia_vitifolia_seq1
--------------------------------------------------------------------------------------------------------------------------------------------------------------------------------------------------------------------------------------------------------------------------------------------------------------------------------------------------------------------------------------------------------------------------------------------------------------------------------------------------------------------------------------------------------------------------------------------tggtggtcgtcggaggcggtcatgctgccacaatagcggttcgggcagcaaaaaaggggttagtgaagccaaaggctattgctgcagttgctccaacctgggctggtcccttgccaatcgtgtttggtcgagattccagcatgcaaagcaggtaaa-tct-----------------------------------gaa-tg--------------------------ctata-tc--gcc-tttatgaac--------------tgcgaacagcttg---ttt-g-----ttggtctt---------tagcagcaag--------ta-tgc------------------------------gtttctag-----------------------------------------------------------------------------------att-----gtgaaatt---------------taatg-------------------------------gaagcctatgtg-taaaa-tatcatttcttgtttgctg--------gcctttagtagcgagtg---tttttgtagattgtg------aagtttaatggaggcctatg-tgtaagatgtcattt--------------------------------------------------------------------------------------------------------------------------------------------------------------------------------------------------------------------------------------------------------------------------------------------------------------------------------------------------------------------------------------------------------------------------
>I23368_M017_Malvaceae_Sterculia_apetala_seq1
-------------------------------------------------------------------------------------------------------------------------------------------------------------------------------------------------------------------------------------------------------------------------------------------------------------------------------------------------------------------------------------------------------------------------------------------------------------------------------------------------------------------------------------------------------------------------------------aatgatctggtggtctttggaggaggtcatgctgccacaatagtggttcgtgctgcaaagaaaaggttggtgaaaccaaaagctattgctgcagttgctccaacctgggcaggtcctctgcctattgtctttggtcgggattccaacatgcaaacaaggtatt-ctt-----------------------------------tag-tgc-------------------------cggta-tt--gcc-tttatgga---------------cgtagactgcttg---ttt-------ctggcctt---------gaacacgggt--------ca-tgc-------------------------------tttctac------------------------------------------------------------------------------------tt-----gtgaagtt---------------yaatt-------------------------------caggcstatgtw-taaag-ca-------------------------gtactgggagag-aagggaagtc-------------------------------agttagcgcacctgatatcatgt------------------catgccatt------------------gggcy-----------aaag-cataatt------------------------------------------------------------------gcattagattgctcattcaatttttgttmtgctagat------------------------------------------------------------------------------------------------------------------------------------------------------------------------------------------------------------------------------------------
>I23369_M018_Malvaceae_Abelmoschus_esculentus_seq1
--------------------------------------------------------------------------------------------------------------------------------------------------------------------------------------------------------------------------------------------------------------------------------------------------------------------------------------------------------------------------------------------------------------------------------------------------------------------------------------------------------------------------------------------------------------------------------------acgatttggtggtcttcggaggtggtcatgctgctacgatagcagttcgtgcggcgaaaaaggtgttggtgaagccaaaagctattgctgcagttgctccaacctgggctggtcccttgcctatcgtgtttggtcgagattcaaacatgcaaacaaggtaaa-cct-----------------------------------gaa-tgctata---------------------------tc--gcc-tttgcagat--------------tccatacagcatg---ttt-g-----ctggtctt---------t-gcagaaat--------ta-tgc------------------------------ttttctagat---------------------------------------------------------------------------------tgt-----gtgaagtt---------------tcatg-------------------------------gaggccaatgta-tac-------------------------------------------------------------------------------------------------aatatcatct------------------cactccttt------------------gtggc-----------aaag-tttgagtttacatct----tttttaatgtattcgtccaacwgtctccgactctgagcctcaatctaagcattgatatttgattgcttatagaattccc-cata-------------------------------------------------------------------------------------------------------------------------------------------------------------------------------------------------------------------------------------------------
>I23370_M105_Malvaceae_Pachira_aquatica_seq1
-----------------------------------------------------------------------------------------------------------------------------------------------------------------------------------------------------------------------------------------------------------------------------------------------------------------------------------------------------------------------------------------------------------------------------------------------------------------------------------------------------------------------------------------------------------------------------------------atttggtgatatttggaggaggtcatgctgccacaatagcagttcgtgcggcaaaaaaggggttggtgaagccgaaagctattgctgcagttgctccaacctgggccggtcccttgcctatagtgtttggtcgagattccagcatgcaaacaaggtaat--ccc---------------------------------cgaa-tgc-------------------------taata-tc--gcc-tttgcaga---------------tgtgaacagcttg---ttt-g-----ctggccta---------tagcagcaat--------ta-tact-----------------------------ttttctag-----------------------------------------------------------------------------------att-----gtgaagtt---------------taatg-------------------------------gaggccta-----------ta-------------------------gcatcggcagataacgggagttc-------------------------------gattagtccatctgatatcattt------------------caatcctct------------------gtgac-----------aaag-cttaatct-----------------------------------------------------------------gcattagatcattcattcatttcgtatgaa-------------------------------------------------------------------------------------------------------------------------------------------------------------------------------------------------------------------------------------------------
>I23371_M137_Malvaceae_Dombeya_wallichii_seq1
-----------------------------------------------------------------------------------------------------------------------------------------------------------------------------------------------------------------------------------------------------------------------------------------------------------------------------------------------------------------------------------------------------------------------------------------------------------------------------------------------------------------------------------------------------------------------------------------atttggtggtctttggagggggwcatgctgccacgatagtggttcgtgcagcaaaaaaggggttggtkaagccaaaagctgttgctgcagttgctccaacctgggctggtcctcttcctattgtgtttggtcgagattccagcatgcraacaaggtatt--ct-----------------------------------gaa-ttc-------------------------cacga-ttc-gac-tttttggw---------------tgta--tagcttg---ttt-c-----ttagcctt---------cattaycagt--------ca-gct------------------------------tgtttcagtt----------------------------------------------------------------------------------------------------------------------------------------------------gagcactatgtc-tgaag-ta-------------------------gtactgggagagtaaggggag-t-------------------------------atctattccatctg--atcattt------------------cacagcatt------------------gggcc-----------aaag-cttaatt------------------------------------------------------------------tcatt-gattgcccgatcgattttt-ttctttt-gaatttcgtaata-ttagttttgcatmtctt--------------------------------------------------------------------------------------------------------------------------------------------------------------------------------------------------------------
>I23372_M140_Malvaceae_Chiranthodendron_pentadactylon_seq1
-----------------------------------------------------------------------------------------------------------------------------------------------------------------------------------------------------------------------------------------------------------------------------------------------------------------------------------------------------------------------------------------------------------------------------------------------------------------------------------------------------------------------------------------------------------------------------------------atttggtggtctttggaggaggtcatgctgccacaatagcagttcgtgcagcaaaaaaggggttggtgaagccaaaagctattgctgcagttgctccaacctgggccggtccccttcctattgtgtttggtcgagattccagcatgcaaacaaggtatt--ct-----------------------------------gaa-tgc-------------------------caata-tc--gcc-tttgtgga---------------tgtgaacagcttg---ttt-g-----ctagcctt---------tagcagcaat--------ta-tgc-------------------------------tttctag-----------------------------------------------------------------------------------att-----gtgaagtt---------------taatg-------------------------------gaggcctatgtm-taagg-ta-------------------------gtattgggagagaatgggagttc------------------------------aatttactccacctgatatcattt------------------caccccttt------------------gtgac-----------aaag-cttaattt-----------------------------------------------------------------gcattagat--tccattcaattcttatg---------gtctatgttactcagactc-----------------------------------------------------------------------------------------------------------------------------------------------------------------------------------------------------------------------
>I23373_M141_Malvaceae_Quararibea_funebris_seq1
-------------------------------------------------------------------------------------------------------------------------------------------------------------------------------------------------------------------------------------------------------------------------------------------------------------------------------------------------------------------------------------------------------------------------------------------------------------------------------------------------------------------------------------------------------------------------------------aatgatttggtggtctttggaggcggtcatgctgccgcaatagcagttcgtgcygcaaaaaaggggttggtgaagccaaaagctattgctgcagttgctccaacctgggccggtcccttgcctatcgtgtttggtcgagattccmscatgcaaacaaggtaat--ct-----------------------------------gaa-tac-------------------------ta-ta-tc--gcc-tttgtggat--------------tgtggacagcctg---ttt-g-----ctagcctt---------tagcagcgat--------ta-cga-------------------------------tttctag-----------------------------------------------------------------------------------att-----gtgaagtt---------------taatg-------------------------------gaggcctatgtgataagg-ta-------------------------gtatcggtagacaacgggagttc-------------------------------cattactccacctgatatcattt------------------cactccwtc------------------gtgac-----------aaag-cttaattttgcatctttttttaaca----------------------------------------------taacagtgtaatgttckcgagcact--------------------------------------------------------------------------------------------------------------------------------------------------------------------------------------------------------------------------------------------------------
>I23377_M148_Malvaceae_Robinsonella_mirandae_seq1
------------------------------------------------------------------------------------------------------------------------------------------------------------------------------------------------------------------------------------------------------------------------------------------------------------------------------------------------------------------------------------------------------------------------------------------------------------------------------------------------------------------------------------------------------------------------------------------------ggtcttcggagttggtcatgctaccactatagtggttcgggcagctaaaaaggggttggtgaagccaaaagctattgctgcaattgctccaacctgggctggtcccctgccgatcgtgtttggtcgagattccagcatgcagacaaggtaaa-tct-----------------------------------gaa-tg--------------------------ccata-tc--gcc-tttatgaac--------------cgcgaaaagcttgt-tttt-g-----ctggcctt---------tagtagcaag--------ta-tgc------------------------------ttttctag-----------------------------------------------------------------------------------att-----gtgaaatt---------------taatg-------------------------------gaggcctatgtg-tatgattatcatttcttgtttgctt--------gcctttagcagcaagtaag-gttttctagmttgtg------aagtttaatggaggcctctg-tgtaagatatcagtt------------------cactccttt------------------gtgat-----------gata-cataattgtgcatcttttatttacaatgtcatcg---g------------------------------------------------------------------------------------------------------------------------------------------------------------------------------------------------------------------------------------------------------------------------------------------------------------------
>I23378_M150_Malvaceae_Ceiba_pentandra_seq1
--------------------------------------------------------------------------------------------------------------------------------------------------------------------------------------------------------------------------------------------------------------------------------------------------------------------------------------------------------------------------------------------------------------------------------------------------------------------------------------------------------------------------------------------------------------------------------------------tggtgatctttggaggaggtcatgctgccacaatagcaattcgtgcagcaaaaaaggggttggtgaaggcaaaagctattgctgcagttgctccaacctgggctggtcccttgcctatcgtgtttggtcgagattctagcatgcaaacaaggtaat--cc-----------------------------------gaa-ttc-------------------------taata-tc--acc-tgtgtggt---------------tgtg-acagcttg---ttt-g-----ctggcctt---------tattagcaat--------tg-tgc-------------------------------tttctag-----------------------------------------------------------------------------------att-----gtgaagtt---------------taatgc-----------------------------ctacg------------------------------------------gtatcagtagacaactggagttt-------------------------------gattactccacctagtatcattt------------------cacttcttt------------------ttgac-----------aaat-gttaatct-----------------------------------------------------------------gcattagatcatccattcaattcatatgaaactcagagcttagctcaattggtttatgcagtcat------tc----------------------------------------------------------------------ttaataga---------------------------------------------------------------------------------------------------------------------tag
>I23379_M160_Muntingiaceae_Muntingia_calabura_seq1
----------------------------------------------------------------------------------------------------------------------------------------------------------------------------------------------------------------------------------------------------------------------------------------------------------------------------------------------------------------------------------------------------------------------------------------------------------------------------------------------------------------------------------------------------------------------------------------------gtggtctttggaggaggtcatgctgccacaattgcagttcgtgccacaagaaaggggttggtgaagccaaaagctatagctgccattgcacccacatgggctggcccccttcctattgtatttggtcgagattccaacatggagtctaggtatt--ct-----------------------------------gaa-tgc-------------------------cagca--------------------------------------caacctgaagtttcat-caagtagattc---------atgcatccaa--------aactgc------------------------------tattacaatc---------------------------------------------------------------------------------gttgac--gtgatgatgcatg------ttcttgatgtt----------------------------------------------------------------------------------------------------------------------------------------------------------------------------------------------------------------------------------------------------------------------------------------------------------------------------------------------------------------------------------------------------------------------------------------------------------------------------------------------------------------------------------------------------------------------------------
>I23380_M161_Malvaceae_Hibiscus_tiliaceus_seq1
-------------------------------------------------------------------------------------------------------------------------------------------------------------------------------------------------------------------------------------------------------------------------------------------------------------------------------------------------------------------------------------------------------------------------------------------------------------------------------------------------------------------------------------------------------------------------------------------ttggtggtctwcggaggtggtcatgctgctacaatagcagttcgtgctgcgaaaaaggtgttggtgaagccaaaagctattgctgcagttgctccaacctgggccggtcccttgcctattgtgtttggtcgagattcgaacatgcaaacaaggtaaa-tct-----------------------------------gaa-tgctata---------------------------tc--gcc-tttgcagat--------------tttggactgcatg---ctt-g-----cgggtctt---------t-ccagcaat--------ta-tgc------------------------------ttttctagat---------------------------------------------------------------------------------tgt-----gtga-------------------------------------------------------------------------------------------------------------------------------------------------------------------------atatcattt------------------cgcaccttt------------------gtrgc-----------aaagttttgagtttacatctt---ttaataatgttttca---aacagtttccgactccg------------aacattgatatttgattgctttcagaattcccttataaatctaagcc--------tcaatctttc---------------------------------------------------------------------------------------------------------------------------------------------------------------------------------------------------------------------
>I23381_M162_Bixaceae_Bixa_orellana_seq1
-------------------------------------------------------------------------------------------------------------------------------------------------------------------------------------------------------------------------------------------------------------------------------------------------------------------------------------------------------------------------------------------------------------------------------------------------------------------------------------------------------------------------------------------------------------------------------------aatgaattggtggtctttggaggaggtcatgcagccacaatagcagttcgtgctgcaaaaaaagggctggtgaagccaaaaggaattgctgcagttgcaccaacctgggcaggcccccttcctattgtgtttggtcgagattctagcatggagacaaggtatc--ct-----------------------------------gaa-tac-------------------------gaatg-ct--act-gttgtgga---------------ttgagactttttt---ttt------ttttttttt------------------------------tnhhnhnhnnnnnnnnnddddndddddnnnnnnbbbkkkggnnnnnnvnvnnnnndnnhnnhnnnnnnhnmhhhhhhhhhhhhndndbnnnnnnnnhnwhhhhhhhhhhhhhhnnnnnnnndhddntnbn-ndnnanhhwhwwhhn-nnndnddddddttttd-------------------dnnnnnnnhhawhcytttttt--------------------------------------------------------------------------------------------------------------------------------tttttttttt-----------------------------------------------------------------------------------------------------------------------------------------------------------------------------------------------------------------------------------------------------------------------------------------------------------------------------------------------------------------------------------------t-----
>I23382_M163_Bixaceae_Cochlospermum_vitifolium_seq1
----------------------------------------------------------------------------------------------------------------------------------------------------------------------------------------------------------------------------------------------------------------------------------------------------------------------------------------------------------------------------------------------------------------------------------------------------------------------------------------------------------------------------------------------------------------------------------------gaattggtcgttttggggggaggtcatgcagcaayaatagcaattcgtgccgcaaaaaaggggctggtgaagccaawagctattgctgctattgcaccaacctgggcaggtccccttcctattgtgtttggccgagattccagcatggaaacaaggtgtt--------------------------------------caaaatgt-------------------------caaca---c-att-gttgtgga---------------tttgaactacttg---ttt-g-----ctgcattt---------gatcatagtt-----------tgc-----------------------------bcattttag-----------------------------------------------------------------------------------dtt----gggagactt---------------taact------------------------ganntgdgdggtccacgca-ccgtgcnddhtttttttttknkdrgg------ggkkdkrggsrgarragagagaga------------------gaagggggaaggtgggtggcttagtttaacccatcttt---------------acattctctt-------------cactccaagc-----atgatcatag----------------t------------------------------------------------------atactactagacc-------------------------------------------------------------------------------------------------------------------------------------------------------------------------------------------------------------------------------------------------------------------aa
>I23383_M166_Malvaceae_Pseudobombax_ellipticum_seq1
-----------------------------------------------------------------------------------------------------------------------------------------------------------------------------------------------------------------------------------------------------------------------------------------------------------------------------------------------------------------------------------------------------------------------------------------------------------------------------------------------------------------------------------------------------------------------------------------atttggtgatctttggaggaggtcatgctgccacaatagcagttcgtgcggcaaaaaaggggttggtgaagccgaaagctattgctgcagttgctccaacctgggccggtcccttgcctatcgtgtttggtcgagattccagcatgcaaacaaggtaat--cc-----------------------------------aaa-tgc-------------------------taata-tc--gcc-tttgtgga---------------tgtg-acagcttg---ttt-g-----ctggcctt---------tagcagcaat--------tg-tgc-------------------------------tttctag-----------------------------------------------------------------------------------att-----gtgaagtt---------------taacgc-----------------------------ctatgactacatt-tgagg-ta-------------------------gtatcgttagacaatgggagttcg-----------------------------agattactc-----------------------------------------------------------------------------------------------------------------------------------------------------------------------------------------------------------------------------------------------------------------------------------------------------------------------------------------------------------------------------------------------------------------------------------------
>I23384_M168_Malvaceae_Theobroma_cacao_seq1
-------------------------------------------------------------------------------------------------------------------------------------------------------------------------------------------------------------------------------------------------------------------------------------------------------------------------------------------------------------------------------------------------------------------------------------------------------------------------------------------------------------------------------------------------------------------------------------aacgattttgtgatctttggaggaggtcatgctgccacaatagcaattcgtgcggcaaaaaaagggttggtgaagccaaaagctattgctgcagttgctccaacctgggctggccccctgcctattgtgtttggtcgagatcccagcatgcaaacaaggtatt--ct-----------------------------------gaa-ttc-------------------------cagta-ct--gcc-tttgtgaa---------------tgtggacagcttg---ttt-g-----ctggcctt---------gagaatcact--------ct-tgc-------------------------------tttctag-----------------------------------------------------------------------------------gtt-----gtgaaatt---------------taatt-------------------------------gaggcctatgtg-caagg-ta-------------------------g--ctgggagagaagcggagctc--------------------------------------------------attt------------------cactctgtt------------------gagac-----------aaag-c-tagtt------------------------------------------------------------------gcatcagatcacccattcaatttttatggtgct--agatttctatacattagttttgcatcttct------ttttacccaacagtgcagtgtttttgaacatct-------------------------------------ct--------------------------------------------------------------------------------------------------------------------------------
>I23385_M169_Malvaceae_Ochroma_pyramidale_seq1
----------------------------------------------------------------------------------------------------------------------------------------------------------------------------------------------------------------------------------------------------------------------------------------------------------------------------------------------------------------------------------------------------------------------------------------------------------------------------------------------------------------------------------------------------------------------------------------------gtggtctttggaggaggtcatgctgccacaatagcagttcgtgckgcaaaaaaggggttggtgaagccaaaagctattgctgcagttgctccaacctgggccggtcccctgcctattgtgtttggtcgagattccagcatgcaaacaaggtaat--ct-----------------------------------gaa-tgc-------------------------taata-tc--gcc-tttgtgga---------------tgtggacagcttg---ttt-g-----ctggcctt---------tagcatcaat--------ta-tgc-------------------------------tttctagatctatgt----------------------------------------------------------------------tactcagt-----gtgagtgtcggatagagtatgttcaattttt---------------------------ctaaattttttca-t--------------------------------gtatttggggga------------------------------------------------tccttgaaaggtcatat------------------ccccatatc-catgtccgtatatgcgtgggac-----------acgg--------------------------------------------------------------------------ttgtcagat-----------------------------------------------------------------------------------------------------------------------------acggatacttcaagaaa----------------------------------------------------------------------------------------------------------------------a-
>I23387_M178_Malvaceae_Malvaviscus_arboreus_seq1
-------------------------------------------------------------------------------------------------------------------------------------------------------------------------------------------------------------------------------------------------------------------------------------------------------------------------------------------------------------------------------------------------------------------------------------------------------------------------------------------------------------------------------------------------------------------------------------aacgatttggtggtcttcggaggtggtcatgctgctacaatggcagttcgtgcagcgaaaaaggtgttagtgaagccgaaagctattgctgcagttgctccaacctgggccggtcccttgcctatcgtgtttggtcgagattcgaacatgcaaacaaggtaaa-tct-----------------------------------gaa-tgctata---------------------------tc--acc--ttgcagat--------------ttcgtacagcatg---ttt-g-----ctggtctt---------t-gcagccgt--------ta-tgc------------------------------ttttctagat---------------------------------------------------------------------------------tgt-----gtgaagtt---------------taatg-------------------------------gaggcctackta-taa-------------------------------------------------------------------------------------------------katatcattc------------------cacktcttt------------------gtggc-----------aaag-ttttagtttacatc------ttataatgttttcg---aacagtctcc---------------------------------------------------------------------------------------------------------------------------------------------------------------------------------------------------------------------------------------------------------------------------------------------------------
>I23388_M180_Malvaceae_Triumfetta_lappula_seq1
-------------------------------------------------------------------------------------------------------------------------------------------------------------------------------------------------------------------------------------------------------------------------------------------------------------------------------------------------------------------------------------------------------------------------------------------------------------------------------------------------------------------------------------------------------------------------------------aatgatttggtggtgttcgcgggaggtcatgctgccacaatdgcagttggtgcbgcraamaaagggttggtgaagccgaaagctattgctgcagttgctccaacctgggctggtcccctgcctattgtrtttggtcgagattccaccatggaaacaaggtaygggttrstgaggagcacattaagagscccagstattgggtgga-tgatgta---------------------taatr-tt------cttgtgaacaat----------gagggggcaattca---gtc-g----------------------cagtataaatcccatgtgta-tgca---------------------------aatcctacaa-------------------------------------------------------------------------------------------atgtaactccag-----------agattgttcaaagcag-----------------aytcaagttaacatc-caaga----------------------------------------------------------------------------------------------------------------------------------------------------------------------aaggatcccggtatgtgcct-----------------------------------------------------------------------------------------------------------------------------------------------------------------------------------------------------------------------------------------------------------------------------------------------------------------------------------------
>I23389_M181_Malvaceae_Pavonia_scheadiana_seq1
-------------------------------------------------------------------------------------------------------------------------------------------------------------------------------------------------------------------------------------------------------------------------------------------------------------------------------------------------------------------------------------------------------------------------------------------------------------------------------------------------------------------------------------------------------------------------------------aatgatttggtggtcttcggaggcggwcatgctgccacaatattggttcgggcagcaaaaaaggggttggtgaagccaaaagctattgctgcagttgctccaacctgggctggtcccttgccgatcgtgtttggtcgagattccagcatgcaaagcaggtaaa-tct-----------------------------------gaa-tg--------------------------ctata-tc--acc-tttatgaac--------------tgcgaacagcttg---ttt-g-----ttggtttt---------tggcagcaag--------ta-tgc------------------------------ttttcttg-----------------------------------------------------------------------------------att-----gtgatttt---------------taatg-------------------------------gaagcctatgtg-taaga-taccatttcttgtttgttgc------tagccttaagcataagtatg-tttttctagatcgtg------aagt--aatggaagcctatg-tgtaagttatcatttcttgtttg---------ctggccttta------------------gtagc-----------aagt---------------------------------------------------------------------------------------------------------------------------------------------------------------------------------------------------------------------------------------------------------------------------------------------------------------------------------------------------------
>I23390_M182_Malvaceae_Anoda_cristata_seq1
--------------------------------------------------------------------------------------------------------------------------------------------------------------------------------------------------------------------------------------------------------------------------------------------------------------------------------------------------------------------------------------------------------------------------------------------------------------------------------------------------------------------------------------------------------------------------------------atgatttggtggtcttcggaggcggtcatgctgccacaatattggttcgggcagcaaaaaaggggttggtgaagccaaaagctattgctgcagttgctccaacctgggctggtcccttgccgatcgtgtttggtcgagattccagcatgcaaagcaggtaaa-tct-----------------------------------gaa-tg--------------------------ctata-tc--acc-tttatgaac--------------tgcgaacagcttg---ttt-g-----ttggtttt---------tggcagcaag--------ta-tgc------------------------------ttttcttg-----------------------------------------------------------------------------------att-----gtgatttt---------------taatg-------------------------------gaagcctatgtg-taaga-taccatttcttgtttgttgc------tagccttaagcataagtatg-tttttctagatcgtg------aagtttaatggaagcctatg-tgtaagttatcatt---------------------------------------------------------------------------------------------------------------------------------------------------------------------------------------------------------------------------------------------------------------------------------------------------------------------------------------------------------------------------------------------------------------------------
>I23391_M183_Malvaceae_Phymosia_umbellata_seq1
----------------------------------------------------------------------------------------------------------------------------------------------------------------------------------------------------------------------------------------------------------------------------------------------------------------------------------------------------------------------------------------------------------------------------------------------------------------------------------------------------------------------------------------------------------------------------------------------gtrgtcttcggaggaggtcatgccgccacaatagtggttcgggcagcyaaaaargggttggtgaagccaaaagctattgctgcaattgctccaacctgggctggtcccctgccaatcgtgtttggtcgagattccagcatgcarrcaaggtaaa-tct-----------------------------------gaa-yg--------------------------ctata-tc--rcc-tttatgaac--------------tgcgaacagcttg---ttt-g-----ctggcctc---------cagcagcaag--------ta-trc------------------------------ttttctag-----------------------------------------------------------------------------------wtt-----gtg---------------------------------------------------------------ttgtg-yatga-tatcatttcttgtttgctg--------gcmtttagcagcaagyaksawktwtstwkwtystr------rakyktramgswkrmckrmg-ksyyrsrtgtcagwwswcwsyw-----------yastccata------------------gtgat-----------aaaa-cataattckgcatcttttgtttacaaatttt-------------------------------------------------------------------------------------------------------------------------------------------------------------------------------------------------------------------------------------------------------------------------------------------------------------------------
>I23392_M187_Malvaceae_Ayenia_berlandieri_seq1
--------------------------------------------------------------------------------------------------------------------------------------------------------------------------------------------------------------------------------------------------------------------------------------------------------------------------------------------------------------------------------------------------------------------------------------------------------------------------------------------------------------------------------------------------------------------------------------------------------------------ctgccacaatagcaattcgtgcggcaaaaaaagggttggtgaagccaaaagctattgctgcagttgctccaacctgggctggccccctgcctattgtgtttggtcgagatcccagcatgcaaacaaggtatt--ct-----------------------------------gaa-ttc-------------------------cagta-ct--gcc-tttgtkaa---------------tgtggacagcttg---ttt-g-----ctggcctt---------gagaatmamt--------ct-tgc-------------------------------tttctag-----------------------------------------------------------------------------------gtt-----ktgraatt---------------taatt-------------------------------gavgycyatgtk-caagg-ta-------------------------g--ctgggagagaagcggagctc--------------------------------------------------attt------------------cactmtgtt------------------gagam-----------aaag-c-tagtt------------------------------------------------------------------gcatcagatcacccattcaattttta-----------------------------------------------------------------------------------------------------------------------------------------------------------------------------------------------------------------------------------------------------
>I23393_M189_Malvaceae_Kearnemalvastrum_lacteum_seq1
-----------------------------------------------------------------------------------------------------------------------------------------------------------------------------------------------------------------------------------------------------------------------------------------------------------------------------------------------------------------------------------------------------------------------------------------------------------------------------------------------------------------------------------------------------------------------------------------atttggtggtygtcggaggcggtcatgctgccacaatagcggttcgggcagcaaaaaagggcttggtgaagccaaaggctattgctgcagttgctccaacctgggctggtcccttgccgatcgtgtttggtcgagattccagcatgcaaagcaggtaaa-tct-----------------------------------gaa-tg--------------------------ctata-tc--gcc-tttatgaac--------------tgcgaacagcttg---ttt-g-----ttggtctt---------tagcagcaag--------ta-tgc------------------------------ttttctag-----------------------------------------------------------------------------------att-----gtgaaatt---------------taatg-------------------------------gaagcctatgtg-taaga-tatcatttcttgtttgctg--------gcctttagtggcaagtatgctttttctagattgca------aaatttaatggaagcctacg-tataagatatmrwtkyywkytyk---------wkkkysytkr------------------sywgc-----------aagt-at------------gtttttctaga-------------------------------------------------------------------------------------------------------------------------------------------------------------------------------------------------------------------------------------------------------------------------------------------------------------------------------
>I23394_M229_Malvaceae_Malvastrum_americanum_seq1
------------------------------------------------------------------------------------------------------------------------------------------------------------------------------------------------------------------------------------------------------------------------------------------------------------------------------------------------------------------------------------------------------------------------------------------------------------------------------------------------------------------------------------------------------------------------------------------tttggtggtctttggaggcggtcatgctgccacaatagctgttcgggcagcaaaaaaggggttggtgaagccaaaagctattgctgcagttgctccaacctgggctggtcccttgccgatcgtgtttggtcgagattccagtatgcaaagcaggtaaa-tct-----------------------------------gaa-tg--------------------------ctata-tc--gccttttatgaac--------------tgtgaacagtttg---ttt-g-----ctgacctt---------tagcagcaagccagcaacta-tgc------------------------------ttttctag-----------------------------------------------------------------------------------att-----gtgaatat---------------taatg-------------------------------gaagcctatgtg-taaga-tattatttcttgtttgctg--------gcctgtagtagcatg-----ttttactagattgtg------aagtataatggaggcctatg-tgtaagatatcattt------------------tactccttt------------------gtggt-----------aaag-ctt-attgtgcatcttctttttacaatgtt--------------------------------------------------------------------------------------------------------------------------------------------------------------------------------------------------------------------------------------------------------------------------------------------------------------------------
>I23395_M236_Malvaceae_Fuertesimalva_jacens_seq1
-------------------------------------------------------------------------------------------------------------------------------------------------------------------------------------------------------------------------------------------------------------------------------------------------------------------------------------------------------------------------------------------------------------------------------------------------------------------------------------------------------------------------------------------------------------------------------------aatgatttggtggttgtcggaggcggtcatgctgccacratagtggttcgggcagcaaaaaaggggttagtgaagccaaaggctattgctgcagttgctccaacctgggctggtcctttgccaatcgtgtttggtcgagattccagcatgcaaagcaggtaaa-tct-----------------------------------caa-tg--------------------------ctatc-tc--ccc-tttatgaac--------------cgcgaacagctta---tct-g-----ttggtctt---------tagcagcgag--------ta-tgc------------------------------ttttctag-----------------------------------------------------------------------------------att-----atgaaatt---------------taatg-------------------------------aaagcctatgtg-taaga-ttccatttcttgcttgatg--------gcctt-------aattgtg-catcttcattttaga------aagttttaggacagtctytgattccgaacctcggtc------------------taagcatt------------------------------------------------------------------------------------------------------------------------------------------------------------------------------------------------------------------------------------------------------------------------------------------------------------------------------------------------------------------------------------------------
>I23396_M019_Malvaceae_Allosidastrum_pyramidatum_seq1
-------------------------------------------------------------------------------------------------------------------------------------------------------------------------------------------------------------------------------------------------------------------------------------------------------------------------------------------------------------------------------------------------------------------------------------------------------------------------------------------------------------------------------------------------------------------------------------aatgatttggtggtcttcggaggtggtcatgccgccacagtagtggttcgggcagctaaaaaggggttggtgaagccaaaagctattgctgcaattgctccaacatgggctggtcccctgccgatcgtgtttggtcgagagtccagcatgcagacaaggtaaattct-----------------------------------gaa-tg--------------------------ctata-tc--gcc-tttatgaac--------------taagaacagcttg---ttt-t-----ctgacctt---------aagcagcaag--------ta-tgt------------------------------ttttctag-----------------------------------------------------------------------------------ac-------tgaaatt---------------taatg-------------------------------gaggcctatgtg-tatga-tatcatttcttgtctgctg--------gcctttagcagcaagtatggcttttctagattgtg------aagtt---tggaggcctatg-tgtaagatatcagtt------------------cactccttc------------------gtgat-----------aaaa-cttaatcgtgcatcttttgattacaatgtttt------------------------------------------------------------------------------------------------------------------------------------------------------------------------------------------------------------------------------------------------------------------------------------------------------------------------
>I23397_M020_Malvaceae_Melochia_betonicifolia_seq1
-----------------------------------------------------------------------------------------------------------------------------------------------------------------------------------------------------------------------------------------------------------------------------------------------------------------------------------------------------------------------------------------------------------------------------------------------------------------------------------------------------------------------------------------------------------------------------------------atttggtggtctttggaggaggtcatgctgccacaatagcagttcgtgcagcgaaaaaagggttggtgaagccaaaagctatygctgccgttgctccaacctgggctggcccccttcctattgtgtttggtcgagattccagcatgcaaacaaggtaat--tt-----------------------------------gga-tat-------------------------caaaa-tc--tcc-tttgtggacgt------------agaaagctgtttg-------------cttgcctt---------gagcaccatc--------ca-tgy-------------------------------attctag-----------------------------------------------------------------------------------att----ksmarawtyy--------------taatcat-----------------------agtgctagattctatata-ttagtttgcatcttctttttacccaacawkktggtgtttctgaacactcctagcctc---agactgagcattgttgtttgcttgctgttaaatttctcccaataatattttccaaa----------cagattcttttactt------------------------------acaa---------------------------------------------------------------------------------------------------------------------------------------------------------------------------------------------------------------------------------------------------------------------------------------------------------------------------------------------------t--tat
>I23398_M021_Malvaceae_Sidastrum_micranthum_seq1
-------------------------------------------------------------------------------------------------------------------------------------------------------------------------------------------------------------------------------------------------------------------------------------------------------------------------------------------------------------------------------------------------------------------------------------------------------------------------------------------------------------------------------------------------------------------------------------------ttggtggtcttcggaggtggtcatgcagccacaatagtggttcgggcagcaaaaaaggggttggtgaagccaaaagctattgctgcaattgctccaacctgggctrgtcccttgccgattgtgtttggtcgagattccagcatgcwgacaaggtaaa-tct-----------------------------------gaa-tg--------------------------ctata-tc--gcc-tttatgaac--------------tgcgaaaagcttgt-tttt-a-----ctggcctt---------tagtagcaag--------ta-tgc------------------------------ttttctag-----------------------------------------------------------------------------------att-----gtgaaact---------------taaag-------------------------------g-----------------------------------------------------------------tttttctagattgtg------aagtt-aatggaggcctatc-tgtaagatatcagtt------------------cactccttt------------------gtgat-----------aata-cataattgtgca-cctttgtttacaatgtcatcg---gayagtctccaactctga------------------gcattaatctaagcattg----------------------------------------------------------------------------------------------------------------------------------------------------------------------------------------------------------------------------------------------------------ttg
>I28591_M023_Malvaceae_Neobuchia_paulinae_seq1
------------------------------------------------------------------------------------------------------------------------------------------------------------------------------------------------------------------------------------------------------------------------------------------------------------------------------tgg-------------------tta---------------------aagcagtagtttg-ttgcgct-tcatctgcaaa-actgttt-aaca----------------tttttcttcttttgaat--------------cttttaacctttagatgata-ttatgagaaag--tattgctagac----atttagtttgg-atgaaat-gtatcttgccaataata---ttctgcaatcgaaacagaaaacgatttggtgatctttggaggaggtcatgctgccacaatagcagttcgtgcggcaaaaaaagggttggtgaagccaaaagctattgctgcagttgctccaacctgggctggtcccttgcctattgtttttggtcgagattcaagcatgcaaacaaggtaat--cc-----------------------------------gaa-ttc-------------------------tagca-tc--gcc-tttgtggt---------------tgtg-acaggttg---ttt-g-----ctggcctt---------gagcagcaat--------tg-tgc-------------------------------tttctag-----------------------------------------------------------------------------------att-----gtgaagtt---------------taatgc-----------------------------ctacgactactag-taagg-ta-------------------------gtattggtagacaacgggagttc-------------------------------gattactccacctcatatcattt------------------cattccttt------------------ttgga-----------aaat-c-------------------------------------------------------------------------------------------------------------------------------------------------------------------------------------------------------------------------------------------------------------------------------------------------------------------------------------------------------
>I28593_M024_Malvaceae_Carpodiptera_cubensis_seq1
-----------------------------------------------------------------------------------------------------------------------------------------------------------------------------------------------------------------------------------------------------------------------------------catgtttgttaagca-ta-------------tca-tattctcatag-------------------tta---------------------aagcagtag-ttg-tagtgcc-tcatctacaat-aatt-tt-acat----------------tttgtattctttggggt--------------cttttaacctttagatggta--tatgagaaag--tgttgctagac--aaa--aagctagg-gagtaat-aaagcttggtaataatt---ttctgctattgaaacagagaatgatttggtggtctttggaggtggtcatgctgccayaatagctgttcgtgcggcaaaaaaggggttggtgaagccaaaagctattgctgcagttgctcctacatgggccggtcctctgcctattgtgtttggtcgagattccagcatgcaaacaaggtatt--gt-----------------------------------gaa-tgc-------------------------caata-tt--acc-tttttgaa---------------tgtagacactctg---ttt-g-----ctggcctt---------gagcaccagt--------ca-tgc-------------------------------ttcctag------------------------------------------------------------------------------------tt-----gtgaagtt---------------caatt-------------------------------gaggcctatata-taaag-ta-------------------------gtagtggaagag-aaggggaatc-------------------------------aattactcgatctgatatcatgt------------------cacactgt------------------------------------------------------------------------------------------------------------------------------------------------------------------------------------------------------------------------------------------------------------------------------------------------------------------------------------------------------------------------------------------------
>I28594_M025_Malvaceae_Herrania_nitida_seq1
------------------------------------------------------------------------------------------------------------------------------------------------------------------------------------------------------------------------------------------------------------------------------------------------ca-tg-------------tca-tattttcttag-------------------tga---------------------aggctgtagtttg-cagtgcc-tcatctgcaat-actg-tc-aaca---------------tttggtcttcctttggat--------------cttttaccctttagatgaca-ttatgggaaag--tattacaagac---aatttaattaga-aggaaat-atagcttgctaataatt---tattgcaattgaaacagacaacgatttggtggtctttggaggaggtcatgctgccacaatagcaattcgtgcggccaaaaaagggttggtgaagccaaaagctatcgctgcagttgctccaacctgggctggtcccctgcctattgtgtttggtggagatcccagcatgcaaacaaggtatt--ct-----------------------------------gaa-tacattagttttgcatcttccttttacccaacagtgcggtg-tttttgaacaatctctggctcaatctaagcattgtt---gtttg-----attgcttt---------tagattctcc--------ca-tca------------------------------atttcttc-----------------------------------------------------------------------------------cat-----gcagagtttc---------tttcttat--------------------------------taaaattacaga-tatga-tg--------------------------------------------------------------------------------------------------attt------------------ttttttgtt---------------------------------------t-------------------------------------------------------------------------------------------------------------------------------------------------------------------------------------------------------------------------------------------------------------------------------------------------------------------------------------------------------
>I28595_M184_Malvaceae_Guazuma_ulmifolia_seq1
-------------------------------------------------------------------------------------------------------------------------------------------------------------------------------------------------------------------------------------------------------------------------------------ccttgggataaca-tt-------------cca-aaatcccccccttt------------acaatta---------------------aggctgtagactg------cc-tcatctgtatt-actg-ta-atta---------------ttttgtcttctttcaaat--------------cttgtattgtttagatgata-ttatgggaaag--tattgcatgac---aatttaattaga-aggcgat-atagcttactaataatt---tattacaattgaaacagaaaatgatttggtggtctttggaggaggtcatgctgccacaatagcagttcgtgcggcaaaaaaagggttagtgaagccaaaagctattgctgcagttgctccaacctgggctggccctctgcctattgtgtttggtcgagatcccagcatgcaaacaaggta-t--ct-----------------------------------gaa-tgc-------------------------cagtattt--tcc-cttgtgga---------------tgtgga-agcttg---ttt-g-----ctgacctt---------aagcttcttt--------ct-tgc-------------------------------ttgcttg-----------------------------------------------------------------------------------att-----gtgaaatt---------------taatt-------------------------------gaggcctatgta-caatg-ta-------------------------gtactaggaga-aagtggagctc--------------------------------------------------attt------------------cactatgtt------------------gggtc-----------aaag-cttagtt------------------------------------------------------------------gcatcagataac-------------------------------------------------------------------------------------------------------------------------------------------------------------------------------------------------------------------------------------------------------------------
>I28596_M026_Malvaceae_Ruizia_cordata_seq1
------------------------------------------------------------------------------------------------------------------------------------------------------------------------------------------------------------------------------------------------------------------------ttaccgctgttatctacttataawyamtg-------------tcaatattttcatag-------------------tta---------------------aatttgtaatwta-ttgkdmc-tttwmykmara-matg-kt-caya----------------ttyttcttcttwtkrat------------tttttttaatcttmagatgata--tatggkaaa---------caaac--aamtttrattagy---------------tkgtwwtwatt---wtctgcaattgaaacagaaaatgatttggtggtctttggagggggtcatgctgccacgatagtggttcgtgcagcaaaaaagggrttggtkaagccaaaagctgttgctgcagttgctccaacctgggctggtcctcttcctattgtgtttggtcgagattccagcatgcdaacaaggtatt--mt-----------------------------------gaa-ttc-------------------------cacga-ttcagac-ttdttggw---------------tgtagahagcttg---ttttc-----ttagcctt---------caktaycagt--------ca-gct------------------------------tgtttcagtt----------------------------------------------------------------------------------------------------------------------------------------------------gagyactacrtv-tgwag-ta-------------------------stactgggagagtaaggrgagtt-------------------------------awctattccacctgatatcattt------------------cacakcatt------------------gggcc-----------aaag-cttartt------------------------------------------------------------------tcatttgattgccaga---------------------------------------------------------------------------------------------------------------------------------------------------------------------------------------------------------------------------------------------------------------
>I28598_M028_Malvaceae_Glyphaea_brevis_seq1
-----------------------------------------------------------------------------------------------------------------------------------------------------------------------------------------------------------------------------------------------------------------------------acatctcatgtttcctaagca-tg-------------tca-tattctccttg-------------------tta---------------------aggctgtagttta-cagttca-tcatctgcaat-acca-tt-aaca---------------ttttgtcttgtcttggat--------------cttttatccttagattagac----------------------------aattttatccga-aagcaat-ataacaggctaataatt--attttgcaattgaaacagaaaatgatttggtggtctttggaggaggtcatgctgctacaatagcagttcgtgccgcaaaaaagggcttggtgaagctgaaagctattgctgcagttgctccaacctgggctggccccctgcctattgtatttggtcgagattccagtttgcaaacaaggtatt--ct-----------------------------------gaa-tgccaaat-------------------ccaata-tc--tta-tatgtggatg---------t-------ggatggttg---gtt-a-----ctggcctt---------aagcaccagt--------ca-tta-------------------------------tttctag-----------------------------------------------------------------------------------att-----gtgaactta-------------------tt-----------------------------atggcctatgta-caaag------------------------------------------------------------------------------------------caccagtcattattt------------------c------------------------------t-----------agat-tgtgaac------------------------------------------------------------------ttattatggcctatgtac-------------------------------------------------------------------------------------------------------------------------------------------------------------------------------------------------------------------------------------------------------------
>I28599_M029_Malvaceae_Desplatsia_dewevrei_seq1
--------------------------------------------------------------------------------------------------------------------------------------------------------------------------------------------------------------------------------------------------------------------------------------gtttmctaagca-tg-------------ccg-ccttttccttg-------------------tta---------------------aggctgtagtttg-taattcc-tcatctgcaat-attg-tt-aaca--------------tttttgtcttgttttaggt--------------cgtgtatccttaaaytagac----------------------------aatttgatcaga-acactat-ataaccagctaataatt--attytgcaattgaaacagaawatgatttggttgtttttggaggaggtcatgctgctacaatagcagttcgtgctgcgaaaaaaggactggtaaagccaaaagctattgctgcagttgctccaacctgggctggccccctgcctattgwatttggtcgagattccagcatgcaaacaaggtatt--cc-----------------------------------gga-tgc-------------------------cagtt-tc--tta-tatgtgga--------------------acaacttg---gtt-t-----ctggcctt---------aggcatcaaa--------ca-ttc-------------------------------tttctag-----------------------------------------------------------------------------------att-----gtgaattt---------------aaatt-------------------------------gaggcctatgta-aaagg-ta-------------------------gtactgggagagaaggggaaatc------------------------------aatctactttacctgatatcattt------------------caccctgtt------------------ggg--------------------------------------------------------------------------------------------------------------------------------------------------------------------------------------------------------------------------------------------------------------------------------------------------------------------------------------------------------------------------
>I28600_M146_Malvaceae_Mortoniodendron_guatemalense_seq1
------------------------------------------------------------------------------------------------------------------------------------------------------------------------------------------------------------------------------------------------------------------------------------------tctaagca-tg-------------tca-tattttcatag-------------------tta---------------------aagtagtagtttg-tattgcc-tcatctacaat-actg-tt-aaga---------------ttttttctttt---------------------------aaccttagaggata-ttatgggaagg--tattgctagac--aaatttaattagg-aggctat-atagcttgctaataatt---ttctgcaattgaaacagaaaatgatttggtgatttttggaggaggccatgccgccacaatagcagttcgtgcggcgaaaaaggggttggtgaagccaaaagctattggtgcagttgctccaacctgggctggccccctgcctattgtgtttggtcgagattccagcatgcaaacaaggtatt--tt-----------------------------------taa-ttc-------------------------caata-tt--tcc-attccgga---------------tgtagacagcttg---ttt-g-----ctgacctt---------gagcactagt--------ca-tac-------------------------------tttctag-----------------------------------------------------------------------------------att-----gtgatgtt---------------taatt-------------------------------gagacctatgag-aaagg-ta-------------------------gtaccgggagaaaaggggagctc------------------------------aatttactccacctgatatcatgt------------------ga------------------------------------------------------------------------------------------------------------------------------------------------------------------------------------------------------------------------------------------------------------------------------------------------------------------------------------------------------------------------------------------------------
>I28601_M030_Malvaceae_Sparmannia_africana_seq1
----------------------------------------------------------------------------------------------------------------------------------------------------------------------------------------------------------------------------------------------------------------------------------------------------------------------------------------------------taat--------------------acttyatgrtttg-ccgtrsc-tyatctgcaat-actg-tt-aaaa---------------tttttsccyttttttgat--------------cttttacccttagattagaa----------------------------aattttattgga-aggcaat-atagctggctaayaatt--atwttgcaattgaaacagaaaatgatttggtgatcatygggggaggtcatgctgccacaatagcagttcgtgccgcaaagaaaggrttggtsaagccgaaagctattgctgcagttgctccaacmtgggctggccccctgcctattgtatttggtcgagattccagcatgcaaacaaggtatg--tt-----------------------------------gaa-tgc-------------------------aagta-tc--tta-tatttg---------------tatgcagacaactt---------------------------------------------------------------------------------------------------------------------------------------------------------------------------------------------------------------aaatt-------------------------------gaggcctatgta-caa---------------------------------------------------tc------------------------------aatctacttcacctgatatcattt------------------caatctgtt------------------gggtc-----------aaag-cttaatt------------------------------------------------------------------gcaktagatcatccattcaatatttat----------------------------------------------------------------------------------------------------------------------------------------------------------------------------------------------------------------------------------------------------
>I28602_M031_Malvaceae_Mollia_sp_seq1
-----------------------------------------------------------------------------------------------------------------------------------------------------------------------------------------------------------------------------------------------------------------------------------yrkgtttcctaagaa-tg-------------tca-cttt--------------------------tta---------------------aggctgtagtttg-caattcc-tcggctgcaac-at-g-tt-aaca---------------ttttgtcttattttggat--------------catttatccttaagttagac----------------------------aattttatcaga-atgctgt-ataaatggctaataatt--atttcgtaattgaaacagaaaatgatttggttgtttttggaggaggtcattctgctacaatagcagttcgtgctgcaaaaaaaggactggtgaagccgaaagctattgctgcagttgctccaacctgggctggccccctgcctattgtatttggtcgagattccggcatgcaaacaaggtatt--cc-----------------------------------caa-tgt-------------------------caggt-tc--tta-tatgtgg---------------------acaactag---gtt-g-----ctgacctt---------aagcgctagt--------ga-ttc-------------------------------tttcgag-----------------------------------------------------------------------------------att-----gtgaactt---------------aaatt-------------------------------aatggctattta-caagg-ta-------------------------gtactggtagagaaggggaaatc------------------------------aatctactccacctgatctcag----------------------------------------------------------------------------------------------------------------------------------------------------------------------------------------------------------------------------------------------------------------------------------------------------------------------------------------------------------------------------------------------------------------------------
>I28603_M223_Malvaceae_Gossypium_hirsutum_seq1
-------------------------------------------------------------------------------------------------------------------------------------------------------------------------------------------------------------------------------------------------------------------------------------------------------------------------------------------------------------------------------------------------------------------------------------------------------------------------cttgcatcatttaacagata-ttccgagaaag--tattgctagac----atctaattagg-aggcaat-atagcttgttcacaatt--tttctgcaattgaaacagagaatgatttgttggtctttggaggtggtcatgctgccacaatagtggktcgggcagcaaaaaaggggttggtgaagccgaargctattgctgcagtcgctccaacmtgggctggtcccttgcctatcgtgtttggtcgagattccagtatgcaaactaggtaaa-tcc-----------------------------------gaa-tg--------------------------atatc-tc--acc-tttgcgggt--------------tacggacagct----gttt-g-----ctggcctt---------aagcagcaat--------ta-tgc------------------------------tgtgctag-----------------------------------------------------------------------------------attg---tgtgaagtt---------------taatg-------------------------------gaggctgatgtg-taaga-trtcattt------------------------------------------------------------------------------------------------------------------cactcctty------------------gtgac-----------aaag-cttgattt------------------------------------------------------------------------------------------------------------------------------------------------------------------------------------------------------------------------------------------------------------------------------------------------------------------------------------------------
>I28604_M032_Malvaceae_Entelea_arborescens_seq1
----------------------------------------------------------------------------------------------------------------------------------------------------------------------------------------------------------------------------------------------------------------------------------------------------------------------------------------------------------------------------actttatggtttg-ccgtgcc-tcatctgcaat-actg-tt-aaaa---------------ttttgccctttttttgat--------------cttttacccttagattagaa----------------------------aattttattgga-aggcaat-atagctagctaataatt--attttgcgattgaaacagaaaatgatttggtgatctttgggggaggtcatgctgccacaatagctgttcgtgccgcaaagaaagggttggtgaagccgaaagctattgctgcagttgctccaacatgggctggccccctgcctattgtatttggtcgagattccaacatgcaaacaaggtatt--tt-----------------------------------aaa-tgc-------------------------aagta-tc--tta-taattg---------------gatgcatacagcttg---gtt-g-----ctggcctt---------gagcagcagt--------ca-tgc-------------------------------tttctag-----------------------------------------------------------------------------------att-----gtgaacttaa-------------aaatt-------------------------------gaggcctatgtg-caagg-ta-------------------------gaactgggagaggaggggaactc------------------------------aatctacttcacctgatatcattt------------------c-------------------------------------------------------------------------------------------------------------------------------------------------------------------------------------------------------------------------------------------------------------------------------------------------------------------------------------------------------------------------------------------------------
>I28605_M235_Malvaceae_Abutilon_sp_seq1
----------------------------------------------------------------------------------------------------------------------------------------------------------------------------------------------------------------------------------------------------------------------------------------------------------------------tattgtcgtttggga---------------tta---------------------gagtttgtgttta-atgtgtatataattacaggatccg-tt-aaagg------------aattttacatttaattaggagattaccggatccaaaatgctttcttaaatgata-cttagagaaag--aattgctagac----atttaattagg-acgcaat-atagctcgttaaccatt--tttgggcaatctaaacagagaatgatttggtggtcttcggaggaggtcatgcggccacaatagtgattcgggcagctaaaaaggggttggtgaagccaaaagctattgctgcaattgctccaacctgggccggtcccctgccaatcgtgtttggtcgagattccagcatgcagacaaggtaaa-ttt-----------------------------------gaa-tg--------------------------c--ta-tc--gcc-tttatgaat--------------tgcgaacagcttg---ttt-g-----ctggcctt---------cggcagcaag--------ta-tgc------------------------------ttttctag-----------------------------------------------------------------------------------gtt-----gtgaaatt---------------taatg-------------------------------gaggcctatgtg-tatga-tatcatttcttgtttcctg--------gcctttagcagcaagtatg-gttttctcgattgtg------aagttc--------------------------------------------------------------------------------------------------------------------------------------------------------------------------------------------------------------------------------------------------------------------------------------------------------------------------------------------------------------------------------------------------------------------------------------------------------
>I28606_M033_Malvaceae_Reevesia_formosana_seq1
------------------------------------------------------------------------------------------------------------------------------------------------------------------------------------------------------------------------------------------------------------------------------------------------------------------ttg-------------------------------tta---------------------aagcaatagtttg-tagtgcc-tcatctgcaat-actgttt-aact---------------atttatcttcttttggat--------------cttttatcctctagatggta-ttatgggaaag--tattgctagac--aaattta-------------------cttactaatagtt---ttctgcaattgaaacagaaaatgatttggtgatctttggaggcggtcatgctgccacaataacaattcgtgctgcaaaaaaggggttggtgaagccaaaagctattgctgcggttgctccaacctgggctggccccctgcctattgtatttggtcgagattccagcatgcaaacaaggtatt--ct-----------------------------------taa-tgc-------------------------caata-tt--gcc-tttgtgga---------------tgtgaacagcatg---ttt-g-----ttggcctt---------tagtaccaac--------ta-tgc-------------------------------tttttag-----------------------------------------------------------------------------------att-----gtgaagtt---------------t-tt--------------------------------gaggcctatgca-taagg-ta-------------------------ttactggcca---------------------------------------------------------------------------------------ctgcttt------------------gagac-----------aaag-cttaatt------------------------------------------------------------------gcatt--------------------------------------------------------------------------------------------------------------------------------------------------------------------------------------------------------------------------------------------------------------------------
>I28607_M034_Malvaceae_Mansonia_altissima_seq1
------------------------------------------------------------------------------------------------------------------------------------------------------------------------------------------------------------------------------------------------------------------------------------------------------------------tta-------------------------------tta---------------------aaactgtagtttg-tagtgcc-tcagctgcaat-actg-tt-tata---------------ttttgtcttgttttggat--------------cttttatcttttagacaata-ttatgggaaag--taatgccttaa--aaatttaatttat------tttataacctactaatcttt---ttcttcaattgatgcagaaaatgatttggtgatctttggaggtggtcatgccgccacaatggcagttcgtgcggcaaaaaaggggttggtgatgccaaaagctatagctgcagttgctccaacctgggctggccccctgccaattgtatttggtcgagattccagcatgcaaacaaggtatt--at-----------------------------------taa-cgc-------------------------caata-tt--gcc-tttgtgga---------------tgtggacagctta---ttt-g-----ttggcctt---------tactaccaat--------ta-tgc-------------------------------tttctag-----------------------------------------------------------------------------------att-----gtgaagct---------------tact--------------------------------gaggcctatgta-caagg-ca-------------------------ttactggctggg------agttc------------------------------tatttactccacccgatatcattt------------------cactgctta------------------gggac-----------aaag-ctt-----------------------------------------------------------------------------------------------------------------------------------------------------------------------------------------------------------------------------------------------------------------------------------------------------------------------------------------------------
>I28608_M035_Malvaceae_Hosfordia_alata_seq1
---------------------------------------------------------------------------------------------------------------------------------------------------------------------------------------------------------------------------------------------------------------------------------------------------------------------------------------------------------------------------------------------------------------ccg-tt-aaaagg-----------aattttacatttaattaggagattatcggatccaaaataccttcttaaatgata-cttagagaaag--tatcgctagac----atttaattagg-aggtaat-atagcttgtttatga----tttgtgcaattaaatcagtgaatgatttggtggtctttggaggaggtcatgctgctacaatagtggttcgggcagctaaaaaggggttggtgaagccaaaagctatagctgcaattgctccaacctgggctggtcccctgccaatcgtgtttggtcgagattccagcatgcagtcaaggtaaa-tct------------------------------------aa-tg--------------------------tagta-tc--gcc-tttatgaac--------------tgcgaacagcttg---ttt-g-----ctggaggc---------cagcagcaag--------ta-tgc------------------------------ttttctag-----------------------------------------------------------------------------------att-----gtgaaatt---------------taatg-------------------------------gaggcctaggtg-tatga-tatcatttcttgtttgctg--------gcctttaacagcaagtatggtttttcttgattgtg------aagttcaatggaggcctacg-tg---------------------------------------------------------------------------------------------------------------------------------------------------------------------------------------------------------------------------------------------------------------------------------------------------------------------------------------------------------------------------------------------------------------------------------------
>I28609_M036_Malvaceae_Pentaplaris_davidsmithii_seq1
----------------------------------------------------------------------------------------------------------------------------------------------------------------------------------------------------------------------------------------------------------------------------------------------------------------------cctgttcatcg-------------------------------------t-------------------tcctaccatcwtctkcaay-wykg-tg-aaca---------------gtttgtcttctttcgggt-------------cttttaaacatttagatgatt-ttctgagaaag--aattgctaaac----aattaattagg-aggcaac-atggcttgytaatattt--tttctgcaattgaaacagaaaatgatttggtggtctttggaggtggtcatgctgccacaatagcggttcgtgccgcgaaaaaggggttagtgaagccaaaagctattgctgcagttgctccaacctgggccggtcccttgccgattgtgttcggtcgagattccagcatgcaaacaaggtaat--ct-----------------------------------gca-tgatata---------------------------tc--gccttatgttactcg--------------------------------g---atttggttgt---------gagtgtcaaa--------ta-tggat--------------------------atatatycag---------c-----------------------------------------------------------------acaaatacatt----------------------------tartttt---------------------------ttcaggtatttgta----------------------------------atatttttgaaagatcatatcat--------------------------------------------yakatsatktytrr-------------atatgytwyk---------------------------------------------------------------------------------------------------------------------------------------------------------------------------------------------------------------------------------------------------------------------------------------------------------------------------------------------------------------------------------------------aa
>I28610_M037_Malvaceae_Heritiera_littoralis_seq1
--------------------------------------------------------------------------------------------------------------------------------------------------------------------------------------------------------------------------------------------------------------------------------------------------------------------------------------------------------------------------------------------------------------aacg-tt-cata---------------ttttgtcttcttctggat--------------cttttaaactttagatgata-ctatcagaaag--tattgctagat--aaatttgattag--gggtaat-aaagctagataacaatt---ttctgcaattgaaacagaaaatgatctggtgatctttggaggcggtcatgctgccacgatagtggttcgtgctgcaaaaaagaggttggtgaaaccaaaagctattgctgcagttgctccaacctgggcaggtcctctgcctattgtgtttggtcgagattccaacatgcaaacaaggtatt--tt-----------------------------------taa-tgc-------------------------cagta-tt--gcc-tttatgga---------------tgtagacagcttg---ttt-c-----cttgcctc---------gagcactggt--------ca-tgc-------------------------------tttctgg------------------------------------------------------------------------------------tt-----gtaaagtt---------------caatt-------------------------------aaggcctatgta-taaag-ta-------------------------gtactgggagag-aagggaagtc-------------------------------agttactccacttgatatcatgt------------------catgccgtt------------------tgg--------------------------------------------------------------------------------------------------------------------------------------------------------------------------------------------------------------------------------------------------------------------------------------------------------------------------------------------------------------------------
>I28611_M062A_Malvaceae_Durio_zibethinus_seq1
------------------------------------------------------------------------------------------------------------------------------------------------------------------------------------------------------------------------------------------------------------------------------------------------ca-tg-------------tta-tattttcatag-------------------tca---------------------aagtagcagttta-tagtgcc-gtatctgcaag-acyg-ct-aaca--------------ttttgtcttcttttttgat--------------attttaacctttagatgata-ttatgagaaag--tatttctagac--aaatttaattagg-aggcaat-ataacttgctaataatt---tgttgcaattgaaacagaaaacgatttgattgtctttggaggaggtcatgctgctgcaatagcagttcgtgcagcaaaaaagcggttggtgaagccaaaagctattgctgctgttgctccaacctgggccggtcccttgcctattgtgtttggtcgagattccagcatgcaaacaaggtatt--tt-----------------------------------aaa-tgc-------------------------cgata-ac--acc-tttgtgga---------------tgttgacagcctg---ttt-c-----ctggc-------------accaccaat--------ta-tgc-------------------------------tttctag-----------------------------------------------------------------------------------att-----gtgaagtt---------------taatt-------------------------------aaggcctatgca-taagg-tc-------------------------gtacttgttgagaaaaggagttc------------------------------aatttactccacctgatatcattt------------------ctctccttt------------------ggg--------------------------------------------------------------------------------------------------------------------------------------------------------------------------------------------------------------------------------------------------------------------------------------------------------------------------------------------------------------------------
>I28612_M038_Malvaceae_Brachichyton_bidwillii_seq1
---------------------------------------------------------------------------------------------------------------------------------------------------------------------------------------------------------------------------------------------------------------------ctattgctgcttctatctccttatcatcg-ta-------------tcg-tattttcatag-------------------tka---------------------aagcagtactcta-cagtgcc-tcatctgcgat-aact-tt-cgca---------------ttttgtcttcttctggat--------------cttttaaactttagttaata---------------------------------------------------------------att---ttctgctattaaaacagaaaatgatctggtggtctttggaggcggtcatgctgctacaatagtggttcgtgctgcaaaaaagaggttggtgaaaccaaaagctatcgctgcagttgctccaacctgggcaggtcctctgcctattgtgtttggtcgagattccaacatgcaaacaaggtatt--ct-----------------------------------taa-tgc-------------------------cagta-ct--gcc-tttatgga---------------tgtagatagcttg---ttt-------ctggcctt---------gagcacccgt--------ca-tgc-------------------------------tttccagtt-----------------------------------------------------------------------------gtgattt-----gtgaagtt---------------taatt-------------------------------gaggcctatgta-taaat-tg-------------------------gtaccgggagag-aagggaagtc-------------------------------agttactccacccgatctcatgt------------------catgccatt------------------gggcc-----------aaag-cttaat--------------------------------------------------------------------------------------------------------------------------------------------------------------------------------------------------------------------------------------------------------------------------------------------------------------------------------------------------
>I28613_M039_Malvaceae_Eriotheca_macrophylla_seq1
------------------------------------------------------------------------------------------------------------------------------------------------------------------------------------------------------------------------------------------------------------------------------------------tctaagca-cg-------------tca-cattttcatag-------------------tta---------------------aagcagtagtttgtttgtgct-tcatctgcaaa-actg-tt-aaca---------------ttttttcttcttctgaat--------------cttttaacctttagatgata-ttatgagaaag--tagtgctagac----atttagttmgg-aggcaataatagcttgctaataatt---ttctgcaatcgaaacagagaatgatttggtgatakttggaggaggtcatgctgccacaatagcagttcgtgcvgcaaaaaaggggttggtgaagccraaagctattgctgcagtwgctccaacctgggcyggtcccttgcctatagtgtttggtcgagattccagcatgcaaacaaggtaat--ccc---------------------------------bgaa-tgc-------------------------taata-tc--gcc-tttgcgga---------------tgtgaacagcttg---ttt-g-----ctggccta---------tagcagcaat--------ta-tac-------------------------------tttctag-----------------------------------------------------------------------------------att-----gtgaagtt---------------taatg-------------------------------gaggccta-----------tg-------------------------gtatckgtagataacaggagttc-------------------------------rattactccacctgatatcattt------------------caatcctct------------------gtgac-----------aaag-ct------------------------------------------------------------------------------------------------------------------------------------------------------------------------------------------------------------------------------------------------------------------------------------------------------------------------------------------------------
>I28614_M040_Malvaceae_Hydrogaster_trinervis_seq1
----------------------------------------------------------------------------------------------------------------------------------------------------------------------------------------------------------------------------------------------------------------------------------tcacgtttcttaacca-ta-------------tca-ccttttctcag-------------------tta---------------------aggctgtagtttg-caattcc-tcatctgcgac-atca-tt-gaca--------------tttttgtcttgtcttggat--------------tatttatccttaaattagac----------------------------aattttatcaga-acacctt-ataaccggctagtagtg--attttgcagttgaaacagaaagcgatttggttgtttttggaggaggtcatgctgctacaatagcagttcgtgctgcaaaaaaagggctggtgaagccaaaagctatcgctgcagttgctccaacctgggctggccccttgcctattgtgtttggtcgagattccggcatgcaaacaaggtatg--cc-----------------------------------taa-tgc-------------------------cagta-tc--tta-tatgcgg---------------------acaacttg---gcc-a-----ct-gcctt---------aagca-cagt--------ca-ttc-------------------------------tttctag-----------------------------------------------------------------------------------gtt-----gtgaactt---------------aaaat-------------------------------gaggacaatgta-caaag-ta-------------------------gtactgggagagaagaggacatc------------------------------aatctactccacgtgttatcattt------------------cattctgtt------------------ggagc-----------gaag-tttaatt------------------------------------------------------------------gcattagat----------------------------------------------------------------------------------------------------------------------------------------------------------------------------------------------------------------------------------------------------------------------
>I28615_M041_Malvaceae_Pterygota_brasiliensis_seq1
-----------------------------------------------------------------------------------------------------------------------------------------------------------------------------------------------------------------------------------------------------------------------------------------------------------------------------------------------------ta---------------------atgcagcagtata-cagtgcc-ttatccacaat-aact-tt-caga---------------ttttgtcttcttccggat--------------cgtttaaactttagatgata-ttttcagaaag--tattattagct--aaatttaattaggcaggtaat-aaagctaggtaataatt---ttctgcaattgaaacagaaaatgatctggtggtctttggaggtggccatgctgccacaatagcagtgcgtgctgcaaaaaaggggttggtgaaaccaaaagctattgctgcagttgctccaacctgggcaggtcccctgcctattgtgtttggtcgagattccaacatgcaaacaaggtaat--ct-----------------------------------taa-cgc-------------------------cagta-tt--gcc-tttatata---------------tgtagacagtttg---ttt-g-----caggcctt----------agtaccgat--------ca-tgc-------------------------------tttctag------------------------------------------------------------------------------------tt-----gtgaagtt---------------caact-------------------------------gaggcctacgta-taaag-ta-------------------------gtactgggagwtaaggggagtca--------------------------------------------------------------------------------------------------------------------------------------------------------------------------------------------------------------------------------------------------------------------------------------------------------------------------------------------------------------------------------------------------------------------------------------------------------------------------------
>I28616_M042_Malvaceae_Leptonichya_maranta_seq1
---------------------------------------------------------------------------------------------------------------------------------------------------------------------------------------------------------------------------------------------------------------------------------------------aagca-tg-------------ttg-tatttttctaa-------------------tta---------------------aggctatagttta-tagtgcc-tcatctgcaat-atca-tt-aata---------------ttttgtcttcttttggat--------------cttttaccccttagatggca-ttctgggaaac--tattgctagac---aatgtaatcaa--acgcaat-atagcttgctaataatt---ttccgcaattgaaacagaaaatgatttagtggtytttggaggaggtcatgctgccacaatagcaattcgtgcggcaaaaaaggggttggtgaagccaaaagctatcgctgcagttgctccaacctgggctggccccctscctattgtgtttggtcgagattcaagcatgcraacaaggtatt--tt-----------------------------------taa-ttc-------------------------caatatatttgcc-attgctgtagc------------agcaacaagcttg---ttt-t-----ctggcctt---------gagcgccagt--------ca-tgc-------------------------------tttctag----------------------------------------------------------------------------------aatt-----tagaggtg---------------taat--y-----------------------------gaaccrtgc----tgaaa-ca--------------------------------------atgtaagctc------------------------------aa---gctcaactaaatat-----------------------------------------tcaaaactcgaagc-----------acgg-ctcaa---------------------------------------------------------------------------------------------------------------------------------------------------------------------------------------------------------------------------------------------------------------------------------------------------------------------------------------------------
>I28618_M044_Malvaceae_Pentace_laxiflora_seq1
---------------------------------------------------------------------------------------------------------------------------------------------------------------------------------------------------------------------------------------------------------------------------------------------aagca-tg-------------tca-tattttcat------------------------------------------------yarwtrwtwa-wagtgcc-tcatctacagt-aatg-tt-catg----------------tttgtattcttttggat--------------cttttagcctttagttgata--taaagcaaac--aattgctagac--aaatttaactagg-gagtaat-aaagcttggtgataa-t---ttctgtatttgaaacagagaatgatttggtggtctttggaggcggtcatgctgccacaatagcagttcgtgcggcaaaaaagcggttggtgaagccaaaagctattgctgcagttgctcctacatgggccggtcccctgcctattgtgtttggtcgagattctggcacacaaacaaggtatt--ct-----------------------------------gaa-tgc-------------------------cacta-tt--acc-tt------------------------------cttg---ttt-g-----ctgg-ctt---------gagcactact--------ca-tgc-------------------------------tttctag------------------------------------------------------------------------------------tt-----ctgttgtt---------------caatt-------------------------------gaggcccatgcg-taaag-ta-------------------------gttgttgaagag-aaggggaatc-------------------------------aattactcgacctgatatcatgt------------------cacw----------------------------------------------------------------------------------------------------------------------------------------------------------------------------------------------------------------------------------------------------------------------------------------------------------------------------------------------------------------------------------------------------
>I28619_M045_Malvaceae_Phragmotheca_mammosa_seq1
-----------------------------------------------------------------------------------------------------------------------------------------------------------------------------------------------------------------------------------------------------------------------------------------------gca-tg-------------tca-tattttcatag-------------------tta---------------------aagcggtagttt--ttgtgct-tcatctgtaaatacag-tt-aaca---------------ttttgtcttcttttgtat--------------cttttaacctttagatgata-ttatgagaaag--tattgctagac----atttaattagg-aggcgat-atagcttgwtaacagtt---ttctgcaatcgagacagaaaatgatttggtggtctttggaggcggtcatgcagccacaatagcagttcgtgcggcaaaaaaggggttggtgaagccaaaagctattgctgcagttgctccaacctgggccggtcccttgcctatcatgtttggtcgagattccagcatgcaaacaaggtaat--ct-----------------------------------gaa-tgc-------------------------ta-ta-tc--gcc-cttgtggat--------------tgtggacagcttg---ttt-g-----ctagcctt---------tagtaacaat--------ta-tgg-------------------------------tttctag-----------------------------------------------------------------------------------att-----gtgaagtt---------------taatg-------------------------------gagacctatgtgttaagg-ta-------------------------atattggtagacaacgagagttc-------------------------------cattactccacctgatatcattt------------------cactccttc------------------gtgac-----------aaag-cttaattt------------------------------------------------------------------------------------------------------------------------------------------------------------------------------------------------------------------------------------------------------------------------------------------------------------------------------------------------
>I28621_M153_Malvaceae_Trichospermum_sp_seq1
tc-----------------------------------------------------------------------------------------------------atctttatttg---------------------------------------------------------------------------------------------------------------------------------------------------------------tatgtatttccaaagtg-at-------------taa-ttgstt---gg-------------------kag---------------------aaaggaaaacttt-ttcattc-tyagctgcaac-atca-ttwaamm--------------httttgtcttgtttyggat--------------catttatcctta-aktagac----------------------------aactttatcaga-atgctat-atdabcggctaataatt--gtttcgcaattcaaacagaaaatgatttggttgttttcggaggaggtcatgctgctacaatngcagttcgtgctgcaaaaaaagggctggtgaagccaaaagctattgctgcagttgctccaacctgggctggccccctgcctattgtatthggtcgagattchadcatgcaaacaaggtatt--cc-----------------------------------aaa-tgc-------------------------cagtt-tc--tta-tatgttg---------------------acaacttn---gtt-g-----ctggccat---------aagcgccagt--------hg-ttc-------------------------------tttctag-----------------------------------------------------------------------------------att-----gtgaactt---------------aaatt-------------------------------gaggcctatgta-caagg-ta-------------------------gtactgtgagagaacgggaaatc------------------------------aatatactccacctgawatcattt------------------caccctgtt------------------aggct-----------taag-tttaatt------------------------------------------------------------------gcatcagattactt-----------------------------------------------------------------------------------------------------------------------------------------------------------------------------------------------------------------------------------------------------------------
>I28623_M048_Malvaceae_Abroma_augusta_seq1
--------------------------------------------------------------------------------------------------------------------------------------------------------------------------------------------------------------------------------------------------------------------------------------------------ttgatt--------------taattatctgg-----------------tgtga---------------------aaactgaatatga-agatatt-atatatatata---------tatatg-----------cagttcatgtccacttgggt--------------tttttaa--------------atgtggaaaag--tattgctgggc----aactaattaa--aggcaat-gtcgcttgctaataatc---ttctgcaattgaaacagaaaatgatttagtggtctttggaggaggtcatgctgccacgatagcaattcgtgcggcaaaaaaggggttggtgaagcctaaagctattgctgcagttgctccaacctgggctgggcctctgcctattgtgttcggtcgagattccaccatgcaaacaaggtatt--------------------------------------ttaa-tgc-------------------------caata-tc--acc-tttgtgga---------------tgcggacagctta---ttt-gctcaagtggtatt--------------------------ttg-tgggtg------------------------gtattttgtggataccgaga--------------------------------------------------------------------------atta---gacaaactc---------------agatt------------------------------tgaatcctatttc--------------------------------caatatcaaaaaaa-------------------------------------------------------aatatcacctttgtgga-----cgcggacagcttatttgctggt--------------------------------cttgagcacccattc-----------------------------------------------------------------------------------------------------------------------------------------------------------------------------------------------------------------------------------------------------------------------------------------------------------------------------------------
>I28624_M049_Malvaceae_Corchoropsis_tomentosa_seq1
----------------------------------------------------------------------------------------------------------------------------------------------------------------------------------------------------------------------------------------------------------------------------------tcac-------------tg-------------tca-tattttcgtgg-------------------tta---------------------aagctgtagttta-tggtgcctttttctgcaaa-aatg-tt-tcat---------------atttttcttcttttggat--------------tttttaatcttcaggtgatatttatgggaaag--aattggtagac--aaatttaattagg-gggtaat-aaagattggtaataatt---ttctgcaattgaaacagaaaatgatttggtggtctttggagggggtcatgctgccacaatagtggttcgtgcagcaaaaaaggggttggtgaagccaaaagctgttgctgcagttgctccgacctgggctggtcctcttcctattgtgtttggtcgagattccagcatgcaaacaaggtatt--ct-----------------------------------gaa-tgc-------------------------cacgattc--gac-tttttgaa---------------tgtacagagcttg---ttt-c-----ttggcctt---------gagcaccagt--------ca-tgc-------------------------------tttctag------------------------------------------------------------------------------------tt-----gtgaagtt---------------cagtt-------------------------------gagccctatgta-tgaag-ta-------------------------gtactgggagagtaagggtagtc-------------------------------atttattccacctgatatcattt------------------cacatcgtt------------------gggcc-----------aaag---------------------------------------------------------------------------------------------------------------------------------------------------------------------------------------------------------------------------------------------------------------------------------------------------------------------------------------------------------
>I28625_M193_Malvaceae_Apeiba_tibourbou_seq1
------------------------------------------------------------------------------------------------------------------------------------------------------------------------------------------------------------------------------------------------------------------------------------ctgatgacatrcck-tc-------------ttt-gccacttctcc-------------------ttttwttatgtttataattatgrtacttgatksttts-cwgtgcc-tcatctgca---actg-tt-aaaa---------------ttttgcm--ttctttbat--------------ctyttacccttagattagah----------------------------aattttgttgga-hggcaat-awagchggctaataatt--attttgcaattgaarcagaaaatgatktggtgatctgtgggggaggtcatgctgccacaatagcagttcstgctgcaaagaaagggttggtgaagccgaaagctattgctgcagttgctccaacctgggctggccccctgcctattdtatttggtcragattccagcatgcagaaaaggtatg--mt-----------------------------------gaa-tgc-------------------------aagta-tc--tta-tatttgga---------------tgcagacagcttg---ttt-g-----ctggactt---------cagcagcagd--------cr-adc-------------------------------tttckar-----------------------------------------------------------------------------------att-----rtgaactt---------------aaatt-------------------------------gaggcctatgtg-ctagg-ta------------------------kttacttygagmgaagggga-ctc------------------------------aatctacttcacccaatatcattt------------------gcatctgtt------------------gggtc-----------maag-cttaatt------------------------------------------------------------------gcattagatc---------------------------------------------------------------------------------------------------------------------------------------------------------------------------------------------------------------------------------------------------------------------
>I28626_M226_Malvaceae_Helicteres_guazumifolia_seq1
------------------------------------------------------------------------------------------------------------------------------------------------------------------------------------------------------------------------------------------------------------------------------------------------------------------------------gag-ca------------tgtctta---------------------aagcagtagtttg-tagtgcc-tcatcaacaat-aaaattt-caca---------------ttttgtcttcttttagat--------------cttttattttctagacaata-ttacrggaagc--tattgccagac--aaatttaattagg-aggtat--atgacttgctgatagtt---ttctgcaattgaaacagaaaatgatttggtgatctttggaggtggtcatgctgccacaatagcagttcgtgctgcaaaaaaggggttggtgaggccaaaagctatagctgcagttgctccaacctgggctggccccttgccaattgtatttggtcgagattccagcatgcaaacaaggtatt--ag-----------------------------------taa-tgt-------------------------caata-tt--gcc-tttgtaca---------------tgtggacagcttg---ttt-g-----ttggcctt---------tgataccaat--------ta-tgc-------------------------------tttctag-----------------------------------------------------------------------------------att-----gtgaagtt---------------tact--------------------------------ggggcctatgta-ttatg-ca-------------------------ttactggccagg------agttc------------------------------aatttactccacctgatatcat----------------------------------------------------------------------------------------------------------------------------------------------------------------------------------------------------------------------------------------------------------------------------------------------------------------------------------------------------------------------------------------------------------------------------
>I28628_M051_Malvaceae_Werklea_horrida_seq1
--------------------------------------------------------------------------------------------------------------------------------------------------------------------------------------------------------------------------------------------------------------------------------------------------------------------------------g---------------------------------------------------------ctgtgct-tcatctttgat-acta------------------------------------------------------tgatttaaccttcagatcata-ttcagagaaaa--tattactagac----atttaattagg-aggcaat-atagcttgttaa--------ttctgcaattgaaacagagaacgatttggtggtcttcggaggtggtcatgctgctacaatagcagttcatgcggcgaaaaaggttttggtgaagccaaaagctattgctgcagttgctccaacctgggccggtcccttgcctatcatgtttggtcgagactcgaacatgcaaacaaggtaaa-tct-----------------------------------gaa-tgctata---------------------------tc--gcc-tttgcagat--------------atctgacagcatg---ttt-g-----ctggcctt---------t-gcagtaat--------ta-tgc------------------------------ttttctagat---------------------------------------------------------------------------------ttt-----gtgaagtt---------------taat--------------------------------gagccctatgta-t--------------------------------------------------------------------------------------------------------------------------------------------------------------------------------------------------------------------aac----------------------------------------------------------------------------------------------------------------------------------------------------------------------------------------------------------------------------------------------------------------------------------------------------------------
>I28629_M052_Malvaceae_Spirotheca_rosea_seq1
-----------------------------------------------------------------------------------------------------------------------------------------------------------------------------------------------------------------------------------------------------------------------------------------------------------------------attttcatgg-------------------tta---------------------aagcagtagtttg-ttgcgct-gcatctgcaaa-actg-tt-aacat------------ttttttttcttcttttgaat--------------cttttaacctttagatgata-ttattagaaag--tattgccagac----atttagttaga-tggcaat-gtagcttgctaataatt---ttctgcaatcgaaacagaaaatgatttggtgatctttggaggaggtcatgctgccacaatagcagttcgtgcagcaaaacaagggttggtgaagccgaaagctattgctgcagttgctccaacctgggctggtcccttgcctattgtgtttggtcgagattccagcatgcavacaaggtaat--cc-----------------------------------aaa-tgc-------------------------taata-tt--gcc-tttgcaga---------------tgca-acagcttg---ttt-g-----ctggcctt---------tagcagcagt--------ta-atc-------------------------------tttctag-----------------------------------------------------------------------------------att-----gtgaagtt---------------tgatgc-----------------------------ctacgactacgtg-taagg-ta-------------------------gtatcagtagacaacgagaggtt-------------------------------gagtactccacctaacatcattt------------------actccct------------------------------------------------------------------------------------------------------------------gcattagatcatccatt--------------------------------------------------------------------------------------------------------------------------------------------------------------------------------------------------------------------------------------------------------------
>I28630_M053_Malvaceae_Huberodendron_swietenioides_seq1
-----------------------------------------------------------------------------------------------------------------------------------------------------------------------------------------------------------------------------------------------------------------------------ttacttcatgttttctaagca-tt-------------tca-tattttcctag-------------------ttg---------------------aagcggtagcttg-ttgtgct-tcatctgcaat-attg-tt-aaca---------------ttttctcttcttttggat--------------cttttagccttttgatgata-ttatgagaaag--cattgctagac----atttaattagg-aggcaat-atagcttgctaataatt---ttctgcaattgagacagaaaatgatttggtgatctttggaggaggtcatgctgccacaatagcagttcgtgcagcaaaaaaggggttggtgaaaccgaaagctattgctgcagttgctccaacatgggccggtcccctgcctattgtgtttggtcgagattccagcatgcaaacaaggtaat--cc-----------------------------------gaa-tgc-------------------------tatta-tt--gcc-tttgcgga---------------tgtgaacagcttg---ttt-g-----ctggccwt---------tagcagcaat--------ta-tac-------------------------------ttactag-----------------------------------------------------------------------------------att-----ttgaagtt---------------taatg-------------------------------gaggcctatgtg-taagg-ta-------------------------gtatcggtagacaacgggagttc-------------------------------aattactagacctgatatcattt------------------cactccttt------------------gtgac-----------aaag-cttaat--------------------------------------------------------------------------------------------------------------------------------------------------------------------------------------------------------------------------------------------------------------------------------------------------------------------------------------------------
>I28632_M055_Malvaceae_Eriolaena_candollei_seq1
----------------------------------------------------------------------------------------------------------------------------------------------------------------------------------------------------------------------------------------------------------------------------------------------atcgctg-------------tcaatattttcatag-------------------tta---------------------aatttgtaattta-ttgtbcc-ttttctgcaaa-aatr-tt-mata----------------tttttcttcttattgat----------tttttttttaatcttcagatgata--tatgggaaa---------caaac--aaatttrattagy---------------tggtwwtaatt---ytctgcaattgaaacagaaaatgatttggtggwctttggagggggtcatgctgccacratagtggttcgtgcagcaaaaaaggggttggtgaagccaaaagctgttgctgcagttgctccaacctgggctggtcctcttcctattgtgtttggtcgagattccarcatgcraaaaaggtatt--mt-----------------------------------gaa-ttc-------------------------cacga-ttv-gac-tttttggr---------------tgtagacagcttg---ttt-y-----ttagcctt---------cadtaccagt--------ca-gct------------------------------tgtttcagtt----------------------------------------------------------------------------------------------------------------------------------------------------gagcactacgta-tgaag-td-------------------------gtactgggagagtaaggggagtt-------------------------------wtctattccacctga-atcattt------------------cacatcawt------------------gggcc-----------aaag-cttagtt------------------------------------------------------------------tcattagattgcccgtcga------------------------------------------------------------------------------------------------------------------------------------------------------------------------------------------------------------------------------------------------------------
>I28633_M056_Malvaceae_Adansonia_digitata_seq1
-----------------------------------------------------------------------------------------------------------------------------------------------------------------------------------------------------------------------------------------------------------------------------------------ttctaagca-gc-------------tca-tattttcgtagttt------------aaactta---------------------aagcagttgttta-ttgtgct-tcatttgcaaa-actg-tt-caca---------------ttttttcttcttttgaat--------------cttttaacctttagatgata-ttatgagaaag--tatcgctagac----atttagttagg-aggcaat-gcagcttgctaataatt---ttctgcaatcaaaacagaaaatgatttggtgatctttggaggaggtcatgctgccacaatagcaattcgtgcdgcaaaaaaagggttggtgaagccgaaagctattgctgcagttgctccaacctgggccggtcccttgcctattgtgtttggtcgagattccagcatgcaaacaaggtaat--cc-----------------------------------raa-tgc-------------------------taata-tc--acc-tttgcgga---------------tgtgaacagcttg---ttt-g-----ctggcctt---------cagcagcaat--------ta-tga-------------------------------tttttag-----------------------------------------------------------------------------------att-----gtgaagtt---------------taata-------------------------------gaggcctgtgtg-taagg-ta-------------------------gtatcagtagacaacgggagttc-------------------------------gattactccacct------------------------------------------------------------------------------------------------------------------------------------------------------------------------------------------------------------------------------------------------------------------------------------------------------------------------------------------------------------------------------------------------------------------------------------
>I28635_M058_Malvaceae_Byttneria_aculeata_seq1
------------------------------------------------------------------------------------------------------------------------------------------------------------------------------------------------------------------------------------------------------------------------------------------------ca-tg-------------tca-tattttcctag-------------------tta---------------------agattgtcgtttg-tggtgca-tcatttgcaat-agtg-tt-gtca---------------tttaatcatcctctggat--------------cttttactcttgagatgata-ccgtgagcatg--tattgctgcac---aacataactaa--agacaat-atagcttgctaatgttt---ttctgcaactgaaacagaaaatgatttagttgtcgtcggaggtggtcatgctgccattctagctattcgtgcagcaaaaaaggggttggtgaaaccgaaagctattgctgcagttgctcctacctgggctggtcccctgcctattgtgtttggtcgagattccagcatgcaaacaaggtatt--ct-----------------------------------tga-tat-------------------------ccagg-ttg-atc-tttgttagag---------ttagcggtaagagtccgagtattag----agttatcttagttgaggagaatgtcaga-------cta-----------------------------------attatag---------------------------------------------------------------------------------aaaataa---attactttct-------------ttatctctt----------------tatccatcttttatgtctatgtc-ctatg-ta--------------------------------------------------------------------------------------------attaacaggt-----------------acgggctgctgc----------------gaggc-----accttgagag-c-------------------------------------------------------------------------------------------------------------------------------------------------------------------------------------------------------------------------------------------------------------------------------------------------------------------------------------------------------
>I28636_M059_Malvaceae_Pterospermum_pierrei_seq1
----------------------------------------------------------------------------------------------------------------------------------------------------------------------------------------------------------------------------------------------------------------------------------------------------------------------------------------------------------------------------------------------------------------------------------------------------------------------------ttaatcttctgatgata-gtatgagaaag--aaatggtagac--aaatttaattaga-gggtaat-aaagatcggtactaatt---ttctgcaattgaaacagaaaatgattttgtggtctttggagggggtcatgctgccacaatagtggttcgtgcagcgaaaaaggggttggtgaagccaaaagctatagctgcagttgctccgacctgggctggtcctcttcctattgtgtttggtcgagattctggcatgcaaacaaggtatt--ct-----------------------------------tag-tgc-------------------------caatattc--gac-tttttgga---------------tgcaaagagcttg---ttt-g-----ttggtctt---------gagcaccggt--------ca-tgc-------------------------------tttmtag------------------------------------------------------------------------------------tt-----gtgaagtt---------------caatt-------------------------------gag--------------------------------------------------------------------------------------------------------------------------------------------------------------------------------------------------------------------------------------------------------------------------------------------------------------------------------------------------------------------------------------------------------------------------------------------------------------------------------------------------------------------------------------------------
>I28637_M060_Malvaceae_Duboscia_vifidiflora_seq1
-------------------------------------------------------------------------------------------------------------------------------------------------------------------------------------------------------------------------------------------------------------------------------------------ttgaata-tgaagatatat----atg-ccttttcctag-------------------tta---------------------aggctgtagtttg-gagctct-tcatctgcaat-atca-tt-aaca---------------ttttgtcttgttcagtaa--------------cctttatacttagattagac----------------------------aattttatcaga-aggctat-ataaccggctaataatt--gttttgcaattgaaacagaaaatgatttggttgtcttcggaggaggtcatgctgctacaatagcagttcgtgccgcaaaaaaggggctggtgaagccaaaagctattgctgcagttgctccaacctgggctggccccctgcctattttatttggtcgagactccggtatgcaaacaaggtatt--cc-----------------------------------aaa-tgc-------------------------cagta-tc--tta-tatgtgg----------------------acgattg---gtt-g-----tgggcctt---------tagcactggt--------ca-ttc-------------------------------tttctat-----------------------------------------------------------------------------------att-----gtgaactt---------------aaatt-------------------------------gaggcctatgta-caa----a-------------------------gtactaggagacaagggga--------------------------------------------actcaatatcattt------------------cactctgtt------------------gggcc-----------aaag-cttaatt------------------------------------------------------------------gcattagatcacccattc-------------------------------------------------------------------------------------------------------------------------------------------------------------------------------------------------------------------------------------------------------------
>I28638_M061_Malvaceae_Basiloxylon_brasiliensis_seq1
---------------------------------------------------------------------------------------------------------------------------------------------------------------------------------------------------------------------------------------------------------------------------------------------------------------------------tcatag-------------------tta---------------------aagcagtagtcta-caatgcc-tcatctgcaat-aacg-tc-caca---------------ttttgttttcttctggat--------------cttttaaactttagatgata-tcatcagaaag--tattgctagat--aattttttttagg-gggtaat-aaagctggttaataatt---ttctgcaattaaaacagaaaatgatctggtggtctttggaggaggtcatgctgccacaatagtggttcgtgctgcaaaaaagaggttggtgaagccaaaagctattgctgcagttgctccaacctgggcaggtcctctgcctattgtgtttggtcgggattccaacatgcaaacaaggtatt-ctt-----------------------------------tac-tgc-------------------------cggta-tt--gcc-tctatgga---------------cgtggactgcttg---ttt-------ctggcctt---------gagcaccggt--------ca-tgc-------------------------------tttctag------------------------------------------------------------------------------------tt-----gtgaagtt---------------caatt-------------------------------caggcctatgta-taaag-ca-------------------------gtactgggagag-aagggaagtc-------------------------------agtttccgcacctgatatcatgt------------------catgccatt------------------gggcc-----------aa-----------------------------------------------------------------------------------------------------------------------------------------------------------------------------------------------------------------------------------------------------------------------------------------------------------------------------------------------------------
>I28639_M249_Malvaceae_Gyranthera_amphibiolepis_seq1
-------------------------------------------------------------------------------------------------------------------------------------------------------------------------------------------------------------------------------------------------------------------------------------------------a-cg-------------tca-tattttcatag-------------------tta---------------------aagcagcagtttg-ttgtgct-tcatctgctat-actg-tt-aaca---------------ttttgtcttcttttggat--------------cttttaacctttagatgata-ttatgagaaag--cattgctagac----atttaattagg-aggcaat-atagcttgctaataatt---ttctgcaattgagacagaaaatgatttggtgatctttggaggaggtcatgctgccacaatagcagttcgtgtggcaaaaaaggggttggtgaagccgaaagctattgctgcggttgctccaacctgggctggtcccctgcctatcgtgtttggtcgagattccagcatgcaagcaaggtaat--ct-----------------------------------gaa-tgc-------------------------taata-tc--gct-tttgcgga---------------tgtgaacagcttg---ttt-g-----ctggcctt---------tagcagcaat--------ta-tgc-------------------------------tttctag-----------------------------------------------------------------------------------att-----ttgaagtt---------------t-atg-------------------------------gaggccaatgtg-taagg-ta-------------------------gtatcggtagacaacgggagttc-------------------------------tattactagacctgatatcattt------------------cacttcttt------------------gtggc-----------aaag-cttaattt-----------------------------------------------------------------gcattagataatcc-----------------------------------------------------------------------------------------------------------------------------------------------------------------------------------------------------------------------------------------------------------------
>I28640_M062B_Malvaceae_Diplodiscus_paniculatus_seq1
--------------------------------------------------------------------------------------------------------------------------------------------------------------------------------------------------------------------------------------------------------------------------------------------------------------------------------------------------------------------------------------------------------------------t-ywkg----------------tttgtatwmttttggat--------------cttttagcctttagttgata--taaagcaaaa--aattgctagac--aaatdtaactagg-grataat-aaagcttggtaatrr-y---ytctrtmtytkaaacagagaatgatttggtggtctttggaggcggtcatgctgccacaatagcagttcgtgcagcaaaaaagtggttggtgaagccaaaagctattgctgcagttgctcctacatgggccggtcccctgcctattgtgtttggtcgagattccggcatgcaaacaaggtatt--hk-----------------------------------bdr-wsy-------------------------maatw-ty--wct-tt------------------------------cttg---ttt-g-----ctgg-ctt---------gagcactact--------ca-tgc-------------------------------tttctag------------------------------------------------------------------------------------tt-----ctgttgtt---------------caatt-------------------------------gaggcccatgtg-taarg-ka-------------------------syk----------------------------------------------------------------------------------------------------------------------------------------------------------------------------------------------------------------------------------------------------------------------------------------------------------------------------------------------------------------------------------------------------------------------------------------------------------------------------------------------------
>I28641_M063_Malvaceae_Brownlowia_peltata_seq1
-----------------------------------------------------------------------------------------------------------------------------------------------------------------------------------------------------------------------------------------------------------------------------------------------gca-tg-------------tca-tattttcat------------------------------------------------cagttgttta-tagtgcc-tcatctacagt-aatg-tt-catg----------------tttgtattcttttggat--------------cttttagcctttagttgata--taaagcaaaa--aattgctagac--aaatttaactagg-gagtaat-aaagcttggtaataa-t---ttccgtatttgaaacagagaatgatttggtggtctttggaggcggtcatgctgccacagtagcagttcgtgcdgcaaaaaaggggttggtgaagccaaaagctattgctgcagttgctcctacatgggccggtcccctgcctattgtgtttggtcgagattccggcatgcaaacaaggtatt--ct-----------------------------------gaa-tgc-------------------------caata-tt--acc-tt------------------------------cttg---ttt-g-----ctgg-ctt---------gagcactact--------ca-tgc-------------------------------tttctag------------------------------------------------------------------------------------tt-----ctgttgtt---------------caatt-------------------------------gaggcccatgcg-taaag-ta-------------------------gttgtgaaagag-aaggggaatc-------------------------------aattactcgacctgatatcatgt------------------cacaccgttgcccg-----------ttgggcc-----------aaag-c-------------------------------------------------------------------------------------------------------------------------------------------------------------------------------------------------------------------------------------------------------------------------------------------------------------------------------------------------------
>I28642_M064_Malvaceae_Burretiodendron_esquirolii_seq1
--------------------------------------------------------------------------------------------------------------------------------------------------------------------------------------------------------------------------------------------------------------------------------------------------------------------------------------------------------------------------------------------------------------------------------------------------------------------------------------------------------------------------------------gggtaat-aaagattgataataatt---ttctgcaattgaaacagaaaatgatttggtgatctttggagggggtcatgctgccacaatagttgttcgtgcagcaaaaaagggattsgtgaagccaaaagctattgctgcagttgctcctacctgggctggtcctcttcctattgtgtttggtcgagattctggcatgcaaacaaggtatt--ct-----------------------------------gaa-tgc-------------------------caatgctc--gaa-tttttkga---------------tgtagagaacttg---ttt-g-----ttggccgt---------gagcaccagc--------ca-tgc-------------------------------tttctag------------------------------------------------------------------------------------tg-----gtgaagtt---------------taatt-------------------------------gagccctatgta-tgaag-ta-------------------------gcactgggagag-------------------------------------------------------------------------------------------------------------------------------------------------------------------------------------------------------------------------------------------------------------------------------------------------------------------------------------------------------------------------------------------------------------------------------------------------------------------------------------------
>I28643_M065_Malvaceae_Hermannia_flammea_seq1
----------------------------------------------------------------------------------------------------------------------------------------------------------------------------------------------------------------------------------------------------------------------------tatccctgttcatttctattcg-tatttaattgcaatatga-taattaattgggagaagaaaataactcatttta---------------------aagctgtggtttg-cagtgcc-tcatctgcaac-actg------------------------tttgtcatattttggat--------------attttaccatttagatgatc----------------------------ttgcttattaaatagtatat---------------------cttttgcatcgcaacagaaaatgatttggtgatcgttggaggaggtcatgctgctacaatagcagttcgtgcagcaaaaaagggattggtgaagccgaaagctattgctgcagttgctccaacctgggcaggccccctgcctattgtgtttggtcgaggttccagtgtgcaaacaaggtagg------------------------------------ta-----tac---------------------------------------tttatgtag--------------ctgcagatacttg---ttt-g-----atggcctt------------------------gggca---------------------------------gatttttaa-----------------------------------------------------------------------------------att----------------------------tagtt-------------------------------gaggcctatgta-tgagg-ta-------------------------gtactgggaggagaggag--------------------------ctcaatatatacttcacttgactgaaaccattt------------------cactctgggtc-------------tggggggc-----------------------------------------------------------------------------------------------------------------------------------------------------------------------------------------------------------------------------------------------------------------------------------------------------------------------------------------------------------------------c
>I28644_M066_Malvaceae_Thomasia_solanaceae_seq1
-----------------------------------------------------------------------------------------------------------------------------------------------------------------------------------------------------------------------------------------------------------------------gcctatgattctcatatgttttaagca-tg-------------tca-gaatttcctag-------------------tta---------------------agcctgtagtttg--agggcc-tcatctgcaac-agtg-tt-aaga---------------gtttgtcttcttttggat--------------gttttaccatttagatgata-ttatg-----------tgcgagac---aatgtatttaga-aggcaat-ataggttgctaattatt---tttgacaattgcaacagaaaatgaattggtggtctttggaggaggtcatgctgccaccatagcagttcgcgcagcaaaaaaagggttgctgaagccgaaagctattgctgtagttgctccaacctgggctgggcccctgcctattgtgtttggtcgagattccagcatgcaaacaaggtatt--ct-----------------------------------gaa-tgc-------------------------cagga-tt--gcc-tttgttga---------------tgcggatag-ttg---ttt-g-----ctggcctt---------gagcaccatc--------ca-tgc-------------------------------tttctat-----------------------------------------------------------------------------------att-----gtgaaatt---------------taatt-------------------------------gagtcccacgta-caagg----------------------------ttactggggga-------agctc------------------------------aatttactccacctgatatcattt------------------cactccatt------------------ggacc-----------taag-cttaatt------------------------------------------------------------------gcattagat----------------------------------------------------------------------------------------------------------------------------------------------------------------------------------------------------------------------------------------------------------------------
>I28645_M067_Malvaceae_Guichenotia_ledifolia_seq1
-------------------------------------------------------------------------------------------------------------------------------------------------------------------------------------------------------------------------------------------------------------------------------ttctcatatgtt-----ca-cg-------------tca-gaatttcctag-------------------tta---------------------agcctgtagtttg--agggcc-tcatctgcaac-actg-tt-aaga---------------gtttgtcttcttttggat--------------cttttaccatttagatgata-ttatg-----------tgccagac---aatgtatttaga-aggcaat-ataggttgctaattatt---tttgacaattgcaacagaaaatgaattggtggtctttggaggaggtcatgctgccaccttagcagttcgcgcagcaaaaaaagggttgctgaagccgaaagctattgctgcagttgctccaacctgggctgggcccctgcctattgtgttcggtcgagattccagcatgcaaacaaggtatt--ct-----------------------------------gaa-tgc-------------------------cagga-tt--gcc-tttgttga---------------tacggatag-ttg---ttt-g-----ctggcctt---------gagcaccatc--------cattgc-------------------------------tttctag-----------------------------------------------------------------------------------atc-----gtgaaatt---------------taatt-------------------------------gaggcctatgta-caagg-ta-------------------------gtactggggga-------agctc------------------------------aatttactccacctgatatcattt------------------cactccatg-----------------gggacc-----------taag---------------------------------------------------------------------------------------------------------------------------------------------------------------------------------------------------------------------------------------------------------------------------------------------------------------------------------------------------------
>I28646_M068_Malvaceae_Helmiopsis_sp_seq1
------------------------------------------------------------------------------------------------------------------------------------------------------------------------------------------------------------------------------------------------------------------wtsmtaktaccgctgttatctacctataatca-tg-------------tcaatattttcatwg-------------------tta---------------------aatttgtaattta-ttgkkcy-ttytctgcaaa-aatg-tt-cwtw----------------cwtttyttcttytkahtk---------wwtttttttaatcttcagatgata--tatgrgaaa---------caaac--aaatttaattagy---------------tggtwwtaatt---ytctgcaattgaaacagaaaatgatttggtggtctttggagggggtcatgctgccackatagtggbtcgtgcagmaaaaaaggggttdgtgaagccaaaagctgttgctgcagttgctccaacctgggctggtcctcttcctattgtgtttggtcgagattccagcaksmrammarggtdtt--my-----------------------------------gaa-ttc-------------------------cayga-ttc-gac-tttttgra---------------tgtagacagcttg---ttttc-----ttagcytt---------caktaccagt--------ca-gct------------------------------tgtttcmgtt----------------------------------------------------------------------------------------------------------------------------------------------------garcaytacgtr-tgaar-tw-------------------------gtactgggagagtraggggartt-------------------------------atctattccacctgatatcattt------------------cacatcawt------------------grgyc-----------aaag-cttagtt------------------------------------------------------------------tcattagattg--------------------------------------------------------------------------------------------------------------------------------------------------------------------------------------------------------------------------------------------------------------------
>I28647_M069_Malvaceae_Cheirolaena_linearis_seq1
-----------------------------------------------------------------------------------------------------------------------------------------------------------------------------------------------------------------------------------------------------------------------------------------------------------------------attttcatag-------------------tta---------------------aatttgtaatcta-ttgtgcc-ctttctgcaaa-aatg-tt-cata----------------gttttcttcttttgaat------------tatttttaatcttcagatgata--tatgggaaa---------caaac--aaatttaatcagc---------------tggtaataatt---ttctgcaattgaaacagaaaatgatttggtggtctttggagggggtcatgctgccacgatagtggttcgtgcagcaaaaaaggggttggtgaagccaaaagctgttgctgcggttgctccaacctgggctggtcctcttcctattgtgtttggtcgagattccagcatgcaatcaaggtatt--at-----------------------------------gaa-ttc-------------------------cacga-ttc-gac-gttttgga---------------tgtagacagcttg---ttt-c-----tttgcctt---------cattaccagt--------ca-gct------------------------------tgt----------------------------------------------------------------------------------------------------------------------------------------------------------------------------------------------------------------------------agtt-------------------------------atctattccacctg--atcattt------------------cacaacatt------------------ggggc-----------aaag-cttatgt------------------------------------------------------------------tcattagattgcccggtcgatttttactctttt-ggatttcataatactcagttttgca--------------------------------------------------------------------------------------------------------------------------------------------------------------------------------------------------------------------
>I28648_M070_Malvaceae_Helmiopsiella_madagascariensis_seq1
---------------------------------------------------------------------------------------------------------------------------------------------------------------------------------------------------------------------------------------------------------------------ctattaccgctgttatctacttataatcactc-------------tcaataattwcacag-------------------tta---------------------aatttgtaattta-ttgtgcc-ttttctgcara-aatg-tt-cata----------------tttttcttcttwtkrat-----------ttttttttaatcttcagatgata--tatgggaaa---------caaac--aaatttaattagy---------------tggtaataatt---ytctgcaattgaaacagaaaatgayttggtggtctttggagggggtcatgctgccrcdatagtkgttcgtgcagcaaaaaaggggttggtgaagccaaaagctgttgctgcagttgctccaacctgggctggtcctcttcctattgtgtttggtcgagattccagcatgcvaacaaggtatt--my-----------------------------------gaa-ktc-------------------------cayga-ttc-gac-tttttgga---------------tgtagrcagctws---tttyy-----twdscbty---------mwttaccagt--------ca-gct------------------------------tgtttcagtt----------------------------------------------------------------------------------------------------------------------------------------------------gagcactrcgta-tgtag-ta-------------------------gwactrggagagtaaggggagtt-------------------------------atctattccacctgwtatcattt------------------cacatcatt------------------gggcc-----------aaag-cttagtt------------------------------------------------------------------tcat---------------------------------------------------------------------------------------------------------------------------------------------------------------------------------------------------------------------------------------------------------------------------
>I28649_M071_Malvaceae_Goethalsia_meiantha_seq1
---------------------------------------------------------------------------------------------------------------------------------------------------------------------------------------------------------------------------------------------------------------------------------------tttcctaagca-tg-------------tca-ccttttcctag-------------------tta---------------------aggctgtagtttg-cagttcc-tcatctgtaat-attg-tt-ta-a---------------caatgtcttgttctgtat--------------cctttatccttagattagac----------------------------aattttatcaga-aggctat-ataactggttagtattt--attttgcgattgaaacagaaagtgatttggtagtcttcggaggaggtcatgctgctacaatagcagttcgtgccacgaaaaaggggctggtgaagccaaaagctattgctgcagttgctccaacctgggctggccccctgcctactgtatttggtcaagactccagcatgcgaacaaggtatt--tc-----------------------------------aaa-tgc-------------------------cagta-tc--tta-tatgtgga-------------------------ttg---gtt-g-----tgggcctt---------tagcattggt--------ca-ttc-------------------------------tttctat-----------------------------------------------------------------------------------att-----gtgaactt---------------aaat------------------------------------------------------------------------------------------------aactc------------------------------agcctacttaatttgatatcattt------------------cactgtgtt------------------gggcc-----------aaaa-cttaatt------------------------------------------------------------------gcattagatcacccatccaatatttatagtgccagaattctatac----------------------------------------------------------------------------------------------------------------------------------------------------------------------------------------------------------------------------------
>I28650_M072_Malvaceae_Clappertonia_ficifolia_seq1
-------------------------------------------------------------------------------------------------------------------------------------------------------------------------------------------------------------------------------------------------------------------------------------caattcccaagca-tg-------------tca-gcgtttcctag-------------------tta---------------------aggctcttgtttg-cagtgcc-tcatctgaaat-actg-tt-aaca---------------ttttgcctttctttggat--------------tcttaacccttagatgagac----------------------------aatt--atcgga-aggcaat-atagctggccaataact--attttgcaattgaaacagaaaatgatttggtggtctttgcgggaggtcatgctgccgcaatagcagttcgtgccgcaaaaaaggggttggtgaagccaaaagctattgctgcagttgctccaacctgggctggccccctgcctattgtatttggtcgagattccagcatgcaarcaaggtatt--ct-----------------------------------gag-tgt--------------------------tgta-tc--tta-tatgtgtgtg-----------gatgcagacagcttg---gct-g-----ctagcctt---------gagcagcagt--------ca-cgc-------------------------------tttctag-----------------------------------------------------------------------------------att-----gtgaacac---------------atatt-------------------------------caggcctatgtg-caatg-ta-------------------------gtactgggagagaaggggagctc------------------------------aatctaatgcactc-atatcattt------------------caacccgtt------------------ggttc-----------aaag-cttaa---------------------------------------------------------------------------------------------------------------------------------------------------------------------------------------------------------------------------------------------------------------------------------------------------------------------------------------------------
>I28652_M074_Malvaceae_Hildegardia_barteri_seq1
---------------------------------------------------------------------------------------------------------------------------------------------------------------------------------------------------------------------------------------------------------------------------------------------------------------------------------------------------------------------------------------ta-caatgcc-tcatctgcaat-aact-tt-cata---------------ttttgtcttcttctggat--------------------aactttagatgata-ttatcagaaag--tattgctcgat--aaatttaattagg-gggtaat-aaagctaggtaataatt---ttctgcaactgaaacagaaaatgatctggtggtctttggaggtggtcatgctgccacaatagtggttcgtgctgcaaaaaagaggttggtgaaaccaaaagctattgctgcagttgctccaacctgggcaggtcccctgcctattgtgtttggtcgagattccaacatgcaaacaaggtatt--ct-----------------------------------taa-tgc-------------------------cagtt-tt--gcc-tttatgga---------------tgtagacagctcg---ttt-g-----ctggcctt---------gagcactggt--------ca-tgc-------------------------------tttctag------------------------------------------------------------------------------------tt-----gtgaagtt---------------caatt-------------------------------gaggcctacgta-taaag-tag------------------------gtactgggagag-tagggaagtc-------------------------------agttactcgacctgatattatgt------------------c-------------------------------------------------------------------------------------------------------------------------------------------------------------------------------------------------------------------------------------------------------------------------------------------------------------------------------------------------------------------------------------------------------
>I28653_M168_Malvaceae_Theobroma_cacao_seq1
----------------------------------------------------------------------------------------------------------------------------------------------------------------------------------------------------------------------------------------------------------------------------------tcatgtttactaagca-tg-------------tca-tattttcttat-------------------cta---------------------aggctctagtttg----------catctgcaat-actg-tc-aaca---------------tttggtcttcctttggat--------------cttttaccctttagatgata-ttatgggaaag--tattgcaagac---aatttaattaga-aggcaat-atagcttgctaataatt---tattgcaattgaaacagaaaacgattttgtgatctttggaggaggtcatgctgccacaatagcaattcgtgcggcaaaaaaagggttggtgaagccaaaagctattgctgcagttgctccaacctgggctggccccctgcctattgtgtttggtcgagatcccagcatgcaaacaaggtatt--ct-----------------------------------gaa-ttc-------------------------cagta-ct--gcc-tttgtgaa---------------tgtggacagcttg---ttt-g-----ctggcctt---------gagaatcact--------ct-tgc-------------------------------tttctag-----------------------------------------------------------------------------------gtt-----gtgaaatt---------------taatt-------------------------------gaggcctatgtg-caagg-ta-------------------------g--ctgggagagaagcggagctc--------------------------------------------------attt------------------cactctgtt------------------gagac-----------aaag-c-tagtt------------------------------------------------------------------gcatcagatcacc------------------------------------------------------------------------------------------------------------------------------------------------------------------------------------------------------------------------------------------------------------------
>I28654_M105_Malvaceae_Pachira_aquatica_seq1
------------------------------------------------------------------------------------------------------------------------------------------------------------------------------------------------------------------------------------------------------------------------------------------tctaagca-cg-------------tca-cattctcatag-------------------tta---------------------aagcagtagtttgtttgtgct-tcaactgcaaa-actg-tt-aaca---------------ttttttcttcttttgaat--------------cttttaacctttagatgata-ttatgagaaag--tagtgctagac----atttagttagg-aggcaataatagcttgctaataatt---ttctgcaatggaaacagagaatgatttggtgatatttggaggaggtcatgctgccacaatagcagttcgtgcggcaaaaaaggggttggtgaagccgaaagctattgctgcagttgctccaacctgggccggtcccttgcctatagtgtttggtcgagattccagcatgcaaacaaggtaat--ccc---------------------------------cgaa-tgc-------------------------taata-tc--gcc-tttgcaga---------------tgtgaacagcttg---ttt-g-----ctggccta---------tagcagcaat--------ta-tact-----------------------------ttttctag-----------------------------------------------------------------------------------att-----gtgaagtt---------------taatg-------------------------------gaggccta-----------ta-------------------------gcatcggcagataacgggagttc-------------------------------gattagtccatctgatatcattt------------------caa-----------------------------------------------------------------------------------------------------------------------------------------------------------------------------------------------------------------------------------------------------------------------------------------------------------------------------------------------------------------------------------------------------
>I28655_M148_Malvaceae_Robinsonella_mirandae_seq1
-------------------------------------------------------------------------------------------------------------------------------------------------------------------------------------------------------------------------------------------------------------------------------------------------------------------------------------------------------------------------------------------------------------------------------------------------ttaattaggagattaccggatccaaaattctttcttaaatgata-ctcagagaaag--aatagctacac----atttaattagg-aggcaat-atagcttgttaacaatt--tttgtgcaatct-aacagagaatgatttggtggtcttcggagttggtcatgctaccactatagtggttcgggcagctaaaaaggggttggtgaagccaaaagctattgctgcaattgctccaacctgggctggtcccctgccgatcgtgtttggtcgagattccagcatgcagacaaggtaaa-tct-----------------------------------gaa-tg--------------------------ccata-tc--gcc-tttatgaac--------------cgcgaaaagcttgt-tttt-g-----ctggcctt---------tagtagcaag--------ta-tgc------------------------------ttttctag-----------------------------------------------------------------------------------att-----gtgaaatt---------------taatg-------------------------------gaggcctatgtg-tatgattatcatttcttgtttgctt--------gcctttagcagcaagtaag-gttttctagattgtg------aagttta-------------------------------------------------------------------------------------------------------------------------------------------------------------------------------------------------------------------------------------------------------------------------------------------------------------------------------------------------------------------------------------------------------------------------------------------------------
>I28657_M180_Malvaceae_Triumfetta_lappula_seq1
--------------------------------------------------------------------------------------------------------------------------------------------------------------------------------------------------------------------------------------------------------------------------------------------------------------------a-tgcttttataa----------------------------------------tatgcgcccttatttgctcttgca-ttgcatatgtt-gatgatg-aatttgtggaggttataattttcattgtctatgaaaa-----------tttcttttgagactatagtagtacacaaggccaaggkggctgttagattagacaattgtgagaagtgmaatwatatgtggctaaaaatkatatwkyrcaactgaaacagaaaatgatttggtggtgttygcgggaggtcatgctgccacaatwgcagttggtgcsgcdaamaaagggttggtgaagccgaaagctattgctgcagttgctccaacctgggctggtcccctgcctattgtrtttggtcgagattccaccatggaaacaaggtaygggttrstgaggagcacattaagagscccagbtattgggtgga-tgatgta---------------------taatr-tt------cttgtgaacaat----------gagggggcaattca---gtc-r----------------------cagtataaatcccatgtgta-tgca---------------------------aatcctacaa-------------------------------------------------------------------------------------------atgtaactccag-----------agatkgttcaaagcag-----------------attcaagttaacatc-caaga----------------------------------------------------------------------------------------------------------------------------------------------------------------------aaggat-------------------------------------------------------------------------------------------------------------------------------------------------------------------------------------------------------------------------------------------------------------------------------------------------------------------------------------------------------
>I28658_M160_Muntingiaceae_Muntingia_calabura_seq1
------------------------------------------------------------------------------------------------------------------------------------------------------------------------------------------------------------------------------------------------------------------------------------------------catttctg----------ttatcccattctttggcaagtacatctggttttttta-----------------ttgtgaataataaattcctggtgca-tcatctatcat-attg-tt-cata--------------attttgccttcgttagagt---------------ttagatctgttgaagaata-tta------------------------tgtgtagttcat-atggaat-gtgtctttctaacactt---attttcaagtgaaacagaaaacgaactagtggtctttggaggaggtcatgctgccacaattgcagttcgtgccacaagaaaggggttggtgaagccaaaagctatagctgccattgcacccacatgggctggcccccttcctattgtatttggtcgagattccaacatggagtctaggtatt--ct-----------------------------------gaa-tgc-------------------------cagca--------------------------------------caacctgaagtttcat-caagtagattc---------atgcatccaa--------aactgc------------------------------tattacaatc---------------------------------------------------------------------------------gttgac--gtgatgatgcatg------ttcttgatgttcc----------------tt----------------------tcaaa-ta----------------------ga---------------------------------------------------------------ttcctgatatatttcctgttaaatatacaggtatggactgctca----------------gaggt-----accttaacggccccgggttt-----------------------------------------------------------------------------------------------------------------------------------------------------------------------------------------------------------------------------------------------------------------------------------------------------------------------------------------t-----
>I9832_V002_Malvaceae_Luehea_speciosa_seq1
nnnnnnnnnnnnnnnnnnttttaactgtcaaagatgtgactgaactggtagttcatacccaaaggcagtgtccgggtttttttgttttttaaattttattttggtctttgcttgatgtcctttctttagcgtgttttctattgatgcgcgacccactctgccagttccttttctatcattctaattatgatgctttacggtgttgctgctttttcttttcgttccttttttttycctaatatttgktawttgctggttttatcttcttataktctcatgtttcctaagmw-tk-------------tya-ccttttcctag-------------------tta---------------------aggctgtrgtttg-yrgttcc-hcatctgcaat-atcd-tttaaca---------------nhdtntynytctdtvtht--------------yttttatccttagattagac----------------------------aaktttakcakn-acackat-ataacvggctwgtaatt---wttygcahttgaaacagaaaatkatttggttgtckttggaggaggtcatgctgctacaatagcagttcgtgcbgcvaaaaaggggctggtgaagccdaaagctattgcngcagttgctccaacctgggctggccccytgcctattgtatttggtcgagattccagcatgcaaacaaggtatt--cb-----------------------------------aaa-tgc-------------------------cagta-tc--tta-tatgtgg---------------------acaacttg---gtt-a-----ctggcctt---------aagca-ctgt--------ca-ttc-------------------------------tttctag-----------------------------------------------------------------------------------att-----gtgaaatt---------------aaact-------------------------------ggggcctttgta-caagg-ta-------------------------gttccgggagacaaggggaactc------------------------------aatctac---acctgatatcattt------------------cattctgtt------------------gggcc-----------agag-cttaatt------------------------------------------------------------------gcattagatsacmmwtym-awwwttwwkgkksyagatttctatcag---tagtcttacttttc--------------cctacattggggtgttcttgaacactctcctggtttatttgattatctttttggtacttgaaaatttctagggattaaatcttggtcattggaactaagagtccagcacactaccaacggaccacacagctgttggtagcctcaatccacgcattctcctctgattgcctttaaaactctcccatcagtttctt
