# Supplementary material for: Localized Phylogenetic Discordance Among Nuclear Loci Due to Incomplete Lineage Sorting and Introgression in the Family of Cotton and Cacao (Malvaceae)
Source: Front Plant Sci. 2022 Apr 13;13:850521. doi: 10.3389/fpls.2022.850521 (PMC9043901; doi:10.3389/fpls.2022.850521)
Supplement: Supplementary file 1 [file Data_Sheet_1.ZIP › Alignments_v4/L17.fasta]

>I23352_M001_Malvaceae_Bombax_ceiba_seq1
-----------------------------------------------------------------------------------------------------------------------------------------------------------------------------------------------------------------------------------------------------------------------------------------------------------------------------------------------------------------------------------------------------------------------------------------------------------------------------------------------------------------------------------------------------------------------------------------------------------------ggtgttactgtrattatggatgctggtggaatggatgcaccaata--ccccaagaacttttgaattttgtcgatatctttagcccaaatg-aaactgaacttggtcgatttacaggaatgcctact-gaaaattttgagcagattaggcaagcggctgcgaaatgtca----caaaatggt--------------------------gag------------------------------------tttt-gccacactt-aaaaa------a-tgccttcatt-----------------------------------tggcattt------------gcttaac-aaagaat--ak--atgt---tgtgagctgaaggtytcaag-------------------------taat-------ataacttttaa---------------aaatgt---------------------taactttttgaaa------taaattgtcagttt-----gtcacaaccattcr----gtattggcaacaattatggtaat-------------------------------------------------------------------------------------------------------------------------------------------------------------------------agagcaaatttttatgggcttt------------------------------------------------------------------------------ttttagytgaaggatttttttt---------
>I23353_M002_Malvaceae_Tilia_americana_seq1
--------------------------------------------------------------------------------------------------------------------------------------------------------------------------------------------------------------------------------------------------------------------------------------------------------------------------------------------------------------------------------------------------------------------------------------------------------------------------------------------------------------------------------------------------------------------------------------------------gccgcaaggagtgcaggtgttacagtaattatggatgctggtggaatggatgcaccaatg--ccccaagaactgttgaattttgttgatatctttagcccaaatg-aatctgaacttggtcgattgactggaatgcctact-gacagttttgagcagattagtcaagcagctgcaaaatgtca----caaaatggt--------------------------gag------------------------------------tttt-ggcacacct-aaaaa------a-gtcatcagca-----------------------------------tggcattt------------atttaac-tcagaat--at--at-------------------------------------------------------------------------------------------------------------------------------------------------------------------------------------------------------------------------------------------------------------------------------------------------------------------------------------------------------------------------------------------------------------------------------------------------------------------------------------------------------------
>I23354_M003_Malvaceae_Herissantia_crispa_seq1
-------------------------------------------------------------------------------------------------------------------------------------------------------------------------------------------------------------------------------------------------------------------------------------------------------------------------------------------------------------------------------------------------------------------------------------------------------------------------------------------------------------------------------------------------------------------------------------------------ggcagcaaggagtgctggtgttaccgtaatcatggatgctggtggaatggatgcaccaatg--ccccaagaacttttgaattttgttgatatttttagcccaaatg-aatctgaactcggtcgattgacgggaatgcctact-gataattttgagaagattagtcaggcggctgcaaaatgtca----cgagatggt--------------------------gag-----------------------------------ttttt-tccacacct-aaaat------a-gacattagtt-----------------------------------tggcattt------------gtttgaa-ccagaat--at--atgt---tgggacctgaagttctcagg-------------------------taat-------gtaactttgaa---------------aagtat---------------------aagcttttaagttttaaagtaaattgtct-------------caaccattcgc--ggtattggcaacaacggtggtgat------------------------------------------------------------------------------------------------------------------------------------------------------------------------ttgggcaaaattttgtcttgtttc-----------------------------------------------------catcatttct------------agttttagctgaaataa----------------
>I23355_M004_Malvaceae_Malva_arborea_seq1
----------------------------------------------------------------------------------------------------------------------------------------------------------------------------------------------------------------------------------------------------------------------------------------------------------------------------------------------------------------------------------------------------------------------------------------------------------------------------------------------------------------------------------------------------------------------------------------------------------gagtgckggtgttacattgatcatggatgctggtggaatggatgcaccaatg--ccccaagaacttttgagtcttgttgatatctttagcccaaatg-aaacygaacttggtcgactgacaggaatgcctact-gataattttgaacagattagtcaggcgrctgcaaaatgtca----caaaatggt--------------------------gagatataggggtct-tttttttcgtttcgtttgatcatttctagttttaactcaaataaa---cg-gccttgagta---gtctcga-------------------------cggcagataccaag------attttac-taatagt-taa--atgt-----------gaacgtttcagggtgttaagc----------aagttcttgt-------gaaacttggag------------ggaaaggatcggct---------------ttatttatagaagg------tgag--------------------------------------------------------------------------------------------------------------------------------------------------------------------------------------------------------------------------------------------------------------------------------------------------------------------------------------------------------------------
>I23356_M005_Malvaceae_Lavatera_assurgentiflora_seq1
---------------------------------------------------------------------------------------------------------------------------------------------------------------------------------------------------------------------------------------------------------------------------------------------------------------------------------------------------------------------------------------------------------------------------------------------------------------------------------------------------------------------------------------------------------------------------------------------------------------ctggtgttacattgatcatggatgctggtggaatggatgcaccaatg--ccccaagaacttttgagtcttgttgatatctttagcccaaatg-aaacygaacttggtcgactgacaggaatgcctact-gataattttgaacagattagtcaggcgrctgcaaaatgtca----caaaatggt--------------------------gagatataggggtct-tttttttcgtttcgtttgatcatttctagttttaactcaaataaa---cg-gccttgagta---gtctcga-------------------------cggcagataccaag------attttac-taatagt-taa--atgt-----------gaacgtttcagggtgttaagc----------aagttcttgt-------gaaacttggag------------ggaaaggatcggct---------------ttatttatagaagg------tgaggaaccg-------attagacaacctatca---------------------------------------------------------------------------------------------------------------------------------------------------------------------------------------------------------------------------------------------------------------------------------------------------------------------------------ttcctg
>I23360_M009_Malvaceae_Lagunaria_patersonia_seq1
------------------------------------------------------------------------------------------------------------------------------------------------------------------------------------------------------------------------------------------------------------------------------------------------------------------------------------------------------------------------------------------------------------------------------------------------------------------------------------------------------------------------------------------------------------------------------------------------aggctgcaaggagtgctggtgttaccgtaattatggatgctggtggaatggatgcaccaatg--ccccaagaactcttgaattccattgatatctttagcccaaatg-aatctgaacttggtcgattaacgggaatgcctact-aataattttgagcagattagtcaagcggttgcaaaatgtca----caaaatggt--------------------------gag------------------------------------tttg-tccacacct-aaaaa------agggcctcactt-----------------------------------tggcattt------------gcttaaa-cctgaat--at--atgt---tgtgacctgaagttcttaag-------------------------taat-------------------------------------------------------------------------------------------------------------------------------------------------------------------------------------------------------------------------------------------------------------------------------------------------------------------------------------------------------------------------------------------------------------------------------------------------------
>I23364_M013_Malvaceae_Grewia_sp_seq1
-------------------------------------------------------------------------------------------------------------------------------------------------------------------------------------------------------------------------------------------------------------------------------------------------------------------------------------------------------------------------------------------------------------------------------------------------------------------------------------------------------------------------------------------------------------------------------------------------ggcagcaaggagtgcaggtgtcactgtaatcatggatgctggtggaatggatgctccaatg--ccccaagaactgttgaattttgttgatattttgagcccaaatg-aatctgaacttggccgattgactggaatgcctact-gaaagttttgagcagattagtcaagcggttgcaaaatgtca----caaaatggt--------------------------gag------------------------------------tttt-gacatacct--aata------t-gtccccagcata---------------------------------gaatactt------------tttaaaacccacaat--aa--atgt---tatgagctgaagctattaaggaggga------------------atcag-------aca--------------------------------------------------------------------------------------------------------------------------------------------------------------------------------------------------------------------------------------------------------------------------------tctctgctcttckttccatttgcatctgtgtagatctatgtatagttca-------------------gaggagaacatgctgaaccatgtgcactagca--tattgcaccc-----------aaccta----------------------------
>I23367_M016_Malvaceae_Kitaibelia_vitifolia_seq1
----------------------------------------------------------------------------------------------------------------------------------------------------------------------------------------------------------------------------------------------------------------------------------------------------------------------------------------------------------------------------------------------------------------------------------------------------------------------------------------------------------------------------------------------------------------------------------------------------tgcaaggagtgctggtgttaccgtaatcatggatgctggtggaatggatgcaccaatg--ccccaagaacttttgaatyttgttgatatcttyagcccaaatg-aaacygaacttgrtcgactgacrggaatgcctact-gatrattttgagcagattagtcaggcggctgcaaaatgtca----caaaatggt--------------------------grg------------------------------------ttyt-tccacrcct-aaara------a-ggcyttagtt-----------------------------------tgrcattt------------gtttaaa-ccataaw--wt--atat---tgtgacctgaagttcttaag-------------------------taat-------ataacttttaa---------------aattat---------------------aagcttttaaaat-------------------------------------------gaattggcaacacctgtggtgat------------------------------------------------------------------------------------------------------------------------------------------------------------------------tagggaaactttttatggttctatagtttgtt----------------------------------------gcat-tattgcatgtat------agttatttc----------------------------
>I23368_M017_Malvaceae_Sterculia_apetala_seq1
------------------------------------------------------------------------------------------------------------------------------------------------------------------------------------------------------------------------------------------------------------------------------------------------------------------------------------------------------------------------------------------------------------------------------------------------------------------------------------------------------------------------------------------------------------------------------------------------aggccgctaggactgcaggtgttactgtaattatggatgctggaggaatggatgcaccaatg--cccctagaacttctaaattttgtagatattttgagcccaaatg-aaactgaacttggtcgattgactggaatgcctact-gagaattttgagcagattagtcaagcgkctgcaacatgmca----caaaatggt--------------------------gag------------------------------------ttt--ggcacacctaaaaaa------g-gttctttgtt-----------------------------------tgtcattt------------gtttaac-c----at--at--atat---tgtgacctgaagttcttaaggaa--------------------------------tgtaacttttag---------------aaatgt---------------------tatgcttgaaa--------tatattgttg-------------caaccattcg----gaagtggcaacaattgtggtaat-------------------------------------------------------------------------------------------------------------------------------------------------------------------------agggcaaacttttatct---------------gaaggact---------------------------------------------------------atctcctaattga--aggattattt-------cc
>I23369_M018_Malvaceae_Abelmoschus_esculentus_seq1
-------------------------------------------------------------------------------------------------------------------------------------------------------------------------------------------------------------------------------------------------------------------------------------------------------------------------------------------------------------------------------------------------------------------------------------------------------------------------------------------------------------------------------------------------------------------------------------------------------------tgmcggtgtcactgtaattatggatgctggtggaatggatgcaccaatg--cctgaagagcttttgaactttgttgatatctttagcccaaatg-aatctgaacttggtcgattaacgggaatgcctacc-gaaaattttgagcagattagtcaagcggctgaaaaatgtca----caaaatggt--------------------------gag------------------------------------tttt-tccacacct-aaaag------g-gggcttagtt-----------------------------------tggcattt------------gtttaaa-ccagaat--at--atga---tgtgacatg---ttctcaag-------------------------taat-------ataacttttaa---------------aaatat---------------------aagcttttaaaat-------aatttgtca-------------caaccattta----gtattggaaacaattgtggtgct---------------------------------------------------------------------------------------------------------------------------------------------------------------------------gacaaatttttatgggatgt------------------------------------------------------ttttacaagc------------gtttc----------------------------
>I23370_M105_Malvaceae_Pachira_aquatica_seq1
------------------------------------------------------------------------------------------------------------------------------------------------------------------------------------------------------------------------------------------------------------------------------------------------------------------------------------------------------------------------------------------------------------------------------------------------------------------------------------------------------------------------------------------------------------------------------------------------aggctgcaaggagtgctggtgttactgtaattatggatgctggtggaatggatgcaccaatg--ccccaagaacttttgaattttgtcgatatctttagcccaaatg-aaactgaactcggtcgatttactggaatgcctact-gaaaattttgagcagattagtcaagcggctgcgaaatgtca----caaaatggt--------------------------gag------------------------------------tttt-gcctcacct-aaaaa------c-ggccttaatt-----------------------------------tggcattt------------gcttaac-ccagaat--at--atgt---tgtgagctgaacgtcttaag-------------------------taat-------atgacttttta---------------aaatgt---------------------taacattttgaaa------taaatggtcagttt-----gtcacaa----------------------------------------------------------------------------------------------------------------------------------------------------------------------------------------------------------------------------------------------------------------------------------------------------------------------------------------------
>I23371_M137_Malvaceae_Dombeya_wallichii_seq1
-------------------------------------------------------------------------------------------------------------------------------------------------------------------------------------------------------------------------------------------------------------------------------------------------------------------------------------------------------------------------------------------------------------------------------------------------------------------------------------------------------------------------------------------------------------------------------------------------ggctgcaaggagygctggtgttaccgtaattwtggatgctggyggaatggatacaccaatg--ccccaagaactgtttaattttattgayatmtttagcccaaatg-aatctgaactggctcgattgactggaatgccaacc-gaaagttttgagcagattartcaagcagctgcaaaatgtca----aaaaatggt--------------------------gag------------------------------------tttt-dgcaawyct-aaaaa------w-gtcatcatca-----------------------------------tgacattt------------atttaac-tcagaat--at--rtrtk-ttktsykswrrwkytytwrgrmrgkww-------------------ywrr-------atwyywttwrr---------------aawwwt---------------------aaattttgaaa--------taaattcacagccc--------acaacatttca----gaag-------------------------------------------------------------------------------------------------------------------------------------------------------------------------------------------------------------------------------------------------------------------------------------------------------------------------------
>I23373_M141_Malvaceae_Quararibea_funebris_seq1
-------------------------------------------------------------------------------------------------------------------------------------------------------------------------------------------------------------------------------------------------------------------------------------------------------------------------------------------------------------------------------------------------------------------------------------------------------------------------------------------------------------------------------------------------------------------------------------------------------aaggagtgctggtgttaccgtaataatggatgctggtggaatggatgcaccaatg--ccccaagaacttttgaattttgttgatatcttcagcccaaatg-aatctgaactcggtcgattgacaggaatgcctact-gaaaattttgagcagattagtcaaggggctgcaaaatgtca----caaaatggt--------------------------gag------------------------------------cttt-tccacacct-aaaac------t-ggccttagtt-----------------------------------tggcattt------------gcttaaa-ccagagt--at--atgt---tgtgacctgaagttcttaag-------------------------taat-------gtaacttaaaa---------------aaatat---------------------taacttttaaaat-------aaattgtca-------------caaccattta----gtattggcaacaactgtggtga--------------------------------------------------------------------------------------------------------------------------------------------------------------------------aggtcaaagttttatgggctt--------------------------------------------------------------------------------------------------------------
>I23374_M142_Malvaceae_Hampea_nutricia_seq1
------------------------------------------------------------------------------------------------------------------------------------------------------------------------------------------------------------------------------------------------------------------------------------------------------------------------------------------------------------------------------------------------------------------------------------------------------------------------------------------------------------------------------------------------------------------------------------------------------------gtgctggtgttaccataattatggacgctggtggaatggatgcaccaatg--ccccaagaacttctaaagtttgttgatatctttagcccaaatg-aatctgaactccgtcgattgacgggaatgcctact-gataattttgaacagattagtcaagcggctgcaaaatgtca----caaaatggt--------------------------gag------------------------------------cttt-tccacacctgaagaa--------agccttagtt-----------------------------------tgtcattt-----------tattaaaccttaaaat--at---------------------------------------------------------------------------------------------------------------------aagcttttaaaa--------taaattgtca-------------caacaattca----gtattggcaacaactgtggcgat------------------------------------------------------------------------------------------------------------------------------------------------------------------------taccactaatttttatgtccttta------------------------------------------------------------------------------------------gatatgttt-------ca
>I23376_M145_Malvaceae_Heliocarpus_appendiculatus_seq1
-----------------------------------------------------------------------------------------------------------------------------------------------------------------------------------------------------------------------------------------------------------------------------------------------------------------------------------------------------------------------------------------------------------------------------------------------------------------------------------------------------------------------------------------------------------------------------------------------------gcaaggagtgcaggtgttactgtaattatggatgctggcggaataaatgcaccaatg--ccccaagaattgttgaagtatgttgatattttgagcccaaatg-aatcagaacttggccgattgactggaatgcctact-gaaagttttgagcagattagtcaagcggctgcaaaatgtca----caaaatggt--------------------------gag------------------------------------tatt-gacacacct-aaaat------g-gtccccagca-----------------------------------taacgttttc----------ttttaac-ccagaat--aa--atgt---tg------------------------------------------------------------------------------------gt---------------------aacttttgaaa--------t-----------------------------------------------------------------------------------------------------------------------------------------------------------------------------------------------------------------------------------------------------------------------------------------------------------------------------------------------------------------------
>I23377_M148_Malvaceae_Robinsonella_mirandae_seq1
---------------------------------------------------------------------------------------------------------------------------------------------------------------------------------------------------------------------------------------------------------------------------------------------------------------------------------------------------------------------------------------------------------------------------------------------------------------------------------------------------------------------------------------------------------------------------------------------------ctgcaaggagtgcaggtgttaccgtaattatggatgccggtggaatggatgcaccaatg--ccccaggaacttttgaattttgttgatatctttagcccaaatg-aatctgaactcggtcgattgacgggaatgcctact-gataattttgagaaaattagtcaggcggctgcaaaatgtca----caaaatggt--------------------------gag------------------------------------tttt-tccacacct-aaaat------a-ggcattagtt-----------------------------------tggcattt------------gtttaaa-ccagaat--at--atgt---tgtgaactgacgttctcaagt------------------------taac-------aaaactttgaa---------------aagtat---------------------aagcttttaaagt-------aaattgtca-------------caaccattca----gtattggcaacaatggtggtgat------------------------------------------------------------------------------------------------------------------------------------------------------------------------tagggcaaatttttgtcttgttt------------------------------------------------------catca--------------------------------------------------
>I23378_M150_Malvaceae_Ceiba_pentandra_seq1
------------------------------------------------------------------------------------------------------------------------------------------------------------------------------------------------------------------------------------------------------------------------------------------------------------------------------------------------------------------------------------------------------------------------------------------------------------------------------------------------------------------------------------------------------------------------------------------------aggctgcaaggagtgcaggtgttactgtaattttggatgctggtggaatggatgcaccatta--ccccaacaacttttgaattttgttgatatctttagcccaaatg-aaactgaacttggtcgatttacaggaatgcctact-gaaaattttgagcagattagtgaagcggctgcgaaatgtca----caaaatggt--------------------------gag------------------------------------tttt-gccacgctt-aaaaa------a-ggccttcatt-----------------------------------tggcattt------------gcttaac-tcagaat--at--atgt---tgtgagctgaaggtctccag-------------------------taat-------ataacttttaa---------------aaatgt---------------------tgactttttgaaa------taaattgtcagttt-----gtcacaaccattca----gtattggcaacaactgtggtaat------------------------------------------------------------------------------------------------------------------------------------------------------------------------------aaatttttatgggcttt------------------------------------------------------------------------------ttttagctgaaggaa----------------
>I23379_M160_Muntingiaceae_Muntingia_calabura_seq1
-------------------------------------------------------------------------------------------------------------------------------------------------------------------------------------------------------------------------------------------------------------------------------------------------------------------------------------------------------------------------------------------------------------------------------------------------------------------------------------------------------------------------------------------------------------------------------------------------------aagggcttcaggagttcctgtaattcttgatgctkgtggaatggatgcacctctt--cctccagaattgttgaaattcattgatatcttaagcccaaatg-aaactgagcttggtcgtttaactggaatgcctact-gaaacttttgagcagatcactgaagcagttgcaaagtgtta----cgaaatggt--------------------------gag------------------------------------tgta-ggcagaaca--------------------------------------------------------tgttcgcatct---------gtaatttctg-ctagtaa--attgatta---cttattttgcaagttttagggtgtgaa-----------------------------gcaagttcttgtgaaacttggtgccaaaggatctgcc---------------ttgtttttagaaggg---gagaaaccaataagacaagacmtcatagctggtgaacgagtgctagacactaccg------------------------------------------------------------------------------------------------------------------------------------------------------------------------------------------------------------------------------------------------------------------------------------------------------------------g
>I23380_M161_Malvaceae_Hibiscus_tiliaceus_seq1
------------------------------------------------------------------------------------------------------------------------------------------------------------------------------------------------------------------------------------------------------------------------------------------------------------------------------------------------------------------------------------------------------------------------------------------------------------------------------------------------------------------------------------------------------------------------------------------------aggctgcaaggagtgctggtgttactgtaattatggaygctggtggaatggatgcaccaatg--cctgaagaacttttaaactttgttgatatctttagcccaaatg-aatctgaacttggtcgattaacgggaatgcctact-gaaaattttgagcagattagtcaagcggctggaaaatgtca----caaaatggt--------------------------gag------------------------------------tttt-tccacacct-aaaag------g-ggccttagtt-----------------------------------tagcattt------------gcttaaa-ccagaat--rt--atga---tgkgacatgaagttcttaag-------------------------taat-------atcacttataa---------------taatat---------------------aagcttttaaaat-------aaatagtca-------------caactattta----gtattggcaacaactgcggggat------------------------------------------------------------------------------------------------------------------------------------------------------------------------g-----------------------------------------------------------------------------------------------------------------------------------
>I23382_M163_Bixaceae_Cochlospermum_vitifolium_seq1
------------------------------------------------------------------------------------------------------------------------------------------------------------------------------------------------------------------------------------------------------------------------------------------------------------------------------------------------------------------------------------------------------------------------------------------------------------------------------------------------------------------------------------------------------------------------------------------------aggccgcaaggagtgcaggtgttcccgtaattcttgatgctggcgggatggatgcaccaatt--ccacaagaattgtggaatttaattgatattttcagcccaaatg-aaagtgaacttggtcgtttgactggaaagccgact-gaaagttttgagcagattagtctagctgttgcgaagtgcca----tgaaatvgt--------------------------gag------------------------------------tttt-gggacgcttaagaca---------------------------------------------------gttaagattt----------ttgtttggc-atggcac--aa--atgc---tgcaatctgttgctctaactggataaca----------------cttgca------atagtttttgg-----------atgttattatttgact--------------ctgtttcgtgca--------taaattgtca-------tcctctgggcccttaa----gggtatgcatcaacttggtttaaat-----------------------------------------------------------------------------------------------------------------------------------------------------------------------------gatttttatgcttt-------------------------------------------------------------------------------------------------------------ct
>I23383_M166_Malvaceae_Pseudobombax_ellipticum_seq1
------------------------------------------------------------------------------------------------------------------------------------------------------------------------------------------------------------------------------------------------------------------------------------------------------------------------------------------------------------------------------------------------------------------------------------------------------------------------------------------------------------------------------------------------------------------------------------------------------caaggagtgctggtgttactgtaattatggatgctggtggaatggatgcaccaatg--ccccaagaacttttgaattttgtcgatatctttagcccaaatg-aaactgaacttggtcgatatatgggaatgcctact-gaaaattttgagcagattagtcaagcggctgcaaaatgtca----caaaatggt--------------------------gag------------------------------------tttt-gccacactt-aaaaa------a-ggctttcatt-----------------------------------tggcattt------------gctt--------aat--at--atgt---tgtgagctggaggtcttaag-------------------------taat-------ataacttttaa---------------aaatgt---------------------caactttttgaaa------tagattgtcggttt-----gtcacaaccattca----gca--------------------------------------------------------------------------------------------------------------------------------------------------------------------------------------------------------------------------------------------------------------------------------------------------------------------------------
>I23384_M168_Malvaceae_Theobroma_cacao_seq1
------------------------------------------------------------------------------------------------------------------------------------------------------------------------------------------------------------------------------------------------------------------------------------------------------------------------------------------------------------------------------------------------------------------------------------------------------------------------------------------------------------------------------------------------------------------------------------------------aggccgcaaggagtgcaggtgttaccgtaattatggatgctggtggaatggatgcaccaatg--ccccaagaactgttgaattttgttgatatcttgagcccaaatg-aatctgaacttggtcgattgaccggatcgtctact-gaaagttttgagcagattagtcaagcagctgcaaaatgtca----caaaatggt--------------------------gag-------------------------------------ttt-ggcacacct-aaaaa------a-gtcctcagta-----------------------------------tggcattt------------gtttaac-ccagaat--at--atgt---tgtgacctgaagttcttaaatagggt------------------gttag-------acatcttttag---------------aaatat---------------------aacttgtaaataa----------ttgtca-------------caaccattca----gaagtgacaacaattgtgataat------------------------------------------------------------------------------------------------------------------------------------------------------------------------agggtaaaattattatgggctta-------------------------------------------------------------------------------tttaattgaaggatttatttcc--------
>I23385_M169_Malvaceae_Ochroma_pyramidale_seq1
--------------------------------------------------------------------------------------------------------------------------------------------------------------------------------------------------------------------------------------------------------------------------------------------------------------------------------------------------------------------------------------------------------------------------------------------------------------------------------------------------------------------------------------------------------------------------------------------------------aggagtgcaggtgttactgtaattatggatgctggtggaatggatgcaccaatg--ccccaagaactattgaattttgttgatttctttagcccaaatg-aatctgaacttggtcgattgacaggaatgcctact-gaaaattttgagcagattagtcaagcggctgcaaaatgtca----caaaatggt--------------------------gag------------------------------------tttt-gccacacct-aaaac------a-ggccttagtt-----------------------------------tggcattt------------acttaaacccagaat--at--agg------------------------------------------------------------------------------------------------------------------------------------------------------------------------------------------------------------------------------------------------------------------------------------------------------------------------------------------------------------------------------------------------------------------------------------------------------------------------------------------------------------
>I23387_M178_Malvaceae_Malvaviscus_arboreus_seq1
-----------------------------------------------------------------------------------------------------------------------------------------------------------------------------------------------------------------------------------------------------------------------------------------------------------------------------------------------------------------------------------------------------------------------------------------------------------------------------------------------------------------------------------------------------------------------------------------------------gcaaggactgctggtgttactgtaattatggatgctggtggaatggatgcaccactt--cctgaagaacttttgaactttgttgatatctttagcccaaatg-aatctgaacttggtagattaacgggaatgcctact-gaaagttttgaacagataagtcaagcggctggaaaatgtca----caaaatggt--------------------------gag------------------------------------tttt-tccagacct-gaaag------g-gaccttagtt-----------------------------------tggcaatt------------gcttaaa-ccagaat--at--atga---taagacatg---ttcttaag-------------------------taat-------ataacgtttaa---------------aaatat---------------------aagggttcat---------------------------------------------------------------------------------------------------------------------------------------------------------------------------------------------------------------------------------------------------------------------------------------------------------------------------------------------------------------------------------
>I23388_M180_Malvaceae_Triumfetta_lappula_seq1
-------------------------------------------------------------------------------------------------------------------------------------------------------------------------------------------------------------------------------------------------------------------------------------------------------------------------------------------------------------------------------------------------------------------------------------------------------------------------------------------------------------------------------------------------------------------------------------------------ggcagcaaggagtgcakgtgttactgtaattatrgatgctggcggaatggatgcaccaatg--ccccaagaattgttgaagtatgttgayattttgagcccaaatg-aatcagaacttggccgattgactggaatgcctact-gaaagttttgagcagattagtcaagcggctgcaaaatgtca----caaaatggt--------------------------gag------------------------------------tatt-gacacacct-aaaat------g-gtccccagca-----------------------------------taacgttttc----------ttttaac-ccagaat--aa--atgt---tg------------------------------------------------------------------------------------gt---------------------aacttttgaaa--------taaattggma-------------caatcattar----kaagtggaaacagttgtggtaaat---------------------------------------------------------------------------------------------------------------------------------------------g---------------------gtaatrwagcaaatttttatgggcttatatctgatctctatagttcagaggagaaaatgctaaaatat-ttcactagcataccctgttcac------------cacttgatccgaaatatgaaa------------
>I23389_M181_Malvaceae_Pavonia_scheadiana_seq1
------------------------------------------------------------------------------------------------------------------------------------------------------------------------------------------------------------------------------------------------------------------------------------------------------------------------------------------------------------------------------------------------------------------------------------------------------------------------------------------------------------------------------------------------------------------------------------------------------------gtgctggtgttaccgtaatcatggatgctggtggaatggatgcaccaatg--ccccaagaacttttgaattttgttgatatctttagcccwaatg-aaacygaacttggtcgactgacgggaatgcctact-gataattttgagcagattagtcaggcggctgcaaaatgtca----caaaatggt--------------------------gag------------------------------------tttt-tccacamct-aaara------a-ggccttagtt-----------------------------------tggcattt------------gtttaaa-ccataat--at--atat---tgtgacctgaagttcttaag-------------------------caat-------ataactttaa----------------aattat---------------------aagcttttaaaat-------------------------------------------aaattggcaacaactgtggggat------------------------------------------------------------------------------------------------------------------------------------------------------------------------tagggcaatttttaaggttttttkyaw--------------------------------------------------katkkswtsyat------cgttatttct----------------------cctct
>I23390_M182_Malvaceae_Anoda_cristata_seq1
-------------------------------------------------------------------------------------------------------------------------------------------------------------------------------------------------------------------------------------------------------------------------------------------------------------------------------------------------------------------------------------------------------------------------------------------------------------------------------------------------------------------------------------------------------------------------------------------------ggctgcgaggagtgctggtgttaccgtaatcatggatgctggtggaatggatgcaccaatg--ccccaagaacttttgaattttgttgatatctttagccctaatg-aaaccgaacttggtcgactgacgggaatgcctact-gataattttgagcagattagtcaggcggctgcaaaatgtca----caaaatggt--------------------------gag------------------------------------tttt-tcca------------------------------------------------------------------------------------------------------------------------------------------------------------------------------------------------------------------------------------------------------------------------------------------------------------------------------------------------------------------------------------------------------------------------------------------------------------------------------------------------------------------------------------------------------------------------------------------------------------------------
>I23392_M187_Malvaceae_Ayenia_berlandieri_seq1
--------------------------------------------------------------------------------------------------------------------------------------------------------------------------------------------------------------------------------------------------------------------------------------------------------------------------------------------------------------------------------------------------------------------------------------------------------------------------------------------------------------------------------------------------------------------------------------------------gctgcaagtagcgcaggtgttactgtaattatggatgctggtggaatggatgctccaatg--cctcaggaactgttgaattttgttcatgtctttagtcctaatg-aatctgaactagcccgattgactggaatgcctact-gaaagttttgagcagattcgtcaggcagctgcacattgtca----caaaatggt--------------------------aac------------------------------------cttt-ggtacacct-aaata--------tttatcgagtt----------------------------------tggaattc------------atttaat-ctagaat--at--atgtgtgtgtgtct-------------------------------------------------gtgtgttttag---------------agatat---------------------atatttttatg--------tgaattatcacaat------tcacaatccttca-----------------ttgtgacgattt--------------------------------------------------------------------------------------------------------------------------------------------------------------------------------------------------------------------------------------------------------------------------------------------------------tt
>I23395_M236_Malvaceae_Fuertesimalva_jacens_seq1
---------------------------------------------------------------------------------------------------------------------------------------------------------------------------------------------------------------------------------------------------------------------------------------------------------------------------------------------------------------------------------------------------------------------------------------------------------------------------------------------------------------------------------------------------------------------------------------------------ctgcaaggagtgctggtgttacattgatcatggatgctggtggaatggatgcaccaatg--ccccaagaacttttgagtcttgttgatatctttagcccaaatg-aaaccgaacttggtcgactgacaggaatgcctact-gataattttgaacagatcagtcaggcggctgcaaaatgtca----caaaatggt--------------------------gagatataggggtctgtttttttcgttacgtttgatcatttctagttttaactcaaataaa---cg-gccttgagta---gtctcga-------------------------cggcagatgccaag------attttac-taatagt-taa--atgt-----------gaacgtttcag-------------------------------------------------------------------------------------------------------------------------------------------------------------------------------------------------------------------------------------------------------------------------------------------------------------------------------------------------------------------------------------------------------------------------------------------------------------------------------------
>I23396_M019_Malvaceae_Allosidastrum_pyramidatum_seq1
--------------------------------------------------------------------------------------------------------------------------------------------------------------------------------------------------------------------------------------------------------------------------------------------------------------------------------------------------------------------------------------------------------------------------------------------------------------------------------------------------------------------------------------------------------------------------------------------------tcagcaaggagtgctggtgttaccgtaattatggatgctggtggaatggatgcaccaatg--ccccaagaacttttgaactttgttgatatctttagcccaaatg-aatccgaacttggtcgattgacgggaatgcctact-gataattttgagaggattagtcaagcggctgctaaatgtca----caaaatggt--------------------------gag------------------------------------tttt-tccacacct-taaaa------caggccttactt-----------------------------------tggcattt------------gtttaaa-ccagaat--at--atgt---tgttacctgaagttctcgag-------------------------taat-------agaacttataa---------------g--tat---------------------aagcttttaaaat-------aaattgtcacaac------tcacaacca--------ttattggaaacaactgtggtgag------------------------------------------------------------------------------------------------------------------------------------------------------------------------tagggcaaatttgtgtcttgttt------------------------------------------------------gatcatatct------------aattttagctcaactaaatga------------
>I23397_M020_Malvaceae_Melochia_betonicifolia_seq1
----------------------------------------------------------------------------------------------------------------------------------------------------------------------------------------------------------------------------------------------------------------------------------------------------------------------------------------------------------------------------------------------------------------------------------------------------------------------------------------------------------------------------------------------------------------------------------------------------------gagtgcaggtgttactgttataatggatgctggtggaatggatgcaccaatg--cccaaagaacttctaagttttgttgatatcttcagcccaaatg-agtctgaacttggtcgattgactggaatgcctact-gaaagttttgagcaaattagtcaagcggttgtgaagtgtca----caaaatggt--------------------------gag------------------------------------tctc-agcacacctgaaaag--------gttctcag-------------g-----------------------tggcattt------------gttttac-ccagtat--at--atgt---tgtatcccgaagttcctaaggatgat---------------ggtattag-------acatcttctagagaag-taacttttgaaatattctgttttcttttttaatagcaacttttgaaa--------taagttgtcc-------------caataatt-----------------------------------------------------------------------------------------------------------------------------------------------------------------------------------------------------------------------------------------------------------------------------------------------------------------------------------------
>I23398_M021_Malvaceae_Sidastrum_micranthum_seq1
---------------------------------------------------------------------------------------------------------------------------------------------------------------------------------------------------------------------------------------------------------------------------------------------------------------------------------------------------------------------------------------------------------------------------------------------------------------------------------------------------------------------------------------------------------------------------------------------------------ggaatgctggtgttaccgtaatcatggatgctggtggaatggatgcaccaatg--ccccaagaacttttgaattttgttgatatcttcagcccaaatg-aatctgaactcggtcgattgacgggaatgcctact-gataattttgagaagatcagtcaggcggctgcaaaatgtca----caaaatggt--------------------------gag------------------------------------tttt-tccacacct-aaaat------t-ggcattagtt-----------------------------------tggcattt------------gtttaaa-ccagaatatat--atgt---tgtggcctgaagttctcaag-------------------------taac-------gtaactttgaa---------------aagtrt---------------------aatcttttaaagt-------aaattgtca-------------caaccattca----gtatyggcaacaacggtggtgat-------------------------------------------------------------------------------------------------------------------------------------------------------------------------------------------------------------------------------------------------------------ct------------agttttagctgaaataaatggccatcggcagcg
>I23366_M015_Malvaceae_Firmiana_simplex_seq1
--------------------------------------------------------------------------------------------------------------------------------------------------------------------------------------------------------------------------------------------------------------------------------------------------------------------------------------------------------------------------------------------------------------------------------------------------------------------------------------------------------------------------------------------------------------------------------------------------------------------gttaccgtaattatggatgctggtggaatggatgcaccaatg--cctcaagaacttttgaattttgtagatattttgagcccgaatg-aatctgaacttgctcgattgactggaatgcccact-gaaaattttgagcagattagtcaagcagctgcaaagtgcca----caaaatggt--------------------------gag------------------------------------ttttgggcacacct-aaaag------g-gtcctctgtt-----------------------------------tggcattt------------gtttaac-ccagaat--at--atgt---tctracctgaagttctcaaggta--------------------------------tgtaacttttag---------------aaatgt---------------------aacctttgaaa--------tatattgtcg-------------caaccattca----gcagtggaaac---tgtggtgat-------------------------------------------------------------------------------------------------------------------------------------------------------------------------agagcaaacttctat--------------------------------------------------------------------------------------------------gggcttttt---------
>I28591_M023_Malvaceae_Neobuchia_paulinae_seq1
--------------------------------------------------------------------tcgtatttggtagg---------------tgattagttt---------------------------------------------------------------------------------------------aataa-ttttt-----------------ctgtttaagtttatcaaatagg-------------------------------------------------------tactcta----------------------------cta-ttttttgctttgctaaaa-------------------------------------------------------tggaccttatgcg----------------------------gtagaatttactatttcact---------------ctttct--------------tttgcaaggttttctttta--------catcaatttttcgtaatt-tggtgccataacttttcaggctgcaaggagtgcaggtgttactgtaattatggatgctggtggaatggatgcaccaata--ccccaagaacttttgaattttgtcgatatcttgagcccaaatg-aaactgaacttggtcgatttacaggaatgcctact-gaaaattttgagcagattagtcaagcggctgcgaaatgtca----caaaatggt--------------------------gag------------------------------------tttt-gccacactt-agtaa------a-ggccttcatt-----------------------------------tggcattt------------gcttaac-tcagaat--at--atgt---tgtgagctgaaggtctcaag-------------------------taat-------ataacttttaa---------------aattgt---------------------tgactttttgaaa------taaattgtcagttt----------------------------------------------------------------------------------------------------------------------------------------------------------------------------------------------------------------------------------------------------------------------------------------------------------------------------------------------------------
>I28593_M024_Malvaceae_Carpodiptera_cubensis_seq1
----------------------------------------------------------------------------------------------agttggt---------------------------------------------------------------------------------------------------ggtga----------------------ttagtttaatttcattcaaggg--------------------------------------------------------tgctctg----------------------------tta-tcttttgctttgctgaaa-------------------------------------------------------tggactttaggca----------------------------gcrgtgtgttctttctttct-----------------ctct--------------ctgacagttttctttttca----------tcatattgtcataatt-ttgtgccgtaacttttcaggccgcaaggagtgcaggtgttactgtaattatggatgctggtggaatggatgcaccaatt--cccctagaactattgaattttgttgatatctttagcccaaatg-aatctgaacttggtcgattgactggaatgcbtact-gaaagttttaagcagattagtcaagcractgcaaaatgtca----caaaatggt--------------------------gag------------------------------------tttt-agca----------------------------------------------------------------tagcattt------------atgtaat-tcataat--ag--atat---ggcttcctggatgtcacaagg----------------------tctcag-------acaactcttag---------------aaacat---------------------acttttggaaa--------gaaactgtcacagc------ccaaaaccgttca----gaagcggcagc------------------------------------------------------------------------------------------------------------------------------------------------------------------------------------------------------------------------------------------------------------------------------------------------------------------------
>I28594_M025_Malvaceae_Herrania_nitida_seq1
----------------------------------------------------------aaggtgaccttggtagttgatagg---------------tgattagttt---------------------------------------------------------------------------------------------aataa-tttct-----------------cagttcaattttatccaaggg--------------------------------------------------------tactata----------------------------ct--attattgctttgctgaaa-------------------------------------------------------ggacttt----------------------------------attctgccagtgtttactct-----------ccctctttct--------------cttgctagtttttctttcat----attttttatctttttataatt-tttttctgtaatttttcaggccgcaaggagtgcaggtgttaccgtaattatggatgctggtggaatggatgcaccaatg--ccccaagaattgttgaattttgttgatatcttgagcccaaatg-aatctgaacttggtcgattgactggattgcctact-gagagttttgagcagattagtcaagcagctgcaaaatgtca----caaaatggt--------------------------gag-------------------------------------ttt-ggcacacct-aaaaa------g-gtcctcagca-----------------------------------tggcattt------------gtttaac-ccagaat---t--aagt---tgtgacctgaagttcgtaaatagggt------------------gttag-------acatcttttag---------------aaagtt---------------------aactt--------------------------------------------------------------------------------------------------------------------------------------------------------------------------------------------------------------------------------------------------------------------------------------------------------------------------------------------------------------------------------------
>I28595_M184_Malvaceae_Guazuma_ulmifolia_seq1
-------------------------------------------------gcctaatggaagttgaccttggtagttggtagg---------------tgattagttt---------------------------------------------------------------------------------------------aatga-tttct-----------------cagttcaattttatccaaggt--------------------------------------------------------tactctgct------------------------------attcttsctttgccdsa--------------------------------------------------------tggwctttatgct----------------------------gcagtgtttactctscctct-------------------------------gtcacttgctaatttttcttttat----atttttatctttttattartt-ttttgccataaattttcarkctgcaaggagtgcaggtgttacdgtaattatggatgctggtggaatggatdcaccaatg--ccccamgaactgttgaattttgttgatatattcagcccaaatgaaatctgaacttggtcgattgacbggattgcctactkdaaagttttgagcagattagtmaagcagctrcaraatgtca----caaaatggt--------------------------gag-------------------------------------ttt-ggcacacct-aaatat-------gtccttagta-----------------------------------tggcattt------------rtktwrc-mywkrak--aw--wwkt---wrkgrmytkawrttsytaartrggtgtggttgt--------ggtrttrwg------acatcttttak---------------ammmwt---------------------aacttataaa---------taaatggt----------------------------------------------------------------------------------------------------------------------------------------------------------------------------------------------------------------------------------------------------------------------------------------------------------------------------------------------------------------
>I28596_M026_Malvaceae_Ruizia_cordata_seq1
---------------------------------------------------------------------------------agaaa-----acaaataaactagktg---------------------------------------------------------------------------------------------a--------------------------------tyactggaaacagagaky---------------------------------------------------------------------------------------------attcatgaataaataaaac--------------------------------------------------------akrytykkytrt---------------------------------------ytyyrkckwcamtraratyswyttwskcwrawrkwtwtgmtwkstswkammtkwytmkttta--------aatcacwttttaatagttttggtgmcwtaacttttcaggctgcaaggwgygctggtgttaccrtaattwtggatgctggyggaatggatacaccaatg--ccccaagaactgtttaattttattgayatmtttagcccaaatg-aatctgaactggctcgattgactggaatgccaacc-gaaagttttgagcagattagtcaagcagctgcaaaatgtca----aaaaatggt--------------------------gag------------------------------------tttt-agtaaatct-aaaaa------t-gtcatcatca-----------------------------------tggcattt------------atttaac-tcagaat--atgtatgt---tttgtkctgaagttc-ttaggagggt------------------attag-------------------------------------------------------------------------------------------------------------------------------------------------------------------------------------------------------------------------------------------------------------------------------------------------------------------------------------------------------------------------------------------------------------------------------------------------------
>I28598_M028_Malvaceae_Glyphaea_brevis_seq1
--------------------------------------------------------------------------------------------------tatacatat-----------------------------------------------------------------------------------------------------------------------------------------------------------------------------------------------------------------------------------------atatattttttatttgctgaaa-------------------------------------------------------tga--cttaggct----------------------------gaagtgtttactctct---------------cttttactct--------------cttgctagtttttctttga-------catcaactttttaataatt-gtgggccataactttccaggcagcaaggagtgctggtgttactgtaattatggatgctgggggaatggatgcaccaatg--ccccaggaattgatgaattttgttgatattttgagcccaaatg-aatctgaacttggccgattgactggaatgcctact-gaaagttttgagcagattagtcaagcagctgctaaatgtca----caaaatggt--------------------------gag------------------------------------tttt-gacgtgcct-taaaa------t-gtcccaagca-----------------------------------tagcaaatttt------ttttttaaaacccagaat--aa--atgt---tgtgacctcaagtttttaaagaggtt------------------attag-------acatctttta--------------------------------------------------------------------------------------------------------------------------------------------------------------------------------------------------------------------------------------------------------------------------------------------------------------------------------------------------------------------------------------------------------------------------------------
>I28599_M029_Malvaceae_Desplatsia_dewevrei_seq1
---------------------------------------------------------------------------taatgga------------aggtgattagttt---------------------------------------------------------------------------------------------aatag-tttct-----------------cagtttgattctatccaagga--------------------------------------------------------tactccg----------------------------cta-ttcttttctttgctgaaaa------------------------------------------------------tggactttaggct----------------------------gcattgtttact-------------------ctcccttgct----------------------tttttctttga-------catcaactttttaataatc-ttgtgccataacttcacaggcagcaaggagtgcaggtgtcaccgtgattatggatgctggtggaatggatgcaccaatg--ccccaagaactgttgaattttgttgatattttgagtccaaatg-aatctgaacttggccgattgactggaatgcctact-gaaagttttgagcagattagtcaagcggttgctaaatgtca----caaaatggt--------------------------tag------------------------------------tatt-g--acacca-aaaat------atgtccccagca-----------------------------------tagcattt------------tttagac-ccagaat--aa--atgt---tgtgacctgaagtttttaaggagggg------------------attag-------acatctttcag---------------aaatgt---------------------aacatttaa----------------------------------------------------------------------------------------------------------------------------------------------------------------------------------------------------------------------------------------------------------------------------------------------------------------------------------------------------------------------------------
>I28600_M146_Malvaceae_Mortoniodendron_guatemalense_seq1
----------------------------------------------------------------------gtagttggtagg---------------tgat-------------------------------------------------------------------------------------------------------------------------------tagtttaattttatcctaggg--------------------------------------------------------tgctctg----------------------------cta-ttttatgctctgctgaag-------------------------------------------------------tggactttaggat----------------------------gcactggcttctttctctct-----------ctctctttct--------------cttacagttttctttttca---------tcaattttgtcataatt-ttgtgccttaacttttcaggcagcaaggagtgcagttgttacagtaattatggatgctggtggaatggttgcaccaatg--ccccaagaactgttgaattttgttgatatttt-agcccaaatg-aatctgaacttggtcgattgactagaatgcctact-gacagttttgagcagattagtcaagcggctgcaaaatgtta----caaaatggt--------------------------gag------------------------------------tttt-ggcacacct-aaaaa------a--tcatcagca-----------------------------------tggcattt------------ttttaac-tcagaat--aa--atgt---tg-gtcctgacaattgtaaggagggt------------------attag-------acattttt----------------------------------------------------------------------------------------------------------------------------------------------------------------------------------------------------------------------------------------------------------------------------------------------------------------------------------------------------------------------------------------------------------------------------------------
>I28601_M030_Malvaceae_Sparmannia_africana_seq1
-------------------------------------------------------------------------gttggtytaatg-------gaaggtgattygttt---------------------------------------------------------------------------------------------aataa-tttct-----------------cagtttaattttattgaaggg--------------------------------------------------------tgctytac--------------------------twtt-ttyttttctttgctaaaa-------------------------------------------------------tggactttag-----------------------------ctgcagggtttactctctct-------------------------------------tttgctagtttttgtttga-------catcaactttttaatawkt-tygtgccataacyttccaggcagcaaggagygcwggtgttaccgtgattatggatgctggcggaatggattcaccaatg--ccccaagaattgttrarttttgttgatattttgagcccaaatg-aatctgaacttggccgaytgactggaatgcctact-gaaasttttgagcagattagwcaagcagctgcaaaatgtca----yaaaatggt--------------------------gagttttg-----------------------------agttty-gacacacct---aag------t-attcccaryg-----------------------------------tagcatttt-----------mttwaaaacaagaat--aa--vtgw---tktgacctgaaggtttttaaggagggt----------------atttag-------acathtttcag---------------aaatgt---------------------aacttttgaaatg----------------------------------attag----ggagt------------------------------------------------------------------------------------------------------------------------------------------------------------------------------------------------------------------------------------------------------------------------------------------------------------------------------
>I28602_M031_Malvaceae_Mollia_sp_seq1
---------------------------------------------------------------tgttattctttttggtctaatg-------gaaggtgatgagttt---------------------------------------------------------------------------------------------aataa-tttct-----------------cactttgattctattcaaggg--------------------------------------------------------tactctg----------------------------cta-gatttttctttgctgaaa-------------------------------------------------------tggactttagggt----------------------------gcagtgtttactctctttct-----------------------------------ctctcctgytwgtytttkg-------tatcaaywtkwyawyaayt-ttgtgccrtaactttccaggcagcaargagtgcaggtgtsacyrtaattatggatgcwggtggwatggatgcaccaatg--ccccaagaactgttgaattttgttgatattttgagcccaaatg-aatctgaacttggycgattgacyggaaygcctact-gaaagtttygagcagattagtcadrctgttgcaaaatgtca----caaaatggt--------------------------rag------------------------------------tttt-racryrcyw-aaata------t-stcmccrgcr-----------------------------------tagcattttt----------krdaaac-ccavaat--aw--atgt---tgtgacctgaaattttkaggagggaa-------------------ttag-------acatctttcag---------------aawkgt---------------------aacttttgaat--------taaa--------------------------------------------------------------------------------------------------------------------------------------------------------------------------------------------------------------------------------------------------------------------------------------------------------------------------------------------------------------------
>I28603_M223_Malvaceae_Gossypium_hirsutum_seq1
----------------------------------------------------------------------------------------------------ctaattg-------------------------------------------------------------------------------------------aaggtgaacttga----------tatttgcctatttggtcttg----------------------------------------------------------------ggttctgta------------------------ctatatttttttgcttcactgata-------------------------------------------------------tggactttacatg----------------------------gtagaatttactagttcagt-----------ctctcttt--------------------cgaggtttc---------------------------------------------ttttcaggctgcraagggtgctggtgttaccgtaattatggatgctggyggaatggatgcaccaatg--ccccaagaacttctaaagttygttgatatmtttagcccaaatg-aatctgaactcrgwcgattgacrggaatgcctact-gataattttgagcagattagtcaagcggctgcaaaatgtca----caaaatggt--------------------------gag------------------------------------tttt-tctacacctgaaaaa--------ggccttagtt-----------------------------------tgtc--------------------------------------------------------------at------------------------tttat-------taaaccttaac---------------atata----------------------agctt--------------------------------------------------------------------------------------------------------------------------------------------------------------------------------------------------------------------------------------------------------------------------------------------------------------------------------------------------------------------------------------
>I28605_M235_Malvaceae_Abutilon_sp_seq1
------------------------------------------------------------------------------------------------------------------------------------------------------------------------------------------------------------------------------------------------------------------------------------------------------------------------------------------------------atgagtctgcttagctgaaag------------------------------------------------------tagagtttatctg----------------------------gcagaatttactagttcact-----------ctttcttgt---------------cttgcaagctttcttatgc---------attatttttacatattt-tggtgccataatttttcaggcagcaaagagtgctggtgttaccgtaattatggatgctggtggaatggatgcaccaatg--ccccaggaacttttgaattttgttgatatctttagcccaaatg-aatctgaacttggtcgattgacgggaatgcctact-gataattttgagaagattagccaggctgctgcaaaatgtca----caaaatggt--------------------------gag------------------------------------tttt-tacgcacgtaaaaaa--------gg-------------------------------------------------t----------------------------------atgt---tgtgacctgaagtactcaag------------------------ttaac-------aaaactttgaa---------------aagtattggcaa--------caacggtggtgattaggg--------caaat-------------------------------------------------------------------------------------------------------------------------------------------------------------------------------------------------------------------------------------------------------------------------------------------------------------------------------------------------------------------
>I28606_M033_Malvaceae_Reevesia_formosana_seq1
-----------------------------------------------------------------------------------------------------------------------------------------------------------------------------------------------------------------------------------------------------------------------------------------------------------------tactctg----------------------------ctr-ttttttactttgctgaaa-------------------------------------------------------tgttagtcagmaa----------------------------tttttacttyatctmtctct-----------ctctctytct--------------cttgcaaggttttctttt--------ccatcaaactttcataatt-ttghatcataacttttcaggccgcaaggagtgcaggtgttaccgtaatcatggatgctggtggaatggatgcaccaatg--ccccaagaactgttgaattttgttgatatcttmagcccaaatg-aatctgaacttggtcgattgactggaatgccaact-gaaagttttgagcaaattagtsaagcggctgygaaatgtca----caaaatggt--------------------------gagt----------------------------------ttttt-ggcacacct-aaaaa------a-gttgtcagta-----------------------------------tggcaatt------------atttaac-ccagaat--at--atgt---tgtgtcctgctgttc-taaggagggt------------------attag-------acatcttt----------------------------------------------------------------------------------------------------------------------------------------------------------------------------------------------------------------------------------------------------------------------------------------------------------------------------------------------------------------------------------------------------------------------------------------
>I28607_M034_Malvaceae_Mansonia_altissima_seq1
-------------------------------------------------------------------------------------------------tagctaagctc------------------------------------------------------------------------------------------ggagaagactcccatactctagctaacccttggacttcatttatcctagga--------------------------------------------------------tactctg----------------------------cta-ttttttgctttgctaaatt------------------------------------------------------gtacctttaggcg----------------------------gcaatgtttcctttct---------------ttctgtttct--------------cttgcaaggttttcttttgcatgg---------tttttcatactt-ttgtgtcatgactttttaggccgctaggagtgcaggtgttactgtaattatggatgctggtggaatggatgcaccaatg--ccccaagaactgttgaattttgttgatatcttgagcccaaatg-agtctgaacttggtcgattgactggaatgcgtact-gaaacttttgagcaaatttgtcaagcagctgcgaagtgtca----caaaatggt--------------------------aat------------------------------------tgtt-ggcacacctaaaata--------gtccttagtgtg-gctttta---------------ttttttttatcagtacttagtgtggcttttattaaac-ctagaat--at--acgt---tgcatcctcaagtccttaatgagggt------------------attac-------tcatcttttag---------------aatcag---------------------aacctt-------------------------------------------------------------------------------------------------------------------------------------------------------------------------------------------------------------------------------------------------------------------------------------------------------------------------------------------------------------------------------------
>I28608_M035_Malvaceae_Hosfordia_alata_seq1
-------------------------------------------------------------------------------------------------tgrtcgatat-------------------------------------------------------------------------------------------aagatgagtttga----------satgmattagatcaattttatcgaakgag-------------------------------------------------------------------------------------------------tctgcttygccgaaag------------------------------------------------------tggactttatctg----------------------------gcagaatttackagttcact-----------ctytcttct---------------cttgcaagctttcttatgc---------atcatttttacatattt-yggtgccscaacttttcaggcagccaagagtgctggtgttaccgtrattatggatgctggtggaatggatgcaccaatg--ccccaggaacttttgaattttgttgatatctttagcccaaatg-aatctgaacttggdcgattgacgggaatgcctact-kabaattttgaraagattagccrggctgcwgcaaaatgtca----caaaatggt--------------------------gag------------------------------------tttt-tccgcacsyaaaaaa--------ggycttagtt-----------------------------------tggcat-----------------------------------atgt---tgtgacctgaagttytcaag------------------------ttwac-------aaaactttgaa---------------aagtaa--------------------aagcttttaaag--------taaattgtca-------------caaccattca----gtattg-----------------------------------------------------------------------------------------------------------------------------------------------------------------------------------------------------------------------------------------------------------------------------------------------------------------------------
>I28609_M036_Malvaceae_Pentaplaris_davidsmithii_seq1
-----------------------------------------------------------------------------gtcag---------------tgattagttt---------------------------------------------------------------------------------------------aataa-tttct-----------------cagtttaattttatccaatgag-------------------------------------------------------ttctcta----------------------------cta-ttttttgctttgctgaaa-------------------------------------------------------tggactttacatg----------------------------gtagaatttactgtttcact-----------ctctttctct----------------tgcaagg-tttctttta--------catccttttttcaaaatt-tggtgccataacttttcaggctgcaaggaatgcaggtgttactgtaattatggatgccggtggaatggatgcaccaatg--ccccaagaacttttgaattttgttgatatctttagccctaatg-aatctgaacttggtcgattgacgggaatgcctact-gaaaattttgagcagattagtcaagcggctgcaaaatgtca----caaaatggt--------------------------gag------------------------------------tttt-tccacacct-aaaga------a-ggccttagtt-----------------------------------cagcattt-----------tgcttaaa-ccaggat--at--atgc---tgtgacctgaagttcttatg-------------------------taat-------gtaact------------------------------------------------------------------------------------------------------------------------------------------------------------------------------------------------------------------------------------------------------------------------------------------------------------------------------------------------------------------------------------------------------------------------------------------
>I28610_M037_Malvaceae_Heritiera_littoralis_seq1
--------------------------------------------------------------------------------------------------gattagttt---------------------------------------------------------------------------------------------aataa-tttct-----------------tagtttaattttatccaatggg-------------------------------------------------------tactctg----------------------------ctt-ttttttgctttgctaaaa-------------------------------------------------------tggacttgatgtg----------------------------gcagcatttcctatttcac-------------tctctctct--------------attgtgaggttttctttta--------catcaatttttcatactttttgtgccataacttttcaggccgctaggactacaggtgttactgtaattatggatgctggtggaatggatgcaccaatg--ccccaagaacttttggattttgtagatattttgagcccaaatg-aatctgaacttggacgattgactggaatgcctact-gaaaattttgagcagattagtgaagcagctgcaaaatgcca----caaaatggt--------------------------gag------------------------------------tttt-ggcgcacct-aaaaa------a-gtcctttgtt-----------------------------------tggcattt------------gtttaac-csagaat--at--atgt---tgtgacctgaagttcttaag-------------------------gaat-------gtaactcttag---------------aaa-------------------------------------------------------------------------------------------------------------------------------------------------------------------------------------------------------------------------------------------------------------------------------------------------------------------------------------------------------------------------------------------------------------------
>I28611_M062A_Malvaceae_Durio_zibethinus_seq1
--------------------------------------------------------------------------------------------------gattagtataa-------------------------------------------------------------------------------------------------tttct-----------------cagtttaattttatgcaaggg--------------------------------------------------------tgctctg----------------------------cta-ttttttgctttcctgaaa-------------------------------------------------------tggactttaggcg----------------------------gcaacatttactttctctct-----------ctctttttct--------------cktgcaaggttttctttta-------catcaa--ttttcataatt-ttgtgccataatttttcaggctgcaaggagtgcaggtgttactgtaattatggatgctggtggaatggatgcaccaatg--ccccaagaactgttgaattttgttgacatctttagcccaaatg-aatctgaacttggccgattgattggaatgcctact-gcaaactttgagcagatttgtcaagcggctgcaaaatgtca----taaaatggt--------------------------gagtt-----------------------------------------------------------------------------------------------------------tggcattt------------atttaac-ccagaat--ac--atgt---tgtatcctgaagtttttaactaacacaaaatgtcacaagaggttctgtt-------gtatttttttg------------tttgaccat---------------------atcatttttaact--aaagcaaatggcct------------tca-----------------------------------------------------------------------------------------------------------------------------------------------------------------------------------------------------------------------------------------------------------------------------------------------------------------------------------------------
>I28612_M038_Malvaceae_Brachichyton_bidwillii_seq1
-------------------------------------------------------------------------------caa---------------tgggtactct---------------------------------------------------------------------------------------------gctat-tttttg---------------cccttttaattttattcaatggg-------------------------------------------------------tattcag----------------------------cta-ttttttcctttgctaaga-------------------------------------------------------tggactttatgcg----------------------------gcagcattaaccattttac-------------tctctctct--------------attgtgaggttttctttta--------catcaatttttcgtacttcttgtgccatcacttttcaggccgctaggagtgcaggtgttaccgtaattatggatgctggtggaatggatgcaccaatg--ccccaagaacttttgaattttgtagatattttgagcccaaatg-aatctgaacttggtcgattgactggaatgcctact-gaaaattttgagcagattagtcaagcagctgcaaaatgcca----mcaaatggt--------------------------gag------------------------------------tttt-ggcacacctaaaaaa------a-atcctctgtt-----------------------------------tggcattt------------gtttaac-ccagaat--at--attt---tgtgacctgaagttctgaag-------------------------gaat-------gtaacat-----------------------------------------------------------------------------------------------------------------------------------------------------------------------------------------------------------------------------------------------------------------------------------------------------------------------------------------------------------------------------------------------------------------------------------------
>I28613_M039_Malvaceae_Eriotheca_macrophylla_seq1
------------------------------------------------------------------------------------------------------------------------------------------------------------------------------------------------------------------------------------------aagtttatccaatggg-------------------------------------------------------tactcta----------------------------cta-ttttttgctttgctgaaa-------------------------------------------------------tggaccttacgca----------------------------gtagaatttactatttcact-----------ctctctttct--------------cttgcaaggttttctttta--------catcaatttttcataatt-tggtgccataacttttcaggctgcaaggagcgctggggttactgtrattatggatgctggtggaatggatgcaccgatr--ccccaagaacttttgaattttgtcgatatctttagcccaaatg-aaactgaactcggtcgatttactggaatgcctact-gaaaattttgagcagattagtcaagcggctgcgaaatgtca----caaaatggt--------------------------gag------------------------------------tttt-gccacacct-aaaaa------c-ggccttaatt-----------------------------------tggcattt------------gcttaac-ccagaat--at--atgt---tgtgagctgaacatcttaag-------------------------ta---------atgactttta--------------------------------------------------------------------------------------------------------------------------------------------------------------------------------------------------------------------------------------------------------------------------------------------------------------------------------------------------------------------------------------------------------------------------------------
>I28614_M040_Malvaceae_Hydrogaster_trinervis_seq1
---------------------------------------------------------------------------------------------------ggcattttc------------------------------------------------------------------------------------------aagaccatcttcatctttgacatctgaccctgcaaggattctctttagaagtg----------------------------------------------------catgccacgt--------------------------tcaggttttttgcattctttaggtgg----------------------------------------------------ttggcctgacacgttgtctga--------------------tcaggagttgggtgttgttaagaagg-----------------------------ctggcattgttttgcttca------gagggaaattcctrattctgttaatattcaagttgcaaaggcarcgaggagtghag----------aawtttggatgctggwggaatggatdcaycaatg--cctcamgaactgttgagtgttgttgatattttgagcchaaatg-aatytgaacttgg-cgattgactrgaatghcaact-gaaagtkttgagcagattagtnaagcggttgc-aaatgtca----cwaaatgagcataagcagcacastaagcattyagagagagcggaggaatcacttcaba----------------tttc-aaaacagcccacaaaaggacagccacctcagcay----------------------------------tggcagtcgaaagaaa------------gcaaaga--ag--atgg-----------------------------------------------atcaaa------ccagttcatga---------------------------------------------------------------------------------gtccagt---------------------------------------------------------------------------------------------------------------------------------------------------------------------------------------------------------------------------------------------------------------------------------------------------------------------------------------------
>I28616_M042_Malvaceae_Leptonichya_maranta_seq1
------------------------------------------------------------------------------------------------cwmasctatctc----------------------------------------------------------------------------------------------------------------------------------------------------------------------------------------------------------------------------------------ctc-ctwtttgsyytgcyrara-------------------------------------------------------yksactttaggct----------------------------gcagtgtttactctctttgcc---------tttctctctctct--------ctctctckcaaggatttctctta-------cataaattttttcgtaatt-ctgtgtcataacgtttcaggcwgcaaggagcgcaggtgttactgtaattatggatgctggtggaatggatrctccaatg--ccccaagaactgttaaattttgttgatatcttgagcccwaatg-aatctgaacttggtcgattaactggaatgcctact-gaaagttttgagcagattagtcaggcagttgcaaaatgtca----camaatggt--------------------------gag------------------------------------tttt-ggcacacct-aaaaa------t-gtcctaagt--------------------------------------gcattt------------gtttaac-tcaaaat--at--atgt---tgtgacctgaaactcttaagaagggt------------------ggtag-------acat--------------------------------------------------------------------------------------------------------------------------------------------------------------------------------------------------------------------------------------------------------------------------------------------------------------------------------------------------------------------------------------------------------------------------------------------
>I28618_M044_Malvaceae_Pentace_laxiflora_seq1
tgtaaagtagaagatatattcct-----------------------ctggtctaacagaaggagaacttggtagttggttgg---------------tght-------------------------------------------------------------------------------------------------------------------------------tartttaattytattcrakgg--------------------------------------------------------tgctctd----------------------------cta-ttttttgcttttctgaha-------------------------------------------------------tggaatttaggcr----------------------------rtagtdtgtgctytyyyt-------------yyyyytttct--------------ctgacragktttycthtta--------catcaathtttbataath-ttthdcymtmacttdwyaggchrcaaggagtgcakgtgttamtgtaattatggatgctsgtggaatggatgcaycrata--cycyaasaactghtgaattttgttgatawctttagchcaaahr-aayctgaacthggtcgagwgactggaatgyctabt-daadbtttkrdgcagatmagwyaagcdrctrcaaaatgtca----craaatggt--------------------------grg------------------------------------tttt-ggyayacma-wdaaa------a-gtcatctgca-----------------------------------tagtattt------------atgtaat-tcataat--ay--mtct---ggtgtcctggatt-------------------------------------------------------------------------------------------------------------------------------------------------------------------------------------------------------------------------------------------------------------------------------------------------------------------------------------------------------------------------------------------------------------------------------------------------------------------------------------------
>I28619_M045_Malvaceae_Phragmotheca_mammosa_seq1
----------------------------------------------------------------------gtatt-tgtagg---------------tgattagttt---------------------------------------------------------------------------------------------aataa-tttct-----------------cagtttaattttatycaatgag-------------------------------------------------------ttctcta----------------------------cta-ttttttgctgtgctgaaa-------------------------------------------------------tgga-tttacgtg----------------------------gtagaatttactatttcact-----------ctctttcttt----------------tgcaagg-tttctttta--------cagcaatttttcataatt-tggtgccataacttttcaggctgcaaggagtgcaggtgttaccgtaataatggatgctggtggaatggatgcaccaatg--cccaaagaacttttgaattttgttgatatctttagcccaaatg-aatctgaacttgggagattgacgggaatgcctact-gaaaattttgagcagattagtcaagcggctgcaaaatgtca----caaaatggt--------------------------gag------------------------------------tttt-tccacacct-aaaac------a-ggycttagtt-----------------------------------tggcattt------------gcttaaa-ccagaat--at--atgt---tgtgacctgaagttcttagg-------------------------taat-------gtaacttttta---------------aaatat---------------------aaactttta----------------------------------------------------------------------------------------------------------------------------------------------------------------------------------------------------------------------------------------------------------------------------------------------------------------------------------------------------------------------------------
>I28620_M046_Malvaceae_Camptostemon_shultzii_seq1
-----------------------------------------------------------cggtgaacttggtatttggtcag---------------tgattagtwt---------------------------------------------------------------------------------------------aatwr-tttct-----------------yagttcaattttatccaatgag-------------------------------------------------------ttctcta----------------------------ctatttttttgcttcgctgag---------------------------------------------------------ggactttacatg----------------------------gtagaatttactagttcac-------------tctcttttt--------------cttgcga-gctttctttta--------cttcaatttttcataatt-tggcaccataaattttcaggttgcaaggartgctggtgttaccgtgattatggatgctggtggaatggatgcaccaatg--ccccaagaacttttgaattttattgatatctttagcccawawk-watmwrawcttggtcgattgacgggaatgcctact-gataattttgagcagattagtcaagcggctgcaaaatatca----caaaatggt--------------------------gag------------------------------------tttt-tccacacct-gaaaa------a-ggccttagt--------------------------------------------------------------------------------------------------------------------------------------------------------------------------------------------------------------------------------------------------------------------------------------------------------------------------------------------------------------------------------------------------------------------------------------------------------------------------------------------------------------------------------------------------------------------------------------------
>I28621_M153_Malvaceae_Trichospermum_sp_seq1
--------agagaaggctatcttgatgctacttgtgtacatattctcaagtcaaagttgatatcattgtaatattgtgaaggttaca----taaacttcatcctcttcagaatccaaaagctaaggtcatgggttcgttatatacag--------------------------tgaagtttttttggtctgatcaaaggtgattagtttca-----------------tggtttgattctatccaaggg--------------------------------------------------------tactgtg----------------------------cta-ttcttttctttgctgata-------------------------------------------------------tggactttaggct----------------------------acagkgtttacactyccacty---------stycyctctcc--------------mtkgcaagttwtwckwtga-------cwtcaamattttaataatt-ttgtkmcayawmtttmcagkvrncwmrgagtgcmggtgwcmcygtaattatggatgttggtggaatggatgcaccaatg--ccccaagaactgttgaathttgttgatattttgagcccaaatg-aatctgaacttggccgattgdctggaatgcctact-gaaagttttgagcagattagtcaagcrgttgcaaaatgtca----cdaratggt--------------------------gag------------------------------------tatt-gacatacct-aarta------t-gtccccagca-----------------------------------tabywtyt------------tttaaac-ccagaaw--aa--atgt---tgtgacctgaagtttttaakgaggga------------------attag-------acatctttcac---------------aaatgt---------------------aacttttgaaa--------taaattggca-------------caatcattgg----gaagtt-----------------------------------------------------------------------------------------------------------------------------------------------------------------------------------------------------------------------------------------------------------------------------------------------------------------------------
>I28623_M048_Malvaceae_Abroma_augusta_seq1
----------------------------------------------------------gagttggacttgaggct--gc-ag---------------catttactcc------------------------------------------------------------------------------------------------------------------------------------------------------------------------------------------------------ctccctt----------------------------ct--tctttctctct-------------------------------------------------------------------------------------------------------ctctctctctctctctctct-----------ctctctctct--------------cttgcaaagttttctctta-------cctcaatttttgcatactt-ttgtgtcataacttttcaggtggcaaggagtgcgggtgttactgtaattatggatgctggtggaatggatgcaccaatg--ccccaagaactgttaaattttgttgatatctttagcccaaatg-aatctgaacttggtcgattgactagaatgcctact-caaagttttgagcagattagtcaagcagctgcaaaatgtca----caaaatggt--------------------------gag------------------------------------tttt-ggcataact-gaaaa------g-gtcctcagta-----------------------------------tggcattt------------gtttaac-ccagaat--at--atgc---tttgacctgaagctcttaaggagggt------------------agtat-------wcatcttgtag---------------aaatgt---------------------aacw---------------------------------------------------------------------------------------------------------------------------------------------------------------------------------------------------------------------------------------------------------------------------------------------------------------------------------------------------------------------------------------
>I28624_M049_Malvaceae_Corchoropsis_tomentosa_seq1
------------------------------------------------------------------cttggtagttgatcag---------------tgat-------------------------------------------------------------------------------------------------------------------------------tagtttaattttatccaaggg--------------------------------------------------------tgctctg----------------------------cta-tttttggcttagctaaaa-------------------------------------------------------tggactttg--------------------------------gcagaactgaatactt------------------------t--------------ctctgacagttctctttta--------aatcactttttaatagtt-ttgtgccataactttacaggctgcaaggagtgctggtgttactgtaattatggatgctggtggaatggatgcaccaatg--ccccaagaactgttaaattttattgatttctttagcccaaatg-aaagtgaactggctcgattgactggaatgccaact-gaaagttttgagcagattagtcaagcagctgcgaaatgtca----caaaatggt--------------------------gag------------------------------------tttt-ggcacacct-aaaaa------a-gtcatcatca-----------------------------------tggcactt------------atttaac-ttagaat--at--atgt---tttgtcc---acttctttagtaggg--------------------tact-------aga---------------------------------------------------------------------------------------------------------------------------------------------------------------------------------------------------------------------------------------------------------------------------------------------------------------------------------------------------------------------------------------------------------------------------------------------
>I28625_M193_Malvaceae_Apeiba_tibourbou_seq1
-------tckgcagtgaagtcct----------------------tttggtctaatggaaggtgatcttggtarttggtagg---------------tcawyykttt----------------------------------------------------------------------------------------------awgaatttgt-----------------cartttaattttatccaaggg--------------------------------------------------------tactatg----------------------------cta-tctttttctttgctgaaa-------------------------------------------------------tggaytttaggct----------------------------ghactgtttactctctct---------------------------------------tgctagtttt---------------atcaacyytttaataatt-ttgtgccataactctccaggcagcaaggagtgcaggtgttactgtaattatggatgctggtggaatggatgcacmaatg--ccvcaagaattgttgaattttgttgatvttttgagcccaaatg-aatctgaacttggccgattgactggaatgcctact-gaaagttttgagcagattagtcaagcggctgcaaaatgtya----caaaatggt--------------------------aas------------------------------------yctt-gacacayyt-aaaag------t-gtyrscagca-----------------------------------tagcrttt------------tcytawc-ccagaat--aa--agga---sra----------------------t------------------attag-------amatctttcag---------------aaatgt---------------------aacttttgaaa--------taaattggca-------------caatcattag----gaag-ggaaaaaattgtggtaat---------------------------------------------------------------------------------------------------------------------------------------------------------------------------agcaattt-------------------------------------------------------------------------------------------------------------------------
>I28626_M226_Malvaceae_Helicteres_guazumifolia_seq1
-------------------------------------------------------------atgccctt--------------------------ctagcttagctt-------------------------------------------------------------------------------------------ggagtagactcctgtaatctagctaaccctaggactttatttatcct------------------------------------------------------------tactctg----------------------------cta-ttttttgctttgctgaaatg-----------------------------------------------------ttacctttaggtg----------------------------gcaa------------------------------tgtttct--------------cttgcaaggtttatttt---------ccataattttttcataatt-ttatgtaatgaattttcaggccgcaaggagtgcaggtgttactgtaattatggatgctggtggaatggatgcaccaatg--ccccaagaactgttgaattttgttgatatcttgagcccaaatg-agtctgaacttggtcgattgactggaatgcctact-gaaagttttgagcaaattagtcaagcagctgcaaaatgtca----caaaatggt--------------------------aat------------------------------------tatt-ggyacacct-aaaat------a-gtccttagtg-----------agggtattatacatcttttagaatcagaactccttgaataaattgtcacag-ttgtggt--a-------------atcgggaagatttttatgggcttaattt-------agttgatgaat-------ttatttcctga---------------ga--------------------------------------------------------------------------------------------------------------------------------------------------------------------------------------------------------------------------------------------------------------------------------------------------------------------------------------------------------------------------------------------------------------------
>I28628_M051_Malvaceae_Werklea_horrida_seq1
----------------------------------------------------aattaaaaggtgaacttggcatttgatcgg---------------tgatcggttc---------------------------------------------------------------------------------------------aataa-tttct-----------------cagtt-aactttagccaatgag-------------------------------------------------------ttctcaa----------------------------c---ttttttgttttcctgaaa-------------------------------------------------------tggactttacatg----------------------------gtagagtttactagttcat-------------tctttctct--------------cttgcaa-tcattcttttg--------catcaatttttcacaatt-tggcaccataacttttcaggcagcaaggagtgtcggtgtcactgtaattatggatgctggtggaatggatgcaccaatg--cctgaagaacttttgaactatgttgatatctttagcccaaatg-aatctgaacttggtcgattaatgggaatgcctact-gaaaattttgagcagattagtcaagcggctggaaaatgtca----caaaatggtg------------------------agag------------------------------------tttt-tccacacct-aaagg------g-gcctttactt-----------------------------------tggcattt------------gtttaaa-cctgaat--at--atga---tgtgac---atgttctcaat-------------------------taat-------ataact------------------------------------------------------------------------------------------------------------------------------------------------------------------------------------------------------------------------------------------------------------------------------------------------------------------------------------------------------------------------------------------------------------------------------------------
>I28629_M052_Malvaceae_Spirotheca_rosea_seq1
-----------------------------------------------------------------------------------------------------tagctt---------------------------------------------------------------------------------------------aataatttctc-----------------aagtttaagtttatccagtggg-------------------------------------------------------tactcta----------------------------cta-ttttttgttttgctgaaa-------------------------------------------------------tggaccttatgcg----------------------------gttgaattttctatttcact-----------ctctctatct--------------cttgcaaggttttctttta--------ccggaatttttcataatt-tggtgccataacttttcaggctgcaaggagtgctggtattactgtaattatggatgctggtggaatggatgcaccaatg--ccccaagaacttttggattttgtcgatatctttagcccaaatg-aaactgaacttggtcgatttacaggaatgcctact-aaaaatcttgagcagattagtcaagccgctgcgaaatgtca----caaaatggt--------------------------gag------------------------------------tttt-gctacactt-aaaaa------a-ggccttaatt-----------------------------------tggcattt------------gcttaac-ccagaat--gg--acgt---tgctagctgaaggtcttaag-------------------------taat-------ataactttaaa---------------ta-tgt---------------------taacattttgaaa------taaattgtca--------------------------------------------------------------------------------------------------------------------------------------------------------------------------------------------------------------------------------------------------------------------------------------------------------------------------------------------------------------
>I28631_M054_Malvaceae_Trochetiopsis_benjaminae_seq1
-------------------------------------------------------------------aaaggaatggaaaaagaaa-----tcaaataaaccagttg---------------------------------------------------------------------------------------------a--------------------------------tcactggaaacagagagc---------------------------------------------------------------------------------------------attcatgaataaataaaac--------------------------------------------------------ggatttgtttgt---------------------------------------ctccattgacaatcaaatccttttagtctaatggatttgataggtgatacctgattaattta--------aatcacattttaatagtttt-gtgccttaacttttcaggctgcaaggagtgctggtgttactgtaatattggatgctggtggaatggacacaccaatg--ccccaagaactgtttaattttattgatatctttagcccaaatg-aatctgaactggctcgattgactggaatgccaacc-gaaagttttgagcagattagtcaagcagcygcaaaatgtca----aaaaatggt--------------------------gag------------------------------------tttt-ggcaaacct-aaaaa------g-gccatcatca-----------------------------------tggcattt------------atttaac-tyagatt--at--atgt---tttgtcctgaagttttttrggacagt------------------atcag-------aaatcctttag---------------aa--------------------------------------------------------------------------------------------------------------------------------------------------------------------------------------------------------------------------------------------------------------------------------------------------------------------------------------------------------------------------------------------------------------------
>I28632_M055_Malvaceae_Eriolaena_candollei_seq1
-----------------------------------------------------------------------------------------------------------------------------------------------------------------------------------------------------------agcattca-----------------gtgtttcaytskraammwagagy---------------------------------------------------------------------------------------------wytyrwgrwtawyyraaatttg-------------------------------------ctgcggtttgaaattgkgatttgtttgt---------------------------------------atccattgasaatgaaatccatttagtctaatggatttgataggtgataactgattaattta--------aatmacattttaatagttty-gtgscwtaacttttcaggctgcaagkagtgctggtgttaccgtaattttggatgctggtggwatggatacaccaatg--ccccaagaactgtttaattttattgatatctttagcccaaatg-aatctgaactggstcgattgactggaatgccaacc-gaaagttttgagcagattagtcaagcagctgcaaaatgtca----aaaaatggt--------------------------gag------------------------------------tttt-ggcaaacct-aaaaac----ta-gtcatsammr-----------------------------------trryaywt------------atwtwam-yswgttw--a------------------------------------------------------------------------------------------------------------------------------------------------------------------------------------------------------------------------------------------------------------------------------------------------------------------------------------------------------------------------------------------------------------------------------------------------------------------------------------------------------------------
>I28633_M056_Malvaceae_Adansonia_digitata_seq1
---------------------------------------------------------gaaggtgaacttggtatttggtagg---------------ttattagttt---------------------------------------------------------------------------------------------wataa-tttct-----------------ctctttaattttatccaatggt-------------------------------------------------------tacgctg----------------------------cta-ttttttgccttgctgaaa-------------------------------------------------------tggayctkacgtg----------------------------gtagaattaactatttcact-----------gtcgctttct--------------cttgcaaggttttctttca--------catcaatttttcdtgatt-tdgtgccaytacttttcaggctgcaaggagtgcaggtgttactgtaattatggatgctggtggaatggatgcaccaatg--ccccaagaacttttgaattttgtcgatatctttagcccaaatg-aatctgaacttggtcgattgacaggaatgcctaca-gaaaattttgagcagattagtcaagcagbggcaaaatgtca----caaaatggt--------------------------gag------------------------------------tttt-gccacccct-aaaaa------a-tgccttwgtttgtttycaaaaaaggaaaaaaaaawkscytwrscttggcattt------------gttt-aa-cccaaaa--at--atgt---tgtgtcctgaagttttttag-------------------------taat-------gtagctt-----------------------------------------------------------------------------------------------------------------------------------------------------------------------------------------------------------------------------------------------------------------------------------------------------------------------------------------------------------------------------------------------------------------------------------------
>I28635_M058_Malvaceae_Byttneria_aculeata_seq1
-------------------------------------------------------taaaagyyrayyytsgttrktrrgwggwrayw-----------------------------------------------------------------------------------------------------------------------ttkcw-----------------cattttaatttttttcctagtga------------------------------------------------------taccctg----------------------------ttgtttgtttgctttgctgaaat--------------------------------------------------------gactttaggat----------------------------gctgtgtttactctct---------------------------------------tttacaagtttgtttttgtttttttacatcaaatatttcataytt--tgtgccataacatttcaggytgcaaggagtgcaggtgttactgtaattatggatgctggtggaatggatgctccaatg--cctcaggaactgttgacttttgttgatatctttagccctaatg-aatctgaacttggccgattgactggaatgcctact-gaaagttttgarcagattagtcaggcagctgcaaaatgtca----caaaatggt--------------------------aag-----------------------------------cttttcggtacacgt-agata--------tttctcgaga---------a-------------------------tggaattc------------atttaac-ctagaat--gt--atat----------------------------------------------------------------------------------------tgt---------------------grtctcttccg--------aaatttaccgstaa------tatcgagcagtct-----------------ct--------------------------------------------------------------------------------------------------------------------------------------------------------------------------------------------------------------------------------------------------------------------------------------------------------------------
>I28636_M059_Malvaceae_Pterospermum_pierrei_seq1
a-----------------------------------------------------------------------------------------------------------------------------------------------------------------------------------------------------------------------------------tacttcatattkatcatatgaag------------------------------------------------------------------------------------------------ttaacattaaaaaaat--------------------------------------------------------gaatttggat-----------------------------ccagtattcactttctctgataa-----------------------------------------ttttctttta--------aatcattttttcatagtt-ttgtgccataacttttcaggctgcraggagtgctggtgttactgtaattatggatgctggtggaatggatgcaccaatg--cccccagaactgttgaattttgttgatatctttagcccaaatg-aatctgaacttggtcgactgactggaatgcctact-gaaagttttgagcagattagtcaagcagctgyamaayryyacttccaawatkky--------------------------sasywwtg-------------------------------gmtt-ggyacayyyaarama--------rtcatywrycm----------------------------------wrgcmtyw------------wtwtmay-taaaasy--------------------------------------------------------------------------------------------------------------------------------------------------------------------------------------------------------------------------------------------------------------------------------------------------------------------------------------------------------------------------------------------------------------------------------------------------------------------------------------------------------------------r
>I28637_M060_Malvaceae_Duboscia_vifidiflora_seq1
--------ggaaactgcaact---------------------------------------------------------------------taaactgtaattacttaga------------------------------------------------------------------------------------taaagaggaaaa-----------------------ttggtttatgacatccgcatat-------------------------------------------------------gaccctt--------------------------------ttggatgccttaggaaaataa---------------------------------------------------------------------------------------------ggggttttagctctccctgt-----------ttctctctct--------------cttgctagttttcctttga-------catcgactttttaataatt-ttgtgccttaactttccaggcagcaaggagtgcaggtgtcactgtaattatggatgctggtggaatggatgcaccaatg--ccccaagaactgttgaaatttgttgatattttcagcccaaatg-aatctgaacttggtcgattgtccggaatgcctact-gaaagttttgagcagattagtcaagccattgcaaaatgtca----cgaaatggt--------------------------gag------------------------------------tttt---gacacct-aatat--------gtccccagca-----------------------------------tggcattt------------tttcaaacccagaat--aa--atgt---tgtgacctgaactttttaaggaggga------------------attag-------acatctttaag---------------aaatgt---------------------aacttttgaaa--------tatattggcg-------------caatcttcaaac-----------------------------------------------------------------------------------------------------------------------------------------------------------------------------------------------------------------------------------------------------------------------------------------------------------------------------------aa
>I28638_M061_Malvaceae_Basiloxylon_brasiliensis_seq1
----------------ttgttctaa------------------------------tggaaagtgaacttggtatctggtagg---------------tgattagttt---------------------------------------------------------------------------------------------aataa-tttct-----------------cagtttaattttatccaatggg-------------------------------------------------------tactctg----------------------------cta-ttttttgctttgctgaaa-------------------------------------------------------tggactttatgca----------------------------gcagcatatactatttca---------------ttccctct--------------attgtgaggttttctttta--------catcaatttttc------------ccataacttttcaggctgctcggagbgcaggtgttactgtaattatggatgctggtggaatggatgcaccaatg--cctctagaacttttgaattatgtagatattttcagcccaaatg-aaactgaacttggtcgattgactggaatgcctact-gaaaattttgagcagattagtcaagcggctgcaaaatgcca----caaaatggt--------------------------gag------------------------------------tttt-ggcacacct-aaaaa------a-gtcctctgtt-----------------------------------tgtcattt------------gtttgac-c----at--at--attt---tgtgacctgaagttcttaag-------------------------gaat-------gtaacttttag---------------aaatgt---------------------aatgtctgaaata------tat---------------------------------------------------------------------------------------------------------------------------------------------------------------------------------------------------------------------------------------------------------------------------------------------------------------------------------------------------------------------
>I28640_M062B_Malvaceae_Diplodiscus_paniculatus_seq1
------------------------------------------------------------------cttggtagttggttgg---------------tgat-------------------------------------------------------------------------------------------------------------------------------yrgwtyawttctattcaagtg--------------------------------------------------------tgcyytr----------------------------vwh-wyttttvcttytctsayw-------------------------------------------------------tggaatttaggca----------------------------ryadyktbytcthtctct-------------ctctctttct--------------ctgactaggttttctttta--------catcaatttttcataatt-ttttgccataacntttcaggctgcaaggartgcwgktgttactgtaattayggatgctggtggaatsgatgcaccwatr--ccmcaagamctgttgaattttgttgatatctttagcccaaayg-aatctgaacttggtcgagtgactgsaatgccnact-gaaacttttgagcagataartcaagcrgcygcaaaatgtca----caaaatggt--------------------------grg------------------------------------tttt-ggcahaccw-aaaaa------d-gtcatctkca-----------------------------------tagyattt------------atgtwwt-tcrtact--at--atcc---ggtgk---------------------------------------------------------------------------------------------------------------------------------------------------------------------------------------------------------------------------------------------------------------------------------------------------------------------------------------------------------------------------------------------------------------------------------------------------------------------------------------------------
>I28641_M063_Malvaceae_Brownlowia_peltata_seq1
----------------------------------------------------taacagaaggagaacttggtagttggttgg---------------tgtt-------------------------------------------------------------------------------------------------------------------------------tagtttaattctattcaaggg--------------------------------------------------------tgctctg----------------------------cta-ttttttgcttttctgawa-------------------------------------------------------tggaatttaggca----------------------------gtagtgtgttctttctct-------------ctytctttct--------------ctracaagdtttyctytta--------catmaatttttcatawtc-ttttgccataacytttcaggctgcaaggwgtgcaggtgttactgtaattdtggatghtggtggaatggatgcaccwadrccccccaagaactdntgaattttgttgatatctttagcccaaatd-aatctgaacttggtcgagtgactggaatgcctaht-baaagttttgagcagahaagtcaagcggchgcaaaatgtca----cgaaatggt--------------------------gag------------------------------------tttt-ggcacacct-aaaaa------a-gtcatcttca-----------------------------------tagcattt------------aygtaat-tyrwact--at--atcc---ggtgtcytggattyacaaggag--------------------wtatcwr-------acaacttctag---------------aaacat---------------------rcttttttgaa-------agaaat-------------------------------------------------------------------------------------------------------------------------------------------------------------------------------------------------------------------------------------------------------------------------------------------------------------------------------------------------------------------
>I28642_M064_Malvaceae_Burretiodendron_esquirolii_seq1
--------------------------------------------------------------------------------------------------------------------------------------------------------------------------------------------------------------------------------------------------------------------------------------------------------------------------------------------------------ttttttgctttgtgaaaa-------------------------------------------------------cggactataggcg----------------------------gcagtgtatacttyct---------------------------------------ctgacagrtttctgttaaa----------tcagttattcatagtt-ttttgccattacttttcaggctgcaaggagtgctggtgttacagtaattatggatgctggtggaatggatgcaccaatg--ccccaagagctgttgaattttattgatatctttagcccaaatg-aatctgaactcggtcgattgactgaaatgcctact-gaaagttttgagcagattagccaagcagctgcaaaatgtca----caaaatggt--------------------------cag------------------------------------tttt-ggcacacat-aaaaa--------stcataatct-----------------------------------tggtattt------------------------------------------------------------------------------------attag-------aca---------------------------------------------------------------------------------------------------------------------------------------------------------------------------------------------------------------------------------------------------------------------------------------------------------------------------------------------------------------------------------------------------------------------------------------------
>I28644_M066_Malvaceae_Thomasia_solanaceae_seq1
----------------------------------------------------------------------gtagttggtagg---------------tgattggctt---------------------------------------------------------------------------------------------aataa-tttct-----------------tactttaattttatttaacgg--------------------------------------------------------tgctctg----------------------------cta-tttcttgctttgctgaaa-------------------------------------------------------tggactttgagct----------------------------gcagtgtttactctctctct-----------ctctctctctca--------cacacacacaagcttttctttga-------cataaattttttcataatt-ttgtgccgtaacttttcaggctgcaaggagtgcaggtgttactgtagttatggatgctggtggaatggatgcaccaatg--ccccgagaactgttgaattttgttgatatcttcagcccaaatg-aatctgaacttggtcgattgactggaatgcctact-gaaagttttgagcagattagtcaagcagttacaaaatgtca----caaaatggt--------------------------gag---------------------------------------------cacct-aaact------g-atcctcgtta-----------------------------------tagcattt------------gttttac-ccagaat--at--atgt---tgtga-ctgaagttcttaaggatggt------------------attgg-------acatcttttcg---------------aaatgt---------------------aactttgaaaa--------gaatttgtga-------------c------------------------------------------------------------------------------------------------------------------------------------------------------------------------------------------------------------------------------------------------------------------------------------------------------------------------------------------------
>I28645_M067_Malvaceae_Guichenotia_ledifolia_seq1
-------------------------------------------------------------------ttggtagttggtagg---------------tgattggctt---------------------------------------------------------------------------------------------aataa-tttct-----------------tactttaattttatttaacac--------------------------------------------------------tgctctg----------------------------cta-tttcttcctttgctgaaa-------------------------------------------------------tggactttaagct----------------------------gcagtgtttattctctctct-----------ctctctctct----------cacacacacaagcttttctttga-------catcaattttttcataatt-ttgtgccgtaacttttcaggctgcaaggagtgcaggtgttactgtagttatggatgctggtggaatggatgcaccaatg--ccccgagaactgttgaattttgttgatatctttagcccaaatg-aatctgaacttggtcgattgactggaatgcctact-gaaagttttgagcagattagtcaagcagttacaaaatgtca----caaaatggt--------------------------gag---------------------------------------------cacct-aaact------g-atcctcggta-----------------------------------tagcattt------------gttttac-ccagaat--at--atgt---tgtgacctgaagttcttaaggatggt------------------attag-------acatcttttcg---------------aaatgt---------------------aacttttaaaa--------gaatttgtca-------------cagccag------------------------------------------------------------------------------------------------------------------------------------------------------------------------------------------------------------------------------------------------------------------------------------------------------------------------------------------
>I28647_M069_Malvaceae_Cheirolaena_linearis_seq1
--------------------------------------------------------------gaaacaaaggaatggaaaaaaaaa-----acaaataaaccagttg---------------------------------------------------------------------------------------------actagcatgca-----------------gagtttcactggaaactgagagc---------------------------------------------------------------------------------------------gttcatgaataaataaaat--------------------------------------------------------ggatttgtttgt---------------------------------------atccattgacaatgaaatacttttagtctaa-----ttgattggtgataactgattagttta--------aatcacattttaatagtttt-gtgccttaacttttcaggctgcaaggagtgctggtgttaccgtaattttggatgctggtggaatggacacaccaatg--ccccaagaactgtttaattttattgatatctttagcccaaatg-aatctgaactggctcgattgactggaatgccaacc-gaaagttttgagcagattagtcaagcagctgcaaaatgtca----aaaaatggt--------------------------gag------------------------------------tttt-ggctaacct-aaaaa------a-g---tcacca-----------------------------------tggcatat------------atttaac-tcagaat--at--atgt---tttgtcctttagaaatataaattaag------------------aactaaattgtcaaatcc------------------------------------------------------------------------------------------------------------------------------------------------------------------------------------------------------------------------------------------------------------------------------------------------------------------------------------------------------------------------------------------------------------------------------------------
>I28648_M070_Malvaceae_Helmiopsiella_madagascariensis_seq1
-------------------------------------------------------------------------------------------------tdbayaggtg---------------------------------------------------------------------------------------------a--------------------------------tyactggaaacagwg----------------------------------------------------------------------------------------------------atgaataaataaaay--------------------------------------------------------krrtttrwttktmtccawkg-------------------ryrstswrmtmyttttdgyytcactaagawtgrmtttgvyagrwdwtwayactttctctgamatkwytmdttta--------aatcacwttttaatagttatwgtgccwtaacttttcaggctgcaagkagtgctggtgttaccrtaattwtggatgctggyggaatggatacaccaatg--ccccaagaactgtttaattttattgayatmtttagcccaaatg-aatctgaactggctcgattgactggaatgccwacc-gaaagttttgagcagattagtcaagcagctgcaaaatgtca----aaaaatggt--------------------------gag------------------------------------tttt-rgmwaayct-amaaa------w-gtcatcayca-----------------------------------trgcattt------------atttaac-tcagaat--atgtatgt---tttgtsctgaagttctttaggasrgt------------------atyag-------atmtymtttag---------------aaat------------------------------------------------------------------------------------------------------------------------------------------------------------------------------------------------------------------------------------------------------------------------------------------------------------------------------------------------------------------------------------------------------------------
>I28649_M071_Malvaceae_Goethalsia_meiantha_seq1
----------------------------------------------------------gaagtctttttggtctcatgaaag--------------gtgattagttt---------------------------------------------------------------------------------------------aatgg-tttct-----------------cactttgattctaactaagggt-------------------------------------------------------------------------------------------------------------aaa-------------------------------------------------------tggactttaggct----------------------------gcagtgtttgctctccctctt---------tctctccctct--------------ctagctagtttttctttga-------catcaactttttaatagtt-ttgtgccataactttccaggcagcaaggagtgcaggtgtaacagtaattatggatgctggtggaatggatgcaccaatg--cctcaagaactgttgaattttgttgatacttttagcccgaatg-aatctgaactcggccgattgaccggaatgccaact-gaaaattttgagcagattagtcaagccgttgcaaaatgtca----tgaaatggt--------------------------gag------------------------------------tttt-gacccacct-aaatc------t-gtcccaagca-----------------------------------aagcattt------------tttcaaacccagaat--aa--atgt---tgtaacctgaactttttaaggaggga------------------attag-------a-----------------------------------------------------------------------------------------------------------------------------------------------------------------------------------------------------------------------------------------------------------------------------------------------------------------------------------------------------------------------------------------------------------------------------------------------
>I28650_M072_Malvaceae_Clappertonia_ficifolia_seq1
--------------------------------------------------tctaatgtaaggtgatgttggtagttggtagg---------------tcattcrtwt---------------------------------------------------------------------------------------------aawaratttct-----------------cagtttaatytyatckaaggg--------------------------------------------------------tactmcta--------------------------cytt-ttwtyttctttgcagaaa-------------------------------------------------------tggagtctaggct----------------------------gcagwgtgtactctctttc-----------------tctct--------------gttkctagtttttctttga-------catcatatwtttaataatt-ttgthcyataactttccaggcwgcaaggagtgcaggtgttnctgtaattatggatgctggcggaatggakgcaccaatg--ccccaagaattgttgaaktttgttgatattttgagcccaaatg-aatcagaacttggccgattgactggaatgcctact-gaaarttttgagcagattagtcaagcgkctgcaaaatgtca----caaaatggt--------------------------gag------------------------------------tatt-gwcacacct-aaaat------t-gtccccagca-----------------------------------trgmatct------------ttttaac-ccdgaat--ad--atgt---tg------------------------------------------------------------------------------------gw---------------------aacttttgaaa--------taaattggca-------------craycattag----gaagtggaaacaattgtggtaay-------------------------------------------------------------------------------------------------------------------------------------------------------------------------atrgcagatttttg---------------------------------------------------------------------------------------------------------------------
>I28653_M168_Malvaceae_Theobroma_cacao_seq1
--------------------------------------------------------------------------------gg---------------tgattagttt---------------------------------------------------------------------------------------------aataa-tttct-----------------cagttcaattttatccaaggg--------------------------------------------------------tactcta----------------------------ct--attcttgctttgctggaa-------------------------------------------------------ggacttt----------------------------------attctgccagtgtttactct-----------ccctctctct--------------cttgctggtttatcttttat----attttttatctttttataatt-tttttccat-atatttcaggccgcaaggagtgcaggtgttaccgtaattatggatgctggtggaatggatgcaccaatg--ccccaagaactgttgaattttgttgatatcttgagcccaaatg-aatctgaacttggtcgattgaccggatcgtctact-gaaagttttgagcagattagtcaagcagctgcaaaatgtca----caaaatggt--------------------------gag-------------------------------------ttt-ggcacacct-aaaaa------a-gtcctcagta-----------------------------------tggcattt------------gtttaac-ccagaat--at--atgt---tgtgacctgaagttcttaaatagggt------------------gttag-------acatcttttag---------------aaatat---------------------aacttgtaaataa----------ttgtca-------------caacca-------------------------------------------------------------------------------------------------------------------------------------------------------------------------------------------------------------------------------------------------------------------------------------------------------------------------------------------
>I28654_M105_Malvaceae_Pachira_aquatica_seq1
---------------------------------------------------------------------------------------------------------------------------------------------------------------------------------------------------------------tctc-----------------agttttaagtttatccaatggg-------------------------------------------------------tactcta----------------------------cta-ttttttgctttgctgaaa-------------------------------------------------------tggaccttacgca----------------------------gtagaatttactatttcact-----------ctctctttct--------------cctgcaaggttttc-ttta--------catcaaattttcataatt-tggtgccataacttttcaggctgcaaggagtgctggtgttactgtaattatggatgctggtggaatggatgcaccaatg--ccccaagaacttttgaattttgtcgatatctttagcccaaatg-aaactgaactcggtcgatttactggaatgcctact-gaaaattttgagcagattagtcaagcggctgcgaaatgtca----caaaatggt--------------------------gag------------------------------------tttt-gcctcacct-aaaaa------c-ggccttaatt-----------------------------------tggcattt------------gcttaac-ccagaat--at--atgt---tgtgagctgaacgtcttaag-------------------------taat-------atgacttttta---------------aaatgt---------------------taacatt------------------------------------------------------------------------------------------------------------------------------------------------------------------------------------------------------------------------------------------------------------------------------------------------------------------------------------------------------------------------------------
>I28655_M148_Malvaceae_Robinsonella_mirandae_seq1
a-----acccaaaatgtaacttcaamgatcactgaattgag------------aaggcaacaatgtttatatgatctatgta---------------agatgagttt---------------------------------------------------------------------------------------------gaaa--tgcat-----------------tagatcaattttatccaatgag-------------------------------------------------------------------------------------------------tctccttagctgaaa------------------------------------------------------------------------------------------------gtagagttta------------------------------t--------------ctggcagaattttgcctca------------agtttttcataatt-tggtgcaataacttttcaggctgcaaggagtgcaggtgttaccgtaattatggatgccggtggaatggatgcaccaatg--ccccaggaacttttgaattttgttgatatctttagcccaaatg-aatctgaactcggtcgattgacgggaatgcctact-gataattttgagaaaattagtcaggcggcwgcaaaatgtca----caaaatggt--------------------------gag------------------------------------tttt-tccacacct-aaaat------a-ggcattagtt-----------------------------------tggcattt------------gtttaaa-ccagaat--at--atgt---tgtgaactgacgttctcaagt------------------------taac-------aaaactttgaa---------------aagtat---------------------aagctttta----------------------------------------------------------------------------------------------------------------------------------------------------------------------------------------------------------------------------------------------------------------------------------------------------------------------------------------------------------------------------------
>I28656_M002_Malvaceae_Tilia_americana_seq1
-------------------------------------------------------tggaaggtgaacttggtatttggtagg----------------gattagttt---------------------------------------------------------------------------------------------aaaat-tttct-----------------cagtttaattttatccaatkgg-------------------------------------------------------trctctg----------------------------ctatttttttgctttgctgaaa-------------------------------------------------------tggwctwtasgma----------------------------gcagyrtktactmtytcwct-----------ctytctctctttm----tctytctctkrcaargwttkyttttw--------mmwymawytttcataatt-ttktgccwtaacttttcaggccgcaaggagkgyaggtgttacwgtaattatggatgctggtggaatggatgcaccaatg--ccccaagaactdttgaattttgttgatatcttkagcccaaatg-aatctgaacttggtmgattgactggaatgcctact-gamarttttgagcagattagtcaagcrgctgcaaaatgtca----caaaatggt--------------------------gag------------------------------------tttt-ggcacacct-aaaaa------a-gtcatcagyw-----------------------------------tggcattt------------rtttaac-ycagaat--at--atgt---tgygwcctgaagttsttaaggarkgt------------------attag-------acaacttttgr-----------------------------------------------------------aataaattgtca-------------caacca-------------------------------------------------------------------------------------------------------------------------------------------------------------------------------------------------------------------------------------------------------------------------------------------------------------------------------------------
>I28657_M180_Malvaceae_Triumfetta_lappula_seq1
----------------------------------------------------------------------atagttggtaggtt------------attattcattt---------------------------------------------------------------------------------------------aataaatttyt-----------------cagtttaattttatc-aaggg--------------------------------------------------------tact-------------------------------ctg-cctttttttgtgyagaaa-------------------------------------------------------tggagtctwgrct----------------------------gcagtgtgcactctctttc-----------------wctcy--------------gttgctagtttctctttga-------cattatattyttartaatt-ttgtkccctaactttccaggcagcaaggagtgcakgtgttactgtaattatrgatgctggcggaatggatgcaccaatg--ccccaagaattgttgaagtatgttgayattttgagcccaaatg-aatcagaacttggccgattgactggaatgcctact-gaaagttttsagyagattagtcaagcggcygcaaaatgyca----caaaatggt--------------------------kag------------------------------------tatt-gacacacct-aaaat------g-gtcccyagca-----------------------------------taacgttttc----------ttttaac-ccagaat--aa--atgt---tg------------------------------------------------------------------------------------gt---------------------aacttttgaaa--------taaattggaa-------------caatcattaa----taagtggaaacagttgtggtaaa------------------------------------------------------------------------------------------------------------------------------------------------------------------------------------------------------------------------------------------------------------------------------------------------------------
>I28658_M160_Muntingiaceae_Muntingia_calabura_seq1
-------------------------------------------------------------------------------------------------ttatccatgtc------------------------------------------------------------------------------------------ataaaga---------------------tttgactaagttttatgttgcatttg---------------------------------------------------catgcacgtt--------------------------tgtgatattttccaatatgaagctgc----------------------------------------------------ttaactcagaggaaatgttta--------------------ataatattcatccact---------------------------------------ttaaccaactttcatcctgta------------ttctccttagttgcattcttttctctctccaggctgcaagggcttcaggagttcctgtaattcttgatgctggtggaatggatgcacctctt--cctccagaattgttgaaattcattgatatcttaagcccaaatg-aaactgagcttggtcgtttaactggaatgcctact-gaaacttttgagcagatcactgaagcagttgcaaagtgtta----cgaaatggt--------------------------gag------------------------------------tgta-ggcagaaca--------------------------------------------------------tgttcgcatct---------gtaatttctg-ctagtaa--attgatta---cttattttgcaagttttagggtgtgaa-----------------------------gcaagtt----------------------------------------------------------------------------------------------------------------------------------------------------------------------------------------------------------------------------------------------------------------------------------------------------------------------------------------------------------------------------------------------------------------------------------------c
>I9832_V002_Malvaceae_Luehea_speciosa_seq1
-------ctgaagatgtgtttatgtcttgtcaaaagtag-------------tagggagggatctccttaactatatgtaaaacaagagttaaaaagtagctaatttgtcttgcc---------gttgccaaatttgttaaatacaatatctttaaattgagtagttgactactgttattcttttttttttcctgtttaaggtcattttct--------tggaacgtttatgatgaatttgtgcaataaggatcttttctcatcagagccattgtgtttccatcagccttagtaagttttagttaagctttgaggtcttgaacatctcagtcattagtcattctccacttgtttggttgaagaactgatacatagtgccaagaatcaatggcaaggtagtggaacataatctga---gggccttcaggtttaaaaaagggaaggaaaacagtgaggctgcagtgtttactctctctct-----------------------------------ctcggtagtttttatttgg-------catcaactttttactaatt-ttgtgccataactttcaaggcagcaaggagtgcaggtgtcaccgtaattatggatgctggtggaatggatgaaccaatg--cctcaagaactgttgaattatgttgatattttgagcccaaatg-aatctgaacttggccgattgactggaatgcctact-gaaagttttgagcagattagtcaagcggttgcaaaatgtca----caaaatggt--------------------------gag------------------------------------tttt-gtcacccct-aaatg------t-gttcctagcatc---------------------------------aagcattt------------tttcaaacccagagt-------------tgtgacctgaacttgttaaagaggga------------------attag-------acatctttcag---------------aaatgt---------------------aacttttgaaa--------taaattggca-------------caatcgttgg----gaagttgaaacaattgtggtaatgtagcaagttaggggcttattttaattgaaggattatttttcctgagagagtatgggggcgattctgtttttgtgaactatccaaataaaacagctccaagtatatgttgttgctgtgtttgtttattgcatgtgtagttacttctcttctcttcattctattttcatctctcttaatct-tatatagttca-------------------gaggagaacatgctgaaacatgtccactagca--ttgcccacccacatgctgcaaaatttgtaactggattaggttgtt----------
