# Supplementary material for: Localized Phylogenetic Discordance Among Nuclear Loci Due to Incomplete Lineage Sorting and Introgression in the Family of Cotton and Cacao (Malvaceae)
Source: Front Plant Sci. 2022 Apr 13;13:850521. doi: 10.3389/fpls.2022.850521 (PMC9043901; doi:10.3389/fpls.2022.850521)
Supplement: Supplementary file 1 [file Data_Sheet_1.ZIP › Alignments_v4/L50.fasta]

>I28591_M023_Malvaceae_Neobuchia_paulinae_seq1
---------------------------------------------------------------------------------------------------------------------------------------------------------------------------------------------------------------------------------------------------------------ccacccgtaagcaag-----------------------gaat------------------caatttaa-------------------ttcgatttttcat----------------------------------ttttggtcaggaaaagggagctactcgatt---------------------attaagg---------------ctctca-gtctctgtgggtgacg-ggtga-----------------g-----------------cttccgttccatcc-------a-ttcttagttgct------aattg----------------------------------aataca--------ccgtct---------------------------tttga----------tcg---------gaccatgaaattccgatacgccatggtttgctcatccaaccagaaccggagcatggaggcccactctctcctcaagaagcaaggtttcgacgtctcctcctacggcacgggggctcacgtcaagctccctgggccctctctccgagagcccaacgtctacgagtttgggaccccttacaagcacatgttcgacgacctccgccgcaaagaccccgaattgta-a-tctt-----ctcttctgt-gcccc-------------ttttacttaactgat---------------tttcatttccgatttct---aac-------------------aaaactg-----------aaata-----gaaatat-----------------------------------------------------------------------------------------------------------------------------------------------------------------------------------------------------------------------------------------------------------------------------------------------------------------------------------------------------------------------------------------------------------------------------------------
>I28592_M188_Cytinaceae_Bdallophytum_americanum_seq1
----------------------------------------------------------------------------------------------------------------------------------------------------------------------------------------tctt------------------------------------------------------------------------------------------------------------------------cgataattggtggaatcc-----------gcaaacgccgctttcatgcatttggagaactgaa--------------------------------------------------------------------------------------------------gcgctagagaaacagg-----------gaataaagcaaag--------------------------------------aacagaaagctgattctcgttgttagaagg----------------------------------------------------------------------------cttgg-----------------gggaaaataatgaaatatcggtatgcgatggtatgctcatcgaaccagaatcgaagcatggaagcccattcgctgctaaagaagcagggcttcgatgtttcttcctacggaacaggcgcccacgtgaagcttcctggaccctccctcagggaacccaacgtctacgactttggcactcgctacgatcagatgctcgacgatctccgctgtaaagatcctgatctgtakgctktc-ktttgacttccgtggttatttctcaatgktctttttccttcactctttct------------tctgatttctgatgttt--------------attc-----aaaatattc---------------------agagaaagagtttcgttttttttactattgtcatgtaattctattggaaaaatagatacaa----------------------------------------------------------------------------------------------------------------------------------------------------------------------------------------------------------------------------------------------------------------------------------------------------------------------------------------------------------------------------------g
>I28593_M024_Malvaceae_Carpodiptera_cubensis_seq1
-------------------------------------------------------------------------------------------------------------------------------------------------------------------------------------------------------------------------------------------------------------------gaaaaagcggtccata--------tcaagaatatgaaa-atggc------------cgg-------------------------gcctttattgtaaacat-------------------------------------tttaaagaaaaattggtcggct---------------------at------------------------------cttatggg-cagg-ggtgagg-----gaagtgttgag-----------------ct---------------at--a-ctagaaa-----------aaccga--------------------------------caata----------ctagta---------------------------tttgg----------tta----------accatgaaataccggtacgccatggtttgctcatccaaccagaaccggagtatggaggcccactttcttctgaagaagcagggtttcgacgtctcctcctacgggacgggggctcacgtcaagcttcctgggccttccctcagagaacctaacgtctacgattttggaaccccttacaagcaaatgttcgacgacctccgccgcaaagaccccgaactgta-a-tcct-----ttcttgtct-gctttg------------ctctgcct----------------------ttttacttacgatttgt---aat-------------------aaaattg------------aaaa-----ccagagtggg---------tct----------------------------ttcaggtacaagcgtaatggcatattgcctatgcttaaaagaaactcaagcgtgaaattggcaccccaacgttg--------------------------------------------------------------------------------------------------------------------------------------------------------------------------------------------------------------------------------------------------------------------------------------------------------------------
>I28594_M025_Malvaceae_Herrania_nitida_seq1
----------------------------------------------------------------------------------------------------------------------------------------------------------------------------------------------------------------------------------------------------------taaaagtacctaaataccctcaaca------------ttaaacaaaa-ct----------------ggtctagttcttctttg---------tccggctttgaac-------------------------------------------------------------------------------------atatacc---------------ctggcg-ggttcaggcgttgaggcagcgag----------tgttgtgc------------ttacctccatatccagtcgt----ga-------------------aattg----------------------------------aata-------gtagtagta---------------------------tttaa----------ttagagc-----gaacatgaaattccggtacgccatggtttgttcatcgaaccagaaccggagcatggaggcccactcgctcctgaagaagcaggggttcgacgtctcctcctacggaacgggggctcacgtcaaacttcctggaccctcccttagagaacccaacgtctacgagtttgggaccccttacaagcacatgctggatgacctccgccgtaaagaccccgagctgta-a-tctt-----ctcttttat-tctcgaa-----------ttttactt------------------ccgattttatttttaaatact---aatgccttt------tcttaataaatttg------------aacccttaatgaaaatgggttt-gtttcttt---------------ttttttctt-----tcaggtacaagcgtaatgggatattgccgatgcttaaaaggaactcaa---------------------------------------------------------------------------------------------------------------------------------------------------------------------------------------------------------------------------------------------------------------------------------------------------------------------------------------------
>I28595_M184_Malvaceae_Guazuma_ulmifolia_seq1
-----------------------------------------------------------------------------------------------------------------------------------------------------------------------------------------------------------------------------------------------------aaaggtaaaaagacctaaagaccctccagt-------ctcgacagtagaaaa-atgac------------cggtctggttcttctttg---------yataactctgt-----------------------------------------------------agtctgtacgtat---------------------aatagtc---------------ctggct-ggctctgggcttsag-----------------------------------------------cttccattctt----ga-------------------aattga---------------------------------aata-------gtagtagga---------------------------tttga----------tttgac----cagaacatgaaattccggtacgccatggtttgctcatcgaaccagaaccggagcatggaggctcactcgctcctgaagaagcaggggttcgacgtgtcctcctacggaacgggggcgcacgtcaagcttcctggaccctcccttagagaacccaacgtctacgagtttgggacmccttacaagcatatgctggatgacctccgccgtaaagaccccgagctgta-a-tctt-----ctcttctct-acacgaa----------tttttgatt------------------ccgattttagttttaaatatt---gatgccttt------gcttaataaaattg-----------aaacccttgatgagaatggg----------tt----------------tttttgttac---tcaggtacaagcgtaatggaatattgccgatgcttaaaagaaactcgggtgtgaaattggcaccccagcg-----------------------------------------------------------------------------------------------------------------------------------------------------------------------------------------------------------------------------------------------------------------------------------------------------------------------
>I28596_M026_Malvaceae_Ruizia_cordata_seq1
------------------------------------------------------------------------------------------------------------------------------------------------------------------aaaaaaaatccaaaawr-----------------------------------------------------------------aaarrmtgaagggaagaggacccaaatagctgctagtcwgcaacaatataaaa-atggct---gcaggctgcagmt-acty-----------------ysctttcttgaacatt-ammaaaaaaa-------aawtarwa-----------------awaaaaatctactmgaca-------------------------act---------------cyggca-gctccacaggcgaggg-----------------------------------------------------------------------------------------------------------------------------------gttaytmgtr---------------------------tttda----------taa---------aatcatgaaataccggtacgctatkgtttgctcatcgaaccagaayaggagcatggaggctcactttctcctgaagaagcagggtttcgacgtgtcctcctacgsgacwgggdctcacgtcaagctcccmgghccctcccttagagaacctaacgtttacgagtttgggaccccttacaagcaaatgttcgacgacctccgccgcaaagaccccgaactgta-aatatt-----ttcctcsct-tttdct------------------------------------------ttytyt-------tttk---wct-------------------gaaattg-----------aaaat-----t--gagtggg---------tc-----------------tt-----------tcaggtacaagcgcaatggcatattggtgatgcttaaaaggaatttaggcatcaaattggcaccccaacgttgggwagacaatgctgct----------------------------------------------------------------------------------------------------------------------------------------------------------------------------------------------------------------------------------------------------------------------------------------------------
>I28597_M027_Malvaceae_Melhania_velutina_seq1
--------------------------------------------------------------------------------------------------------------------------------------------------------------------------------------------------------------------------------------------------------aaaaatgggttrakkacysaaatrgytgcaaryrtryaccwmtmyracc-gttky----------kgyaccyaackt-----------------tkytttcktkmawawtrrtammkaaac-------tatttttttgg------gayyaaaawrrthmwtcyryymgwhd-------------------------acy---------------sykrca-kykmyacgtgtmatgt----------------------------------------------------------------------------------t-mta-----------------------------------akgmgrssrsytwyymgtr---------------------------tttgr----------taa---------aatcatgaaataccggtacgctatggtttgctcdtcraaccagaacaggagcatggaggctcactttctcctgaagaagcagggtttcgacgtctcytcctaygggacrkggaytcacrtcaagctcccmrgtccytcyctyagagaacctaacgtttacgagtttgggaccccttacaagmaaatgtthgacnavctccgccgcaaagaccccgarctgta-aatatt-----tthcyysch-ttttkg------------------------------------------ctttytytyt---tttw---act-------------------kraawtk-----------aaaac-----ykaragtgkg---------tc-----------------tt-----------tcaggtacaagcgtaatggcataytgsygatgcttaaaagsaatytaggcgtca---------------------------------------------------------------------------------------------------------------------------------------------------------------------------------------------------------------------------------------------------------------------------------------------------------------------------------------
>I28598_M028_Malvaceae_Glyphaea_brevis_seq1
------------------------------------------------------------------------------------------------------------------------------------------------------------------------------------------------------------------------------------------------------------------------------------------------------------------------------------------------------------atct---------------------------------------------------------ctctatctc--------------------tct----------------------------cttcccc------------------------------cta-----------------ccttctctgtcctc-----------------cgactaacgtcgctg--------------ccgc------------------cagtctc-gccggtggtg-----------------------cgtctctctt---ctcctcttagat----cggaagatgaagttctggtacgccttggtttgctcatcgaaccagaatcggagcatggaggccctctcgctcttgaaaaagcaggggtttgacgtgtcctcttatagaacaggggctcacgtcaagctccccggaccctcccttagagaacccaacgtctacgactttggcacccctta------catgttcgacgacctccgctgcaaagaccccgagct------------------------------------------------------------------------------------------------------------------------------------------------------------------------------------------------------gtacaagagaaatgggatattgtcaatgcttaaaaggaactcaagtgtgaaactggcaccccaacgttggcaagataatgctgctgatggttcttttaacattgtcttcacctttgaagaggaagtttctgatatggtcattgaaga-------------------------------------------------------------------------tctgcataacc--------------------------------------------------------------------------------------------------------------------------------------------------
>I28599_M029_Malvaceae_Desplatsia_dewevrei_seq1
-------------------------------------------------------------------------------------------------------------------------------------------------------------------------------------------------------------------------------------------------------------actggccaataatacggcaccgcttaagcgtga-gtatatgtaa--------------agcccaacacaaagc------------tagttcctaatccc---------------------------------------------------------ctcctcctcctca------------tctctctctcggt----------------------gtctccc------------------------------taa-----------------ctctctgtatcctc-----------------cggtgaccgtcgccg--------------tcgccgtcg------------ccagtgtc-taaggtgttg-----------------------caccagtctt---ctcttcttagag----cggaaaatgaagtaccggtatgccatggtttgctcgtccaaccagaatcggagcatggaggcccactcgctcttgaagaagcaggggttcgacgtctgctcatacggaacaggggctcacgttaagctccctggaccctcccttagagaacccaatgtctacgactttggcaccccgtacaagtacatgttcgacgacctccgccggaaagaccccgagctgtg-agta-------atcttctct-gcttccc-----------ttttcttacacttttcct--------tttgttttagtttcga-ttttgataacaataat-------------gaatttg-----------aaac-ttcgatgaaaatgggtt-------tttgggg------------gctttt-------gtaggtacaagagaaatgggatattgccgatgcttaagaggaactcgggtgtgaaattggcaccccaacgt----------------------------------------------------------------------------------------------------------------------------------------------------------------------------------------------------------------------------------------------------------------------------------------------------------------------
>I28600_M146_Malvaceae_Mortoniodendron_guatemalense_seq1
---------------------------------------------------------------------------------------------------------------------------------------------------------------------------------------------------------------------------------------------------------------------------------ca--------gcaacagtataaaa-atggc------------cggtctaggtcgccttag----gacatttttttttttttaaaca---------------------------------------tagaaaaggatctactcgacc---------------------ac----t---------------ttggca-gttttcctggt-cagg-ggtgagg-----gaagtgctgag-----------------ctcccattccgaat-------g-ttcgaaattggt------aactg----------------------------------aata----------ctagta---------------------------tttga----------tta---------ggccatgaaattccggtacgccatggtttgctcatccaaccagaaccggagcatggaggcccactctctcctcaagaagcagggtttcgacgtctcttcctatggaaccggggctcacgtcaagcttcctgggccctccctcagagaacctaacgtctacgagtttgggaccccttacaagcacatgttcgacgacctccgccgcaaagaccccgaactgta-a-tctt-----ctattgtct-tccctg------------ctttgctctgccgt----------------ttttactttcgattttt---aat-------------------aaaattg------------aaaa-----taagagtggt---------tct----------------------------ttcaggtacaagcgtaatggcatattgccgatgcttaaaagaaactcaagtgtgaaattggcaccccaacgttggcaagacaatgctgctgat------------------------------------------------------------------------------------------------------------------------------------------------------------------------------------------------------------------------------------------------------------------------------------------------g
>I28601_M030_Malvaceae_Sparmannia_africana_seq1
--------------------------------------------------------------------------------------------------------------------------------------------------------------------------------------------------------------------------------------------------------aatggactggctaataaaacggcatcgcttaagctcga-gtatatgaaa--------------aaccaaacataacgc------------taattcctattttc---------------------------------------------------------ctttgta--tctaaaccc--aatcgctccctcttcttccta-------------------actgccc-------------------------------------------------------------ctc-----------------cggccgccgtcgctg--------------ccgc------------------caaacca-gccgctggtg-----------------------ygcctctgctctcctcctcttaggc------gaaaatgaagttccgktacgccatggtttgctcatcgaaccagaatcggagcatggaggctcactcgatcttgaaaaagcaggggttcgacgtgtcctcgtatggaacaggggctcacgttaagctccctggaccctcccttagagaacccaatgtctacgactttggcaccccttacaagtacatgttcgaagatctgcgccgcaaagaccccgagctgta-agta-------atcctctgt-gattccc-----------ttctcttgcatttt----------------ttttagttccca-ttttgataatatt------------agtaaattttg-----------aaac-tttgatgaaaatggg---------------------------gattttt-------gcaggtacaagagaaatgggatattgccgatgcttaaaaggaact------------------------------------------------------------------------------------------------------------------------------------------------------------------------------------------------------------------------------------------------------------------------------------------------------------------------------------------------
>I28602_M031_Malvaceae_Mollia_sp_seq1
---------------------------------------------------------------------------------------------------------------------------------------------------------------------------------------------------------------------------------------------------------------------ataaaacggcrccgcttragttgcgacgatakgaaa--------------aksgcmammtaaaagc-----------cagctcctaatccagywa-------------------------------------y------wmccywatycycytctycytc--------------yyctctctcr------------------------stytcyc------------------------------smr-----------------awctctctaycctm-----------------cggccgccgkcgccg--------------tcgcygycgccggttgccgttgcagtctc-tycggtggtg-----------------------cgccactcttvtcmtcctcttagag----cggaagatgaaataccggtacgccatggtttgctcgtccaaccagaatcgdagcatggaggcmcactcgctgctgaagaagcagggcttcgacgtcwkctcrtacggcacaggggctcacgttaagctycctggaccbtccctnagagaacccaacgtctacgacttyggcaccccttacaagtacatgttngacgacctccgccdgaaagaccccgagctgta-aatdw------wtcttckctggcttccct----------ttttcttdcaattttctt--------tttgttttagtttcga-twttgatgatgrtgat------------aaaatttg-----------aaacttttggtgaaaatggktt-------tttgggttt--------ttkttttt-------rtaggtacaagagaaatgggatmttgycgatgcttaaaaggaactcgggtgtgaaatt-----------------------------------------------------------------------------------------------------------------------------------------------------------------------------------------------------------------------------------------------------------------------------------------------------------------------------------
>I28603_M223_Malvaceae_Gossypium_hirsutum_seq1
----------------------------------------------------------------------------------------------------------------------------------------------------------------------------------------------------------------------------------------------------------------------------atttttg--aaatcaatgtcggccttaaacctaacc---------catgtcttaacgggcttaag---------tatttttgttcata-------------------------------------tactccaaatatggatccag---------------------------actcaga---------------ttttgg-atcttgaataaacagc------------------cctgac-----------------cttccattccatccattgt---------------------gaatca-----------------------------------------------actagca--------------------------tttgca----------tca---------caccatgaaattccgatacgccatggtttgttcatccaaccagaaccgtagcatggaggcccactccctcctcaagaagcagggtttcgatgtttcctcctacggaaccggggctcacgtcaaactccctggtccttctctcagrgaaccmaacgtttacgagtttgggaccccttacaagcacatgttcgacgacctccgccgcaaagacccagagctgta-actctt-----ctcttact--------------------------------------------------tttcactttcaatttct---attg------------------aaatttg-----------waaac-----cgagagtggg-------tttct----------------tttttttttcyttccaggtataagcggaatgggatattgmsg----------------------------------------------------------------------------------------------------------------------------------------------------------------------------------------------------------------------------------------------------------------------------------------------------------------------------------------------------------------
>I28604_M032_Malvaceae_Entelea_arborescens_seq1
--------------------------------------------------------------------------------------------------------------------------------------------------------------------------------------------------------------------------------------------ggcatcgggccagttttactggttaataaaacggcatcgcttaagctcga-gtatatgaaa--------------ttccgaacataamgc------------taattcctattttc---------------------------------------------------------ytttrtatctctaaakcc--aatcgcctctcctctcsctaa-------------------acyyccc------------------------------------------------------------mctc-----------------cggccrccgtcgctg--------------ccgc------------------caaacca-gccgctggtg-----------------------cgyctctkct---ctcctcttaggc------gaagatgaagttccrgtacgccatggtttgctcatcgaaccaraatcggagcatggaggcccactcgctcttgaaaaagcaggggttcgacgtgtcctcgtacggaacaggrgctcacgttaagctccctggaccctcccttagagaacccaaygtctacgactttggcaccccttacaagtacatgttcgaagatctgcgccgcaaagaccccgagctgta-arta-------vtcctctgt-gcttccc-----------ttttcttgcattttt--------------gttttagttccca-ttttgatrataataataataatarwaataaattttr-----------aaac-tttgatgaaaatggg---------------------------gtttttt-------gcaggtacaagagaaatgggatattgccgatgcttaaaar-----------------------------------------------------------------------------------------------------------------------------------------------------------------------------------------------------------------------------------------------------------------------------------------------------------------------------------------------------
>I28605_M235_Malvaceae_Abutilon_sp_seq1
--------------------------------------------------------------------------------------------------------------------------------------------------------------------------------------------------------------------------------------------------------------------------------------------------------------------------------taatttttcaata---------tttatttttagggagtaatataaataa------------ttaa----------------agaaaattcaactcgact----gtt-----tttttttttcttcaag---------------ctccc---ccctcccactctcag-aatcagt-----gtg------gg-----------------taatctttccattcc------aatatccatttgttc-----aatca-----------------------------------------------accagta---------------------------attga----------tca---------gaccatgaaattccgatacgccatggtttgctcatccaaccagaaccgtagcatggaggctcactgtctcctcaagaagcaaggtttcgacgttgcctcctacgggaccgggtctcacgtcaagctccctggaccttccctcagagaacccaacgtctacgaattcggcaccccttacaaacacatgttcgaagaactccgccgcaaagaccctgagctgta-attctt-----ctcttc---------------------tttttacttcactggtc--------------tttcactttcgatttct---aat--------------aaaaaaaaattg-----------aaaat-----tggggatggk---------ttt----------------tttttttttcc-tccaggtataagcgtaatgggatattgccgatgcttaaaagaa---------------------------------------------------------------------------------------------------------------------------------------------------------------------------------------------------------------------------------------------------------------------------------------------------------------------------------------------------
>I28606_M033_Malvaceae_Reevesia_formosana_seq1
------t-------------------------------------------------------------------------------------------------------------------------------------------------------taaaaaaatcaattagaaat------------------------------------------------------------------gacgaacagacagacctagataccattacca--------acaacaatataaaa-gtggc------------cggtctatttattccgag-----gaacttttggttttgata-------------------------------------------------------------------------------------------------------------------------------------------------------------------------------------------------------------------atttg----------------------------------agta---------agtatta---------------------------tttga----------ttg--------agaccatgaaattcaggtacgccatggtttgctcatcgaaccagaaccggagcatggaggctcactctctgctgaagaagcagggtttcgacgtgtcctcctacggaacaggggctcacgttaagctccctggcccctccctcagggaacccaatgtctacgagtttggaacaccttacaagcacatgttcgatgacctccgccgcaaagaccccgaactgta-----------tatcttgtct---------------------------------------t---------ttatgcctttttttttt----------------------------------------------------------------------------------------------------------------------------------------------------------------------------------------------------------------------------------------------------------------------------------------------------------------------------------------------------------------------------------------------------------------------------------------------------------------------------------------------------g
>I28607_M034_Malvaceae_Mansonia_altissima_seq1
---------------------------------------------------------------------------------------------------------------------------------------------------------------------------------------------------------------------------------------------------------------------------------------------------------------------------ctgttttgccaccatcatcat------catcatca-------------------------------------------------------------------------------------------ccgatt---------------tcgtta-gtctcaatgtcaaggttaagactctagaggctgtgtcgag-----------------ctttaattcctccatc----aaattcgtaattcggt-----aattg----------------------------------aatggtagt-agtagtagtatttaaagaagttgtgtaagtcttggatttaga----------ttagat----ttgggcatgaaataccggtacgccatggtttgctcatcaaaccagaaccggagcatggaggcgcactctctcctgaagaagcagggtttcgacgtctcctcctacggaactggtgctcacgtgaagcttcccggtccttcactcagagaacccaatgtctatgaatttgggaccccttacaagcacatgttcgacgacctccgccgcaaagaccccgaactgta-attttg-----cttttctct-gctatgt-------tat-tcctttttctttcttcg-------------tttcgttcacaaattttg-aaat-------------------aaaattg-----------aaaaa-----tgagagtgggg--------ttt----------------tcatttt------ccagttacaagcgtaatgggatactgccgatgctt----------------------------------------------------------------------------------------------------------------------------------------------------------------------------------------------------------------------------------------------------------------------------------------------------------------------------------------------------------
>I28608_M035_Malvaceae_Hosfordia_alata_seq1
-------------------------------------------------------------------------------------------------------------------------------------------------------------------------------------------------------------------------------------------------------------------------------------------tttaacaaacgaattgggctt----------tytaattawtttttcaata---------ctca-----------tataataaataa------------ytaa----------------agaaaagtcgac--------------------tgtttttcttcaag-------------------------ctcccactctcag-aatcacw-----gw-------rk-----------------yartskttccatyyy----------wtccaktrttt-----ratca-----------------------------------------------accagta---------------------------tttga----------tca---------gaccatgaaattccgatacgccatggtttgttcatccaaccagaaccgtagcatggaggctcactgtctcctsaagaagcaaggtttcgacgttgcctcytacgggactgggtctcaygtcaagctccctggaccttctctcagagaacccaacgtctacgaattcggcaccccttacaaacacatgttcgaagaactccgccgcaaagaccctgagctgta-aatctt-----ctcttc---------------------tttttahttsactgsyt--------------tttcactttcgwtytct---racc------------msaaaaaaaaatg-----------aaaat-----tgggawtkgr---------gtt----------------ttctttttyc---ccaggtataagcgtaatgggatattgccgatgcttaaaagaaacttgggtgtg----------------------------------------------------------------------------------------------------------------------------------------------------------------------------------------------------------------------------------------------------------------------------------------------------------------------------------------
>I28609_M036_Malvaceae_Pentaplaris_davidsmithii_seq1
-------------------------------------------------------------------------------------------------------------------------------------------------------------------------------------------------------------------------------------------------------------------------------------------------tctagtat-at------------------tttaa----------------------tatttttaaataatacaaa----------------------cttttcatatccaataagctggactaag-----------------------------ccag---------------gtttca-gggtg--agg---------------------------------------------------------ttgc-------a-ttcttaattggt------aattg----------------------------------aaggcaa-------ctgtta---------------------------tttga----------tcc---------aaccatgaaattccgatacgccatggtttgttcatccaaccagaatcgaagcatggaggcccactctctcctcaagaagcagggtttcgacgtctcctcctacggaacaggggctcacgtcaagctacctgggccctctctcagagaacccaacgtctacgagtttgggaccccttacaagcacatgttcgatgacctccgccgtaaagatcccgagctgta-a-tctt-----ctcttctct-tttct---------gccttgtcactttactaat---------------tttcactctcgatttct---aat-------------------aaa-----------------aat-----tga---------------------------------------------------------------------------------------------------------------------------------------------------------------------------------------------------------------------------------------------------------------------------------------------------------------------------------------------------------------------------------------------------------------------------------------------
>I28610_M037_Malvaceae_Heritiera_littoralis_seq1
------------------------------------------------------------------------------------------------------------------------------------------------------------------------------------------------------------------------------------------------------------------------------------------------------aaa-atggc------------tggtctag---------------------ttcttcttg--------------------------------------------------aaggatctacacggct---------------------ast---t---------------gtggca-gctctyckggt-caag-agygagg-----gaagtgttgag-----------------ctcvcrttccatct-------a-wtcgaawttgky------awttg----------------------------------aata----------cyagta---------------------------tttca----------tta---------gaccatgaaattccggtacgccatggtttgttcatccaaccagaaccggagcatggaggcccactctctcctcaagaagcatggttacgacgtctcctcctacgggacgggggctcacgtcaagcttcctgggccctccctcagagaacctaacgtctacgagtttgggaccccttacaagcamatgttcgacgacctccgccgcaaagaccccgaactgta-a-----------tcttctct-tctctg------------ctctgcct----------------------tttttctttcgattkcc---aat-------------------aaaattg--------aaaaaaaa-----tgagagtggk---------tct----------------------------ttyaggtacaagcgtaatggcatactgccgatgcttaaaagaaactcaagcgtgmma-------------------------------------------------------------------------------------------------------------------------------------------------------------------------------------------------------------------------------------------------------------------------------------------------------------------------------------
>I28611_M062A_Malvaceae_Durio_zibethinus_seq1
---------------------------------------------------------------------------------------------------------------------------------------------------------------------------------------------------------------------------------------------------------------------------------------------gacatgataaaa-atggc------------cggtctagttcttcgcgg----aaccttttcattttcgt-aaca---------------------------------------ttataaaggattttcttgatt---------------------at----t---------------ctggcg-gctctcctgat-cagg-ggcgagg-----gaagtgttgag-----------------ctcycatttcatctataatcga-ttcgaaattggt------aattg----------------------------------aa--------------agta---------------------------tttga----------tta---------gaccatgaaattccggtacgccatggtttgctcatccaaccagaaccggagcatggaggcccactctctcctcaagaagcatggtttcgacgtctcctcctatgggacgggggctcacgtcaagcttcctgggccttccctcagagaacctaacgtctacgagtttgggaccccttacaagcacatgttcgacgacctccgccgcaangaccccgaactgtg-a-tctt-----ctcttctcc-tttctg------------ctctgctctgcctt----------------ttttactttcgattctt---aat-------------------aaaactg----------aaaaaa-----taagaatggg---------tct----------------------------ttcaggtacaagcgtaatggcatattgccgat--------------------------------------------------------------------------------------------------------------------------------------------------------------------------------------------------------------------------------------------------------------------------------------------------------------------------------------------------------------
>I28612_M038_Malvaceae_Brachichyton_bidwillii_seq1
----------------------------------------------------------------------------------------------------------------------------------------------------------------------------------------------------------------------------------------------------------------------------aatgacg--------gcaacgatataaaa-atggc------------cagtctagtttttcagg-----aggacttttgttttta--------------------------------------------------aaggatctacacggct---------------------ac----t---------------gtggca-acttttctggt-caag-agtga-g-----gaagtgttgag-----------------ctcccattccatcg-------a-ttcgaatttggt------aattg----------------------------------gata----------ctacta---------------------------tttca----------tta---------gaccatgaaataccggtacgccatggtttgttcatccaaccagaaccgaagcatggaggcccactgtctcctcaagaagcatggtttcgaggtctcctcctacgggacgggggctcacgtcaagctccctggaccctcccttagagaacctaacgtctacgagtttgggaccccttacaagcacatgttcgacgacctccgccgcaaagaccccgaactgta-a-----------tcttctct-tctctg------------cgttgcct----------------------tttttctttcgattttt---aat-------------------aaaattga-----aaaaaaaaaa-----tgagagtggg---------tct----------------------------ttcaggtacaagcgtaatggcatattgccgatgcttaaaagaaacttaagcgtgaaattggcaccccaacg-----------------------------------------------------------------------------------------------------------------------------------------------------------------------------------------------------------------------------------------------------------------------------------------------------------------------
>I28613_M039_Malvaceae_Eriotheca_macrophylla_seq1
---------------------------------------------------------------------------------------------------------------------------------------------------------------------------------------------------------------------------------------------------------------------------------------------aaaaaaaagaagaggggttcacgagagagacaagttac--------------aaaaabaytkwtywkgrgy-taaaaagaaaag------------aaaa----------aaabaaaaagggaactactcgact---------------------attcagg---------------ctctca-gyctctctgggtmagg-gstga-----------------g-----------------cttccattycwtcc-------a-ttcytaattgct------aawtg----------------------------------awtccaa-------ccarta---------------------------ttyga----------tyr---------gacmatgaaattyygatacgccrtggtttgctcatcaaaccagaaccggagcatggaggcccactctctcctcaagaagcaaggtttcgacgtctcctcctacggcacaggkgctcacrtcaagctccctgggccctctctccgagagcccwwcdthtackwgwttgggaycccttacaagcacatgttcracgacctccgycgyaaagaccccgagctgta-w-wvky-----vtmwtskyy-gccscyt-----------------------------------------ttttactt------------mac---------------------------------------------------------------------------------------------------------------------tatattdycgatgcttaaaargaactcgagtgtgaaattggcdcccyaacgttggcaagacaatgygryckatrgttatttcgaygttgtttttacatttga----------------------------------------------------------------------------------------------------------------------------------------------------------------------------------------------------------------------------------------------------------------a--g
>I28614_M040_Malvaceae_Hydrogaster_trinervis_seq1
-------------------------------------------------------------------------------------------------------------------------------------------------------------------------------------------------------------------------------------------------------------tctggctgataacacggcaccgcttaagtgcga-cgatatgaaa--------------ggcccaacataaagc------------cggttccttatccctc-------------------------------------------------------cacctcctcctt---------------tctctctctgt----------------------atctctcgg------------------------tacggaa-----------------ctctctccatctt------------------cggccaccgcctccg--------------ccgc------------------cagtgtc-tctggtggtg-----------------------cgccactctt---ctcctgttagag----cggaagatgaagtaccgttacgccatggtctgttcgtcgaaccagaaccggagcatggaggcgcactcgctgctgaagaagcagggcttcgacgtctgctcgtacgggacaggggctcacgtcaagctccccggaccctccctcagagagcccaacgtctacgacttcggcaccccttacaagtacatgttcgacgacctccgccgcaaagacccagagctgta-aatg-------attttctctggcttagt-----------ttct---------------------tcttgttttcgtttcga-ttttgatgataataac------------gaagtttg-----------aaac-tttgatgaaagtgggag-------tttgggg-------------ttttt-------gtaggtacaaaagaaatgggatattgccgatgcttaagaggaactcgggtgtgaaattggcgcctcagcgctggcaagataatgctgatgat-------------------------------------------------------------------------------------------------------------------------------------------------------------------------------------------------------------------------------------------------------------------------------------------------
>I28615_M041_Malvaceae_Pterygota_brasiliensis_seq1
-----------------------------------------------------------------------------------------------------------------------------------------------------------------------------------------------------------------------------------------------------------------------------atacca--------gcaacagtataaaa-atggc------------cggtcttatttcttgaggaatcagtgaaacatttttta--------------------------------------------------aaggatctacacggct---------------------ac----t---------------gtggca-gctctcctggt-caag-agtga-g-----aaagtgttgag-----------------ctcccattccatct-------a-ttcgaaattggt------aattg----------------------------------aata----------c-agta---------------------------tttca----------tta---------gaccatgaaattccggtacgccatggtttgttcatccaaccagaaccggagcatggaggcccactctctcctcaagaagcatggtttcgacgtctcctcctacgggacgggggctcacgtcaagcttcctgggccctccctcagagaacctaacgtctacgactttgggaccccctayaagcacatgttcgacgacctccgccgcaaagatcccgaactgta-t-----------tcttctct-tctct-------------tttttccc----------------------tttttttttcgattttt---aat-------------------aaaattg--------aaaaaaaa-----tgaaagtggg---------tct----------------------------ttcaggtacaagcgtaatggcatattgcc-----------------------------------------------------------------------------------------------------------------------------------------------------------------------------------------------------------------------------------------------------------------------------------------------------------------------------------------------------------------
>I28616_M042_Malvaceae_Leptonichya_maranta_seq1
----------------------------------------------------------------------------------------------------------------------------------------------------------------------------------------------------------------------------------------------------------------------------------------------------ttaaa-atgacc-------ggtctagttctttccttctttctttctgggacgccgcttttgttttt--------------------------------------------aaatgttctactctggt-------------------------------------------------tytcacgcaggctgagg---------gcaagcagtrttggg----------------------cttccttccatatccataatccatattcattggtgtaattga----------------------------------------------attatta---------------------------attaat-------acttagag--ggcaaaagatgaaattccgatacgccatggtttgctcgtcgaaccagaaccggagcatggaggcccactttctcctcaagaagcagggcttcgacgtttcctcctayggaacggggtctcacgtcaagctbcctggaccttccctaagagaacccaacgtctacgactttggtaccccgtacaagcacatgttcgaygacctccgccgcaaagacccagaactgta-aytaat------ctttctct-gcttttcccac--------------------------------aattttttttccttccattttaatcagt-------------------aaaattg-----------aaaccttgaccgaaaatggg-------tttttgagtttt------ttttttttttt-----tcaggtacaagagaaatggaatattgccgatgcttaaaagaaactctggcgtgaa--------------------------------------------------------------------------------------------------------------------------------------------------------------------------------------------------------------------------------------------------------------------------------------------------------------------------------------
>I28617_M043_Neuradaceae_Neurada_procumbens_seq1
------------------------------------------------------------------------------------------------------------------------------------------------------------------------------------------tt---------------------------------------------------------------------------------------------tggggacgaagttaag-----------gcgagggtggtttgttttcatcattaaattaaaaaatttccctaaagagtgttttggaatg--------------------------ttcaaaatgacaccatattcatgttg---------------------------------------------------------------------------------------------------------ttttttttcgctttat-----------------------------------------------------------------------------aatagtgtatagg---------------------ttggat-------atatagagtgcacgcaccatgaagttccgatatgcgatggtatgctcatcaaaccaaaaccgaagcatggaggcacattcccttctgaagaagcagggctttgatgtatcctcatatgggactggggctcacgtcaaactccctggaccttcccttagagaacccaatgtctatgagtttggaaccccgtacaagcaaatgttcgatgacctacgccgcaaagatcccgaactgtatcctctt-----ttcatttct-gtatttt----------tgtttccttaacctct---------------gtctgctttcaggtttt-ttggcatccat------tattatctaagttgt---------------------------------taactatttgtgcc-----------ttatgctat-----------------------gactttaccaacacctatgag--------------------------------------------------------------------------------------------------------------------------------------------------------------------------------------------------------------------------------------------------------------------------------------------------------------------------------------------------ctg
>I28618_M044_Malvaceae_Pentace_laxiflora_seq1
---aagt-------------------------------------------------------------------------------------------------------------------------------------------------------tcaggggttaaatacaacatta----tccct-------------------------------------------------tttaaaaattccgaaccgraagaaaaagcggttctta--------ccaacaatataaaa-atgrc------------cggtccrgttattatgagggc------ctttakgttcaacg-------------------------------------------atctaaaagtctggc------------------------------ggc---------------ctg-------------------------------------------g-------------------------------------cagcacttcaacgat----------------------------------------------------------hctagtg---------------------------tctgg----------tta---------aacaatgaaatatcggtacgccatggtttgctcatccaaccagaaccggagcatggaggcgcactcgctactcaagaagcagggtttcgacgtcgcctcctacgggacgggggctcacgtcaagctccctgggccctccctcagagaacctaacgtctacgattttggaaccccttacaagcaaatgtttgacgatctccgccgcaaagaccccgaactgta-a-cctt-----ctcttctct-gctttgcttt----gcttttttttttt---nttdnnnd----------nttnhcttccvatgttt---aat-------------------gaaattg-----------aaaat-----taagagtggr---------tct----------------------------ttcaggtayawgmrtaatggcatattgccgatgcttaaaagaaactcaggcgtgaaatyrr--------------------------------------------------------------------------------------------------------------------------------------------------------------------------------------------------------------------------------------------------------------------------------------------------------------------------------s
>I28619_M045_Malvaceae_Phragmotheca_mammosa_seq1
-------------------------------------------------------------------------------------------------------------------------------------------------------------------------------------------------------------------------------------------------------------------ataaaaaaaagttaca--------attatttacggaat-gttgc------------ctctttaa----------------------aacttttaaatgaaccaa---------------------------------ctaaaaaaaaaaaaaaaaaaccttagtgc--------------gattcagg---------------ctctca-gtgtg--agggtcagg-ggtgc-----------------g-----------------cttccattccatcc-------a-ttcttaattggt------aattg----------------------------------aagacaa-------ctagta---------------------------tttga----------tca---------gactatgaaattccgatacgccatggtttgctcatccaaccagaaccggagcatggaggcccactctctcctcaagaagcatggtttcgacgtctcctcctacggaacaggggctcacgtcaaactccctgggccctctctcagagaacccaacgtctacgagtttggaaccccttacaagcacatgtttgatgacctccgccgcaaagaccccgagctgta-a-tctt-----ctcttc------ttt---------gccttttcaattcactaat---------------tgtcactttcgatttct---aat-------------------aaaattg-----------cgaat-----tgagagtggg---------ttt----------------------------ttcaggtataagcgtaatggcatattgccgatgcttaaaaggaactcaagtgtgaaattggcaccccaacgctggaaagacaawrs--------------------------------------------------------------------------------------------------------------------------------------------------------------------------------------------------------------------------------------------------------------------------------------------------------
>I28620_M046_Malvaceae_Camptostemon_shultzii_seq1
----------------------------------------------------------------------------------------------------------------------------------------------------------------------------------------------------------------------------------------------------------------------------------------------------------------------------------------------------------------------------------------------------------------------aatctactggact---------------------tttcagt---------------ctctca-ttctc-aagaatcrrr-wkwaww-----------ttsygs-----------------ttttcktyysatcy-------a-ttattaatcaag------------------------------------------------------------tagta---------------------------tttga----------tca---------gaccatgaaattccgatacgccatggtttgttcatcgaaccagaaccgtagcatggaggctcactctctcctcaagaagcagggtttcgacgtttcctcctacggaacaggggctcacgtcaagctccctgggccttctctcagagaacccaacgtctacgagtttgggaccccttacaaacacatgttcgacgaccttcgccgcaaagaccccgagctgta-a-tctt-----cttttcatt-tmwst-------------wktttttmwytttgt---------------ttttatatttaaatttt---aat-------------------ttgtttt-----------gtgtt-----t------------------ttt----------------------------ttcag-----------------------------------------------------------------------------------------------------------------------------------------------------------------------------------------------------------------------------------------------------------------------------------------------------------------------------------------------------------------------------------------
>I28621_M153_Malvaceae_Trichospermum_sp_seq1
--------------------------------------------------------------------------------------------------------------------------------------------------------------------ggaagatatgaaagctaagttctt-----------------aaactttgggctttaacccaag---------------------agtgaaatgactacgaaaacggcaccgcttaagttcad-atatatgaaa--------------agcccaayakaaagc------------tagttactaaatcctaa-----------------------------------------------------tctcctmctcttc-----------------tctctcggt----------------------gtctccc------------------------------tar-----------------ctctm--tawtctc-----------------yggcmrccgthgchg--------------ttac------------------cagtctc-tccggtkktg-----------------------hgccaaactt---ctcctcttatag----vggaagatgaaataccggtacgccatggtttgctcatcgaatcagaahcggagcatggaggcccactcgctcttgaavaagcagggttttgacgtctgctcatacggaacaggggctcacgttaagctcccaggaccctcccttagagaacccaatgtctacgactttggcachccttacaagtacatnttcgacgacctccgccggaaagaccccgagctgta-agtg-------atctthtctggcttctc-----------ttttcttacaattttgtt--------tttgttttaktttcga-ttttgataatagtaat------------amaatctg-----------aaa--wtkgrtgaaaatgggyy-------ttggggg------------kttttt-------gtaggtacaagagaaatgggatattgccgatgcttaaaaggaacttggstgtgaaattggcacccca--------------------------------------------------------------------------------------------------------------------------------------------------------------------------------------------------------------------------------------------------------------------------------------------------------------------------
>I28623_M048_Malvaceae_Abroma_augusta_seq1
-----------------------------------------------------------------------------------------------------------------------------------------------------------------------------------------------------------------------------------------------------------------------------------------------------------tgacm-------ggtgtagatctttctttctcgtttctaggactgtcgtttttttgtttttcttaagaaa------------------------------aacagatgatctggtctggt-------------------------------------------------tctcacttaggctgagg---------gcaggcagtgttggg----------------------cttccatccat-------atccatattcattggtgcaattgaa-------------------------------------------ttattatta---------------------------atttat-------acttaga----gcggaagatgaaattcaggtacgccatggtttgctcctcgaaccagaaccggagcatggaggcccactttctcctgaagaagcagggcttcgatgtttcctcctacggaaccggggctcacgtcaagctccctggaccctcccttagagaacccaacgtctacgactttggcaccccttacaagcacatgttcgacgacctccgccgcaaagaccccgaactgta-aacaat-------tttctct-gcttttcccac----------------------------------tatttttaccttccatttttatcgat-------------------aaatttg-----------caacctttaacgaaaatggg-------cttttggg--------------ttttttt-----ccaggtacaagcggaatggcatattgccgatgcttaaaagaaactctggtgtgaaattggcgccccaacgttggcaagacaatgctgctgatggt---------------------------------------------------------------------------------------------------------------------------------------------------------------------------------------------------------------------------------------------------------------------------------------------t
>I28624_M049_Malvaceae_Corchoropsis_tomentosa_seq1
----------------------------------------------------------------------------------------------------------------------------------------------------------------------------gaaagac-----------------------------------------------------------------ggaagggaagaggaagaggacccaaatag--------cagcatcagtataaac-atggc----------tgcagct-actt-----------------ctctttctctttcttaaacataaaaaa-------tatatataaat-----ttcttttttaaaaaaatctagtggaca-------------------------act---------------ccggca-gctgtacaggcgagg-------------------------------------------------------------------------------------ctagg-------------------------------------------------------------------------------ggtga----------taa---------gatcatgaaatatcggtacgccatggtttgctcgtcgaaccagaacaggagcatggaggcccactttctgctgaagaaggagggtttcgacgtgtcctcctacgggacggggagtcacgtcaagctccctggtccttcccttagagaacctaacgtttacgactttgggaccccttacaagcaaatgtttgacgacctccgccgcaaagaccccgaactgta-atactc-----tatctttct-gctttc------------------------------------------ttttgtta-----cttc---act-------------------gaaattgaaaaaaaaaaaaaaac-----tgagagtgag--------------------------------------------------------------------------------------------------------------------------------------------------------------------------------------------------------------------------------------------------------------------------------------------------------------------------------------------------------------------------------------------------------------------------------------
>I28625_M193_Malvaceae_Apeiba_tibourbou_seq1
-----------------------------------------------------------------------------------------------------------------------------------------------------------------------------------------------------------------------------------------------------------------------aaaacggcatcgcttaagcagga-gtatatgaaa--------------aacaaaaca------------------taattcctaatttc---------------------------------------------------------ctttgtatccgtaagccc--aatcacctctctctccac--------------------------ccc------------------------------------------------------------cctc-----------------cggccgcttttgctg--------------ccgc------------------caaacaa-gccagtggtg-----------------------agcctttgtt---atcctcttagag----c-gaagatgaaattccggtacgccatggtttgctcatcgaaccagaaccgaagtatggaagctcactcgctgttgaaaaagcacggtttcgacgtgtcctcctacggaacaggggctcacgttaagctccctggaccctcccttagagagcccaacgtctacgattttggcaccccttacaagtacatgttcgacgatctccgccgcaaagacccggagctgta-aata-------ttcttgtct-gcttccc-----------ttttctcactttttt---------------ttatagttccgatttttgatcatgataat---------actaaaatttg-----------aaac-tttgatgaaaatgggtt-------ttt-----------------ctttt-------gcaggtacaagagaaatgggatattgccgatg-------------------------------------------------------------------------------------------------------------------------------------------------------------------------------------------------------------------------------------------------------------------------------------------------------------------------------------------------------------
>I28626_M226_Malvaceae_Helicteres_guazumifolia_seq1
----------------------------------------------------------------------------------------------------------------------------------------------------------------------------------------------------------------------------------------------------------------------------------------------------------ttggtcct----gtaaccggctccagttccttcgtgtt-----------------------------------------------------------------------------------------------------ccgttctatt---------------ctgcca-tcatcaaggtgagaggcagtgac----------tgttgag-----------------cttcaattcctccatca---aattagtaaatttggt-----aatcg----------------------------------aatgatagc----agtagtagttatagaagtcgtgtaagtctctgatttaga----------ttagat----ttaagcatgaaattccggtacgccatggtttgctcatcaaaccagaaccggagcatggaggcccattctctcctgaagaagcagggtttcgacgtctcctcctacggaactggggctcacgtcaagctccctggtccttcactcagagaacccaatgtctacgagtttgggactccttacaagcatatgttcgacgacctccgccgcaaagacccagaactgta-attttgcttttcttttctct-gctctgt-------tatgtgtttcttatctcttta-------------ttttcttcacaaattttg--aat-------------------aaaattg----------aaaaaa-----ggagagtggg---------ttt----------------tttgttt------ccaggtacaagcgtaatgggatattgccgatgcttaaaaggaactcagctg------------------------------------------------------------------------------------------------------------------------------------------------------------------------------------------------------------------------------------------------------------------------------------------------------------------------------------------
>I28628_M051_Malvaceae_Werklea_horrida_seq1
-------------------------------------------------------------------------------------------------------------------------------------------------------------------------------------------------------------------------------------------------------------------------------------------------------------gtt------gtgctcgacccatgcccatgacgagtgaagacagctactgttga--ataaasgaagtgggtatttt-------------------------ttgaaaacatattcgact---------------------tttcaga---------------ctcktcyymtcctctgaatcggy--------------------------------------ksykwtmyattccayccak-------------------------trttaagya-------------------------------------------kywagtat--------------------------tytgm----------tmg---------kaccatgaaattccgatacgccatggtctgttcatcgaaccagaaccgtagcatggagtcccabtatctcctcaagaagcagggtttcgacgtctcctcytacgggacygggactcacgttaagctccccggaccytccctcagggaacccaacgtctacgakttcggcaccccttacaarcacatgttcgaygacctccgccgcaaagaycctgamctgta-acccttctctyctcttctct-gctttccat---------------------------------------ttycactctcgmtttta---------------ttc-------aaaattg------aaaaaaaadt-----cyagagtgggr---------------------------ttttgttt-----ccaggtataagmgraayggrakattgccgatgcttaaaag-----------------------------------------------------------------------------------------------------------------------------------------------------------------------------------------------------------------------------------------------------------------------------------------------------------------------------------------------------
>I28629_M052_Malvaceae_Spirotheca_rosea_seq1
----------------------------------------------------------------------------------------------------------------------------------------------------------------------------------------------------------------------------------------------------------------gaccgataaagaaatctc---------ctggtcaaatgaat------------------caattgaa-------------------tccttttttttttt------------------------------mcctttttgtcatagaaagggtactactagatt---------------------gttcagg---------------ctctca-gtctctcagggtgagg-grtga-----------------g-----------------cttccattcmaccc-------a-ttcctaattgct------aattg----------------------------------aatacaa------ccagttt---------------------------tttka----------tca---------gaccatgaaattccgatacgccatggtttgctcatcaaaccagaaccggagcatggaggcccactctctcctcaagaagcaaggtttcgacgtctcctcctacggcacaggggctcacgtcaagctccctgggccctctctccgagagcccaacgtctacgagtttgggaccccgtacaagcacatgttcgacgacctccgccgcaaagaccccgagctgta-a-tcgt-----ctcttctac-gccccccscccc--cctttttcacttaactgat---------------tttcactttcgatttct---aat-------------------gaaattg-----------aaatt-----tgaatgtggg---------ttt----------------------------ttcagg----------------------------------------------------------------------------------------------------------------------------------------------------------------------------------------------------------------------------------------------------------------------------------------------------------------------------------------------------------------------------------------
>I28630_M053_Malvaceae_Huberodendron_swietenioides_seq1
---------------------------------------------------------------------------------------------------------------------------------------------------------------------------taaaaatta----------------------------------------------------------tatctaatgc------ctaccctacaaccgagtt-------------------------------------------aaatttaag------------------gaytgtttttt---------------------------------scttttyaattttaaraaaggatctactcgact---------------------attcagg---------------ctckca-gtctc--acggtcagg-cgtga-----------------g-----------------cttccattctatcc-------a-ctcttaattggtcattgaatttg----------------------------------aatacaa------ctagtat---------------------------tttga----------tca---------gaccatgaaattccgatacgccatggtttgctcatccaaccagaaccggagcatggaggcccactctctcctcaagaagcaaggtttcgacgtctcctcctacgggacaggggctcacgttaagctccckgggccttctctccgtgaacccaacgtctacgaatttgggaccccatacaagcacatgttcgacgacctacgccgcaaagaccccgagctgta-a-tctt-----ctcttccct-rccct-------------ttttacttcactgat---------------tttcactttcgatttcg----aa-------------------taaattg-----------aaatw-----tgagwgtggg---------ttt----------------------------ttcaggtataagcgtaatggcatattgccgatgcttaaaagaaactcgagtgtgaaattggcac------------------------------------------------------------------------------------------------------------------------------------------------------------------------------------------------------------------------------------------------------------------------------------------------------------------------------
>I28631_M054_Malvaceae_Trochetiopsis_benjaminae_seq1
-------------------------------------------------------------------------------------------------------------------------------------------------------------------mwaaagtccaaaaata-----------------------------------------------------------------aaagactrawgggaagaggacyvaaatrgywbcwaryvtryahcwmtmyramm-rtkky----------kgyacsy-amyk-----------------tkytttytygwwyattaacaamraawd-------dtama------------------waaaydatwwhthytnkacm-------------------------amw---------------mhrrym-shtcyrymrrybdrvs----------------------------------------------------------------------------------g-ttacatattbayamgtgtcat----g-------ttmtratraggycachtttyvgtv---------------------------twhga----------taa---------aatcatgaaataccggtacgctatggtttgctcrtcgaaccagaacaggagcatggagkctcactttctyctgaagaagcagggtttcgaygtctcstcctacgggacrgggactcacrtcaagctcccmggtccytcycttagagaacctaacgtttacgagtttgggaccccttacaagmaaatgttcracgamctccgccgcaaavaccccgarctgta-aatawt-----ttyybckcy-btttkk------------------------------------------tttkytttytyttttww---hyt-------------------gaaattg-----------aaaac-----tgagagtggg---------tc-----------------tt-----------tcaggtacaagcgcaatggtatactggtgatgcttaaaagcaatttaggcgtcaaattggcaccccaacgttggcaa----------------------------------------------------------------------------------------------------------------------------------------------------------------------------------------------------------------------------------------------------------------------------------------------------------------
>I28632_M055_Malvaceae_Eriolaena_candollei_seq1
-------------------------------------------------------------------------------------------------------------------------------------------------------------------------------aata-----------------------------------------------------------------aaagactgaarrrgagagrwyycaaakarmkkyawrkttgcaacaatataaaa-myggyt---gcaggctgmmscy-actt-----------------hvcthtcttgaacathammaaaaaaar-------waataaattaa-----------aatwaaaaaatctactcgaca-------------------------act---------------ycggca-kctcyacaggcgaggg-----------------------------------------------------------------------------------------------------------------------------------gttaytmgtr---------------------------tttga----------taa---------aatcatgaaataccggtacgctatggtttgctyatcgaaycagaacaggagcatggaggctcactttctcctraagaagcagggyttcgacgtgtcctcctacgggacrgggrctcacgtcaagctvccmggtccctcccttagrgaacctaacgytyacgagtttgggaccccttrcaarcaaatgttcgacgacctccgccgcaaagaccccgarctgta-aatatk-----ttcctcsct-tttkby------------------------------------------tttttttttytyttttk---act-------------------gaaattg-----------aaaac-----tgagagtggg---------tc-----------------tt-----------tcaggtacaagcgcaatggcatattggtaatgc------------------------------------------------------------------------------------------------------------------------------------------------------------------------------------------------------------------------------------------------------------------------------------------------------------------------------------------------------------
>I28633_M056_Malvaceae_Adansonia_digitata_seq1
---------------------------------------------------------------------------------------------------------------------------------------------------------------------------------------------------------------------------------------------------------------------ataaatatg-------------------atataaat-atacga----------actattaaa-------------------ttatttattta------------------------------------cttggyt--atagaaaggagctactcgatt---------------------attcasg---------------ktgtca-gtctctctgagtcrgg-ggtga-----------------g-----------------ytttcattccgtcc-------a-ttsttaattgct------aatcg----------------------------------aatacaa-------ccggta---------------------------tttga----------tca---------gaccatgaaattccgatacgccatggtttgctcatccaaccagaaccggagcatggaggcccactctctcctcaagaagcaaggtttcgacgtctcctcctacggcacaggtgctcacgtcaagctccctgggccatctctmcgagagcccaacgtctacgagttcgggactccttacaagcacatgttcgacgacctccgccgcaaagaccccgagctgta-a-tctt-----ctsttctct-kctyc---------cttt-----tttaactaat---------------tttcactttcgatttct---aat-------------------gaaattg-----------aaata-----tgagtgtggg---------ttt----------------------------ttcaggtataagcgtaatggcatattgcmgatgcttaaaaggaactccagtgtgaaattggcaccccagcgt----------------------------------------------------------------------------------------------------------------------------------------------------------------------------------------------------------------------------------------------------------------------------------------------------------------------
>I28635_M058_Malvaceae_Byttneria_aculeata_seq1
-------------------------------------------------------------------------------------------------------------------------------------------------------------------------------------------------------------------------------------------------------------------------------------aatacccctgaaaaatcaac-catgac-------agtaaagttcgttccttttcttc--------------------------------gaa------------------------------aataaacgattttttttcga-------------------------------------------------gctctctctmactga---------------gcagtcttgagaattgagattcctgtacgatcttttttttccat--ccaaattccatattcattgctgt-----------------------------------------------------------------------------------------------------taaga----gtagaatatgaaattccggtacgccatggtttgttcgtcgaaccagaaccgaagcatggaggcccattttctcctaaagaaacaaggtttcgacgtttgctcttatgggaccggggctcacgttaagctccctggaccctcccttagggaacccaatgtctacgactttggaactccttacaagcacatgtacgatgacctccgccgcaaagacccagaactgta-aatcca------ctttctct-gcttttgccca----------------------------------ctaattgtacttccatct---------------------------------------------gaaaacttaatgaaaatggg-------gtttt-----------------ctttttt-----ccaggtacaagcggaatgggatattgccga---------------------------------------------------------------------------------------------------------------------------------------------------------------------------------------------------------------------------------------------------------------------------------------------------------------------------------------------------------------
>I28636_M059_Malvaceae_Pterospermum_pierrei_seq1
--------------------------------------------------------------------------------------------------------------------------------------------------------------gatctgaacccatccaatt-------------------------------------------------------------------acggcctcgacggaagtggacccaaaaggca--------gcaacaatatgataaatggcc------------------------------------------------------------------------------------------------------ggtctactc-------------------------actcgac---------------ttcgac-ggctt--ccggcggag-ggtgagg-----gtagtgtgg----------------------------------------agcttgaaatcggt------gattg----------------------------------aatactact-agtactaata---------------------------tttga----------taa---------gaccatgacattccgatacgccatggtttgctcatcgaaccagaaccggagcatggaggctcactttctcctgaagaagcagggtttcgacgtctgctcctatgggacgggggctcacgtcaagctccctggtccctcccttagagaacctaacgtttacgagtttggcaccccttacaagcaaatgttcgacgacctacgccgcaaagaccccgaactgta-g-tctc-----ccattctct-tctctt------------ctmtgctttgcctmtt--------------ttttactttccattttt--taat-------------------gaaattg----------aaaact-----tgagagtggg---------tgt----------------tt-----------tcaggtacaagcgtaatggcatattgccgatgcttaaaagaaattcaggcgtcaaattggctccc----------------------------------------------------------------------------------------------------------------------------------------------------------------------------------------------------------------------------------------------------------------------------------------------------------------------------
>I28637_M060_Malvaceae_Duboscia_vifidiflora_seq1
--------------------------------------------------------------------------------------------------------------------------------------------------------------------------------------------------------------------ggacct------------------------------gatttgctggctaataaaacggcatcgctt-agtgtga-ggctatgaaa--------------agcccaacctaaagct-------a-gttagttcctaattcc---------------------------------------------------------ctcgtcttcctt-----------------tctcctggt----------------------ctctccc------------------------------gaa-----------------ctctcgctactctc-----------------tggccattgtcgctg--------------tcgc------------------cagtatc-tccggtggtg-----------------------cgccactgtt---ctcctcttacag----cggaagatgaagttccggtacgccatggtttgctcatcgaaccagaatcggagcatggaggcgcactcgctcttgaagaagcaggggttcgacgtgtgctcatacggaacaggggcgcacgttaagctccctggaccctcccttagagaacccaatgtctacgactttggcaccccttacaagtacatgttcgacgacctccgccgcaaagaccccgagctgta-aata-------atcttctct-gcttccc-----------ttttcttacaattttttctttttctttttgttttagtttcga-ttttgataataataat-----------aataatttg-----------aaam-tttgatggaaatggrt-----------------------------tttt-------gtaggtacaagagaaatgggatattgccgdavcyydkbw------------------------------------------------------------------------------------------------------------------------------------------------------------------------------------------------------------------------------------------------------------------------------------------------------------------------------------------------------
>I28638_M061_Malvaceae_Basiloxylon_brasiliensis_seq1
------------------------------------------------------------------------------------------------------------------------------------------------------------------------------------------------------------------------------------------------------------cgacggaagcggaccaaataccg--------gtgacaatatagaa-atggc------------cggtctgg--------------------acttcttttg--------------------------------------------------aaggatctacacggct---------------------gct--gt---------------ggcgca-gctctccttgt-caag-agtgagg-----gaagtgttgag-----------------ctcccattccatct-------g-ttcgaaattggt------aactg----------------------------------aatg----------ctagta---------------------------tttta----------tta---------gaccatgaaattccggtacgccatggtttgttcatccaaccagaaccggagcatggaggcccacgctctcctcaagaagcatggtttcgacgtctcctcctacgggacgggggctcacgtcaagctccctgggccctctctcagagaacctaacgtctatgagtttgggaccccttacaagcacatgttcgacgacctccgccgcaaagaccccgaactgta-a-tctt-----ctcttctct-tctctg------------ctctgcct----------------------tttttctttcgattttt---aat-------------------aaaattg---------aaaaaaa-----tgagagtggg---------tct----------------------------ttcaggtacaagcgtaatggcatattgccgatgcttaaaagaaactcaagcgtgaaattggcgccccaa-------------------------------------------------------------------------------------------------------------------------------------------------------------------------------------------------------------------------------------------------------------------------------------------------------------------------
>I28639_M249_Malvaceae_Gyranthera_amphibiolepis_seq1
-------------------------------------------------------------------------------------------------------------------------------------------------------------------------------------------------------------------------------------------------ccaatgccaagtacaaatctacaatcgagtt-------------------------------------------aaatttaa-------------------gattgttatt-----------------------------------cttttcaatwttaaaaaaggatctactcgact---------------------attcagg---------------ctcacg-gtctc--agggtcagg-ggtga-----------------g-----------------cttccattctattc-------a-gtcttaatcggtcattgaatttg----------------------------------aatacag------ctagtat---------------------------tttga----------tca---------gaccatgaaattccgatacgccatggtttgctcatccaaccagaaccggagcatggaggcccactctgtcctcaagaagcaaggtttcgacgtctcctcctatgggacaggggctcacgttaaactccctgggccttctctccgagaacccaacgtctacgagtttgggatcccttacaagcacatgttcgacgacctacgccgcaaagaccctgagctgta-a-tctt-----ctcttccct-gccct-------------ttttacttcactgat---------------tttcactgccgatttcg---aaa-------------------aaaattg-----------aaata-----tgagagtggg---------ttt----------------------------ttcaggtataagcgtaatggcatattgccgatgcttaaaagaaactcgaatgtgaaattggcaccccaac------------------------------------------------------------------------------------------------------------------------------------------------------------------------------------------------------------------------------------------------------------------------------------------------------------------------
>I28640_M062B_Malvaceae_Diplodiscus_paniculatus_seq1
------------------------------------------------------------------------------------------------------------------------------------------------------------------------------------------------------------------------------------------------------------------agaaaaagcggttctta--------ccaacaatataaaa-ctggc------------cggtctagttattgcgagkgc------ctttattttcaatg-------------------------------------------atataaaattctggc------------------------------ggc---------------ctggca-gctctkcagagcaggg-------------------ccgcg-------------------------------------cagctcttcaacgat----------------------------------------------------------actagtg---------------------------tctgg----------tta---------aacaatgaaacatcggtacgctatggtttgctcatccaaccagaaccggagcatggaggcccactcgctactcaagaagcagggtttcgacgtcgcctcctacgggacgggggctcacgtcaagctccccgggccctccctcagagaacctaacgtctacgatttcggaaccccttacaagcaaatgtttgacgaccgccgccgcaaagaccccgaactgta-a-cctt-----ctcttctct-gctttgctct----gcttttctttttt-------------------------------------------------------------------tys-----------mrrra-----waaaattaaa---------ttt----------------------------tttct-----------------------------------------------------------------------------------------------------------------------------------------------------------------------------------------------------------------------------------------------------------------------------------------------------------------------------------------------------------------------------------------
>I28641_M063_Malvaceae_Brownlowia_peltata_seq1
-------------------------------------------------------------------------------------------------------------------------------------------------------------------------------------------tt-------------------------------------------------ttaaaaaaatccgaaccggaagaaaaagcgrttctta--------ccaataatrtaaaa-atggc------------cggtctagttattatgagggc------ctttattttcaacg-------------------------------------------atataaaagtctggcggcct------------------------gggc---------------ctggca-gctcttcagagcaggg-------------------gcgag-------------------------------------cagctcttcaacgat----------------------------------------------------------actggtg---------------------------tctgg----------tta---------aacaatgaaacatcggtacgccatggtttgctcatccaaccagaaccggagcatggaggcccactcgctactcaagaagcagggtttcgacgtcgcctcctacgggacgggggctcacgtcaagctccctgggccctccctcagagaacctaacgtctacgattttggaaccccgtacaagcaaatgtttgacgacctccgccgcaaagaccccgaahtgta-a-cctt-----ctcttctct-gcyttgctct----gctttttttttttkttttktktww----------wtttacttccgattttt---gat-------------------gaaattg-----------aaaat-----taagagtggg---------t----------------------------------------------------------------------------------------------------------------------------------------------------------------------------------------------------------------------------------------------------------------------------------------------------------------------------------------------------------------------------------------------------------------------------
>I28642_M064_Malvaceae_Burretiodendron_esquirolii_seq1
--------------------------------------------------------------------------------------------------------------------------------------------------------------------------------------------------------------------------------------------------------wcygaatarywstktwycyraacttaa--------rmarrawtmtaata----------------------------------------------------------------------------------------------------------------ctactcgaytcataatt-----ctacattcgactatac---------------tygggc-agctctgcgggsgrsg-ggtg---------------------------------------------------------------------------------------------------------------------------------aytsgtw---------------------------tyyga----------taa---------gaccatgaaattccgktacgccatggtttgctcatcgaaccagaaccggagcatggaggcccactttctcctgaagaagcagggtttygacgtctgctcctacgggacgggggctcaygtcaagctycctggtccwtcccttagagaacccaacgtttacgagtttgggaccccttacaagcaaatgttcgacgacctccgccgcaaagaccccgaattgta-a-tctc-----cttttcttt-tctctg------------ctctgctctgcct-ct--------------ttttactttcgattttt--ttkt-------------------gagattg----------aagactg--actgagagtggg---------tg---------------------------------------------------------------------------------------------------------------------------------------------------------------------------------------------------------------------------------------------------------------------------------------------------------------------------------------------------------------------------------------------------------------------------
>I28643_M065_Malvaceae_Hermannia_flammea_seq1
-----------------------------------------------------------------------------------------------------------------------------------------------------------------------------------------------------------------------------------------------------------------------------ggaccgattcattaacgtcaggacaaat------------------tcattcagggac----------caaattgctggttttaatagtacatgagccaa---------------------------ttatgaataaaatcggttcacttgtaggc--------------------------------------------gtctcttgtcattagt-----------------------------------------tcttctttctttaaattga-aaaatcaagaggggtttactgagccggg------------ctgtgaag----------------------agcagtagca------gaaat----------------tttaa---------tttacaa----aggaagatgaagttccggtacgccatggtttgctcatcgaaccagaaccggagcatggaggctcactttctcctcaagaagcaggggttcgacgtgtcctcctacgggacggggtctcacgtcaagcttcctggaccctcactcagagaacccaacgtctacgatttcggcaccccttacaagcacatgttcgaagacctccgccgcaaagacccagagctgta-a------caccatcttcgtt-gctttcc-----------------------------------------tttccattaaaactttt---gat---------ttc-------gatattg-----tttgatagaat-----cgaacatgggtt--tcgtttttctgtaa----------tttttttt-----tcaggtacaaacggaatgggatattgccgatgcttaaaag-----------------------------------------------------------------------------------------------------------------------------------------------------------------------------------------------------------------------------------------------------------------------------------------------------------------------------------------------------
>I28644_M066_Malvaceae_Thomasia_solanaceae_seq1
------------------------------------------------------------------------------------------------------------------------------------------------------------------------------------------------------------------------------------------------------------------------------------------------------------------------gcgccgccccatctttccgatc---ttcatcgccggttttgac--------------------------------------cctgccgg-cgstgtcycctycttccwccctctctasctcctccatttctcdattaaaaacatac--------tctggstctcaggttgagg-------------gcagtghtgag-----------------cttccccgayatctragty-----------tccattggtgtaattgac----------------------------------taatacn-actggcagtaaktgw-------------------------------------ttagrg----cggaagatgaagttccggtacgccatggtttgctmatcgaaccagaaccgnagcatggaagchcactngcttctgaagaaavagggdttcgacgtttcctcctacggaacvggggctnacgtcaadcthcctggacccthvhnbmkvbwhmvtaacntctacgagttcgggaccccttacaagcacatgttngacgacctccgbcgcaaanaccccgaactgta-aata-------atcttctct-gcttttcmbcc--------------------------------mmnaawttthmyttbcmwtttw--------------------awkrwwaaawtk-----------rawycythawksvrawkgggkt-------tykg--------------gkttttt-------ycaggtacaagcgtaatgggatattgccratgcttaaaagaaactcaagtgtgaaattggcaccccagcg----------------------------------------------------------------------------------------------------------------------------------------------------------------------------------------------------------------------------------------------------------------------------------------------------------------------t
>I28645_M067_Malvaceae_Guichenotia_ledifolia_seq1
----------------------------------------------------------------------------------------------------------------------------------------------------------------------------------------------------------------------------------------------------------------------------------------------------------------------tcgcgccgccccatttttccaatc---ttcatcgccggttttgac--------------------------------------sctkccgggcggygtcyccttyttccwccctctctmcmtyctccatttctctattraaaacatac--------tctggctctcaggttgagr-------------rcagtvttgag-----------------cttccccaatatyyaagtc-----------tccattggkktaattgac----------------------------------taayact-rctggcagyaattgw-------------------------------------ttagrg----cggaagatgaagttccggtacgccatggtttgctcatcgaaccagaabcggagcatggargcccmctcrcttctgaagaavcagggrttcgacgtkkcctcctayggaabgggrgctcacgtcaagctccctggaccctcccttagagaaccyaacgtctacgagttcgggaccccttacaagmacatgttcgacgacctccgccgcaaagaccccgvactgta-aata-------atcttctct-gcttttcchcc--------------------------------acaaattttacwtwccatttta--------------------atgataaaattg------------wgtccttaatgcaaatggg---------------------------------------------gtacaagcctaatgggatattgccgatgcttaaaagaagctcaagtgtgaaattggcaccccarygttgrmaarayrrtgctgctr--------------------------------------------------------------------------------------------------------------------------------------------------------------------------------------------------------------------------------------------------------------------------------------------------w
>I28646_M068_Malvaceae_Helmiopsis_sp_seq1
--------cctcg------------------------------------------------------------------------------------------------------------------------------------------------actagaraaaaagtccaaaawr-----------------------------------------------------------------aaagackkaaggga--aggacccaaatag--gcaagtcygcaayaatataaaa-atggc-----------gcagct-actt-----------------ccctttcttgamcattaacmaaaamar-------aaatwrma-----------------awaaraatctacwygaca-------------------------act---------------ccgrca-gctcyacaggmgaggg-----------------------------------------------------------------------------------------------------------------------------------gttaytmgtv--------------------------ttttga----------taa---------aatcatgaaataccggtacgctatggtttgctcatcgaaccagaacaggagcatggaggctcactttctcctgaagaagcagggbttcgacgtgtcctcctacgggacrgggamtcacgtcaagctcccmggtccctcccttagagaacctaacrtttacgagtttgggaccccttacaagcaaatgttcgacgacctccgccgcaaagaccccgaactgta-aatatt-----ttcctcsst-ttygct------------------------------------------ttytyt-------tttd---act-------------------gaaattg-----------aaaac-----tgagagtggg---------tc-----------------tt-----------tcaggtacaagcgcaatggcatattggtaatgcttaaaaggaatttaggcgtcaaattggcaccccaacgttggcaagacaatgctgct----------------------------------------------------------------------------------------------------------------------------------------------------------------------------------------------------------------------------------------------------------------------------------------------------
>I28647_M069_Malvaceae_Cheirolaena_linearis_seq1
-------gcctcc------------------------------------------------------------------------------------------------------------------------------------------------ac--aagaaaaatgtccaagag-----------------------------------------------------------------aaaagacggagggaagaggacccaaatagcagcaagccagcaacgatataaaa--tggc-----------gcaggt-actt-----------------cccttc----aacatcacaaaataaaa-------tagta--------------------ataaaaatctactcgaca-------------------------act---------------ccggca-gctccacaggcgagga----------------------------------------------------------------------------------gttta------------------------------------------------ttagta---------------------------tttga----------taa---------aatcatgaaataccggtacgctatggtttgctcatcgaaccagaacaggagcatggaggcccactttctcctgaagaagcagggtttcgacgtctcctcctacgggacagggactcacgtcaagctccccggtccctccattagagaacctaacgtttacgagtttgggaccccttacaagcaaatgttcgacgaactccgcagcaaagaccccgagttgta-aatatt-----ttcctccct-tttgct------------------------------------------ttctct-------tttg---act-------------------gaaattg-----------aaaac-----tgagagtggg---------tc-----------------tt-----------tcaggtacaagcgcaatggtatattggtgatgcttaaaaggaatttaggcgtcaaa-------------------------------------------------------------------------------------------------------------------------------------------------------------------------------------------------------------------------------------------------------------------------------------------------------------------------------------
>I28648_M070_Malvaceae_Helmiopsiella_madagascariensis_seq1
-----------------------------------------------------------------------------------------------------------------------------------------------------------------------agtccaaaaaga-----------------------------------------------------------------aaaggctgacaggtagagaacccaaataa--------cagcaacaatataaaa-atggc-----------gcagct-actt-----------------ccctttcttgaacatt-acaaaaaaaw-------taataataa--------------atawaaaaatctactcgaca-------------------------act---------------hyggca-kcthcacagrcgaggg-----------------------------------------------------------------------------------------------------------------------------------gttaytmgtv---------------------------tttga----------taa---------aatcatgaaataccggtacgctatggtttgctcatcgaaycagaacaggagcatggaggctcactttctcctgaagaagcagggtttcgacgtgtcctcctacgggacrgggrctcacgtcaagctcccmggtccytcccttagagaacctaacgtttacgagtttgggaccccttacaagcaratgttcgacgacctycgccgcaaagaccccgaactgta-aatatt-----ttcctcsct-tytkyt------------------------------------------ttyyyyc-----ctttk---act-------------------gaaattg-----------aaaac-----tragagtggr---------tc-----------------tt-----------tcagttacaagcgcaatggcatattggttatgcttaaaaggaatttaggmgtcaaattggcrccccaacgytggcaagacaatgcagctgatggcatctttgacattgttttta---------------------------------------------------------------------------------------------------------------------------------------------------------------------------------------------------------------------------------------------------------------------------
>I28649_M071_Malvaceae_Goethalsia_meiantha_seq1
-----------------------------------------------------------------------------------------------------------------------------------------------------------------------------------------------------------------------------------------------------------------gttaataaaacggcatcgctt-agtggga-gcatttgaaa--------------agccctacagaaagc------------tagtttctaattcc---------------------------------------------------------ctcctcctcttc--------------cattctctcgat----------------------atctccc------------------------------caa-----------------ctttctctacctc------------------cgtccactgtcgctg--------------ccgc------------------cagtctc-accggtggtg-----------------------agcctctgtt---ctcctctcagag----cggaagatgaagttccggtacgccatggtttgctcatcgaaccagaatcggagcatggaggcccactcgctcttgaagaagcaggggttcgacgtgtgctcctacggaacaggggctcacgttaagctccctggaccctcccttagagaacccaatgtctacgactttggcacaccttacaaatacatgttcgacgacctccgccgcaaagaccccgagctgta-aata-------atcttcttc-acttccc-----------ttttcttacaatttttt--------------------------------------------------------aatatg-----------aaac-tttgatgaaaacgcgt-----------------------------tttt-------gtaggtacaagagaaatgggatattgccgatgcttaaaaggaacttgggtgtgaaattggcaccccaac------------------------------------------------------------------------------------------------------------------------------------------------------------------------------------------------------------------------------------------------------------------------------------------------------------------------
>I28650_M072_Malvaceae_Clappertonia_ficifolia_seq1
-------------------------------------------------------------------------------------------------------------------------------------------------------------------tgaaagataaaaa-----------------------------------------------------------------tgggccagatttactg--ctagtaaacggcacagcttaaaaatga-ctatatgaaa---------------accagacttaacgtt-----------aaattcctctctcc-----------------------------------------------------aaatcagtttaaacccaatc------tcacstytctctttct---------------------ctcctccc--------------------------------------------------aahtcttcccyytc-----------------mggccgcygtcgctk--------------ccgc------------------cagwcty-gcmggtggtg-----------------------sgcctttgyt---ctcctcttgcwg----cggaagatgaaataycggtacgccatggtttgctcatcgaaccagaaccgaagtatggaadcccactcgctcttgaagaagcaggggttcgacgygtcctcctacggaacaggdgctvacgttaagctcccyggaccctcccttagagaacccaacgtctatgactttggnactccttacaagtacatgttcgargatctccgccgcaaagaccccgaactgta-aatart----cttyhthyby-gcttccctcwa------wtttt----------------------tktkttttagttccca--tttgatgatratrat---------kwtgadacttt---------------------wawdaatggg----------------------------tttcct-------dvaggtacaagagwaatgggatattkccsatgttgaaaagga---------------------------------------------------------------------------------------------------------------------------------------------------------------------------------------------------------------------------------------------------------------------------------------------------------------------------------------------------
>I28652_M074_Malvaceae_Hildegardia_barteri_seq1
--------------------------------------------------------------------------------------------------------------------------------------------------------------------------------------------------------------------------------------------------------------------gcggaccaaattccg--------gggacattataaaa-atggc------------cggtccagt-tcttggggagtcaggaggactttttttt--------------------------------------------------aaggatctwcacggct---------------------ac----t---------------gtggca-gctctcctggt-caag-agggagg-----gaagtgttgag-----------------ctcccattccatct-------a-ttcgaaattggt------aattg----------------------------------aata----------c-agta---------------------------tttca----------tta---------gaccatgaaattccggtacgccatggtttgttcatccaaccagaaccggagcatggaggcccactctctcctcaaaaagcatggtttcgacgtctcctcctacgggacgggggctcatgtcaagctccctgggccctccctcagagaacctaacatttacgagtttggaaccccttacaagcacatgttcgacgacctccgtcgcaaagaccccgaactgta-a-----------tcttctct-tctctg------------ctctgcgt----------------------tcttactttcgattttt---aat-------------------aaaattg---------aagaaaa-----tgacggtggg---------tat----------------------------ttcaggtacaagcgtaatggcatattgccgatgcttaaaagaaactcwagcgtgaaattggcaccccaa-------------------------------------------------------------------------------------------------------------------------------------------------------------------------------------------------------------------------------------------------------------------------------------------------------------------------
>I28653_M168_Malvaceae_Theobroma_cacao_seq1
---------------------------------------------------------------------------------------------------------------------------------------------------------------------atatcttgaaagtga-----------------------------------------------------------catcaaaaatggaaaagtacctaaataccctcaac---------------aaataaaa-ctggc------------cggtctggttcttctttg---------tacgactctgaac-------------------------------------------------------------------------------------atatacc---------------ctggct-ggctcaggggttgaggcagcgag----------tgttgagc------------ttaccttcatatccattcgt----ga-------------------aattg----------------------------------aata-------gtggtagta---------------------------tttaa----------ttagagc-----gaacatgaaattccggtacgccatggtttgttcatcgaaccagaaccggagcatggaggcccactcgctcctgaagaagcaggggttcgacgtctcctcctacggaacgggggcacacgtcaaacttcctggaccctcccttagagaacccaacgtctacgagtttgggaccccttacaagcacatgctggatgacctccgccgtaaagaccccgagctgta-a-tctt-----ctcttttat-tctcgaa-----------tttttctt------------------acgattttatttttaaatact---aatgccttt------gcttaataaaattg------------aaccgttaatgaaaatggg-----------t---------------atttttctt-----tcaggtacaagcgtaatggcatattgccgatgcttaaaaggaactcaagtgtgaa--------------------------------------------------------------------------------------------------------------------------------------------------------------------------------------------------------------------------------------------------------------------------------------------------------------------------------------
>I28654_M105_Malvaceae_Pachira_aquatica_seq1
-----------------------------------------------------------------------------------------------------------------------------------------------------------------------------------------------------------------------------------------------------------------------------------------------------------------------------atttaa-------------------ttctatttttg------------------------------------ttttggtcattaaaaaggtagtactcgaca---------------------attcagg---------------ttctca-gtctctctgggtcagg-gccga-----------------g-----------------cttccattgcatcc-------atttcttgattgct------acttg----------------------------------aatccaa-------ccagta---------------------------tttga----------tca---------gaccatgaaattccgatacgccatggtttgctcatcaaaccagaaccggagcatggaggcccactctcttctcaagaagcaaggtttcgacgtctcctcctacggcacaggtgctcacgtcaagctccctggcccctctctccgggagcccaacgtctacgagtttgggaccccttacaagcacatgttcgacgacctccgccgcaaagaycccgagctgta-g-tctt-----ctcttctct-gcccc---------ctttcttcacttaactgat---------------tttcactttcgatttct---mat-------------------aaaattg-----------aaatt-----tgaatgtggg---------ttt----------------------------ttcaggtataagcgtaatggcatattgccgatgcttaaa-------------------------------------------------------------------------------------------------------------------------------------------------------------------------------------------------------------------------------------------------------------------------------------------------------------------------------------------------------
>I28655_M148_Malvaceae_Robinsonella_mirandae_seq1
---------------------------------------------------------------------------------------------------------------------------------------------------------------------------------------------------------------------------------------------------------------------------------------------------mkwwgatgtaatt----------tacccttaayytttywwtg---------kmyy-----------wawaatarrtaa------------ttaat-------taagcctcarraaaatcwactcgac---------------ygtttttcttcaag------------------------ctccccamtctcag-aatcmgt-----tcatycagttg-----------------taatctttccrttcc------atccatccathgtty-----aakca-----------------------------------------------accagwa---------------------------tttga----------tca---------saccatgaaattccgatacgccatggtttgttcatcbaaccagaaccgtagcatggaggctcabtgtctcctcaagaagcaaggtttcgacgttgcytcctacgghacwgggtctcacgtcaagctccctggaccctctctcagagaacccaacgtctacgaattcggtaccccttayaaacacatgtthgaagayctccgccgcaaagacccwgagctgta-aatctt-----ctyttct--------------------tttttacttcactagtt--------------tttcahwttcgatttct---aat--------------aaawaaaaattg-----------aaaat-----tgggaatkgc---------kgt----------------tytttttc-----cyaggtataagcgtaatgggatattgccgatgcttaaaagaaacttgggtgtgaaattggcgccccagcgttggcaaga--------------------------------------------------------------------------------------------------------------------------------------------------------------------------------------------------------------------------------------------------------------------------------------------------------------
>I28656_M002_Malvaceae_Tilia_americana_seq1
----------------------------------------------------------------------------------------------------------------------------------------------------------------------------------------------------------------------------------------------------------------------------aataaca--------gcracaatataaaa-atgrc------------cggtctartycttmcgrg----gaccttttttttttct--awmm---------------------------------------waaaaaaggrtctactmgact---------------------ac----t---------------ctggca-gytytcytggtccrgg-ggtgagg-----gragtgttgag-----------------ytcccattccmtmta------a-ttcgawattgst------aaytg----------------------------------aata----------ytasta---------------------------tttga----------tta---------gaccatgaaattccggtacgccatggtttgctcatccaaccagaaccggagcatggaggchcactctstcctcaagaagcagggtttcgawgtctcctcctacgggacsggggctcaygtcaagctycctggrccctcyctcagagaacctaacgtctacgagtttgggaccccttacaavcacatgttcgacgahctccgccdcmaagaccccgaaytgta-a-tctt-----ctmttctct-kycstk------------ytmhtyyckrktytkm----------mttkyttthctttcgadtttt---aat-------------------aaaattg-----------aaaaa-----tgagagtggg---------tct----------------------------ttcaggtataagcgtaatggcatattgccgatgcttaaaagaaactcaagmgtgaaattggcaccc----------------------------------------------------------------------------------------------------------------------------------------------------------------------------------------------------------------------------------------------------------------------------------------------------------------------------
>I28657_M180_Malvaceae_Triumfetta_lappula_seq1
taatcttcttt------------------------------------------------------------------------------------------------------------------------------------------------------------------------------------------------------------------------------------------------------------------gtctctccaaagtaaaataagtctaaaa--------------actctaaaccaattc---------------------------------------------------------------------------------------------------------gcttctctctctcact--------------------ctctctccc-------------------------------------------------ataactcttcccctc-----------------cggccgccrtcgctg--------------ycgc------------------cagtgtc-gccggtggtg-----c----------------cgccctttstt---ctcctatcgcag----cggaaaatgagataccgrtacgccatggtttgytcatcgaaccagaatcgaagtatggaagcccactcgatcttgaagaagcaggggttcgacgtgtcctcctacggaacvggrgctcacgttaagctacctggaccctcccttagagaacccaacgtctacgactttggcacyccttacaagtacatgttcgaggacctccgccgcaaagaccctgagctgta-aata-------atcttctct-gccttccctca------attttcttacttttttttt--------ctttttttagtttcaa-ttttgataataacaat------aatattaaaatttt-----------gaaactttgatgaaaagggt----------------------------ttttttttg---g--------------------------------------------------------------------------------------------------------------------------------------------------------------------------------------------------------------------------------------------------------------------------------------------------------------------------------------------------------------------------------------------c
>I28658_M160_Muntingiaceae_Muntingia_calabura_seq1
tat-----------------------------------------------------------------------------------------------------------------------------------------------------------------------------------------------------------------------------------------------------actgcaggtgaaaaaaacagaataatcattaagtgctgctgtgacaactagcaattgg-gtataaattggttcaaatcagagtgaagaaagaagcgcttacttatactttggagaaagctgaaagcc---------------------------------------------------------------------------------------------------------------agtggag---aagcagtgtggaga------------------------------------caagagacagctgatcctcataacagcagaa-------------------------------------------------------------------------------------------taagaa--gaaaaataatgaaatatcggtatgcaatggtgtgctcgtccaaccagaatagaagcatggaggctcactcactgctgaagaagcaaggccttgatgtgtcctcctatggaacaggtgcccacgtgaagcttcctgggccctccctcagggaacccaatgtctatgactttggtactccctacaagcaaatgtttgatgaccttcgtcgcaaagatcctgacctgta-----------tgctttgtct-------------------------------------------------tctgatattcgattctt--------------attc-------caactta--------------------------------------tcttttcatttaactctgtcattctactggaaaattagatacaagcgcaatggcattttgcctatgcttaagaggaactcaggtgtgaagttggctccccaacgttggcaggacaatgc-----------------------------------------------------------------------------------------------------------------------------------------------------------------------------------------------------------------------------------------------------------------------------------------------------cac
>I9832_V002_Malvaceae_Luehea_speciosa_seq1
gagtttcctttttttttcccctctctttttggtgacaatcctgaaaatagaatgwctrcttcgtgccttgtgaaaaaggctgctcattgttaacgttaatgttagsaataagctaatattcattattttgttwatgaaaaattagattatcccaaaaaattwwwaaaaaaaaagaaagaaaaacttttcatagggctcgagctttgaattttgggctttggcccaagagagaaaatgactttggaccagatatgccagttaacaaaacggcatcgcttaaatgcgacwtatatgaga--------------aacccaacawataaa----------gagagtccctaaattc---------------------------------------------------------ctcctcctc--------------------tcttctggccmmaaaaaaaaaaaaahhhyyccycyccc------------------------------ccy-----------------chctctntnccctc-----------------cavccaccgtcgctc--------------ccgc------------------cagtctc-accggtggtg-----------------------cgcctctatt---ctcctcttagag----cggaagatgaagttccgrtacgchatggtttgctcatcgaaccagaatcggagcatggaggcccaythnctcttgaagaagcaggggttcgacgtgtvctcctayggaacaggggctcacgttaagctycctggnccctcccttagagaacccaacgtctacgactttggcacnccntacaartncatgttygamgacctccgccgnaaagacccygagctgta-aata-------htvttctct-gcttcgy-----------ttttnbtacaatttttyh-------tyttgttttagtttcga-tkytgataatgataat-------------aagattg-----------gaaa-tttgatgaaaatggggg-------tttggggg----------gtttttt-------gtaggtacaagagaaatgggatattgccgatgcttaaaaggaacwtgggygtgaaattrgcaccccaacgttggcaagataatgctgctgatggttcctttgacdttgttttvdcctttgaagagaaagtttttgatayggtcattgaaggttcatcttttyttcttstkntkcttyyytccagttataaatmaatrratatkrctwctaattgttmaatgagttttgtataatacttcatattagtattttgttcctatcttgggtgctcatgaaatgtttgtctgttttgagtaaagttttattagctgagtttttgttcgtgaaattaatcaattaatctattaaatctaagtccaaatcttgcttcacgaaaagaaa
